# Supplementary material for: Endothelial YAP/TAZ activation promotes atherosclerosis in a mouse model of Hutchinson-Gilford progeria syndrome
Source: J Clin Invest. 2024 Oct 1;134(22):e173448. doi: 10.1172/JCI173448 (PMC11563688; doi:10.1172/JCI173448)
Supplement: Supplemental table 1 [file jci-134-173448-s011.xlsx]

## Sheet: Global ContrastVsAll
cluster	gene	avg_log2FC	p_val_adj	exp_cluster	exp_rest	pct_cluster	pct_rest	n_cluster	n_rest	ensembl_gene_id	GeneCardLink	ensemblLink
C0	AIG1	0.250087	8.07059e-76	0.744801	0.467109	0.417	0.25	3456	15216	ENSMUSG00000019806	http://www.genecards.org/cgi-bin/carddisp.pl?gene=AIG1	http://mar2016.archive.ensembl.org/Mus_musculus/Gene/Summary?db=core;g=ENSMUSG00000019806
C0	CLMP	0.2501	5.80929e-82	0.645	0.383179	0.356	0.194	3456	15216	ENSMUSG00000032024	http://www.genecards.org/cgi-bin/carddisp.pl?gene=CLMP	http://mar2016.archive.ensembl.org/Mus_musculus/Gene/Summary?db=core;g=ENSMUSG00000032024
C0	GOLIM4	0.2506	4.37465e-149	2.25986	1.74007	0.748	0.508	3456	15216	ENSMUSG00000034109	http://www.genecards.org/cgi-bin/carddisp.pl?gene=GOLIM4	http://mar2016.archive.ensembl.org/Mus_musculus/Gene/Summary?db=core;g=ENSMUSG00000034109
C0	ECM1	0.250875	5.81639e-68	2.97735	2.34251	0.701	0.536	3456	15216	ENSMUSG00000028108	http://www.genecards.org/cgi-bin/carddisp.pl?gene=ECM1	http://mar2016.archive.ensembl.org/Mus_musculus/Gene/Summary?db=core;g=ENSMUSG00000028108
C0	SLC48A1	0.25106	5.48293e-93	1.35758	0.981022	0.608	0.411	3456	15216	ENSMUSG00000081534	http://www.genecards.org/cgi-bin/carddisp.pl?gene=SLC48A1	http://mar2016.archive.ensembl.org/Mus_musculus/Gene/Summary?db=core;g=ENSMUSG00000081534
C0	PPP1R14B	0.251081	8.63145e-89	2.16018	1.6554	0.687	0.495	3456	15216	ENSMUSG00000056612	http://www.genecards.org/cgi-bin/carddisp.pl?gene=PPP1R14B	http://mar2016.archive.ensembl.org/Mus_musculus/Gene/Summary?db=core;g=ENSMUSG00000056612
C0	GULP1	0.251132	1.56018e-106	0.641319	0.379096	0.381	0.196	3456	15216	ENSMUSG00000056870	http://www.genecards.org/cgi-bin/carddisp.pl?gene=GULP1	http://mar2016.archive.ensembl.org/Mus_musculus/Gene/Summary?db=core;g=ENSMUSG00000056870
C0	S100A13	0.251635	3.43871e-107	3.02383	2.37979	0.825	0.633	3456	15216	ENSMUSG00000042312	http://www.genecards.org/cgi-bin/carddisp.pl?gene=S100A13	http://mar2016.archive.ensembl.org/Mus_musculus/Gene/Summary?db=core;g=ENSMUSG00000042312
C0	WLS	0.251686	9.58356e-117	2.34733	1.81147	0.759	0.546	3456	15216	ENSMUSG00000028173	http://www.genecards.org/cgi-bin/carddisp.pl?gene=WLS	http://mar2016.archive.ensembl.org/Mus_musculus/Gene/Summary?db=core;g=ENSMUSG00000028173
C0	SEC61B	0.252087	4.23822e-111	3.80822	3.03737	0.869	0.686	3456	15216	ENSMUSG00000053317	http://www.genecards.org/cgi-bin/carddisp.pl?gene=SEC61B	http://mar2016.archive.ensembl.org/Mus_musculus/Gene/Summary?db=core;g=ENSMUSG00000053317
C0	CBFB	0.252716	3.88761e-110	0.841471	0.545574	0.469	0.267	3456	15216	ENSMUSG00000031885	http://www.genecards.org/cgi-bin/carddisp.pl?gene=CBFB	http://mar2016.archive.ensembl.org/Mus_musculus/Gene/Summary?db=core;g=ENSMUSG00000031885
C0	RPS2	0.253094	8.72284e-123	23.1495	19.2638	0.991	0.905	3456	15216	ENSMUSG00000044533	http://www.genecards.org/cgi-bin/carddisp.pl?gene=RPS2	http://mar2016.archive.ensembl.org/Mus_musculus/Gene/Summary?db=core;g=ENSMUSG00000044533
C0	ENG	0.253529	3.07085e-167	1.29425	0.924517	0.56	0.309	3456	15216	ENSMUSG00000026814	http://www.genecards.org/cgi-bin/carddisp.pl?gene=ENG	http://mar2016.archive.ensembl.org/Mus_musculus/Gene/Summary?db=core;g=ENSMUSG00000026814
C0	PIR	0.253665	3.10255e-89	0.551746	0.301547	0.301	0.146	3456	15216	ENSMUSG00000031379	http://www.genecards.org/cgi-bin/carddisp.pl?gene=PIR	http://mar2016.archive.ensembl.org/Mus_musculus/Gene/Summary?db=core;g=ENSMUSG00000031379
C0	XPNPEP1	0.253912	3.8066e-52	0.554188	0.303372	0.312	0.19	3456	15216	ENSMUSG00000025027	http://www.genecards.org/cgi-bin/carddisp.pl?gene=XPNPEP1	http://mar2016.archive.ensembl.org/Mus_musculus/Gene/Summary?db=core;g=ENSMUSG00000025027
C0	JKAMP	0.254296	1.61748e-86	0.950555	0.635338	0.523	0.335	3456	15216	ENSMUSG00000005078	http://www.genecards.org/cgi-bin/carddisp.pl?gene=JKAMP	http://mar2016.archive.ensembl.org/Mus_musculus/Gene/Summary?db=core;g=ENSMUSG00000005078
C0	AGA	0.254945	2.22689e-88	0.734208	0.453299	0.435	0.255	3456	15216	ENSMUSG00000031521	http://www.genecards.org/cgi-bin/carddisp.pl?gene=AGA	http://mar2016.archive.ensembl.org/Mus_musculus/Gene/Summary?db=core;g=ENSMUSG00000031521
C0	H2-T22	0.255385	2.45408e-89	0.844256	0.54505	0.463	0.278	3456	15216	ENSMUSG00000056116	http://www.genecards.org/cgi-bin/carddisp.pl?gene=H2-T22	http://mar2016.archive.ensembl.org/Mus_musculus/Gene/Summary?db=core;g=ENSMUSG00000056116
C0	IFT27	0.256279	3.75944e-86	0.710358	0.431988	0.443	0.263	3456	15216	ENSMUSG00000016637	http://www.genecards.org/cgi-bin/carddisp.pl?gene=IFT27	http://mar2016.archive.ensembl.org/Mus_musculus/Gene/Summary?db=core;g=ENSMUSG00000016637
C0	GINM1	0.256329	2.29663e-104	1.37914	0.991852	0.646	0.437	3456	15216	ENSMUSG00000040006	http://www.genecards.org/cgi-bin/carddisp.pl?gene=GINM1	http://mar2016.archive.ensembl.org/Mus_musculus/Gene/Summary?db=core;g=ENSMUSG00000040006
C0	MPP6	0.257404	1.45511e-67	1.1093	0.76462	0.473	0.308	3456	15216	ENSMUSG00000038388	http://www.genecards.org/cgi-bin/carddisp.pl?gene=MPP6	http://mar2016.archive.ensembl.org/Mus_musculus/Gene/Summary?db=core;g=ENSMUSG00000038388
C0	YIF1A	0.257416	4.11409e-77	0.815946	0.519193	0.475	0.302	3456	15216	ENSMUSG00000024875	http://www.genecards.org/cgi-bin/carddisp.pl?gene=YIF1A	http://mar2016.archive.ensembl.org/Mus_musculus/Gene/Summary?db=core;g=ENSMUSG00000024875
C0	P4HA1	0.257487	9.53503e-95	1.02328	0.69256	0.523	0.327	3456	15216	ENSMUSG00000019916	http://www.genecards.org/cgi-bin/carddisp.pl?gene=P4HA1	http://mar2016.archive.ensembl.org/Mus_musculus/Gene/Summary?db=core;g=ENSMUSG00000019916
C0	FZD2	0.258011	2.7335e-127	1.21767	0.854508	0.545	0.323	3456	15216	ENSMUSG00000050288	http://www.genecards.org/cgi-bin/carddisp.pl?gene=FZD2	http://mar2016.archive.ensembl.org/Mus_musculus/Gene/Summary?db=core;g=ENSMUSG00000050288
C0	CLTB	0.258146	1.18052e-89	1.5563	1.13748	0.655	0.461	3456	15216	ENSMUSG00000047547	http://www.genecards.org/cgi-bin/carddisp.pl?gene=CLTB	http://mar2016.archive.ensembl.org/Mus_musculus/Gene/Summary?db=core;g=ENSMUSG00000047547
C0	TGFBR2	0.258243	1.49778e-110	1.67692	1.23819	0.648	0.434	3456	15216	ENSMUSG00000032440	http://www.genecards.org/cgi-bin/carddisp.pl?gene=TGFBR2	http://mar2016.archive.ensembl.org/Mus_musculus/Gene/Summary?db=core;g=ENSMUSG00000032440
C0	CLCN4	0.2586	2.53354e-96	0.965904	0.643297	0.519	0.321	3456	15216	ENSMUSG00000000605	http://www.genecards.org/cgi-bin/carddisp.pl?gene=CLCN4	http://mar2016.archive.ensembl.org/Mus_musculus/Gene/Summary?db=core;g=ENSMUSG00000000605
C0	COL4A2	0.259215	2.40623e-96	2.70588	2.09642	0.673	0.475	3456	15216	ENSMUSG00000031503	http://www.genecards.org/cgi-bin/carddisp.pl?gene=COL4A2	http://mar2016.archive.ensembl.org/Mus_musculus/Gene/Summary?db=core;g=ENSMUSG00000031503
C0	TENM3	0.259331	8.85164e-133	0.516837	0.26728	0.318	0.133	3456	15216	ENSMUSG00000031561	http://www.genecards.org/cgi-bin/carddisp.pl?gene=TENM3	http://mar2016.archive.ensembl.org/Mus_musculus/Gene/Summary?db=core;g=ENSMUSG00000031561
C0	SGCE	0.259922	1.65771e-116	0.89693	0.584188	0.488	0.278	3456	15216	ENSMUSG00000004631	http://www.genecards.org/cgi-bin/carddisp.pl?gene=SGCE	http://mar2016.archive.ensembl.org/Mus_musculus/Gene/Summary?db=core;g=ENSMUSG00000004631
C0	SUMO2	0.260187	5.44615e-143	5.68937	4.58549	0.95	0.782	3456	15216	ENSMUSG00000020738	http://www.genecards.org/cgi-bin/carddisp.pl?gene=SUMO2	http://mar2016.archive.ensembl.org/Mus_musculus/Gene/Summary?db=core;g=ENSMUSG00000020738
C0	HSPA13	0.260862	5.52172e-112	0.794547	0.49771	0.464	0.26	3456	15216	ENSMUSG00000032932	http://www.genecards.org/cgi-bin/carddisp.pl?gene=HSPA13	http://mar2016.archive.ensembl.org/Mus_musculus/Gene/Summary?db=core;g=ENSMUSG00000032932
C0	COMT	0.261592	1.05301e-115	1.79721	1.33334	0.722	0.506	3456	15216	ENSMUSG00000000326	http://www.genecards.org/cgi-bin/carddisp.pl?gene=COMT	http://mar2016.archive.ensembl.org/Mus_musculus/Gene/Summary?db=core;g=ENSMUSG00000000326
C0	HSP90B1	0.261883	7.00736e-124	9.31604	7.60356	0.962	0.825	3456	15216	ENSMUSG00000020048	http://www.genecards.org/cgi-bin/carddisp.pl?gene=HSP90B1	http://mar2016.archive.ensembl.org/Mus_musculus/Gene/Summary?db=core;g=ENSMUSG00000020048
C0	TMEM98	0.261938	4.51277e-80	0.551734	0.294095	0.34	0.183	3456	15216	ENSMUSG00000035413	http://www.genecards.org/cgi-bin/carddisp.pl?gene=TMEM98	http://mar2016.archive.ensembl.org/Mus_musculus/Gene/Summary?db=core;g=ENSMUSG00000035413
C0	FOS	0.262175	1.68429e-81	20.44	16.8773	0.933	0.819	3456	15216	ENSMUSG00000021250	http://www.genecards.org/cgi-bin/carddisp.pl?gene=FOS	http://mar2016.archive.ensembl.org/Mus_musculus/Gene/Summary?db=core;g=ENSMUSG00000021250
C0	CD109	0.262568	3.90604e-90	0.879937	0.56712	0.369	0.2	3456	15216	ENSMUSG00000046186	http://www.genecards.org/cgi-bin/carddisp.pl?gene=CD109	http://mar2016.archive.ensembl.org/Mus_musculus/Gene/Summary?db=core;g=ENSMUSG00000046186
C0	SMARCA2	0.262837	1.78347e-118	1.73101	1.27615	0.68	0.459	3456	15216	ENSMUSG00000024921	http://www.genecards.org/cgi-bin/carddisp.pl?gene=SMARCA2	http://mar2016.archive.ensembl.org/Mus_musculus/Gene/Summary?db=core;g=ENSMUSG00000024921
C0	P3H4	0.263394	2.32263e-114	0.839839	0.532817	0.478	0.271	3456	15216	ENSMUSG00000006931	http://www.genecards.org/cgi-bin/carddisp.pl?gene=P3H4	http://mar2016.archive.ensembl.org/Mus_musculus/Gene/Summary?db=core;g=ENSMUSG00000006931
C0	PDAP1	0.263649	1.05017e-111	1.99334	1.49339	0.742	0.532	3456	15216	ENSMUSG00000029623	http://www.genecards.org/cgi-bin/carddisp.pl?gene=PDAP1	http://mar2016.archive.ensembl.org/Mus_musculus/Gene/Summary?db=core;g=ENSMUSG00000029623
C0	LDHA	0.264139	3.87347e-99	3.11767	2.42876	0.825	0.642	3456	15216	ENSMUSG00000063229	http://www.genecards.org/cgi-bin/carddisp.pl?gene=LDHA	http://mar2016.archive.ensembl.org/Mus_musculus/Gene/Summary?db=core;g=ENSMUSG00000063229
C0	S100A16	0.264214	2.03639e-162	1.45677	1.04563	0.633	0.379	3456	15216	ENSMUSG00000074457	http://www.genecards.org/cgi-bin/carddisp.pl?gene=S100A16	http://mar2016.archive.ensembl.org/Mus_musculus/Gene/Summary?db=core;g=ENSMUSG00000074457
C0	SIGMAR1	0.264672	5.08507e-97	0.771155	0.474288	0.458	0.266	3456	15216	ENSMUSG00000036078	http://www.genecards.org/cgi-bin/carddisp.pl?gene=SIGMAR1	http://mar2016.archive.ensembl.org/Mus_musculus/Gene/Summary?db=core;g=ENSMUSG00000036078
C0	ATP5G1	0.2653	2.2471e-126	3.3436	2.61398	0.859	0.659	3456	15216	ENSMUSG00000006057	http://www.genecards.org/cgi-bin/carddisp.pl?gene=ATP5G1	http://mar2016.archive.ensembl.org/Mus_musculus/Gene/Summary?db=core;g=ENSMUSG00000006057
C0	CC2D2A	0.265462	3.85304e-89	0.615135	0.343683	0.33	0.167	3456	15216	ENSMUSG00000039765	http://www.genecards.org/cgi-bin/carddisp.pl?gene=CC2D2A	http://mar2016.archive.ensembl.org/Mus_musculus/Gene/Summary?db=core;g=ENSMUSG00000039765
C0	NDRG2	0.265915	4.64524e-158	1.82428	1.34887	0.636	0.394	3456	15216	ENSMUSG00000004558	http://www.genecards.org/cgi-bin/carddisp.pl?gene=NDRG2	http://mar2016.archive.ensembl.org/Mus_musculus/Gene/Summary?db=core;g=ENSMUSG00000004558
C0	TMEM258	0.266073	1.4383e-97	1.94601	1.44985	0.723	0.525	3456	15216	ENSMUSG00000036372	http://www.genecards.org/cgi-bin/carddisp.pl?gene=TMEM258	http://mar2016.archive.ensembl.org/Mus_musculus/Gene/Summary?db=core;g=ENSMUSG00000036372
C0	SRA1	0.267801	1.45107e-88	1.25633	0.874075	0.608	0.416	3456	15216	ENSMUSG00000006050	http://www.genecards.org/cgi-bin/carddisp.pl?gene=SRA1	http://mar2016.archive.ensembl.org/Mus_musculus/Gene/Summary?db=core;g=ENSMUSG00000006050
C0	ATP5O	0.268013	1.41899e-97	2.3012	1.74152	0.764	0.572	3456	15216	ENSMUSG00000022956	http://www.genecards.org/cgi-bin/carddisp.pl?gene=ATP5O	http://mar2016.archive.ensembl.org/Mus_musculus/Gene/Summary?db=core;g=ENSMUSG00000022956
C0	HERPUD1	0.268308	1.0869e-99	2.03745	1.52197	0.712	0.511	3456	15216	ENSMUSG00000031770	http://www.genecards.org/cgi-bin/carddisp.pl?gene=HERPUD1	http://mar2016.archive.ensembl.org/Mus_musculus/Gene/Summary?db=core;g=ENSMUSG00000031770
C0	ATP5J	0.268417	4.72693e-154	4.72788	3.75546	0.927	0.733	3456	15216	ENSMUSG00000022890	http://www.genecards.org/cgi-bin/carddisp.pl?gene=ATP5J	http://mar2016.archive.ensembl.org/Mus_musculus/Gene/Summary?db=core;g=ENSMUSG00000022890
C0	MAGED1	0.268428	3.37384e-104	1.28111	0.893834	0.582	0.374	3456	15216	ENSMUSG00000025151	http://www.genecards.org/cgi-bin/carddisp.pl?gene=MAGED1	http://mar2016.archive.ensembl.org/Mus_musculus/Gene/Summary?db=core;g=ENSMUSG00000025151
C0	FAM162A	0.268808	1.06297e-95	1.21488	0.83836	0.593	0.392	3456	15216	ENSMUSG00000003955	http://www.genecards.org/cgi-bin/carddisp.pl?gene=FAM162A	http://mar2016.archive.ensembl.org/Mus_musculus/Gene/Summary?db=core;g=ENSMUSG00000003955
C0	GLIS2	0.270184	1.50002e-129	0.565037	0.297751	0.354	0.159	3456	15216	ENSMUSG00000014303	http://www.genecards.org/cgi-bin/carddisp.pl?gene=GLIS2	http://mar2016.archive.ensembl.org/Mus_musculus/Gene/Summary?db=core;g=ENSMUSG00000014303
C0	BST2	0.270214	4.65024e-59	1.96028	1.45466	0.581	0.422	3456	15216	ENSMUSG00000046718	http://www.genecards.org/cgi-bin/carddisp.pl?gene=BST2	http://mar2016.archive.ensembl.org/Mus_musculus/Gene/Summary?db=core;g=ENSMUSG00000046718
C0	LRPAP1	0.271413	1.04242e-100	1.73711	1.26772	0.695	0.491	3456	15216	ENSMUSG00000029103	http://www.genecards.org/cgi-bin/carddisp.pl?gene=LRPAP1	http://mar2016.archive.ensembl.org/Mus_musculus/Gene/Summary?db=core;g=ENSMUSG00000029103
C0	GNPTG	0.271481	4.46459e-102	0.615646	0.338512	0.391	0.206	3456	15216	ENSMUSG00000035521	http://www.genecards.org/cgi-bin/carddisp.pl?gene=GNPTG	http://mar2016.archive.ensembl.org/Mus_musculus/Gene/Summary?db=core;g=ENSMUSG00000035521
C0	SQSTM1	0.271538	5.0567e-126	2.95128	2.27338	0.796	0.581	3456	15216	ENSMUSG00000015837	http://www.genecards.org/cgi-bin/carddisp.pl?gene=SQSTM1	http://mar2016.archive.ensembl.org/Mus_musculus/Gene/Summary?db=core;g=ENSMUSG00000015837
C0	FTH1	0.271717	4.12791e-114	73.2364	60.4924	0.998	0.98	3456	15216	ENSMUSG00000024661	http://www.genecards.org/cgi-bin/carddisp.pl?gene=FTH1	http://mar2016.archive.ensembl.org/Mus_musculus/Gene/Summary?db=core;g=ENSMUSG00000024661
C0	TMEM140	0.27204	2.82754e-86	0.605051	0.329219	0.34	0.177	3456	15216	ENSMUSG00000057137	http://www.genecards.org/cgi-bin/carddisp.pl?gene=TMEM140	http://mar2016.archive.ensembl.org/Mus_musculus/Gene/Summary?db=core;g=ENSMUSG00000057137
C0	KCNT2	0.27486	6.05652e-187	0.579391	0.305415	0.345	0.131	3456	15216	ENSMUSG00000052726	http://www.genecards.org/cgi-bin/carddisp.pl?gene=KCNT2	http://mar2016.archive.ensembl.org/Mus_musculus/Gene/Summary?db=core;g=ENSMUSG00000052726
C0	ETFA	0.275218	2.22188e-91	1.2823	0.885923	0.613	0.417	3456	15216	ENSMUSG00000032314	http://www.genecards.org/cgi-bin/carddisp.pl?gene=ETFA	http://mar2016.archive.ensembl.org/Mus_musculus/Gene/Summary?db=core;g=ENSMUSG00000032314
C0	TMED2	0.275361	2.59839e-118	3.60695	2.80647	0.879	0.697	3456	15216	ENSMUSG00000029390	http://www.genecards.org/cgi-bin/carddisp.pl?gene=TMED2	http://mar2016.archive.ensembl.org/Mus_musculus/Gene/Summary?db=core;g=ENSMUSG00000029390
C0	FAM114A1	0.275809	1.28885e-114	0.889995	0.561112	0.488	0.278	3456	15216	ENSMUSG00000029185	http://www.genecards.org/cgi-bin/carddisp.pl?gene=FAM114A1	http://mar2016.archive.ensembl.org/Mus_musculus/Gene/Summary?db=core;g=ENSMUSG00000029185
C0	RECK	0.276111	6.47995e-129	0.936751	0.599397	0.466	0.251	3456	15216	ENSMUSG00000028476	http://www.genecards.org/cgi-bin/carddisp.pl?gene=RECK	http://mar2016.archive.ensembl.org/Mus_musculus/Gene/Summary?db=core;g=ENSMUSG00000028476
C0	TNS3	0.276313	4.71641e-105	0.712241	0.413795	0.385	0.199	3456	15216	ENSMUSG00000020422	http://www.genecards.org/cgi-bin/carddisp.pl?gene=TNS3	http://mar2016.archive.ensembl.org/Mus_musculus/Gene/Summary?db=core;g=ENSMUSG00000020422
C0	CRTAP	0.276435	9.2277e-110	1.25378	0.860785	0.586	0.373	3456	15216	ENSMUSG00000032431	http://www.genecards.org/cgi-bin/carddisp.pl?gene=CRTAP	http://mar2016.archive.ensembl.org/Mus_musculus/Gene/Summary?db=core;g=ENSMUSG00000032431
C0	FOSB	0.276452	1.73954e-92	5.6395	4.4817	0.779	0.596	3456	15216	ENSMUSG00000003545	http://www.genecards.org/cgi-bin/carddisp.pl?gene=FOSB	http://mar2016.archive.ensembl.org/Mus_musculus/Gene/Summary?db=core;g=ENSMUSG00000003545
C0	NDUFA11	0.276873	1.48266e-145	3.39552	2.62796	0.856	0.638	3456	15216	ENSMUSG00000002379	http://www.genecards.org/cgi-bin/carddisp.pl?gene=NDUFA11	http://mar2016.archive.ensembl.org/Mus_musculus/Gene/Summary?db=core;g=ENSMUSG00000002379
C0	NR1D1	0.277078	2.7422e-81	1.49931	1.06258	0.562	0.377	3456	15216	ENSMUSG00000020889	http://www.genecards.org/cgi-bin/carddisp.pl?gene=NR1D1	http://mar2016.archive.ensembl.org/Mus_musculus/Gene/Summary?db=core;g=ENSMUSG00000020889
C0	DDOST	0.277207	2.14291e-94	1.87524	1.37261	0.706	0.51	3456	15216	ENSMUSG00000028757	http://www.genecards.org/cgi-bin/carddisp.pl?gene=DDOST	http://mar2016.archive.ensembl.org/Mus_musculus/Gene/Summary?db=core;g=ENSMUSG00000028757
C0	DYNLRB1	0.277749	4.20713e-122	2.98037	2.28332	0.838	0.636	3456	15216	ENSMUSG00000047459	http://www.genecards.org/cgi-bin/carddisp.pl?gene=DYNLRB1	http://mar2016.archive.ensembl.org/Mus_musculus/Gene/Summary?db=core;g=ENSMUSG00000047459
C0	SIVA1	0.2786	1.58627e-81	1.40711	0.9844	0.603	0.417	3456	15216	ENSMUSG00000064326	http://www.genecards.org/cgi-bin/carddisp.pl?gene=SIVA1	http://mar2016.archive.ensembl.org/Mus_musculus/Gene/Summary?db=core;g=ENSMUSG00000064326
C0	ALDOA	0.278959	4.08186e-116	3.75603	2.91985	0.869	0.681	3456	15216	ENSMUSG00000030695	http://www.genecards.org/cgi-bin/carddisp.pl?gene=ALDOA	http://mar2016.archive.ensembl.org/Mus_musculus/Gene/Summary?db=core;g=ENSMUSG00000030695
C0	PROS1	0.27907	1.00069e-105	1.11031	0.739154	0.544	0.336	3456	15216	ENSMUSG00000022912	http://www.genecards.org/cgi-bin/carddisp.pl?gene=PROS1	http://mar2016.archive.ensembl.org/Mus_musculus/Gene/Summary?db=core;g=ENSMUSG00000022912
C0	SLC25A4	0.279131	7.76293e-193	5.10995	4.03513	0.929	0.707	3456	15216	ENSMUSG00000031633	http://www.genecards.org/cgi-bin/carddisp.pl?gene=SLC25A4	http://mar2016.archive.ensembl.org/Mus_musculus/Gene/Summary?db=core;g=ENSMUSG00000031633
C0	PRKCDBP	0.279197	4.49506e-269	2.8933	2.20827	0.817	0.515	3456	15216	ENSMUSG00000037060	http://www.genecards.org/cgi-bin/carddisp.pl?gene=PRKCDBP	http://mar2016.archive.ensembl.org/Mus_musculus/Gene/Summary?db=core;g=ENSMUSG00000037060
C0	PIK3R1	0.279288	2.35658e-135	2.17923	1.61968	0.701	0.466	3456	15216	ENSMUSG00000041417	http://www.genecards.org/cgi-bin/carddisp.pl?gene=PIK3R1	http://mar2016.archive.ensembl.org/Mus_musculus/Gene/Summary?db=core;g=ENSMUSG00000041417
C0	TM2D2	0.279409	2.69466e-109	1.39058	0.969669	0.665	0.452	3456	15216	ENSMUSG00000031556	http://www.genecards.org/cgi-bin/carddisp.pl?gene=TM2D2	http://mar2016.archive.ensembl.org/Mus_musculus/Gene/Summary?db=core;g=ENSMUSG00000031556
C0	TGFB3	0.280941	4.27059e-129	0.731745	0.42532	0.405	0.199	3456	15216	ENSMUSG00000021253	http://www.genecards.org/cgi-bin/carddisp.pl?gene=TGFB3	http://mar2016.archive.ensembl.org/Mus_musculus/Gene/Summary?db=core;g=ENSMUSG00000021253
C0	SMO	0.281203	1.30649e-158	0.865821	0.535393	0.485	0.245	3456	15216	ENSMUSG00000001761	http://www.genecards.org/cgi-bin/carddisp.pl?gene=SMO	http://mar2016.archive.ensembl.org/Mus_musculus/Gene/Summary?db=core;g=ENSMUSG00000001761
C0	PHPT1	0.281235	1.14863e-94	0.970032	0.621113	0.515	0.32	3456	15216	ENSMUSG00000036504	http://www.genecards.org/cgi-bin/carddisp.pl?gene=PHPT1	http://mar2016.archive.ensembl.org/Mus_musculus/Gene/Summary?db=core;g=ENSMUSG00000036504
C0	LMAN1	0.281272	2.39277e-97	1.62721	1.16184	0.667	0.467	3456	15216	ENSMUSG00000041891	http://www.genecards.org/cgi-bin/carddisp.pl?gene=LMAN1	http://mar2016.archive.ensembl.org/Mus_musculus/Gene/Summary?db=core;g=ENSMUSG00000041891
C0	CTSD	0.281585	1.11456e-145	7.69127	6.15019	0.953	0.785	3456	15216	ENSMUSG00000007891	http://www.genecards.org/cgi-bin/carddisp.pl?gene=CTSD	http://mar2016.archive.ensembl.org/Mus_musculus/Gene/Summary?db=core;g=ENSMUSG00000007891
C0	DDR2	0.281658	5.23877e-225	1.57771	1.12054	0.649	0.356	3456	15216	ENSMUSG00000026674	http://www.genecards.org/cgi-bin/carddisp.pl?gene=DDR2	http://mar2016.archive.ensembl.org/Mus_musculus/Gene/Summary?db=core;g=ENSMUSG00000026674
C0	CDKN1C	0.282226	6.25617e-55	1.06748	0.700132	0.405	0.261	3456	15216	ENSMUSG00000037664	http://www.genecards.org/cgi-bin/carddisp.pl?gene=CDKN1C	http://mar2016.archive.ensembl.org/Mus_musculus/Gene/Summary?db=core;g=ENSMUSG00000037664
C0	SAR1A	0.282529	1.62189e-110	1.74212	1.25443	0.707	0.495	3456	15216	ENSMUSG00000020088	http://www.genecards.org/cgi-bin/carddisp.pl?gene=SAR1A	http://mar2016.archive.ensembl.org/Mus_musculus/Gene/Summary?db=core;g=ENSMUSG00000020088
C0	EFEMP2	0.283291	1.71246e-139	1.36298	0.941695	0.604	0.367	3456	15216	ENSMUSG00000024909	http://www.genecards.org/cgi-bin/carddisp.pl?gene=EFEMP2	http://mar2016.archive.ensembl.org/Mus_musculus/Gene/Summary?db=core;g=ENSMUSG00000024909
C0	CPED1	0.28455	1.61113e-242	4.25972	3.31822	0.861	0.574	3456	15216	ENSMUSG00000062980	http://www.genecards.org/cgi-bin/carddisp.pl?gene=CPED1	http://mar2016.archive.ensembl.org/Mus_musculus/Gene/Summary?db=core;g=ENSMUSG00000062980
C0	ACYP2	0.284737	2.0011e-93	0.692389	0.389268	0.407	0.226	3456	15216	ENSMUSG00000060923	http://www.genecards.org/cgi-bin/carddisp.pl?gene=ACYP2	http://mar2016.archive.ensembl.org/Mus_musculus/Gene/Summary?db=core;g=ENSMUSG00000060923
C0	CASC4	0.285628	1.17915e-129	0.818029	0.491483	0.473	0.254	3456	15216	ENSMUSG00000060227	http://www.genecards.org/cgi-bin/carddisp.pl?gene=CASC4	http://mar2016.archive.ensembl.org/Mus_musculus/Gene/Summary?db=core;g=ENSMUSG00000060227
C0	SLCO3A1	0.286433	9.76787e-126	1.01293	0.650455	0.498	0.278	3456	15216	ENSMUSG00000025790	http://www.genecards.org/cgi-bin/carddisp.pl?gene=SLCO3A1	http://mar2016.archive.ensembl.org/Mus_musculus/Gene/Summary?db=core;g=ENSMUSG00000025790
C0	COL4A6	0.286579	9.15946e-143	0.978606	0.622148	0.453	0.231	3456	15216	ENSMUSG00000031273	http://www.genecards.org/cgi-bin/carddisp.pl?gene=COL4A6	http://mar2016.archive.ensembl.org/Mus_musculus/Gene/Summary?db=core;g=ENSMUSG00000031273
C0	SNHG18	0.287021	3.87955e-250	2.47763	1.85024	0.762	0.464	3456	15216	ENSMUSG00000096956	http://www.genecards.org/cgi-bin/carddisp.pl?gene=SNHG18	http://mar2016.archive.ensembl.org/Mus_musculus/Gene/Summary?db=core;g=ENSMUSG00000096956
C0	ARHGEF40	0.287105	9.92207e-131	0.733977	0.421072	0.426	0.214	3456	15216	ENSMUSG00000004562	http://www.genecards.org/cgi-bin/carddisp.pl?gene=ARHGEF40	http://mar2016.archive.ensembl.org/Mus_musculus/Gene/Summary?db=core;g=ENSMUSG00000004562
C0	EI24	0.287301	2.84253e-90	1.21143	0.81212	0.569	0.375	3456	15216	ENSMUSG00000062762	http://www.genecards.org/cgi-bin/carddisp.pl?gene=EI24	http://mar2016.archive.ensembl.org/Mus_musculus/Gene/Summary?db=core;g=ENSMUSG00000062762
C0	UAP1	0.288421	4.58555e-85	1.13323	0.746684	0.496	0.311	3456	15216	ENSMUSG00000026670	http://www.genecards.org/cgi-bin/carddisp.pl?gene=UAP1	http://mar2016.archive.ensembl.org/Mus_musculus/Gene/Summary?db=core;g=ENSMUSG00000026670
C0	TGFBR3	0.288458	1.10228e-146	1.02384	0.657076	0.501	0.269	3456	15216	ENSMUSG00000029287	http://www.genecards.org/cgi-bin/carddisp.pl?gene=TGFBR3	http://mar2016.archive.ensembl.org/Mus_musculus/Gene/Summary?db=core;g=ENSMUSG00000029287
C0	FBLN7	0.288877	3.87696e-302	1.24474	0.837404	0.404	0.148	3456	15216	ENSMUSG00000027386	http://www.genecards.org/cgi-bin/carddisp.pl?gene=FBLN7	http://mar2016.archive.ensembl.org/Mus_musculus/Gene/Summary?db=core;g=ENSMUSG00000027386
C0	PIGP	0.289523	1.92573e-92	1.2579	0.847355	0.59	0.393	3456	15216	ENSMUSG00000022940	http://www.genecards.org/cgi-bin/carddisp.pl?gene=PIGP	http://mar2016.archive.ensembl.org/Mus_musculus/Gene/Summary?db=core;g=ENSMUSG00000022940
C0	IL6ST	0.289977	2.41639e-151	2.14194	1.56984	0.723	0.477	3456	15216	ENSMUSG00000021756	http://www.genecards.org/cgi-bin/carddisp.pl?gene=IL6ST	http://mar2016.archive.ensembl.org/Mus_musculus/Gene/Summary?db=core;g=ENSMUSG00000021756
C0	EMP3	0.290504	1.16246e-128	6.07967	4.78845	0.925	0.753	3456	15216	ENSMUSG00000040212	http://www.genecards.org/cgi-bin/carddisp.pl?gene=EMP3	http://mar2016.archive.ensembl.org/Mus_musculus/Gene/Summary?db=core;g=ENSMUSG00000040212
C0	FGFR1	0.290951	6.11767e-177	2.36015	1.74646	0.782	0.523	3456	15216	ENSMUSG00000031565	http://www.genecards.org/cgi-bin/carddisp.pl?gene=FGFR1	http://mar2016.archive.ensembl.org/Mus_musculus/Gene/Summary?db=core;g=ENSMUSG00000031565
C0	GPX3	0.291695	3.76274e-130	1.24541	0.834368	0.313	0.137	3456	15216	ENSMUSG00000018339	http://www.genecards.org/cgi-bin/carddisp.pl?gene=GPX3	http://mar2016.archive.ensembl.org/Mus_musculus/Gene/Summary?db=core;g=ENSMUSG00000018339
C0	WBP5	0.292899	1.69276e-114	2.0254	1.46951	0.719	0.504	3456	15216	ENSMUSG00000042712	http://www.genecards.org/cgi-bin/carddisp.pl?gene=WBP5	http://mar2016.archive.ensembl.org/Mus_musculus/Gene/Summary?db=core;g=ENSMUSG00000042712
C0	MANF	0.29294	2.29687e-79	2.91163	2.19282	0.756	0.583	3456	15216	ENSMUSG00000032575	http://www.genecards.org/cgi-bin/carddisp.pl?gene=MANF	http://mar2016.archive.ensembl.org/Mus_musculus/Gene/Summary?db=core;g=ENSMUSG00000032575
C0	ART4	0.29418	7.16425e-117	0.676645	0.367364	0.334	0.154	3456	15216	ENSMUSG00000030217	http://www.genecards.org/cgi-bin/carddisp.pl?gene=ART4	http://mar2016.archive.ensembl.org/Mus_musculus/Gene/Summary?db=core;g=ENSMUSG00000030217
C0	LRRC58	0.294339	1.13166e-144	2.69841	2.01585	0.819	0.593	3456	15216	ENSMUSG00000034158	http://www.genecards.org/cgi-bin/carddisp.pl?gene=LRRC58	http://mar2016.archive.ensembl.org/Mus_musculus/Gene/Summary?db=core;g=ENSMUSG00000034158
C0	NDUFB4	0.294884	9.70281e-113	2.29342	1.68459	0.78	0.575	3456	15216	ENSMUSG00000022820	http://www.genecards.org/cgi-bin/carddisp.pl?gene=NDUFB4	http://mar2016.archive.ensembl.org/Mus_musculus/Gene/Summary?db=core;g=ENSMUSG00000022820
C0	PFN2	0.295334	9.07165e-135	0.589657	0.295385	0.376	0.172	3456	15216	ENSMUSG00000027805	http://www.genecards.org/cgi-bin/carddisp.pl?gene=PFN2	http://mar2016.archive.ensembl.org/Mus_musculus/Gene/Summary?db=core;g=ENSMUSG00000027805
C0	EMC7	0.295605	9.19558e-128	2.31246	1.69876	0.786	0.568	3456	15216	ENSMUSG00000055943	http://www.genecards.org/cgi-bin/carddisp.pl?gene=EMC7	http://mar2016.archive.ensembl.org/Mus_musculus/Gene/Summary?db=core;g=ENSMUSG00000055943
C0	FMO1	0.295895	1.48659e-221	1.05567	0.674482	0.441	0.188	3456	15216	ENSMUSG00000040181	http://www.genecards.org/cgi-bin/carddisp.pl?gene=FMO1	http://mar2016.archive.ensembl.org/Mus_musculus/Gene/Summary?db=core;g=ENSMUSG00000040181
C0	ITM2B	0.296354	1.47113e-190	25.5067	20.5846	0.994	0.906	3456	15216	ENSMUSG00000022108	http://www.genecards.org/cgi-bin/carddisp.pl?gene=ITM2B	http://mar2016.archive.ensembl.org/Mus_musculus/Gene/Summary?db=core;g=ENSMUSG00000022108
C0	OSMR	0.296564	1.36585e-150	1.08871	0.700607	0.491	0.257	3456	15216	ENSMUSG00000022146	http://www.genecards.org/cgi-bin/carddisp.pl?gene=OSMR	http://mar2016.archive.ensembl.org/Mus_musculus/Gene/Summary?db=core;g=ENSMUSG00000022146
C0	BHLHE41	0.29718	2.8545e-89	0.734865	0.411906	0.354	0.186	3456	15216	ENSMUSG00000030256	http://www.genecards.org/cgi-bin/carddisp.pl?gene=BHLHE41	http://mar2016.archive.ensembl.org/Mus_musculus/Gene/Summary?db=core;g=ENSMUSG00000030256
C0	CBX5	0.297291	5.30384e-150	1.79498	1.2745	0.703	0.455	3456	15216	ENSMUSG00000009575	http://www.genecards.org/cgi-bin/carddisp.pl?gene=CBX5	http://mar2016.archive.ensembl.org/Mus_musculus/Gene/Summary?db=core;g=ENSMUSG00000009575
C0	SWI5	0.298926	3.17065e-121	2.88137	2.155	0.836	0.636	3456	15216	ENSMUSG00000044627	http://www.genecards.org/cgi-bin/carddisp.pl?gene=SWI5	http://mar2016.archive.ensembl.org/Mus_musculus/Gene/Summary?db=core;g=ENSMUSG00000044627
C0	TSPO	0.299445	2.43297e-124	5.6853	4.43224	0.913	0.737	3456	15216	ENSMUSG00000041736	http://www.genecards.org/cgi-bin/carddisp.pl?gene=TSPO	http://mar2016.archive.ensembl.org/Mus_musculus/Gene/Summary?db=core;g=ENSMUSG00000041736
C0	STEAP4	0.29957	6.394e-175	0.870895	0.520092	0.335	0.137	3456	15216	ENSMUSG00000012428	http://www.genecards.org/cgi-bin/carddisp.pl?gene=STEAP4	http://mar2016.archive.ensembl.org/Mus_musculus/Gene/Summary?db=core;g=ENSMUSG00000012428
C0	PRDX2	0.300241	1.26372e-131	2.76725	2.05945	0.831	0.619	3456	15216	ENSMUSG00000005161	http://www.genecards.org/cgi-bin/carddisp.pl?gene=PRDX2	http://mar2016.archive.ensembl.org/Mus_musculus/Gene/Summary?db=core;g=ENSMUSG00000005161
C0	MN1	0.300944	9.69155e-173	0.79506	0.457089	0.433	0.198	3456	15216	ENSMUSG00000070576	http://www.genecards.org/cgi-bin/carddisp.pl?gene=MN1	http://mar2016.archive.ensembl.org/Mus_musculus/Gene/Summary?db=core;g=ENSMUSG00000070576
C0	DCXR	0.301039	3.95741e-45	0.823973	0.48046	0.355	0.237	3456	15216	ENSMUSG00000039450	http://www.genecards.org/cgi-bin/carddisp.pl?gene=DCXR	http://mar2016.archive.ensembl.org/Mus_musculus/Gene/Summary?db=core;g=ENSMUSG00000039450
C0	ROMO1	0.30124	1.00362e-132	2.70097	2.00354	0.821	0.605	3456	15216	ENSMUSG00000067847	http://www.genecards.org/cgi-bin/carddisp.pl?gene=ROMO1	http://mar2016.archive.ensembl.org/Mus_musculus/Gene/Summary?db=core;g=ENSMUSG00000067847
C0	EDF1	0.301813	4.59709e-109	3.00663	2.25031	0.834	0.645	3456	15216	ENSMUSG00000015092	http://www.genecards.org/cgi-bin/carddisp.pl?gene=EDF1	http://mar2016.archive.ensembl.org/Mus_musculus/Gene/Summary?db=core;g=ENSMUSG00000015092
C0	UQCC2	0.302291	1.02542e-89	1.74849	1.22893	0.66	0.466	3456	15216	ENSMUSG00000024208	http://www.genecards.org/cgi-bin/carddisp.pl?gene=UQCC2	http://mar2016.archive.ensembl.org/Mus_musculus/Gene/Summary?db=core;g=ENSMUSG00000024208
C0	COMMD3	0.303086	1.20445e-95	1.7269	1.2102	0.664	0.464	3456	15216	ENSMUSG00000051154	http://www.genecards.org/cgi-bin/carddisp.pl?gene=COMMD3	http://mar2016.archive.ensembl.org/Mus_musculus/Gene/Summary?db=core;g=ENSMUSG00000051154
C0	KLF4	0.303663	6.01988e-113	4.3599	3.34255	0.779	0.573	3456	15216	ENSMUSG00000003032	http://www.genecards.org/cgi-bin/carddisp.pl?gene=KLF4	http://mar2016.archive.ensembl.org/Mus_musculus/Gene/Summary?db=core;g=ENSMUSG00000003032
C0	P4HB	0.304191	3.25487e-155	3.86353	2.93896	0.887	0.673	3456	15216	ENSMUSG00000025130	http://www.genecards.org/cgi-bin/carddisp.pl?gene=P4HB	http://mar2016.archive.ensembl.org/Mus_musculus/Gene/Summary?db=core;g=ENSMUSG00000025130
C0	FKBP2	0.30478	2.43512e-101	1.53715	1.05399	0.65	0.446	3456	15216	ENSMUSG00000056629	http://www.genecards.org/cgi-bin/carddisp.pl?gene=FKBP2	http://mar2016.archive.ensembl.org/Mus_musculus/Gene/Summary?db=core;g=ENSMUSG00000056629
C0	DAAM1	0.305518	8.7385e-110	1.2323	0.80627	0.511	0.302	3456	15216	ENSMUSG00000034574	http://www.genecards.org/cgi-bin/carddisp.pl?gene=DAAM1	http://mar2016.archive.ensembl.org/Mus_musculus/Gene/Summary?db=core;g=ENSMUSG00000034574
C0	ITGB5	0.3057	5.78724e-128	2.21764	1.60323	0.718	0.49	3456	15216	ENSMUSG00000022817	http://www.genecards.org/cgi-bin/carddisp.pl?gene=ITGB5	http://mar2016.archive.ensembl.org/Mus_musculus/Gene/Summary?db=core;g=ENSMUSG00000022817
C0	CYB5A	0.306302	1.3231e-148	3.32265	2.49578	0.854	0.634	3456	15216	ENSMUSG00000024646	http://www.genecards.org/cgi-bin/carddisp.pl?gene=CYB5A	http://mar2016.archive.ensembl.org/Mus_musculus/Gene/Summary?db=core;g=ENSMUSG00000024646
C0	CXCL12	0.307578	3.25057e-193	4.81519	3.69865	0.644	0.366	3456	15216	ENSMUSG00000061353	http://www.genecards.org/cgi-bin/carddisp.pl?gene=CXCL12	http://mar2016.archive.ensembl.org/Mus_musculus/Gene/Summary?db=core;g=ENSMUSG00000061353
C0	OSTC	0.309221	7.71682e-92	2.18145	1.56768	0.738	0.555	3456	15216	ENSMUSG00000041084	http://www.genecards.org/cgi-bin/carddisp.pl?gene=OSTC	http://mar2016.archive.ensembl.org/Mus_musculus/Gene/Summary?db=core;g=ENSMUSG00000041084
C0	SELK	0.309295	3.27962e-145	4.66558	3.57233	0.92	0.734	3456	15216	ENSMUSG00000042682	http://www.genecards.org/cgi-bin/carddisp.pl?gene=SELK	http://mar2016.archive.ensembl.org/Mus_musculus/Gene/Summary?db=core;g=ENSMUSG00000042682
C0	CLEC3B	0.309859	6.9871e-168	1.62868	1.12061	0.338	0.141	3456	15216	ENSMUSG00000025784	http://www.genecards.org/cgi-bin/carddisp.pl?gene=CLEC3B	http://mar2016.archive.ensembl.org/Mus_musculus/Gene/Summary?db=core;g=ENSMUSG00000025784
C0	PRDX1	0.312128	1.63002e-145	8.20987	6.41812	0.963	0.809	3456	15216	ENSMUSG00000028691	http://www.genecards.org/cgi-bin/carddisp.pl?gene=PRDX1	http://mar2016.archive.ensembl.org/Mus_musculus/Gene/Summary?db=core;g=ENSMUSG00000028691
C0	APP	0.312489	1.55808e-192	7.35448	5.72746	0.96	0.765	3456	15216	ENSMUSG00000022892	http://www.genecards.org/cgi-bin/carddisp.pl?gene=APP	http://mar2016.archive.ensembl.org/Mus_musculus/Gene/Summary?db=core;g=ENSMUSG00000022892
C0	PTTG1IP	0.312641	1.08114e-112	1.83429	1.28208	0.718	0.507	3456	15216	ENSMUSG00000009291	http://www.genecards.org/cgi-bin/carddisp.pl?gene=PTTG1IP	http://mar2016.archive.ensembl.org/Mus_musculus/Gene/Summary?db=core;g=ENSMUSG00000009291
C0	MPZL1	0.312685	1.82189e-135	0.497551	0.205741	0.307	0.121	3456	15216	ENSMUSG00000026566	http://www.genecards.org/cgi-bin/carddisp.pl?gene=MPZL1	http://mar2016.archive.ensembl.org/Mus_musculus/Gene/Summary?db=core;g=ENSMUSG00000026566
C0	SEMA3D	0.312774	1.27152e-72	1.18971	0.76292	0.442	0.276	3456	15216	ENSMUSG00000040254	http://www.genecards.org/cgi-bin/carddisp.pl?gene=SEMA3D	http://mar2016.archive.ensembl.org/Mus_musculus/Gene/Summary?db=core;g=ENSMUSG00000040254
C0	FAM198B	0.314244	1.93822e-179	2.35366	1.69726	0.718	0.453	3456	15216	ENSMUSG00000027955	http://www.genecards.org/cgi-bin/carddisp.pl?gene=FAM198B	http://mar2016.archive.ensembl.org/Mus_musculus/Gene/Summary?db=core;g=ENSMUSG00000027955
C0	NEDD4	0.315416	4.17596e-285	6.66794	5.1621	0.951	0.683	3456	15216	ENSMUSG00000032216	http://www.genecards.org/cgi-bin/carddisp.pl?gene=NEDD4	http://mar2016.archive.ensembl.org/Mus_musculus/Gene/Summary?db=core;g=ENSMUSG00000032216
C0	GNAS	0.315763	8.16197e-173	11.9536	9.40723	0.981	0.851	3456	15216	ENSMUSG00000027523	http://www.genecards.org/cgi-bin/carddisp.pl?gene=GNAS	http://mar2016.archive.ensembl.org/Mus_musculus/Gene/Summary?db=core;g=ENSMUSG00000027523
C0	H6PD	0.317273	3.94339e-144	0.679713	0.348113	0.374	0.165	3456	15216	ENSMUSG00000028980	http://www.genecards.org/cgi-bin/carddisp.pl?gene=H6PD	http://mar2016.archive.ensembl.org/Mus_musculus/Gene/Summary?db=core;g=ENSMUSG00000028980
C0	ERGIC3	0.317294	2.32102e-124	1.87223	1.30518	0.723	0.501	3456	15216	ENSMUSG00000005881	http://www.genecards.org/cgi-bin/carddisp.pl?gene=ERGIC3	http://mar2016.archive.ensembl.org/Mus_musculus/Gene/Summary?db=core;g=ENSMUSG00000005881
C0	OAT	0.318618	2.68281e-184	3.87624	2.90995	0.878	0.637	3456	15216	ENSMUSG00000030934	http://www.genecards.org/cgi-bin/carddisp.pl?gene=OAT	http://mar2016.archive.ensembl.org/Mus_musculus/Gene/Summary?db=core;g=ENSMUSG00000030934
C0	RPS19	0.318872	1.0483e-113	19.3749	15.3344	0.976	0.87	3456	15216	ENSMUSG00000040952	http://www.genecards.org/cgi-bin/carddisp.pl?gene=RPS19	http://mar2016.archive.ensembl.org/Mus_musculus/Gene/Summary?db=core;g=ENSMUSG00000040952
C0	KDELR1	0.318925	1.0577e-124	2.09938	1.48467	0.766	0.549	3456	15216	ENSMUSG00000002778	http://www.genecards.org/cgi-bin/carddisp.pl?gene=KDELR1	http://mar2016.archive.ensembl.org/Mus_musculus/Gene/Summary?db=core;g=ENSMUSG00000002778
C0	HINT1	0.32055	4.79881e-156	5.09091	3.87739	0.924	0.729	3456	15216	ENSMUSG00000020267	http://www.genecards.org/cgi-bin/carddisp.pl?gene=HINT1	http://mar2016.archive.ensembl.org/Mus_musculus/Gene/Summary?db=core;g=ENSMUSG00000020267
C0	ZFP503	0.322612	3.72908e-135	0.659288	0.326801	0.334	0.142	3456	15216	ENSMUSG00000039081	http://www.genecards.org/cgi-bin/carddisp.pl?gene=ZFP503	http://mar2016.archive.ensembl.org/Mus_musculus/Gene/Summary?db=core;g=ENSMUSG00000039081
C0	BMP1	0.32276	1.23771e-187	0.912383	0.529025	0.484	0.227	3456	15216	ENSMUSG00000022098	http://www.genecards.org/cgi-bin/carddisp.pl?gene=BMP1	http://mar2016.archive.ensembl.org/Mus_musculus/Gene/Summary?db=core;g=ENSMUSG00000022098
C0	IGSF10	0.322881	3.07403e-210	0.659747	0.326921	0.35	0.127	3456	15216	ENSMUSG00000036334	http://www.genecards.org/cgi-bin/carddisp.pl?gene=IGSF10	http://mar2016.archive.ensembl.org/Mus_musculus/Gene/Summary?db=core;g=ENSMUSG00000036334
C0	CKAP4	0.324432	2.73238e-144	2.07547	1.45611	0.708	0.465	3456	15216	ENSMUSG00000046841	http://www.genecards.org/cgi-bin/carddisp.pl?gene=CKAP4	http://mar2016.archive.ensembl.org/Mus_musculus/Gene/Summary?db=core;g=ENSMUSG00000046841
C0	TXNDC5	0.324459	5.49762e-151	1.80273	1.23825	0.698	0.449	3456	15216	ENSMUSG00000038991	http://www.genecards.org/cgi-bin/carddisp.pl?gene=TXNDC5	http://mar2016.archive.ensembl.org/Mus_musculus/Gene/Summary?db=core;g=ENSMUSG00000038991
C0	CSF1	0.324647	9.17755e-172	1.17703	0.738345	0.525	0.271	3456	15216	ENSMUSG00000014599	http://www.genecards.org/cgi-bin/carddisp.pl?gene=CSF1	http://mar2016.archive.ensembl.org/Mus_musculus/Gene/Summary?db=core;g=ENSMUSG00000014599
C0	ACE	0.324802	3.37411e-223	2.36166	1.68398	0.652	0.358	3456	15216	ENSMUSG00000020681	http://www.genecards.org/cgi-bin/carddisp.pl?gene=ACE	http://mar2016.archive.ensembl.org/Mus_musculus/Gene/Summary?db=core;g=ENSMUSG00000020681
C0	ATXN10	0.32495	1.24388e-140	1.46897	0.971043	0.664	0.423	3456	15216	ENSMUSG00000016541	http://www.genecards.org/cgi-bin/carddisp.pl?gene=ATXN10	http://mar2016.archive.ensembl.org/Mus_musculus/Gene/Summary?db=core;g=ENSMUSG00000016541
C0	TNFSF12	0.325386	3.0974e-148	1.60524	1.0792	0.692	0.446	3456	15216	ENSMUSG00000097328	http://www.genecards.org/cgi-bin/carddisp.pl?gene=TNFSF12	http://mar2016.archive.ensembl.org/Mus_musculus/Gene/Summary?db=core;g=ENSMUSG00000097328
C0	TMEM50A	0.326064	7.90653e-131	3.40812	2.5164	0.872	0.682	3456	15216	ENSMUSG00000028822	http://www.genecards.org/cgi-bin/carddisp.pl?gene=TMEM50A	http://mar2016.archive.ensembl.org/Mus_musculus/Gene/Summary?db=core;g=ENSMUSG00000028822
C0	FMNL2	0.326296	4.7863e-161	0.614172	0.287434	0.358	0.144	3456	15216	ENSMUSG00000036053	http://www.genecards.org/cgi-bin/carddisp.pl?gene=FMNL2	http://mar2016.archive.ensembl.org/Mus_musculus/Gene/Summary?db=core;g=ENSMUSG00000036053
C0	TCEAL8	0.32737	2.17434e-127	1.25011	0.793313	0.597	0.368	3456	15216	ENSMUSG00000051579	http://www.genecards.org/cgi-bin/carddisp.pl?gene=TCEAL8	http://mar2016.archive.ensembl.org/Mus_musculus/Gene/Summary?db=core;g=ENSMUSG00000051579
C0	GABARAP	0.327648	6.67641e-177	7.65392	5.89574	0.966	0.793	3456	15216	ENSMUSG00000018567	http://www.genecards.org/cgi-bin/carddisp.pl?gene=GABARAP	http://mar2016.archive.ensembl.org/Mus_musculus/Gene/Summary?db=core;g=ENSMUSG00000018567
C0	CBR3	0.327839	2.01231e-141	0.587316	0.264661	0.37	0.163	3456	15216	ENSMUSG00000022947	http://www.genecards.org/cgi-bin/carddisp.pl?gene=CBR3	http://mar2016.archive.ensembl.org/Mus_musculus/Gene/Summary?db=core;g=ENSMUSG00000022947
C0	DAD1	0.328003	8.12528e-144	4.11406	3.07406	0.901	0.709	3456	15216	ENSMUSG00000022174	http://www.genecards.org/cgi-bin/carddisp.pl?gene=DAD1	http://mar2016.archive.ensembl.org/Mus_musculus/Gene/Summary?db=core;g=ENSMUSG00000022174
C0	S100A4	0.328641	1.25004e-110	6.22004	4.74922	0.757	0.55	3456	15216	ENSMUSG00000001020	http://www.genecards.org/cgi-bin/carddisp.pl?gene=S100A4	http://mar2016.archive.ensembl.org/Mus_musculus/Gene/Summary?db=core;g=ENSMUSG00000001020
C0	VIMP	0.328893	5.2091e-134	2.79829	2.024	0.803	0.584	3456	15216	ENSMUSG00000075701	http://www.genecards.org/cgi-bin/carddisp.pl?gene=VIMP	http://mar2016.archive.ensembl.org/Mus_musculus/Gene/Summary?db=core;g=ENSMUSG00000075701
C0	IFITM2	0.32949	1.30784e-227	10.2893	7.98422	0.968	0.762	3456	15216	ENSMUSG00000060591	http://www.genecards.org/cgi-bin/carddisp.pl?gene=IFITM2	http://mar2016.archive.ensembl.org/Mus_musculus/Gene/Summary?db=core;g=ENSMUSG00000060591
C0	SLC16A2	0.329517	9.07428e-176	0.602704	0.275437	0.355	0.136	3456	15216	ENSMUSG00000033965	http://www.genecards.org/cgi-bin/carddisp.pl?gene=SLC16A2	http://mar2016.archive.ensembl.org/Mus_musculus/Gene/Summary?db=core;g=ENSMUSG00000033965
C0	TMTC1	0.329719	4.8788e-172	1.14406	0.706007	0.533	0.277	3456	15216	ENSMUSG00000030306	http://www.genecards.org/cgi-bin/carddisp.pl?gene=TMTC1	http://mar2016.archive.ensembl.org/Mus_musculus/Gene/Summary?db=core;g=ENSMUSG00000030306
C0	FAM102B	0.33037	5.45522e-121	1.07905	0.653537	0.512	0.294	3456	15216	ENSMUSG00000040339	http://www.genecards.org/cgi-bin/carddisp.pl?gene=FAM102B	http://mar2016.archive.ensembl.org/Mus_musculus/Gene/Summary?db=core;g=ENSMUSG00000040339
C0	YIF1B	0.33155	3.30594e-113	1.17088	0.725161	0.595	0.382	3456	15216	ENSMUSG00000030588	http://www.genecards.org/cgi-bin/carddisp.pl?gene=YIF1B	http://mar2016.archive.ensembl.org/Mus_musculus/Gene/Summary?db=core;g=ENSMUSG00000030588
C0	COL5A1	0.331758	3.5538e-162	2.47	1.75715	0.702	0.446	3456	15216	ENSMUSG00000026837	http://www.genecards.org/cgi-bin/carddisp.pl?gene=COL5A1	http://mar2016.archive.ensembl.org/Mus_musculus/Gene/Summary?db=core;g=ENSMUSG00000026837
C0	ALDH2	0.332808	5.25604e-138	3.91296	2.90084	0.869	0.663	3456	15216	ENSMUSG00000029455	http://www.genecards.org/cgi-bin/carddisp.pl?gene=ALDH2	http://mar2016.archive.ensembl.org/Mus_musculus/Gene/Summary?db=core;g=ENSMUSG00000029455
C0	FZD1	0.333231	6.79952e-129	1.03459	0.614969	0.47	0.252	3456	15216	ENSMUSG00000044674	http://www.genecards.org/cgi-bin/carddisp.pl?gene=FZD1	http://mar2016.archive.ensembl.org/Mus_musculus/Gene/Summary?db=core;g=ENSMUSG00000044674
C0	HLF	0.335115	8.07188e-94	0.935411	0.53424	0.379	0.202	3456	15216	ENSMUSG00000003949	http://www.genecards.org/cgi-bin/carddisp.pl?gene=HLF	http://mar2016.archive.ensembl.org/Mus_musculus/Gene/Summary?db=core;g=ENSMUSG00000003949
C0	PEBP1	0.335399	3.02458e-161	3.21348	2.33946	0.867	0.642	3456	15216	ENSMUSG00000032959	http://www.genecards.org/cgi-bin/carddisp.pl?gene=PEBP1	http://mar2016.archive.ensembl.org/Mus_musculus/Gene/Summary?db=core;g=ENSMUSG00000032959
C0	HMGCS2	0.335864	2.66776e-130	0.565649	0.240479	0.306	0.124	3456	15216	ENSMUSG00000027875	http://www.genecards.org/cgi-bin/carddisp.pl?gene=HMGCS2	http://mar2016.archive.ensembl.org/Mus_musculus/Gene/Summary?db=core;g=ENSMUSG00000027875
C0	EPB41L2	0.336936	2.81386e-160	1.31988	0.836695	0.607	0.351	3456	15216	ENSMUSG00000019978	http://www.genecards.org/cgi-bin/carddisp.pl?gene=EPB41L2	http://mar2016.archive.ensembl.org/Mus_musculus/Gene/Summary?db=core;g=ENSMUSG00000019978
C0	TCEB2	0.337496	4.31178e-161	6.89939	5.25169	0.955	0.788	3456	15216	ENSMUSG00000055839	http://www.genecards.org/cgi-bin/carddisp.pl?gene=TCEB2	http://mar2016.archive.ensembl.org/Mus_musculus/Gene/Summary?db=core;g=ENSMUSG00000055839
C0	RER1	0.338071	8.46594e-130	2.4572	1.73499	0.804	0.592	3456	15216	ENSMUSG00000029048	http://www.genecards.org/cgi-bin/carddisp.pl?gene=RER1	http://mar2016.archive.ensembl.org/Mus_musculus/Gene/Summary?db=core;g=ENSMUSG00000029048
C0	ADAMTS5	0.338694	5.54517e-169	1.75369	1.1775	0.524	0.273	3456	15216	ENSMUSG00000022894	http://www.genecards.org/cgi-bin/carddisp.pl?gene=ADAMTS5	http://mar2016.archive.ensembl.org/Mus_musculus/Gene/Summary?db=core;g=ENSMUSG00000022894
C0	GM9780	0.341559	8.29017e-154	0.611272	0.271596	0.383	0.166	3456	15216	ENSMUSG00000094800	http://www.genecards.org/cgi-bin/carddisp.pl?gene=GM9780	http://mar2016.archive.ensembl.org/Mus_musculus/Gene/Summary?db=core;g=ENSMUSG00000094800
C0	REEP3	0.342145	6.71817e-137	2.64459	1.8751	0.798	0.577	3456	15216	ENSMUSG00000019873	http://www.genecards.org/cgi-bin/carddisp.pl?gene=REEP3	http://mar2016.archive.ensembl.org/Mus_musculus/Gene/Summary?db=core;g=ENSMUSG00000019873
C0	GPX4	0.344145	2.69741e-158	5.17858	3.86733	0.922	0.729	3456	15216	ENSMUSG00000075706	http://www.genecards.org/cgi-bin/carddisp.pl?gene=GPX4	http://mar2016.archive.ensembl.org/Mus_musculus/Gene/Summary?db=core;g=ENSMUSG00000075706
C0	RFTN1	0.344288	5.19857e-182	0.719477	0.354427	0.409	0.172	3456	15216	ENSMUSG00000039316	http://www.genecards.org/cgi-bin/carddisp.pl?gene=RFTN1	http://mar2016.archive.ensembl.org/Mus_musculus/Gene/Summary?db=core;g=ENSMUSG00000039316
C0	FOXP2	0.344467	8.0231e-263	1.74816	1.16445	0.647	0.329	3456	15216	ENSMUSG00000029563	http://www.genecards.org/cgi-bin/carddisp.pl?gene=FOXP2	http://mar2016.archive.ensembl.org/Mus_musculus/Gene/Summary?db=core;g=ENSMUSG00000029563
C0	GDF15	0.345037	2.37427e-99	1.67061	1.10254	0.387	0.206	3456	15216	ENSMUSG00000038508	http://www.genecards.org/cgi-bin/carddisp.pl?gene=GDF15	http://mar2016.archive.ensembl.org/Mus_musculus/Gene/Summary?db=core;g=ENSMUSG00000038508
C0	CPXM2	0.345072	0	1.32498	0.830386	0.446	0.161	3456	15216	ENSMUSG00000030862	http://www.genecards.org/cgi-bin/carddisp.pl?gene=CPXM2	http://mar2016.archive.ensembl.org/Mus_musculus/Gene/Summary?db=core;g=ENSMUSG00000030862
C0	AFF3	0.345406	3.92553e-186	0.659558	0.306216	0.368	0.141	3456	15216	ENSMUSG00000037138	http://www.genecards.org/cgi-bin/carddisp.pl?gene=AFF3	http://mar2016.archive.ensembl.org/Mus_musculus/Gene/Summary?db=core;g=ENSMUSG00000037138
C0	GABRA3	0.346289	1.481e-135	0.846896	0.452777	0.404	0.194	3456	15216	ENSMUSG00000031343	http://www.genecards.org/cgi-bin/carddisp.pl?gene=GABRA3	http://mar2016.archive.ensembl.org/Mus_musculus/Gene/Summary?db=core;g=ENSMUSG00000031343
C0	AXL	0.346407	6.588e-170	1.96229	1.32996	0.694	0.43	3456	15216	ENSMUSG00000002602	http://www.genecards.org/cgi-bin/carddisp.pl?gene=AXL	http://mar2016.archive.ensembl.org/Mus_musculus/Gene/Summary?db=core;g=ENSMUSG00000002602
C0	LIMA1	0.348636	2.56134e-225	1.90966	1.28503	0.702	0.402	3456	15216	ENSMUSG00000023022	http://www.genecards.org/cgi-bin/carddisp.pl?gene=LIMA1	http://mar2016.archive.ensembl.org/Mus_musculus/Gene/Summary?db=core;g=ENSMUSG00000023022
C0	NTF3	0.348639	6.5998e-106	1.00365	0.573517	0.419	0.226	3456	15216	ENSMUSG00000049107	http://www.genecards.org/cgi-bin/carddisp.pl?gene=NTF3	http://mar2016.archive.ensembl.org/Mus_musculus/Gene/Summary?db=core;g=ENSMUSG00000049107
C0	CHPF	0.348793	2.04572e-156	1.30683	0.811413	0.567	0.317	3456	15216	ENSMUSG00000032997	http://www.genecards.org/cgi-bin/carddisp.pl?gene=CHPF	http://mar2016.archive.ensembl.org/Mus_musculus/Gene/Summary?db=core;g=ENSMUSG00000032997
C0	SEC61G	0.350553	9.29547e-159	6.84851	5.15546	0.942	0.761	3456	15216	ENSMUSG00000078974	http://www.genecards.org/cgi-bin/carddisp.pl?gene=SEC61G	http://mar2016.archive.ensembl.org/Mus_musculus/Gene/Summary?db=core;g=ENSMUSG00000078974
C0	SPCS1	0.350918	8.66535e-145	3.53082	2.55255	0.872	0.666	3456	15216	ENSMUSG00000021917	http://www.genecards.org/cgi-bin/carddisp.pl?gene=SPCS1	http://mar2016.archive.ensembl.org/Mus_musculus/Gene/Summary?db=core;g=ENSMUSG00000021917
C0	PDIA3	0.352134	8.40413e-174	7.95723	6.01731	0.964	0.8	3456	15216	ENSMUSG00000027248	http://www.genecards.org/cgi-bin/carddisp.pl?gene=PDIA3	http://mar2016.archive.ensembl.org/Mus_musculus/Gene/Summary?db=core;g=ENSMUSG00000027248
C0	OGN	0.352283	1.30855e-290	7.35352	5.54367	0.813	0.489	3456	15216	ENSMUSG00000021390	http://www.genecards.org/cgi-bin/carddisp.pl?gene=OGN	http://mar2016.archive.ensembl.org/Mus_musculus/Gene/Summary?db=core;g=ENSMUSG00000021390
C0	COL5A2	0.35332	1.52835e-155	3.86795	2.81054	0.778	0.536	3456	15216	ENSMUSG00000026042	http://www.genecards.org/cgi-bin/carddisp.pl?gene=COL5A2	http://mar2016.archive.ensembl.org/Mus_musculus/Gene/Summary?db=core;g=ENSMUSG00000026042
C0	SRPX	0.353508	5.29802e-282	0.893055	0.481654	0.417	0.151	3456	15216	ENSMUSG00000090084	http://www.genecards.org/cgi-bin/carddisp.pl?gene=SRPX	http://mar2016.archive.ensembl.org/Mus_musculus/Gene/Summary?db=core;g=ENSMUSG00000090084
C0	NNMT	0.354367	5.42789e-143	0.780032	0.392364	0.426	0.206	3456	15216	ENSMUSG00000032271	http://www.genecards.org/cgi-bin/carddisp.pl?gene=NNMT	http://mar2016.archive.ensembl.org/Mus_musculus/Gene/Summary?db=core;g=ENSMUSG00000032271
C0	SLC39A1	0.355014	3.45857e-97	1.91511	1.27921	0.657	0.461	3456	15216	ENSMUSG00000052310	http://www.genecards.org/cgi-bin/carddisp.pl?gene=SLC39A1	http://mar2016.archive.ensembl.org/Mus_musculus/Gene/Summary?db=core;g=ENSMUSG00000052310
C0	EGFR	0.356818	1.03762e-182	0.782042	0.39157	0.431	0.187	3456	15216	ENSMUSG00000020122	http://www.genecards.org/cgi-bin/carddisp.pl?gene=EGFR	http://mar2016.archive.ensembl.org/Mus_musculus/Gene/Summary?db=core;g=ENSMUSG00000020122
C0	MMP23	0.357321	4.65543e-240	1.89404	1.25912	0.634	0.332	3456	15216	ENSMUSG00000029061	http://www.genecards.org/cgi-bin/carddisp.pl?gene=MMP23	http://mar2016.archive.ensembl.org/Mus_musculus/Gene/Summary?db=core;g=ENSMUSG00000029061
C0	VAMP5	0.358086	1.72818e-112	0.78442	0.392202	0.422	0.227	3456	15216	ENSMUSG00000073002	http://www.genecards.org/cgi-bin/carddisp.pl?gene=VAMP5	http://mar2016.archive.ensembl.org/Mus_musculus/Gene/Summary?db=core;g=ENSMUSG00000073002
C0	NTN1	0.359591	4.37308e-146	1.24151	0.746999	0.547	0.306	3456	15216	ENSMUSG00000020902	http://www.genecards.org/cgi-bin/carddisp.pl?gene=NTN1	http://mar2016.archive.ensembl.org/Mus_musculus/Gene/Summary?db=core;g=ENSMUSG00000020902
C0	ABCA8B	0.359819	2.28059e-231	0.775617	0.383671	0.363	0.126	3456	15216	ENSMUSG00000020620	http://www.genecards.org/cgi-bin/carddisp.pl?gene=ABCA8B	http://mar2016.archive.ensembl.org/Mus_musculus/Gene/Summary?db=core;g=ENSMUSG00000020620
C0	ITM2C	0.360223	7.75666e-153	3.03136	2.1406	0.836	0.612	3456	15216	ENSMUSG00000026223	http://www.genecards.org/cgi-bin/carddisp.pl?gene=ITM2C	http://mar2016.archive.ensembl.org/Mus_musculus/Gene/Summary?db=core;g=ENSMUSG00000026223
C0	GRIA3	0.360464	2.8813e-172	0.625888	0.266427	0.322	0.115	3456	15216	ENSMUSG00000001986	http://www.genecards.org/cgi-bin/carddisp.pl?gene=GRIA3	http://mar2016.archive.ensembl.org/Mus_musculus/Gene/Summary?db=core;g=ENSMUSG00000001986
C0	CALU	0.360525	7.99502e-153	2.53378	1.7524	0.777	0.537	3456	15216	ENSMUSG00000029767	http://www.genecards.org/cgi-bin/carddisp.pl?gene=CALU	http://mar2016.archive.ensembl.org/Mus_musculus/Gene/Summary?db=core;g=ENSMUSG00000029767
C0	ICAM1	0.36057	2.13763e-158	0.874885	0.460267	0.412	0.188	3456	15216	ENSMUSG00000037405	http://www.genecards.org/cgi-bin/carddisp.pl?gene=ICAM1	http://mar2016.archive.ensembl.org/Mus_musculus/Gene/Summary?db=core;g=ENSMUSG00000037405
C0	BACE2	0.360725	6.82349e-300	0.931799	0.504433	0.475	0.181	3456	15216	ENSMUSG00000040605	http://www.genecards.org/cgi-bin/carddisp.pl?gene=BACE2	http://mar2016.archive.ensembl.org/Mus_musculus/Gene/Summary?db=core;g=ENSMUSG00000040605
C0	ANK	0.36102	3.19821e-105	1.07761	0.617657	0.481	0.282	3456	15216	ENSMUSG00000022265	http://www.genecards.org/cgi-bin/carddisp.pl?gene=ANK	http://mar2016.archive.ensembl.org/Mus_musculus/Gene/Summary?db=core;g=ENSMUSG00000022265
C0	BSG	0.361789	2.24422e-188	5.94991	4.40842	0.938	0.739	3456	15216	ENSMUSG00000023175	http://www.genecards.org/cgi-bin/carddisp.pl?gene=BSG	http://mar2016.archive.ensembl.org/Mus_musculus/Gene/Summary?db=core;g=ENSMUSG00000023175
C0	ADAMTS1	0.362289	1.35223e-122	3.07338	2.1688	0.661	0.436	3456	15216	ENSMUSG00000022893	http://www.genecards.org/cgi-bin/carddisp.pl?gene=ADAMTS1	http://mar2016.archive.ensembl.org/Mus_musculus/Gene/Summary?db=core;g=ENSMUSG00000022893
C0	OAF	0.362987	2.36688e-155	0.666848	0.296063	0.38	0.163	3456	15216	ENSMUSG00000032014	http://www.genecards.org/cgi-bin/carddisp.pl?gene=OAF	http://mar2016.archive.ensembl.org/Mus_musculus/Gene/Summary?db=core;g=ENSMUSG00000032014
C0	MRC2	0.363552	2.61547e-192	0.863452	0.448365	0.448	0.195	3456	15216	ENSMUSG00000020695	http://www.genecards.org/cgi-bin/carddisp.pl?gene=MRC2	http://mar2016.archive.ensembl.org/Mus_musculus/Gene/Summary?db=core;g=ENSMUSG00000020695
C0	HTRA3	0.363948	1.32854e-157	1.62283	1.03803	0.556	0.308	3456	15216	ENSMUSG00000029096	http://www.genecards.org/cgi-bin/carddisp.pl?gene=HTRA3	http://mar2016.archive.ensembl.org/Mus_musculus/Gene/Summary?db=core;g=ENSMUSG00000029096
C0	GAS7	0.364214	8.61908e-221	1.03047	0.577459	0.473	0.204	3456	15216	ENSMUSG00000033066	http://www.genecards.org/cgi-bin/carddisp.pl?gene=GAS7	http://mar2016.archive.ensembl.org/Mus_musculus/Gene/Summary?db=core;g=ENSMUSG00000033066
C0	HEYL	0.364426	6.44677e-127	0.876221	0.457407	0.402	0.197	3456	15216	ENSMUSG00000032744	http://www.genecards.org/cgi-bin/carddisp.pl?gene=HEYL	http://mar2016.archive.ensembl.org/Mus_musculus/Gene/Summary?db=core;g=ENSMUSG00000032744
C0	NTRK3	0.365297	2.55879e-176	1.29804	0.783987	0.481	0.232	3456	15216	ENSMUSG00000059146	http://www.genecards.org/cgi-bin/carddisp.pl?gene=NTRK3	http://mar2016.archive.ensembl.org/Mus_musculus/Gene/Summary?db=core;g=ENSMUSG00000059146
C0	FLRT2	0.366984	6.39166e-196	0.675086	0.298865	0.334	0.114	3456	15216	ENSMUSG00000047414	http://www.genecards.org/cgi-bin/carddisp.pl?gene=FLRT2	http://mar2016.archive.ensembl.org/Mus_musculus/Gene/Summary?db=core;g=ENSMUSG00000047414
C0	ATRAID	0.367502	4.00878e-147	2.07004	1.37966	0.754	0.518	3456	15216	ENSMUSG00000013622	http://www.genecards.org/cgi-bin/carddisp.pl?gene=ATRAID	http://mar2016.archive.ensembl.org/Mus_musculus/Gene/Summary?db=core;g=ENSMUSG00000013622
C0	PLPP1	0.368507	2.74609e-198	2.25995	1.5251	0.735	0.454	3456	15216	ENSMUSG00000021759	http://www.genecards.org/cgi-bin/carddisp.pl?gene=PLPP1	http://mar2016.archive.ensembl.org/Mus_musculus/Gene/Summary?db=core;g=ENSMUSG00000021759
C0	DPYSL2	0.370611	1.35253e-151	2.21093	1.48351	0.757	0.516	3456	15216	ENSMUSG00000022048	http://www.genecards.org/cgi-bin/carddisp.pl?gene=DPYSL2	http://mar2016.archive.ensembl.org/Mus_musculus/Gene/Summary?db=core;g=ENSMUSG00000022048
C0	PRDX4	0.372196	1.10363e-175	2.6459	1.81684	0.789	0.53	3456	15216	ENSMUSG00000025289	http://www.genecards.org/cgi-bin/carddisp.pl?gene=PRDX4	http://mar2016.archive.ensembl.org/Mus_musculus/Gene/Summary?db=core;g=ENSMUSG00000025289
C0	SDF4	0.372268	8.62031e-166	2.87657	1.99491	0.841	0.609	3456	15216	ENSMUSG00000029076	http://www.genecards.org/cgi-bin/carddisp.pl?gene=SDF4	http://mar2016.archive.ensembl.org/Mus_musculus/Gene/Summary?db=core;g=ENSMUSG00000029076
C0	SNX18	0.372973	8.66355e-163	2.17176	1.4492	0.733	0.479	3456	15216	ENSMUSG00000042364	http://www.genecards.org/cgi-bin/carddisp.pl?gene=SNX18	http://mar2016.archive.ensembl.org/Mus_musculus/Gene/Summary?db=core;g=ENSMUSG00000042364
C0	AKAP12	0.374285	3.61097e-174	1.03921	0.573221	0.424	0.188	3456	15216	ENSMUSG00000038587	http://www.genecards.org/cgi-bin/carddisp.pl?gene=AKAP12	http://mar2016.archive.ensembl.org/Mus_musculus/Gene/Summary?db=core;g=ENSMUSG00000038587
C0	SMOC1	0.374743	1.96606e-131	2.53214	1.72414	0.63	0.397	3456	15216	ENSMUSG00000021136	http://www.genecards.org/cgi-bin/carddisp.pl?gene=SMOC1	http://mar2016.archive.ensembl.org/Mus_musculus/Gene/Summary?db=core;g=ENSMUSG00000021136
C0	OMD	0.374773	5.29104e-164	0.794797	0.384195	0.355	0.142	3456	15216	ENSMUSG00000048368	http://www.genecards.org/cgi-bin/carddisp.pl?gene=OMD	http://mar2016.archive.ensembl.org/Mus_musculus/Gene/Summary?db=core;g=ENSMUSG00000048368
C0	DNAJC3	0.376426	5.20794e-168	3.93217	2.79947	0.884	0.669	3456	15216	ENSMUSG00000022136	http://www.genecards.org/cgi-bin/carddisp.pl?gene=DNAJC3	http://mar2016.archive.ensembl.org/Mus_musculus/Gene/Summary?db=core;g=ENSMUSG00000022136
C0	TSPAN4	0.377635	6.27917e-104	1.51199	0.933477	0.601	0.398	3456	15216	ENSMUSG00000025511	http://www.genecards.org/cgi-bin/carddisp.pl?gene=TSPAN4	http://mar2016.archive.ensembl.org/Mus_musculus/Gene/Summary?db=core;g=ENSMUSG00000025511
C0	SERPINB6A	0.377788	3.65607e-189	3.23281	2.25764	0.843	0.589	3456	15216	ENSMUSG00000060147	http://www.genecards.org/cgi-bin/carddisp.pl?gene=SERPINB6A	http://mar2016.archive.ensembl.org/Mus_musculus/Gene/Summary?db=core;g=ENSMUSG00000060147
C0	SCARB2	0.379263	1.1201e-124	2.26753	1.51218	0.735	0.518	3456	15216	ENSMUSG00000029426	http://www.genecards.org/cgi-bin/carddisp.pl?gene=SCARB2	http://mar2016.archive.ensembl.org/Mus_musculus/Gene/Summary?db=core;g=ENSMUSG00000029426
C0	SDC1	0.380255	8.43e-164	0.847616	0.419527	0.429	0.195	3456	15216	ENSMUSG00000020592	http://www.genecards.org/cgi-bin/carddisp.pl?gene=SDC1	http://mar2016.archive.ensembl.org/Mus_musculus/Gene/Summary?db=core;g=ENSMUSG00000020592
C0	RYK	0.380729	8.81648e-197	1.52173	0.936811	0.68	0.396	3456	15216	ENSMUSG00000032547	http://www.genecards.org/cgi-bin/carddisp.pl?gene=RYK	http://mar2016.archive.ensembl.org/Mus_musculus/Gene/Summary?db=core;g=ENSMUSG00000032547
C0	FAM20C	0.382304	1.42345e-151	0.623637	0.245672	0.339	0.137	3456	15216	ENSMUSG00000025854	http://www.genecards.org/cgi-bin/carddisp.pl?gene=FAM20C	http://mar2016.archive.ensembl.org/Mus_musculus/Gene/Summary?db=core;g=ENSMUSG00000025854
C0	CCNG1	0.382589	1.63982e-98	1.59625	0.99148	0.553	0.355	3456	15216	ENSMUSG00000020326	http://www.genecards.org/cgi-bin/carddisp.pl?gene=CCNG1	http://mar2016.archive.ensembl.org/Mus_musculus/Gene/Summary?db=core;g=ENSMUSG00000020326
C0	PLSCR4	0.383154	3.38244e-220	0.788528	0.37137	0.438	0.174	3456	15216	ENSMUSG00000032377	http://www.genecards.org/cgi-bin/carddisp.pl?gene=PLSCR4	http://mar2016.archive.ensembl.org/Mus_musculus/Gene/Summary?db=core;g=ENSMUSG00000032377
C0	ANGPT2	0.386328	1.11281e-74	0.896764	0.451166	0.338	0.191	3456	15216	ENSMUSG00000031465	http://www.genecards.org/cgi-bin/carddisp.pl?gene=ANGPT2	http://mar2016.archive.ensembl.org/Mus_musculus/Gene/Summary?db=core;g=ENSMUSG00000031465
C0	AHNAK2	0.386649	3.29523e-194	2.08883	1.36266	0.69	0.408	3456	15216	ENSMUSG00000072812	http://www.genecards.org/cgi-bin/carddisp.pl?gene=AHNAK2	http://mar2016.archive.ensembl.org/Mus_musculus/Gene/Summary?db=core;g=ENSMUSG00000072812
C0	IFI27	0.387078	5.75577e-155	2.68233	1.81579	0.782	0.541	3456	15216	ENSMUSG00000064215	http://www.genecards.org/cgi-bin/carddisp.pl?gene=IFI27	http://mar2016.archive.ensembl.org/Mus_musculus/Gene/Summary?db=core;g=ENSMUSG00000064215
C0	NUDT4	0.38762	3.35961e-111	3.65239	2.55624	0.756	0.549	3456	15216	ENSMUSG00000020029	http://www.genecards.org/cgi-bin/carddisp.pl?gene=NUDT4	http://mar2016.archive.ensembl.org/Mus_musculus/Gene/Summary?db=core;g=ENSMUSG00000020029
C0	LGALS1	0.388213	4.72157e-213	17.2444	12.9401	0.982	0.824	3456	15216	ENSMUSG00000068220	http://www.genecards.org/cgi-bin/carddisp.pl?gene=LGALS1	http://mar2016.archive.ensembl.org/Mus_musculus/Gene/Summary?db=core;g=ENSMUSG00000068220
C0	PTCH1	0.388287	1.16626e-108	0.83798	0.404283	0.363	0.18	3456	15216	ENSMUSG00000021466	http://www.genecards.org/cgi-bin/carddisp.pl?gene=PTCH1	http://mar2016.archive.ensembl.org/Mus_musculus/Gene/Summary?db=core;g=ENSMUSG00000021466
C0	PLVAP	0.388981	2.06634e-248	1.39617	0.829884	0.507	0.213	3456	15216	ENSMUSG00000034845	http://www.genecards.org/cgi-bin/carddisp.pl?gene=PLVAP	http://mar2016.archive.ensembl.org/Mus_musculus/Gene/Summary?db=core;g=ENSMUSG00000034845
C0	SORCS2	0.389062	1.67515e-257	0.613164	0.231854	0.345	0.099	3456	15216	ENSMUSG00000029093	http://www.genecards.org/cgi-bin/carddisp.pl?gene=SORCS2	http://mar2016.archive.ensembl.org/Mus_musculus/Gene/Summary?db=core;g=ENSMUSG00000029093
C0	DPM3	0.389151	1.03699e-163	2.41797	1.60989	0.796	0.553	3456	15216	ENSMUSG00000042737	http://www.genecards.org/cgi-bin/carddisp.pl?gene=DPM3	http://mar2016.archive.ensembl.org/Mus_musculus/Gene/Summary?db=core;g=ENSMUSG00000042737
C0	RABAC1	0.38989	7.6163e-187	4.95358	3.5437	0.929	0.724	3456	15216	ENSMUSG00000003380	http://www.genecards.org/cgi-bin/carddisp.pl?gene=RABAC1	http://mar2016.archive.ensembl.org/Mus_musculus/Gene/Summary?db=core;g=ENSMUSG00000003380
C0	SCN7A	0.389912	0	2.20016	1.44229	0.563	0.206	3456	15216	ENSMUSG00000034810	http://www.genecards.org/cgi-bin/carddisp.pl?gene=SCN7A	http://mar2016.archive.ensembl.org/Mus_musculus/Gene/Summary?db=core;g=ENSMUSG00000034810
C0	ANPEP	0.391326	1.26131e-206	0.674519	0.276701	0.375	0.136	3456	15216	ENSMUSG00000039062	http://www.genecards.org/cgi-bin/carddisp.pl?gene=ANPEP	http://mar2016.archive.ensembl.org/Mus_musculus/Gene/Summary?db=core;g=ENSMUSG00000039062
C0	COL4A5	0.392869	1.38746e-175	2.38387	1.5772	0.675	0.407	3456	15216	ENSMUSG00000031274	http://www.genecards.org/cgi-bin/carddisp.pl?gene=COL4A5	http://mar2016.archive.ensembl.org/Mus_musculus/Gene/Summary?db=core;g=ENSMUSG00000031274
C0	SOCS3	0.393698	6.21016e-110	1.75546	1.09739	0.522	0.313	3456	15216	ENSMUSG00000053113	http://www.genecards.org/cgi-bin/carddisp.pl?gene=SOCS3	http://mar2016.archive.ensembl.org/Mus_musculus/Gene/Summary?db=core;g=ENSMUSG00000053113
C0	TMED1	0.395	2.98403e-161	0.852561	0.408853	0.48	0.241	3456	15216	ENSMUSG00000032180	http://www.genecards.org/cgi-bin/carddisp.pl?gene=TMED1	http://mar2016.archive.ensembl.org/Mus_musculus/Gene/Summary?db=core;g=ENSMUSG00000032180
C0	PMM1	0.397952	4.97492e-154	1.11662	0.606379	0.538	0.293	3456	15216	ENSMUSG00000022474	http://www.genecards.org/cgi-bin/carddisp.pl?gene=PMM1	http://mar2016.archive.ensembl.org/Mus_musculus/Gene/Summary?db=core;g=ENSMUSG00000022474
C0	TM7SF3	0.398431	4.2231e-197	1.19935	0.66861	0.589	0.309	3456	15216	ENSMUSG00000040234	http://www.genecards.org/cgi-bin/carddisp.pl?gene=TM7SF3	http://mar2016.archive.ensembl.org/Mus_musculus/Gene/Summary?db=core;g=ENSMUSG00000040234
C0	S100A11	0.399533	4.75571e-206	6.59032	4.75425	0.926	0.699	3456	15216	ENSMUSG00000027907	http://www.genecards.org/cgi-bin/carddisp.pl?gene=S100A11	http://mar2016.archive.ensembl.org/Mus_musculus/Gene/Summary?db=core;g=ENSMUSG00000027907
C0	GPC6	0.39956	1.20666e-223	2.02223	1.29112	0.676	0.375	3456	15216	ENSMUSG00000058571	http://www.genecards.org/cgi-bin/carddisp.pl?gene=GPC6	http://mar2016.archive.ensembl.org/Mus_musculus/Gene/Summary?db=core;g=ENSMUSG00000058571
C0	PQLC3	0.401587	7.59105e-165	0.86938	0.415167	0.462	0.222	3456	15216	ENSMUSG00000045679	http://www.genecards.org/cgi-bin/carddisp.pl?gene=PQLC3	http://mar2016.archive.ensembl.org/Mus_musculus/Gene/Summary?db=core;g=ENSMUSG00000045679
C0	SERPINB9	0.402801	1.0047e-126	0.897972	0.435604	0.415	0.21	3456	15216	ENSMUSG00000045827	http://www.genecards.org/cgi-bin/carddisp.pl?gene=SERPINB9	http://mar2016.archive.ensembl.org/Mus_musculus/Gene/Summary?db=core;g=ENSMUSG00000045827
C0	SEC62	0.404134	2.95749e-206	5.51683	3.9247	0.949	0.761	3456	15216	ENSMUSG00000027706	http://www.genecards.org/cgi-bin/carddisp.pl?gene=SEC62	http://mar2016.archive.ensembl.org/Mus_musculus/Gene/Summary?db=core;g=ENSMUSG00000027706
C0	NTN4	0.405403	4.165e-152	0.979498	0.494571	0.44	0.211	3456	15216	ENSMUSG00000020019	http://www.genecards.org/cgi-bin/carddisp.pl?gene=NTN4	http://mar2016.archive.ensembl.org/Mus_musculus/Gene/Summary?db=core;g=ENSMUSG00000020019
C0	DBP	0.405412	1.56478e-70	1.56418	0.936007	0.47	0.307	3456	15216	ENSMUSG00000059824	http://www.genecards.org/cgi-bin/carddisp.pl?gene=DBP	http://mar2016.archive.ensembl.org/Mus_musculus/Gene/Summary?db=core;g=ENSMUSG00000059824
C0	SEP15	0.405784	3.5865e-187	5.56118	3.95255	0.935	0.741	3456	15216	ENSMUSG00000037072	http://www.genecards.org/cgi-bin/carddisp.pl?gene=SEP15	http://mar2016.archive.ensembl.org/Mus_musculus/Gene/Summary?db=core;g=ENSMUSG00000037072
C0	KLF9	0.406774	1.00768e-189	4.24334	2.9551	0.868	0.621	3456	15216	ENSMUSG00000033863	http://www.genecards.org/cgi-bin/carddisp.pl?gene=KLF9	http://mar2016.archive.ensembl.org/Mus_musculus/Gene/Summary?db=core;g=ENSMUSG00000033863
C0	WWTR1	0.407913	2.37452e-178	1.68592	1.02441	0.662	0.391	3456	15216	ENSMUSG00000027803	http://www.genecards.org/cgi-bin/carddisp.pl?gene=WWTR1	http://mar2016.archive.ensembl.org/Mus_musculus/Gene/Summary?db=core;g=ENSMUSG00000027803
C0	DACT1	0.408022	6.80107e-221	0.802	0.358088	0.376	0.132	3456	15216	ENSMUSG00000044548	http://www.genecards.org/cgi-bin/carddisp.pl?gene=DACT1	http://mar2016.archive.ensembl.org/Mus_musculus/Gene/Summary?db=core;g=ENSMUSG00000044548
C0	HMGN1	0.408706	2.92524e-212	4.48241	3.1299	0.917	0.682	3456	15216	ENSMUSG00000040681	http://www.genecards.org/cgi-bin/carddisp.pl?gene=HMGN1	http://mar2016.archive.ensembl.org/Mus_musculus/Gene/Summary?db=core;g=ENSMUSG00000040681
C0	SSR4	0.41164	5.01711e-173	4.40856	3.06598	0.892	0.678	3456	15216	ENSMUSG00000002014	http://www.genecards.org/cgi-bin/carddisp.pl?gene=SSR4	http://mar2016.archive.ensembl.org/Mus_musculus/Gene/Summary?db=core;g=ENSMUSG00000002014
C0	FMOD	0.412562	0	2.65694	1.74742	0.532	0.179	3456	15216	ENSMUSG00000041559	http://www.genecards.org/cgi-bin/carddisp.pl?gene=FMOD	http://mar2016.archive.ensembl.org/Mus_musculus/Gene/Summary?db=core;g=ENSMUSG00000041559
C0	BAX	0.414419	4.71974e-115	2.76153	1.82236	0.753	0.556	3456	15216	ENSMUSG00000003873	http://www.genecards.org/cgi-bin/carddisp.pl?gene=BAX	http://mar2016.archive.ensembl.org/Mus_musculus/Gene/Summary?db=core;g=ENSMUSG00000003873
C0	GDF10	0.414756	1.38397e-223	3.75111	2.56403	0.482	0.216	3456	15216	ENSMUSG00000021943	http://www.genecards.org/cgi-bin/carddisp.pl?gene=GDF10	http://mar2016.archive.ensembl.org/Mus_musculus/Gene/Summary?db=core;g=ENSMUSG00000021943
C0	RORA	0.414897	7.88141e-176	2.14667	1.36024	0.701	0.435	3456	15216	ENSMUSG00000032238	http://www.genecards.org/cgi-bin/carddisp.pl?gene=RORA	http://mar2016.archive.ensembl.org/Mus_musculus/Gene/Summary?db=core;g=ENSMUSG00000032238
C0	P3H3	0.414999	2.14134e-235	1.98237	1.23684	0.712	0.402	3456	15216	ENSMUSG00000023191	http://www.genecards.org/cgi-bin/carddisp.pl?gene=P3H3	http://mar2016.archive.ensembl.org/Mus_musculus/Gene/Summary?db=core;g=ENSMUSG00000023191
C0	UNC5B	0.415558	6.58473e-200	0.65719	0.242444	0.36	0.127	3456	15216	ENSMUSG00000020099	http://www.genecards.org/cgi-bin/carddisp.pl?gene=UNC5B	http://mar2016.archive.ensembl.org/Mus_musculus/Gene/Summary?db=core;g=ENSMUSG00000020099
C0	CNPY2	0.416226	1.53543e-174	1.81945	1.11284	0.721	0.462	3456	15216	ENSMUSG00000025381	http://www.genecards.org/cgi-bin/carddisp.pl?gene=CNPY2	http://mar2016.archive.ensembl.org/Mus_musculus/Gene/Summary?db=core;g=ENSMUSG00000025381
C0	FKBP9	0.417234	5.73554e-269	2.60721	1.70129	0.81	0.49	3456	15216	ENSMUSG00000029781	http://www.genecards.org/cgi-bin/carddisp.pl?gene=FKBP9	http://mar2016.archive.ensembl.org/Mus_musculus/Gene/Summary?db=core;g=ENSMUSG00000029781
C0	CD81	0.417999	1.70196e-236	14.5618	10.6474	0.992	0.848	3456	15216	ENSMUSG00000037706	http://www.genecards.org/cgi-bin/carddisp.pl?gene=CD81	http://mar2016.archive.ensembl.org/Mus_musculus/Gene/Summary?db=core;g=ENSMUSG00000037706
C0	VCAN	0.420416	1.08826e-122	1.69448	1.01334	0.457	0.245	3456	15216	ENSMUSG00000021614	http://www.genecards.org/cgi-bin/carddisp.pl?gene=VCAN	http://mar2016.archive.ensembl.org/Mus_musculus/Gene/Summary?db=core;g=ENSMUSG00000021614
C0	CPQ	0.420453	9.39722e-146	2.09826	1.31499	0.688	0.446	3456	15216	ENSMUSG00000039007	http://www.genecards.org/cgi-bin/carddisp.pl?gene=CPQ	http://mar2016.archive.ensembl.org/Mus_musculus/Gene/Summary?db=core;g=ENSMUSG00000039007
C0	RAB34	0.421857	2.66916e-198	1.36744	0.767209	0.621	0.338	3456	15216	ENSMUSG00000002059	http://www.genecards.org/cgi-bin/carddisp.pl?gene=RAB34	http://mar2016.archive.ensembl.org/Mus_musculus/Gene/Summary?db=core;g=ENSMUSG00000002059
C0	TPM4	0.423128	4.08797e-146	3.52214	2.37264	0.829	0.62	3456	15216	ENSMUSG00000031799	http://www.genecards.org/cgi-bin/carddisp.pl?gene=TPM4	http://mar2016.archive.ensembl.org/Mus_musculus/Gene/Summary?db=core;g=ENSMUSG00000031799
C0	OLFM1	0.423229	1.13729e-165	1.2153	0.652069	0.552	0.298	3456	15216	ENSMUSG00000026833	http://www.genecards.org/cgi-bin/carddisp.pl?gene=OLFM1	http://mar2016.archive.ensembl.org/Mus_musculus/Gene/Summary?db=core;g=ENSMUSG00000026833
C0	TMEFF2	0.423324	3.13968e-189	0.663009	0.240113	0.308	0.098	3456	15216	ENSMUSG00000026109	http://www.genecards.org/cgi-bin/carddisp.pl?gene=TMEFF2	http://mar2016.archive.ensembl.org/Mus_musculus/Gene/Summary?db=core;g=ENSMUSG00000026109
C0	LTBP4	0.423332	1.1141e-304	5.55896	3.89102	0.879	0.556	3456	15216	ENSMUSG00000040488	http://www.genecards.org/cgi-bin/carddisp.pl?gene=LTBP4	http://mar2016.archive.ensembl.org/Mus_musculus/Gene/Summary?db=core;g=ENSMUSG00000040488
C0	EID1	0.425489	7.95377e-156	3.02153	1.99438	0.812	0.587	3456	15216	ENSMUSG00000091337	http://www.genecards.org/cgi-bin/carddisp.pl?gene=EID1	http://mar2016.archive.ensembl.org/Mus_musculus/Gene/Summary?db=core;g=ENSMUSG00000091337
C0	CDKN1A	0.426131	2.1692e-96	7.12126	5.04428	0.737	0.544	3456	15216	ENSMUSG00000023067	http://www.genecards.org/cgi-bin/carddisp.pl?gene=CDKN1A	http://mar2016.archive.ensembl.org/Mus_musculus/Gene/Summary?db=core;g=ENSMUSG00000023067
C0	VSTM4	0.42777	1.03901e-227	0.608996	0.196144	0.351	0.109	3456	15216	ENSMUSG00000050666	http://www.genecards.org/cgi-bin/carddisp.pl?gene=VSTM4	http://mar2016.archive.ensembl.org/Mus_musculus/Gene/Summary?db=core;g=ENSMUSG00000050666
C0	ANGPTL4	0.429118	2.61443e-193	0.716255	0.27469	0.344	0.119	3456	15216	ENSMUSG00000002289	http://www.genecards.org/cgi-bin/carddisp.pl?gene=ANGPTL4	http://mar2016.archive.ensembl.org/Mus_musculus/Gene/Summary?db=core;g=ENSMUSG00000002289
C0	ABHD11OS	0.42994	1.3896e-153	0.638551	0.216284	0.304	0.111	3456	15216	ENSMUSG00000085042	http://www.genecards.org/cgi-bin/carddisp.pl?gene=ABHD11OS	http://mar2016.archive.ensembl.org/Mus_musculus/Gene/Summary?db=core;g=ENSMUSG00000085042
C0	GM10600	0.430318	4.60895e-238	0.946603	0.444571	0.392	0.136	3456	15216	ENSMUSG00000083929	http://www.genecards.org/cgi-bin/carddisp.pl?gene=GM10600	http://mar2016.archive.ensembl.org/Mus_musculus/Gene/Summary?db=core;g=ENSMUSG00000083929
C0	TMEM59	0.431013	1.61083e-227	5.34384	3.70548	0.943	0.73	3456	15216	ENSMUSG00000028618	http://www.genecards.org/cgi-bin/carddisp.pl?gene=TMEM59	http://mar2016.archive.ensembl.org/Mus_musculus/Gene/Summary?db=core;g=ENSMUSG00000028618
C0	YBX3	0.431647	2.30878e-165	2.67042	1.7213	0.782	0.538	3456	15216	ENSMUSG00000030189	http://www.genecards.org/cgi-bin/carddisp.pl?gene=YBX3	http://mar2016.archive.ensembl.org/Mus_musculus/Gene/Summary?db=core;g=ENSMUSG00000030189
C0	LMNA	0.43304	1.81759e-234	7.70215	5.44568	0.953	0.734	3456	15216	ENSMUSG00000028063	http://www.genecards.org/cgi-bin/carddisp.pl?gene=LMNA	http://mar2016.archive.ensembl.org/Mus_musculus/Gene/Summary?db=core;g=ENSMUSG00000028063
C0	MAP1LC3A	0.43436	3.59883e-229	3.50074	2.33064	0.859	0.579	3456	15216	ENSMUSG00000027602	http://www.genecards.org/cgi-bin/carddisp.pl?gene=MAP1LC3A	http://mar2016.archive.ensembl.org/Mus_musculus/Gene/Summary?db=core;g=ENSMUSG00000027602
C0	KRTCAP2	0.434545	7.39833e-180	3.65629	2.44532	0.869	0.642	3456	15216	ENSMUSG00000042747	http://www.genecards.org/cgi-bin/carddisp.pl?gene=KRTCAP2	http://mar2016.archive.ensembl.org/Mus_musculus/Gene/Summary?db=core;g=ENSMUSG00000042747
C0	TSPAN3	0.434963	9.30685e-205	2.37434	1.49604	0.789	0.514	3456	15216	ENSMUSG00000032324	http://www.genecards.org/cgi-bin/carddisp.pl?gene=TSPAN3	http://mar2016.archive.ensembl.org/Mus_musculus/Gene/Summary?db=core;g=ENSMUSG00000032324
C0	SPRY1	0.436035	4.29196e-185	0.861411	0.375887	0.377	0.146	3456	15216	ENSMUSG00000037211	http://www.genecards.org/cgi-bin/carddisp.pl?gene=SPRY1	http://mar2016.archive.ensembl.org/Mus_musculus/Gene/Summary?db=core;g=ENSMUSG00000037211
C0	SLC29A1	0.436453	2.06192e-109	2.00415	1.21992	0.652	0.454	3456	15216	ENSMUSG00000023942	http://www.genecards.org/cgi-bin/carddisp.pl?gene=SLC29A1	http://mar2016.archive.ensembl.org/Mus_musculus/Gene/Summary?db=core;g=ENSMUSG00000023942
C0	RCN3	0.437376	8.3103e-294	4.66946	3.18676	0.893	0.582	3456	15216	ENSMUSG00000019539	http://www.genecards.org/cgi-bin/carddisp.pl?gene=RCN3	http://mar2016.archive.ensembl.org/Mus_musculus/Gene/Summary?db=core;g=ENSMUSG00000019539
C0	IKBIP	0.437472	8.55173e-206	1.61814	0.933307	0.678	0.39	3456	15216	ENSMUSG00000019975	http://www.genecards.org/cgi-bin/carddisp.pl?gene=IKBIP	http://mar2016.archive.ensembl.org/Mus_musculus/Gene/Summary?db=core;g=ENSMUSG00000019975
C0	ARL1	0.438191	4.28802e-185	2.6586	1.70027	0.812	0.566	3456	15216	ENSMUSG00000060904	http://www.genecards.org/cgi-bin/carddisp.pl?gene=ARL1	http://mar2016.archive.ensembl.org/Mus_musculus/Gene/Summary?db=core;g=ENSMUSG00000060904
C0	COL16A1	0.440684	3.28796e-267	0.986498	0.463622	0.465	0.173	3456	15216	ENSMUSG00000040690	http://www.genecards.org/cgi-bin/carddisp.pl?gene=COL16A1	http://mar2016.archive.ensembl.org/Mus_musculus/Gene/Summary?db=core;g=ENSMUSG00000040690
C0	LIX1L	0.442913	7.44967e-197	1.14993	0.581589	0.574	0.299	3456	15216	ENSMUSG00000049288	http://www.genecards.org/cgi-bin/carddisp.pl?gene=LIX1L	http://mar2016.archive.ensembl.org/Mus_musculus/Gene/Summary?db=core;g=ENSMUSG00000049288
C0	NFIC	0.443006	3.97423e-180	4.28803	2.88988	0.876	0.661	3456	15216	ENSMUSG00000055053	http://www.genecards.org/cgi-bin/carddisp.pl?gene=NFIC	http://mar2016.archive.ensembl.org/Mus_musculus/Gene/Summary?db=core;g=ENSMUSG00000055053
C0	1500009L16RIK	0.443098	3.38459e-192	0.813527	0.333946	0.428	0.18	3456	15216	ENSMUSG00000087651	http://www.genecards.org/cgi-bin/carddisp.pl?gene=1500009L16RIK	http://mar2016.archive.ensembl.org/Mus_musculus/Gene/Summary?db=core;g=ENSMUSG00000087651
C0	GSTM5	0.443676	3.05191e-189	0.997221	0.468475	0.51	0.247	3456	15216	ENSMUSG00000004032	http://www.genecards.org/cgi-bin/carddisp.pl?gene=GSTM5	http://mar2016.archive.ensembl.org/Mus_musculus/Gene/Summary?db=core;g=ENSMUSG00000004032
C0	C1RA	0.443985	0	1.2706	0.669118	0.561	0.226	3456	15216	ENSMUSG00000055172	http://www.genecards.org/cgi-bin/carddisp.pl?gene=C1RA	http://mar2016.archive.ensembl.org/Mus_musculus/Gene/Summary?db=core;g=ENSMUSG00000055172
C0	B3GNT9	0.44429	8.29701e-244	0.730092	0.271524	0.435	0.159	3456	15216	ENSMUSG00000069920	http://www.genecards.org/cgi-bin/carddisp.pl?gene=B3GNT9	http://mar2016.archive.ensembl.org/Mus_musculus/Gene/Summary?db=core;g=ENSMUSG00000069920
C0	COPZ2	0.44522	1.047e-206	1.71663	0.99529	0.696	0.407	3456	15216	ENSMUSG00000018672	http://www.genecards.org/cgi-bin/carddisp.pl?gene=COPZ2	http://mar2016.archive.ensembl.org/Mus_musculus/Gene/Summary?db=core;g=ENSMUSG00000018672
C0	C1S1	0.446749	0	1.60747	0.913085	0.598	0.219	3456	15216	ENSMUSG00000038521	http://www.genecards.org/cgi-bin/carddisp.pl?gene=C1S1	http://mar2016.archive.ensembl.org/Mus_musculus/Gene/Summary?db=core;g=ENSMUSG00000038521
C0	GSTM2	0.448705	2.68875e-219	1.79063	1.04469	0.669	0.37	3456	15216	ENSMUSG00000040562	http://www.genecards.org/cgi-bin/carddisp.pl?gene=GSTM2	http://mar2016.archive.ensembl.org/Mus_musculus/Gene/Summary?db=core;g=ENSMUSG00000040562
C0	NFIA	0.449897	1.13115e-268	5.46565	3.73347	0.911	0.629	3456	15216	ENSMUSG00000028565	http://www.genecards.org/cgi-bin/carddisp.pl?gene=NFIA	http://mar2016.archive.ensembl.org/Mus_musculus/Gene/Summary?db=core;g=ENSMUSG00000028565
C0	FBLN2	0.450115	3.78331e-233	2.58184	1.62185	0.594	0.297	3456	15216	ENSMUSG00000064080	http://www.genecards.org/cgi-bin/carddisp.pl?gene=FBLN2	http://mar2016.archive.ensembl.org/Mus_musculus/Gene/Summary?db=core;g=ENSMUSG00000064080
C0	KDELR3	0.451094	1.49868e-197	1.28934	0.674623	0.584	0.306	3456	15216	ENSMUSG00000010830	http://www.genecards.org/cgi-bin/carddisp.pl?gene=KDELR3	http://mar2016.archive.ensembl.org/Mus_musculus/Gene/Summary?db=core;g=ENSMUSG00000010830
C0	TMEM204	0.451402	6.66599e-263	0.748179	0.278499	0.39	0.123	3456	15216	ENSMUSG00000024168	http://www.genecards.org/cgi-bin/carddisp.pl?gene=TMEM204	http://mar2016.archive.ensembl.org/Mus_musculus/Gene/Summary?db=core;g=ENSMUSG00000024168
C0	THBD	0.452147	2.14144e-159	1.47214	0.807018	0.497	0.253	3456	15216	ENSMUSG00000074743	http://www.genecards.org/cgi-bin/carddisp.pl?gene=THBD	http://mar2016.archive.ensembl.org/Mus_musculus/Gene/Summary?db=core;g=ENSMUSG00000074743
C0	PODN	0.452744	0	1.19996	0.607403	0.501	0.172	3456	15216	ENSMUSG00000028600	http://www.genecards.org/cgi-bin/carddisp.pl?gene=PODN	http://mar2016.archive.ensembl.org/Mus_musculus/Gene/Summary?db=core;g=ENSMUSG00000028600
C0	MYL12A	0.453172	3.21872e-205	8.68891	6.07712	0.964	0.795	3456	15216	ENSMUSG00000024048	http://www.genecards.org/cgi-bin/carddisp.pl?gene=MYL12A	http://mar2016.archive.ensembl.org/Mus_musculus/Gene/Summary?db=core;g=ENSMUSG00000024048
C0	PTGFRN	0.457172	7.3609e-269	0.905951	0.388319	0.48	0.18	3456	15216	ENSMUSG00000027864	http://www.genecards.org/cgi-bin/carddisp.pl?gene=PTGFRN	http://mar2016.archive.ensembl.org/Mus_musculus/Gene/Summary?db=core;g=ENSMUSG00000027864
C0	DDAH2	0.462018	7.28523e-201	1.68846	0.95174	0.661	0.375	3456	15216	ENSMUSG00000007039	http://www.genecards.org/cgi-bin/carddisp.pl?gene=DDAH2	http://mar2016.archive.ensembl.org/Mus_musculus/Gene/Summary?db=core;g=ENSMUSG00000007039
C0	RHOC	0.462319	5.9017e-215	4.34294	2.87801	0.878	0.619	3456	15216	ENSMUSG00000002233	http://www.genecards.org/cgi-bin/carddisp.pl?gene=RHOC	http://mar2016.archive.ensembl.org/Mus_musculus/Gene/Summary?db=core;g=ENSMUSG00000002233
C0	GPX7	0.462778	1.65191e-198	1.09325	0.518835	0.541	0.268	3456	15216	ENSMUSG00000028597	http://www.genecards.org/cgi-bin/carddisp.pl?gene=GPX7	http://mar2016.archive.ensembl.org/Mus_musculus/Gene/Summary?db=core;g=ENSMUSG00000028597
C0	ADAMTS2	0.463346	0	3.30996	2.12603	0.767	0.377	3456	15216	ENSMUSG00000036545	http://www.genecards.org/cgi-bin/carddisp.pl?gene=ADAMTS2	http://mar2016.archive.ensembl.org/Mus_musculus/Gene/Summary?db=core;g=ENSMUSG00000036545
C0	PLOD2	0.464707	2.42063e-210	2.55525	1.5762	0.701	0.408	3456	15216	ENSMUSG00000032374	http://www.genecards.org/cgi-bin/carddisp.pl?gene=PLOD2	http://mar2016.archive.ensembl.org/Mus_musculus/Gene/Summary?db=core;g=ENSMUSG00000032374
C0	RCN1	0.466095	1.12229e-218	1.31433	0.675391	0.596	0.302	3456	15216	ENSMUSG00000005973	http://www.genecards.org/cgi-bin/carddisp.pl?gene=RCN1	http://mar2016.archive.ensembl.org/Mus_musculus/Gene/Summary?db=core;g=ENSMUSG00000005973
C0	PRRX1	0.466612	0	3.45235	2.222	0.803	0.429	3456	15216	ENSMUSG00000026586	http://www.genecards.org/cgi-bin/carddisp.pl?gene=PRRX1	http://mar2016.archive.ensembl.org/Mus_musculus/Gene/Summary?db=core;g=ENSMUSG00000026586
C0	MATN2	0.467856	8.18816e-263	0.912749	0.382991	0.408	0.135	3456	15216	ENSMUSG00000022324	http://www.genecards.org/cgi-bin/carddisp.pl?gene=MATN2	http://mar2016.archive.ensembl.org/Mus_musculus/Gene/Summary?db=core;g=ENSMUSG00000022324
C0	ANXA1	0.470055	2.39772e-217	4.59457	3.03893	0.857	0.585	3456	15216	ENSMUSG00000024659	http://www.genecards.org/cgi-bin/carddisp.pl?gene=ANXA1	http://mar2016.archive.ensembl.org/Mus_musculus/Gene/Summary?db=core;g=ENSMUSG00000024659
C0	PAM	0.47049	0	13.3215	9.33608	0.978	0.71	3456	15216	ENSMUSG00000026335	http://www.genecards.org/cgi-bin/carddisp.pl?gene=PAM	http://mar2016.archive.ensembl.org/Mus_musculus/Gene/Summary?db=core;g=ENSMUSG00000026335
C0	S100A10	0.47322	1.33105e-182	6.82314	4.63543	0.912	0.714	3456	15216	ENSMUSG00000041959	http://www.genecards.org/cgi-bin/carddisp.pl?gene=S100A10	http://mar2016.archive.ensembl.org/Mus_musculus/Gene/Summary?db=core;g=ENSMUSG00000041959
C0	MMP14	0.47581	7.27149e-167	1.2833	0.641835	0.532	0.283	3456	15216	ENSMUSG00000000957	http://www.genecards.org/cgi-bin/carddisp.pl?gene=MMP14	http://mar2016.archive.ensembl.org/Mus_musculus/Gene/Summary?db=core;g=ENSMUSG00000000957
C0	COL4A3	0.475853	1.03057e-221	0.732381	0.245654	0.35	0.111	3456	15216	ENSMUSG00000079465	http://www.genecards.org/cgi-bin/carddisp.pl?gene=COL4A3	http://mar2016.archive.ensembl.org/Mus_musculus/Gene/Summary?db=core;g=ENSMUSG00000079465
C0	ADD3	0.476114	1.08381e-217	1.57588	0.851832	0.604	0.309	3456	15216	ENSMUSG00000025026	http://www.genecards.org/cgi-bin/carddisp.pl?gene=ADD3	http://mar2016.archive.ensembl.org/Mus_musculus/Gene/Summary?db=core;g=ENSMUSG00000025026
C0	CYP1B1	0.481613	0	2.30334	1.36578	0.662	0.293	3456	15216	ENSMUSG00000024087	http://www.genecards.org/cgi-bin/carddisp.pl?gene=CYP1B1	http://mar2016.archive.ensembl.org/Mus_musculus/Gene/Summary?db=core;g=ENSMUSG00000024087
C0	TRIB2	0.483072	3.28998e-241	0.837435	0.314598	0.407	0.14	3456	15216	ENSMUSG00000020601	http://www.genecards.org/cgi-bin/carddisp.pl?gene=TRIB2	http://mar2016.archive.ensembl.org/Mus_musculus/Gene/Summary?db=core;g=ENSMUSG00000020601
C0	CCND2	0.484909	2.07805e-165	3.72089	2.37328	0.786	0.543	3456	15216	ENSMUSG00000000184	http://www.genecards.org/cgi-bin/carddisp.pl?gene=CCND2	http://mar2016.archive.ensembl.org/Mus_musculus/Gene/Summary?db=core;g=ENSMUSG00000000184
C0	WNT5A	0.48551	0	1.50577	0.789735	0.513	0.187	3456	15216	ENSMUSG00000021994	http://www.genecards.org/cgi-bin/carddisp.pl?gene=WNT5A	http://mar2016.archive.ensembl.org/Mus_musculus/Gene/Summary?db=core;g=ENSMUSG00000021994
C0	CHST2	0.486385	2.05197e-228	0.702063	0.214952	0.338	0.101	3456	15216	ENSMUSG00000033350	http://www.genecards.org/cgi-bin/carddisp.pl?gene=CHST2	http://mar2016.archive.ensembl.org/Mus_musculus/Gene/Summary?db=core;g=ENSMUSG00000033350
C0	PPIB	0.487992	5.42203e-259	7.92596	5.36436	0.964	0.766	3456	15216	ENSMUSG00000032383	http://www.genecards.org/cgi-bin/carddisp.pl?gene=PPIB	http://mar2016.archive.ensembl.org/Mus_musculus/Gene/Summary?db=core;g=ENSMUSG00000032383
C0	KDELR2	0.488311	8.35242e-197	3.11588	1.93404	0.825	0.576	3456	15216	ENSMUSG00000079111	http://www.genecards.org/cgi-bin/carddisp.pl?gene=KDELR2	http://mar2016.archive.ensembl.org/Mus_musculus/Gene/Summary?db=core;g=ENSMUSG00000079111
C0	LOXL1	0.489438	4.76413e-269	4.33016	2.79669	0.808	0.488	3456	15216	ENSMUSG00000032334	http://www.genecards.org/cgi-bin/carddisp.pl?gene=LOXL1	http://mar2016.archive.ensembl.org/Mus_musculus/Gene/Summary?db=core;g=ENSMUSG00000032334
C0	EVA1B	0.490066	1.19137e-190	1.86557	1.04026	0.674	0.4	3456	15216	ENSMUSG00000050212	http://www.genecards.org/cgi-bin/carddisp.pl?gene=EVA1B	http://mar2016.archive.ensembl.org/Mus_musculus/Gene/Summary?db=core;g=ENSMUSG00000050212
C0	TMED3	0.491059	1.79534e-210	3.11953	1.93106	0.818	0.553	3456	15216	ENSMUSG00000032353	http://www.genecards.org/cgi-bin/carddisp.pl?gene=TMED3	http://mar2016.archive.ensembl.org/Mus_musculus/Gene/Summary?db=core;g=ENSMUSG00000032353
C0	OLFML3	0.491622	0	2.05379	1.17194	0.614	0.227	3456	15216	ENSMUSG00000027848	http://www.genecards.org/cgi-bin/carddisp.pl?gene=OLFML3	http://mar2016.archive.ensembl.org/Mus_musculus/Gene/Summary?db=core;g=ENSMUSG00000027848
C0	IGSF3	0.497152	5.99765e-280	1.22777	0.578386	0.569	0.244	3456	15216	ENSMUSG00000042035	http://www.genecards.org/cgi-bin/carddisp.pl?gene=IGSF3	http://mar2016.archive.ensembl.org/Mus_musculus/Gene/Summary?db=core;g=ENSMUSG00000042035
C0	ARF4	0.498347	9.12991e-239	4.30273	2.75389	0.902	0.665	3456	15216	ENSMUSG00000021877	http://www.genecards.org/cgi-bin/carddisp.pl?gene=ARF4	http://mar2016.archive.ensembl.org/Mus_musculus/Gene/Summary?db=core;g=ENSMUSG00000021877
C0	COL6A2	0.498614	4.25452e-291	3.01857	1.84429	0.776	0.437	3456	15216	ENSMUSG00000020241	http://www.genecards.org/cgi-bin/carddisp.pl?gene=COL6A2	http://mar2016.archive.ensembl.org/Mus_musculus/Gene/Summary?db=core;g=ENSMUSG00000020241
C0	NID1	0.499253	0	1.84431	1.01227	0.665	0.263	3456	15216	ENSMUSG00000005397	http://www.genecards.org/cgi-bin/carddisp.pl?gene=NID1	http://mar2016.archive.ensembl.org/Mus_musculus/Gene/Summary?db=core;g=ENSMUSG00000005397
C0	NFIB	0.500019	0	9.63577	6.52053	0.974	0.676	3456	15216	ENSMUSG00000008575	http://www.genecards.org/cgi-bin/carddisp.pl?gene=NFIB	http://mar2016.archive.ensembl.org/Mus_musculus/Gene/Summary?db=core;g=ENSMUSG00000008575
C0	SNTB2	0.502434	1.05648e-236	1.48273	0.752598	0.644	0.339	3456	15216	ENSMUSG00000041308	http://www.genecards.org/cgi-bin/carddisp.pl?gene=SNTB2	http://mar2016.archive.ensembl.org/Mus_musculus/Gene/Summary?db=core;g=ENSMUSG00000041308
C0	BOC	0.507942	3.70399e-245	1.07213	0.457172	0.487	0.196	3456	15216	ENSMUSG00000022687	http://www.genecards.org/cgi-bin/carddisp.pl?gene=BOC	http://mar2016.archive.ensembl.org/Mus_musculus/Gene/Summary?db=core;g=ENSMUSG00000022687
C0	FUCA1	0.508007	3.33937e-222	3.06346	1.8574	0.833	0.57	3456	15216	ENSMUSG00000028673	http://www.genecards.org/cgi-bin/carddisp.pl?gene=FUCA1	http://mar2016.archive.ensembl.org/Mus_musculus/Gene/Summary?db=core;g=ENSMUSG00000028673
C0	AEBP1	0.508452	0	12.9323	8.79408	0.961	0.664	3456	15216	ENSMUSG00000020473	http://www.genecards.org/cgi-bin/carddisp.pl?gene=AEBP1	http://mar2016.archive.ensembl.org/Mus_musculus/Gene/Summary?db=core;g=ENSMUSG00000020473
C0	PEX5L	0.509961	4.86311e-304	0.737975	0.220478	0.332	0.076	3456	15216	ENSMUSG00000027674	http://www.genecards.org/cgi-bin/carddisp.pl?gene=PEX5L	http://mar2016.archive.ensembl.org/Mus_musculus/Gene/Summary?db=core;g=ENSMUSG00000027674
C0	KAZALD1	0.510777	1.3711e-212	1.15634	0.513416	0.513	0.235	3456	15216	ENSMUSG00000025213	http://www.genecards.org/cgi-bin/carddisp.pl?gene=KAZALD1	http://mar2016.archive.ensembl.org/Mus_musculus/Gene/Summary?db=core;g=ENSMUSG00000025213
C0	EPDR1	0.510862	9.86663e-224	1.09972	0.473592	0.527	0.243	3456	15216	ENSMUSG00000002808	http://www.genecards.org/cgi-bin/carddisp.pl?gene=EPDR1	http://mar2016.archive.ensembl.org/Mus_musculus/Gene/Summary?db=core;g=ENSMUSG00000002808
C0	GSTT1	0.511609	4.86107e-260	1.57081	0.803268	0.633	0.31	3456	15216	ENSMUSG00000001663	http://www.genecards.org/cgi-bin/carddisp.pl?gene=GSTT1	http://mar2016.archive.ensembl.org/Mus_musculus/Gene/Summary?db=core;g=ENSMUSG00000001663
C0	C1QTNF7	0.5137	9.83988e-236	1.00132	0.401771	0.416	0.149	3456	15216	ENSMUSG00000061535	http://www.genecards.org/cgi-bin/carddisp.pl?gene=C1QTNF7	http://mar2016.archive.ensembl.org/Mus_musculus/Gene/Summary?db=core;g=ENSMUSG00000061535
C0	DKK3	0.514595	1.52614e-290	3.13507	1.8945	0.783	0.445	3456	15216	ENSMUSG00000030772	http://www.genecards.org/cgi-bin/carddisp.pl?gene=DKK3	http://mar2016.archive.ensembl.org/Mus_musculus/Gene/Summary?db=core;g=ENSMUSG00000030772
C0	ADCY7	0.51804	1.842e-203	1.25362	0.573748	0.512	0.239	3456	15216	ENSMUSG00000031659	http://www.genecards.org/cgi-bin/carddisp.pl?gene=ADCY7	http://mar2016.archive.ensembl.org/Mus_musculus/Gene/Summary?db=core;g=ENSMUSG00000031659
C0	VKORC1	0.51872	3.23277e-225	2.45891	1.41428	0.767	0.48	3456	15216	ENSMUSG00000096145	http://www.genecards.org/cgi-bin/carddisp.pl?gene=VKORC1	http://mar2016.archive.ensembl.org/Mus_musculus/Gene/Summary?db=core;g=ENSMUSG00000096145
C0	SLC7A2	0.522684	6.24205e-183	1.1716	0.511598	0.46	0.21	3456	15216	ENSMUSG00000031596	http://www.genecards.org/cgi-bin/carddisp.pl?gene=SLC7A2	http://mar2016.archive.ensembl.org/Mus_musculus/Gene/Summary?db=core;g=ENSMUSG00000031596
C0	CD9	0.525319	2.01354e-275	13.4751	9.05735	0.974	0.763	3456	15216	ENSMUSG00000030342	http://www.genecards.org/cgi-bin/carddisp.pl?gene=CD9	http://mar2016.archive.ensembl.org/Mus_musculus/Gene/Summary?db=core;g=ENSMUSG00000030342
C0	COL14A1	0.525411	0	5.26843	3.35506	0.8	0.364	3456	15216	ENSMUSG00000022371	http://www.genecards.org/cgi-bin/carddisp.pl?gene=COL14A1	http://mar2016.archive.ensembl.org/Mus_musculus/Gene/Summary?db=core;g=ENSMUSG00000022371
C0	MFAP2	0.52662	2.59065e-230	1.12771	0.477012	0.461	0.184	3456	15216	ENSMUSG00000060572	http://www.genecards.org/cgi-bin/carddisp.pl?gene=MFAP2	http://mar2016.archive.ensembl.org/Mus_musculus/Gene/Summary?db=core;g=ENSMUSG00000060572
C0	AR	0.533862	4.79073e-304	1.24493	0.550579	0.527	0.201	3456	15216	ENSMUSG00000046532	http://www.genecards.org/cgi-bin/carddisp.pl?gene=AR	http://mar2016.archive.ensembl.org/Mus_musculus/Gene/Summary?db=core;g=ENSMUSG00000046532
C0	CLEC11A	0.5351	0	1.2376	0.544193	0.502	0.172	3456	15216	ENSMUSG00000004473	http://www.genecards.org/cgi-bin/carddisp.pl?gene=CLEC11A	http://mar2016.archive.ensembl.org/Mus_musculus/Gene/Summary?db=core;g=ENSMUSG00000004473
C0	DAP	0.540282	7.3041e-196	2.46469	1.38245	0.749	0.5	3456	15216	ENSMUSG00000039168	http://www.genecards.org/cgi-bin/carddisp.pl?gene=DAP	http://mar2016.archive.ensembl.org/Mus_musculus/Gene/Summary?db=core;g=ENSMUSG00000039168
C0	PHLDA1	0.540324	1.91147e-195	2.22838	1.21989	0.585	0.306	3456	15216	ENSMUSG00000020205	http://www.genecards.org/cgi-bin/carddisp.pl?gene=PHLDA1	http://mar2016.archive.ensembl.org/Mus_musculus/Gene/Summary?db=core;g=ENSMUSG00000020205
C0	PDGFRB	0.541671	4.34706e-293	2.32099	1.28144	0.728	0.385	3456	15216	ENSMUSG00000024620	http://www.genecards.org/cgi-bin/carddisp.pl?gene=PDGFRB	http://mar2016.archive.ensembl.org/Mus_musculus/Gene/Summary?db=core;g=ENSMUSG00000024620
C0	COL6A1	0.542122	0	4.39963	2.70825	0.848	0.488	3456	15216	ENSMUSG00000001119	http://www.genecards.org/cgi-bin/carddisp.pl?gene=COL6A1	http://mar2016.archive.ensembl.org/Mus_musculus/Gene/Summary?db=core;g=ENSMUSG00000001119
C0	COL6A3	0.545538	1.29754e-197	3.82606	2.30651	0.709	0.425	3456	15216	ENSMUSG00000048126	http://www.genecards.org/cgi-bin/carddisp.pl?gene=COL6A3	http://mar2016.archive.ensembl.org/Mus_musculus/Gene/Summary?db=core;g=ENSMUSG00000048126
C0	COL4A1	0.547569	1.01794e-149	4.49489	2.75945	0.771	0.532	3456	15216	ENSMUSG00000031502	http://www.genecards.org/cgi-bin/carddisp.pl?gene=COL4A1	http://mar2016.archive.ensembl.org/Mus_musculus/Gene/Summary?db=core;g=ENSMUSG00000031502
C0	TSHZ2	0.549701	0	1.65848	0.816172	0.64	0.236	3456	15216	ENSMUSG00000047907	http://www.genecards.org/cgi-bin/carddisp.pl?gene=TSHZ2	http://mar2016.archive.ensembl.org/Mus_musculus/Gene/Summary?db=core;g=ENSMUSG00000047907
C0	SERPINA3N	0.550295	3.85948e-190	1.19355	0.497931	0.34	0.12	3456	15216	ENSMUSG00000021091	http://www.genecards.org/cgi-bin/carddisp.pl?gene=SERPINA3N	http://mar2016.archive.ensembl.org/Mus_musculus/Gene/Summary?db=core;g=ENSMUSG00000021091
C0	PRRX2	0.550306	1.48854e-259	0.965404	0.342126	0.425	0.145	3456	15216	ENSMUSG00000039476	http://www.genecards.org/cgi-bin/carddisp.pl?gene=PRRX2	http://mar2016.archive.ensembl.org/Mus_musculus/Gene/Summary?db=core;g=ENSMUSG00000039476
C0	ADAMTSL2	0.551208	2.85474e-240	0.797251	0.226531	0.306	0.079	3456	15216	ENSMUSG00000036040	http://www.genecards.org/cgi-bin/carddisp.pl?gene=ADAMTSL2	http://mar2016.archive.ensembl.org/Mus_musculus/Gene/Summary?db=core;g=ENSMUSG00000036040
C0	RARRES2	0.553113	0	4.16178	2.518	0.808	0.44	3456	15216	ENSMUSG00000009281	http://www.genecards.org/cgi-bin/carddisp.pl?gene=RARRES2	http://mar2016.archive.ensembl.org/Mus_musculus/Gene/Summary?db=core;g=ENSMUSG00000009281
C0	COL15A1	0.553773	4.48322e-165	2.94151	1.6851	0.61	0.351	3456	15216	ENSMUSG00000028339	http://www.genecards.org/cgi-bin/carddisp.pl?gene=COL15A1	http://mar2016.archive.ensembl.org/Mus_musculus/Gene/Summary?db=core;g=ENSMUSG00000028339
C0	SCARF2	0.555976	2.86968e-283	1.47543	0.683777	0.597	0.267	3456	15216	ENSMUSG00000012017	http://www.genecards.org/cgi-bin/carddisp.pl?gene=SCARF2	http://mar2016.archive.ensembl.org/Mus_musculus/Gene/Summary?db=core;g=ENSMUSG00000012017
C0	ANXA5	0.556715	3.02016e-264	7.98481	5.10831	0.955	0.755	3456	15216	ENSMUSG00000027712	http://www.genecards.org/cgi-bin/carddisp.pl?gene=ANXA5	http://mar2016.archive.ensembl.org/Mus_musculus/Gene/Summary?db=core;g=ENSMUSG00000027712
C0	NENF	0.560387	0	5.67645	3.52743	0.939	0.651	3456	15216	ENSMUSG00000037499	http://www.genecards.org/cgi-bin/carddisp.pl?gene=NENF	http://mar2016.archive.ensembl.org/Mus_musculus/Gene/Summary?db=core;g=ENSMUSG00000037499
C0	PMEPA1	0.560489	0	14.8612	9.75502	0.982	0.777	3456	15216	ENSMUSG00000038400	http://www.genecards.org/cgi-bin/carddisp.pl?gene=PMEPA1	http://mar2016.archive.ensembl.org/Mus_musculus/Gene/Summary?db=core;g=ENSMUSG00000038400
C0	CTGF	0.562745	1.29184e-182	34.1339	22.7861	0.937	0.753	3456	15216	ENSMUSG00000019997	http://www.genecards.org/cgi-bin/carddisp.pl?gene=CTGF	http://mar2016.archive.ensembl.org/Mus_musculus/Gene/Summary?db=core;g=ENSMUSG00000019997
C0	FSTL1	0.564123	0	10.4975	6.77651	0.959	0.677	3456	15216	ENSMUSG00000022816	http://www.genecards.org/cgi-bin/carddisp.pl?gene=FSTL1	http://mar2016.archive.ensembl.org/Mus_musculus/Gene/Summary?db=core;g=ENSMUSG00000022816
C0	RNASE4	0.564789	0	4.57935	2.77195	0.872	0.511	3456	15216	ENSMUSG00000021876	http://www.genecards.org/cgi-bin/carddisp.pl?gene=RNASE4	http://mar2016.archive.ensembl.org/Mus_musculus/Gene/Summary?db=core;g=ENSMUSG00000021876
C0	ABCA8A	0.568489	0	4.67161	2.82449	0.692	0.241	3456	15216	ENSMUSG00000041828	http://www.genecards.org/cgi-bin/carddisp.pl?gene=ABCA8A	http://mar2016.archive.ensembl.org/Mus_musculus/Gene/Summary?db=core;g=ENSMUSG00000041828
C0	EGR1	0.569974	1.80561e-229	9.76123	6.24907	0.885	0.634	3456	15216	ENSMUSG00000038418	http://www.genecards.org/cgi-bin/carddisp.pl?gene=EGR1	http://mar2016.archive.ensembl.org/Mus_musculus/Gene/Summary?db=core;g=ENSMUSG00000038418
C0	FBN1	0.571471	6.36105e-228	3.63282	2.11756	0.734	0.434	3456	15216	ENSMUSG00000027204	http://www.genecards.org/cgi-bin/carddisp.pl?gene=FBN1	http://mar2016.archive.ensembl.org/Mus_musculus/Gene/Summary?db=core;g=ENSMUSG00000027204
C0	SOX9	0.573639	1.08935e-254	1.19652	0.475887	0.394	0.127	3456	15216	ENSMUSG00000000567	http://www.genecards.org/cgi-bin/carddisp.pl?gene=SOX9	http://mar2016.archive.ensembl.org/Mus_musculus/Gene/Summary?db=core;g=ENSMUSG00000000567
C0	COL1A2	0.573839	0	37.8316	25.0881	0.982	0.762	3456	15216	ENSMUSG00000029661	http://www.genecards.org/cgi-bin/carddisp.pl?gene=COL1A2	http://mar2016.archive.ensembl.org/Mus_musculus/Gene/Summary?db=core;g=ENSMUSG00000029661
C0	RBMS3	0.576912	0	2.90195	1.61586	0.801	0.439	3456	15216	ENSMUSG00000039607	http://www.genecards.org/cgi-bin/carddisp.pl?gene=RBMS3	http://mar2016.archive.ensembl.org/Mus_musculus/Gene/Summary?db=core;g=ENSMUSG00000039607
C0	LY6A	0.5808	8.91444e-188	5.7112	3.48707	0.555	0.284	3456	15216	ENSMUSG00000075602	http://www.genecards.org/cgi-bin/carddisp.pl?gene=LY6A	http://mar2016.archive.ensembl.org/Mus_musculus/Gene/Summary?db=core;g=ENSMUSG00000075602
C0	NFIX	0.585474	0	6.46991	3.97817	0.945	0.661	3456	15216	ENSMUSG00000001911	http://www.genecards.org/cgi-bin/carddisp.pl?gene=NFIX	http://mar2016.archive.ensembl.org/Mus_musculus/Gene/Summary?db=core;g=ENSMUSG00000001911
C0	C1QTNF2	0.585527	5.26216e-306	1.64769	0.764439	0.62	0.274	3456	15216	ENSMUSG00000046491	http://www.genecards.org/cgi-bin/carddisp.pl?gene=C1QTNF2	http://mar2016.archive.ensembl.org/Mus_musculus/Gene/Summary?db=core;g=ENSMUSG00000046491
C0	C3	0.587937	6.49663e-286	3.85721	2.23147	0.485	0.183	3456	15216	ENSMUSG00000024164	http://www.genecards.org/cgi-bin/carddisp.pl?gene=C3	http://mar2016.archive.ensembl.org/Mus_musculus/Gene/Summary?db=core;g=ENSMUSG00000024164
C0	EPHX1	0.592855	2.25797e-264	2.55142	1.35469	0.762	0.446	3456	15216	ENSMUSG00000038776	http://www.genecards.org/cgi-bin/carddisp.pl?gene=EPHX1	http://mar2016.archive.ensembl.org/Mus_musculus/Gene/Summary?db=core;g=ENSMUSG00000038776
C0	COL1A1	0.592899	0	35.8064	23.403	0.968	0.7	3456	15216	ENSMUSG00000001506	http://www.genecards.org/cgi-bin/carddisp.pl?gene=COL1A1	http://mar2016.archive.ensembl.org/Mus_musculus/Gene/Summary?db=core;g=ENSMUSG00000001506
C0	S100A6	0.595808	0	32.979	21.483	0.995	0.872	3456	15216	ENSMUSG00000001025	http://www.genecards.org/cgi-bin/carddisp.pl?gene=S100A6	http://mar2016.archive.ensembl.org/Mus_musculus/Gene/Summary?db=core;g=ENSMUSG00000001025
C0	LBH	0.597256	3.1724e-216	2.9794	1.63042	0.728	0.441	3456	15216	ENSMUSG00000024063	http://www.genecards.org/cgi-bin/carddisp.pl?gene=LBH	http://mar2016.archive.ensembl.org/Mus_musculus/Gene/Summary?db=core;g=ENSMUSG00000024063
C0	LAPTM4A	0.599342	0	10.0465	6.29131	0.98	0.792	3456	15216	ENSMUSG00000020585	http://www.genecards.org/cgi-bin/carddisp.pl?gene=LAPTM4A	http://mar2016.archive.ensembl.org/Mus_musculus/Gene/Summary?db=core;g=ENSMUSG00000020585
C0	ANXA2	0.600963	1.61888e-253	6.04861	3.64724	0.91	0.673	3456	15216	ENSMUSG00000032231	http://www.genecards.org/cgi-bin/carddisp.pl?gene=ANXA2	http://mar2016.archive.ensembl.org/Mus_musculus/Gene/Summary?db=core;g=ENSMUSG00000032231
C0	LAMC3	0.6021	4.12387e-265	0.94157	0.279095	0.334	0.086	3456	15216	ENSMUSG00000026840	http://www.genecards.org/cgi-bin/carddisp.pl?gene=LAMC3	http://mar2016.archive.ensembl.org/Mus_musculus/Gene/Summary?db=core;g=ENSMUSG00000026840
C0	NBL1	0.602179	1.3316e-250	1.87616	0.894693	0.614	0.302	3456	15216	ENSMUSG00000041120	http://www.genecards.org/cgi-bin/carddisp.pl?gene=NBL1	http://mar2016.archive.ensembl.org/Mus_musculus/Gene/Summary?db=core;g=ENSMUSG00000041120
C0	MEG3	0.604756	0	10.9291	6.84434	0.909	0.482	3456	15216	ENSMUSG00000021268	http://www.genecards.org/cgi-bin/carddisp.pl?gene=MEG3	http://mar2016.archive.ensembl.org/Mus_musculus/Gene/Summary?db=core;g=ENSMUSG00000021268
C0	BMYC	0.605361	4.04522e-142	2.14848	1.06952	0.62	0.4	3456	15216	ENSMUSG00000049086	http://www.genecards.org/cgi-bin/carddisp.pl?gene=BMYC	http://mar2016.archive.ensembl.org/Mus_musculus/Gene/Summary?db=core;g=ENSMUSG00000049086
C0	TMEM119	0.607332	0	1.16484	0.421019	0.511	0.165	3456	15216	ENSMUSG00000054675	http://www.genecards.org/cgi-bin/carddisp.pl?gene=TMEM119	http://mar2016.archive.ensembl.org/Mus_musculus/Gene/Summary?db=core;g=ENSMUSG00000054675
C0	ACKR3	0.607593	0	2.29148	1.16017	0.598	0.254	3456	15216	ENSMUSG00000044337	http://www.genecards.org/cgi-bin/carddisp.pl?gene=ACKR3	http://mar2016.archive.ensembl.org/Mus_musculus/Gene/Summary?db=core;g=ENSMUSG00000044337
C0	CD63	0.608287	0	9.91512	6.16005	0.974	0.736	3456	15216	ENSMUSG00000025351	http://www.genecards.org/cgi-bin/carddisp.pl?gene=CD63	http://mar2016.archive.ensembl.org/Mus_musculus/Gene/Summary?db=core;g=ENSMUSG00000025351
C0	PCOLCE2	0.60979	5.22522e-274	5.10783	3.00241	0.801	0.476	3456	15216	ENSMUSG00000015354	http://www.genecards.org/cgi-bin/carddisp.pl?gene=PCOLCE2	http://mar2016.archive.ensembl.org/Mus_musculus/Gene/Summary?db=core;g=ENSMUSG00000015354
C0	TCF4	0.610483	0	4.84827	2.83048	0.899	0.587	3456	15216	ENSMUSG00000053477	http://www.genecards.org/cgi-bin/carddisp.pl?gene=TCF4	http://mar2016.archive.ensembl.org/Mus_musculus/Gene/Summary?db=core;g=ENSMUSG00000053477
C0	ASS1	0.610902	7.84693e-248	1.0421	0.33714	0.422	0.15	3456	15216	ENSMUSG00000076441	http://www.genecards.org/cgi-bin/carddisp.pl?gene=ASS1	http://mar2016.archive.ensembl.org/Mus_musculus/Gene/Summary?db=core;g=ENSMUSG00000076441
C0	ITGBL1	0.612709	0	3.09991	1.68121	0.709	0.348	3456	15216	ENSMUSG00000032925	http://www.genecards.org/cgi-bin/carddisp.pl?gene=ITGBL1	http://mar2016.archive.ensembl.org/Mus_musculus/Gene/Summary?db=core;g=ENSMUSG00000032925
C0	COL4A4	0.613264	0	1.51187	0.642052	0.543	0.193	3456	15216	ENSMUSG00000067158	http://www.genecards.org/cgi-bin/carddisp.pl?gene=COL4A4	http://mar2016.archive.ensembl.org/Mus_musculus/Gene/Summary?db=core;g=ENSMUSG00000067158
C0	IL33	0.615938	6.57591e-264	1.19924	0.435016	0.388	0.121	3456	15216	ENSMUSG00000024810	http://www.genecards.org/cgi-bin/carddisp.pl?gene=IL33	http://mar2016.archive.ensembl.org/Mus_musculus/Gene/Summary?db=core;g=ENSMUSG00000024810
C0	RPS27L	0.62033	1.04145e-234	7.98912	4.84762	0.926	0.716	3456	15216	ENSMUSG00000036781	http://www.genecards.org/cgi-bin/carddisp.pl?gene=RPS27L	http://mar2016.archive.ensembl.org/Mus_musculus/Gene/Summary?db=core;g=ENSMUSG00000036781
C0	PDGFRL	0.620907	0	1.82753	0.838633	0.606	0.208	3456	15216	ENSMUSG00000031595	http://www.genecards.org/cgi-bin/carddisp.pl?gene=PDGFRL	http://mar2016.archive.ensembl.org/Mus_musculus/Gene/Summary?db=core;g=ENSMUSG00000031595
C0	FKBP7	0.620921	0	2.55125	1.30922	0.782	0.436	3456	15216	ENSMUSG00000002732	http://www.genecards.org/cgi-bin/carddisp.pl?gene=FKBP7	http://mar2016.archive.ensembl.org/Mus_musculus/Gene/Summary?db=core;g=ENSMUSG00000002732
C0	TIMP2	0.621462	0	13.7474	8.58599	0.985	0.792	3456	15216	ENSMUSG00000017466	http://www.genecards.org/cgi-bin/carddisp.pl?gene=TIMP2	http://mar2016.archive.ensembl.org/Mus_musculus/Gene/Summary?db=core;g=ENSMUSG00000017466
C0	SDC2	0.621634	6.96877e-290	2.5228	1.28959	0.754	0.417	3456	15216	ENSMUSG00000022261	http://www.genecards.org/cgi-bin/carddisp.pl?gene=SDC2	http://mar2016.archive.ensembl.org/Mus_musculus/Gene/Summary?db=core;g=ENSMUSG00000022261
C0	WISP2	0.622174	3.5405e-78	4.07926	2.29995	0.46	0.291	3456	15216	ENSMUSG00000027656	http://www.genecards.org/cgi-bin/carddisp.pl?gene=WISP2	http://mar2016.archive.ensembl.org/Mus_musculus/Gene/Summary?db=core;g=ENSMUSG00000027656
C0	WISP1	0.622472	1.00218e-270	0.948527	0.265679	0.391	0.121	3456	15216	ENSMUSG00000005124	http://www.genecards.org/cgi-bin/carddisp.pl?gene=WISP1	http://mar2016.archive.ensembl.org/Mus_musculus/Gene/Summary?db=core;g=ENSMUSG00000005124
C0	COX6B2	0.625665	8.12975e-169	1.1088	0.366757	0.356	0.143	3456	15216	ENSMUSG00000051811	http://www.genecards.org/cgi-bin/carddisp.pl?gene=COX6B2	http://mar2016.archive.ensembl.org/Mus_musculus/Gene/Summary?db=core;g=ENSMUSG00000051811
C0	ENTPD2	0.6264	0	1.4645	0.596482	0.53	0.177	3456	15216	ENSMUSG00000015085	http://www.genecards.org/cgi-bin/carddisp.pl?gene=ENTPD2	http://mar2016.archive.ensembl.org/Mus_musculus/Gene/Summary?db=core;g=ENSMUSG00000015085
C0	MGST1	0.627451	0	2.18241	1.06003	0.659	0.306	3456	15216	ENSMUSG00000008540	http://www.genecards.org/cgi-bin/carddisp.pl?gene=MGST1	http://mar2016.archive.ensembl.org/Mus_musculus/Gene/Summary?db=core;g=ENSMUSG00000008540
C0	MEDAG	0.629128	0	1.36635	0.530002	0.538	0.181	3456	15216	ENSMUSG00000029659	http://www.genecards.org/cgi-bin/carddisp.pl?gene=MEDAG	http://mar2016.archive.ensembl.org/Mus_musculus/Gene/Summary?db=core;g=ENSMUSG00000029659
C0	FMO2	0.630015	0	11.4594	7.05088	0.84	0.501	3456	15216	ENSMUSG00000040170	http://www.genecards.org/cgi-bin/carddisp.pl?gene=FMO2	http://mar2016.archive.ensembl.org/Mus_musculus/Gene/Summary?db=core;g=ENSMUSG00000040170
C0	SPARC	0.631426	2.41998e-304	70.1402	44.9237	0.998	0.882	3456	15216	ENSMUSG00000018593	http://www.genecards.org/cgi-bin/carddisp.pl?gene=SPARC	http://mar2016.archive.ensembl.org/Mus_musculus/Gene/Summary?db=core;g=ENSMUSG00000018593
C0	KCNJ8	0.635974	3.49529e-246	1.61512	0.682849	0.522	0.223	3456	15216	ENSMUSG00000030247	http://www.genecards.org/cgi-bin/carddisp.pl?gene=KCNJ8	http://mar2016.archive.ensembl.org/Mus_musculus/Gene/Summary?db=core;g=ENSMUSG00000030247
C0	MDK	0.638937	0	1.61298	0.67802	0.525	0.171	3456	15216	ENSMUSG00000027239	http://www.genecards.org/cgi-bin/carddisp.pl?gene=MDK	http://mar2016.archive.ensembl.org/Mus_musculus/Gene/Summary?db=core;g=ENSMUSG00000027239
C0	IL11RA1	0.64005	0	4.52235	2.54364	0.859	0.512	3456	15216	ENSMUSG00000073889	http://www.genecards.org/cgi-bin/carddisp.pl?gene=IL11RA1	http://mar2016.archive.ensembl.org/Mus_musculus/Gene/Summary?db=core;g=ENSMUSG00000073889
C0	HSD11B1	0.65442	0	1.6428	0.679053	0.454	0.138	3456	15216	ENSMUSG00000016194	http://www.genecards.org/cgi-bin/carddisp.pl?gene=HSD11B1	http://mar2016.archive.ensembl.org/Mus_musculus/Gene/Summary?db=core;g=ENSMUSG00000016194
C0	PI16	0.656285	0	5.12515	2.88647	0.689	0.269	3456	15216	ENSMUSG00000024011	http://www.genecards.org/cgi-bin/carddisp.pl?gene=PI16	http://mar2016.archive.ensembl.org/Mus_musculus/Gene/Summary?db=core;g=ENSMUSG00000024011
C0	1700025G04RIK	0.660587	0	1.35051	0.486983	0.588	0.215	3456	15216	ENSMUSG00000032666	http://www.genecards.org/cgi-bin/carddisp.pl?gene=1700025G04RIK	http://mar2016.archive.ensembl.org/Mus_musculus/Gene/Summary?db=core;g=ENSMUSG00000032666
C0	LRP1	0.660635	0	7.02035	4.07367	0.946	0.639	3456	15216	ENSMUSG00000040249	http://www.genecards.org/cgi-bin/carddisp.pl?gene=LRP1	http://mar2016.archive.ensembl.org/Mus_musculus/Gene/Summary?db=core;g=ENSMUSG00000040249
C0	IGFBP6	0.665496	1.75246e-151	1.66051	0.67738	0.316	0.12	3456	15216	ENSMUSG00000023046	http://www.genecards.org/cgi-bin/carddisp.pl?gene=IGFBP6	http://mar2016.archive.ensembl.org/Mus_musculus/Gene/Summary?db=core;g=ENSMUSG00000023046
C0	PLXDC2	0.665721	0	3.61091	1.9066	0.823	0.485	3456	15216	ENSMUSG00000026748	http://www.genecards.org/cgi-bin/carddisp.pl?gene=PLXDC2	http://mar2016.archive.ensembl.org/Mus_musculus/Gene/Summary?db=core;g=ENSMUSG00000026748
C0	CAMK2N1	0.666153	0	2.29815	1.07844	0.731	0.388	3456	15216	ENSMUSG00000046447	http://www.genecards.org/cgi-bin/carddisp.pl?gene=CAMK2N1	http://mar2016.archive.ensembl.org/Mus_musculus/Gene/Summary?db=core;g=ENSMUSG00000046447
C0	CCDC80	0.666155	0	5.81236	3.29304	0.878	0.538	3456	15216	ENSMUSG00000022665	http://www.genecards.org/cgi-bin/carddisp.pl?gene=CCDC80	http://mar2016.archive.ensembl.org/Mus_musculus/Gene/Summary?db=core;g=ENSMUSG00000022665
C0	AK1	0.667537	0	1.20749	0.389793	0.553	0.205	3456	15216	ENSMUSG00000026817	http://www.genecards.org/cgi-bin/carddisp.pl?gene=AK1	http://mar2016.archive.ensembl.org/Mus_musculus/Gene/Summary?db=core;g=ENSMUSG00000026817
C0	PHLDA3	0.669789	0	4.44878	2.4251	0.828	0.471	3456	15216	ENSMUSG00000041801	http://www.genecards.org/cgi-bin/carddisp.pl?gene=PHLDA3	http://mar2016.archive.ensembl.org/Mus_musculus/Gene/Summary?db=core;g=ENSMUSG00000041801
C0	NRP1	0.670014	0	6.43942	3.67568	0.898	0.574	3456	15216	ENSMUSG00000025810	http://www.genecards.org/cgi-bin/carddisp.pl?gene=NRP1	http://mar2016.archive.ensembl.org/Mus_musculus/Gene/Summary?db=core;g=ENSMUSG00000025810
C0	GPX8	0.672811	0	2.57299	1.24128	0.775	0.398	3456	15216	ENSMUSG00000021760	http://www.genecards.org/cgi-bin/carddisp.pl?gene=GPX8	http://mar2016.archive.ensembl.org/Mus_musculus/Gene/Summary?db=core;g=ENSMUSG00000021760
C0	VCAM1	0.678595	0	3.22911	1.64224	0.672	0.291	3456	15216	ENSMUSG00000027962	http://www.genecards.org/cgi-bin/carddisp.pl?gene=VCAM1	http://mar2016.archive.ensembl.org/Mus_musculus/Gene/Summary?db=core;g=ENSMUSG00000027962
C0	SERPINH1	0.682683	0	7.00425	3.98669	0.916	0.592	3456	15216	ENSMUSG00000070436	http://www.genecards.org/cgi-bin/carddisp.pl?gene=SERPINH1	http://mar2016.archive.ensembl.org/Mus_musculus/Gene/Summary?db=core;g=ENSMUSG00000070436
C0	OLFML2B	0.686212	0	3.05029	1.51719	0.772	0.406	3456	15216	ENSMUSG00000038463	http://www.genecards.org/cgi-bin/carddisp.pl?gene=OLFML2B	http://mar2016.archive.ensembl.org/Mus_musculus/Gene/Summary?db=core;g=ENSMUSG00000038463
C0	SCARA3	0.687965	3.95718e-291	2.18836	0.979106	0.67	0.334	3456	15216	ENSMUSG00000034463	http://www.genecards.org/cgi-bin/carddisp.pl?gene=SCARA3	http://mar2016.archive.ensembl.org/Mus_musculus/Gene/Summary?db=core;g=ENSMUSG00000034463
C0	ID3	0.689552	0	12.4224	7.32251	0.961	0.702	3456	15216	ENSMUSG00000007872	http://www.genecards.org/cgi-bin/carddisp.pl?gene=ID3	http://mar2016.archive.ensembl.org/Mus_musculus/Gene/Summary?db=core;g=ENSMUSG00000007872
C0	CPXM1	0.693031	0	2.13848	0.941316	0.626	0.194	3456	15216	ENSMUSG00000027408	http://www.genecards.org/cgi-bin/carddisp.pl?gene=CPXM1	http://mar2016.archive.ensembl.org/Mus_musculus/Gene/Summary?db=core;g=ENSMUSG00000027408
C0	PKD2	0.694167	0	2.13816	0.939591	0.734	0.349	3456	15216	ENSMUSG00000034462	http://www.genecards.org/cgi-bin/carddisp.pl?gene=PKD2	http://mar2016.archive.ensembl.org/Mus_musculus/Gene/Summary?db=core;g=ENSMUSG00000034462
C0	PPIC	0.697254	1.27969e-300	2.82222	1.35734	0.742	0.407	3456	15216	ENSMUSG00000024538	http://www.genecards.org/cgi-bin/carddisp.pl?gene=PPIC	http://mar2016.archive.ensembl.org/Mus_musculus/Gene/Summary?db=core;g=ENSMUSG00000024538
C0	DCLK1	0.69754	0	1.29633	0.415969	0.485	0.158	3456	15216	ENSMUSG00000027797	http://www.genecards.org/cgi-bin/carddisp.pl?gene=DCLK1	http://mar2016.archive.ensembl.org/Mus_musculus/Gene/Summary?db=core;g=ENSMUSG00000027797
C0	LPAR1	0.698604	0	1.29822	0.41609	0.541	0.164	3456	15216	ENSMUSG00000038668	http://www.genecards.org/cgi-bin/carddisp.pl?gene=LPAR1	http://mar2016.archive.ensembl.org/Mus_musculus/Gene/Summary?db=core;g=ENSMUSG00000038668
C0	EMP1	0.701992	0	3.76504	1.92918	0.791	0.408	3456	15216	ENSMUSG00000030208	http://www.genecards.org/cgi-bin/carddisp.pl?gene=EMP1	http://mar2016.archive.ensembl.org/Mus_musculus/Gene/Summary?db=core;g=ENSMUSG00000030208
C0	ISLR	0.707715	0	3.07992	1.49809	0.772	0.354	3456	15216	ENSMUSG00000037206	http://www.genecards.org/cgi-bin/carddisp.pl?gene=ISLR	http://mar2016.archive.ensembl.org/Mus_musculus/Gene/Summary?db=core;g=ENSMUSG00000037206
C0	SELM	0.708566	0	5.67199	3.08278	0.932	0.603	3456	15216	ENSMUSG00000075702	http://www.genecards.org/cgi-bin/carddisp.pl?gene=SELM	http://mar2016.archive.ensembl.org/Mus_musculus/Gene/Summary?db=core;g=ENSMUSG00000075702
C0	SPTBN1	0.71185	0	8.80921	4.98888	0.966	0.709	3456	15216	ENSMUSG00000020315	http://www.genecards.org/cgi-bin/carddisp.pl?gene=SPTBN1	http://mar2016.archive.ensembl.org/Mus_musculus/Gene/Summary?db=core;g=ENSMUSG00000020315
C0	EPHA3	0.712082	0	1.87097	0.752553	0.613	0.223	3456	15216	ENSMUSG00000052504	http://www.genecards.org/cgi-bin/carddisp.pl?gene=EPHA3	http://mar2016.archive.ensembl.org/Mus_musculus/Gene/Summary?db=core;g=ENSMUSG00000052504
C0	BHLHE40	0.71347	0	1.94641	0.79687	0.635	0.271	3456	15216	ENSMUSG00000030103	http://www.genecards.org/cgi-bin/carddisp.pl?gene=BHLHE40	http://mar2016.archive.ensembl.org/Mus_musculus/Gene/Summary?db=core;g=ENSMUSG00000030103
C0	NPDC1	0.714529	0	2.85342	1.34829	0.828	0.453	3456	15216	ENSMUSG00000015094	http://www.genecards.org/cgi-bin/carddisp.pl?gene=NPDC1	http://mar2016.archive.ensembl.org/Mus_musculus/Gene/Summary?db=core;g=ENSMUSG00000015094
C0	PMP22	0.716297	0	4.59624	2.4062	0.894	0.575	3456	15216	ENSMUSG00000018217	http://www.genecards.org/cgi-bin/carddisp.pl?gene=PMP22	http://mar2016.archive.ensembl.org/Mus_musculus/Gene/Summary?db=core;g=ENSMUSG00000018217
C0	GSTM1	0.718037	6.65204e-247	4.95504	2.62021	0.835	0.554	3456	15216	ENSMUSG00000058135	http://www.genecards.org/cgi-bin/carddisp.pl?gene=GSTM1	http://mar2016.archive.ensembl.org/Mus_musculus/Gene/Summary?db=core;g=ENSMUSG00000058135
C0	CTSK	0.726603	0	1.92405	0.767077	0.611	0.207	3456	15216	ENSMUSG00000028111	http://www.genecards.org/cgi-bin/carddisp.pl?gene=CTSK	http://mar2016.archive.ensembl.org/Mus_musculus/Gene/Summary?db=core;g=ENSMUSG00000028111
C0	NUPR1	0.726944	1.45639e-280	13.2545	7.61234	0.942	0.699	3456	15216	ENSMUSG00000030717	http://www.genecards.org/cgi-bin/carddisp.pl?gene=NUPR1	http://mar2016.archive.ensembl.org/Mus_musculus/Gene/Summary?db=core;g=ENSMUSG00000030717
C0	TSPAN11	0.728929	0	1.43422	0.468693	0.517	0.139	3456	15216	ENSMUSG00000030351	http://www.genecards.org/cgi-bin/carddisp.pl?gene=TSPAN11	http://mar2016.archive.ensembl.org/Mus_musculus/Gene/Summary?db=core;g=ENSMUSG00000030351
C0	CD34	0.736587	0	2.82852	1.29772	0.701	0.26	3456	15216	ENSMUSG00000016494	http://www.genecards.org/cgi-bin/carddisp.pl?gene=CD34	http://mar2016.archive.ensembl.org/Mus_musculus/Gene/Summary?db=core;g=ENSMUSG00000016494
C0	BOK	0.737374	0	0.855519	0.112997	0.394	0.06	3456	15216	ENSMUSG00000026278	http://www.genecards.org/cgi-bin/carddisp.pl?gene=BOK	http://mar2016.archive.ensembl.org/Mus_musculus/Gene/Summary?db=core;g=ENSMUSG00000026278
C0	ASPN	0.738406	1.19274e-167	3.55987	1.73319	0.58	0.321	3456	15216	ENSMUSG00000021388	http://www.genecards.org/cgi-bin/carddisp.pl?gene=ASPN	http://mar2016.archive.ensembl.org/Mus_musculus/Gene/Summary?db=core;g=ENSMUSG00000021388
C0	CRYAB	0.738699	0	5.61347	2.96332	0.841	0.49	3456	15216	ENSMUSG00000032060	http://www.genecards.org/cgi-bin/carddisp.pl?gene=CRYAB	http://mar2016.archive.ensembl.org/Mus_musculus/Gene/Summary?db=core;g=ENSMUSG00000032060
C0	CD302	0.74781	0	5.39985	2.81115	0.899	0.519	3456	15216	ENSMUSG00000060703	http://www.genecards.org/cgi-bin/carddisp.pl?gene=CD302	http://mar2016.archive.ensembl.org/Mus_musculus/Gene/Summary?db=core;g=ENSMUSG00000060703
C0	F2R	0.750774	4.75755e-248	1.94871	0.752373	0.571	0.278	3456	15216	ENSMUSG00000048376	http://www.genecards.org/cgi-bin/carddisp.pl?gene=F2R	http://mar2016.archive.ensembl.org/Mus_musculus/Gene/Summary?db=core;g=ENSMUSG00000048376
C0	GAS1	0.753451	0	3.74257	1.81321	0.741	0.317	3456	15216	ENSMUSG00000052957	http://www.genecards.org/cgi-bin/carddisp.pl?gene=GAS1	http://mar2016.archive.ensembl.org/Mus_musculus/Gene/Summary?db=core;g=ENSMUSG00000052957
C0	G0S2	0.755415	0	2.6418	1.15732	0.551	0.194	3456	15216	ENSMUSG00000009633	http://www.genecards.org/cgi-bin/carddisp.pl?gene=G0S2	http://mar2016.archive.ensembl.org/Mus_musculus/Gene/Summary?db=core;g=ENSMUSG00000009633
C0	PLPP3	0.762589	0	5.16389	2.63323	0.848	0.442	3456	15216	ENSMUSG00000028517	http://www.genecards.org/cgi-bin/carddisp.pl?gene=PLPP3	http://mar2016.archive.ensembl.org/Mus_musculus/Gene/Summary?db=core;g=ENSMUSG00000028517
C0	SOD3	0.768428	0	9.92412	5.41308	0.951	0.619	3456	15216	ENSMUSG00000072941	http://www.genecards.org/cgi-bin/carddisp.pl?gene=SOD3	http://mar2016.archive.ensembl.org/Mus_musculus/Gene/Summary?db=core;g=ENSMUSG00000072941
C0	ATF5	0.776587	1.95908e-275	2.12892	0.826495	0.608	0.292	3456	15216	ENSMUSG00000038539	http://www.genecards.org/cgi-bin/carddisp.pl?gene=ATF5	http://mar2016.archive.ensembl.org/Mus_musculus/Gene/Summary?db=core;g=ENSMUSG00000038539
C0	BICC1	0.77763	0	2.95287	1.30581	0.752	0.221	3456	15216	ENSMUSG00000014329	http://www.genecards.org/cgi-bin/carddisp.pl?gene=BICC1	http://mar2016.archive.ensembl.org/Mus_musculus/Gene/Summary?db=core;g=ENSMUSG00000014329
C0	CP	0.782302	0	3.55405	1.6479	0.65	0.292	3456	15216	ENSMUSG00000003617	http://www.genecards.org/cgi-bin/carddisp.pl?gene=CP	http://mar2016.archive.ensembl.org/Mus_musculus/Gene/Summary?db=core;g=ENSMUSG00000003617
C0	ABCC9	0.782821	0	3.10911	1.38834	0.757	0.354	3456	15216	ENSMUSG00000030249	http://www.genecards.org/cgi-bin/carddisp.pl?gene=ABCC9	http://mar2016.archive.ensembl.org/Mus_musculus/Gene/Summary?db=core;g=ENSMUSG00000030249
C0	SLC43A3	0.787088	0	3.55325	1.63866	0.741	0.343	3456	15216	ENSMUSG00000027074	http://www.genecards.org/cgi-bin/carddisp.pl?gene=SLC43A3	http://mar2016.archive.ensembl.org/Mus_musculus/Gene/Summary?db=core;g=ENSMUSG00000027074
C0	MT1	0.79489	7.7006e-121	15.7729	8.6677	0.877	0.709	3456	15216	ENSMUSG00000031765	http://www.genecards.org/cgi-bin/carddisp.pl?gene=MT1	http://mar2016.archive.ensembl.org/Mus_musculus/Gene/Summary?db=core;g=ENSMUSG00000031765
C0	PDLIM2	0.794901	0	2.70635	1.13628	0.74	0.369	3456	15216	ENSMUSG00000022090	http://www.genecards.org/cgi-bin/carddisp.pl?gene=PDLIM2	http://mar2016.archive.ensembl.org/Mus_musculus/Gene/Summary?db=core;g=ENSMUSG00000022090
C0	CDH11	0.796395	0	1.47449	0.424775	0.505	0.142	3456	15216	ENSMUSG00000031673	http://www.genecards.org/cgi-bin/carddisp.pl?gene=CDH11	http://mar2016.archive.ensembl.org/Mus_musculus/Gene/Summary?db=core;g=ENSMUSG00000031673
C0	GXYLT2	0.798995	0	5.71273	2.85814	0.833	0.431	3456	15216	ENSMUSG00000030074	http://www.genecards.org/cgi-bin/carddisp.pl?gene=GXYLT2	http://mar2016.archive.ensembl.org/Mus_musculus/Gene/Summary?db=core;g=ENSMUSG00000030074
C0	MT2	0.801561	3.64811e-136	3.32327	1.48038	0.55	0.327	3456	15216	ENSMUSG00000031762	http://www.genecards.org/cgi-bin/carddisp.pl?gene=MT2	http://mar2016.archive.ensembl.org/Mus_musculus/Gene/Summary?db=core;g=ENSMUSG00000031762
C0	CTSL	0.802537	0	16.2776	8.90591	0.986	0.782	3456	15216	ENSMUSG00000021477	http://www.genecards.org/cgi-bin/carddisp.pl?gene=CTSL	http://mar2016.archive.ensembl.org/Mus_musculus/Gene/Summary?db=core;g=ENSMUSG00000021477
C0	IGFBP7	0.813381	0	45.3394	25.3693	0.998	0.799	3456	15216	ENSMUSG00000036256	http://www.genecards.org/cgi-bin/carddisp.pl?gene=IGFBP7	http://mar2016.archive.ensembl.org/Mus_musculus/Gene/Summary?db=core;g=ENSMUSG00000036256
C0	MXRA8	0.82209	0	3.95271	1.80136	0.857	0.488	3456	15216	ENSMUSG00000029070	http://www.genecards.org/cgi-bin/carddisp.pl?gene=MXRA8	http://mar2016.archive.ensembl.org/Mus_musculus/Gene/Summary?db=core;g=ENSMUSG00000029070
C0	MFAP4	0.825693	0	12.1788	6.4356	0.82	0.471	3456	15216	ENSMUSG00000042436	http://www.genecards.org/cgi-bin/carddisp.pl?gene=MFAP4	http://mar2016.archive.ensembl.org/Mus_musculus/Gene/Summary?db=core;g=ENSMUSG00000042436
C0	GAS6	0.83166	0	12.4693	6.56815	0.955	0.706	3456	15216	ENSMUSG00000031451	http://www.genecards.org/cgi-bin/carddisp.pl?gene=GAS6	http://mar2016.archive.ensembl.org/Mus_musculus/Gene/Summary?db=core;g=ENSMUSG00000031451
C0	PDGFRA	0.843036	0	2.49345	0.947491	0.707	0.218	3456	15216	ENSMUSG00000029231	http://www.genecards.org/cgi-bin/carddisp.pl?gene=PDGFRA	http://mar2016.archive.ensembl.org/Mus_musculus/Gene/Summary?db=core;g=ENSMUSG00000029231
C0	PRELP	0.84374	0	4.3258	1.96752	0.83	0.417	3456	15216	ENSMUSG00000041577	http://www.genecards.org/cgi-bin/carddisp.pl?gene=PRELP	http://mar2016.archive.ensembl.org/Mus_musculus/Gene/Summary?db=core;g=ENSMUSG00000041577
C0	IGFBP4	0.846342	0	17.1071	9.07103	0.931	0.523	3456	15216	ENSMUSG00000017493	http://www.genecards.org/cgi-bin/carddisp.pl?gene=IGFBP4	http://mar2016.archive.ensembl.org/Mus_musculus/Gene/Summary?db=core;g=ENSMUSG00000017493
C0	COLEC12	0.847632	0	3.09785	1.27716	0.782	0.405	3456	15216	ENSMUSG00000036103	http://www.genecards.org/cgi-bin/carddisp.pl?gene=COLEC12	http://mar2016.archive.ensembl.org/Mus_musculus/Gene/Summary?db=core;g=ENSMUSG00000036103
C0	MTCH1	0.862804	0	4.21621	1.8683	0.883	0.568	3456	15216	ENSMUSG00000024012	http://www.genecards.org/cgi-bin/carddisp.pl?gene=MTCH1	http://mar2016.archive.ensembl.org/Mus_musculus/Gene/Summary?db=core;g=ENSMUSG00000024012
C0	COL3A1	0.868211	0	31.8477	16.9948	0.946	0.705	3456	15216	ENSMUSG00000026043	http://www.genecards.org/cgi-bin/carddisp.pl?gene=COL3A1	http://mar2016.archive.ensembl.org/Mus_musculus/Gene/Summary?db=core;g=ENSMUSG00000026043
C0	SFRP4	0.872053	0	3.29798	1.34828	0.523	0.179	3456	15216	ENSMUSG00000021319	http://www.genecards.org/cgi-bin/carddisp.pl?gene=SFRP4	http://mar2016.archive.ensembl.org/Mus_musculus/Gene/Summary?db=core;g=ENSMUSG00000021319
C0	LHFP	0.873536	0	5.43683	2.51327	0.885	0.528	3456	15216	ENSMUSG00000048332	http://www.genecards.org/cgi-bin/carddisp.pl?gene=LHFP	http://mar2016.archive.ensembl.org/Mus_musculus/Gene/Summary?db=core;g=ENSMUSG00000048332
C0	TUBA1A	0.875109	0	6.76209	3.23199	0.919	0.622	3456	15216	ENSMUSG00000072235	http://www.genecards.org/cgi-bin/carddisp.pl?gene=TUBA1A	http://mar2016.archive.ensembl.org/Mus_musculus/Gene/Summary?db=core;g=ENSMUSG00000072235
C0	F3	0.876552	0	7.2723	3.50566	0.732	0.303	3456	15216	ENSMUSG00000028128	http://www.genecards.org/cgi-bin/carddisp.pl?gene=F3	http://mar2016.archive.ensembl.org/Mus_musculus/Gene/Summary?db=core;g=ENSMUSG00000028128
C0	NDUFA4L2	0.87874	0	1.51999	0.370475	0.493	0.117	3456	15216	ENSMUSG00000040280	http://www.genecards.org/cgi-bin/carddisp.pl?gene=NDUFA4L2	http://mar2016.archive.ensembl.org/Mus_musculus/Gene/Summary?db=core;g=ENSMUSG00000040280
C0	IFITM3	0.889276	0	22.8247	11.8626	0.988	0.771	3456	15216	ENSMUSG00000025492	http://www.genecards.org/cgi-bin/carddisp.pl?gene=IFITM3	http://mar2016.archive.ensembl.org/Mus_musculus/Gene/Summary?db=core;g=ENSMUSG00000025492
C0	PRSS12	0.889618	0	1.15703	0.164274	0.422	0.078	3456	15216	ENSMUSG00000027978	http://www.genecards.org/cgi-bin/carddisp.pl?gene=PRSS12	http://mar2016.archive.ensembl.org/Mus_musculus/Gene/Summary?db=core;g=ENSMUSG00000027978
C0	BGN	0.892249	0	49.0003	25.9388	0.996	0.834	3456	15216	ENSMUSG00000031375	http://www.genecards.org/cgi-bin/carddisp.pl?gene=BGN	http://mar2016.archive.ensembl.org/Mus_musculus/Gene/Summary?db=core;g=ENSMUSG00000031375
C0	SFRP2	0.905231	8.46618e-206	12.2925	6.0975	0.608	0.324	3456	15216	ENSMUSG00000027996	http://www.genecards.org/cgi-bin/carddisp.pl?gene=SFRP2	http://mar2016.archive.ensembl.org/Mus_musculus/Gene/Summary?db=core;g=ENSMUSG00000027996
C0	FRZB	0.905903	0	1.99725	0.599628	0.509	0.184	3456	15216	ENSMUSG00000027004	http://www.genecards.org/cgi-bin/carddisp.pl?gene=FRZB	http://mar2016.archive.ensembl.org/Mus_musculus/Gene/Summary?db=core;g=ENSMUSG00000027004
C0	FBLN1	0.909452	0	4.84384	2.11119	0.758	0.238	3456	15216	ENSMUSG00000006369	http://www.genecards.org/cgi-bin/carddisp.pl?gene=FBLN1	http://mar2016.archive.ensembl.org/Mus_musculus/Gene/Summary?db=core;g=ENSMUSG00000006369
C0	NR2F2	0.931948	0	5.71926	2.5219	0.81	0.351	3456	15216	ENSMUSG00000030551	http://www.genecards.org/cgi-bin/carddisp.pl?gene=NR2F2	http://mar2016.archive.ensembl.org/Mus_musculus/Gene/Summary?db=core;g=ENSMUSG00000030551
C0	LAMA2	0.93435	0	2.69023	0.931017	0.732	0.229	3456	15216	ENSMUSG00000019899	http://www.genecards.org/cgi-bin/carddisp.pl?gene=LAMA2	http://mar2016.archive.ensembl.org/Mus_musculus/Gene/Summary?db=core;g=ENSMUSG00000019899
C0	CD200	0.937534	0	9.62899	4.54966	0.927	0.582	3456	15216	ENSMUSG00000022661	http://www.genecards.org/cgi-bin/carddisp.pl?gene=CD200	http://mar2016.archive.ensembl.org/Mus_musculus/Gene/Summary?db=core;g=ENSMUSG00000022661
C0	PCOLCE	0.974013	0	6.67383	2.90665	0.906	0.328	3456	15216	ENSMUSG00000029718	http://www.genecards.org/cgi-bin/carddisp.pl?gene=PCOLCE	http://mar2016.archive.ensembl.org/Mus_musculus/Gene/Summary?db=core;g=ENSMUSG00000029718
C0	SERPING1	0.994026	0	17.3115	8.19376	0.956	0.491	3456	15216	ENSMUSG00000023224	http://www.genecards.org/cgi-bin/carddisp.pl?gene=SERPING1	http://mar2016.archive.ensembl.org/Mus_musculus/Gene/Summary?db=core;g=ENSMUSG00000023224
C0	ABI3BP	0.999335	0	5.85226	2.42771	0.874	0.355	3456	15216	ENSMUSG00000035258	http://www.genecards.org/cgi-bin/carddisp.pl?gene=ABI3BP	http://mar2016.archive.ensembl.org/Mus_musculus/Gene/Summary?db=core;g=ENSMUSG00000035258
C0	FIBIN	1.00267	0	3.29365	1.14286	0.656	0.296	3456	15216	ENSMUSG00000074971	http://www.genecards.org/cgi-bin/carddisp.pl?gene=FIBIN	http://mar2016.archive.ensembl.org/Mus_musculus/Gene/Summary?db=core;g=ENSMUSG00000074971
C0	LMO4	1.00493	0	5.40184	2.19	0.86	0.549	3456	15216	ENSMUSG00000028266	http://www.genecards.org/cgi-bin/carddisp.pl?gene=LMO4	http://mar2016.archive.ensembl.org/Mus_musculus/Gene/Summary?db=core;g=ENSMUSG00000028266
C0	SERPINF1	1.02083	0	11.1878	5.00657	0.913	0.343	3456	15216	ENSMUSG00000000753	http://www.genecards.org/cgi-bin/carddisp.pl?gene=SERPINF1	http://mar2016.archive.ensembl.org/Mus_musculus/Gene/Summary?db=core;g=ENSMUSG00000000753
C0	CRISPLD2	1.02331	0	4.04612	1.48263	0.792	0.36	3456	15216	ENSMUSG00000031825	http://www.genecards.org/cgi-bin/carddisp.pl?gene=CRISPLD2	http://mar2016.archive.ensembl.org/Mus_musculus/Gene/Summary?db=core;g=ENSMUSG00000031825
C0	FXYD6	1.0442	0	1.95579	0.433297	0.571	0.153	3456	15216	ENSMUSG00000066705	http://www.genecards.org/cgi-bin/carddisp.pl?gene=FXYD6	http://mar2016.archive.ensembl.org/Mus_musculus/Gene/Summary?db=core;g=ENSMUSG00000066705
C0	MXRA7	1.04735	0	3.6786	1.26378	0.848	0.387	3456	15216	ENSMUSG00000020814	http://www.genecards.org/cgi-bin/carddisp.pl?gene=MXRA7	http://mar2016.archive.ensembl.org/Mus_musculus/Gene/Summary?db=core;g=ENSMUSG00000020814
C0	RBP1	1.05773	0	10.0681	4.31698	0.946	0.551	3456	15216	ENSMUSG00000046402	http://www.genecards.org/cgi-bin/carddisp.pl?gene=RBP1	http://mar2016.archive.ensembl.org/Mus_musculus/Gene/Summary?db=core;g=ENSMUSG00000046402
C0	DPT	1.06275	0	4.37228	1.57182	0.783	0.213	3456	15216	ENSMUSG00000026574	http://www.genecards.org/cgi-bin/carddisp.pl?gene=DPT	http://mar2016.archive.ensembl.org/Mus_musculus/Gene/Summary?db=core;g=ENSMUSG00000026574
C0	CFH	1.10662	0	32.7281	14.6627	0.96	0.62	3456	15216	ENSMUSG00000026365	http://www.genecards.org/cgi-bin/carddisp.pl?gene=CFH	http://mar2016.archive.ensembl.org/Mus_musculus/Gene/Summary?db=core;g=ENSMUSG00000026365
C0	MFAP5	1.13475	0	12.6942	5.23652	0.937	0.563	3456	15216	ENSMUSG00000030116	http://www.genecards.org/cgi-bin/carddisp.pl?gene=MFAP5	http://mar2016.archive.ensembl.org/Mus_musculus/Gene/Summary?db=core;g=ENSMUSG00000030116
C0	LTBP2	1.22351	0	3.47691	0.917188	0.634	0.24	3456	15216	ENSMUSG00000002020	http://www.genecards.org/cgi-bin/carddisp.pl?gene=LTBP2	http://mar2016.archive.ensembl.org/Mus_musculus/Gene/Summary?db=core;g=ENSMUSG00000002020
C0	DIO2	1.2415	0	2.41737	0.445323	0.508	0.104	3456	15216	ENSMUSG00000007682	http://www.genecards.org/cgi-bin/carddisp.pl?gene=DIO2	http://mar2016.archive.ensembl.org/Mus_musculus/Gene/Summary?db=core;g=ENSMUSG00000007682
C0	CYGB	1.25548	0	11.9191	4.41121	0.88	0.269	3456	15216	ENSMUSG00000020810	http://www.genecards.org/cgi-bin/carddisp.pl?gene=CYGB	http://mar2016.archive.ensembl.org/Mus_musculus/Gene/Summary?db=core;g=ENSMUSG00000020810
C0	TNFRSF11B	1.28956	4.03832e-270	2.50063	0.432022	0.354	0.105	3456	15216	ENSMUSG00000063727	http://www.genecards.org/cgi-bin/carddisp.pl?gene=TNFRSF11B	http://mar2016.archive.ensembl.org/Mus_musculus/Gene/Summary?db=core;g=ENSMUSG00000063727
C0	CST3	1.30565	0	158.525	63.5338	0.999	0.957	3456	15216	ENSMUSG00000027447	http://www.genecards.org/cgi-bin/carddisp.pl?gene=CST3	http://mar2016.archive.ensembl.org/Mus_musculus/Gene/Summary?db=core;g=ENSMUSG00000027447
C0	DCN	1.30984	0	112.903	44.9447	0.976	0.631	3456	15216	ENSMUSG00000019929	http://www.genecards.org/cgi-bin/carddisp.pl?gene=DCN	http://mar2016.archive.ensembl.org/Mus_musculus/Gene/Summary?db=core;g=ENSMUSG00000019929
C0	GSN	1.31015	0	42.5262	16.5532	0.99	0.775	3456	15216	ENSMUSG00000026879	http://www.genecards.org/cgi-bin/carddisp.pl?gene=GSN	http://mar2016.archive.ensembl.org/Mus_musculus/Gene/Summary?db=core;g=ENSMUSG00000026879
C0	IGF1	1.31869	0	7.03101	2.21962	0.775	0.313	3456	15216	ENSMUSG00000020053	http://www.genecards.org/cgi-bin/carddisp.pl?gene=IGF1	http://mar2016.archive.ensembl.org/Mus_musculus/Gene/Summary?db=core;g=ENSMUSG00000020053
C0	MMP2	1.32883	0	7.2734	2.29358	0.896	0.393	3456	15216	ENSMUSG00000031740	http://www.genecards.org/cgi-bin/carddisp.pl?gene=MMP2	http://mar2016.archive.ensembl.org/Mus_musculus/Gene/Summary?db=core;g=ENSMUSG00000031740
C0	TIMP1	1.34387	0	3.99965	0.969675	0.679	0.281	3456	15216	ENSMUSG00000001131	http://www.genecards.org/cgi-bin/carddisp.pl?gene=TIMP1	http://mar2016.archive.ensembl.org/Mus_musculus/Gene/Summary?db=core;g=ENSMUSG00000001131
C0	TIMP3	1.36181	0	26.3277	9.63303	0.979	0.712	3456	15216	ENSMUSG00000020044	http://www.genecards.org/cgi-bin/carddisp.pl?gene=TIMP3	http://mar2016.archive.ensembl.org/Mus_musculus/Gene/Summary?db=core;g=ENSMUSG00000020044
C0	RBP4	1.39542	0	10.3805	3.32612	0.784	0.371	3456	15216	ENSMUSG00000024990	http://www.genecards.org/cgi-bin/carddisp.pl?gene=RBP4	http://mar2016.archive.ensembl.org/Mus_musculus/Gene/Summary?db=core;g=ENSMUSG00000024990
C0	FST	1.45814	0	3.99358	0.817475	0.622	0.195	3456	15216	ENSMUSG00000021765	http://www.genecards.org/cgi-bin/carddisp.pl?gene=FST	http://mar2016.archive.ensembl.org/Mus_musculus/Gene/Summary?db=core;g=ENSMUSG00000021765
C0	MMP3	1.45883	3.28501e-185	8.32194	2.39122	0.358	0.135	3456	15216	ENSMUSG00000043613	http://www.genecards.org/cgi-bin/carddisp.pl?gene=MMP3	http://mar2016.archive.ensembl.org/Mus_musculus/Gene/Summary?db=core;g=ENSMUSG00000043613
C0	IGFBP5	1.60085	0	14.1561	3.99669	0.67	0.256	3456	15216	ENSMUSG00000026185	http://www.genecards.org/cgi-bin/carddisp.pl?gene=IGFBP5	http://mar2016.archive.ensembl.org/Mus_musculus/Gene/Summary?db=core;g=ENSMUSG00000026185
C0	MGP	1.66117	0	255.229	80.0154	0.999	0.952	3456	15216	ENSMUSG00000030218	http://www.genecards.org/cgi-bin/carddisp.pl?gene=MGP	http://mar2016.archive.ensembl.org/Mus_musculus/Gene/Summary?db=core;g=ENSMUSG00000030218
C0	LUM	1.81293	0	19.9099	4.9512	0.88	0.32	3456	15216	ENSMUSG00000036446	http://www.genecards.org/cgi-bin/carddisp.pl?gene=LUM	http://mar2016.archive.ensembl.org/Mus_musculus/Gene/Summary?db=core;g=ENSMUSG00000036446
C1	DTNBP1	0.250514	2.70341e-45	0.803099	0.515679	0.47	0.296	1849	16823	ENSMUSG00000057531	http://www.genecards.org/cgi-bin/carddisp.pl?gene=DTNBP1	http://mar2016.archive.ensembl.org/Mus_musculus/Gene/Summary?db=core;g=ENSMUSG00000057531
C1	METTL1	0.250638	9.43979e-50	0.677751	0.410191	0.399	0.226	1849	16823	ENSMUSG00000006732	http://www.genecards.org/cgi-bin/carddisp.pl?gene=METTL1	http://mar2016.archive.ensembl.org/Mus_musculus/Gene/Summary?db=core;g=ENSMUSG00000006732
C1	PLBD2	0.250759	9.1841e-58	1.14254	0.800705	0.585	0.381	1849	16823	ENSMUSG00000029598	http://www.genecards.org/cgi-bin/carddisp.pl?gene=PLBD2	http://mar2016.archive.ensembl.org/Mus_musculus/Gene/Summary?db=core;g=ENSMUSG00000029598
C1	CLEC14A	0.252002	2.48099e-169	0.858845	0.560928	0.425	0.158	1849	16823	ENSMUSG00000045930	http://www.genecards.org/cgi-bin/carddisp.pl?gene=CLEC14A	http://mar2016.archive.ensembl.org/Mus_musculus/Gene/Summary?db=core;g=ENSMUSG00000045930
C1	OXCT1	0.252285	9.15334e-97	2.27696	1.75122	0.78	0.53	1849	16823	ENSMUSG00000022186	http://www.genecards.org/cgi-bin/carddisp.pl?gene=OXCT1	http://mar2016.archive.ensembl.org/Mus_musculus/Gene/Summary?db=core;g=ENSMUSG00000022186
C1	ACAT1	0.252758	2.50817e-49	1.21714	0.860822	0.604	0.415	1849	16823	ENSMUSG00000032047	http://www.genecards.org/cgi-bin/carddisp.pl?gene=ACAT1	http://mar2016.archive.ensembl.org/Mus_musculus/Gene/Summary?db=core;g=ENSMUSG00000032047
C1	REEP3	0.253032	2.29116e-69	2.52902	1.96131	0.806	0.598	1849	16823	ENSMUSG00000019873	http://www.genecards.org/cgi-bin/carddisp.pl?gene=REEP3	http://mar2016.archive.ensembl.org/Mus_musculus/Gene/Summary?db=core;g=ENSMUSG00000019873
C1	GNAS	0.253609	1.67019e-85	11.727	9.67537	0.985	0.863	1849	16823	ENSMUSG00000027523	http://www.genecards.org/cgi-bin/carddisp.pl?gene=GNAS	http://mar2016.archive.ensembl.org/Mus_musculus/Gene/Summary?db=core;g=ENSMUSG00000027523
C1	1500009L16RIK	0.253821	5.68579e-52	0.664676	0.396117	0.382	0.209	1849	16823	ENSMUSG00000087651	http://www.genecards.org/cgi-bin/carddisp.pl?gene=1500009L16RIK	http://mar2016.archive.ensembl.org/Mus_musculus/Gene/Summary?db=core;g=ENSMUSG00000087651
C1	PRSS12	0.253967	1.401e-114	0.577427	0.32281	0.332	0.121	1849	16823	ENSMUSG00000027978	http://www.genecards.org/cgi-bin/carddisp.pl?gene=PRSS12	http://mar2016.archive.ensembl.org/Mus_musculus/Gene/Summary?db=core;g=ENSMUSG00000027978
C1	ARHGEF40	0.254658	2.4958e-65	0.731411	0.451244	0.433	0.233	1849	16823	ENSMUSG00000004562	http://www.genecards.org/cgi-bin/carddisp.pl?gene=ARHGEF40	http://mar2016.archive.ensembl.org/Mus_musculus/Gene/Summary?db=core;g=ENSMUSG00000004562
C1	GNG12	0.255099	2.4761e-66	1.66734	1.23504	0.707	0.49	1849	16823	ENSMUSG00000036402	http://www.genecards.org/cgi-bin/carddisp.pl?gene=GNG12	http://mar2016.archive.ensembl.org/Mus_musculus/Gene/Summary?db=core;g=ENSMUSG00000036402
C1	NAGLU	0.25643	7.00971e-49	0.519607	0.272149	0.327	0.172	1849	16823	ENSMUSG00000001751	http://www.genecards.org/cgi-bin/carddisp.pl?gene=NAGLU	http://mar2016.archive.ensembl.org/Mus_musculus/Gene/Summary?db=core;g=ENSMUSG00000001751
C1	GRB10	0.258493	4.22521e-52	0.690633	0.413302	0.388	0.213	1849	16823	ENSMUSG00000020176	http://www.genecards.org/cgi-bin/carddisp.pl?gene=GRB10	http://mar2016.archive.ensembl.org/Mus_musculus/Gene/Summary?db=core;g=ENSMUSG00000020176
C1	COPB2	0.258837	8.83568e-57	1.60579	1.17782	0.698	0.497	1849	16823	ENSMUSG00000032458	http://www.genecards.org/cgi-bin/carddisp.pl?gene=COPB2	http://mar2016.archive.ensembl.org/Mus_musculus/Gene/Summary?db=core;g=ENSMUSG00000032458
C1	FUT11	0.260661	8.02094e-56	0.493626	0.246737	0.319	0.155	1849	16823	ENSMUSG00000039357	http://www.genecards.org/cgi-bin/carddisp.pl?gene=FUT11	http://mar2016.archive.ensembl.org/Mus_musculus/Gene/Summary?db=core;g=ENSMUSG00000039357
C1	MAN1A	0.260695	1.18382e-109	1.38593	0.9915	0.602	0.337	1849	16823	ENSMUSG00000003746	http://www.genecards.org/cgi-bin/carddisp.pl?gene=MAN1A	http://mar2016.archive.ensembl.org/Mus_musculus/Gene/Summary?db=core;g=ENSMUSG00000003746
C1	DPM3	0.260849	7.58402e-70	2.2427	1.70635	0.79	0.577	1849	16823	ENSMUSG00000042737	http://www.genecards.org/cgi-bin/carddisp.pl?gene=DPM3	http://mar2016.archive.ensembl.org/Mus_musculus/Gene/Summary?db=core;g=ENSMUSG00000042737
C1	H2-T23	0.261199	1.15951e-97	1.34944	0.960356	0.599	0.346	1849	16823	ENSMUSG00000067212	http://www.genecards.org/cgi-bin/carddisp.pl?gene=H2-T23	http://mar2016.archive.ensembl.org/Mus_musculus/Gene/Summary?db=core;g=ENSMUSG00000067212
C1	CD34	0.261532	1.68508e-244	2.03432	1.53123	0.667	0.306	1849	16823	ENSMUSG00000016494	http://www.genecards.org/cgi-bin/carddisp.pl?gene=CD34	http://mar2016.archive.ensembl.org/Mus_musculus/Gene/Summary?db=core;g=ENSMUSG00000016494
C1	SPATS2L	0.262043	1.6227e-68	0.970189	0.642953	0.5	0.287	1849	16823	ENSMUSG00000038305	http://www.genecards.org/cgi-bin/carddisp.pl?gene=SPATS2L	http://mar2016.archive.ensembl.org/Mus_musculus/Gene/Summary?db=core;g=ENSMUSG00000038305
C1	MPDZ	0.262251	1.826e-75	0.849308	0.541927	0.474	0.255	1849	16823	ENSMUSG00000028402	http://www.genecards.org/cgi-bin/carddisp.pl?gene=MPDZ	http://mar2016.archive.ensembl.org/Mus_musculus/Gene/Summary?db=core;g=ENSMUSG00000028402
C1	GADD45G	0.262472	4.84039e-70	3.18719	2.49068	0.699	0.476	1849	16823	ENSMUSG00000021453	http://www.genecards.org/cgi-bin/carddisp.pl?gene=GADD45G	http://mar2016.archive.ensembl.org/Mus_musculus/Gene/Summary?db=core;g=ENSMUSG00000021453
C1	SEC61G	0.262632	9.72563e-107	6.60996	5.34341	0.965	0.776	1849	16823	ENSMUSG00000078974	http://www.genecards.org/cgi-bin/carddisp.pl?gene=SEC61G	http://mar2016.archive.ensembl.org/Mus_musculus/Gene/Summary?db=core;g=ENSMUSG00000078974
C1	LRRC17	0.262682	2.89204e-112	0.886575	0.57253	0.466	0.218	1849	16823	ENSMUSG00000039883	http://www.genecards.org/cgi-bin/carddisp.pl?gene=LRRC17	http://mar2016.archive.ensembl.org/Mus_musculus/Gene/Summary?db=core;g=ENSMUSG00000039883
C1	PTOV1	0.262821	9.36577e-63	1.56062	1.13416	0.694	0.483	1849	16823	ENSMUSG00000038502	http://www.genecards.org/cgi-bin/carddisp.pl?gene=PTOV1	http://mar2016.archive.ensembl.org/Mus_musculus/Gene/Summary?db=core;g=ENSMUSG00000038502
C1	FECH	0.263155	1.59693e-58	0.653992	0.378211	0.416	0.229	1849	16823	ENSMUSG00000024588	http://www.genecards.org/cgi-bin/carddisp.pl?gene=FECH	http://mar2016.archive.ensembl.org/Mus_musculus/Gene/Summary?db=core;g=ENSMUSG00000024588
C1	ABHD14B	0.263196	1.43601e-63	0.576192	0.313347	0.364	0.18	1849	16823	ENSMUSG00000042073	http://www.genecards.org/cgi-bin/carddisp.pl?gene=ABHD14B	http://mar2016.archive.ensembl.org/Mus_musculus/Gene/Summary?db=core;g=ENSMUSG00000042073
C1	SLC39A13	0.263382	4.71632e-56	0.638228	0.364862	0.391	0.212	1849	16823	ENSMUSG00000002105	http://www.genecards.org/cgi-bin/carddisp.pl?gene=SLC39A13	http://mar2016.archive.ensembl.org/Mus_musculus/Gene/Summary?db=core;g=ENSMUSG00000002105
C1	LAMC1	0.263681	2.69654e-68	1.27561	0.895494	0.591	0.371	1849	16823	ENSMUSG00000026478	http://www.genecards.org/cgi-bin/carddisp.pl?gene=LAMC1	http://mar2016.archive.ensembl.org/Mus_musculus/Gene/Summary?db=core;g=ENSMUSG00000026478
C1	CNRIP1	0.263884	2.44957e-78	0.500864	0.249984	0.331	0.14	1849	16823	ENSMUSG00000044629	http://www.genecards.org/cgi-bin/carddisp.pl?gene=CNRIP1	http://mar2016.archive.ensembl.org/Mus_musculus/Gene/Summary?db=core;g=ENSMUSG00000044629
C1	YPEL3	0.264004	8.71111e-75	2.27558	1.72781	0.801	0.583	1849	16823	ENSMUSG00000042675	http://www.genecards.org/cgi-bin/carddisp.pl?gene=YPEL3	http://mar2016.archive.ensembl.org/Mus_musculus/Gene/Summary?db=core;g=ENSMUSG00000042675
C1	ITGA1	0.265762	5.97825e-57	0.694449	0.409373	0.378	0.199	1849	16823	ENSMUSG00000042284	http://www.genecards.org/cgi-bin/carddisp.pl?gene=ITGA1	http://mar2016.archive.ensembl.org/Mus_musculus/Gene/Summary?db=core;g=ENSMUSG00000042284
C1	PLCE1	0.26582	8.84401e-85	0.698959	0.413069	0.379	0.17	1849	16823	ENSMUSG00000024998	http://www.genecards.org/cgi-bin/carddisp.pl?gene=PLCE1	http://mar2016.archive.ensembl.org/Mus_musculus/Gene/Summary?db=core;g=ENSMUSG00000024998
C1	DNAJC25	0.267245	7.74279e-48	0.926364	0.600625	0.488	0.307	1849	16823	ENSMUSG00000070972	http://www.genecards.org/cgi-bin/carddisp.pl?gene=DNAJC25	http://mar2016.archive.ensembl.org/Mus_musculus/Gene/Summary?db=core;g=ENSMUSG00000070972
C1	IDS	0.267321	2.40757e-45	1.00394	0.664997	0.513	0.337	1849	16823	ENSMUSG00000035847	http://www.genecards.org/cgi-bin/carddisp.pl?gene=IDS	http://mar2016.archive.ensembl.org/Mus_musculus/Gene/Summary?db=core;g=ENSMUSG00000035847
C1	FOSB	0.267567	5.77623e-71	5.72108	4.58333	0.817	0.609	1849	16823	ENSMUSG00000003545	http://www.genecards.org/cgi-bin/carddisp.pl?gene=FOSB	http://mar2016.archive.ensembl.org/Mus_musculus/Gene/Summary?db=core;g=ENSMUSG00000003545
C1	TMED1	0.268665	8.17412e-50	0.760486	0.461358	0.446	0.268	1849	16823	ENSMUSG00000032180	http://www.genecards.org/cgi-bin/carddisp.pl?gene=TMED1	http://mar2016.archive.ensembl.org/Mus_musculus/Gene/Summary?db=core;g=ENSMUSG00000032180
C1	CASC4	0.269354	4.20038e-58	0.83322	0.521006	0.471	0.275	1849	16823	ENSMUSG00000060227	http://www.genecards.org/cgi-bin/carddisp.pl?gene=CASC4	http://mar2016.archive.ensembl.org/Mus_musculus/Gene/Summary?db=core;g=ENSMUSG00000060227
C1	S100A11	0.269462	7.565e-145	6.19916	4.97263	0.959	0.717	1849	16823	ENSMUSG00000027907	http://www.genecards.org/cgi-bin/carddisp.pl?gene=S100A11	http://mar2016.archive.ensembl.org/Mus_musculus/Gene/Summary?db=core;g=ENSMUSG00000027907
C1	STT3A	0.269691	9.93673e-76	1.71294	1.25037	0.73	0.501	1849	16823	ENSMUSG00000032116	http://www.genecards.org/cgi-bin/carddisp.pl?gene=STT3A	http://mar2016.archive.ensembl.org/Mus_musculus/Gene/Summary?db=core;g=ENSMUSG00000032116
C1	MEIS2	0.270741	1.15992e-95	1.54425	1.10891	0.629	0.371	1849	16823	ENSMUSG00000027210	http://www.genecards.org/cgi-bin/carddisp.pl?gene=MEIS2	http://mar2016.archive.ensembl.org/Mus_musculus/Gene/Summary?db=core;g=ENSMUSG00000027210
C1	LMO4	0.270883	8.30774e-122	3.47463	2.70863	0.85	0.579	1849	16823	ENSMUSG00000028266	http://www.genecards.org/cgi-bin/carddisp.pl?gene=LMO4	http://mar2016.archive.ensembl.org/Mus_musculus/Gene/Summary?db=core;g=ENSMUSG00000028266
C1	FMNL2	0.271576	6.68484e-67	0.594394	0.320819	0.35	0.165	1849	16823	ENSMUSG00000036053	http://www.genecards.org/cgi-bin/carddisp.pl?gene=FMNL2	http://mar2016.archive.ensembl.org/Mus_musculus/Gene/Summary?db=core;g=ENSMUSG00000036053
C1	ANGPTL2	0.272306	1.06912e-62	0.855957	0.536723	0.449	0.25	1849	16823	ENSMUSG00000004105	http://www.genecards.org/cgi-bin/carddisp.pl?gene=ANGPTL2	http://mar2016.archive.ensembl.org/Mus_musculus/Gene/Summary?db=core;g=ENSMUSG00000004105
C1	GXYLT2	0.272723	2.19926e-196	4.19227	3.29793	0.823	0.47	1849	16823	ENSMUSG00000030074	http://www.genecards.org/cgi-bin/carddisp.pl?gene=GXYLT2	http://mar2016.archive.ensembl.org/Mus_musculus/Gene/Summary?db=core;g=ENSMUSG00000030074
C1	CTDSP2	0.272767	3.54636e-77	1.87246	1.37762	0.743	0.513	1849	16823	ENSMUSG00000078429	http://www.genecards.org/cgi-bin/carddisp.pl?gene=CTDSP2	http://mar2016.archive.ensembl.org/Mus_musculus/Gene/Summary?db=core;g=ENSMUSG00000078429
C1	ANXA5	0.273397	2.05074e-127	6.86383	5.50629	0.976	0.772	1849	16823	ENSMUSG00000027712	http://www.genecards.org/cgi-bin/carddisp.pl?gene=ANXA5	http://mar2016.archive.ensembl.org/Mus_musculus/Gene/Summary?db=core;g=ENSMUSG00000027712
C1	RASA3	0.273999	2.40836e-68	0.649754	0.364386	0.379	0.186	1849	16823	ENSMUSG00000031453	http://www.genecards.org/cgi-bin/carddisp.pl?gene=RASA3	http://mar2016.archive.ensembl.org/Mus_musculus/Gene/Summary?db=core;g=ENSMUSG00000031453
C1	DEPTOR	0.274452	1.59383e-57	0.54579	0.278004	0.302	0.14	1849	16823	ENSMUSG00000022419	http://www.genecards.org/cgi-bin/carddisp.pl?gene=DEPTOR	http://mar2016.archive.ensembl.org/Mus_musculus/Gene/Summary?db=core;g=ENSMUSG00000022419
C1	KLHL13	0.274694	3.6909e-63	0.517826	0.254674	0.328	0.153	1849	16823	ENSMUSG00000036782	http://www.genecards.org/cgi-bin/carddisp.pl?gene=KLHL13	http://mar2016.archive.ensembl.org/Mus_musculus/Gene/Summary?db=core;g=ENSMUSG00000036782
C1	PIGP	0.275189	1.66999e-62	1.28009	0.884134	0.621	0.409	1849	16823	ENSMUSG00000022940	http://www.genecards.org/cgi-bin/carddisp.pl?gene=PIGP	http://mar2016.archive.ensembl.org/Mus_musculus/Gene/Summary?db=core;g=ENSMUSG00000022940
C1	MBTPS1	0.275473	2.37712e-66	0.915867	0.58285	0.516	0.304	1849	16823	ENSMUSG00000031835	http://www.genecards.org/cgi-bin/carddisp.pl?gene=MBTPS1	http://mar2016.archive.ensembl.org/Mus_musculus/Gene/Summary?db=core;g=ENSMUSG00000031835
C1	MPZL1	0.276357	6.00188e-70	0.494481	0.233954	0.317	0.138	1849	16823	ENSMUSG00000026566	http://www.genecards.org/cgi-bin/carddisp.pl?gene=MPZL1	http://mar2016.archive.ensembl.org/Mus_musculus/Gene/Summary?db=core;g=ENSMUSG00000026566
C1	LOXL2	0.276564	2.56492e-69	0.575122	0.30035	0.337	0.153	1849	16823	ENSMUSG00000034205	http://www.genecards.org/cgi-bin/carddisp.pl?gene=LOXL2	http://mar2016.archive.ensembl.org/Mus_musculus/Gene/Summary?db=core;g=ENSMUSG00000034205
C1	TWIST1	0.27676	2.69775e-76	0.815945	0.498959	0.461	0.243	1849	16823	ENSMUSG00000035799	http://www.genecards.org/cgi-bin/carddisp.pl?gene=TWIST1	http://mar2016.archive.ensembl.org/Mus_musculus/Gene/Summary?db=core;g=ENSMUSG00000035799
C1	GINM1	0.277608	2.94976e-62	1.44991	1.02107	0.667	0.455	1849	16823	ENSMUSG00000040006	http://www.genecards.org/cgi-bin/carddisp.pl?gene=GINM1	http://mar2016.archive.ensembl.org/Mus_musculus/Gene/Summary?db=core;g=ENSMUSG00000040006
C1	NOX4	0.278035	2.13163e-84	1.58776	1.13416	0.586	0.346	1849	16823	ENSMUSG00000030562	http://www.genecards.org/cgi-bin/carddisp.pl?gene=NOX4	http://mar2016.archive.ensembl.org/Mus_musculus/Gene/Summary?db=core;g=ENSMUSG00000030562
C1	TM2D2	0.278666	3.68383e-54	1.43253	1.00527	0.668	0.472	1849	16823	ENSMUSG00000031556	http://www.genecards.org/cgi-bin/carddisp.pl?gene=TM2D2	http://mar2016.archive.ensembl.org/Mus_musculus/Gene/Summary?db=core;g=ENSMUSG00000031556
C1	ARHGEF25	0.279048	7.12754e-84	0.715248	0.413595	0.433	0.212	1849	16823	ENSMUSG00000019467	http://www.genecards.org/cgi-bin/carddisp.pl?gene=ARHGEF25	http://mar2016.archive.ensembl.org/Mus_musculus/Gene/Summary?db=core;g=ENSMUSG00000019467
C1	CBR1	0.280084	7.57133e-66	0.631508	0.343617	0.395	0.202	1849	16823	ENSMUSG00000051483	http://www.genecards.org/cgi-bin/carddisp.pl?gene=CBR1	http://mar2016.archive.ensembl.org/Mus_musculus/Gene/Summary?db=core;g=ENSMUSG00000051483
C1	CREG1	0.280441	3.16966e-60	1.43043	1.00107	0.646	0.437	1849	16823	ENSMUSG00000040713	http://www.genecards.org/cgi-bin/carddisp.pl?gene=CREG1	http://mar2016.archive.ensembl.org/Mus_musculus/Gene/Summary?db=core;g=ENSMUSG00000040713
C1	EMILIN1	0.280625	5.15179e-85	1.44417	1.01212	0.626	0.38	1849	16823	ENSMUSG00000029163	http://www.genecards.org/cgi-bin/carddisp.pl?gene=EMILIN1	http://mar2016.archive.ensembl.org/Mus_musculus/Gene/Summary?db=core;g=ENSMUSG00000029163
C1	ZFP354C	0.280998	9.04986e-75	0.553191	0.278309	0.333	0.145	1849	16823	ENSMUSG00000044807	http://www.genecards.org/cgi-bin/carddisp.pl?gene=ZFP354C	http://mar2016.archive.ensembl.org/Mus_musculus/Gene/Summary?db=core;g=ENSMUSG00000044807
C1	SEC31A	0.281763	1.69685e-66	1.77697	1.28429	0.71	0.493	1849	16823	ENSMUSG00000035325	http://www.genecards.org/cgi-bin/carddisp.pl?gene=SEC31A	http://mar2016.archive.ensembl.org/Mus_musculus/Gene/Summary?db=core;g=ENSMUSG00000035325
C1	FDX1	0.282471	1.13781e-48	0.881395	0.546849	0.484	0.304	1849	16823	ENSMUSG00000032051	http://www.genecards.org/cgi-bin/carddisp.pl?gene=FDX1	http://mar2016.archive.ensembl.org/Mus_musculus/Gene/Summary?db=core;g=ENSMUSG00000032051
C1	WIPI1	0.282931	1.17358e-64	0.877508	0.543161	0.481	0.276	1849	16823	ENSMUSG00000041895	http://www.genecards.org/cgi-bin/carddisp.pl?gene=WIPI1	http://mar2016.archive.ensembl.org/Mus_musculus/Gene/Summary?db=core;g=ENSMUSG00000041895
C1	OSBPL1A	0.283399	1.59829e-67	0.693111	0.391149	0.409	0.211	1849	16823	ENSMUSG00000044252	http://www.genecards.org/cgi-bin/carddisp.pl?gene=OSBPL1A	http://mar2016.archive.ensembl.org/Mus_musculus/Gene/Summary?db=core;g=ENSMUSG00000044252
C1	HOXA5	0.283445	3.73625e-68	0.708528	0.403772	0.381	0.188	1849	16823	ENSMUSG00000038253	http://www.genecards.org/cgi-bin/carddisp.pl?gene=HOXA5	http://mar2016.archive.ensembl.org/Mus_musculus/Gene/Summary?db=core;g=ENSMUSG00000038253
C1	HOMER3	0.284082	4.15204e-66	0.545062	0.268903	0.352	0.169	1849	16823	ENSMUSG00000003573	http://www.genecards.org/cgi-bin/carddisp.pl?gene=HOMER3	http://mar2016.archive.ensembl.org/Mus_musculus/Gene/Summary?db=core;g=ENSMUSG00000003573
C1	NUCB1	0.284128	3.49025e-75	2.12999	1.57046	0.778	0.555	1849	16823	ENSMUSG00000030824	http://www.genecards.org/cgi-bin/carddisp.pl?gene=NUCB1	http://mar2016.archive.ensembl.org/Mus_musculus/Gene/Summary?db=core;g=ENSMUSG00000030824
C1	KIFAP3	0.284283	6.13431e-54	0.912341	0.570318	0.492	0.302	1849	16823	ENSMUSG00000026585	http://www.genecards.org/cgi-bin/carddisp.pl?gene=KIFAP3	http://mar2016.archive.ensembl.org/Mus_musculus/Gene/Summary?db=core;g=ENSMUSG00000026585
C1	ABHD14A	0.284774	6.8832e-61	0.536168	0.260995	0.347	0.175	1849	16823	ENSMUSG00000042210	http://www.genecards.org/cgi-bin/carddisp.pl?gene=ABHD14A	http://mar2016.archive.ensembl.org/Mus_musculus/Gene/Summary?db=core;g=ENSMUSG00000042210
C1	PARVA	0.285418	9.00004e-68	1.1101	0.731342	0.566	0.348	1849	16823	ENSMUSG00000030770	http://www.genecards.org/cgi-bin/carddisp.pl?gene=PARVA	http://mar2016.archive.ensembl.org/Mus_musculus/Gene/Summary?db=core;g=ENSMUSG00000030770
C1	PDIA6	0.286413	5.18491e-84	3.05671	2.32625	0.845	0.625	1849	16823	ENSMUSG00000020571	http://www.genecards.org/cgi-bin/carddisp.pl?gene=PDIA6	http://mar2016.archive.ensembl.org/Mus_musculus/Gene/Summary?db=core;g=ENSMUSG00000020571
C1	EGR1	0.286735	6.74049e-107	8.43064	6.73081	0.891	0.657	1849	16823	ENSMUSG00000038418	http://www.genecards.org/cgi-bin/carddisp.pl?gene=EGR1	http://mar2016.archive.ensembl.org/Mus_musculus/Gene/Summary?db=core;g=ENSMUSG00000038418
C1	SELENBP1	0.287296	5.74525e-74	0.727977	0.415967	0.411	0.206	1849	16823	ENSMUSG00000068874	http://www.genecards.org/cgi-bin/carddisp.pl?gene=SELENBP1	http://mar2016.archive.ensembl.org/Mus_musculus/Gene/Summary?db=core;g=ENSMUSG00000068874
C1	OSR1	0.287349	9.47183e-104	1.97918	1.44116	0.615	0.351	1849	16823	ENSMUSG00000048387	http://www.genecards.org/cgi-bin/carddisp.pl?gene=OSR1	http://mar2016.archive.ensembl.org/Mus_musculus/Gene/Summary?db=core;g=ENSMUSG00000048387
C1	SMO	0.287374	1.49621e-80	0.906839	0.562449	0.495	0.267	1849	16823	ENSMUSG00000001761	http://www.genecards.org/cgi-bin/carddisp.pl?gene=SMO	http://mar2016.archive.ensembl.org/Mus_musculus/Gene/Summary?db=core;g=ENSMUSG00000001761
C1	TXNDC5	0.289449	8.84284e-96	1.80159	1.2923	0.727	0.47	1849	16823	ENSMUSG00000038991	http://www.genecards.org/cgi-bin/carddisp.pl?gene=TXNDC5	http://mar2016.archive.ensembl.org/Mus_musculus/Gene/Summary?db=core;g=ENSMUSG00000038991
C1	MLLT4	0.289875	1.51797e-83	1.07608	0.698177	0.549	0.311	1849	16823	ENSMUSG00000068036	http://www.genecards.org/cgi-bin/carddisp.pl?gene=MLLT4	http://mar2016.archive.ensembl.org/Mus_musculus/Gene/Summary?db=core;g=ENSMUSG00000068036
C1	RNASET2A	0.290419	2.78647e-61	0.863099	0.52339	0.493	0.291	1849	16823	ENSMUSG00000095687	http://www.genecards.org/cgi-bin/carddisp.pl?gene=RNASET2A	http://mar2016.archive.ensembl.org/Mus_musculus/Gene/Summary?db=core;g=ENSMUSG00000095687
C1	IDH2	0.290869	2.7889e-67	1.21216	0.808244	0.6	0.381	1849	16823	ENSMUSG00000030541	http://www.genecards.org/cgi-bin/carddisp.pl?gene=IDH2	http://mar2016.archive.ensembl.org/Mus_musculus/Gene/Summary?db=core;g=ENSMUSG00000030541
C1	IRS1	0.29172	3.16436e-81	0.519164	0.241047	0.31	0.123	1849	16823	ENSMUSG00000055980	http://www.genecards.org/cgi-bin/carddisp.pl?gene=IRS1	http://mar2016.archive.ensembl.org/Mus_musculus/Gene/Summary?db=core;g=ENSMUSG00000055980
C1	LRRK1	0.291762	5.0891e-82	0.769064	0.445154	0.443	0.221	1849	16823	ENSMUSG00000015133	http://www.genecards.org/cgi-bin/carddisp.pl?gene=LRRK1	http://mar2016.archive.ensembl.org/Mus_musculus/Gene/Summary?db=core;g=ENSMUSG00000015133
C1	SSPN	0.292654	3.88835e-80	1.19175	0.789344	0.58	0.344	1849	16823	ENSMUSG00000030255	http://www.genecards.org/cgi-bin/carddisp.pl?gene=SSPN	http://mar2016.archive.ensembl.org/Mus_musculus/Gene/Summary?db=core;g=ENSMUSG00000030255
C1	PROS1	0.292931	3.75142e-62	1.16655	0.768427	0.564	0.354	1849	16823	ENSMUSG00000022912	http://www.genecards.org/cgi-bin/carddisp.pl?gene=PROS1	http://mar2016.archive.ensembl.org/Mus_musculus/Gene/Summary?db=core;g=ENSMUSG00000022912
C1	ZFYVE21	0.293114	2.36595e-58	0.83035	0.493819	0.481	0.288	1849	16823	ENSMUSG00000021286	http://www.genecards.org/cgi-bin/carddisp.pl?gene=ZFYVE21	http://mar2016.archive.ensembl.org/Mus_musculus/Gene/Summary?db=core;g=ENSMUSG00000021286
C1	FABP5	0.29384	4.79807e-63	0.80276	0.470562	0.331	0.156	1849	16823	ENSMUSG00000027533	http://www.genecards.org/cgi-bin/carddisp.pl?gene=FABP5	http://mar2016.archive.ensembl.org/Mus_musculus/Gene/Summary?db=core;g=ENSMUSG00000027533
C1	KRTCAP2	0.294872	7.80745e-95	3.40273	2.58886	0.885	0.662	1849	16823	ENSMUSG00000042747	http://www.genecards.org/cgi-bin/carddisp.pl?gene=KRTCAP2	http://mar2016.archive.ensembl.org/Mus_musculus/Gene/Summary?db=core;g=ENSMUSG00000042747
C1	SNX18	0.294927	4.85646e-83	2.0992	1.5262	0.741	0.502	1849	16823	ENSMUSG00000042364	http://www.genecards.org/cgi-bin/carddisp.pl?gene=SNX18	http://mar2016.archive.ensembl.org/Mus_musculus/Gene/Summary?db=core;g=ENSMUSG00000042364
C1	DPY19L1	0.296874	2.81602e-64	0.653992	0.346373	0.391	0.201	1849	16823	ENSMUSG00000043067	http://www.genecards.org/cgi-bin/carddisp.pl?gene=DPY19L1	http://mar2016.archive.ensembl.org/Mus_musculus/Gene/Summary?db=core;g=ENSMUSG00000043067
C1	TMEM205	0.29722	3.10371e-51	0.790081	0.456802	0.445	0.267	1849	16823	ENSMUSG00000040883	http://www.genecards.org/cgi-bin/carddisp.pl?gene=TMEM205	http://mar2016.archive.ensembl.org/Mus_musculus/Gene/Summary?db=core;g=ENSMUSG00000040883
C1	IFT27	0.298221	4.61828e-57	0.783608	0.450528	0.466	0.278	1849	16823	ENSMUSG00000016637	http://www.genecards.org/cgi-bin/carddisp.pl?gene=IFT27	http://mar2016.archive.ensembl.org/Mus_musculus/Gene/Summary?db=core;g=ENSMUSG00000016637
C1	FXYD1	0.298685	3.79528e-245	3.43931	2.60912	0.883	0.516	1849	16823	ENSMUSG00000036570	http://www.genecards.org/cgi-bin/carddisp.pl?gene=FXYD1	http://mar2016.archive.ensembl.org/Mus_musculus/Gene/Summary?db=core;g=ENSMUSG00000036570
C1	COL15A1	0.29885	3.21799e-64	2.5092	1.85263	0.59	0.378	1849	16823	ENSMUSG00000028339	http://www.genecards.org/cgi-bin/carddisp.pl?gene=COL15A1	http://mar2016.archive.ensembl.org/Mus_musculus/Gene/Summary?db=core;g=ENSMUSG00000028339
C1	TBC1D2B	0.299838	1.74003e-79	0.620077	0.316059	0.372	0.169	1849	16823	ENSMUSG00000037410	http://www.genecards.org/cgi-bin/carddisp.pl?gene=TBC1D2B	http://mar2016.archive.ensembl.org/Mus_musculus/Gene/Summary?db=core;g=ENSMUSG00000037410
C1	CLCN4	0.30169	1.56404e-59	1.05185	0.664668	0.54	0.338	1849	16823	ENSMUSG00000000605	http://www.genecards.org/cgi-bin/carddisp.pl?gene=CLCN4	http://mar2016.archive.ensembl.org/Mus_musculus/Gene/Summary?db=core;g=ENSMUSG00000000605
C1	CAPN1	0.301894	2.10085e-77	0.549858	0.257224	0.344	0.151	1849	16823	ENSMUSG00000024942	http://www.genecards.org/cgi-bin/carddisp.pl?gene=CAPN1	http://mar2016.archive.ensembl.org/Mus_musculus/Gene/Summary?db=core;g=ENSMUSG00000024942
C1	DNAJC3	0.303079	1.33444e-113	3.83443	2.91841	0.917	0.686	1849	16823	ENSMUSG00000022136	http://www.genecards.org/cgi-bin/carddisp.pl?gene=DNAJC3	http://mar2016.archive.ensembl.org/Mus_musculus/Gene/Summary?db=core;g=ENSMUSG00000022136
C1	ETFB	0.303108	4.02356e-73	1.38749	0.935073	0.662	0.434	1849	16823	ENSMUSG00000004610	http://www.genecards.org/cgi-bin/carddisp.pl?gene=ETFB	http://mar2016.archive.ensembl.org/Mus_musculus/Gene/Summary?db=core;g=ENSMUSG00000004610
C1	IFNAR2	0.303393	1.83574e-59	1.26329	0.834048	0.6	0.396	1849	16823	ENSMUSG00000022971	http://www.genecards.org/cgi-bin/carddisp.pl?gene=IFNAR2	http://mar2016.archive.ensembl.org/Mus_musculus/Gene/Summary?db=core;g=ENSMUSG00000022971
C1	DAPK1	0.304681	7.00397e-81	0.670523	0.352491	0.39	0.182	1849	16823	ENSMUSG00000021559	http://www.genecards.org/cgi-bin/carddisp.pl?gene=DAPK1	http://mar2016.archive.ensembl.org/Mus_musculus/Gene/Summary?db=core;g=ENSMUSG00000021559
C1	AKR1B8	0.304758	9.36514e-85	0.466448	0.187204	0.313	0.123	1849	16823	ENSMUSG00000029762	http://www.genecards.org/cgi-bin/carddisp.pl?gene=AKR1B8	http://mar2016.archive.ensembl.org/Mus_musculus/Gene/Summary?db=core;g=ENSMUSG00000029762
C1	LAPTM4B	0.305361	2.07552e-68	0.591981	0.288295	0.37	0.182	1849	16823	ENSMUSG00000022257	http://www.genecards.org/cgi-bin/carddisp.pl?gene=LAPTM4B	http://mar2016.archive.ensembl.org/Mus_musculus/Gene/Summary?db=core;g=ENSMUSG00000022257
C1	CD47	0.305416	4.96428e-117	4.6525	3.57405	0.951	0.74	1849	16823	ENSMUSG00000055447	http://www.genecards.org/cgi-bin/carddisp.pl?gene=CD47	http://mar2016.archive.ensembl.org/Mus_musculus/Gene/Summary?db=core;g=ENSMUSG00000055447
C1	TAPBP	0.306236	4.69094e-77	1.86001	1.31303	0.721	0.49	1849	16823	ENSMUSG00000024308	http://www.genecards.org/cgi-bin/carddisp.pl?gene=TAPBP	http://mar2016.archive.ensembl.org/Mus_musculus/Gene/Summary?db=core;g=ENSMUSG00000024308
C1	TMEM9	0.306462	1.59463e-68	0.627108	0.315716	0.398	0.204	1849	16823	ENSMUSG00000026411	http://www.genecards.org/cgi-bin/carddisp.pl?gene=TMEM9	http://mar2016.archive.ensembl.org/Mus_musculus/Gene/Summary?db=core;g=ENSMUSG00000026411
C1	IFI27	0.307597	2.34799e-83	2.59876	1.90775	0.795	0.563	1849	16823	ENSMUSG00000064215	http://www.genecards.org/cgi-bin/carddisp.pl?gene=IFI27	http://mar2016.archive.ensembl.org/Mus_musculus/Gene/Summary?db=core;g=ENSMUSG00000064215
C1	SNAP47	0.307843	4.00085e-76	0.547938	0.250499	0.362	0.167	1849	16823	ENSMUSG00000009894	http://www.genecards.org/cgi-bin/carddisp.pl?gene=SNAP47	http://mar2016.archive.ensembl.org/Mus_musculus/Gene/Summary?db=core;g=ENSMUSG00000009894
C1	FUNDC2	0.308765	2.76084e-81	1.80339	1.26327	0.741	0.505	1849	16823	ENSMUSG00000031198	http://www.genecards.org/cgi-bin/carddisp.pl?gene=FUNDC2	http://mar2016.archive.ensembl.org/Mus_musculus/Gene/Summary?db=core;g=ENSMUSG00000031198
C1	YBX3	0.308792	1.65685e-90	2.50554	1.83009	0.8	0.559	1849	16823	ENSMUSG00000030189	http://www.genecards.org/cgi-bin/carddisp.pl?gene=YBX3	http://mar2016.archive.ensembl.org/Mus_musculus/Gene/Summary?db=core;g=ENSMUSG00000030189
C1	CDC42EP5	0.309019	1.1444e-77	0.676873	0.353555	0.421	0.21	1849	16823	ENSMUSG00000063838	http://www.genecards.org/cgi-bin/carddisp.pl?gene=CDC42EP5	http://mar2016.archive.ensembl.org/Mus_musculus/Gene/Summary?db=core;g=ENSMUSG00000063838
C1	SEPT11	0.309074	4.79345e-82	1.21669	0.789221	0.579	0.34	1849	16823	ENSMUSG00000058013	http://www.genecards.org/cgi-bin/carddisp.pl?gene=SEPT11	http://mar2016.archive.ensembl.org/Mus_musculus/Gene/Summary?db=core;g=ENSMUSG00000058013
C1	SAR1A	0.309907	4.87983e-77	1.83918	1.29035	0.741	0.512	1849	16823	ENSMUSG00000020088	http://www.genecards.org/cgi-bin/carddisp.pl?gene=SAR1A	http://mar2016.archive.ensembl.org/Mus_musculus/Gene/Summary?db=core;g=ENSMUSG00000020088
C1	HFE	0.310604	1.31129e-114	0.885813	0.520539	0.485	0.228	1849	16823	ENSMUSG00000006611	http://www.genecards.org/cgi-bin/carddisp.pl?gene=HFE	http://mar2016.archive.ensembl.org/Mus_musculus/Gene/Summary?db=core;g=ENSMUSG00000006611
C1	FAM195B	0.312224	5.75128e-66	1.6979	1.17288	0.711	0.499	1849	16823	ENSMUSG00000061111	http://www.genecards.org/cgi-bin/carddisp.pl?gene=FAM195B	http://mar2016.archive.ensembl.org/Mus_musculus/Gene/Summary?db=core;g=ENSMUSG00000061111
C1	ACVRL1	0.312783	1.66363e-77	0.92869	0.552764	0.509	0.282	1849	16823	ENSMUSG00000000530	http://www.genecards.org/cgi-bin/carddisp.pl?gene=ACVRL1	http://mar2016.archive.ensembl.org/Mus_musculus/Gene/Summary?db=core;g=ENSMUSG00000000530
C1	MMP14	0.313023	9.17318e-64	1.13591	0.719309	0.518	0.309	1849	16823	ENSMUSG00000000957	http://www.genecards.org/cgi-bin/carddisp.pl?gene=MMP14	http://mar2016.archive.ensembl.org/Mus_musculus/Gene/Summary?db=core;g=ENSMUSG00000000957
C1	CTSO	0.313648	1.34543e-76	0.76341	0.418848	0.437	0.223	1849	16823	ENSMUSG00000028015	http://www.genecards.org/cgi-bin/carddisp.pl?gene=CTSO	http://mar2016.archive.ensembl.org/Mus_musculus/Gene/Summary?db=core;g=ENSMUSG00000028015
C1	COMT	0.313859	3.4489e-74	1.93646	1.36235	0.746	0.524	1849	16823	ENSMUSG00000000326	http://www.genecards.org/cgi-bin/carddisp.pl?gene=COMT	http://mar2016.archive.ensembl.org/Mus_musculus/Gene/Summary?db=core;g=ENSMUSG00000000326
C1	SEMA3D	0.31405	2.93738e-63	1.23601	0.7986	0.492	0.286	1849	16823	ENSMUSG00000040254	http://www.genecards.org/cgi-bin/carddisp.pl?gene=SEMA3D	http://mar2016.archive.ensembl.org/Mus_musculus/Gene/Summary?db=core;g=ENSMUSG00000040254
C1	ADCY7	0.317624	5.37471e-60	1.06773	0.659124	0.468	0.27	1849	16823	ENSMUSG00000031659	http://www.genecards.org/cgi-bin/carddisp.pl?gene=ADCY7	http://mar2016.archive.ensembl.org/Mus_musculus/Gene/Summary?db=core;g=ENSMUSG00000031659
C1	CMTM3	0.317726	6.95193e-91	0.791044	0.437015	0.445	0.215	1849	16823	ENSMUSG00000031875	http://www.genecards.org/cgi-bin/carddisp.pl?gene=CMTM3	http://mar2016.archive.ensembl.org/Mus_musculus/Gene/Summary?db=core;g=ENSMUSG00000031875
C1	FKBP10	0.319233	1.26839e-96	1.16007	0.731285	0.585	0.327	1849	16823	ENSMUSG00000001555	http://www.genecards.org/cgi-bin/carddisp.pl?gene=FKBP10	http://mar2016.archive.ensembl.org/Mus_musculus/Gene/Summary?db=core;g=ENSMUSG00000001555
C1	RHOBTB3	0.319395	9.09271e-82	0.612319	0.292122	0.379	0.173	1849	16823	ENSMUSG00000021589	http://www.genecards.org/cgi-bin/carddisp.pl?gene=RHOBTB3	http://mar2016.archive.ensembl.org/Mus_musculus/Gene/Summary?db=core;g=ENSMUSG00000021589
C1	GM9780	0.321118	3.75932e-74	0.626982	0.302317	0.385	0.186	1849	16823	ENSMUSG00000094800	http://www.genecards.org/cgi-bin/carddisp.pl?gene=GM9780	http://mar2016.archive.ensembl.org/Mus_musculus/Gene/Summary?db=core;g=ENSMUSG00000094800
C1	SRI	0.323118	3.11578e-83	1.91618	1.33102	0.751	0.515	1849	16823	ENSMUSG00000003161	http://www.genecards.org/cgi-bin/carddisp.pl?gene=SRI	http://mar2016.archive.ensembl.org/Mus_musculus/Gene/Summary?db=core;g=ENSMUSG00000003161
C1	TMEM45A	0.323999	8.981e-77	0.681345	0.343147	0.404	0.197	1849	16823	ENSMUSG00000022754	http://www.genecards.org/cgi-bin/carddisp.pl?gene=TMEM45A	http://mar2016.archive.ensembl.org/Mus_musculus/Gene/Summary?db=core;g=ENSMUSG00000022754
C1	RUNX1T1	0.326001	1.91418e-89	0.841464	0.469019	0.419	0.194	1849	16823	ENSMUSG00000006586	http://www.genecards.org/cgi-bin/carddisp.pl?gene=RUNX1T1	http://mar2016.archive.ensembl.org/Mus_musculus/Gene/Summary?db=core;g=ENSMUSG00000006586
C1	SLC50A1	0.326204	6.64652e-75	1.47953	0.977755	0.66	0.43	1849	16823	ENSMUSG00000027953	http://www.genecards.org/cgi-bin/carddisp.pl?gene=SLC50A1	http://mar2016.archive.ensembl.org/Mus_musculus/Gene/Summary?db=core;g=ENSMUSG00000027953
C1	RNASET2B	0.327061	1.28657e-69	0.883473	0.501427	0.493	0.283	1849	16823	ENSMUSG00000094724	http://www.genecards.org/cgi-bin/carddisp.pl?gene=RNASET2B	http://mar2016.archive.ensembl.org/Mus_musculus/Gene/Summary?db=core;g=ENSMUSG00000094724
C1	GM2A	0.327565	5.99434e-102	2.05248	1.43246	0.743	0.48	1849	16823	ENSMUSG00000000594	http://www.genecards.org/cgi-bin/carddisp.pl?gene=GM2A	http://mar2016.archive.ensembl.org/Mus_musculus/Gene/Summary?db=core;g=ENSMUSG00000000594
C1	MICAL2	0.328438	5.37595e-120	2.7564	1.99159	0.742	0.455	1849	16823	ENSMUSG00000038244	http://www.genecards.org/cgi-bin/carddisp.pl?gene=MICAL2	http://mar2016.archive.ensembl.org/Mus_musculus/Gene/Summary?db=core;g=ENSMUSG00000038244
C1	NPC2	0.328478	1.62083e-135	4.78352	3.60586	0.941	0.701	1849	16823	ENSMUSG00000021242	http://www.genecards.org/cgi-bin/carddisp.pl?gene=NPC2	http://mar2016.archive.ensembl.org/Mus_musculus/Gene/Summary?db=core;g=ENSMUSG00000021242
C1	TSC22D3	0.328523	1.1091e-90	2.64573	1.90328	0.678	0.427	1849	16823	ENSMUSG00000031431	http://www.genecards.org/cgi-bin/carddisp.pl?gene=TSC22D3	http://mar2016.archive.ensembl.org/Mus_musculus/Gene/Summary?db=core;g=ENSMUSG00000031431
C1	P4HA2	0.329162	2.09229e-65	0.825145	0.452813	0.436	0.238	1849	16823	ENSMUSG00000018906	http://www.genecards.org/cgi-bin/carddisp.pl?gene=P4HA2	http://mar2016.archive.ensembl.org/Mus_musculus/Gene/Summary?db=core;g=ENSMUSG00000018906
C1	CLEC2D	0.329536	1.80585e-64	1.298	0.828731	0.492	0.285	1849	16823	ENSMUSG00000030157	http://www.genecards.org/cgi-bin/carddisp.pl?gene=CLEC2D	http://mar2016.archive.ensembl.org/Mus_musculus/Gene/Summary?db=core;g=ENSMUSG00000030157
C1	GNPTG	0.329582	7.76045e-72	0.703213	0.355361	0.421	0.22	1849	16823	ENSMUSG00000035521	http://www.genecards.org/cgi-bin/carddisp.pl?gene=GNPTG	http://mar2016.archive.ensembl.org/Mus_musculus/Gene/Summary?db=core;g=ENSMUSG00000035521
C1	SLC39A1	0.329776	6.50624e-65	1.93777	1.33747	0.69	0.476	1849	16823	ENSMUSG00000052310	http://www.genecards.org/cgi-bin/carddisp.pl?gene=SLC39A1	http://mar2016.archive.ensembl.org/Mus_musculus/Gene/Summary?db=core;g=ENSMUSG00000052310
C1	GBA	0.332372	4.43008e-75	0.603973	0.273922	0.365	0.172	1849	16823	ENSMUSG00000028048	http://www.genecards.org/cgi-bin/carddisp.pl?gene=GBA	http://mar2016.archive.ensembl.org/Mus_musculus/Gene/Summary?db=core;g=ENSMUSG00000028048
C1	PKIA	0.332758	4.88007e-83	0.695163	0.345988	0.407	0.193	1849	16823	ENSMUSG00000027499	http://www.genecards.org/cgi-bin/carddisp.pl?gene=PKIA	http://mar2016.archive.ensembl.org/Mus_musculus/Gene/Summary?db=core;g=ENSMUSG00000027499
C1	SCD2	0.332821	3.67806e-116	1.51135	0.993965	0.646	0.362	1849	16823	ENSMUSG00000025203	http://www.genecards.org/cgi-bin/carddisp.pl?gene=SCD2	http://mar2016.archive.ensembl.org/Mus_musculus/Gene/Summary?db=core;g=ENSMUSG00000025203
C1	MAP1LC3A	0.333006	6.5743e-152	3.3562	2.4583	0.892	0.602	1849	16823	ENSMUSG00000027602	http://www.genecards.org/cgi-bin/carddisp.pl?gene=MAP1LC3A	http://mar2016.archive.ensembl.org/Mus_musculus/Gene/Summary?db=core;g=ENSMUSG00000027602
C1	B3GLCT	0.33341	8.08807e-74	0.672845	0.327667	0.393	0.195	1849	16823	ENSMUSG00000051950	http://www.genecards.org/cgi-bin/carddisp.pl?gene=B3GLCT	http://mar2016.archive.ensembl.org/Mus_musculus/Gene/Summary?db=core;g=ENSMUSG00000051950
C1	LTBP3	0.333813	4.48315e-159	2.68821	1.92636	0.831	0.514	1849	16823	ENSMUSG00000024940	http://www.genecards.org/cgi-bin/carddisp.pl?gene=LTBP3	http://mar2016.archive.ensembl.org/Mus_musculus/Gene/Summary?db=core;g=ENSMUSG00000024940
C1	MR1	0.334086	3.12075e-90	0.565307	0.241737	0.341	0.137	1849	16823	ENSMUSG00000026471	http://www.genecards.org/cgi-bin/carddisp.pl?gene=MR1	http://mar2016.archive.ensembl.org/Mus_musculus/Gene/Summary?db=core;g=ENSMUSG00000026471
C1	CKAP4	0.336328	4.51099e-104	2.16343	1.50561	0.751	0.484	1849	16823	ENSMUSG00000046841	http://www.genecards.org/cgi-bin/carddisp.pl?gene=CKAP4	http://mar2016.archive.ensembl.org/Mus_musculus/Gene/Summary?db=core;g=ENSMUSG00000046841
C1	CPE	0.336631	8.20294e-243	6.71754	5.11143	0.959	0.618	1849	16823	ENSMUSG00000037852	http://www.genecards.org/cgi-bin/carddisp.pl?gene=CPE	http://mar2016.archive.ensembl.org/Mus_musculus/Gene/Summary?db=core;g=ENSMUSG00000037852
C1	RABAC1	0.337202	7.85914e-110	4.91551	3.68257	0.946	0.742	1849	16823	ENSMUSG00000003380	http://www.genecards.org/cgi-bin/carddisp.pl?gene=RABAC1	http://mar2016.archive.ensembl.org/Mus_musculus/Gene/Summary?db=core;g=ENSMUSG00000003380
C1	LIPA	0.337617	7.35782e-85	1.22935	0.76419	0.579	0.336	1849	16823	ENSMUSG00000024781	http://www.genecards.org/cgi-bin/carddisp.pl?gene=LIPA	http://mar2016.archive.ensembl.org/Mus_musculus/Gene/Summary?db=core;g=ENSMUSG00000024781
C1	PEG3	0.339567	2.26963e-54	1.23403	0.765504	0.42	0.237	1849	16823	ENSMUSG00000002265	http://www.genecards.org/cgi-bin/carddisp.pl?gene=PEG3	http://mar2016.archive.ensembl.org/Mus_musculus/Gene/Summary?db=core;g=ENSMUSG00000002265
C1	CYTH3	0.339947	1.21041e-84	2.07568	1.43	0.701	0.458	1849	16823	ENSMUSG00000018001	http://www.genecards.org/cgi-bin/carddisp.pl?gene=CYTH3	http://mar2016.archive.ensembl.org/Mus_musculus/Gene/Summary?db=core;g=ENSMUSG00000018001
C1	CALU	0.34103	4.10011e-115	2.57514	1.82249	0.824	0.555	1849	16823	ENSMUSG00000029767	http://www.genecards.org/cgi-bin/carddisp.pl?gene=CALU	http://mar2016.archive.ensembl.org/Mus_musculus/Gene/Summary?db=core;g=ENSMUSG00000029767
C1	ETFA	0.341038	1.78485e-76	1.41792	0.908881	0.661	0.431	1849	16823	ENSMUSG00000032314	http://www.genecards.org/cgi-bin/carddisp.pl?gene=ETFA	http://mar2016.archive.ensembl.org/Mus_musculus/Gene/Summary?db=core;g=ENSMUSG00000032314
C1	FKBP14	0.341095	3.96473e-83	0.55962	0.231229	0.355	0.161	1849	16823	ENSMUSG00000038074	http://www.genecards.org/cgi-bin/carddisp.pl?gene=FKBP14	http://mar2016.archive.ensembl.org/Mus_musculus/Gene/Summary?db=core;g=ENSMUSG00000038074
C1	PHPT1	0.342295	7.09703e-79	1.08187	0.642151	0.565	0.333	1849	16823	ENSMUSG00000036504	http://www.genecards.org/cgi-bin/carddisp.pl?gene=PHPT1	http://mar2016.archive.ensembl.org/Mus_musculus/Gene/Summary?db=core;g=ENSMUSG00000036504
C1	TMTC1	0.342335	7.29083e-94	1.20715	0.740917	0.551	0.3	1849	16823	ENSMUSG00000030306	http://www.genecards.org/cgi-bin/carddisp.pl?gene=TMTC1	http://mar2016.archive.ensembl.org/Mus_musculus/Gene/Summary?db=core;g=ENSMUSG00000030306
C1	TFPI	0.343472	3.20228e-92	0.540881	0.214433	0.336	0.132	1849	16823	ENSMUSG00000027082	http://www.genecards.org/cgi-bin/carddisp.pl?gene=TFPI	http://mar2016.archive.ensembl.org/Mus_musculus/Gene/Summary?db=core;g=ENSMUSG00000027082
C1	ADAMTSL3	0.343846	2.61658e-98	0.62867	0.283291	0.362	0.145	1849	16823	ENSMUSG00000070469	http://www.genecards.org/cgi-bin/carddisp.pl?gene=ADAMTSL3	http://mar2016.archive.ensembl.org/Mus_musculus/Gene/Summary?db=core;g=ENSMUSG00000070469
C1	ZFP503	0.344375	8.98373e-88	0.716805	0.35224	0.366	0.156	1849	16823	ENSMUSG00000039081	http://www.genecards.org/cgi-bin/carddisp.pl?gene=ZFP503	http://mar2016.archive.ensembl.org/Mus_musculus/Gene/Summary?db=core;g=ENSMUSG00000039081
C1	ZFPM2	0.344955	6.96367e-101	0.549537	0.220001	0.34	0.128	1849	16823	ENSMUSG00000022306	http://www.genecards.org/cgi-bin/carddisp.pl?gene=ZFPM2	http://mar2016.archive.ensembl.org/Mus_musculus/Gene/Summary?db=core;g=ENSMUSG00000022306
C1	TRAM1	0.345293	6.69147e-84	2.01784	1.37549	0.757	0.524	1849	16823	ENSMUSG00000025935	http://www.genecards.org/cgi-bin/carddisp.pl?gene=TRAM1	http://mar2016.archive.ensembl.org/Mus_musculus/Gene/Summary?db=core;g=ENSMUSG00000025935
C1	KDELR1	0.345985	4.09558e-85	2.21635	1.53053	0.796	0.566	1849	16823	ENSMUSG00000002778	http://www.genecards.org/cgi-bin/carddisp.pl?gene=KDELR1	http://mar2016.archive.ensembl.org/Mus_musculus/Gene/Summary?db=core;g=ENSMUSG00000002778
C1	HERPUD1	0.347206	7.37031e-85	2.2422	1.54871	0.76	0.525	1849	16823	ENSMUSG00000031770	http://www.genecards.org/cgi-bin/carddisp.pl?gene=HERPUD1	http://mar2016.archive.ensembl.org/Mus_musculus/Gene/Summary?db=core;g=ENSMUSG00000031770
C1	SERPINB6A	0.347877	1.07764e-142	3.26062	2.34774	0.89	0.608	1849	16823	ENSMUSG00000060147	http://www.genecards.org/cgi-bin/carddisp.pl?gene=SERPINB6A	http://mar2016.archive.ensembl.org/Mus_musculus/Gene/Summary?db=core;g=ENSMUSG00000060147
C1	SFXN1	0.353288	1.83861e-81	0.910858	0.495816	0.497	0.27	1849	16823	ENSMUSG00000021474	http://www.genecards.org/cgi-bin/carddisp.pl?gene=SFXN1	http://mar2016.archive.ensembl.org/Mus_musculus/Gene/Summary?db=core;g=ENSMUSG00000021474
C1	GALNT15	0.354023	1.20149e-56	0.838738	0.438627	0.327	0.16	1849	16823	ENSMUSG00000021903	http://www.genecards.org/cgi-bin/carddisp.pl?gene=GALNT15	http://mar2016.archive.ensembl.org/Mus_musculus/Gene/Summary?db=core;g=ENSMUSG00000021903
C1	ADAMTS10	0.354023	1.37208e-126	1.10277	0.645209	0.548	0.263	1849	16823	ENSMUSG00000024299	http://www.genecards.org/cgi-bin/carddisp.pl?gene=ADAMTS10	http://mar2016.archive.ensembl.org/Mus_musculus/Gene/Summary?db=core;g=ENSMUSG00000024299
C1	PMEPA1	0.354084	4.26239e-159	13.5539	10.3865	0.991	0.796	1849	16823	ENSMUSG00000038400	http://www.genecards.org/cgi-bin/carddisp.pl?gene=PMEPA1	http://mar2016.archive.ensembl.org/Mus_musculus/Gene/Summary?db=core;g=ENSMUSG00000038400
C1	ATXN10	0.354506	3.25314e-90	1.5671	1.00782	0.693	0.443	1849	16823	ENSMUSG00000016541	http://www.genecards.org/cgi-bin/carddisp.pl?gene=ATXN10	http://mar2016.archive.ensembl.org/Mus_musculus/Gene/Summary?db=core;g=ENSMUSG00000016541
C1	CBR3	0.35472	1.98345e-92	0.648046	0.288807	0.4	0.18	1849	16823	ENSMUSG00000022947	http://www.genecards.org/cgi-bin/carddisp.pl?gene=CBR3	http://mar2016.archive.ensembl.org/Mus_musculus/Gene/Summary?db=core;g=ENSMUSG00000022947
C1	SLC7A2	0.357223	1.32228e-125	1.03613	0.589534	0.505	0.229	1849	16823	ENSMUSG00000031596	http://www.genecards.org/cgi-bin/carddisp.pl?gene=SLC7A2	http://mar2016.archive.ensembl.org/Mus_musculus/Gene/Summary?db=core;g=ENSMUSG00000031596
C1	SNAI2	0.358608	5.00538e-103	0.54353	0.203825	0.322	0.114	1849	16823	ENSMUSG00000022676	http://www.genecards.org/cgi-bin/carddisp.pl?gene=SNAI2	http://mar2016.archive.ensembl.org/Mus_musculus/Gene/Summary?db=core;g=ENSMUSG00000022676
C1	GGCX	0.359748	6.55034e-95	0.56803	0.221967	0.352	0.145	1849	16823	ENSMUSG00000053460	http://www.genecards.org/cgi-bin/carddisp.pl?gene=GGCX	http://mar2016.archive.ensembl.org/Mus_musculus/Gene/Summary?db=core;g=ENSMUSG00000053460
C1	MYL12B	0.361398	1.13901e-114	3.40149	2.42616	0.872	0.622	1849	16823	ENSMUSG00000034868	http://www.genecards.org/cgi-bin/carddisp.pl?gene=MYL12B	http://mar2016.archive.ensembl.org/Mus_musculus/Gene/Summary?db=core;g=ENSMUSG00000034868
C1	P4HB	0.362025	2.05036e-117	4.1373	2.99719	0.921	0.69	1849	16823	ENSMUSG00000025130	http://www.genecards.org/cgi-bin/carddisp.pl?gene=P4HB	http://mar2016.archive.ensembl.org/Mus_musculus/Gene/Summary?db=core;g=ENSMUSG00000025130
C1	RBMS1	0.362809	1.91091e-99	3.05913	2.15658	0.847	0.613	1849	16823	ENSMUSG00000026970	http://www.genecards.org/cgi-bin/carddisp.pl?gene=RBMS1	http://mar2016.archive.ensembl.org/Mus_musculus/Gene/Summary?db=core;g=ENSMUSG00000026970
C1	MPV17	0.363709	7.50389e-83	0.941239	0.508661	0.514	0.286	1849	16823	ENSMUSG00000107283	http://www.genecards.org/cgi-bin/carddisp.pl?gene=MPV17	http://mar2016.archive.ensembl.org/Mus_musculus/Gene/Summary?db=core;g=ENSMUSG00000107283
C1	RYK	0.365053	4.54778e-115	1.56089	0.98838	0.704	0.42	1849	16823	ENSMUSG00000032547	http://www.genecards.org/cgi-bin/carddisp.pl?gene=RYK	http://mar2016.archive.ensembl.org/Mus_musculus/Gene/Summary?db=core;g=ENSMUSG00000032547
C1	PDGFD	0.365985	8.67504e-100	0.798321	0.395387	0.454	0.212	1849	16823	ENSMUSG00000032006	http://www.genecards.org/cgi-bin/carddisp.pl?gene=PDGFD	http://mar2016.archive.ensembl.org/Mus_musculus/Gene/Summary?db=core;g=ENSMUSG00000032006
C1	EMC10	0.366311	1.6992e-96	2.18404	1.47006	0.79	0.545	1849	16823	ENSMUSG00000008140	http://www.genecards.org/cgi-bin/carddisp.pl?gene=EMC10	http://mar2016.archive.ensembl.org/Mus_musculus/Gene/Summary?db=core;g=ENSMUSG00000008140
C1	FST	0.367029	7.67662e-117	2.01564	1.33826	0.514	0.248	1849	16823	ENSMUSG00000021765	http://www.genecards.org/cgi-bin/carddisp.pl?gene=FST	http://mar2016.archive.ensembl.org/Mus_musculus/Gene/Summary?db=core;g=ENSMUSG00000021765
C1	CASP12	0.367096	1.64688e-97	1.00528	0.55478	0.509	0.259	1849	16823	ENSMUSG00000025887	http://www.genecards.org/cgi-bin/carddisp.pl?gene=CASP12	http://mar2016.archive.ensembl.org/Mus_musculus/Gene/Summary?db=core;g=ENSMUSG00000025887
C1	SWI5	0.370813	1.28868e-105	3.13356	2.19667	0.882	0.65	1849	16823	ENSMUSG00000044627	http://www.genecards.org/cgi-bin/carddisp.pl?gene=SWI5	http://mar2016.archive.ensembl.org/Mus_musculus/Gene/Summary?db=core;g=ENSMUSG00000044627
C1	RNF144A	0.370815	9.1408e-164	0.515976	0.172373	0.327	0.083	1849	16823	ENSMUSG00000020642	http://www.genecards.org/cgi-bin/carddisp.pl?gene=RNF144A	http://mar2016.archive.ensembl.org/Mus_musculus/Gene/Summary?db=core;g=ENSMUSG00000020642
C1	DCLK1	0.370982	1.09189e-124	0.984287	0.534361	0.454	0.193	1849	16823	ENSMUSG00000027797	http://www.genecards.org/cgi-bin/carddisp.pl?gene=DCLK1	http://mar2016.archive.ensembl.org/Mus_musculus/Gene/Summary?db=core;g=ENSMUSG00000027797
C1	HEXA	0.371348	2.13241e-105	2.41581	1.64062	0.776	0.512	1849	16823	ENSMUSG00000025232	http://www.genecards.org/cgi-bin/carddisp.pl?gene=HEXA	http://mar2016.archive.ensembl.org/Mus_musculus/Gene/Summary?db=core;g=ENSMUSG00000025232
C1	HOXB4	0.371492	1.03288e-102	1.07156	0.601278	0.504	0.249	1849	16823	ENSMUSG00000038692	http://www.genecards.org/cgi-bin/carddisp.pl?gene=HOXB4	http://mar2016.archive.ensembl.org/Mus_musculus/Gene/Summary?db=core;g=ENSMUSG00000038692
C1	HTRA1	0.371655	2.16603e-196	5.2363	3.82	0.913	0.586	1849	16823	ENSMUSG00000006205	http://www.genecards.org/cgi-bin/carddisp.pl?gene=HTRA1	http://mar2016.archive.ensembl.org/Mus_musculus/Gene/Summary?db=core;g=ENSMUSG00000006205
C1	SLC16A2	0.371882	3.12988e-110	0.679936	0.29821	0.388	0.153	1849	16823	ENSMUSG00000033965	http://www.genecards.org/cgi-bin/carddisp.pl?gene=SLC16A2	http://mar2016.archive.ensembl.org/Mus_musculus/Gene/Summary?db=core;g=ENSMUSG00000033965
C1	PFN2	0.372025	3.18264e-90	0.697487	0.311643	0.407	0.188	1849	16823	ENSMUSG00000027805	http://www.genecards.org/cgi-bin/carddisp.pl?gene=PFN2	http://mar2016.archive.ensembl.org/Mus_musculus/Gene/Summary?db=core;g=ENSMUSG00000027805
C1	MAN1C1	0.373056	6.24465e-114	0.738541	0.342406	0.427	0.178	1849	16823	ENSMUSG00000037306	http://www.genecards.org/cgi-bin/carddisp.pl?gene=MAN1C1	http://mar2016.archive.ensembl.org/Mus_musculus/Gene/Summary?db=core;g=ENSMUSG00000037306
C1	SERPINB9	0.374066	1.74353e-65	0.915314	0.477865	0.424	0.228	1849	16823	ENSMUSG00000045827	http://www.genecards.org/cgi-bin/carddisp.pl?gene=SERPINB9	http://mar2016.archive.ensembl.org/Mus_musculus/Gene/Summary?db=core;g=ENSMUSG00000045827
C1	VEGFC	0.377313	5.79936e-137	0.486705	0.14457	0.306	0.083	1849	16823	ENSMUSG00000031520	http://www.genecards.org/cgi-bin/carddisp.pl?gene=VEGFC	http://mar2016.archive.ensembl.org/Mus_musculus/Gene/Summary?db=core;g=ENSMUSG00000031520
C1	TCEAL8	0.377366	1.87843e-89	1.36914	0.823866	0.635	0.386	1849	16823	ENSMUSG00000051579	http://www.genecards.org/cgi-bin/carddisp.pl?gene=TCEAL8	http://mar2016.archive.ensembl.org/Mus_musculus/Gene/Summary?db=core;g=ENSMUSG00000051579
C1	VIMP	0.37766	1.79488e-107	2.99665	2.07616	0.848	0.6	1849	16823	ENSMUSG00000075701	http://www.genecards.org/cgi-bin/carddisp.pl?gene=VIMP	http://mar2016.archive.ensembl.org/Mus_musculus/Gene/Summary?db=core;g=ENSMUSG00000075701
C1	CTSD	0.378235	3.3036e-127	8.38562	6.22109	0.978	0.798	1849	16823	ENSMUSG00000007891	http://www.genecards.org/cgi-bin/carddisp.pl?gene=CTSD	http://mar2016.archive.ensembl.org/Mus_musculus/Gene/Summary?db=core;g=ENSMUSG00000007891
C1	MAN2A1	0.378947	3.76707e-79	1.78801	1.14398	0.637	0.4	1849	16823	ENSMUSG00000024085	http://www.genecards.org/cgi-bin/carddisp.pl?gene=MAN2A1	http://mar2016.archive.ensembl.org/Mus_musculus/Gene/Summary?db=core;g=ENSMUSG00000024085
C1	L3HYPDH	0.379494	1.02404e-119	0.524954	0.172243	0.328	0.107	1849	16823	ENSMUSG00000019718	http://www.genecards.org/cgi-bin/carddisp.pl?gene=L3HYPDH	http://mar2016.archive.ensembl.org/Mus_musculus/Gene/Summary?db=core;g=ENSMUSG00000019718
C1	PEBP1	0.381595	1.60853e-115	3.42855	2.39931	0.898	0.66	1849	16823	ENSMUSG00000032959	http://www.genecards.org/cgi-bin/carddisp.pl?gene=PEBP1	http://mar2016.archive.ensembl.org/Mus_musculus/Gene/Summary?db=core;g=ENSMUSG00000032959
C1	CC2D2A	0.382289	4.70249e-103	0.76386	0.353267	0.408	0.174	1849	16823	ENSMUSG00000039765	http://www.genecards.org/cgi-bin/carddisp.pl?gene=CC2D2A	http://mar2016.archive.ensembl.org/Mus_musculus/Gene/Summary?db=core;g=ENSMUSG00000039765
C1	SCPEP1	0.38322	4.19706e-97	1.87055	1.20092	0.739	0.485	1849	16823	ENSMUSG00000000278	http://www.genecards.org/cgi-bin/carddisp.pl?gene=SCPEP1	http://mar2016.archive.ensembl.org/Mus_musculus/Gene/Summary?db=core;g=ENSMUSG00000000278
C1	BACE1	0.387235	2.37141e-105	0.94058	0.483755	0.508	0.252	1849	16823	ENSMUSG00000032086	http://www.genecards.org/cgi-bin/carddisp.pl?gene=BACE1	http://mar2016.archive.ensembl.org/Mus_musculus/Gene/Summary?db=core;g=ENSMUSG00000032086
C1	S100A16	0.387555	1.68758e-139	1.6934	1.0589	0.706	0.395	1849	16823	ENSMUSG00000074457	http://www.genecards.org/cgi-bin/carddisp.pl?gene=S100A16	http://mar2016.archive.ensembl.org/Mus_musculus/Gene/Summary?db=core;g=ENSMUSG00000074457
C1	ZBTB20	0.387597	3.42194e-154	16.7836	12.5938	0.994	0.843	1849	16823	ENSMUSG00000022708	http://www.genecards.org/cgi-bin/carddisp.pl?gene=ZBTB20	http://mar2016.archive.ensembl.org/Mus_musculus/Gene/Summary?db=core;g=ENSMUSG00000022708
C1	TIMP1	0.387999	1.7846e-248	2.21316	1.45546	0.722	0.314	1849	16823	ENSMUSG00000001131	http://www.genecards.org/cgi-bin/carddisp.pl?gene=TIMP1	http://mar2016.archive.ensembl.org/Mus_musculus/Gene/Summary?db=core;g=ENSMUSG00000001131
C1	LHFP	0.388242	5.7342e-192	4.14893	2.93409	0.892	0.561	1849	16823	ENSMUSG00000048332	http://www.genecards.org/cgi-bin/carddisp.pl?gene=LHFP	http://mar2016.archive.ensembl.org/Mus_musculus/Gene/Summary?db=core;g=ENSMUSG00000048332
C1	HLF	0.388631	7.40073e-83	1.04321	0.560714	0.434	0.213	1849	16823	ENSMUSG00000003949	http://www.genecards.org/cgi-bin/carddisp.pl?gene=HLF	http://mar2016.archive.ensembl.org/Mus_musculus/Gene/Summary?db=core;g=ENSMUSG00000003949
C1	SSR2	0.389093	2.81241e-91	2.13318	1.39252	0.774	0.54	1849	16823	ENSMUSG00000041355	http://www.genecards.org/cgi-bin/carddisp.pl?gene=SSR2	http://mar2016.archive.ensembl.org/Mus_musculus/Gene/Summary?db=core;g=ENSMUSG00000041355
C1	SOD3	0.39103	2.31982e-218	8.22029	6.03126	0.964	0.649	1849	16823	ENSMUSG00000072941	http://www.genecards.org/cgi-bin/carddisp.pl?gene=SOD3	http://mar2016.archive.ensembl.org/Mus_musculus/Gene/Summary?db=core;g=ENSMUSG00000072941
C1	TWSG1	0.391681	8.4512e-127	1.90531	1.21454	0.731	0.435	1849	16823	ENSMUSG00000024098	http://www.genecards.org/cgi-bin/carddisp.pl?gene=TWSG1	http://mar2016.archive.ensembl.org/Mus_musculus/Gene/Summary?db=core;g=ENSMUSG00000024098
C1	DPYSL2	0.392221	4.97895e-100	2.33298	1.53958	0.786	0.536	1849	16823	ENSMUSG00000022048	http://www.genecards.org/cgi-bin/carddisp.pl?gene=DPYSL2	http://mar2016.archive.ensembl.org/Mus_musculus/Gene/Summary?db=core;g=ENSMUSG00000022048
C1	SEC62	0.393088	5.82027e-132	5.64792	4.06238	0.966	0.777	1849	16823	ENSMUSG00000027706	http://www.genecards.org/cgi-bin/carddisp.pl?gene=SEC62	http://mar2016.archive.ensembl.org/Mus_musculus/Gene/Summary?db=core;g=ENSMUSG00000027706
C1	NTN4	0.395671	5.98862e-102	1.02111	0.536319	0.478	0.229	1849	16823	ENSMUSG00000020019	http://www.genecards.org/cgi-bin/carddisp.pl?gene=NTN4	http://mar2016.archive.ensembl.org/Mus_musculus/Gene/Summary?db=core;g=ENSMUSG00000020019
C1	ATF5	0.397047	5.87783e-112	1.63977	1.00467	0.599	0.323	1849	16823	ENSMUSG00000038539	http://www.genecards.org/cgi-bin/carddisp.pl?gene=ATF5	http://mar2016.archive.ensembl.org/Mus_musculus/Gene/Summary?db=core;g=ENSMUSG00000038539
C1	WBP5	0.397393	3.29568e-101	2.28501	1.49408	0.774	0.519	1849	16823	ENSMUSG00000042712	http://www.genecards.org/cgi-bin/carddisp.pl?gene=WBP5	http://mar2016.archive.ensembl.org/Mus_musculus/Gene/Summary?db=core;g=ENSMUSG00000042712
C1	FGFR1	0.397487	2.4389e-134	2.65256	1.77295	0.831	0.542	1849	16823	ENSMUSG00000031565	http://www.genecards.org/cgi-bin/carddisp.pl?gene=FGFR1	http://mar2016.archive.ensembl.org/Mus_musculus/Gene/Summary?db=core;g=ENSMUSG00000031565
C1	KCNT2	0.397761	6.53214e-128	0.732189	0.314793	0.396	0.145	1849	16823	ENSMUSG00000052726	http://www.genecards.org/cgi-bin/carddisp.pl?gene=KCNT2	http://mar2016.archive.ensembl.org/Mus_musculus/Gene/Summary?db=core;g=ENSMUSG00000052726
C1	ALDH2	0.398179	1.72721e-135	4.22318	2.96343	0.926	0.676	1849	16823	ENSMUSG00000029455	http://www.genecards.org/cgi-bin/carddisp.pl?gene=ALDH2	http://mar2016.archive.ensembl.org/Mus_musculus/Gene/Summary?db=core;g=ENSMUSG00000029455
C1	PRICKLE1	0.398683	8.51805e-142	0.552337	0.177525	0.337	0.099	1849	16823	ENSMUSG00000036158	http://www.genecards.org/cgi-bin/carddisp.pl?gene=PRICKLE1	http://mar2016.archive.ensembl.org/Mus_musculus/Gene/Summary?db=core;g=ENSMUSG00000036158
C1	ATP1A2	0.39974	6.90079e-174	2.03355	1.29941	0.709	0.368	1849	16823	ENSMUSG00000007097	http://www.genecards.org/cgi-bin/carddisp.pl?gene=ATP1A2	http://mar2016.archive.ensembl.org/Mus_musculus/Gene/Summary?db=core;g=ENSMUSG00000007097
C1	TPST1	0.400547	5.34742e-103	0.977364	0.497994	0.537	0.283	1849	16823	ENSMUSG00000034118	http://www.genecards.org/cgi-bin/carddisp.pl?gene=TPST1	http://mar2016.archive.ensembl.org/Mus_musculus/Gene/Summary?db=core;g=ENSMUSG00000034118
C1	ABCD3	0.400956	1.33603e-112	0.954631	0.480352	0.523	0.257	1849	16823	ENSMUSG00000028127	http://www.genecards.org/cgi-bin/carddisp.pl?gene=ABCD3	http://mar2016.archive.ensembl.org/Mus_musculus/Gene/Summary?db=core;g=ENSMUSG00000028127
C1	NDUFA11	0.40721	3.4008e-112	3.8431	2.65209	0.893	0.654	1849	16823	ENSMUSG00000002379	http://www.genecards.org/cgi-bin/carddisp.pl?gene=NDUFA11	http://mar2016.archive.ensembl.org/Mus_musculus/Gene/Summary?db=core;g=ENSMUSG00000002379
C1	NBL1	0.407442	1.98685e-99	1.66772	1.01135	0.596	0.334	1849	16823	ENSMUSG00000041120	http://www.genecards.org/cgi-bin/carddisp.pl?gene=NBL1	http://mar2016.archive.ensembl.org/Mus_musculus/Gene/Summary?db=core;g=ENSMUSG00000041120
C1	IL6ST	0.408017	2.68027e-128	2.43901	1.59184	0.784	0.493	1849	16823	ENSMUSG00000021756	http://www.genecards.org/cgi-bin/carddisp.pl?gene=IL6ST	http://mar2016.archive.ensembl.org/Mus_musculus/Gene/Summary?db=core;g=ENSMUSG00000021756
C1	SMPDL3A	0.408302	3.82418e-98	1.7021	1.03606	0.65	0.388	1849	16823	ENSMUSG00000019872	http://www.genecards.org/cgi-bin/carddisp.pl?gene=SMPDL3A	http://mar2016.archive.ensembl.org/Mus_musculus/Gene/Summary?db=core;g=ENSMUSG00000019872
C1	PLSCR4	0.408954	3.57261e-139	0.86286	0.403049	0.476	0.194	1849	16823	ENSMUSG00000032377	http://www.genecards.org/cgi-bin/carddisp.pl?gene=PLSCR4	http://mar2016.archive.ensembl.org/Mus_musculus/Gene/Summary?db=core;g=ENSMUSG00000032377
C1	POR	0.409476	8.29668e-92	1.60555	0.961712	0.628	0.378	1849	16823	ENSMUSG00000005514	http://www.genecards.org/cgi-bin/carddisp.pl?gene=POR	http://mar2016.archive.ensembl.org/Mus_musculus/Gene/Summary?db=core;g=ENSMUSG00000005514
C1	TENM3	0.410198	3.30984e-136	0.69038	0.272045	0.4	0.142	1849	16823	ENSMUSG00000031561	http://www.genecards.org/cgi-bin/carddisp.pl?gene=TENM3	http://mar2016.archive.ensembl.org/Mus_musculus/Gene/Summary?db=core;g=ENSMUSG00000031561
C1	EID1	0.410639	1.41298e-105	3.0994	2.08394	0.846	0.605	1849	16823	ENSMUSG00000091337	http://www.genecards.org/cgi-bin/carddisp.pl?gene=EID1	http://mar2016.archive.ensembl.org/Mus_musculus/Gene/Summary?db=core;g=ENSMUSG00000091337
C1	HIC1	0.41064	8.4195e-172	0.485727	0.117697	0.303	0.065	1849	16823	ENSMUSG00000043099	http://www.genecards.org/cgi-bin/carddisp.pl?gene=HIC1	http://mar2016.archive.ensembl.org/Mus_musculus/Gene/Summary?db=core;g=ENSMUSG00000043099
C1	B3GNT9	0.411081	4.58385e-124	0.746562	0.313518	0.446	0.185	1849	16823	ENSMUSG00000069920	http://www.genecards.org/cgi-bin/carddisp.pl?gene=B3GNT9	http://mar2016.archive.ensembl.org/Mus_musculus/Gene/Summary?db=core;g=ENSMUSG00000069920
C1	LAMP2	0.411188	5.91732e-129	4.24508	2.94432	0.918	0.682	1849	16823	ENSMUSG00000016534	http://www.genecards.org/cgi-bin/carddisp.pl?gene=LAMP2	http://mar2016.archive.ensembl.org/Mus_musculus/Gene/Summary?db=core;g=ENSMUSG00000016534
C1	ADD3	0.414035	7.5327e-148	1.56164	0.922562	0.648	0.332	1849	16823	ENSMUSG00000025026	http://www.genecards.org/cgi-bin/carddisp.pl?gene=ADD3	http://mar2016.archive.ensembl.org/Mus_musculus/Gene/Summary?db=core;g=ENSMUSG00000025026
C1	TGFB3	0.414307	1.48101e-113	0.912062	0.434772	0.469	0.211	1849	16823	ENSMUSG00000021253	http://www.genecards.org/cgi-bin/carddisp.pl?gene=TGFB3	http://mar2016.archive.ensembl.org/Mus_musculus/Gene/Summary?db=core;g=ENSMUSG00000021253
C1	ARL1	0.414898	2.40254e-111	2.71395	1.78573	0.838	0.586	1849	16823	ENSMUSG00000060904	http://www.genecards.org/cgi-bin/carddisp.pl?gene=ARL1	http://mar2016.archive.ensembl.org/Mus_musculus/Gene/Summary?db=core;g=ENSMUSG00000060904
C1	NR1D1	0.415752	9.84481e-99	1.76776	1.07479	0.647	0.385	1849	16823	ENSMUSG00000020889	http://www.genecards.org/cgi-bin/carddisp.pl?gene=NR1D1	http://mar2016.archive.ensembl.org/Mus_musculus/Gene/Summary?db=core;g=ENSMUSG00000020889
C1	OSTC	0.418363	5.98943e-103	2.46777	1.59484	0.808	0.565	1849	16823	ENSMUSG00000041084	http://www.genecards.org/cgi-bin/carddisp.pl?gene=OSTC	http://mar2016.archive.ensembl.org/Mus_musculus/Gene/Summary?db=core;g=ENSMUSG00000041084
C1	TGFBR2	0.418629	1.19613e-120	2.00021	1.24456	0.732	0.445	1849	16823	ENSMUSG00000032440	http://www.genecards.org/cgi-bin/carddisp.pl?gene=TGFBR2	http://mar2016.archive.ensembl.org/Mus_musculus/Gene/Summary?db=core;g=ENSMUSG00000032440
C1	EGFR	0.42001	1.09535e-125	0.895111	0.416442	0.476	0.205	1849	16823	ENSMUSG00000020122	http://www.genecards.org/cgi-bin/carddisp.pl?gene=EGFR	http://mar2016.archive.ensembl.org/Mus_musculus/Gene/Summary?db=core;g=ENSMUSG00000020122
C1	NRIP1	0.420084	1.90068e-95	2.82325	1.85743	0.77	0.525	1849	16823	ENSMUSG00000048490	http://www.genecards.org/cgi-bin/carddisp.pl?gene=NRIP1	http://mar2016.archive.ensembl.org/Mus_musculus/Gene/Summary?db=core;g=ENSMUSG00000048490
C1	HOXA7	0.421476	7.89119e-99	0.904781	0.422224	0.417	0.184	1849	16823	ENSMUSG00000038236	http://www.genecards.org/cgi-bin/carddisp.pl?gene=HOXA7	http://mar2016.archive.ensembl.org/Mus_musculus/Gene/Summary?db=core;g=ENSMUSG00000038236
C1	TSPAN4	0.42194	3.51073e-90	1.64481	0.974141	0.658	0.411	1849	16823	ENSMUSG00000025511	http://www.genecards.org/cgi-bin/carddisp.pl?gene=TSPAN4	http://mar2016.archive.ensembl.org/Mus_musculus/Gene/Summary?db=core;g=ENSMUSG00000025511
C1	OS9	0.42356	9.3897e-104	1.7309	1.03611	0.704	0.441	1849	16823	ENSMUSG00000040462	http://www.genecards.org/cgi-bin/carddisp.pl?gene=OS9	http://mar2016.archive.ensembl.org/Mus_musculus/Gene/Summary?db=core;g=ENSMUSG00000040462
C1	SEP15	0.425572	4.95298e-132	5.81998	4.07777	0.959	0.757	1849	16823	ENSMUSG00000037072	http://www.genecards.org/cgi-bin/carddisp.pl?gene=SEP15	http://mar2016.archive.ensembl.org/Mus_musculus/Gene/Summary?db=core;g=ENSMUSG00000037072
C1	COL4A6	0.426818	4.06951e-117	1.19448	0.632472	0.516	0.245	1849	16823	ENSMUSG00000031273	http://www.genecards.org/cgi-bin/carddisp.pl?gene=COL4A6	http://mar2016.archive.ensembl.org/Mus_musculus/Gene/Summary?db=core;g=ENSMUSG00000031273
C1	DTX4	0.430193	2.98899e-159	0.54121	0.143828	0.32	0.08	1849	16823	ENSMUSG00000039982	http://www.genecards.org/cgi-bin/carddisp.pl?gene=DTX4	http://mar2016.archive.ensembl.org/Mus_musculus/Gene/Summary?db=core;g=ENSMUSG00000039982
C1	NTN1	0.43144	2.01599e-97	1.39667	0.777183	0.581	0.325	1849	16823	ENSMUSG00000020902	http://www.genecards.org/cgi-bin/carddisp.pl?gene=NTN1	http://mar2016.archive.ensembl.org/Mus_musculus/Gene/Summary?db=core;g=ENSMUSG00000020902
C1	CHPF	0.431722	5.50307e-120	1.48128	0.839563	0.621	0.334	1849	16823	ENSMUSG00000032997	http://www.genecards.org/cgi-bin/carddisp.pl?gene=CHPF	http://mar2016.archive.ensembl.org/Mus_musculus/Gene/Summary?db=core;g=ENSMUSG00000032997
C1	DDOST	0.435281	4.53107e-84	2.22162	1.38255	0.748	0.524	1849	16823	ENSMUSG00000028757	http://www.genecards.org/cgi-bin/carddisp.pl?gene=DDOST	http://mar2016.archive.ensembl.org/Mus_musculus/Gene/Summary?db=core;g=ENSMUSG00000028757
C1	FAM114A1	0.435835	5.23435e-113	1.12001	0.567248	0.559	0.29	1849	16823	ENSMUSG00000029185	http://www.genecards.org/cgi-bin/carddisp.pl?gene=FAM114A1	http://mar2016.archive.ensembl.org/Mus_musculus/Gene/Summary?db=core;g=ENSMUSG00000029185
C1	EPDR1	0.436875	1.97399e-111	1.07883	0.535699	0.534	0.269	1849	16823	ENSMUSG00000002808	http://www.genecards.org/cgi-bin/carddisp.pl?gene=EPDR1	http://mar2016.archive.ensembl.org/Mus_musculus/Gene/Summary?db=core;g=ENSMUSG00000002808
C1	SNTB2	0.437428	4.34601e-125	1.46973	0.823772	0.66	0.367	1849	16823	ENSMUSG00000041308	http://www.genecards.org/cgi-bin/carddisp.pl?gene=SNTB2	http://mar2016.archive.ensembl.org/Mus_musculus/Gene/Summary?db=core;g=ENSMUSG00000041308
C1	SETBP1	0.43973	9.79357e-118	1.50995	0.850517	0.611	0.328	1849	16823	ENSMUSG00000024548	http://www.genecards.org/cgi-bin/carddisp.pl?gene=SETBP1	http://mar2016.archive.ensembl.org/Mus_musculus/Gene/Summary?db=core;g=ENSMUSG00000024548
C1	P4HA1	0.439768	4.001e-121	1.2977	0.69399	0.619	0.335	1849	16823	ENSMUSG00000019916	http://www.genecards.org/cgi-bin/carddisp.pl?gene=P4HA1	http://mar2016.archive.ensembl.org/Mus_musculus/Gene/Summary?db=core;g=ENSMUSG00000019916
C1	ITIH2	0.439889	2.26883e-141	0.566732	0.154981	0.326	0.095	1849	16823	ENSMUSG00000037254	http://www.genecards.org/cgi-bin/carddisp.pl?gene=ITIH2	http://mar2016.archive.ensembl.org/Mus_musculus/Gene/Summary?db=core;g=ENSMUSG00000037254
C1	PMP22	0.440336	6.68947e-180	3.99541	2.68143	0.912	0.603	1849	16823	ENSMUSG00000018217	http://www.genecards.org/cgi-bin/carddisp.pl?gene=PMP22	http://mar2016.archive.ensembl.org/Mus_musculus/Gene/Summary?db=core;g=ENSMUSG00000018217
C1	GULP1	0.441476	6.01622e-128	0.872338	0.378754	0.474	0.204	1849	16823	ENSMUSG00000056870	http://www.genecards.org/cgi-bin/carddisp.pl?gene=GULP1	http://mar2016.archive.ensembl.org/Mus_musculus/Gene/Summary?db=core;g=ENSMUSG00000056870
C1	LGALS3BP	0.441913	1.15012e-120	1.24317	0.651329	0.545	0.265	1849	16823	ENSMUSG00000033880	http://www.genecards.org/cgi-bin/carddisp.pl?gene=LGALS3BP	http://mar2016.archive.ensembl.org/Mus_musculus/Gene/Summary?db=core;g=ENSMUSG00000033880
C1	ECH1	0.441989	9.19562e-106	1.77313	1.04135	0.714	0.455	1849	16823	ENSMUSG00000053898	http://www.genecards.org/cgi-bin/carddisp.pl?gene=ECH1	http://mar2016.archive.ensembl.org/Mus_musculus/Gene/Summary?db=core;g=ENSMUSG00000053898
C1	CTSZ	0.443151	6.13742e-150	3.65273	2.4222	0.899	0.623	1849	16823	ENSMUSG00000016256	http://www.genecards.org/cgi-bin/carddisp.pl?gene=CTSZ	http://mar2016.archive.ensembl.org/Mus_musculus/Gene/Summary?db=core;g=ENSMUSG00000016256
C1	DPP7	0.44343	1.05301e-138	0.613508	0.186548	0.365	0.123	1849	16823	ENSMUSG00000026958	http://www.genecards.org/cgi-bin/carddisp.pl?gene=DPP7	http://mar2016.archive.ensembl.org/Mus_musculus/Gene/Summary?db=core;g=ENSMUSG00000026958
C1	METTL7A1	0.448691	4.84647e-116	0.885216	0.381311	0.449	0.194	1849	16823	ENSMUSG00000054619	http://www.genecards.org/cgi-bin/carddisp.pl?gene=METTL7A1	http://mar2016.archive.ensembl.org/Mus_musculus/Gene/Summary?db=core;g=ENSMUSG00000054619
C1	PRRG3	0.449608	5.58557e-192	0.535499	0.124356	0.333	0.072	1849	16823	ENSMUSG00000033361	http://www.genecards.org/cgi-bin/carddisp.pl?gene=PRRG3	http://mar2016.archive.ensembl.org/Mus_musculus/Gene/Summary?db=core;g=ENSMUSG00000033361
C1	CHST2	0.450404	1.40117e-153	0.720892	0.259414	0.381	0.119	1849	16823	ENSMUSG00000033350	http://www.genecards.org/cgi-bin/carddisp.pl?gene=CHST2	http://mar2016.archive.ensembl.org/Mus_musculus/Gene/Summary?db=core;g=ENSMUSG00000033350
C1	VIT	0.451033	1.71845e-133	0.663703	0.21703	0.32	0.093	1849	16823	ENSMUSG00000024076	http://www.genecards.org/cgi-bin/carddisp.pl?gene=VIT	http://mar2016.archive.ensembl.org/Mus_musculus/Gene/Summary?db=core;g=ENSMUSG00000024076
C1	CALR	0.45348	4.07504e-152	7.67394	5.33439	0.973	0.779	1849	16823	ENSMUSG00000003814	http://www.genecards.org/cgi-bin/carddisp.pl?gene=CALR	http://mar2016.archive.ensembl.org/Mus_musculus/Gene/Summary?db=core;g=ENSMUSG00000003814
C1	PTCH1	0.455581	3.16188e-99	0.963617	0.431902	0.424	0.191	1849	16823	ENSMUSG00000021466	http://www.genecards.org/cgi-bin/carddisp.pl?gene=PTCH1	http://mar2016.archive.ensembl.org/Mus_musculus/Gene/Summary?db=core;g=ENSMUSG00000021466
C1	IL1R1	0.456534	4.6221e-109	0.970056	0.435649	0.458	0.209	1849	16823	ENSMUSG00000026072	http://www.genecards.org/cgi-bin/carddisp.pl?gene=IL1R1	http://mar2016.archive.ensembl.org/Mus_musculus/Gene/Summary?db=core;g=ENSMUSG00000026072
C1	IFITM2	0.458539	3.31303e-192	11.4699	8.07465	0.991	0.779	1849	16823	ENSMUSG00000060591	http://www.genecards.org/cgi-bin/carddisp.pl?gene=IFITM2	http://mar2016.archive.ensembl.org/Mus_musculus/Gene/Summary?db=core;g=ENSMUSG00000060591
C1	ASPN	0.459636	7.52574e-178	3.07232	1.96127	0.68	0.335	1849	16823	ENSMUSG00000021388	http://www.genecards.org/cgi-bin/carddisp.pl?gene=ASPN	http://mar2016.archive.ensembl.org/Mus_musculus/Gene/Summary?db=core;g=ENSMUSG00000021388
C1	FGF7	0.46344	3.25051e-172	0.636292	0.186729	0.34	0.085	1849	16823	ENSMUSG00000027208	http://www.genecards.org/cgi-bin/carddisp.pl?gene=FGF7	http://mar2016.archive.ensembl.org/Mus_musculus/Gene/Summary?db=core;g=ENSMUSG00000027208
C1	OLFML1	0.466057	1.61163e-182	0.582032	0.145297	0.347	0.084	1849	16823	ENSMUSG00000051041	http://www.genecards.org/cgi-bin/carddisp.pl?gene=OLFML1	http://mar2016.archive.ensembl.org/Mus_musculus/Gene/Summary?db=core;g=ENSMUSG00000051041
C1	ID3	0.46775	4.94442e-206	11.3468	7.92789	0.985	0.724	1849	16823	ENSMUSG00000007872	http://www.genecards.org/cgi-bin/carddisp.pl?gene=ID3	http://mar2016.archive.ensembl.org/Mus_musculus/Gene/Summary?db=core;g=ENSMUSG00000007872
C1	ELN	0.468333	5.99387e-85	27.9129	19.8982	0.91	0.716	1849	16823	ENSMUSG00000029675	http://www.genecards.org/cgi-bin/carddisp.pl?gene=ELN	http://mar2016.archive.ensembl.org/Mus_musculus/Gene/Summary?db=core;g=ENSMUSG00000029675
C1	DDAH2	0.469678	5.60066e-143	1.78546	1.01145	0.711	0.397	1849	16823	ENSMUSG00000007039	http://www.genecards.org/cgi-bin/carddisp.pl?gene=DDAH2	http://mar2016.archive.ensembl.org/Mus_musculus/Gene/Summary?db=core;g=ENSMUSG00000007039
C1	PTPRD	0.470887	3.04227e-138	1.37463	0.713342	0.556	0.258	1849	16823	ENSMUSG00000028399	http://www.genecards.org/cgi-bin/carddisp.pl?gene=PTPRD	http://mar2016.archive.ensembl.org/Mus_musculus/Gene/Summary?db=core;g=ENSMUSG00000028399
C1	IAH1	0.471607	5.83835e-128	1.02831	0.462739	0.538	0.259	1849	16823	ENSMUSG00000062054	http://www.genecards.org/cgi-bin/carddisp.pl?gene=IAH1	http://mar2016.archive.ensembl.org/Mus_musculus/Gene/Summary?db=core;g=ENSMUSG00000062054
C1	ACE	0.477003	1.20387e-257	2.76421	1.70447	0.785	0.371	1849	16823	ENSMUSG00000020681	http://www.genecards.org/cgi-bin/carddisp.pl?gene=ACE	http://mar2016.archive.ensembl.org/Mus_musculus/Gene/Summary?db=core;g=ENSMUSG00000020681
C1	VSTM4	0.477652	6.19831e-157	0.705715	0.224951	0.397	0.127	1849	16823	ENSMUSG00000050666	http://www.genecards.org/cgi-bin/carddisp.pl?gene=VSTM4	http://mar2016.archive.ensembl.org/Mus_musculus/Gene/Summary?db=core;g=ENSMUSG00000050666
C1	NUCB2	0.478294	4.38825e-126	1.38212	0.709951	0.629	0.341	1849	16823	ENSMUSG00000030659	http://www.genecards.org/cgi-bin/carddisp.pl?gene=NUCB2	http://mar2016.archive.ensembl.org/Mus_musculus/Gene/Summary?db=core;g=ENSMUSG00000030659
C1	FBN1	0.478352	1.37158e-211	3.55656	2.27069	0.825	0.453	1849	16823	ENSMUSG00000027204	http://www.genecards.org/cgi-bin/carddisp.pl?gene=FBN1	http://mar2016.archive.ensembl.org/Mus_musculus/Gene/Summary?db=core;g=ENSMUSG00000027204
C1	ANK2	0.478366	1.65772e-201	1.60602	0.870572	0.664	0.296	1849	16823	ENSMUSG00000032826	http://www.genecards.org/cgi-bin/carddisp.pl?gene=ANK2	http://mar2016.archive.ensembl.org/Mus_musculus/Gene/Summary?db=core;g=ENSMUSG00000032826
C1	SLC1A3	0.478598	3.71757e-237	0.592945	0.143217	0.349	0.065	1849	16823	ENSMUSG00000005360	http://www.genecards.org/cgi-bin/carddisp.pl?gene=SLC1A3	http://mar2016.archive.ensembl.org/Mus_musculus/Gene/Summary?db=core;g=ENSMUSG00000005360
C1	NDN	0.478717	5.74988e-117	0.808536	0.297834	0.388	0.15	1849	16823	ENSMUSG00000033585	http://www.genecards.org/cgi-bin/carddisp.pl?gene=NDN	http://mar2016.archive.ensembl.org/Mus_musculus/Gene/Summary?db=core;g=ENSMUSG00000033585
C1	PLD3	0.480413	4.77032e-133	1.1893	0.56923	0.584	0.294	1849	16823	ENSMUSG00000003363	http://www.genecards.org/cgi-bin/carddisp.pl?gene=PLD3	http://mar2016.archive.ensembl.org/Mus_musculus/Gene/Summary?db=core;g=ENSMUSG00000003363
C1	TMEM59	0.482284	2.72572e-172	5.73232	3.81929	0.97	0.748	1849	16823	ENSMUSG00000028618	http://www.genecards.org/cgi-bin/carddisp.pl?gene=TMEM59	http://mar2016.archive.ensembl.org/Mus_musculus/Gene/Summary?db=core;g=ENSMUSG00000028618
C1	SMARCA2	0.482455	1.84747e-141	2.1729	1.27103	0.772	0.47	1849	16823	ENSMUSG00000024921	http://www.genecards.org/cgi-bin/carddisp.pl?gene=SMARCA2	http://mar2016.archive.ensembl.org/Mus_musculus/Gene/Summary?db=core;g=ENSMUSG00000024921
C1	PHLDA1	0.484015	5.09437e-100	2.23805	1.31516	0.594	0.332	1849	16823	ENSMUSG00000020205	http://www.genecards.org/cgi-bin/carddisp.pl?gene=PHLDA1	http://mar2016.archive.ensembl.org/Mus_musculus/Gene/Summary?db=core;g=ENSMUSG00000020205
C1	ZFHX4	0.485541	2.07015e-183	0.761779	0.258314	0.394	0.11	1849	16823	ENSMUSG00000025255	http://www.genecards.org/cgi-bin/carddisp.pl?gene=ZFHX4	http://mar2016.archive.ensembl.org/Mus_musculus/Gene/Summary?db=core;g=ENSMUSG00000025255
C1	SNHG18	0.487035	1.09602e-205	2.99854	1.85292	0.846	0.484	1849	16823	ENSMUSG00000096956	http://www.genecards.org/cgi-bin/carddisp.pl?gene=SNHG18	http://mar2016.archive.ensembl.org/Mus_musculus/Gene/Summary?db=core;g=ENSMUSG00000096956
C1	WFDC1	0.488584	6.02728e-165	1.52479	0.799481	0.645	0.311	1849	16823	ENSMUSG00000023336	http://www.genecards.org/cgi-bin/carddisp.pl?gene=WFDC1	http://mar2016.archive.ensembl.org/Mus_musculus/Gene/Summary?db=core;g=ENSMUSG00000023336
C1	COL4A1	0.488585	1.41962e-164	4.50569	2.92404	0.861	0.545	1849	16823	ENSMUSG00000031502	http://www.genecards.org/cgi-bin/carddisp.pl?gene=COL4A1	http://mar2016.archive.ensembl.org/Mus_musculus/Gene/Summary?db=core;g=ENSMUSG00000031502
C1	PKD2	0.490496	9.22469e-186	1.91959	1.07811	0.741	0.385	1849	16823	ENSMUSG00000034462	http://www.genecards.org/cgi-bin/carddisp.pl?gene=PKD2	http://mar2016.archive.ensembl.org/Mus_musculus/Gene/Summary?db=core;g=ENSMUSG00000034462
C1	IKBIP	0.491618	1.26761e-148	1.78454	0.980437	0.726	0.412	1849	16823	ENSMUSG00000019975	http://www.genecards.org/cgi-bin/carddisp.pl?gene=IKBIP	http://mar2016.archive.ensembl.org/Mus_musculus/Gene/Summary?db=core;g=ENSMUSG00000019975
C1	GGH	0.491864	8.89252e-126	1.63578	0.874321	0.7	0.421	1849	16823	ENSMUSG00000073987	http://www.genecards.org/cgi-bin/carddisp.pl?gene=GGH	http://mar2016.archive.ensembl.org/Mus_musculus/Gene/Summary?db=core;g=ENSMUSG00000073987
C1	COL4A3	0.492221	8.19458e-148	0.806143	0.284041	0.393	0.129	1849	16823	ENSMUSG00000079465	http://www.genecards.org/cgi-bin/carddisp.pl?gene=COL4A3	http://mar2016.archive.ensembl.org/Mus_musculus/Gene/Summary?db=core;g=ENSMUSG00000079465
C1	FZD1	0.496468	2.44144e-154	1.29457	0.626479	0.577	0.261	1849	16823	ENSMUSG00000044674	http://www.genecards.org/cgi-bin/carddisp.pl?gene=FZD1	http://mar2016.archive.ensembl.org/Mus_musculus/Gene/Summary?db=core;g=ENSMUSG00000044674
C1	PLSCR2	0.496496	5.79106e-187	0.677477	0.189039	0.368	0.093	1849	16823	ENSMUSG00000032372	http://www.genecards.org/cgi-bin/carddisp.pl?gene=PLSCR2	http://mar2016.archive.ensembl.org/Mus_musculus/Gene/Summary?db=core;g=ENSMUSG00000032372
C1	AKAP12	0.497258	4.41091e-181	1.25067	0.594492	0.525	0.199	1849	16823	ENSMUSG00000038587	http://www.genecards.org/cgi-bin/carddisp.pl?gene=AKAP12	http://mar2016.archive.ensembl.org/Mus_musculus/Gene/Summary?db=core;g=ENSMUSG00000038587
C1	CD81	0.49914	1.86433e-189	15.7985	10.8854	0.998	0.861	1849	16823	ENSMUSG00000037706	http://www.genecards.org/cgi-bin/carddisp.pl?gene=CD81	http://mar2016.archive.ensembl.org/Mus_musculus/Gene/Summary?db=core;g=ENSMUSG00000037706
C1	TNFSF12	0.499496	9.11977e-149	1.95596	1.09091	0.766	0.461	1849	16823	ENSMUSG00000097328	http://www.genecards.org/cgi-bin/carddisp.pl?gene=TNFSF12	http://mar2016.archive.ensembl.org/Mus_musculus/Gene/Summary?db=core;g=ENSMUSG00000097328
C1	PLOD2	0.501361	1.22485e-130	2.74898	1.64843	0.732	0.432	1849	16823	ENSMUSG00000032374	http://www.genecards.org/cgi-bin/carddisp.pl?gene=PLOD2	http://mar2016.archive.ensembl.org/Mus_musculus/Gene/Summary?db=core;g=ENSMUSG00000032374
C1	ITIH5	0.502214	5.23289e-160	0.730106	0.221494	0.332	0.086	1849	16823	ENSMUSG00000025780	http://www.genecards.org/cgi-bin/carddisp.pl?gene=ITIH5	http://mar2016.archive.ensembl.org/Mus_musculus/Gene/Summary?db=core;g=ENSMUSG00000025780
C1	LIFR	0.503337	9.12265e-151	1.76178	0.94836	0.654	0.334	1849	16823	ENSMUSG00000054263	http://www.genecards.org/cgi-bin/carddisp.pl?gene=LIFR	http://mar2016.archive.ensembl.org/Mus_musculus/Gene/Summary?db=core;g=ENSMUSG00000054263
C1	SEPT4	0.503805	2.19013e-207	0.658291	0.1695	0.374	0.087	1849	16823	ENSMUSG00000020486	http://www.genecards.org/cgi-bin/carddisp.pl?gene=SEPT4	http://mar2016.archive.ensembl.org/Mus_musculus/Gene/Summary?db=core;g=ENSMUSG00000020486
C1	ADH1	0.505513	1.91652e-227	0.935399	0.363314	0.403	0.103	1849	16823	ENSMUSG00000074207	http://www.genecards.org/cgi-bin/carddisp.pl?gene=ADH1	http://mar2016.archive.ensembl.org/Mus_musculus/Gene/Summary?db=core;g=ENSMUSG00000074207
C1	NPDC1	0.506625	1.68633e-188	2.58279	1.52181	0.836	0.488	1849	16823	ENSMUSG00000015094	http://www.genecards.org/cgi-bin/carddisp.pl?gene=NPDC1	http://mar2016.archive.ensembl.org/Mus_musculus/Gene/Summary?db=core;g=ENSMUSG00000015094
C1	AMOTL2	0.507601	3.68175e-117	1.21666	0.559178	0.504	0.238	1849	16823	ENSMUSG00000032531	http://www.genecards.org/cgi-bin/carddisp.pl?gene=AMOTL2	http://mar2016.archive.ensembl.org/Mus_musculus/Gene/Summary?db=core;g=ENSMUSG00000032531
C1	ARF4	0.50771	4.45313e-150	4.51452	2.87857	0.922	0.686	1849	16823	ENSMUSG00000021877	http://www.genecards.org/cgi-bin/carddisp.pl?gene=ARF4	http://mar2016.archive.ensembl.org/Mus_musculus/Gene/Summary?db=core;g=ENSMUSG00000021877
C1	SMIM1	0.509754	9.97771e-191	0.711712	0.202208	0.419	0.123	1849	16823	ENSMUSG00000078350	http://www.genecards.org/cgi-bin/carddisp.pl?gene=SMIM1	http://mar2016.archive.ensembl.org/Mus_musculus/Gene/Summary?db=core;g=ENSMUSG00000078350
C1	HSP90B1	0.510428	1.38697e-189	11.1945	7.56069	0.991	0.835	1849	16823	ENSMUSG00000020048	http://www.genecards.org/cgi-bin/carddisp.pl?gene=HSP90B1	http://mar2016.archive.ensembl.org/Mus_musculus/Gene/Summary?db=core;g=ENSMUSG00000020048
C1	MAGED1	0.511264	8.45938e-138	1.68823	0.886083	0.684	0.383	1849	16823	ENSMUSG00000025151	http://www.genecards.org/cgi-bin/carddisp.pl?gene=MAGED1	http://mar2016.archive.ensembl.org/Mus_musculus/Gene/Summary?db=core;g=ENSMUSG00000025151
C1	MGST1	0.512464	2.73449e-164	2.10386	1.17588	0.673	0.338	1849	16823	ENSMUSG00000008540	http://www.genecards.org/cgi-bin/carddisp.pl?gene=MGST1	http://mar2016.archive.ensembl.org/Mus_musculus/Gene/Summary?db=core;g=ENSMUSG00000008540
C1	XDH	0.512658	2.23245e-198	0.854866	0.300131	0.443	0.133	1849	16823	ENSMUSG00000024066	http://www.genecards.org/cgi-bin/carddisp.pl?gene=XDH	http://mar2016.archive.ensembl.org/Mus_musculus/Gene/Summary?db=core;g=ENSMUSG00000024066
C1	THBS3	0.51282	9.00245e-146	1.0902	0.464916	0.504	0.212	1849	16823	ENSMUSG00000028047	http://www.genecards.org/cgi-bin/carddisp.pl?gene=THBS3	http://mar2016.archive.ensembl.org/Mus_musculus/Gene/Summary?db=core;g=ENSMUSG00000028047
C1	PAQR6	0.51296	1.53279e-202	0.737326	0.217489	0.416	0.113	1849	16823	ENSMUSG00000041423	http://www.genecards.org/cgi-bin/carddisp.pl?gene=PAQR6	http://mar2016.archive.ensembl.org/Mus_musculus/Gene/Summary?db=core;g=ENSMUSG00000041423
C1	LAMB2	0.515056	2.60356e-203	4.12466	2.58606	0.899	0.562	1849	16823	ENSMUSG00000052911	http://www.genecards.org/cgi-bin/carddisp.pl?gene=LAMB2	http://mar2016.archive.ensembl.org/Mus_musculus/Gene/Summary?db=core;g=ENSMUSG00000052911
C1	KDELR2	0.515221	2.04524e-158	3.32229	2.02425	0.879	0.594	1849	16823	ENSMUSG00000079111	http://www.genecards.org/cgi-bin/carddisp.pl?gene=KDELR2	http://mar2016.archive.ensembl.org/Mus_musculus/Gene/Summary?db=core;g=ENSMUSG00000079111
C1	SPOCK2	0.516517	5.69916e-191	0.687858	0.179909	0.36	0.086	1849	16823	ENSMUSG00000058297	http://www.genecards.org/cgi-bin/carddisp.pl?gene=SPOCK2	http://mar2016.archive.ensembl.org/Mus_musculus/Gene/Summary?db=core;g=ENSMUSG00000058297
C1	TSHZ2	0.518426	2.5095e-275	1.7088	0.891102	0.687	0.27	1849	16823	ENSMUSG00000047907	http://www.genecards.org/cgi-bin/carddisp.pl?gene=TSHZ2	http://mar2016.archive.ensembl.org/Mus_musculus/Gene/Summary?db=core;g=ENSMUSG00000047907
C1	1700025G04RIK	0.518554	8.0297e-175	1.2622	0.579177	0.586	0.251	1849	16823	ENSMUSG00000032666	http://www.genecards.org/cgi-bin/carddisp.pl?gene=1700025G04RIK	http://mar2016.archive.ensembl.org/Mus_musculus/Gene/Summary?db=core;g=ENSMUSG00000032666
C1	PDPN	0.521394	5.82702e-187	0.767721	0.231568	0.395	0.108	1849	16823	ENSMUSG00000028583	http://www.genecards.org/cgi-bin/carddisp.pl?gene=PDPN	http://mar2016.archive.ensembl.org/Mus_musculus/Gene/Summary?db=core;g=ENSMUSG00000028583
C1	GSTM1	0.521479	1.76017e-196	4.57643	2.88486	0.903	0.573	1849	16823	ENSMUSG00000058135	http://www.genecards.org/cgi-bin/carddisp.pl?gene=GSTM1	http://mar2016.archive.ensembl.org/Mus_musculus/Gene/Summary?db=core;g=ENSMUSG00000058135
C1	APOD	0.52191	4.18508e-214	1.01797	0.405414	0.336	0.065	1849	16823	ENSMUSG00000022548	http://www.genecards.org/cgi-bin/carddisp.pl?gene=APOD	http://mar2016.archive.ensembl.org/Mus_musculus/Gene/Summary?db=core;g=ENSMUSG00000022548
C1	RPL22L1	0.523709	3.35419e-140	6.94575	4.52691	0.945	0.738	1849	16823	ENSMUSG00000039221	http://www.genecards.org/cgi-bin/carddisp.pl?gene=RPL22L1	http://mar2016.archive.ensembl.org/Mus_musculus/Gene/Summary?db=core;g=ENSMUSG00000039221
C1	IGSF3	0.527049	3.05132e-183	1.34521	0.627511	0.616	0.27	1849	16823	ENSMUSG00000042035	http://www.genecards.org/cgi-bin/carddisp.pl?gene=IGSF3	http://mar2016.archive.ensembl.org/Mus_musculus/Gene/Summary?db=core;g=ENSMUSG00000042035
C1	FLRT2	0.527716	7.21484e-198	0.890223	0.311158	0.431	0.125	1849	16823	ENSMUSG00000047414	http://www.genecards.org/cgi-bin/carddisp.pl?gene=FLRT2	http://mar2016.archive.ensembl.org/Mus_musculus/Gene/Summary?db=core;g=ENSMUSG00000047414
C1	FZD2	0.529214	1.21924e-168	1.65674	0.840941	0.668	0.331	1849	16823	ENSMUSG00000050288	http://www.genecards.org/cgi-bin/carddisp.pl?gene=FZD2	http://mar2016.archive.ensembl.org/Mus_musculus/Gene/Summary?db=core;g=ENSMUSG00000050288
C1	SLFN5	0.532413	2.99167e-176	1.03455	0.406685	0.454	0.152	1849	16823	ENSMUSG00000054404	http://www.genecards.org/cgi-bin/carddisp.pl?gene=SLFN5	http://mar2016.archive.ensembl.org/Mus_musculus/Gene/Summary?db=core;g=ENSMUSG00000054404
C1	TGFBR3	0.533084	2.43821e-191	1.39024	0.65184	0.632	0.277	1849	16823	ENSMUSG00000029287	http://www.genecards.org/cgi-bin/carddisp.pl?gene=TGFBR3	http://mar2016.archive.ensembl.org/Mus_musculus/Gene/Summary?db=core;g=ENSMUSG00000029287
C1	GSTM5	0.533938	7.14947e-147	1.17156	0.499822	0.566	0.266	1849	16823	ENSMUSG00000004032	http://www.genecards.org/cgi-bin/carddisp.pl?gene=GSTM5	http://mar2016.archive.ensembl.org/Mus_musculus/Gene/Summary?db=core;g=ENSMUSG00000004032
C1	TWIST2	0.533949	1.65524e-226	0.699946	0.174088	0.418	0.103	1849	16823	ENSMUSG00000007805	http://www.genecards.org/cgi-bin/carddisp.pl?gene=TWIST2	http://mar2016.archive.ensembl.org/Mus_musculus/Gene/Summary?db=core;g=ENSMUSG00000007805
C1	FBLN2	0.534246	1.09019e-207	2.88196	1.68057	0.684	0.315	1849	16823	ENSMUSG00000064080	http://www.genecards.org/cgi-bin/carddisp.pl?gene=FBLN2	http://mar2016.archive.ensembl.org/Mus_musculus/Gene/Summary?db=core;g=ENSMUSG00000064080
C1	FAP	0.534803	4.22523e-246	0.692263	0.168089	0.399	0.084	1849	16823	ENSMUSG00000000392	http://www.genecards.org/cgi-bin/carddisp.pl?gene=FAP	http://mar2016.archive.ensembl.org/Mus_musculus/Gene/Summary?db=core;g=ENSMUSG00000000392
C1	SNED1	0.536457	2.0606e-185	0.852114	0.276962	0.366	0.093	1849	16823	ENSMUSG00000047793	http://www.genecards.org/cgi-bin/carddisp.pl?gene=SNED1	http://mar2016.archive.ensembl.org/Mus_musculus/Gene/Summary?db=core;g=ENSMUSG00000047793
C1	OAF	0.537368	3.48243e-191	0.895876	0.306309	0.494	0.171	1849	16823	ENSMUSG00000032014	http://www.genecards.org/cgi-bin/carddisp.pl?gene=OAF	http://mar2016.archive.ensembl.org/Mus_musculus/Gene/Summary?db=core;g=ENSMUSG00000032014
C1	RFTN1	0.538929	4.51371e-181	0.977327	0.360958	0.504	0.184	1849	16823	ENSMUSG00000039316	http://www.genecards.org/cgi-bin/carddisp.pl?gene=RFTN1	http://mar2016.archive.ensembl.org/Mus_musculus/Gene/Summary?db=core;g=ENSMUSG00000039316
C1	MXRA8	0.541312	1.56367e-198	3.45542	2.06152	0.869	0.522	1849	16823	ENSMUSG00000029070	http://www.genecards.org/cgi-bin/carddisp.pl?gene=MXRA8	http://mar2016.archive.ensembl.org/Mus_musculus/Gene/Summary?db=core;g=ENSMUSG00000029070
C1	ATRAID	0.542837	4.65609e-149	2.49483	1.39892	0.816	0.534	1849	16823	ENSMUSG00000013622	http://www.genecards.org/cgi-bin/carddisp.pl?gene=ATRAID	http://mar2016.archive.ensembl.org/Mus_musculus/Gene/Summary?db=core;g=ENSMUSG00000013622
C1	KDELR3	0.544868	6.06541e-143	1.49567	0.710665	0.63	0.327	1849	16823	ENSMUSG00000010830	http://www.genecards.org/cgi-bin/carddisp.pl?gene=KDELR3	http://mar2016.archive.ensembl.org/Mus_musculus/Gene/Summary?db=core;g=ENSMUSG00000010830
C1	GABRA3	0.546448	8.05234e-188	1.13112	0.459186	0.533	0.2	1849	16823	ENSMUSG00000031343	http://www.genecards.org/cgi-bin/carddisp.pl?gene=GABRA3	http://mar2016.archive.ensembl.org/Mus_musculus/Gene/Summary?db=core;g=ENSMUSG00000031343
C1	IGFBP6	0.549796	1.93838e-161	1.60232	0.777689	0.399	0.13	1849	16823	ENSMUSG00000023046	http://www.genecards.org/cgi-bin/carddisp.pl?gene=IGFBP6	http://mar2016.archive.ensembl.org/Mus_musculus/Gene/Summary?db=core;g=ENSMUSG00000023046
C1	SGCE	0.549866	9.22274e-170	1.29832	0.569946	0.612	0.285	1849	16823	ENSMUSG00000004631	http://www.genecards.org/cgi-bin/carddisp.pl?gene=SGCE	http://mar2016.archive.ensembl.org/Mus_musculus/Gene/Summary?db=core;g=ENSMUSG00000004631
C1	GNS	0.550502	7.25864e-156	1.68033	0.830081	0.692	0.378	1849	16823	ENSMUSG00000034707	http://www.genecards.org/cgi-bin/carddisp.pl?gene=GNS	http://mar2016.archive.ensembl.org/Mus_musculus/Gene/Summary?db=core;g=ENSMUSG00000034707
C1	PIR	0.550652	6.69782e-150	0.887407	0.288555	0.416	0.148	1849	16823	ENSMUSG00000031379	http://www.genecards.org/cgi-bin/carddisp.pl?gene=PIR	http://mar2016.archive.ensembl.org/Mus_musculus/Gene/Summary?db=core;g=ENSMUSG00000031379
C1	NTF3	0.550842	2.8204e-175	1.31515	0.580369	0.559	0.229	1849	16823	ENSMUSG00000049107	http://www.genecards.org/cgi-bin/carddisp.pl?gene=NTF3	http://mar2016.archive.ensembl.org/Mus_musculus/Gene/Summary?db=core;g=ENSMUSG00000049107
C1	COPZ2	0.552615	2.52277e-157	1.98447	1.03476	0.746	0.429	1849	16823	ENSMUSG00000018672	http://www.genecards.org/cgi-bin/carddisp.pl?gene=COPZ2	http://mar2016.archive.ensembl.org/Mus_musculus/Gene/Summary?db=core;g=ENSMUSG00000018672
C1	CAMK2N1	0.553511	2.45547e-171	2.23208	1.20221	0.756	0.418	1849	16823	ENSMUSG00000046447	http://www.genecards.org/cgi-bin/carddisp.pl?gene=CAMK2N1	http://mar2016.archive.ensembl.org/Mus_musculus/Gene/Summary?db=core;g=ENSMUSG00000046447
C1	DDR2	0.554974	9.31529e-201	2.09586	1.10726	0.743	0.373	1849	16823	ENSMUSG00000026674	http://www.genecards.org/cgi-bin/carddisp.pl?gene=DDR2	http://mar2016.archive.ensembl.org/Mus_musculus/Gene/Summary?db=core;g=ENSMUSG00000026674
C1	ANPEP	0.556636	1.35029e-200	0.897641	0.290179	0.471	0.148	1849	16823	ENSMUSG00000039062	http://www.genecards.org/cgi-bin/carddisp.pl?gene=ANPEP	http://mar2016.archive.ensembl.org/Mus_musculus/Gene/Summary?db=core;g=ENSMUSG00000039062
C1	GPX7	0.557025	5.53684e-166	1.28438	0.552698	0.608	0.287	1849	16823	ENSMUSG00000028597	http://www.genecards.org/cgi-bin/carddisp.pl?gene=GPX7	http://mar2016.archive.ensembl.org/Mus_musculus/Gene/Summary?db=core;g=ENSMUSG00000028597
C1	COL5A2	0.55799	6.93815e-207	4.63459	2.82728	0.891	0.547	1849	16823	ENSMUSG00000026042	http://www.genecards.org/cgi-bin/carddisp.pl?gene=COL5A2	http://mar2016.archive.ensembl.org/Mus_musculus/Gene/Summary?db=core;g=ENSMUSG00000026042
C1	LPAR1	0.562036	1.99123e-267	1.22666	0.508219	0.589	0.195	1849	16823	ENSMUSG00000038668	http://www.genecards.org/cgi-bin/carddisp.pl?gene=LPAR1	http://mar2016.archive.ensembl.org/Mus_musculus/Gene/Summary?db=core;g=ENSMUSG00000038668
C1	GPM6B	0.563089	1.93599e-263	0.819594	0.231595	0.406	0.082	1849	16823	ENSMUSG00000031342	http://www.genecards.org/cgi-bin/carddisp.pl?gene=GPM6B	http://mar2016.archive.ensembl.org/Mus_musculus/Gene/Summary?db=core;g=ENSMUSG00000031342
C1	FAM198B	0.565796	5.25684e-195	2.98293	1.6908	0.822	0.467	1849	16823	ENSMUSG00000027955	http://www.genecards.org/cgi-bin/carddisp.pl?gene=FAM198B	http://mar2016.archive.ensembl.org/Mus_musculus/Gene/Summary?db=core;g=ENSMUSG00000027955
C1	DBP	0.567176	2.78038e-99	1.90227	0.958852	0.563	0.312	1849	16823	ENSMUSG00000059824	http://www.genecards.org/cgi-bin/carddisp.pl?gene=DBP	http://mar2016.archive.ensembl.org/Mus_musculus/Gene/Summary?db=core;g=ENSMUSG00000059824
C1	SLIT3	0.568151	6.02301e-168	1.75382	0.857397	0.628	0.293	1849	16823	ENSMUSG00000056427	http://www.genecards.org/cgi-bin/carddisp.pl?gene=SLIT3	http://mar2016.archive.ensembl.org/Mus_musculus/Gene/Summary?db=core;g=ENSMUSG00000056427
C1	NTRK3	0.572415	1.15711e-208	1.66573	0.792678	0.606	0.242	1849	16823	ENSMUSG00000059146	http://www.genecards.org/cgi-bin/carddisp.pl?gene=NTRK3	http://mar2016.archive.ensembl.org/Mus_musculus/Gene/Summary?db=core;g=ENSMUSG00000059146
C1	MN1	0.57293	9.99265e-217	1.15642	0.449656	0.567	0.206	1849	16823	ENSMUSG00000070576	http://www.genecards.org/cgi-bin/carddisp.pl?gene=MN1	http://mar2016.archive.ensembl.org/Mus_musculus/Gene/Summary?db=core;g=ENSMUSG00000070576
C1	WISP1	0.573068	1.81751e-192	0.975552	0.327937	0.452	0.14	1849	16823	ENSMUSG00000005124	http://www.genecards.org/cgi-bin/carddisp.pl?gene=WISP1	http://mar2016.archive.ensembl.org/Mus_musculus/Gene/Summary?db=core;g=ENSMUSG00000005124
C1	PAM	0.573774	2.16635e-237	14.7219	9.56286	0.994	0.734	1849	16823	ENSMUSG00000026335	http://www.genecards.org/cgi-bin/carddisp.pl?gene=PAM	http://mar2016.archive.ensembl.org/Mus_musculus/Gene/Summary?db=core;g=ENSMUSG00000026335
C1	MRC2	0.575281	5.21519e-207	1.16733	0.454617	0.559	0.207	1849	16823	ENSMUSG00000020695	http://www.genecards.org/cgi-bin/carddisp.pl?gene=MRC2	http://mar2016.archive.ensembl.org/Mus_musculus/Gene/Summary?db=core;g=ENSMUSG00000020695
C1	ANTXR1	0.578445	1.1782e-188	1.448	0.639389	0.63	0.28	1849	16823	ENSMUSG00000033420	http://www.genecards.org/cgi-bin/carddisp.pl?gene=ANTXR1	http://mar2016.archive.ensembl.org/Mus_musculus/Gene/Summary?db=core;g=ENSMUSG00000033420
C1	ERLEC1	0.578529	6.18896e-156	1.645	0.771211	0.677	0.379	1849	16823	ENSMUSG00000020311	http://www.genecards.org/cgi-bin/carddisp.pl?gene=ERLEC1	http://mar2016.archive.ensembl.org/Mus_musculus/Gene/Summary?db=core;g=ENSMUSG00000020311
C1	PTGFRN	0.578769	1.6613e-215	1.11336	0.414969	0.558	0.2	1849	16823	ENSMUSG00000027864	http://www.genecards.org/cgi-bin/carddisp.pl?gene=PTGFRN	http://mar2016.archive.ensembl.org/Mus_musculus/Gene/Summary?db=core;g=ENSMUSG00000027864
C1	GLT8D2	0.580171	3.74906e-285	0.66932	0.116583	0.399	0.071	1849	16823	ENSMUSG00000020251	http://www.genecards.org/cgi-bin/carddisp.pl?gene=GLT8D2	http://mar2016.archive.ensembl.org/Mus_musculus/Gene/Summary?db=core;g=ENSMUSG00000020251
C1	IGFBP7	0.582108	3.40745e-241	41.8978	27.6552	1	0.818	1849	16823	ENSMUSG00000036256	http://www.genecards.org/cgi-bin/carddisp.pl?gene=IGFBP7	http://mar2016.archive.ensembl.org/Mus_musculus/Gene/Summary?db=core;g=ENSMUSG00000036256
C1	TSPAN3	0.583048	5.26352e-173	2.79545	1.53366	0.837	0.535	1849	16823	ENSMUSG00000032324	http://www.genecards.org/cgi-bin/carddisp.pl?gene=TSPAN3	http://mar2016.archive.ensembl.org/Mus_musculus/Gene/Summary?db=core;g=ENSMUSG00000032324
C1	PRRX2	0.583723	2.69869e-235	1.08156	0.388898	0.52	0.162	1849	16823	ENSMUSG00000039476	http://www.genecards.org/cgi-bin/carddisp.pl?gene=PRRX2	http://mar2016.archive.ensembl.org/Mus_musculus/Gene/Summary?db=core;g=ENSMUSG00000039476
C1	ADAMTSL1	0.584698	5.04929e-275	0.865554	0.243931	0.414	0.084	1849	16823	ENSMUSG00000066113	http://www.genecards.org/cgi-bin/carddisp.pl?gene=ADAMTSL1	http://mar2016.archive.ensembl.org/Mus_musculus/Gene/Summary?db=core;g=ENSMUSG00000066113
C1	TMCC3	0.588186	1.38169e-207	1.91842	0.941271	0.718	0.345	1849	16823	ENSMUSG00000020023	http://www.genecards.org/cgi-bin/carddisp.pl?gene=TMCC3	http://mar2016.archive.ensembl.org/Mus_musculus/Gene/Summary?db=core;g=ENSMUSG00000020023
C1	CYB5A	0.588904	2.55689e-190	4.22727	2.47534	0.92	0.648	1849	16823	ENSMUSG00000024646	http://www.genecards.org/cgi-bin/carddisp.pl?gene=CYB5A	http://mar2016.archive.ensembl.org/Mus_musculus/Gene/Summary?db=core;g=ENSMUSG00000024646
C1	CPED1	0.589294	8.18733e-272	5.43738	3.27872	0.953	0.591	1849	16823	ENSMUSG00000062980	http://www.genecards.org/cgi-bin/carddisp.pl?gene=CPED1	http://mar2016.archive.ensembl.org/Mus_musculus/Gene/Summary?db=core;g=ENSMUSG00000062980
C1	MME	0.589866	1.81279e-269	0.628277	0.0818349	0.32	0.041	1849	16823	ENSMUSG00000027820	http://www.genecards.org/cgi-bin/carddisp.pl?gene=MME	http://mar2016.archive.ensembl.org/Mus_musculus/Gene/Summary?db=core;g=ENSMUSG00000027820
C1	RBP1	0.590314	6.1479e-303	8.14969	5.07721	0.969	0.586	1849	16823	ENSMUSG00000046402	http://www.genecards.org/cgi-bin/carddisp.pl?gene=RBP1	http://mar2016.archive.ensembl.org/Mus_musculus/Gene/Summary?db=core;g=ENSMUSG00000046402
C1	ANGPT2	0.593813	1.19832e-149	1.2035	0.460018	0.479	0.189	1849	16823	ENSMUSG00000031465	http://www.genecards.org/cgi-bin/carddisp.pl?gene=ANGPT2	http://mar2016.archive.ensembl.org/Mus_musculus/Gene/Summary?db=core;g=ENSMUSG00000031465
C1	CDK14	0.594132	1.6613e-219	1.25474	0.493635	0.588	0.22	1849	16823	ENSMUSG00000028926	http://www.genecards.org/cgi-bin/carddisp.pl?gene=CDK14	http://mar2016.archive.ensembl.org/Mus_musculus/Gene/Summary?db=core;g=ENSMUSG00000028926
C1	CREB3L1	0.59535	3.11745e-193	1.11272	0.398376	0.549	0.217	1849	16823	ENSMUSG00000027230	http://www.genecards.org/cgi-bin/carddisp.pl?gene=CREB3L1	http://mar2016.archive.ensembl.org/Mus_musculus/Gene/Summary?db=core;g=ENSMUSG00000027230
C1	SVIL	0.59542	1.50592e-173	3.00028	1.64759	0.823	0.509	1849	16823	ENSMUSG00000024236	http://www.genecards.org/cgi-bin/carddisp.pl?gene=SVIL	http://mar2016.archive.ensembl.org/Mus_musculus/Gene/Summary?db=core;g=ENSMUSG00000024236
C1	LIX1L	0.597158	4.20911e-187	1.42836	0.605277	0.655	0.316	1849	16823	ENSMUSG00000049288	http://www.genecards.org/cgi-bin/carddisp.pl?gene=LIX1L	http://mar2016.archive.ensembl.org/Mus_musculus/Gene/Summary?db=core;g=ENSMUSG00000049288
C1	OSMR	0.599159	1.03466e-177	1.55471	0.686463	0.605	0.267	1849	16823	ENSMUSG00000022146	http://www.genecards.org/cgi-bin/carddisp.pl?gene=OSMR	http://mar2016.archive.ensembl.org/Mus_musculus/Gene/Summary?db=core;g=ENSMUSG00000022146
C1	RAB34	0.601416	9.071e-185	1.71093	0.786793	0.697	0.356	1849	16823	ENSMUSG00000002059	http://www.genecards.org/cgi-bin/carddisp.pl?gene=RAB34	http://mar2016.archive.ensembl.org/Mus_musculus/Gene/Summary?db=core;g=ENSMUSG00000002059
C1	LRPAP1	0.602596	2.15474e-176	2.40074	1.23962	0.808	0.498	1849	16823	ENSMUSG00000029103	http://www.genecards.org/cgi-bin/carddisp.pl?gene=LRPAP1	http://mar2016.archive.ensembl.org/Mus_musculus/Gene/Summary?db=core;g=ENSMUSG00000029103
C1	PDIA3	0.604313	2.33578e-233	9.66455	6.01497	0.987	0.813	1849	16823	ENSMUSG00000027248	http://www.genecards.org/cgi-bin/carddisp.pl?gene=PDIA3	http://mar2016.archive.ensembl.org/Mus_musculus/Gene/Summary?db=core;g=ENSMUSG00000027248
C1	BMP1	0.607211	2.73772e-213	1.31719	0.521153	0.602	0.239	1849	16823	ENSMUSG00000022098	http://www.genecards.org/cgi-bin/carddisp.pl?gene=BMP1	http://mar2016.archive.ensembl.org/Mus_musculus/Gene/Summary?db=core;g=ENSMUSG00000022098
C1	EVA1B	0.607797	4.4565e-167	2.17717	1.08485	0.74	0.419	1849	16823	ENSMUSG00000050212	http://www.genecards.org/cgi-bin/carddisp.pl?gene=EVA1B	http://mar2016.archive.ensembl.org/Mus_musculus/Gene/Summary?db=core;g=ENSMUSG00000050212
C1	EFEMP1	0.608495	2.75158e-188	1.04247	0.339619	0.406	0.114	1849	16823	ENSMUSG00000020467	http://www.genecards.org/cgi-bin/carddisp.pl?gene=EFEMP1	http://mar2016.archive.ensembl.org/Mus_musculus/Gene/Summary?db=core;g=ENSMUSG00000020467
C1	TNXB	0.609133	5.05501e-238	1.98539	0.957194	0.641	0.25	1849	16823	ENSMUSG00000033327	http://www.genecards.org/cgi-bin/carddisp.pl?gene=TNXB	http://mar2016.archive.ensembl.org/Mus_musculus/Gene/Summary?db=core;g=ENSMUSG00000033327
C1	TCF4	0.609743	6.26095e-239	5.09758	2.99583	0.938	0.612	1849	16823	ENSMUSG00000053477	http://www.genecards.org/cgi-bin/carddisp.pl?gene=TCF4	http://mar2016.archive.ensembl.org/Mus_musculus/Gene/Summary?db=core;g=ENSMUSG00000053477
C1	MEDAG	0.609774	3.28676e-230	1.44375	0.601386	0.584	0.21	1849	16823	ENSMUSG00000029659	http://www.genecards.org/cgi-bin/carddisp.pl?gene=MEDAG	http://mar2016.archive.ensembl.org/Mus_musculus/Gene/Summary?db=core;g=ENSMUSG00000029659
C1	CES2G	0.612052	1.12576e-219	0.812942	0.186145	0.418	0.112	1849	16823	ENSMUSG00000031877	http://www.genecards.org/cgi-bin/carddisp.pl?gene=CES2G	http://mar2016.archive.ensembl.org/Mus_musculus/Gene/Summary?db=core;g=ENSMUSG00000031877
C1	LBH	0.613455	7.29418e-120	3.18663	1.73651	0.738	0.467	1849	16823	ENSMUSG00000024063	http://www.genecards.org/cgi-bin/carddisp.pl?gene=LBH	http://mar2016.archive.ensembl.org/Mus_musculus/Gene/Summary?db=core;g=ENSMUSG00000024063
C1	TIAM1	0.615429	3.28434e-239	0.910953	0.247347	0.46	0.121	1849	16823	ENSMUSG00000002489	http://www.genecards.org/cgi-bin/carddisp.pl?gene=TIAM1	http://mar2016.archive.ensembl.org/Mus_musculus/Gene/Summary?db=core;g=ENSMUSG00000002489
C1	NFIA	0.616793	7.20082e-228	6.36137	3.80049	0.957	0.651	1849	16823	ENSMUSG00000028565	http://www.genecards.org/cgi-bin/carddisp.pl?gene=NFIA	http://mar2016.archive.ensembl.org/Mus_musculus/Gene/Summary?db=core;g=ENSMUSG00000028565
C1	TMSB10	0.617116	1.69661e-263	5.89138	3.49299	0.93	0.58	1849	16823	ENSMUSG00000079523	http://www.genecards.org/cgi-bin/carddisp.pl?gene=TMSB10	http://mar2016.archive.ensembl.org/Mus_musculus/Gene/Summary?db=core;g=ENSMUSG00000079523
C1	SSR4	0.617286	3.69267e-202	5.28597	3.0978	0.946	0.693	1849	16823	ENSMUSG00000002014	http://www.genecards.org/cgi-bin/carddisp.pl?gene=SSR4	http://mar2016.archive.ensembl.org/Mus_musculus/Gene/Summary?db=core;g=ENSMUSG00000002014
C1	ITM2A	0.619076	8.34262e-281	1.07011	0.347826	0.494	0.122	1849	16823	ENSMUSG00000031239	http://www.genecards.org/cgi-bin/carddisp.pl?gene=ITM2A	http://mar2016.archive.ensembl.org/Mus_musculus/Gene/Summary?db=core;g=ENSMUSG00000031239
C1	FOLH1	0.619537	0	0.670365	0.0872073	0.338	0.038	1849	16823	ENSMUSG00000001773	http://www.genecards.org/cgi-bin/carddisp.pl?gene=FOLH1	http://mar2016.archive.ensembl.org/Mus_musculus/Gene/Summary?db=core;g=ENSMUSG00000001773
C1	IL33	0.620086	4.84318e-258	1.30064	0.496873	0.492	0.135	1849	16823	ENSMUSG00000024810	http://www.genecards.org/cgi-bin/carddisp.pl?gene=IL33	http://mar2016.archive.ensembl.org/Mus_musculus/Gene/Summary?db=core;g=ENSMUSG00000024810
C1	RPN2	0.621771	9.30293e-204	4.28018	2.43145	0.932	0.665	1849	16823	ENSMUSG00000027642	http://www.genecards.org/cgi-bin/carddisp.pl?gene=RPN2	http://mar2016.archive.ensembl.org/Mus_musculus/Gene/Summary?db=core;g=ENSMUSG00000027642
C1	PDGFRB	0.626431	1.03647e-236	2.62385	1.34745	0.804	0.41	1849	16823	ENSMUSG00000024620	http://www.genecards.org/cgi-bin/carddisp.pl?gene=PDGFRB	http://mar2016.archive.ensembl.org/Mus_musculus/Gene/Summary?db=core;g=ENSMUSG00000024620
C1	CNPY2	0.627009	2.50098e-195	2.28774	1.12887	0.8	0.478	1849	16823	ENSMUSG00000025381	http://www.genecards.org/cgi-bin/carddisp.pl?gene=CNPY2	http://mar2016.archive.ensembl.org/Mus_musculus/Gene/Summary?db=core;g=ENSMUSG00000025381
C1	FAM46C	0.629252	4.49152e-172	0.976516	0.27784	0.413	0.132	1849	16823	ENSMUSG00000044468	http://www.genecards.org/cgi-bin/carddisp.pl?gene=FAM46C	http://mar2016.archive.ensembl.org/Mus_musculus/Gene/Summary?db=core;g=ENSMUSG00000044468
C1	FHL2	0.629742	2.81349e-115	0.96069	0.267178	0.327	0.114	1849	16823	ENSMUSG00000008136	http://www.genecards.org/cgi-bin/carddisp.pl?gene=FHL2	http://mar2016.archive.ensembl.org/Mus_musculus/Gene/Summary?db=core;g=ENSMUSG00000008136
C1	MFAP5	0.632912	2.7724e-302	10.2006	6.22298	0.969	0.596	1849	16823	ENSMUSG00000030116	http://www.genecards.org/cgi-bin/carddisp.pl?gene=MFAP5	http://mar2016.archive.ensembl.org/Mus_musculus/Gene/Summary?db=core;g=ENSMUSG00000030116
C1	FCGRT	0.63422	1.04146e-261	3.73017	2.0476	0.918	0.555	1849	16823	ENSMUSG00000003420	http://www.genecards.org/cgi-bin/carddisp.pl?gene=FCGRT	http://mar2016.archive.ensembl.org/Mus_musculus/Gene/Summary?db=core;g=ENSMUSG00000003420
C1	RCN1	0.639981	7.90853e-219	1.64863	0.699682	0.694	0.319	1849	16823	ENSMUSG00000005973	http://www.genecards.org/cgi-bin/carddisp.pl?gene=RCN1	http://mar2016.archive.ensembl.org/Mus_musculus/Gene/Summary?db=core;g=ENSMUSG00000005973
C1	ITM2B	0.643683	1.49587e-281	32.2914	20.3091	1	0.914	1849	16823	ENSMUSG00000022108	http://www.genecards.org/cgi-bin/carddisp.pl?gene=ITM2B	http://mar2016.archive.ensembl.org/Mus_musculus/Gene/Summary?db=core;g=ENSMUSG00000022108
C1	H6PD	0.64649	5.09963e-231	1.08938	0.334763	0.524	0.169	1849	16823	ENSMUSG00000028980	http://www.genecards.org/cgi-bin/carddisp.pl?gene=H6PD	http://mar2016.archive.ensembl.org/Mus_musculus/Gene/Summary?db=core;g=ENSMUSG00000028980
C1	SEPW1	0.64777	2.80954e-235	7.18043	4.22129	0.971	0.742	1849	16823	ENSMUSG00000041571	http://www.genecards.org/cgi-bin/carddisp.pl?gene=SEPW1	http://mar2016.archive.ensembl.org/Mus_musculus/Gene/Summary?db=core;g=ENSMUSG00000041571
C1	LIMA1	0.647987	1.14727e-236	2.56179	1.27303	0.809	0.419	1849	16823	ENSMUSG00000023022	http://www.genecards.org/cgi-bin/carddisp.pl?gene=LIMA1	http://mar2016.archive.ensembl.org/Mus_musculus/Gene/Summary?db=core;g=ENSMUSG00000023022
C1	SPTBN1	0.649664	1.25647e-250	8.94455	5.33894	0.984	0.731	1849	16823	ENSMUSG00000020315	http://www.genecards.org/cgi-bin/carddisp.pl?gene=SPTBN1	http://mar2016.archive.ensembl.org/Mus_musculus/Gene/Summary?db=core;g=ENSMUSG00000020315
C1	SULT5A1	0.652206	0	0.82304	0.160013	0.419	0.068	1849	16823	ENSMUSG00000000739	http://www.genecards.org/cgi-bin/carddisp.pl?gene=SULT5A1	http://mar2016.archive.ensembl.org/Mus_musculus/Gene/Summary?db=core;g=ENSMUSG00000000739
C1	PLTP	0.65251	0	3.17391	1.65533	0.816	0.351	1849	16823	ENSMUSG00000017754	http://www.genecards.org/cgi-bin/carddisp.pl?gene=PLTP	http://mar2016.archive.ensembl.org/Mus_musculus/Gene/Summary?db=core;g=ENSMUSG00000017754
C1	EPB41L2	0.654157	5.35831e-220	1.8682	0.822586	0.734	0.362	1849	16823	ENSMUSG00000019978	http://www.genecards.org/cgi-bin/carddisp.pl?gene=EPB41L2	http://mar2016.archive.ensembl.org/Mus_musculus/Gene/Summary?db=core;g=ENSMUSG00000019978
C1	FXYD6	0.657072	2.08355e-275	1.55835	0.622413	0.592	0.191	1849	16823	ENSMUSG00000066705	http://www.genecards.org/cgi-bin/carddisp.pl?gene=FXYD6	http://mar2016.archive.ensembl.org/Mus_musculus/Gene/Summary?db=core;g=ENSMUSG00000066705
C1	ADAMTSL2	0.659378	4.79241e-198	0.989855	0.259879	0.377	0.093	1849	16823	ENSMUSG00000036040	http://www.genecards.org/cgi-bin/carddisp.pl?gene=ADAMTSL2	http://mar2016.archive.ensembl.org/Mus_musculus/Gene/Summary?db=core;g=ENSMUSG00000036040
C1	VIPR2	0.660452	0	0.758201	0.112379	0.399	0.053	1849	16823	ENSMUSG00000011171	http://www.genecards.org/cgi-bin/carddisp.pl?gene=VIPR2	http://mar2016.archive.ensembl.org/Mus_musculus/Gene/Summary?db=core;g=ENSMUSG00000011171
C1	GM10600	0.661783	4.11669e-265	1.29981	0.453706	0.522	0.146	1849	16823	ENSMUSG00000083929	http://www.genecards.org/cgi-bin/carddisp.pl?gene=GM10600	http://mar2016.archive.ensembl.org/Mus_musculus/Gene/Summary?db=core;g=ENSMUSG00000083929
C1	NFIX	0.663336	2.55191e-248	7.1438	4.14213	0.969	0.685	1849	16823	ENSMUSG00000001911	http://www.genecards.org/cgi-bin/carddisp.pl?gene=NFIX	http://mar2016.archive.ensembl.org/Mus_musculus/Gene/Summary?db=core;g=ENSMUSG00000001911
C1	NNMT	0.664521	4.35007e-235	1.1936	0.38394	0.577	0.21	1849	16823	ENSMUSG00000032271	http://www.genecards.org/cgi-bin/carddisp.pl?gene=NNMT	http://mar2016.archive.ensembl.org/Mus_musculus/Gene/Summary?db=core;g=ENSMUSG00000032271
C1	SLIT2	0.665581	2.0176e-288	0.935336	0.220103	0.451	0.094	1849	16823	ENSMUSG00000031558	http://www.genecards.org/cgi-bin/carddisp.pl?gene=SLIT2	http://mar2016.archive.ensembl.org/Mus_musculus/Gene/Summary?db=core;g=ENSMUSG00000031558
C1	JDP2	0.671376	1.83363e-197	1.79775	0.756728	0.676	0.325	1849	16823	ENSMUSG00000034271	http://www.genecards.org/cgi-bin/carddisp.pl?gene=JDP2	http://mar2016.archive.ensembl.org/Mus_musculus/Gene/Summary?db=core;g=ENSMUSG00000034271
C1	AFF3	0.67855	1.03475e-271	1.07209	0.294628	0.524	0.145	1849	16823	ENSMUSG00000037138	http://www.genecards.org/cgi-bin/carddisp.pl?gene=AFF3	http://mar2016.archive.ensembl.org/Mus_musculus/Gene/Summary?db=core;g=ENSMUSG00000037138
C1	ITM2C	0.678668	2.32557e-236	3.9939	2.1199	0.92	0.624	1849	16823	ENSMUSG00000026223	http://www.genecards.org/cgi-bin/carddisp.pl?gene=ITM2C	http://mar2016.archive.ensembl.org/Mus_musculus/Gene/Summary?db=core;g=ENSMUSG00000026223
C1	SCARF2	0.680599	5.59256e-260	1.76837	0.727202	0.699	0.287	1849	16823	ENSMUSG00000012017	http://www.genecards.org/cgi-bin/carddisp.pl?gene=SCARF2	http://mar2016.archive.ensembl.org/Mus_musculus/Gene/Summary?db=core;g=ENSMUSG00000012017
C1	PLPP1	0.681522	9.62504e-213	3.02717	1.51097	0.828	0.471	1849	16823	ENSMUSG00000021759	http://www.genecards.org/cgi-bin/carddisp.pl?gene=PLPP1	http://mar2016.archive.ensembl.org/Mus_musculus/Gene/Summary?db=core;g=ENSMUSG00000021759
C1	CDKN1C	0.68202	2.23383e-175	1.67656	0.668279	0.584	0.255	1849	16823	ENSMUSG00000037664	http://www.genecards.org/cgi-bin/carddisp.pl?gene=CDKN1C	http://mar2016.archive.ensembl.org/Mus_musculus/Gene/Summary?db=core;g=ENSMUSG00000037664
C1	CRTAP	0.682187	1.50127e-216	1.92723	0.824307	0.733	0.377	1849	16823	ENSMUSG00000032431	http://www.genecards.org/cgi-bin/carddisp.pl?gene=CRTAP	http://mar2016.archive.ensembl.org/Mus_musculus/Gene/Summary?db=core;g=ENSMUSG00000032431
C1	COL12A1	0.683108	2.70812e-171	1.17184	0.352671	0.405	0.126	1849	16823	ENSMUSG00000032332	http://www.genecards.org/cgi-bin/carddisp.pl?gene=COL12A1	http://mar2016.archive.ensembl.org/Mus_musculus/Gene/Summary?db=core;g=ENSMUSG00000032332
C1	PEX5L	0.683553	7.70071e-289	0.994337	0.241734	0.439	0.089	1849	16823	ENSMUSG00000027674	http://www.genecards.org/cgi-bin/carddisp.pl?gene=PEX5L	http://mar2016.archive.ensembl.org/Mus_musculus/Gene/Summary?db=core;g=ENSMUSG00000027674
C1	LSAMP	0.683819	5.81881e-288	0.82229	0.134403	0.369	0.056	1849	16823	ENSMUSG00000061080	http://www.genecards.org/cgi-bin/carddisp.pl?gene=LSAMP	http://mar2016.archive.ensembl.org/Mus_musculus/Gene/Summary?db=core;g=ENSMUSG00000061080
C1	CPQ	0.685578	1.47368e-217	2.73167	1.32019	0.813	0.455	1849	16823	ENSMUSG00000039007	http://www.genecards.org/cgi-bin/carddisp.pl?gene=CPQ	http://mar2016.archive.ensembl.org/Mus_musculus/Gene/Summary?db=core;g=ENSMUSG00000039007
C1	COL5A1	0.689123	1.18497e-237	3.3918	1.72393	0.837	0.455	1849	16823	ENSMUSG00000026837	http://www.genecards.org/cgi-bin/carddisp.pl?gene=COL5A1	http://mar2016.archive.ensembl.org/Mus_musculus/Gene/Summary?db=core;g=ENSMUSG00000026837
C1	EMP1	0.690156	1.77506e-279	3.9723	2.08177	0.859	0.437	1849	16823	ENSMUSG00000030208	http://www.genecards.org/cgi-bin/carddisp.pl?gene=EMP1	http://mar2016.archive.ensembl.org/Mus_musculus/Gene/Summary?db=core;g=ENSMUSG00000030208
C1	CSF1	0.690164	1.6865e-254	1.76764	0.715337	0.685	0.278	1849	16823	ENSMUSG00000014599	http://www.genecards.org/cgi-bin/carddisp.pl?gene=CSF1	http://mar2016.archive.ensembl.org/Mus_musculus/Gene/Summary?db=core;g=ENSMUSG00000014599
C1	FAM46A	0.692779	1.42402e-210	4.37589	2.32585	0.828	0.468	1849	16823	ENSMUSG00000032265	http://www.genecards.org/cgi-bin/carddisp.pl?gene=FAM46A	http://mar2016.archive.ensembl.org/Mus_musculus/Gene/Summary?db=core;g=ENSMUSG00000032265
C1	ANGPTL4	0.698012	2.16212e-281	1.07275	0.277688	0.498	0.124	1849	16823	ENSMUSG00000002289	http://www.genecards.org/cgi-bin/carddisp.pl?gene=ANGPTL4	http://mar2016.archive.ensembl.org/Mus_musculus/Gene/Summary?db=core;g=ENSMUSG00000002289
C1	LPL	0.700073	4.33323e-222	1.66264	0.638963	0.505	0.158	1849	16823	ENSMUSG00000015568	http://www.genecards.org/cgi-bin/carddisp.pl?gene=LPL	http://mar2016.archive.ensembl.org/Mus_musculus/Gene/Summary?db=core;g=ENSMUSG00000015568
C1	BMP4	0.706127	0	2.59904	1.20608	0.681	0.223	1849	16823	ENSMUSG00000021835	http://www.genecards.org/cgi-bin/carddisp.pl?gene=BMP4	http://mar2016.archive.ensembl.org/Mus_musculus/Gene/Summary?db=core;g=ENSMUSG00000021835
C1	TMEFF2	0.70689	1.04808e-248	1.02518	0.240704	0.438	0.104	1849	16823	ENSMUSG00000026109	http://www.genecards.org/cgi-bin/carddisp.pl?gene=TMEFF2	http://mar2016.archive.ensembl.org/Mus_musculus/Gene/Summary?db=core;g=ENSMUSG00000026109
C1	COLEC11	0.70963	9.60542e-272	0.782846	0.0901694	0.33	0.047	1849	16823	ENSMUSG00000036655	http://www.genecards.org/cgi-bin/carddisp.pl?gene=COLEC11	http://mar2016.archive.ensembl.org/Mus_musculus/Gene/Summary?db=core;g=ENSMUSG00000036655
C1	NAALAD2	0.718621	9.30704e-281	0.964229	0.193619	0.431	0.088	1849	16823	ENSMUSG00000043943	http://www.genecards.org/cgi-bin/carddisp.pl?gene=NAALAD2	http://mar2016.archive.ensembl.org/Mus_musculus/Gene/Summary?db=core;g=ENSMUSG00000043943
C1	BOC	0.719414	1.12237e-251	1.43103	0.476469	0.6	0.212	1849	16823	ENSMUSG00000022687	http://www.genecards.org/cgi-bin/carddisp.pl?gene=BOC	http://mar2016.archive.ensembl.org/Mus_musculus/Gene/Summary?db=core;g=ENSMUSG00000022687
C1	NEDD4	0.723889	5.40906e-299	8.99301	5.0504	0.985	0.704	1849	16823	ENSMUSG00000032216	http://www.genecards.org/cgi-bin/carddisp.pl?gene=NEDD4	http://mar2016.archive.ensembl.org/Mus_musculus/Gene/Summary?db=core;g=ENSMUSG00000032216
C1	FOXD1	0.724816	0	0.931227	0.168536	0.438	0.073	1849	16823	ENSMUSG00000078302	http://www.genecards.org/cgi-bin/carddisp.pl?gene=FOXD1	http://mar2016.archive.ensembl.org/Mus_musculus/Gene/Summary?db=core;g=ENSMUSG00000078302
C1	LRP6	0.729309	6.08288e-227	2.56919	1.15291	0.792	0.44	1849	16823	ENSMUSG00000030201	http://www.genecards.org/cgi-bin/carddisp.pl?gene=LRP6	http://mar2016.archive.ensembl.org/Mus_musculus/Gene/Summary?db=core;g=ENSMUSG00000030201
C1	COL6A6	0.72945	0	0.827043	0.101951	0.362	0.047	1849	16823	ENSMUSG00000043719	http://www.genecards.org/cgi-bin/carddisp.pl?gene=COL6A6	http://mar2016.archive.ensembl.org/Mus_musculus/Gene/Summary?db=core;g=ENSMUSG00000043719
C1	BSG	0.729898	1.69473e-281	7.86509	4.34517	0.977	0.753	1849	16823	ENSMUSG00000023175	http://www.genecards.org/cgi-bin/carddisp.pl?gene=BSG	http://mar2016.archive.ensembl.org/Mus_musculus/Gene/Summary?db=core;g=ENSMUSG00000023175
C1	FOXP2	0.73259	6.12547e-301	2.54383	1.13276	0.79	0.344	1849	16823	ENSMUSG00000029563	http://www.genecards.org/cgi-bin/carddisp.pl?gene=FOXP2	http://mar2016.archive.ensembl.org/Mus_musculus/Gene/Summary?db=core;g=ENSMUSG00000029563
C1	DAAM1	0.734827	1.19992e-207	1.94361	0.768787	0.661	0.306	1849	16823	ENSMUSG00000034574	http://www.genecards.org/cgi-bin/carddisp.pl?gene=DAAM1	http://mar2016.archive.ensembl.org/Mus_musculus/Gene/Summary?db=core;g=ENSMUSG00000034574
C1	SDC2	0.73619	2.53229e-231	2.93474	1.36211	0.813	0.443	1849	16823	ENSMUSG00000022261	http://www.genecards.org/cgi-bin/carddisp.pl?gene=SDC2	http://mar2016.archive.ensembl.org/Mus_musculus/Gene/Summary?db=core;g=ENSMUSG00000022261
C1	ADAMTS15	0.739684	0	1.04685	0.225796	0.462	0.086	1849	16823	ENSMUSG00000033453	http://www.genecards.org/cgi-bin/carddisp.pl?gene=ADAMTS15	http://mar2016.archive.ensembl.org/Mus_musculus/Gene/Summary?db=core;g=ENSMUSG00000033453
C1	ECM2	0.74072	7.14184e-276	2.50076	1.095	0.792	0.371	1849	16823	ENSMUSG00000043631	http://www.genecards.org/cgi-bin/carddisp.pl?gene=ECM2	http://mar2016.archive.ensembl.org/Mus_musculus/Gene/Summary?db=core;g=ENSMUSG00000043631
C1	DOCK9	0.742918	2.63282e-281	1.23922	0.338	0.545	0.156	1849	16823	ENSMUSG00000025558	http://www.genecards.org/cgi-bin/carddisp.pl?gene=DOCK9	http://mar2016.archive.ensembl.org/Mus_musculus/Gene/Summary?db=core;g=ENSMUSG00000025558
C1	IFITM3	0.745833	5.16458e-294	22.4035	12.9561	0.995	0.791	1849	16823	ENSMUSG00000025492	http://www.genecards.org/cgi-bin/carddisp.pl?gene=IFITM3	http://mar2016.archive.ensembl.org/Mus_musculus/Gene/Summary?db=core;g=ENSMUSG00000025492
C1	CD63	0.745853	0	11.3451	6.36158	0.995	0.757	1849	16823	ENSMUSG00000025351	http://www.genecards.org/cgi-bin/carddisp.pl?gene=CD63	http://mar2016.archive.ensembl.org/Mus_musculus/Gene/Summary?db=core;g=ENSMUSG00000025351
C1	SDF4	0.747892	8.91195e-273	3.96923	1.95904	0.916	0.623	1849	16823	ENSMUSG00000029076	http://www.genecards.org/cgi-bin/carddisp.pl?gene=SDF4	http://mar2016.archive.ensembl.org/Mus_musculus/Gene/Summary?db=core;g=ENSMUSG00000029076
C1	OLFML2B	0.748503	2.89693e-293	3.40883	1.62423	0.859	0.431	1849	16823	ENSMUSG00000038463	http://www.genecards.org/cgi-bin/carddisp.pl?gene=OLFML2B	http://mar2016.archive.ensembl.org/Mus_musculus/Gene/Summary?db=core;g=ENSMUSG00000038463
C1	RBMS3	0.751648	1.70261e-301	3.50045	1.67293	0.884	0.465	1849	16823	ENSMUSG00000039607	http://www.genecards.org/cgi-bin/carddisp.pl?gene=RBMS3	http://mar2016.archive.ensembl.org/Mus_musculus/Gene/Summary?db=core;g=ENSMUSG00000039607
C1	OAT	0.751901	1.05653e-283	5.44878	2.82942	0.952	0.652	1849	16823	ENSMUSG00000030934	http://www.genecards.org/cgi-bin/carddisp.pl?gene=OAT	http://mar2016.archive.ensembl.org/Mus_musculus/Gene/Summary?db=core;g=ENSMUSG00000030934
C1	KCNE4	0.757167	3.99222e-283	1.16101	0.278574	0.477	0.111	1849	16823	ENSMUSG00000047330	http://www.genecards.org/cgi-bin/carddisp.pl?gene=KCNE4	http://mar2016.archive.ensembl.org/Mus_musculus/Gene/Summary?db=core;g=ENSMUSG00000047330
C1	GRIA4	0.76158	0	0.937692	0.142947	0.42	0.056	1849	16823	ENSMUSG00000025892	http://www.genecards.org/cgi-bin/carddisp.pl?gene=GRIA4	http://mar2016.archive.ensembl.org/Mus_musculus/Gene/Summary?db=core;g=ENSMUSG00000025892
C1	SORCS2	0.762713	0	1.06719	0.218376	0.521	0.103	1849	16823	ENSMUSG00000029093	http://www.genecards.org/cgi-bin/carddisp.pl?gene=SORCS2	http://mar2016.archive.ensembl.org/Mus_musculus/Gene/Summary?db=core;g=ENSMUSG00000029093
C1	NENF	0.76428	4.16875e-293	6.82433	3.60655	0.97	0.675	1849	16823	ENSMUSG00000037499	http://www.genecards.org/cgi-bin/carddisp.pl?gene=NENF	http://mar2016.archive.ensembl.org/Mus_musculus/Gene/Summary?db=core;g=ENSMUSG00000037499
C1	TCN2	0.766145	5.05557e-284	1.91857	0.716079	0.738	0.315	1849	16823	ENSMUSG00000020432	http://www.genecards.org/cgi-bin/carddisp.pl?gene=TCN2	http://mar2016.archive.ensembl.org/Mus_musculus/Gene/Summary?db=core;g=ENSMUSG00000020432
C1	MARCKS	0.766238	0	5.2229	2.65874	0.905	0.476	1849	16823	ENSMUSG00000069662	http://www.genecards.org/cgi-bin/carddisp.pl?gene=MARCKS	http://mar2016.archive.ensembl.org/Mus_musculus/Gene/Summary?db=core;g=ENSMUSG00000069662
C1	DKK3	0.766276	2.00719e-282	3.96887	1.92136	0.878	0.467	1849	16823	ENSMUSG00000030772	http://www.genecards.org/cgi-bin/carddisp.pl?gene=DKK3	http://mar2016.archive.ensembl.org/Mus_musculus/Gene/Summary?db=core;g=ENSMUSG00000030772
C1	CFB	0.767106	0	1.01636	0.184801	0.491	0.085	1849	16823	ENSMUSG00000090231	http://www.genecards.org/cgi-bin/carddisp.pl?gene=CFB	http://mar2016.archive.ensembl.org/Mus_musculus/Gene/Summary?db=core;g=ENSMUSG00000090231
C1	MTCH1	0.770116	5.12283e-288	4.26498	2.08723	0.923	0.594	1849	16823	ENSMUSG00000024012	http://www.genecards.org/cgi-bin/carddisp.pl?gene=MTCH1	http://mar2016.archive.ensembl.org/Mus_musculus/Gene/Summary?db=core;g=ENSMUSG00000024012
C1	KAZALD1	0.774693	4.49298e-271	1.60912	0.525066	0.649	0.247	1849	16823	ENSMUSG00000025213	http://www.genecards.org/cgi-bin/carddisp.pl?gene=KAZALD1	http://mar2016.archive.ensembl.org/Mus_musculus/Gene/Summary?db=core;g=ENSMUSG00000025213
C1	TM7SF3	0.774895	4.31342e-286	1.82432	0.650619	0.729	0.32	1849	16823	ENSMUSG00000040234	http://www.genecards.org/cgi-bin/carddisp.pl?gene=TM7SF3	http://mar2016.archive.ensembl.org/Mus_musculus/Gene/Summary?db=core;g=ENSMUSG00000040234
C1	GPC6	0.783575	8.61107e-307	2.89837	1.26466	0.827	0.388	1849	16823	ENSMUSG00000058571	http://www.genecards.org/cgi-bin/carddisp.pl?gene=GPC6	http://mar2016.archive.ensembl.org/Mus_musculus/Gene/Summary?db=core;g=ENSMUSG00000058571
C1	SERPINA3N	0.785909	2.08917e-259	1.61702	0.517836	0.483	0.125	1849	16823	ENSMUSG00000021091	http://www.genecards.org/cgi-bin/carddisp.pl?gene=SERPINA3N	http://mar2016.archive.ensembl.org/Mus_musculus/Gene/Summary?db=core;g=ENSMUSG00000021091
C1	3632451O06RIK	0.787639	0	1.00859	0.163556	0.507	0.087	1849	16823	ENSMUSG00000036242	http://www.genecards.org/cgi-bin/carddisp.pl?gene=3632451O06RIK	http://mar2016.archive.ensembl.org/Mus_musculus/Gene/Summary?db=core;g=ENSMUSG00000036242
C1	NRP1	0.788203	7.54831e-265	7.3564	3.8389	0.941	0.6	1849	16823	ENSMUSG00000025810	http://www.genecards.org/cgi-bin/carddisp.pl?gene=NRP1	http://mar2016.archive.ensembl.org/Mus_musculus/Gene/Summary?db=core;g=ENSMUSG00000025810
C1	RECK	0.788307	2.59913e-278	1.67732	0.550228	0.659	0.25	1849	16823	ENSMUSG00000028476	http://www.genecards.org/cgi-bin/carddisp.pl?gene=RECK	http://mar2016.archive.ensembl.org/Mus_musculus/Gene/Summary?db=core;g=ENSMUSG00000028476
C1	EFEMP2	0.792039	5.02252e-287	2.26088	0.883251	0.784	0.37	1849	16823	ENSMUSG00000024909	http://www.genecards.org/cgi-bin/carddisp.pl?gene=EFEMP2	http://mar2016.archive.ensembl.org/Mus_musculus/Gene/Summary?db=core;g=ENSMUSG00000024909
C1	MAGED2	0.799141	1.03912e-238	2.07522	0.767302	0.693	0.32	1849	16823	ENSMUSG00000025268	http://www.genecards.org/cgi-bin/carddisp.pl?gene=MAGED2	http://mar2016.archive.ensembl.org/Mus_musculus/Gene/Summary?db=core;g=ENSMUSG00000025268
C1	ERGIC3	0.801674	1.24457e-294	2.9132	1.24494	0.862	0.507	1849	16823	ENSMUSG00000005881	http://www.genecards.org/cgi-bin/carddisp.pl?gene=ERGIC3	http://mar2016.archive.ensembl.org/Mus_musculus/Gene/Summary?db=core;g=ENSMUSG00000005881
C1	FUCA1	0.807026	5.04371e-296	4.01744	1.86776	0.91	0.587	1849	16823	ENSMUSG00000028673	http://www.genecards.org/cgi-bin/carddisp.pl?gene=FUCA1	http://mar2016.archive.ensembl.org/Mus_musculus/Gene/Summary?db=core;g=ENSMUSG00000028673
C1	ADM	0.807688	1.24657e-226	1.40012	0.37118	0.466	0.132	1849	16823	ENSMUSG00000030790	http://www.genecards.org/cgi-bin/carddisp.pl?gene=ADM	http://mar2016.archive.ensembl.org/Mus_musculus/Gene/Summary?db=core;g=ENSMUSG00000030790
C1	PLXDC2	0.81806	6.73687e-295	4.28151	1.99569	0.898	0.509	1849	16823	ENSMUSG00000026748	http://www.genecards.org/cgi-bin/carddisp.pl?gene=PLXDC2	http://mar2016.archive.ensembl.org/Mus_musculus/Gene/Summary?db=core;g=ENSMUSG00000026748
C1	P3H3	0.822021	0	2.90173	1.20701	0.84	0.418	1849	16823	ENSMUSG00000023191	http://www.genecards.org/cgi-bin/carddisp.pl?gene=P3H3	http://mar2016.archive.ensembl.org/Mus_musculus/Gene/Summary?db=core;g=ENSMUSG00000023191
C1	PHEX	0.822727	1.03981e-207	1.05543	0.162082	0.307	0.055	1849	16823	ENSMUSG00000057457	http://www.genecards.org/cgi-bin/carddisp.pl?gene=PHEX	http://mar2016.archive.ensembl.org/Mus_musculus/Gene/Summary?db=core;g=ENSMUSG00000057457
C1	GPX8	0.826289	0	3.09742	1.31085	0.868	0.424	1849	16823	ENSMUSG00000021760	http://www.genecards.org/cgi-bin/carddisp.pl?gene=GPX8	http://mar2016.archive.ensembl.org/Mus_musculus/Gene/Summary?db=core;g=ENSMUSG00000021760
C1	TUBA1A	0.828137	1.91536e-290	7.05497	3.53701	0.95	0.647	1849	16823	ENSMUSG00000072235	http://www.genecards.org/cgi-bin/carddisp.pl?gene=TUBA1A	http://mar2016.archive.ensembl.org/Mus_musculus/Gene/Summary?db=core;g=ENSMUSG00000072235
C1	SEPP1	0.828559	0	13.7637	7.31334	0.991	0.67	1849	16823	ENSMUSG00000064373	http://www.genecards.org/cgi-bin/carddisp.pl?gene=SEPP1	http://mar2016.archive.ensembl.org/Mus_musculus/Gene/Summary?db=core;g=ENSMUSG00000064373
C1	APP	0.830781	0	10.6065	5.52545	0.99	0.78	1849	16823	ENSMUSG00000022892	http://www.genecards.org/cgi-bin/carddisp.pl?gene=APP	http://mar2016.archive.ensembl.org/Mus_musculus/Gene/Summary?db=core;g=ENSMUSG00000022892
C1	DACT1	0.833603	0	1.38221	0.336722	0.547	0.137	1849	16823	ENSMUSG00000044548	http://www.genecards.org/cgi-bin/carddisp.pl?gene=DACT1	http://mar2016.archive.ensembl.org/Mus_musculus/Gene/Summary?db=core;g=ENSMUSG00000044548
C1	SELM	0.846788	0	6.60354	3.22773	0.968	0.631	1849	16823	ENSMUSG00000075702	http://www.genecards.org/cgi-bin/carddisp.pl?gene=SELM	http://mar2016.archive.ensembl.org/Mus_musculus/Gene/Summary?db=core;g=ENSMUSG00000075702
C1	ALDH1A1	0.848975	0	1.15452	0.196143	0.538	0.097	1849	16823	ENSMUSG00000053279	http://www.genecards.org/cgi-bin/carddisp.pl?gene=ALDH1A1	http://mar2016.archive.ensembl.org/Mus_musculus/Gene/Summary?db=core;g=ENSMUSG00000053279
C1	TMEM204	0.850539	0	1.28072	0.264834	0.58	0.128	1849	16823	ENSMUSG00000024168	http://www.genecards.org/cgi-bin/carddisp.pl?gene=TMEM204	http://mar2016.archive.ensembl.org/Mus_musculus/Gene/Summary?db=core;g=ENSMUSG00000024168
C1	CHRDL1	0.866563	4.54999e-304	1.19381	0.203199	0.434	0.082	1849	16823	ENSMUSG00000031283	http://www.genecards.org/cgi-bin/carddisp.pl?gene=CHRDL1	http://mar2016.archive.ensembl.org/Mus_musculus/Gene/Summary?db=core;g=ENSMUSG00000031283
C1	LAPTM4A	0.867999	0	12.4751	6.3831	0.995	0.808	1849	16823	ENSMUSG00000020585	http://www.genecards.org/cgi-bin/carddisp.pl?gene=LAPTM4A	http://mar2016.archive.ensembl.org/Mus_musculus/Gene/Summary?db=core;g=ENSMUSG00000020585
C1	ABCC9	0.868024	0	3.56721	1.50236	0.866	0.38	1849	16823	ENSMUSG00000030249	http://www.genecards.org/cgi-bin/carddisp.pl?gene=ABCC9	http://mar2016.archive.ensembl.org/Mus_musculus/Gene/Summary?db=core;g=ENSMUSG00000030249
C1	GAA	0.871331	0	1.90391	0.587398	0.73	0.287	1849	16823	ENSMUSG00000025579	http://www.genecards.org/cgi-bin/carddisp.pl?gene=GAA	http://mar2016.archive.ensembl.org/Mus_musculus/Gene/Summary?db=core;g=ENSMUSG00000025579
C1	PPIB	0.873926	0	10.5779	5.31758	0.985	0.783	1849	16823	ENSMUSG00000032383	http://www.genecards.org/cgi-bin/carddisp.pl?gene=PPIB	http://mar2016.archive.ensembl.org/Mus_musculus/Gene/Summary?db=core;g=ENSMUSG00000032383
C1	FKBP7	0.875608	0	3.30301	1.34524	0.879	0.458	1849	16823	ENSMUSG00000002732	http://www.genecards.org/cgi-bin/carddisp.pl?gene=FKBP7	http://mar2016.archive.ensembl.org/Mus_musculus/Gene/Summary?db=core;g=ENSMUSG00000002732
C1	MEG3	0.876093	0	13.5791	6.94327	0.968	0.516	1849	16823	ENSMUSG00000021268	http://www.genecards.org/cgi-bin/carddisp.pl?gene=MEG3	http://mar2016.archive.ensembl.org/Mus_musculus/Gene/Summary?db=core;g=ENSMUSG00000021268
C1	COL16A1	0.879541	0	1.6504	0.440601	0.664	0.179	1849	16823	ENSMUSG00000040690	http://www.genecards.org/cgi-bin/carddisp.pl?gene=COL16A1	http://mar2016.archive.ensembl.org/Mus_musculus/Gene/Summary?db=core;g=ENSMUSG00000040690
C1	LGI2	0.880004	0	1.14153	0.163636	0.444	0.062	1849	16823	ENSMUSG00000039252	http://www.genecards.org/cgi-bin/carddisp.pl?gene=LGI2	http://mar2016.archive.ensembl.org/Mus_musculus/Gene/Summary?db=core;g=ENSMUSG00000039252
C1	PIK3R1	0.880629	0	3.62844	1.51385	0.878	0.469	1849	16823	ENSMUSG00000041417	http://www.genecards.org/cgi-bin/carddisp.pl?gene=PIK3R1	http://mar2016.archive.ensembl.org/Mus_musculus/Gene/Summary?db=core;g=ENSMUSG00000041417
C1	CLEC3B	0.884327	4.89076e-290	2.77206	1.04348	0.525	0.14	1849	16823	ENSMUSG00000025784	http://www.genecards.org/cgi-bin/carddisp.pl?gene=CLEC3B	http://mar2016.archive.ensembl.org/Mus_musculus/Gene/Summary?db=core;g=ENSMUSG00000025784
C1	TIMP3	0.887817	1.44557e-288	22.4206	11.6572	0.992	0.736	1849	16823	ENSMUSG00000020044	http://www.genecards.org/cgi-bin/carddisp.pl?gene=TIMP3	http://mar2016.archive.ensembl.org/Mus_musculus/Gene/Summary?db=core;g=ENSMUSG00000020044
C1	GLUL	0.892532	2.19171e-226	3.96177	1.67275	0.798	0.446	1849	16823	ENSMUSG00000026473	http://www.genecards.org/cgi-bin/carddisp.pl?gene=GLUL	http://mar2016.archive.ensembl.org/Mus_musculus/Gene/Summary?db=core;g=ENSMUSG00000026473
C1	GPX3	0.894191	3.82993e-228	2.27247	0.760749	0.476	0.136	1849	16823	ENSMUSG00000018339	http://www.genecards.org/cgi-bin/carddisp.pl?gene=GPX3	http://mar2016.archive.ensembl.org/Mus_musculus/Gene/Summary?db=core;g=ENSMUSG00000018339
C1	SPRY1	0.896	0	1.51335	0.350612	0.58	0.145	1849	16823	ENSMUSG00000037211	http://www.genecards.org/cgi-bin/carddisp.pl?gene=SPRY1	http://mar2016.archive.ensembl.org/Mus_musculus/Gene/Summary?db=core;g=ENSMUSG00000037211
C1	THY1	0.897618	0	2.04317	0.633491	0.564	0.148	1849	16823	ENSMUSG00000032011	http://www.genecards.org/cgi-bin/carddisp.pl?gene=THY1	http://mar2016.archive.ensembl.org/Mus_musculus/Gene/Summary?db=core;g=ENSMUSG00000032011
C1	FZD4	0.899727	0	2.55061	0.903086	0.744	0.292	1849	16823	ENSMUSG00000049791	http://www.genecards.org/cgi-bin/carddisp.pl?gene=FZD4	http://mar2016.archive.ensembl.org/Mus_musculus/Gene/Summary?db=core;g=ENSMUSG00000049791
C1	OMD	0.903741	0	1.51499	0.344261	0.598	0.136	1849	16823	ENSMUSG00000048368	http://www.genecards.org/cgi-bin/carddisp.pl?gene=OMD	http://mar2016.archive.ensembl.org/Mus_musculus/Gene/Summary?db=core;g=ENSMUSG00000048368
C1	IGSF10	0.903854	0	1.39171	0.278264	0.585	0.122	1849	16823	ENSMUSG00000036334	http://www.genecards.org/cgi-bin/carddisp.pl?gene=IGSF10	http://mar2016.archive.ensembl.org/Mus_musculus/Gene/Summary?db=core;g=ENSMUSG00000036334
C1	SHISA3	0.90746	0	1.15177	0.14716	0.406	0.051	1849	16823	ENSMUSG00000050010	http://www.genecards.org/cgi-bin/carddisp.pl?gene=SHISA3	http://mar2016.archive.ensembl.org/Mus_musculus/Gene/Summary?db=core;g=ENSMUSG00000050010
C1	MS4A4D	0.907745	0	1.34382	0.249299	0.535	0.1	1849	16823	ENSMUSG00000024678	http://www.genecards.org/cgi-bin/carddisp.pl?gene=MS4A4D	http://mar2016.archive.ensembl.org/Mus_musculus/Gene/Summary?db=core;g=ENSMUSG00000024678
C1	QPCT	0.908796	0	2.20363	0.706346	0.761	0.309	1849	16823	ENSMUSG00000024084	http://www.genecards.org/cgi-bin/carddisp.pl?gene=QPCT	http://mar2016.archive.ensembl.org/Mus_musculus/Gene/Summary?db=core;g=ENSMUSG00000024084
C1	COL4A5	0.910108	1.07033e-275	3.71327	1.50815	0.814	0.417	1849	16823	ENSMUSG00000031274	http://www.genecards.org/cgi-bin/carddisp.pl?gene=COL4A5	http://mar2016.archive.ensembl.org/Mus_musculus/Gene/Summary?db=core;g=ENSMUSG00000031274
C1	GSTM2	0.912439	0	2.77835	1.00739	0.838	0.38	1849	16823	ENSMUSG00000040562	http://www.genecards.org/cgi-bin/carddisp.pl?gene=GSTM2	http://mar2016.archive.ensembl.org/Mus_musculus/Gene/Summary?db=core;g=ENSMUSG00000040562
C1	LOX	0.91411	1.19548e-224	4.70549	2.02774	0.811	0.455	1849	16823	ENSMUSG00000024529	http://www.genecards.org/cgi-bin/carddisp.pl?gene=LOX	http://mar2016.archive.ensembl.org/Mus_musculus/Gene/Summary?db=core;g=ENSMUSG00000024529
C1	DIO2	0.91465	1.58892e-281	2.13766	0.664443	0.526	0.141	1849	16823	ENSMUSG00000007682	http://www.genecards.org/cgi-bin/carddisp.pl?gene=DIO2	http://mar2016.archive.ensembl.org/Mus_musculus/Gene/Summary?db=core;g=ENSMUSG00000007682
C1	SCARA5	0.916845	0	1.60088	0.377597	0.562	0.107	1849	16823	ENSMUSG00000022032	http://www.genecards.org/cgi-bin/carddisp.pl?gene=SCARA5	http://mar2016.archive.ensembl.org/Mus_musculus/Gene/Summary?db=core;g=ENSMUSG00000022032
C1	AR	0.919905	0	1.919	0.54282	0.699	0.213	1849	16823	ENSMUSG00000046532	http://www.genecards.org/cgi-bin/carddisp.pl?gene=AR	http://mar2016.archive.ensembl.org/Mus_musculus/Gene/Summary?db=core;g=ENSMUSG00000046532
C1	PPIC	0.921209	1.85625e-304	3.57285	1.41477	0.835	0.428	1849	16823	ENSMUSG00000024538	http://www.genecards.org/cgi-bin/carddisp.pl?gene=PPIC	http://mar2016.archive.ensembl.org/Mus_musculus/Gene/Summary?db=core;g=ENSMUSG00000024538
C1	CD200	0.92793	5.11987e-306	10.3341	4.95735	0.958	0.612	1849	16823	ENSMUSG00000022661	http://www.genecards.org/cgi-bin/carddisp.pl?gene=CD200	http://mar2016.archive.ensembl.org/Mus_musculus/Gene/Summary?db=core;g=ENSMUSG00000022661
C1	KCNJ8	0.930511	0	2.24518	0.702655	0.69	0.233	1849	16823	ENSMUSG00000030247	http://www.genecards.org/cgi-bin/carddisp.pl?gene=KCNJ8	http://mar2016.archive.ensembl.org/Mus_musculus/Gene/Summary?db=core;g=ENSMUSG00000030247
C1	COL4A4	0.933871	0	2.15968	0.653941	0.684	0.211	1849	16823	ENSMUSG00000067158	http://www.genecards.org/cgi-bin/carddisp.pl?gene=COL4A4	http://mar2016.archive.ensembl.org/Mus_musculus/Gene/Summary?db=core;g=ENSMUSG00000067158
C1	VKORC1	0.934555	0	3.57144	1.39179	0.899	0.493	1849	16823	ENSMUSG00000096145	http://www.genecards.org/cgi-bin/carddisp.pl?gene=VKORC1	http://mar2016.archive.ensembl.org/Mus_musculus/Gene/Summary?db=core;g=ENSMUSG00000096145
C1	ENTPD2	0.938531	0	2.08747	0.610929	0.697	0.193	1849	16823	ENSMUSG00000015085	http://www.genecards.org/cgi-bin/carddisp.pl?gene=ENTPD2	http://mar2016.archive.ensembl.org/Mus_musculus/Gene/Summary?db=core;g=ENSMUSG00000015085
C1	ADAMTS5	0.942233	0	3.02197	1.09314	0.725	0.275	1849	16823	ENSMUSG00000022894	http://www.genecards.org/cgi-bin/carddisp.pl?gene=ADAMTS5	http://mar2016.archive.ensembl.org/Mus_musculus/Gene/Summary?db=core;g=ENSMUSG00000022894
C1	PCSK6	0.942286	0	1.45636	0.278306	0.514	0.095	1849	16823	ENSMUSG00000030513	http://www.genecards.org/cgi-bin/carddisp.pl?gene=PCSK6	http://mar2016.archive.ensembl.org/Mus_musculus/Gene/Summary?db=core;g=ENSMUSG00000030513
C1	PRDX4	0.944091	0	4.23572	1.7213	0.904	0.542	1849	16823	ENSMUSG00000025289	http://www.genecards.org/cgi-bin/carddisp.pl?gene=PRDX4	http://mar2016.archive.ensembl.org/Mus_musculus/Gene/Summary?db=core;g=ENSMUSG00000025289
C1	HTRA3	0.945642	0	2.78657	0.965984	0.764	0.309	1849	16823	ENSMUSG00000029096	http://www.genecards.org/cgi-bin/carddisp.pl?gene=HTRA3	http://mar2016.archive.ensembl.org/Mus_musculus/Gene/Summary?db=core;g=ENSMUSG00000029096
C1	TMED3	0.955418	0	4.59039	1.88292	0.925	0.566	1849	16823	ENSMUSG00000032353	http://www.genecards.org/cgi-bin/carddisp.pl?gene=TMED3	http://mar2016.archive.ensembl.org/Mus_musculus/Gene/Summary?db=core;g=ENSMUSG00000032353
C1	PRSS23	0.958907	1.37371e-307	3.22432	1.17319	0.752	0.309	1849	16823	ENSMUSG00000039405	http://www.genecards.org/cgi-bin/carddisp.pl?gene=PRSS23	http://mar2016.archive.ensembl.org/Mus_musculus/Gene/Summary?db=core;g=ENSMUSG00000039405
C1	COL6A2	0.975244	0	4.4936	1.79434	0.902	0.456	1849	16823	ENSMUSG00000020241	http://www.genecards.org/cgi-bin/carddisp.pl?gene=COL6A2	http://mar2016.archive.ensembl.org/Mus_musculus/Gene/Summary?db=core;g=ENSMUSG00000020241
C1	SLC43A3	0.982464	0	4.39264	1.7293	0.842	0.37	1849	16823	ENSMUSG00000027074	http://www.genecards.org/cgi-bin/carddisp.pl?gene=SLC43A3	http://mar2016.archive.ensembl.org/Mus_musculus/Gene/Summary?db=core;g=ENSMUSG00000027074
C1	GSTT1	0.983484	0	2.507	0.773691	0.818	0.321	1849	16823	ENSMUSG00000001663	http://www.genecards.org/cgi-bin/carddisp.pl?gene=GSTT1	http://mar2016.archive.ensembl.org/Mus_musculus/Gene/Summary?db=core;g=ENSMUSG00000001663
C1	PCOLCE2	0.996301	0	6.97594	2.99821	0.914	0.495	1849	16823	ENSMUSG00000015354	http://www.genecards.org/cgi-bin/carddisp.pl?gene=PCOLCE2	http://mar2016.archive.ensembl.org/Mus_musculus/Gene/Summary?db=core;g=ENSMUSG00000015354
C1	CDH11	1.00024	0	1.94677	0.47314	0.635	0.162	1849	16823	ENSMUSG00000031673	http://www.genecards.org/cgi-bin/carddisp.pl?gene=CDH11	http://mar2016.archive.ensembl.org/Mus_musculus/Gene/Summary?db=core;g=ENSMUSG00000031673
C1	BGN	1.00082	0	55.8171	27.3925	1	0.849	1849	16823	ENSMUSG00000031375	http://www.genecards.org/cgi-bin/carddisp.pl?gene=BGN	http://mar2016.archive.ensembl.org/Mus_musculus/Gene/Summary?db=core;g=ENSMUSG00000031375
C1	FKBP9	1.0022	0	4.22746	1.60975	0.916	0.508	1849	16823	ENSMUSG00000029781	http://www.genecards.org/cgi-bin/carddisp.pl?gene=FKBP9	http://mar2016.archive.ensembl.org/Mus_musculus/Gene/Summary?db=core;g=ENSMUSG00000029781
C1	THBS2	1.00714	0	1.78922	0.387725	0.591	0.173	1849	16823	ENSMUSG00000023885	http://www.genecards.org/cgi-bin/carddisp.pl?gene=THBS2	http://mar2016.archive.ensembl.org/Mus_musculus/Gene/Summary?db=core;g=ENSMUSG00000023885
C1	COLEC12	1.01098	0	3.78697	1.37534	0.888	0.429	1849	16823	ENSMUSG00000036103	http://www.genecards.org/cgi-bin/carddisp.pl?gene=COLEC12	http://mar2016.archive.ensembl.org/Mus_musculus/Gene/Summary?db=core;g=ENSMUSG00000036103
C1	TMEM119	1.01256	0	1.8568	0.416018	0.705	0.177	1849	16823	ENSMUSG00000054675	http://www.genecards.org/cgi-bin/carddisp.pl?gene=TMEM119	http://mar2016.archive.ensembl.org/Mus_musculus/Gene/Summary?db=core;g=ENSMUSG00000054675
C1	CRISPLD2	1.01349	0	4.42271	1.68611	0.895	0.39	1849	16823	ENSMUSG00000031825	http://www.genecards.org/cgi-bin/carddisp.pl?gene=CRISPLD2	http://mar2016.archive.ensembl.org/Mus_musculus/Gene/Summary?db=core;g=ENSMUSG00000031825
C1	CYP1B1	1.02248	0	3.68034	1.30399	0.863	0.306	1849	16823	ENSMUSG00000024087	http://www.genecards.org/cgi-bin/carddisp.pl?gene=CYP1B1	http://mar2016.archive.ensembl.org/Mus_musculus/Gene/Summary?db=core;g=ENSMUSG00000024087
C1	C1QTNF7	1.02799	0	1.79693	0.371596	0.624	0.152	1849	16823	ENSMUSG00000061535	http://www.genecards.org/cgi-bin/carddisp.pl?gene=C1QTNF7	http://mar2016.archive.ensembl.org/Mus_musculus/Gene/Summary?db=core;g=ENSMUSG00000061535
C1	IGFBP5	1.02838	1.78649e-261	11.718	5.23513	0.704	0.292	1849	16823	ENSMUSG00000026185	http://www.genecards.org/cgi-bin/carddisp.pl?gene=IGFBP5	http://mar2016.archive.ensembl.org/Mus_musculus/Gene/Summary?db=core;g=ENSMUSG00000026185
C1	ABCA8B	1.0292	0	1.69427	0.320143	0.634	0.119	1849	16823	ENSMUSG00000020620	http://www.genecards.org/cgi-bin/carddisp.pl?gene=ABCA8B	http://mar2016.archive.ensembl.org/Mus_musculus/Gene/Summary?db=core;g=ENSMUSG00000020620
C1	MFAP2	1.03132	0	1.95912	0.44779	0.683	0.186	1849	16823	ENSMUSG00000060572	http://www.genecards.org/cgi-bin/carddisp.pl?gene=MFAP2	http://mar2016.archive.ensembl.org/Mus_musculus/Gene/Summary?db=core;g=ENSMUSG00000060572
C1	ART4	1.0343	0	1.64341	0.290652	0.636	0.138	1849	16823	ENSMUSG00000030217	http://www.genecards.org/cgi-bin/carddisp.pl?gene=ART4	http://mar2016.archive.ensembl.org/Mus_musculus/Gene/Summary?db=core;g=ENSMUSG00000030217
C1	LRP1	1.0423	0	9.47364	4.08551	0.986	0.664	1849	16823	ENSMUSG00000040249	http://www.genecards.org/cgi-bin/carddisp.pl?gene=LRP1	http://mar2016.archive.ensembl.org/Mus_musculus/Gene/Summary?db=core;g=ENSMUSG00000040249
C1	C3	1.04738	1.1874e-302	5.60307	2.19488	0.624	0.196	1849	16823	ENSMUSG00000024164	http://www.genecards.org/cgi-bin/carddisp.pl?gene=C3	http://mar2016.archive.ensembl.org/Mus_musculus/Gene/Summary?db=core;g=ENSMUSG00000024164
C1	ACKR3	1.04821	0	3.43152	1.14294	0.751	0.27	1849	16823	ENSMUSG00000044337	http://www.genecards.org/cgi-bin/carddisp.pl?gene=ACKR3	http://mar2016.archive.ensembl.org/Mus_musculus/Gene/Summary?db=core;g=ENSMUSG00000044337
C1	CCBE1	1.06924	0	1.32837	0.109629	0.456	0.043	1849	16823	ENSMUSG00000046318	http://www.genecards.org/cgi-bin/carddisp.pl?gene=CCBE1	http://mar2016.archive.ensembl.org/Mus_musculus/Gene/Summary?db=core;g=ENSMUSG00000046318
C1	NFIB	1.07695	0	14.3904	6.29553	0.998	0.702	1849	16823	ENSMUSG00000008575	http://www.genecards.org/cgi-bin/carddisp.pl?gene=NFIB	http://mar2016.archive.ensembl.org/Mus_musculus/Gene/Summary?db=core;g=ENSMUSG00000008575
C1	GAS6	1.0927	0	15.6075	6.78693	0.984	0.727	1849	16823	ENSMUSG00000031451	http://www.genecards.org/cgi-bin/carddisp.pl?gene=GAS6	http://mar2016.archive.ensembl.org/Mus_musculus/Gene/Summary?db=core;g=ENSMUSG00000031451
C1	NDUFA4L2	1.09335	0	2.03717	0.423437	0.674	0.133	1849	16823	ENSMUSG00000040280	http://www.genecards.org/cgi-bin/carddisp.pl?gene=NDUFA4L2	http://mar2016.archive.ensembl.org/Mus_musculus/Gene/Summary?db=core;g=ENSMUSG00000040280
C1	PI16	1.0975	0	7.26965	2.86462	0.86	0.29	1849	16823	ENSMUSG00000024011	http://www.genecards.org/cgi-bin/carddisp.pl?gene=PI16	http://mar2016.archive.ensembl.org/Mus_musculus/Gene/Summary?db=core;g=ENSMUSG00000024011
C1	SERPINH1	1.1022	0	9.69053	3.9797	0.964	0.617	1849	16823	ENSMUSG00000070436	http://www.genecards.org/cgi-bin/carddisp.pl?gene=SERPINH1	http://mar2016.archive.ensembl.org/Mus_musculus/Gene/Summary?db=core;g=ENSMUSG00000070436
C1	CCDC80	1.11114	0	8.22152	3.26891	0.95	0.562	1849	16823	ENSMUSG00000022665	http://www.genecards.org/cgi-bin/carddisp.pl?gene=CCDC80	http://mar2016.archive.ensembl.org/Mus_musculus/Gene/Summary?db=core;g=ENSMUSG00000022665
C1	BACE2	1.11851	0	2.08088	0.418962	0.731	0.181	1849	16823	ENSMUSG00000040605	http://www.genecards.org/cgi-bin/carddisp.pl?gene=BACE2	http://mar2016.archive.ensembl.org/Mus_musculus/Gene/Summary?db=core;g=ENSMUSG00000040605
C1	CPZ	1.1268	0	1.44428	0.119308	0.533	0.049	1849	16823	ENSMUSG00000036596	http://www.genecards.org/cgi-bin/carddisp.pl?gene=CPZ	http://mar2016.archive.ensembl.org/Mus_musculus/Gene/Summary?db=core;g=ENSMUSG00000036596
C1	RARRES2	1.1285	0	6.47814	2.42044	0.913	0.463	1849	16823	ENSMUSG00000009281	http://www.genecards.org/cgi-bin/carddisp.pl?gene=RARRES2	http://mar2016.archive.ensembl.org/Mus_musculus/Gene/Summary?db=core;g=ENSMUSG00000009281
C1	RCN3	1.13077	0	7.73932	2.99099	0.97	0.604	1849	16823	ENSMUSG00000019539	http://www.genecards.org/cgi-bin/carddisp.pl?gene=RCN3	http://mar2016.archive.ensembl.org/Mus_musculus/Gene/Summary?db=core;g=ENSMUSG00000019539
C1	TSPAN11	1.14304	0	2.24937	0.471332	0.71	0.154	1849	16823	ENSMUSG00000030351	http://www.genecards.org/cgi-bin/carddisp.pl?gene=TSPAN11	http://mar2016.archive.ensembl.org/Mus_musculus/Gene/Summary?db=core;g=ENSMUSG00000030351
C1	C1RA	1.15841	0	2.54199	0.586836	0.803	0.231	1849	16823	ENSMUSG00000055172	http://www.genecards.org/cgi-bin/carddisp.pl?gene=C1RA	http://mar2016.archive.ensembl.org/Mus_musculus/Gene/Summary?db=core;g=ENSMUSG00000055172
C1	MATN2	1.16434	0	1.95611	0.31892	0.65	0.135	1849	16823	ENSMUSG00000022324	http://www.genecards.org/cgi-bin/carddisp.pl?gene=MATN2	http://mar2016.archive.ensembl.org/Mus_musculus/Gene/Summary?db=core;g=ENSMUSG00000022324
C1	MGP	1.17227	0	226.434	99.9174	1	0.956	1849	16823	ENSMUSG00000030218	http://www.genecards.org/cgi-bin/carddisp.pl?gene=MGP	http://mar2016.archive.ensembl.org/Mus_musculus/Gene/Summary?db=core;g=ENSMUSG00000030218
C1	NTRK2	1.17249	0	1.94613	0.307064	0.643	0.126	1849	16823	ENSMUSG00000055254	http://www.genecards.org/cgi-bin/carddisp.pl?gene=NTRK2	http://mar2016.archive.ensembl.org/Mus_musculus/Gene/Summary?db=core;g=ENSMUSG00000055254
C1	MXRA7	1.17298	0	4.43656	1.41114	0.928	0.422	1849	16823	ENSMUSG00000020814	http://www.genecards.org/cgi-bin/carddisp.pl?gene=MXRA7	http://mar2016.archive.ensembl.org/Mus_musculus/Gene/Summary?db=core;g=ENSMUSG00000020814
C1	PDLIM2	1.18507	0	3.90006	1.15506	0.892	0.388	1849	16823	ENSMUSG00000022090	http://www.genecards.org/cgi-bin/carddisp.pl?gene=PDLIM2	http://mar2016.archive.ensembl.org/Mus_musculus/Gene/Summary?db=core;g=ENSMUSG00000022090
C1	C2	1.18679	0	1.71394	0.192178	0.612	0.072	1849	16823	ENSMUSG00000024371	http://www.genecards.org/cgi-bin/carddisp.pl?gene=C2	http://mar2016.archive.ensembl.org/Mus_musculus/Gene/Summary?db=core;g=ENSMUSG00000024371
C1	TIMP2	1.19128	0	20.3571	8.35256	0.999	0.809	1849	16823	ENSMUSG00000017466	http://www.genecards.org/cgi-bin/carddisp.pl?gene=TIMP2	http://mar2016.archive.ensembl.org/Mus_musculus/Gene/Summary?db=core;g=ENSMUSG00000017466
C1	FBLN5	1.1981	0	16.4063	6.58654	0.969	0.626	1849	16823	ENSMUSG00000021186	http://www.genecards.org/cgi-bin/carddisp.pl?gene=FBLN5	http://mar2016.archive.ensembl.org/Mus_musculus/Gene/Summary?db=core;g=ENSMUSG00000021186
C1	COL6A1	1.20178	0	7.19483	2.5626	0.969	0.509	1849	16823	ENSMUSG00000001119	http://www.genecards.org/cgi-bin/carddisp.pl?gene=COL6A1	http://mar2016.archive.ensembl.org/Mus_musculus/Gene/Summary?db=core;g=ENSMUSG00000001119
C1	LOXL1	1.20621	0	7.33586	2.61282	0.936	0.505	1849	16823	ENSMUSG00000032334	http://www.genecards.org/cgi-bin/carddisp.pl?gene=LOXL1	http://mar2016.archive.ensembl.org/Mus_musculus/Gene/Summary?db=core;g=ENSMUSG00000032334
C1	NID1	1.20755	0	3.42865	0.917618	0.862	0.28	1849	16823	ENSMUSG00000005397	http://www.genecards.org/cgi-bin/carddisp.pl?gene=NID1	http://mar2016.archive.ensembl.org/Mus_musculus/Gene/Summary?db=core;g=ENSMUSG00000005397
C1	SLC6A6	1.21082	1.58692e-303	6.13394	2.08203	0.836	0.529	1849	16823	ENSMUSG00000030096	http://www.genecards.org/cgi-bin/carddisp.pl?gene=SLC6A6	http://mar2016.archive.ensembl.org/Mus_musculus/Gene/Summary?db=core;g=ENSMUSG00000030096
C1	PRELP	1.21709	0	5.99583	2.00924	0.942	0.445	1849	16823	ENSMUSG00000041577	http://www.genecards.org/cgi-bin/carddisp.pl?gene=PRELP	http://mar2016.archive.ensembl.org/Mus_musculus/Gene/Summary?db=core;g=ENSMUSG00000041577
C1	MMP2	1.22702	0	7.71073	2.7212	0.933	0.437	1849	16823	ENSMUSG00000031740	http://www.genecards.org/cgi-bin/carddisp.pl?gene=MMP2	http://mar2016.archive.ensembl.org/Mus_musculus/Gene/Summary?db=core;g=ENSMUSG00000031740
C1	LAMA2	1.24074	0	3.69859	0.988237	0.858	0.264	1849	16823	ENSMUSG00000019899	http://www.genecards.org/cgi-bin/carddisp.pl?gene=LAMA2	http://mar2016.archive.ensembl.org/Mus_musculus/Gene/Summary?db=core;g=ENSMUSG00000019899
C1	COL6A3	1.24655	0	6.49408	2.15842	0.891	0.432	1849	16823	ENSMUSG00000048126	http://www.genecards.org/cgi-bin/carddisp.pl?gene=COL6A3	http://mar2016.archive.ensembl.org/Mus_musculus/Gene/Summary?db=core;g=ENSMUSG00000048126
C1	C1QTNF2	1.24945	0	3.03345	0.696504	0.823	0.285	1849	16823	ENSMUSG00000046491	http://www.genecards.org/cgi-bin/carddisp.pl?gene=C1QTNF2	http://mar2016.archive.ensembl.org/Mus_musculus/Gene/Summary?db=core;g=ENSMUSG00000046491
C1	CFH	1.25561	0	38.8986	15.7101	0.997	0.649	1849	16823	ENSMUSG00000026365	http://www.genecards.org/cgi-bin/carddisp.pl?gene=CFH	http://mar2016.archive.ensembl.org/Mus_musculus/Gene/Summary?db=core;g=ENSMUSG00000026365
C1	PDGFRA	1.25774	0	3.69436	0.963176	0.862	0.248	1849	16823	ENSMUSG00000029231	http://www.genecards.org/cgi-bin/carddisp.pl?gene=PDGFRA	http://mar2016.archive.ensembl.org/Mus_musculus/Gene/Summary?db=core;g=ENSMUSG00000029231
C1	PAX1	1.25851	0	1.80983	0.17444	0.56	0.063	1849	16823	ENSMUSG00000037034	http://www.genecards.org/cgi-bin/carddisp.pl?gene=PAX1	http://mar2016.archive.ensembl.org/Mus_musculus/Gene/Summary?db=core;g=ENSMUSG00000037034
C1	TNFSF13B	1.26069	0	2.09062	0.289855	0.66	0.116	1849	16823	ENSMUSG00000031497	http://www.genecards.org/cgi-bin/carddisp.pl?gene=TNFSF13B	http://mar2016.archive.ensembl.org/Mus_musculus/Gene/Summary?db=core;g=ENSMUSG00000031497
C1	GM26771	1.263	0	2.39822	0.415958	0.507	0.11	1849	16823	ENSMUSG00000097250	http://www.genecards.org/cgi-bin/carddisp.pl?gene=GM26771	http://mar2016.archive.ensembl.org/Mus_musculus/Gene/Summary?db=core;g=ENSMUSG00000097250
C1	HHIP	1.27473	0	2.39481	0.403082	0.549	0.085	1849	16823	ENSMUSG00000064325	http://www.genecards.org/cgi-bin/carddisp.pl?gene=HHIP	http://mar2016.archive.ensembl.org/Mus_musculus/Gene/Summary?db=core;g=ENSMUSG00000064325
C1	EPHA3	1.2749	0	3.15728	0.718012	0.831	0.237	1849	16823	ENSMUSG00000052504	http://www.genecards.org/cgi-bin/carddisp.pl?gene=EPHA3	http://mar2016.archive.ensembl.org/Mus_musculus/Gene/Summary?db=core;g=ENSMUSG00000052504
C1	SRPX	1.29702	0	2.34513	0.361356	0.773	0.137	1849	16823	ENSMUSG00000090084	http://www.genecards.org/cgi-bin/carddisp.pl?gene=SRPX	http://mar2016.archive.ensembl.org/Mus_musculus/Gene/Summary?db=core;g=ENSMUSG00000090084
C1	C1S1	1.30446	0	3.40188	0.782193	0.882	0.224	1849	16823	ENSMUSG00000038521	http://www.genecards.org/cgi-bin/carddisp.pl?gene=C1S1	http://mar2016.archive.ensembl.org/Mus_musculus/Gene/Summary?db=core;g=ENSMUSG00000038521
C1	FMO1	1.31424	0	2.78254	0.521096	0.772	0.176	1849	16823	ENSMUSG00000040181	http://www.genecards.org/cgi-bin/carddisp.pl?gene=FMO1	http://mar2016.archive.ensembl.org/Mus_musculus/Gene/Summary?db=core;g=ENSMUSG00000040181
C1	ISLR	1.31554	0	5.05376	1.43225	0.935	0.376	1849	16823	ENSMUSG00000037206	http://www.genecards.org/cgi-bin/carddisp.pl?gene=ISLR	http://mar2016.archive.ensembl.org/Mus_musculus/Gene/Summary?db=core;g=ENSMUSG00000037206
C1	RNASE4	1.31625	0	7.91094	2.57843	0.977	0.534	1849	16823	ENSMUSG00000021876	http://www.genecards.org/cgi-bin/carddisp.pl?gene=RNASE4	http://mar2016.archive.ensembl.org/Mus_musculus/Gene/Summary?db=core;g=ENSMUSG00000021876
C1	CTSL	1.33157	0	23.6607	8.7986	0.999	0.8	1849	16823	ENSMUSG00000021477	http://www.genecards.org/cgi-bin/carddisp.pl?gene=CTSL	http://mar2016.archive.ensembl.org/Mus_musculus/Gene/Summary?db=core;g=ENSMUSG00000021477
C1	STEAP4	1.34978	0	2.50261	0.374261	0.699	0.116	1849	16823	ENSMUSG00000012428	http://www.genecards.org/cgi-bin/carddisp.pl?gene=STEAP4	http://mar2016.archive.ensembl.org/Mus_musculus/Gene/Summary?db=core;g=ENSMUSG00000012428
C1	CLEC11A	1.35293	0	2.70231	0.449445	0.786	0.172	1849	16823	ENSMUSG00000004473	http://www.genecards.org/cgi-bin/carddisp.pl?gene=CLEC11A	http://mar2016.archive.ensembl.org/Mus_musculus/Gene/Summary?db=core;g=ENSMUSG00000004473
C1	PRRX1	1.35929	0	6.66263	1.98669	0.943	0.45	1849	16823	ENSMUSG00000026586	http://www.genecards.org/cgi-bin/carddisp.pl?gene=PRRX1	http://mar2016.archive.ensembl.org/Mus_musculus/Gene/Summary?db=core;g=ENSMUSG00000026586
C1	IGF1	1.36076	0	8.13687	2.55768	0.83	0.351	1849	16823	ENSMUSG00000020053	http://www.genecards.org/cgi-bin/carddisp.pl?gene=IGF1	http://mar2016.archive.ensembl.org/Mus_musculus/Gene/Summary?db=core;g=ENSMUSG00000020053
C1	CST3	1.41138	0	186.586	69.5235	1	0.961	1849	16823	ENSMUSG00000027447	http://www.genecards.org/cgi-bin/carddisp.pl?gene=CST3	http://mar2016.archive.ensembl.org/Mus_musculus/Gene/Summary?db=core;g=ENSMUSG00000027447
C1	PLPP3	1.4114	0	8.36996	2.52259	0.957	0.468	1849	16823	ENSMUSG00000028517	http://www.genecards.org/cgi-bin/carddisp.pl?gene=PLPP3	http://mar2016.archive.ensembl.org/Mus_musculus/Gene/Summary?db=core;g=ENSMUSG00000028517
C1	SPARC	1.42628	0	115.497	42.3474	1	0.893	1849	16823	ENSMUSG00000018593	http://www.genecards.org/cgi-bin/carddisp.pl?gene=SPARC	http://mar2016.archive.ensembl.org/Mus_musculus/Gene/Summary?db=core;g=ENSMUSG00000018593
C1	AEBP1	1.43241	0	23.3966	8.03925	0.997	0.688	1849	16823	ENSMUSG00000020473	http://www.genecards.org/cgi-bin/carddisp.pl?gene=AEBP1	http://mar2016.archive.ensembl.org/Mus_musculus/Gene/Summary?db=core;g=ENSMUSG00000020473
C1	GSN	1.4395	0	50.8553	18.1188	0.999	0.794	1849	16823	ENSMUSG00000026879	http://www.genecards.org/cgi-bin/carddisp.pl?gene=GSN	http://mar2016.archive.ensembl.org/Mus_musculus/Gene/Summary?db=core;g=ENSMUSG00000026879
C1	MMP23	1.44578	0	4.53006	1.03005	0.91	0.331	1849	16823	ENSMUSG00000029061	http://www.genecards.org/cgi-bin/carddisp.pl?gene=MMP23	http://mar2016.archive.ensembl.org/Mus_musculus/Gene/Summary?db=core;g=ENSMUSG00000029061
C1	CTSK	1.49133	0	3.72294	0.679882	0.838	0.22	1849	16823	ENSMUSG00000028111	http://www.genecards.org/cgi-bin/carddisp.pl?gene=CTSK	http://mar2016.archive.ensembl.org/Mus_musculus/Gene/Summary?db=core;g=ENSMUSG00000028111
C1	PODN	1.53961	0	3.19883	0.444312	0.826	0.168	1849	16823	ENSMUSG00000028600	http://www.genecards.org/cgi-bin/carddisp.pl?gene=PODN	http://mar2016.archive.ensembl.org/Mus_musculus/Gene/Summary?db=core;g=ENSMUSG00000028600
C1	WNT5A	1.54877	0	3.72325	0.614414	0.874	0.178	1849	16823	ENSMUSG00000021994	http://www.genecards.org/cgi-bin/carddisp.pl?gene=WNT5A	http://mar2016.archive.ensembl.org/Mus_musculus/Gene/Summary?db=core;g=ENSMUSG00000021994
C1	GAS1	1.56743	0	6.86636	1.65418	0.938	0.336	1849	16823	ENSMUSG00000052957	http://www.genecards.org/cgi-bin/carddisp.pl?gene=GAS1	http://mar2016.archive.ensembl.org/Mus_musculus/Gene/Summary?db=core;g=ENSMUSG00000052957
C1	CP	1.57237	0	6.46476	1.51007	0.893	0.299	1849	16823	ENSMUSG00000003617	http://www.genecards.org/cgi-bin/carddisp.pl?gene=CP	http://mar2016.archive.ensembl.org/Mus_musculus/Gene/Summary?db=core;g=ENSMUSG00000003617
C1	RBP4	1.58043	0	13.0691	3.70448	0.892	0.398	1849	16823	ENSMUSG00000024990	http://www.genecards.org/cgi-bin/carddisp.pl?gene=RBP4	http://mar2016.archive.ensembl.org/Mus_musculus/Gene/Summary?db=core;g=ENSMUSG00000024990
C1	MDK	1.58756	0	3.6415	0.544379	0.805	0.174	1849	16823	ENSMUSG00000027239	http://www.genecards.org/cgi-bin/carddisp.pl?gene=MDK	http://mar2016.archive.ensembl.org/Mus_musculus/Gene/Summary?db=core;g=ENSMUSG00000027239
C1	GPC3	1.60293	0	4.59332	0.841364	0.745	0.166	1849	16823	ENSMUSG00000055653	http://www.genecards.org/cgi-bin/carddisp.pl?gene=GPC3	http://mar2016.archive.ensembl.org/Mus_musculus/Gene/Summary?db=core;g=ENSMUSG00000055653
C1	TGFBI	1.62436	0	9.32615	2.34932	0.933	0.353	1849	16823	ENSMUSG00000035493	http://www.genecards.org/cgi-bin/carddisp.pl?gene=TGFBI	http://mar2016.archive.ensembl.org/Mus_musculus/Gene/Summary?db=core;g=ENSMUSG00000035493
C1	SFRP4	1.65875	0	6.04817	1.23226	0.711	0.191	1849	16823	ENSMUSG00000021319	http://www.genecards.org/cgi-bin/carddisp.pl?gene=SFRP4	http://mar2016.archive.ensembl.org/Mus_musculus/Gene/Summary?db=core;g=ENSMUSG00000021319
C1	IL11RA1	1.66508	0	9.20518	2.21797	0.983	0.532	1849	16823	ENSMUSG00000073889	http://www.genecards.org/cgi-bin/carddisp.pl?gene=IL11RA1	http://mar2016.archive.ensembl.org/Mus_musculus/Gene/Summary?db=core;g=ENSMUSG00000073889
C1	G0S2	1.67487	0	5.37996	0.998172	0.837	0.197	1849	16823	ENSMUSG00000009633	http://www.genecards.org/cgi-bin/carddisp.pl?gene=G0S2	http://mar2016.archive.ensembl.org/Mus_musculus/Gene/Summary?db=core;g=ENSMUSG00000009633
C1	CD302	1.67574	0	10.2595	2.52431	0.984	0.546	1849	16823	ENSMUSG00000060703	http://www.genecards.org/cgi-bin/carddisp.pl?gene=CD302	http://mar2016.archive.ensembl.org/Mus_musculus/Gene/Summary?db=core;g=ENSMUSG00000060703
C1	SCN7A	1.67765	0	5.7844	1.12074	0.941	0.199	1849	16823	ENSMUSG00000034810	http://www.genecards.org/cgi-bin/carddisp.pl?gene=SCN7A	http://mar2016.archive.ensembl.org/Mus_musculus/Gene/Summary?db=core;g=ENSMUSG00000034810
C1	BICC1	1.69369	0	5.91477	1.1376	0.935	0.251	1849	16823	ENSMUSG00000014329	http://www.genecards.org/cgi-bin/carddisp.pl?gene=BICC1	http://mar2016.archive.ensembl.org/Mus_musculus/Gene/Summary?db=core;g=ENSMUSG00000014329
C1	DPT	1.70736	0	7.24214	1.52391	0.946	0.25	1849	16823	ENSMUSG00000026574	http://www.genecards.org/cgi-bin/carddisp.pl?gene=DPT	http://mar2016.archive.ensembl.org/Mus_musculus/Gene/Summary?db=core;g=ENSMUSG00000026574
C1	ITGBL1	1.71393	0	6.87811	1.40147	0.957	0.356	1849	16823	ENSMUSG00000032925	http://www.genecards.org/cgi-bin/carddisp.pl?gene=ITGBL1	http://mar2016.archive.ensembl.org/Mus_musculus/Gene/Summary?db=core;g=ENSMUSG00000032925
C1	PDGFRL	1.71463	0	4.41225	0.649011	0.885	0.215	1849	16823	ENSMUSG00000031595	http://www.genecards.org/cgi-bin/carddisp.pl?gene=PDGFRL	http://mar2016.archive.ensembl.org/Mus_musculus/Gene/Summary?db=core;g=ENSMUSG00000031595
C1	HSD11B1	1.71733	0	3.97941	0.514299	0.73	0.137	1849	16823	ENSMUSG00000016194	http://www.genecards.org/cgi-bin/carddisp.pl?gene=HSD11B1	http://mar2016.archive.ensembl.org/Mus_musculus/Gene/Summary?db=core;g=ENSMUSG00000016194
C1	NR2F2	1.75173	0	10.2223	2.3324	0.968	0.377	1849	16823	ENSMUSG00000030551	http://www.genecards.org/cgi-bin/carddisp.pl?gene=NR2F2	http://mar2016.archive.ensembl.org/Mus_musculus/Gene/Summary?db=core;g=ENSMUSG00000030551
C1	CPXM1	1.76288	0	4.93378	0.748446	0.876	0.208	1849	16823	ENSMUSG00000027408	http://www.genecards.org/cgi-bin/carddisp.pl?gene=CPXM1	http://mar2016.archive.ensembl.org/Mus_musculus/Gene/Summary?db=core;g=ENSMUSG00000027408
C1	ABI3BP	1.80327	0	10.3713	2.25815	0.988	0.393	1849	16823	ENSMUSG00000035258	http://www.genecards.org/cgi-bin/carddisp.pl?gene=ABI3BP	http://mar2016.archive.ensembl.org/Mus_musculus/Gene/Summary?db=core;g=ENSMUSG00000035258
C1	ADAMTS2	1.85311	0	8.60122	1.65756	0.97	0.392	1849	16823	ENSMUSG00000036545	http://www.genecards.org/cgi-bin/carddisp.pl?gene=ADAMTS2	http://mar2016.archive.ensembl.org/Mus_musculus/Gene/Summary?db=core;g=ENSMUSG00000036545
C1	LUM	1.85579	0	24.0609	5.92387	0.984	0.362	1849	16823	ENSMUSG00000036446	http://www.genecards.org/cgi-bin/carddisp.pl?gene=LUM	http://mar2016.archive.ensembl.org/Mus_musculus/Gene/Summary?db=core;g=ENSMUSG00000036446
C1	OLFML3	1.8757	0	5.77769	0.846885	0.94	0.228	1849	16823	ENSMUSG00000027848	http://www.genecards.org/cgi-bin/carddisp.pl?gene=OLFML3	http://mar2016.archive.ensembl.org/Mus_musculus/Gene/Summary?db=core;g=ENSMUSG00000027848
C1	FMO2	1.88155	0	24.81	6.00465	0.993	0.516	1849	16823	ENSMUSG00000040170	http://www.genecards.org/cgi-bin/carddisp.pl?gene=FMO2	http://mar2016.archive.ensembl.org/Mus_musculus/Gene/Summary?db=core;g=ENSMUSG00000040170
C1	OGN	1.90212	0	19.2266	4.4116	0.996	0.5	1849	16823	ENSMUSG00000021390	http://www.genecards.org/cgi-bin/carddisp.pl?gene=OGN	http://mar2016.archive.ensembl.org/Mus_musculus/Gene/Summary?db=core;g=ENSMUSG00000021390
C1	WISP2	1.91491	0	9.73901	1.84786	0.648	0.287	1849	16823	ENSMUSG00000027656	http://www.genecards.org/cgi-bin/carddisp.pl?gene=WISP2	http://mar2016.archive.ensembl.org/Mus_musculus/Gene/Summary?db=core;g=ENSMUSG00000027656
C1	FBLN1	1.95055	0	9.89045	1.81755	0.956	0.266	1849	16823	ENSMUSG00000006369	http://www.genecards.org/cgi-bin/carddisp.pl?gene=FBLN1	http://mar2016.archive.ensembl.org/Mus_musculus/Gene/Summary?db=core;g=ENSMUSG00000006369
C1	COL3A1	1.97274	0	62.1349	15.0848	0.996	0.722	1849	16823	ENSMUSG00000026043	http://www.genecards.org/cgi-bin/carddisp.pl?gene=COL3A1	http://mar2016.archive.ensembl.org/Mus_musculus/Gene/Summary?db=core;g=ENSMUSG00000026043
C1	CPXM2	1.99167	0	4.90321	0.484352	0.858	0.143	1849	16823	ENSMUSG00000030862	http://www.genecards.org/cgi-bin/carddisp.pl?gene=CPXM2	http://mar2016.archive.ensembl.org/Mus_musculus/Gene/Summary?db=core;g=ENSMUSG00000030862
C1	COL14A1	2.0041	0	13.5512	2.62748	0.985	0.385	1849	16823	ENSMUSG00000022371	http://www.genecards.org/cgi-bin/carddisp.pl?gene=COL14A1	http://mar2016.archive.ensembl.org/Mus_musculus/Gene/Summary?db=core;g=ENSMUSG00000022371
C1	PCOLCE	2.03073	0	13.4088	2.52627	0.992	0.374	1849	16823	ENSMUSG00000029718	http://www.genecards.org/cgi-bin/carddisp.pl?gene=PCOLCE	http://mar2016.archive.ensembl.org/Mus_musculus/Gene/Summary?db=core;g=ENSMUSG00000029718
C1	MMP3	2.03935	5.44729e-295	13.1069	2.43183	0.52	0.139	1849	16823	ENSMUSG00000043613	http://www.genecards.org/cgi-bin/carddisp.pl?gene=MMP3	http://mar2016.archive.ensembl.org/Mus_musculus/Gene/Summary?db=core;g=ENSMUSG00000043613
C1	SVEP1	2.08035	0	6.54181	0.783314	0.921	0.167	1849	16823	ENSMUSG00000028369	http://www.genecards.org/cgi-bin/carddisp.pl?gene=SVEP1	http://mar2016.archive.ensembl.org/Mus_musculus/Gene/Summary?db=core;g=ENSMUSG00000028369
C1	FBLN7	2.14489	0	5.31815	0.428609	0.82	0.126	1849	16823	ENSMUSG00000027386	http://www.genecards.org/cgi-bin/carddisp.pl?gene=FBLN7	http://mar2016.archive.ensembl.org/Mus_musculus/Gene/Summary?db=core;g=ENSMUSG00000027386
C1	CXCL12	2.16725	0	15.3722	2.645	0.917	0.363	1849	16823	ENSMUSG00000061353	http://www.genecards.org/cgi-bin/carddisp.pl?gene=CXCL12	http://mar2016.archive.ensembl.org/Mus_musculus/Gene/Summary?db=core;g=ENSMUSG00000061353
C1	DPEP1	2.20272	0	6.53502	0.636816	0.836	0.132	1849	16823	ENSMUSG00000019278	http://www.genecards.org/cgi-bin/carddisp.pl?gene=DPEP1	http://mar2016.archive.ensembl.org/Mus_musculus/Gene/Summary?db=core;g=ENSMUSG00000019278
C1	MFAP4	2.2286	0	28.1785	5.2257	0.96	0.489	1849	16823	ENSMUSG00000042436	http://www.genecards.org/cgi-bin/carddisp.pl?gene=MFAP4	http://mar2016.archive.ensembl.org/Mus_musculus/Gene/Summary?db=core;g=ENSMUSG00000042436
C1	IGFBP4	2.23353	0	38.7734	7.45734	0.998	0.555	1849	16823	ENSMUSG00000017493	http://www.genecards.org/cgi-bin/carddisp.pl?gene=IGFBP4	http://mar2016.archive.ensembl.org/Mus_musculus/Gene/Summary?db=core;g=ENSMUSG00000017493
C1	COL1A2	2.26393	0	98.2521	19.6646	1	0.781	1849	16823	ENSMUSG00000029661	http://www.genecards.org/cgi-bin/carddisp.pl?gene=COL1A2	http://mar2016.archive.ensembl.org/Mus_musculus/Gene/Summary?db=core;g=ENSMUSG00000029661
C1	INMT	2.28614	0	7.07354	0.655264	0.703	0.089	1849	16823	ENSMUSG00000003477	http://www.genecards.org/cgi-bin/carddisp.pl?gene=INMT	http://mar2016.archive.ensembl.org/Mus_musculus/Gene/Summary?db=core;g=ENSMUSG00000003477
C1	ABCA8A	2.28693	0	13.6887	2.00988	0.994	0.251	1849	16823	ENSMUSG00000041828	http://www.genecards.org/cgi-bin/carddisp.pl?gene=ABCA8A	http://mar2016.archive.ensembl.org/Mus_musculus/Gene/Summary?db=core;g=ENSMUSG00000041828
C1	CYGB	2.31589	0	23.2908	3.87853	0.996	0.315	1849	16823	ENSMUSG00000020810	http://www.genecards.org/cgi-bin/carddisp.pl?gene=CYGB	http://mar2016.archive.ensembl.org/Mus_musculus/Gene/Summary?db=core;g=ENSMUSG00000020810
C1	SERPING1	2.32686	0	38.0565	6.78467	0.999	0.53	1849	16823	ENSMUSG00000023224	http://www.genecards.org/cgi-bin/carddisp.pl?gene=SERPING1	http://mar2016.archive.ensembl.org/Mus_musculus/Gene/Summary?db=core;g=ENSMUSG00000023224
C1	COL1A1	2.33271	0	95.0806	18.0731	0.998	0.722	1849	16823	ENSMUSG00000001506	http://www.genecards.org/cgi-bin/carddisp.pl?gene=COL1A1	http://mar2016.archive.ensembl.org/Mus_musculus/Gene/Summary?db=core;g=ENSMUSG00000001506
C1	FIGF	2.36295	0	7.4566	0.643905	0.858	0.187	1849	16823	ENSMUSG00000031380	http://www.genecards.org/cgi-bin/carddisp.pl?gene=FIGF	http://mar2016.archive.ensembl.org/Mus_musculus/Gene/Summary?db=core;g=ENSMUSG00000031380
C1	F3	2.38508	0	18.1631	2.66846	0.99	0.316	1849	16823	ENSMUSG00000028128	http://www.genecards.org/cgi-bin/carddisp.pl?gene=F3	http://mar2016.archive.ensembl.org/Mus_musculus/Gene/Summary?db=core;g=ENSMUSG00000028128
C1	GDF10	2.42671	0	13.1928	1.6397	0.778	0.209	1849	16823	ENSMUSG00000021943	http://www.genecards.org/cgi-bin/carddisp.pl?gene=GDF10	http://mar2016.archive.ensembl.org/Mus_musculus/Gene/Summary?db=core;g=ENSMUSG00000021943
C1	SERPINF1	2.49196	0	26.5888	3.90432	0.999	0.388	1849	16823	ENSMUSG00000000753	http://www.genecards.org/cgi-bin/carddisp.pl?gene=SERPINF1	http://mar2016.archive.ensembl.org/Mus_musculus/Gene/Summary?db=core;g=ENSMUSG00000000753
C1	DCN	2.49687	0	225.27	39.0862	1	0.661	1849	16823	ENSMUSG00000019929	http://www.genecards.org/cgi-bin/carddisp.pl?gene=DCN	http://mar2016.archive.ensembl.org/Mus_musculus/Gene/Summary?db=core;g=ENSMUSG00000019929
C1	SMOC2	2.65158	0	13.3346	1.2813	0.975	0.211	1849	16823	ENSMUSG00000023886	http://www.genecards.org/cgi-bin/carddisp.pl?gene=SMOC2	http://mar2016.archive.ensembl.org/Mus_musculus/Gene/Summary?db=core;g=ENSMUSG00000023886
C1	SFRP2	2.67216	0	33.2962	4.38078	0.86	0.323	1849	16823	ENSMUSG00000027996	http://www.genecards.org/cgi-bin/carddisp.pl?gene=SFRP2	http://mar2016.archive.ensembl.org/Mus_musculus/Gene/Summary?db=core;g=ENSMUSG00000027996
C1	FMOD	2.80119	0	11.7723	0.832434	0.956	0.166	1849	16823	ENSMUSG00000041559	http://www.genecards.org/cgi-bin/carddisp.pl?gene=FMOD	http://mar2016.archive.ensembl.org/Mus_musculus/Gene/Summary?db=core;g=ENSMUSG00000041559
C10	MRPL57	0.250183	3.83528e-112	1.06399	0.735379	0.219	0.385	752	17920	ENSMUSG00000021967	http://www.genecards.org/cgi-bin/carddisp.pl?gene=MRPL57	http://mar2016.archive.ensembl.org/Mus_musculus/Gene/Summary?db=core;g=ENSMUSG00000021967
C10	FMR1	0.25038	9.89979e-86	1.05706	0.72932	0.218	0.361	752	17920	ENSMUSG00000000838	http://www.genecards.org/cgi-bin/carddisp.pl?gene=FMR1	http://mar2016.archive.ensembl.org/Mus_musculus/Gene/Summary?db=core;g=ENSMUSG00000000838
C10	UBE2B	0.250462	5.11737e-100	2.8736	2.25625	0.484	0.683	752	17920	ENSMUSG00000020390	http://www.genecards.org/cgi-bin/carddisp.pl?gene=UBE2B	http://mar2016.archive.ensembl.org/Mus_musculus/Gene/Summary?db=core;g=ENSMUSG00000020390
C10	9930021J03RIK	0.250494	2.59729e-78	0.949288	0.638588	0.184	0.312	752	17920	ENSMUSG00000046138	http://www.genecards.org/cgi-bin/carddisp.pl?gene=9930021J03RIK	http://mar2016.archive.ensembl.org/Mus_musculus/Gene/Summary?db=core;g=ENSMUSG00000046138
C10	GNAI2	0.250919	9.63926e-12	8.24815	6.77178	0.843	0.847	752	17920	ENSMUSG00000032562	http://www.genecards.org/cgi-bin/carddisp.pl?gene=GNAI2	http://mar2016.archive.ensembl.org/Mus_musculus/Gene/Summary?db=core;g=ENSMUSG00000032562
C10	PUF60	0.251339	2.93887e-79	0.972585	0.6572	0.219	0.343	752	17920	ENSMUSG00000002524	http://www.genecards.org/cgi-bin/carddisp.pl?gene=PUF60	http://mar2016.archive.ensembl.org/Mus_musculus/Gene/Summary?db=core;g=ENSMUSG00000002524
C10	CSNK2B	0.252333	1.0001e-125	1.40673	1.02054	0.302	0.488	752	17920	ENSMUSG00000024387	http://www.genecards.org/cgi-bin/carddisp.pl?gene=CSNK2B	http://mar2016.archive.ensembl.org/Mus_musculus/Gene/Summary?db=core;g=ENSMUSG00000024387
C10	MRPS21	0.252709	6.1161e-129	1.63	1.20741	0.331	0.533	752	17920	ENSMUSG00000054312	http://www.genecards.org/cgi-bin/carddisp.pl?gene=MRPS21	http://mar2016.archive.ensembl.org/Mus_musculus/Gene/Summary?db=core;g=ENSMUSG00000054312
C10	ZDHHC20	0.252826	6.14874e-85	1.14422	0.79954	0.231	0.372	752	17920	ENSMUSG00000021969	http://www.genecards.org/cgi-bin/carddisp.pl?gene=ZDHHC20	http://mar2016.archive.ensembl.org/Mus_musculus/Gene/Summary?db=core;g=ENSMUSG00000021969
C10	HIPK1	0.252916	7.28231e-80	1.20015	0.84636	0.261	0.393	752	17920	ENSMUSG00000008730	http://www.genecards.org/cgi-bin/carddisp.pl?gene=HIPK1	http://mar2016.archive.ensembl.org/Mus_musculus/Gene/Summary?db=core;g=ENSMUSG00000008730
C10	RPL22L1	0.253346	8.67984e-71	5.82068	4.7222	0.597	0.765	752	17920	ENSMUSG00000039221	http://www.genecards.org/cgi-bin/carddisp.pl?gene=RPL22L1	http://mar2016.archive.ensembl.org/Mus_musculus/Gene/Summary?db=core;g=ENSMUSG00000039221
C10	ATP5D	0.253982	3.14761e-82	3.89365	3.10371	0.593	0.752	752	17920	ENSMUSG00000003072	http://www.genecards.org/cgi-bin/carddisp.pl?gene=ATP5D	http://mar2016.archive.ensembl.org/Mus_musculus/Gene/Summary?db=core;g=ENSMUSG00000003072
C10	RNF6	0.254244	7.26688e-101	0.986159	0.665248	0.202	0.351	752	17920	ENSMUSG00000029634	http://www.genecards.org/cgi-bin/carddisp.pl?gene=RNF6	http://mar2016.archive.ensembl.org/Mus_musculus/Gene/Summary?db=core;g=ENSMUSG00000029634
C10	SMAD4	0.254851	6.82694e-122	1.21162	0.853501	0.238	0.424	752	17920	ENSMUSG00000024515	http://www.genecards.org/cgi-bin/carddisp.pl?gene=SMAD4	http://mar2016.archive.ensembl.org/Mus_musculus/Gene/Summary?db=core;g=ENSMUSG00000024515
C10	PARK7	0.255153	3.38159e-120	2.67237	2.07707	0.465	0.668	752	17920	ENSMUSG00000028964	http://www.genecards.org/cgi-bin/carddisp.pl?gene=PARK7	http://mar2016.archive.ensembl.org/Mus_musculus/Gene/Summary?db=core;g=ENSMUSG00000028964
C10	SON	0.255345	8.87624e-50	7.49251	6.11491	0.798	0.902	752	17920	ENSMUSG00000022961	http://www.genecards.org/cgi-bin/carddisp.pl?gene=SON	http://mar2016.archive.ensembl.org/Mus_musculus/Gene/Summary?db=core;g=ENSMUSG00000022961
C10	TRMT112	0.255514	1.29309e-130	1.74249	1.29735	0.356	0.557	752	17920	ENSMUSG00000038812	http://www.genecards.org/cgi-bin/carddisp.pl?gene=TRMT112	http://mar2016.archive.ensembl.org/Mus_musculus/Gene/Summary?db=core;g=ENSMUSG00000038812
C10	DCUN1D5	0.256418	8.19773e-111	1.07826	0.739844	0.243	0.399	752	17920	ENSMUSG00000032002	http://www.genecards.org/cgi-bin/carddisp.pl?gene=DCUN1D5	http://mar2016.archive.ensembl.org/Mus_musculus/Gene/Summary?db=core;g=ENSMUSG00000032002
C10	CREBBP	0.256429	1.20352e-94	1.94241	1.46326	0.367	0.554	752	17920	ENSMUSG00000022521	http://www.genecards.org/cgi-bin/carddisp.pl?gene=CREBBP	http://mar2016.archive.ensembl.org/Mus_musculus/Gene/Summary?db=core;g=ENSMUSG00000022521
C10	SMC1A	0.256509	3.48335e-100	1.84711	1.38335	0.342	0.534	752	17920	ENSMUSG00000041133	http://www.genecards.org/cgi-bin/carddisp.pl?gene=SMC1A	http://mar2016.archive.ensembl.org/Mus_musculus/Gene/Summary?db=core;g=ENSMUSG00000041133
C10	ALYREF	0.2571	9.62695e-97	1.13512	0.786605	0.257	0.397	752	17920	ENSMUSG00000025134	http://www.genecards.org/cgi-bin/carddisp.pl?gene=ALYREF	http://mar2016.archive.ensembl.org/Mus_musculus/Gene/Summary?db=core;g=ENSMUSG00000025134
C10	ELF2	0.257106	3.7521e-106	1.12515	0.778247	0.225	0.39	752	17920	ENSMUSG00000037174	http://www.genecards.org/cgi-bin/carddisp.pl?gene=ELF2	http://mar2016.archive.ensembl.org/Mus_musculus/Gene/Summary?db=core;g=ENSMUSG00000037174
C10	HADHA	0.257221	6.34307e-116	1.44466	1.04544	0.301	0.483	752	17920	ENSMUSG00000025745	http://www.genecards.org/cgi-bin/carddisp.pl?gene=HADHA	http://mar2016.archive.ensembl.org/Mus_musculus/Gene/Summary?db=core;g=ENSMUSG00000025745
C10	TIMM13	0.257417	4.61154e-132	1.78635	1.33101	0.359	0.561	752	17920	ENSMUSG00000020219	http://www.genecards.org/cgi-bin/carddisp.pl?gene=TIMM13	http://mar2016.archive.ensembl.org/Mus_musculus/Gene/Summary?db=core;g=ENSMUSG00000020219
C10	DTYMK	0.257659	1.23936e-111	0.830472	0.531088	0.177	0.312	752	17920	ENSMUSG00000026281	http://www.genecards.org/cgi-bin/carddisp.pl?gene=DTYMK	http://mar2016.archive.ensembl.org/Mus_musculus/Gene/Summary?db=core;g=ENSMUSG00000026281
C10	SUV420H1	0.258239	1.49125e-80	1.0796	0.738767	0.213	0.349	752	17920	ENSMUSG00000045098	http://www.genecards.org/cgi-bin/carddisp.pl?gene=SUV420H1	http://mar2016.archive.ensembl.org/Mus_musculus/Gene/Summary?db=core;g=ENSMUSG00000045098
C10	HNRNPH1	0.258311	1.03806e-92	3.02611	2.3661	0.485	0.679	752	17920	ENSMUSG00000007850	http://www.genecards.org/cgi-bin/carddisp.pl?gene=HNRNPH1	http://mar2016.archive.ensembl.org/Mus_musculus/Gene/Summary?db=core;g=ENSMUSG00000007850
C10	NEDD8	0.258487	1.05912e-93	3.14028	2.46113	0.532	0.705	752	17920	ENSMUSG00000010376	http://www.genecards.org/cgi-bin/carddisp.pl?gene=NEDD8	http://mar2016.archive.ensembl.org/Mus_musculus/Gene/Summary?db=core;g=ENSMUSG00000010376
C10	CAB39	0.261089	3.64403e-95	1.23594	0.865799	0.238	0.402	752	17920	ENSMUSG00000036707	http://www.genecards.org/cgi-bin/carddisp.pl?gene=CAB39	http://mar2016.archive.ensembl.org/Mus_musculus/Gene/Summary?db=core;g=ENSMUSG00000036707
C10	SNRPC	0.26157	1.37025e-121	1.37173	0.978451	0.283	0.467	752	17920	ENSMUSG00000024217	http://www.genecards.org/cgi-bin/carddisp.pl?gene=SNRPC	http://mar2016.archive.ensembl.org/Mus_musculus/Gene/Summary?db=core;g=ENSMUSG00000024217
C10	WBP11	0.261701	2.78002e-88	1.07384	0.729796	0.235	0.373	752	17920	ENSMUSG00000030216	http://www.genecards.org/cgi-bin/carddisp.pl?gene=WBP11	http://mar2016.archive.ensembl.org/Mus_musculus/Gene/Summary?db=core;g=ENSMUSG00000030216
C10	PRKACB	0.26198	1.73805e-83	1.20276	0.836978	0.262	0.396	752	17920	ENSMUSG00000005034	http://www.genecards.org/cgi-bin/carddisp.pl?gene=PRKACB	http://mar2016.archive.ensembl.org/Mus_musculus/Gene/Summary?db=core;g=ENSMUSG00000005034
C10	SNRPD2	0.26269	5.19753e-123	2.32749	1.77357	0.428	0.624	752	17920	ENSMUSG00000040824	http://www.genecards.org/cgi-bin/carddisp.pl?gene=SNRPD2	http://mar2016.archive.ensembl.org/Mus_musculus/Gene/Summary?db=core;g=ENSMUSG00000040824
C10	NR3C1	0.26355	1.02084e-113	2.59499	1.99475	0.418	0.642	752	17920	ENSMUSG00000024431	http://www.genecards.org/cgi-bin/carddisp.pl?gene=NR3C1	http://mar2016.archive.ensembl.org/Mus_musculus/Gene/Summary?db=core;g=ENSMUSG00000024431
C10	RNPS1	0.265793	7.58489e-87	0.956672	0.627446	0.225	0.344	752	17920	ENSMUSG00000034681	http://www.genecards.org/cgi-bin/carddisp.pl?gene=RNPS1	http://mar2016.archive.ensembl.org/Mus_musculus/Gene/Summary?db=core;g=ENSMUSG00000034681
C10	H13	0.266083	9.4498e-120	1.68667	1.23417	0.327	0.523	752	17920	ENSMUSG00000019188	http://www.genecards.org/cgi-bin/carddisp.pl?gene=H13	http://mar2016.archive.ensembl.org/Mus_musculus/Gene/Summary?db=core;g=ENSMUSG00000019188
C10	STIP1	0.267881	4.04137e-90	0.831408	0.521055	0.191	0.301	752	17920	ENSMUSG00000024966	http://www.genecards.org/cgi-bin/carddisp.pl?gene=STIP1	http://mar2016.archive.ensembl.org/Mus_musculus/Gene/Summary?db=core;g=ENSMUSG00000024966
C10	EDF1	0.268084	1.72765e-87	3.04932	2.36264	0.527	0.686	752	17920	ENSMUSG00000015092	http://www.genecards.org/cgi-bin/carddisp.pl?gene=EDF1	http://mar2016.archive.ensembl.org/Mus_musculus/Gene/Summary?db=core;g=ENSMUSG00000015092
C10	NUDCD3	0.268307	1.71511e-78	1.06143	0.711588	0.241	0.357	752	17920	ENSMUSG00000053838	http://www.genecards.org/cgi-bin/carddisp.pl?gene=NUDCD3	http://mar2016.archive.ensembl.org/Mus_musculus/Gene/Summary?db=core;g=ENSMUSG00000053838
C10	ANKRD17	0.269605	2.31383e-81	1.58785	1.14674	0.293	0.457	752	17920	ENSMUSG00000055204	http://www.genecards.org/cgi-bin/carddisp.pl?gene=ANKRD17	http://mar2016.archive.ensembl.org/Mus_musculus/Gene/Summary?db=core;g=ENSMUSG00000055204
C10	ADD1	0.269637	5.10004e-102	1.14006	0.775239	0.25	0.398	752	17920	ENSMUSG00000029106	http://www.genecards.org/cgi-bin/carddisp.pl?gene=ADD1	http://mar2016.archive.ensembl.org/Mus_musculus/Gene/Summary?db=core;g=ENSMUSG00000029106
C10	TMEM128	0.269674	3.13872e-91	0.860023	0.542902	0.201	0.317	752	17920	ENSMUSG00000067365	http://www.genecards.org/cgi-bin/carddisp.pl?gene=TMEM128	http://mar2016.archive.ensembl.org/Mus_musculus/Gene/Summary?db=core;g=ENSMUSG00000067365
C10	ARPC4	0.269736	3.53945e-103	1.97599	1.46849	0.371	0.552	752	17920	ENSMUSG00000079426	http://www.genecards.org/cgi-bin/carddisp.pl?gene=ARPC4	http://mar2016.archive.ensembl.org/Mus_musculus/Gene/Summary?db=core;g=ENSMUSG00000079426
C10	ERDR1	0.269775	1.42629e-44	1.30307	0.910279	0.258	0.339	752	17920	ENSMUSG00000096768	http://www.genecards.org/cgi-bin/carddisp.pl?gene=ERDR1	http://mar2016.archive.ensembl.org/Mus_musculus/Gene/Summary?db=core;g=ENSMUSG00000096768
C10	ARPP19	0.270102	5.63813e-109	2.0848	1.5581	0.418	0.594	752	17920	ENSMUSG00000007656	http://www.genecards.org/cgi-bin/carddisp.pl?gene=ARPP19	http://mar2016.archive.ensembl.org/Mus_musculus/Gene/Summary?db=core;g=ENSMUSG00000007656
C10	UQCRC2	0.270265	3.67623e-135	1.46091	1.0405	0.307	0.498	752	17920	ENSMUSG00000030884	http://www.genecards.org/cgi-bin/carddisp.pl?gene=UQCRC2	http://mar2016.archive.ensembl.org/Mus_musculus/Gene/Summary?db=core;g=ENSMUSG00000030884
C10	PHIP	0.270524	2.16822e-77	1.99356	1.48171	0.332	0.493	752	17920	ENSMUSG00000032253	http://www.genecards.org/cgi-bin/carddisp.pl?gene=PHIP	http://mar2016.archive.ensembl.org/Mus_musculus/Gene/Summary?db=core;g=ENSMUSG00000032253
C10	1700020I14RIK	0.27087	1.71719e-105	1.71687	1.2518	0.32	0.508	752	17920	ENSMUSG00000085438	http://www.genecards.org/cgi-bin/carddisp.pl?gene=1700020I14RIK	http://mar2016.archive.ensembl.org/Mus_musculus/Gene/Summary?db=core;g=ENSMUSG00000085438
C10	NXF1	0.271641	6.96775e-118	1.26823	0.878948	0.255	0.429	752	17920	ENSMUSG00000010097	http://www.genecards.org/cgi-bin/carddisp.pl?gene=NXF1	http://mar2016.archive.ensembl.org/Mus_musculus/Gene/Summary?db=core;g=ENSMUSG00000010097
C10	RNASET2B	0.272145	1.08739e-94	0.8434	0.526496	0.197	0.308	752	17920	ENSMUSG00000094724	http://www.genecards.org/cgi-bin/carddisp.pl?gene=RNASET2B	http://mar2016.archive.ensembl.org/Mus_musculus/Gene/Summary?db=core;g=ENSMUSG00000094724
C10	ST13	0.272262	4.48935e-118	2.02187	1.50217	0.367	0.577	752	17920	ENSMUSG00000022403	http://www.genecards.org/cgi-bin/carddisp.pl?gene=ST13	http://mar2016.archive.ensembl.org/Mus_musculus/Gene/Summary?db=core;g=ENSMUSG00000022403
C10	BAZ2B	0.272668	3.09387e-96	1.32951	0.928338	0.231	0.397	752	17920	ENSMUSG00000026987	http://www.genecards.org/cgi-bin/carddisp.pl?gene=BAZ2B	http://mar2016.archive.ensembl.org/Mus_musculus/Gene/Summary?db=core;g=ENSMUSG00000026987
C10	MBNL1	0.272946	1.28051e-46	8.12122	6.54898	0.789	0.884	752	17920	ENSMUSG00000027763	http://www.genecards.org/cgi-bin/carddisp.pl?gene=MBNL1	http://mar2016.archive.ensembl.org/Mus_musculus/Gene/Summary?db=core;g=ENSMUSG00000027763
C10	NDUFV3	0.273042	1.40616e-95	2.54419	1.93308	0.448	0.627	752	17920	ENSMUSG00000024038	http://www.genecards.org/cgi-bin/carddisp.pl?gene=NDUFV3	http://mar2016.archive.ensembl.org/Mus_musculus/Gene/Summary?db=core;g=ENSMUSG00000024038
C10	THOC7	0.274224	1.09874e-119	1.57458	1.12891	0.303	0.495	752	17920	ENSMUSG00000053453	http://www.genecards.org/cgi-bin/carddisp.pl?gene=THOC7	http://mar2016.archive.ensembl.org/Mus_musculus/Gene/Summary?db=core;g=ENSMUSG00000053453
C10	CDC26	0.275064	1.95126e-133	1.1341	0.763647	0.234	0.414	752	17920	ENSMUSG00000066149	http://www.genecards.org/cgi-bin/carddisp.pl?gene=CDC26	http://mar2016.archive.ensembl.org/Mus_musculus/Gene/Summary?db=core;g=ENSMUSG00000066149
C10	GNA13	0.2754	2.39281e-80	1.15689	0.782064	0.241	0.37	752	17920	ENSMUSG00000020611	http://www.genecards.org/cgi-bin/carddisp.pl?gene=GNA13	http://mar2016.archive.ensembl.org/Mus_musculus/Gene/Summary?db=core;g=ENSMUSG00000020611
C10	MFF	0.275421	4.94015e-144	1.23081	0.843117	0.246	0.441	752	17920	ENSMUSG00000026150	http://www.genecards.org/cgi-bin/carddisp.pl?gene=MFF	http://mar2016.archive.ensembl.org/Mus_musculus/Gene/Summary?db=core;g=ENSMUSG00000026150
C10	LSM12	0.275652	4.72018e-133	1.10236	0.736711	0.23	0.4	752	17920	ENSMUSG00000020922	http://www.genecards.org/cgi-bin/carddisp.pl?gene=LSM12	http://mar2016.archive.ensembl.org/Mus_musculus/Gene/Summary?db=core;g=ENSMUSG00000020922
C10	UBXN4	0.276137	5.4592e-116	1.97113	1.45356	0.356	0.557	752	17920	ENSMUSG00000026353	http://www.genecards.org/cgi-bin/carddisp.pl?gene=UBXN4	http://mar2016.archive.ensembl.org/Mus_musculus/Gene/Summary?db=core;g=ENSMUSG00000026353
C10	CHD8	0.276617	2.88418e-67	1.04692	0.689782	0.21	0.324	752	17920	ENSMUSG00000053754	http://www.genecards.org/cgi-bin/carddisp.pl?gene=CHD8	http://mar2016.archive.ensembl.org/Mus_musculus/Gene/Summary?db=core;g=ENSMUSG00000053754
C10	FAM104A	0.277509	2.9405e-120	1.3721	0.957019	0.267	0.453	752	17920	ENSMUSG00000041629	http://www.genecards.org/cgi-bin/carddisp.pl?gene=FAM104A	http://mar2016.archive.ensembl.org/Mus_musculus/Gene/Summary?db=core;g=ENSMUSG00000041629
C10	MAX	0.277518	7.19339e-103	0.964503	0.620733	0.215	0.35	752	17920	ENSMUSG00000059436	http://www.genecards.org/cgi-bin/carddisp.pl?gene=MAX	http://mar2016.archive.ensembl.org/Mus_musculus/Gene/Summary?db=core;g=ENSMUSG00000059436
C10	CCT3	0.27754	3.64992e-126	1.34591	0.935369	0.274	0.456	752	17920	ENSMUSG00000001416	http://www.genecards.org/cgi-bin/carddisp.pl?gene=CCT3	http://mar2016.archive.ensembl.org/Mus_musculus/Gene/Summary?db=core;g=ENSMUSG00000001416
C10	PPP3CB	0.277584	1.38449e-98	1.11967	0.748667	0.231	0.377	752	17920	ENSMUSG00000021816	http://www.genecards.org/cgi-bin/carddisp.pl?gene=PPP3CB	http://mar2016.archive.ensembl.org/Mus_musculus/Gene/Summary?db=core;g=ENSMUSG00000021816
C10	PPP6C	0.278032	3.44414e-114	0.925961	0.58837	0.202	0.343	752	17920	ENSMUSG00000026753	http://www.genecards.org/cgi-bin/carddisp.pl?gene=PPP6C	http://mar2016.archive.ensembl.org/Mus_musculus/Gene/Summary?db=core;g=ENSMUSG00000026753
C10	ZFP638	0.278142	1.95677e-82	1.71979	1.24288	0.326	0.479	752	17920	ENSMUSG00000030016	http://www.genecards.org/cgi-bin/carddisp.pl?gene=ZFP638	http://mar2016.archive.ensembl.org/Mus_musculus/Gene/Summary?db=core;g=ENSMUSG00000030016
C10	ATP5J2	0.279385	3.18882e-69	4.41122	3.45853	0.629	0.757	752	17920	ENSMUSG00000038690	http://www.genecards.org/cgi-bin/carddisp.pl?gene=ATP5J2	http://mar2016.archive.ensembl.org/Mus_musculus/Gene/Summary?db=core;g=ENSMUSG00000038690
C10	ANAPC16	0.280158	7.84403e-122	1.14398	0.765572	0.234	0.401	752	17920	ENSMUSG00000020107	http://www.genecards.org/cgi-bin/carddisp.pl?gene=ANAPC16	http://mar2016.archive.ensembl.org/Mus_musculus/Gene/Summary?db=core;g=ENSMUSG00000020107
C10	EIF4G2	0.282957	1.75867e-61	4.85048	3.80854	0.653	0.788	752	17920	ENSMUSG00000005610	http://www.genecards.org/cgi-bin/carddisp.pl?gene=EIF4G2	http://mar2016.archive.ensembl.org/Mus_musculus/Gene/Summary?db=core;g=ENSMUSG00000005610
C10	HBP1	0.283957	5.9044e-113	1.38113	0.955702	0.265	0.437	752	17920	ENSMUSG00000002996	http://www.genecards.org/cgi-bin/carddisp.pl?gene=HBP1	http://mar2016.archive.ensembl.org/Mus_musculus/Gene/Summary?db=core;g=ENSMUSG00000002996
C10	ATXN2L	0.285571	2.84249e-67	0.923843	0.578354	0.201	0.303	752	17920	ENSMUSG00000032637	http://www.genecards.org/cgi-bin/carddisp.pl?gene=ATXN2L	http://mar2016.archive.ensembl.org/Mus_musculus/Gene/Summary?db=core;g=ENSMUSG00000032637
C10	CCNL2	0.286245	7.79043e-67	1.35471	0.930943	0.267	0.387	752	17920	ENSMUSG00000029068	http://www.genecards.org/cgi-bin/carddisp.pl?gene=CCNL2	http://mar2016.archive.ensembl.org/Mus_musculus/Gene/Summary?db=core;g=ENSMUSG00000029068
C10	EIF3C	0.28666	2.33373e-101	3.01255	2.28948	0.487	0.674	752	17920	ENSMUSG00000030738	http://www.genecards.org/cgi-bin/carddisp.pl?gene=EIF3C	http://mar2016.archive.ensembl.org/Mus_musculus/Gene/Summary?db=core;g=ENSMUSG00000030738
C10	MDM4	0.287555	2.00678e-59	1.39508	0.962261	0.283	0.386	752	17920	ENSMUSG00000054387	http://www.genecards.org/cgi-bin/carddisp.pl?gene=MDM4	http://mar2016.archive.ensembl.org/Mus_musculus/Gene/Summary?db=core;g=ENSMUSG00000054387
C10	GTF2B	0.288306	6.0187e-96	0.941619	0.589921	0.206	0.33	752	17920	ENSMUSG00000028271	http://www.genecards.org/cgi-bin/carddisp.pl?gene=GTF2B	http://mar2016.archive.ensembl.org/Mus_musculus/Gene/Summary?db=core;g=ENSMUSG00000028271
C10	ABHD17A	0.288708	1.77061e-122	1.1649	0.772264	0.254	0.411	752	17920	ENSMUSG00000003346	http://www.genecards.org/cgi-bin/carddisp.pl?gene=ABHD17A	http://mar2016.archive.ensembl.org/Mus_musculus/Gene/Summary?db=core;g=ENSMUSG00000003346
C10	SERP1	0.289017	5.1318e-94	2.006	1.46029	0.366	0.532	752	17920	ENSMUSG00000027808	http://www.genecards.org/cgi-bin/carddisp.pl?gene=SERP1	http://mar2016.archive.ensembl.org/Mus_musculus/Gene/Summary?db=core;g=ENSMUSG00000027808
C10	MRPL34	0.289501	3.8308e-116	0.902953	0.556967	0.193	0.333	752	17920	ENSMUSG00000034880	http://www.genecards.org/cgi-bin/carddisp.pl?gene=MRPL34	http://mar2016.archive.ensembl.org/Mus_musculus/Gene/Summary?db=core;g=ENSMUSG00000034880
C10	CHCHD2	0.289542	2.72842e-21	9.10132	7.26451	0.832	0.854	752	17920	ENSMUSG00000070493	http://www.genecards.org/cgi-bin/carddisp.pl?gene=CHCHD2	http://mar2016.archive.ensembl.org/Mus_musculus/Gene/Summary?db=core;g=ENSMUSG00000070493
C10	CRIPT	0.289764	3.58707e-127	1.44699	1.00173	0.291	0.475	752	17920	ENSMUSG00000024146	http://www.genecards.org/cgi-bin/carddisp.pl?gene=CRIPT	http://mar2016.archive.ensembl.org/Mus_musculus/Gene/Summary?db=core;g=ENSMUSG00000024146
C10	ABI1	0.291364	9.15855e-102	1.33735	0.909917	0.258	0.421	752	17920	ENSMUSG00000058835	http://www.genecards.org/cgi-bin/carddisp.pl?gene=ABI1	http://mar2016.archive.ensembl.org/Mus_musculus/Gene/Summary?db=core;g=ENSMUSG00000058835
C10	UBE2J2	0.29175	1.90527e-93	0.874934	0.531653	0.198	0.313	752	17920	ENSMUSG00000023286	http://www.genecards.org/cgi-bin/carddisp.pl?gene=UBE2J2	http://mar2016.archive.ensembl.org/Mus_musculus/Gene/Summary?db=core;g=ENSMUSG00000023286
C10	NGFRAP1	0.292436	9.86729e-87	1.03784	0.663944	0.226	0.332	752	17920	ENSMUSG00000046432	http://www.genecards.org/cgi-bin/carddisp.pl?gene=NGFRAP1	http://mar2016.archive.ensembl.org/Mus_musculus/Gene/Summary?db=core;g=ENSMUSG00000046432
C10	MRPS33	0.292891	3.46339e-123	1.34644	0.915313	0.287	0.456	752	17920	ENSMUSG00000029918	http://www.genecards.org/cgi-bin/carddisp.pl?gene=MRPS33	http://mar2016.archive.ensembl.org/Mus_musculus/Gene/Summary?db=core;g=ENSMUSG00000029918
C10	SPTY2D1	0.29312	6.24602e-70	1.04892	0.672199	0.234	0.334	752	17920	ENSMUSG00000049516	http://www.genecards.org/cgi-bin/carddisp.pl?gene=SPTY2D1	http://mar2016.archive.ensembl.org/Mus_musculus/Gene/Summary?db=core;g=ENSMUSG00000049516
C10	KRAS	0.294488	9.02436e-100	1.48583	1.02685	0.293	0.45	752	17920	ENSMUSG00000030265	http://www.genecards.org/cgi-bin/carddisp.pl?gene=KRAS	http://mar2016.archive.ensembl.org/Mus_musculus/Gene/Summary?db=core;g=ENSMUSG00000030265
C10	PBRM1	0.295749	1.8213e-96	3.06346	2.31029	0.469	0.654	752	17920	ENSMUSG00000042323	http://www.genecards.org/cgi-bin/carddisp.pl?gene=PBRM1	http://mar2016.archive.ensembl.org/Mus_musculus/Gene/Summary?db=core;g=ENSMUSG00000042323
C10	TMEM160	0.296034	2.11626e-139	1.55352	1.07981	0.307	0.495	752	17920	ENSMUSG00000019158	http://www.genecards.org/cgi-bin/carddisp.pl?gene=TMEM160	http://mar2016.archive.ensembl.org/Mus_musculus/Gene/Summary?db=core;g=ENSMUSG00000019158
C10	ECI2	0.29658	1.04655e-141	0.946015	0.584407	0.182	0.344	752	17920	ENSMUSG00000021417	http://www.genecards.org/cgi-bin/carddisp.pl?gene=ECI2	http://mar2016.archive.ensembl.org/Mus_musculus/Gene/Summary?db=core;g=ENSMUSG00000021417
C10	PPP2R5C	0.297158	3.40716e-114	0.955853	0.59178	0.193	0.33	752	17920	ENSMUSG00000017843	http://www.genecards.org/cgi-bin/carddisp.pl?gene=PPP2R5C	http://mar2016.archive.ensembl.org/Mus_musculus/Gene/Summary?db=core;g=ENSMUSG00000017843
C10	GRB2	0.297354	1.56667e-76	1.3445	0.907824	0.303	0.413	752	17920	ENSMUSG00000059923	http://www.genecards.org/cgi-bin/carddisp.pl?gene=GRB2	http://mar2016.archive.ensembl.org/Mus_musculus/Gene/Summary?db=core;g=ENSMUSG00000059923
C10	SYNCRIP	0.297989	7.51365e-114	2.05468	1.48463	0.366	0.556	752	17920	ENSMUSG00000032423	http://www.genecards.org/cgi-bin/carddisp.pl?gene=SYNCRIP	http://mar2016.archive.ensembl.org/Mus_musculus/Gene/Summary?db=core;g=ENSMUSG00000032423
C10	ZEB1	0.298344	1.33371e-87	1.64155	1.14807	0.291	0.442	752	17920	ENSMUSG00000024238	http://www.genecards.org/cgi-bin/carddisp.pl?gene=ZEB1	http://mar2016.archive.ensembl.org/Mus_musculus/Gene/Summary?db=core;g=ENSMUSG00000024238
C10	SRRM1	0.29842	9.14065e-86	3.07826	2.31621	0.533	0.686	752	17920	ENSMUSG00000028809	http://www.genecards.org/cgi-bin/carddisp.pl?gene=SRRM1	http://mar2016.archive.ensembl.org/Mus_musculus/Gene/Summary?db=core;g=ENSMUSG00000028809
C10	GATAD2B	0.300216	1.28418e-95	1.80636	1.27913	0.328	0.507	752	17920	ENSMUSG00000042390	http://www.genecards.org/cgi-bin/carddisp.pl?gene=GATAD2B	http://mar2016.archive.ensembl.org/Mus_musculus/Gene/Summary?db=core;g=ENSMUSG00000042390
C10	PNISR	0.301584	7.27193e-70	2.96859	2.21996	0.46	0.609	752	17920	ENSMUSG00000028248	http://www.genecards.org/cgi-bin/carddisp.pl?gene=PNISR	http://mar2016.archive.ensembl.org/Mus_musculus/Gene/Summary?db=core;g=ENSMUSG00000028248
C10	PPIL4	0.301723	1.83783e-85	0.946657	0.579289	0.19	0.308	752	17920	ENSMUSG00000015757	http://www.genecards.org/cgi-bin/carddisp.pl?gene=PPIL4	http://mar2016.archive.ensembl.org/Mus_musculus/Gene/Summary?db=core;g=ENSMUSG00000015757
C10	PRKAR1A	0.302562	9.06748e-104	3.31891	2.50182	0.532	0.705	752	17920	ENSMUSG00000020612	http://www.genecards.org/cgi-bin/carddisp.pl?gene=PRKAR1A	http://mar2016.archive.ensembl.org/Mus_musculus/Gene/Summary?db=core;g=ENSMUSG00000020612
C10	HDAC2	0.302613	3.76004e-104	0.939856	0.572801	0.202	0.327	752	17920	ENSMUSG00000019777	http://www.genecards.org/cgi-bin/carddisp.pl?gene=HDAC2	http://mar2016.archive.ensembl.org/Mus_musculus/Gene/Summary?db=core;g=ENSMUSG00000019777
C10	FKBP4	0.303902	3.07153e-107	1.05534	0.664943	0.239	0.366	752	17920	ENSMUSG00000030357	http://www.genecards.org/cgi-bin/carddisp.pl?gene=FKBP4	http://mar2016.archive.ensembl.org/Mus_musculus/Gene/Summary?db=core;g=ENSMUSG00000030357
C10	TRIM44	0.304489	6.11195e-91	1.23281	0.807968	0.235	0.375	752	17920	ENSMUSG00000027189	http://www.genecards.org/cgi-bin/carddisp.pl?gene=TRIM44	http://mar2016.archive.ensembl.org/Mus_musculus/Gene/Summary?db=core;g=ENSMUSG00000027189
C10	U2AF2	0.304721	2.30448e-94	1.03185	0.644983	0.223	0.35	752	17920	ENSMUSG00000030435	http://www.genecards.org/cgi-bin/carddisp.pl?gene=U2AF2	http://mar2016.archive.ensembl.org/Mus_musculus/Gene/Summary?db=core;g=ENSMUSG00000030435
C10	BRD2	0.304883	3.16414e-93	2.7942	2.07143	0.449	0.628	752	17920	ENSMUSG00000024335	http://www.genecards.org/cgi-bin/carddisp.pl?gene=BRD2	http://mar2016.archive.ensembl.org/Mus_musculus/Gene/Summary?db=core;g=ENSMUSG00000024335
C10	KIF5B	0.305264	4.51934e-63	4.60288	3.53438	0.616	0.758	752	17920	ENSMUSG00000006740	http://www.genecards.org/cgi-bin/carddisp.pl?gene=KIF5B	http://mar2016.archive.ensembl.org/Mus_musculus/Gene/Summary?db=core;g=ENSMUSG00000006740
C10	COX6B1	0.305416	3.26976e-63	4.62371	3.55075	0.658	0.76	752	17920	ENSMUSG00000036751	http://www.genecards.org/cgi-bin/carddisp.pl?gene=COX6B1	http://mar2016.archive.ensembl.org/Mus_musculus/Gene/Summary?db=core;g=ENSMUSG00000036751
C10	CCT5	0.307559	1.01771e-139	1.61652	1.11417	0.323	0.515	752	17920	ENSMUSG00000022234	http://www.genecards.org/cgi-bin/carddisp.pl?gene=CCT5	http://mar2016.archive.ensembl.org/Mus_musculus/Gene/Summary?db=core;g=ENSMUSG00000022234
C10	PHF5A	0.307927	3.7333e-139	1.2273	0.799216	0.245	0.421	752	17920	ENSMUSG00000061360	http://www.genecards.org/cgi-bin/carddisp.pl?gene=PHF5A	http://mar2016.archive.ensembl.org/Mus_musculus/Gene/Summary?db=core;g=ENSMUSG00000061360
C10	GM16286	0.30824	1.3287e-112	1.33891	0.888965	0.289	0.442	752	17920	ENSMUSG00000024571	http://www.genecards.org/cgi-bin/carddisp.pl?gene=GM16286	http://mar2016.archive.ensembl.org/Mus_musculus/Gene/Summary?db=core;g=ENSMUSG00000024571
C10	COX5A	0.308684	1.68867e-103	2.99209	2.22313	0.496	0.66	752	17920	ENSMUSG00000000088	http://www.genecards.org/cgi-bin/carddisp.pl?gene=COX5A	http://mar2016.archive.ensembl.org/Mus_musculus/Gene/Summary?db=core;g=ENSMUSG00000000088
C10	SETD2	0.309432	1.05119e-83	1.48279	1.00351	0.269	0.411	752	17920	ENSMUSG00000044791	http://www.genecards.org/cgi-bin/carddisp.pl?gene=SETD2	http://mar2016.archive.ensembl.org/Mus_musculus/Gene/Summary?db=core;g=ENSMUSG00000044791
C10	PDCD10	0.309574	6.27161e-117	1.95147	1.38149	0.372	0.556	752	17920	ENSMUSG00000027835	http://www.genecards.org/cgi-bin/carddisp.pl?gene=PDCD10	http://mar2016.archive.ensembl.org/Mus_musculus/Gene/Summary?db=core;g=ENSMUSG00000027835
C10	ATP5A1	0.309808	8.10995e-103	3.76283	2.84241	0.58	0.739	752	17920	ENSMUSG00000025428	http://www.genecards.org/cgi-bin/carddisp.pl?gene=ATP5A1	http://mar2016.archive.ensembl.org/Mus_musculus/Gene/Summary?db=core;g=ENSMUSG00000025428
C10	GSK3A	0.311425	1.46697e-125	0.916664	0.544535	0.19	0.323	752	17920	ENSMUSG00000057177	http://www.genecards.org/cgi-bin/carddisp.pl?gene=GSK3A	http://mar2016.archive.ensembl.org/Mus_musculus/Gene/Summary?db=core;g=ENSMUSG00000057177
C10	LSM8	0.312027	1.82341e-112	1.0467	0.648634	0.235	0.367	752	17920	ENSMUSG00000044155	http://www.genecards.org/cgi-bin/carddisp.pl?gene=LSM8	http://mar2016.archive.ensembl.org/Mus_musculus/Gene/Summary?db=core;g=ENSMUSG00000044155
C10	MAGOH	0.312151	1.05963e-122	1.43668	0.962603	0.298	0.459	752	17920	ENSMUSG00000028609	http://www.genecards.org/cgi-bin/carddisp.pl?gene=MAGOH	http://mar2016.archive.ensembl.org/Mus_musculus/Gene/Summary?db=core;g=ENSMUSG00000028609
C10	DDX6	0.312783	1.70492e-104	2.86066	2.10817	0.479	0.661	752	17920	ENSMUSG00000032097	http://www.genecards.org/cgi-bin/carddisp.pl?gene=DDX6	http://mar2016.archive.ensembl.org/Mus_musculus/Gene/Summary?db=core;g=ENSMUSG00000032097
C10	YPEL3	0.312925	1.2111e-110	2.42255	1.75518	0.426	0.612	752	17920	ENSMUSG00000042675	http://www.genecards.org/cgi-bin/carddisp.pl?gene=YPEL3	http://mar2016.archive.ensembl.org/Mus_musculus/Gene/Summary?db=core;g=ENSMUSG00000042675
C10	MDH1	0.313396	2.39513e-109	2.03958	1.44609	0.407	0.568	752	17920	ENSMUSG00000020321	http://www.genecards.org/cgi-bin/carddisp.pl?gene=MDH1	http://mar2016.archive.ensembl.org/Mus_musculus/Gene/Summary?db=core;g=ENSMUSG00000020321
C10	IRF2	0.313412	1.02366e-89	1.48357	0.998622	0.301	0.432	752	17920	ENSMUSG00000031627	http://www.genecards.org/cgi-bin/carddisp.pl?gene=IRF2	http://mar2016.archive.ensembl.org/Mus_musculus/Gene/Summary?db=core;g=ENSMUSG00000031627
C10	DNAJB6	0.31374	4.90982e-121	2.11039	1.50248	0.391	0.582	752	17920	ENSMUSG00000029131	http://www.genecards.org/cgi-bin/carddisp.pl?gene=DNAJB6	http://mar2016.archive.ensembl.org/Mus_musculus/Gene/Summary?db=core;g=ENSMUSG00000029131
C10	PITPNA	0.313756	2.00349e-73	2.18499	1.56247	0.41	0.54	752	17920	ENSMUSG00000017781	http://www.genecards.org/cgi-bin/carddisp.pl?gene=PITPNA	http://mar2016.archive.ensembl.org/Mus_musculus/Gene/Summary?db=core;g=ENSMUSG00000017781
C10	SRSF10	0.314662	1.27786e-87	1.96875	1.38699	0.367	0.514	752	17920	ENSMUSG00000028676	http://www.genecards.org/cgi-bin/carddisp.pl?gene=SRSF10	http://mar2016.archive.ensembl.org/Mus_musculus/Gene/Summary?db=core;g=ENSMUSG00000028676
C10	MAPK1	0.314973	5.71944e-122	1.33685	0.878516	0.27	0.43	752	17920	ENSMUSG00000063358	http://www.genecards.org/cgi-bin/carddisp.pl?gene=MAPK1	http://mar2016.archive.ensembl.org/Mus_musculus/Gene/Summary?db=core;g=ENSMUSG00000063358
C10	CDK11B	0.315302	7.82329e-89	1.48161	0.994431	0.297	0.432	752	17920	ENSMUSG00000029062	http://www.genecards.org/cgi-bin/carddisp.pl?gene=CDK11B	http://mar2016.archive.ensembl.org/Mus_musculus/Gene/Summary?db=core;g=ENSMUSG00000029062
C10	BCL2L1	0.317754	1.00474e-100	1.0425	0.638733	0.194	0.322	752	17920	ENSMUSG00000007659	http://www.genecards.org/cgi-bin/carddisp.pl?gene=BCL2L1	http://mar2016.archive.ensembl.org/Mus_musculus/Gene/Summary?db=core;g=ENSMUSG00000007659
C10	MATR3	0.318537	4.63756e-96	2.72804	1.98945	0.473	0.639	752	17920	ENSMUSG00000037236	http://www.genecards.org/cgi-bin/carddisp.pl?gene=MATR3	http://mar2016.archive.ensembl.org/Mus_musculus/Gene/Summary?db=core;g=ENSMUSG00000037236
C10	SRP19	0.319191	1.06704e-116	1.60799	1.09035	0.309	0.484	752	17920	ENSMUSG00000014504	http://www.genecards.org/cgi-bin/carddisp.pl?gene=SRP19	http://mar2016.archive.ensembl.org/Mus_musculus/Gene/Summary?db=core;g=ENSMUSG00000014504
C10	H2-T23	0.319457	3.82385e-54	1.46968	0.979128	0.306	0.374	752	17920	ENSMUSG00000067212	http://www.genecards.org/cgi-bin/carddisp.pl?gene=H2-T23	http://mar2016.archive.ensembl.org/Mus_musculus/Gene/Summary?db=core;g=ENSMUSG00000067212
C10	GLS	0.319715	4.42071e-90	2.45106	1.76509	0.418	0.581	752	17920	ENSMUSG00000026103	http://www.genecards.org/cgi-bin/carddisp.pl?gene=GLS	http://mar2016.archive.ensembl.org/Mus_musculus/Gene/Summary?db=core;g=ENSMUSG00000026103
C10	ANAPC5	0.320035	5.57955e-120	1.80624	1.24794	0.328	0.519	752	17920	ENSMUSG00000029472	http://www.genecards.org/cgi-bin/carddisp.pl?gene=ANAPC5	http://mar2016.archive.ensembl.org/Mus_musculus/Gene/Summary?db=core;g=ENSMUSG00000029472
C10	SUDS3	0.320952	2.6819e-101	0.884941	0.508974	0.205	0.304	752	17920	ENSMUSG00000066900	http://www.genecards.org/cgi-bin/carddisp.pl?gene=SUDS3	http://mar2016.archive.ensembl.org/Mus_musculus/Gene/Summary?db=core;g=ENSMUSG00000066900
C10	MRPL43	0.32201	1.5317e-131	1.05566	0.644432	0.229	0.372	752	17920	ENSMUSG00000025208	http://www.genecards.org/cgi-bin/carddisp.pl?gene=MRPL43	http://mar2016.archive.ensembl.org/Mus_musculus/Gene/Summary?db=core;g=ENSMUSG00000025208
C10	TBL1XR1	0.322341	2.56052e-84	1.0312	0.624493	0.207	0.318	752	17920	ENSMUSG00000027630	http://www.genecards.org/cgi-bin/carddisp.pl?gene=TBL1XR1	http://mar2016.archive.ensembl.org/Mus_musculus/Gene/Summary?db=core;g=ENSMUSG00000027630
C10	HADHB	0.323573	2.02646e-119	1.17836	0.7407	0.246	0.393	752	17920	ENSMUSG00000059447	http://www.genecards.org/cgi-bin/carddisp.pl?gene=HADHB	http://mar2016.archive.ensembl.org/Mus_musculus/Gene/Summary?db=core;g=ENSMUSG00000059447
C10	FAM63B	0.324086	1.7584e-80	1.13878	0.708464	0.213	0.325	752	17920	ENSMUSG00000042444	http://www.genecards.org/cgi-bin/carddisp.pl?gene=FAM63B	http://mar2016.archive.ensembl.org/Mus_musculus/Gene/Summary?db=core;g=ENSMUSG00000042444
C10	KMT2C	0.324132	4.66045e-88	1.57698	1.05843	0.283	0.431	752	17920	ENSMUSG00000038056	http://www.genecards.org/cgi-bin/carddisp.pl?gene=KMT2C	http://mar2016.archive.ensembl.org/Mus_musculus/Gene/Summary?db=core;g=ENSMUSG00000038056
C10	EEF1A1	0.325033	2.79884e-20	44.4158	35.2545	0.995	0.966	752	17920	ENSMUSG00000037742	http://www.genecards.org/cgi-bin/carddisp.pl?gene=EEF1A1	http://mar2016.archive.ensembl.org/Mus_musculus/Gene/Summary?db=core;g=ENSMUSG00000037742
C10	SRI	0.325566	7.80083e-106	1.96353	1.36486	0.395	0.544	752	17920	ENSMUSG00000003161	http://www.genecards.org/cgi-bin/carddisp.pl?gene=SRI	http://mar2016.archive.ensembl.org/Mus_musculus/Gene/Summary?db=core;g=ENSMUSG00000003161
C10	UTP3	0.325904	1.47732e-98	1.1377	0.705451	0.242	0.366	752	17920	ENSMUSG00000070697	http://www.genecards.org/cgi-bin/carddisp.pl?gene=UTP3	http://mar2016.archive.ensembl.org/Mus_musculus/Gene/Summary?db=core;g=ENSMUSG00000070697
C10	CCT7	0.32597	5.5175e-124	1.77151	1.211	0.367	0.526	752	17920	ENSMUSG00000030007	http://www.genecards.org/cgi-bin/carddisp.pl?gene=CCT7	http://mar2016.archive.ensembl.org/Mus_musculus/Gene/Summary?db=core;g=ENSMUSG00000030007
C10	RPS25	0.326081	2.59541e-20	14.3581	11.2511	0.876	0.879	752	17920	ENSMUSG00000009927	http://www.genecards.org/cgi-bin/carddisp.pl?gene=RPS25	http://mar2016.archive.ensembl.org/Mus_musculus/Gene/Summary?db=core;g=ENSMUSG00000009927
C10	TOB1	0.32648	2.78152e-66	1.86784	1.28705	0.324	0.447	752	17920	ENSMUSG00000037573	http://www.genecards.org/cgi-bin/carddisp.pl?gene=TOB1	http://mar2016.archive.ensembl.org/Mus_musculus/Gene/Summary?db=core;g=ENSMUSG00000037573
C10	CMPK1	0.328177	1.36602e-113	1.48702	0.981018	0.315	0.461	752	17920	ENSMUSG00000028719	http://www.genecards.org/cgi-bin/carddisp.pl?gene=CMPK1	http://mar2016.archive.ensembl.org/Mus_musculus/Gene/Summary?db=core;g=ENSMUSG00000028719
C10	MARCH7	0.328607	6.86473e-83	1.46086	0.959596	0.277	0.403	752	17920	ENSMUSG00000026977	http://www.genecards.org/cgi-bin/carddisp.pl?gene=MARCH7	http://mar2016.archive.ensembl.org/Mus_musculus/Gene/Summary?db=core;g=ENSMUSG00000026977
C10	EIF4E2	0.329571	1.58169e-109	1.01358	0.602356	0.221	0.34	752	17920	ENSMUSG00000026254	http://www.genecards.org/cgi-bin/carddisp.pl?gene=EIF4E2	http://mar2016.archive.ensembl.org/Mus_musculus/Gene/Summary?db=core;g=ENSMUSG00000026254
C10	FAM208A	0.332348	3.77535e-68	1.26601	0.799764	0.242	0.35	752	17920	ENSMUSG00000040651	http://www.genecards.org/cgi-bin/carddisp.pl?gene=FAM208A	http://mar2016.archive.ensembl.org/Mus_musculus/Gene/Summary?db=core;g=ENSMUSG00000040651
C10	ZFP706	0.332581	1.89096e-126	2.27154	1.59798	0.43	0.607	752	17920	ENSMUSG00000062397	http://www.genecards.org/cgi-bin/carddisp.pl?gene=ZFP706	http://mar2016.archive.ensembl.org/Mus_musculus/Gene/Summary?db=core;g=ENSMUSG00000062397
C10	RPS17	0.333402	4.99352e-40	7.74484	5.94045	0.781	0.823	752	17920	ENSMUSG00000061787	http://www.genecards.org/cgi-bin/carddisp.pl?gene=RPS17	http://mar2016.archive.ensembl.org/Mus_musculus/Gene/Summary?db=core;g=ENSMUSG00000061787
C10	CCNT1	0.333502	2.23395e-70	1.16959	0.721807	0.237	0.333	752	17920	ENSMUSG00000011960	http://www.genecards.org/cgi-bin/carddisp.pl?gene=CCNT1	http://mar2016.archive.ensembl.org/Mus_musculus/Gene/Summary?db=core;g=ENSMUSG00000011960
C10	DNAJA2	0.334047	3.33932e-125	1.8774	1.28267	0.376	0.544	752	17920	ENSMUSG00000031701	http://www.genecards.org/cgi-bin/carddisp.pl?gene=DNAJA2	http://mar2016.archive.ensembl.org/Mus_musculus/Gene/Summary?db=core;g=ENSMUSG00000031701
C10	NDFIP2	0.335876	3.10595e-114	1.04394	0.619424	0.219	0.343	752	17920	ENSMUSG00000053253	http://www.genecards.org/cgi-bin/carddisp.pl?gene=NDFIP2	http://mar2016.archive.ensembl.org/Mus_musculus/Gene/Summary?db=core;g=ENSMUSG00000053253
C10	SBNO1	0.337193	3.42769e-95	1.7816	1.20186	0.315	0.479	752	17920	ENSMUSG00000038095	http://www.genecards.org/cgi-bin/carddisp.pl?gene=SBNO1	http://mar2016.archive.ensembl.org/Mus_musculus/Gene/Summary?db=core;g=ENSMUSG00000038095
C10	HSPA8	0.337356	4.87069e-23	16.1691	12.5892	0.936	0.932	752	17920	ENSMUSG00000015656	http://www.genecards.org/cgi-bin/carddisp.pl?gene=HSPA8	http://mar2016.archive.ensembl.org/Mus_musculus/Gene/Summary?db=core;g=ENSMUSG00000015656
C10	ZFP91	0.337951	8.27323e-114	2.37755	1.6722	0.41	0.595	752	17920	ENSMUSG00000024695	http://www.genecards.org/cgi-bin/carddisp.pl?gene=ZFP91	http://mar2016.archive.ensembl.org/Mus_musculus/Gene/Summary?db=core;g=ENSMUSG00000024695
C10	CDK2AP2	0.339116	1.579e-87	1.57208	1.0333	0.319	0.439	752	17920	ENSMUSG00000024856	http://www.genecards.org/cgi-bin/carddisp.pl?gene=CDK2AP2	http://mar2016.archive.ensembl.org/Mus_musculus/Gene/Summary?db=core;g=ENSMUSG00000024856
C10	CACYBP	0.339932	3.23848e-123	1.38304	0.882789	0.289	0.436	752	17920	ENSMUSG00000014226	http://www.genecards.org/cgi-bin/carddisp.pl?gene=CACYBP	http://mar2016.archive.ensembl.org/Mus_musculus/Gene/Summary?db=core;g=ENSMUSG00000014226
C10	RPS12	0.340624	1.16697e-06	23.7724	18.5628	0.919	0.9	752	17920	ENSMUSG00000061983	http://www.genecards.org/cgi-bin/carddisp.pl?gene=RPS12	http://mar2016.archive.ensembl.org/Mus_musculus/Gene/Summary?db=core;g=ENSMUSG00000061983
C10	MYCBP2	0.341174	3.49038e-81	2.47836	1.74581	0.43	0.567	752	17920	ENSMUSG00000033004	http://www.genecards.org/cgi-bin/carddisp.pl?gene=MYCBP2	http://mar2016.archive.ensembl.org/Mus_musculus/Gene/Summary?db=core;g=ENSMUSG00000033004
C10	FBL	0.341219	9.48794e-89	1.04956	0.617869	0.233	0.328	752	17920	ENSMUSG00000046865	http://www.genecards.org/cgi-bin/carddisp.pl?gene=FBL	http://mar2016.archive.ensembl.org/Mus_musculus/Gene/Summary?db=core;g=ENSMUSG00000046865
C10	MAT2A	0.341373	2.11335e-97	2.80166	2.00061	0.451	0.62	752	17920	ENSMUSG00000053907	http://www.genecards.org/cgi-bin/carddisp.pl?gene=MAT2A	http://mar2016.archive.ensembl.org/Mus_musculus/Gene/Summary?db=core;g=ENSMUSG00000053907
C10	ZCCHC7	0.34164	1.11168e-58	2.34614	1.64058	0.418	0.524	752	17920	ENSMUSG00000035649	http://www.genecards.org/cgi-bin/carddisp.pl?gene=ZCCHC7	http://mar2016.archive.ensembl.org/Mus_musculus/Gene/Summary?db=core;g=ENSMUSG00000035649
C10	THOC2	0.34273	3.83939e-93	1.89574	1.28343	0.348	0.489	752	17920	ENSMUSG00000037475	http://www.genecards.org/cgi-bin/carddisp.pl?gene=THOC2	http://mar2016.archive.ensembl.org/Mus_musculus/Gene/Summary?db=core;g=ENSMUSG00000037475
C10	PPP3R1	0.3433	3.90311e-132	1.03492	0.603999	0.201	0.344	752	17920	ENSMUSG00000033953	http://www.genecards.org/cgi-bin/carddisp.pl?gene=PPP3R1	http://mar2016.archive.ensembl.org/Mus_musculus/Gene/Summary?db=core;g=ENSMUSG00000033953
C10	HEXIM1	0.343638	5.44987e-80	1.25483	0.776919	0.243	0.355	752	17920	ENSMUSG00000048878	http://www.genecards.org/cgi-bin/carddisp.pl?gene=HEXIM1	http://mar2016.archive.ensembl.org/Mus_musculus/Gene/Summary?db=core;g=ENSMUSG00000048878
C10	NDUFB5	0.344201	8.49802e-148	2.16853	1.496	0.399	0.591	752	17920	ENSMUSG00000027673	http://www.genecards.org/cgi-bin/carddisp.pl?gene=NDUFB5	http://mar2016.archive.ensembl.org/Mus_musculus/Gene/Summary?db=core;g=ENSMUSG00000027673
C10	DNAJC8	0.34431	8.64006e-128	1.82018	1.22141	0.339	0.523	752	17920	ENSMUSG00000054405	http://www.genecards.org/cgi-bin/carddisp.pl?gene=DNAJC8	http://mar2016.archive.ensembl.org/Mus_musculus/Gene/Summary?db=core;g=ENSMUSG00000054405
C10	NRD1	0.346341	2.40565e-93	1.43336	0.914027	0.283	0.412	752	17920	ENSMUSG00000053510	http://www.genecards.org/cgi-bin/carddisp.pl?gene=NRD1	http://mar2016.archive.ensembl.org/Mus_musculus/Gene/Summary?db=core;g=ENSMUSG00000053510
C10	TSC22D3	0.346653	1.14613e-30	2.74436	1.94459	0.41	0.454	752	17920	ENSMUSG00000031431	http://www.genecards.org/cgi-bin/carddisp.pl?gene=TSC22D3	http://mar2016.archive.ensembl.org/Mus_musculus/Gene/Summary?db=core;g=ENSMUSG00000031431
C10	IER2	0.346683	5.80731e-35	4.98279	3.7048	0.592	0.672	752	17920	ENSMUSG00000053560	http://www.genecards.org/cgi-bin/carddisp.pl?gene=IER2	http://mar2016.archive.ensembl.org/Mus_musculus/Gene/Summary?db=core;g=ENSMUSG00000053560
C10	RBM6	0.346798	2.64969e-68	1.22439	0.749102	0.245	0.338	752	17920	ENSMUSG00000032582	http://www.genecards.org/cgi-bin/carddisp.pl?gene=RBM6	http://mar2016.archive.ensembl.org/Mus_musculus/Gene/Summary?db=core;g=ENSMUSG00000032582
C10	PSMA6	0.348862	1.05808e-129	2.19884	1.51174	0.402	0.581	752	17920	ENSMUSG00000021024	http://www.genecards.org/cgi-bin/carddisp.pl?gene=PSMA6	http://mar2016.archive.ensembl.org/Mus_musculus/Gene/Summary?db=core;g=ENSMUSG00000021024
C10	GNAI3	0.349161	5.09606e-129	1.50837	0.969175	0.294	0.459	752	17920	ENSMUSG00000000001	http://www.genecards.org/cgi-bin/carddisp.pl?gene=GNAI3	http://mar2016.archive.ensembl.org/Mus_musculus/Gene/Summary?db=core;g=ENSMUSG00000000001
C10	BRD7	0.349968	7.6909e-108	1.45415	0.925529	0.266	0.419	752	17920	ENSMUSG00000031660	http://www.genecards.org/cgi-bin/carddisp.pl?gene=BRD7	http://mar2016.archive.ensembl.org/Mus_musculus/Gene/Summary?db=core;g=ENSMUSG00000031660
C10	HECTD1	0.350758	1.37335e-104	1.93931	1.30492	0.372	0.524	752	17920	ENSMUSG00000035247	http://www.genecards.org/cgi-bin/carddisp.pl?gene=HECTD1	http://mar2016.archive.ensembl.org/Mus_musculus/Gene/Summary?db=core;g=ENSMUSG00000035247
C10	CSNK1E	0.350897	2.13879e-140	1.21781	0.738978	0.202	0.378	752	17920	ENSMUSG00000022433	http://www.genecards.org/cgi-bin/carddisp.pl?gene=CSNK1E	http://mar2016.archive.ensembl.org/Mus_musculus/Gene/Summary?db=core;g=ENSMUSG00000022433
C10	EIF4A1	0.351011	3.85889e-81	4.61944	3.40583	0.636	0.763	752	17920	ENSMUSG00000059796	http://www.genecards.org/cgi-bin/carddisp.pl?gene=EIF4A1	http://mar2016.archive.ensembl.org/Mus_musculus/Gene/Summary?db=core;g=ENSMUSG00000059796
C10	TGFB1	0.351067	1.4702e-48	1.91597	1.28613	0.352	0.422	752	17920	ENSMUSG00000002603	http://www.genecards.org/cgi-bin/carddisp.pl?gene=TGFB1	http://mar2016.archive.ensembl.org/Mus_musculus/Gene/Summary?db=core;g=ENSMUSG00000002603
C10	S100A10	0.35134	4.25947e-53	6.62132	4.97401	0.629	0.755	752	17920	ENSMUSG00000041959	http://www.genecards.org/cgi-bin/carddisp.pl?gene=S100A10	http://mar2016.archive.ensembl.org/Mus_musculus/Gene/Summary?db=core;g=ENSMUSG00000041959
C10	PDPK1	0.351419	1.1575e-96	0.97674	0.549394	0.201	0.302	752	17920	ENSMUSG00000024122	http://www.genecards.org/cgi-bin/carddisp.pl?gene=PDPK1	http://mar2016.archive.ensembl.org/Mus_musculus/Gene/Summary?db=core;g=ENSMUSG00000024122
C10	GATAD2A	0.351423	3.1638e-93	1.07029	0.622716	0.235	0.335	752	17920	ENSMUSG00000036180	http://www.genecards.org/cgi-bin/carddisp.pl?gene=GATAD2A	http://mar2016.archive.ensembl.org/Mus_musculus/Gene/Summary?db=core;g=ENSMUSG00000036180
C10	FAS	0.351529	5.84275e-105	1.61359	1.04841	0.253	0.402	752	17920	ENSMUSG00000024778	http://www.genecards.org/cgi-bin/carddisp.pl?gene=FAS	http://mar2016.archive.ensembl.org/Mus_musculus/Gene/Summary?db=core;g=ENSMUSG00000024778
C10	AEBP2	0.351697	4.90019e-74	1.10807	0.652016	0.245	0.324	752	17920	ENSMUSG00000030232	http://www.genecards.org/cgi-bin/carddisp.pl?gene=AEBP2	http://mar2016.archive.ensembl.org/Mus_musculus/Gene/Summary?db=core;g=ENSMUSG00000030232
C10	CALM3	0.352223	5.44594e-121	1.52368	0.976991	0.302	0.457	752	17920	ENSMUSG00000019370	http://www.genecards.org/cgi-bin/carddisp.pl?gene=CALM3	http://mar2016.archive.ensembl.org/Mus_musculus/Gene/Summary?db=core;g=ENSMUSG00000019370
C10	MAT2B	0.352423	5.03377e-116	1.54084	0.990155	0.311	0.464	752	17920	ENSMUSG00000042032	http://www.genecards.org/cgi-bin/carddisp.pl?gene=MAT2B	http://mar2016.archive.ensembl.org/Mus_musculus/Gene/Summary?db=core;g=ENSMUSG00000042032
C10	POP5	0.353275	2.05556e-122	1.07668	0.625637	0.241	0.361	752	17920	ENSMUSG00000060152	http://www.genecards.org/cgi-bin/carddisp.pl?gene=POP5	http://mar2016.archive.ensembl.org/Mus_musculus/Gene/Summary?db=core;g=ENSMUSG00000060152
C10	ERH	0.353449	1.48166e-119	2.81132	1.98316	0.484	0.653	752	17920	ENSMUSG00000021131	http://www.genecards.org/cgi-bin/carddisp.pl?gene=ERH	http://mar2016.archive.ensembl.org/Mus_musculus/Gene/Summary?db=core;g=ENSMUSG00000021131
C10	ZFAND6	0.353468	1.02492e-113	1.40654	0.883601	0.29	0.426	752	17920	ENSMUSG00000030629	http://www.genecards.org/cgi-bin/carddisp.pl?gene=ZFAND6	http://mar2016.archive.ensembl.org/Mus_musculus/Gene/Summary?db=core;g=ENSMUSG00000030629
C10	BCLAF1	0.353714	2.1683e-87	2.26933	1.55847	0.408	0.546	752	17920	ENSMUSG00000037608	http://www.genecards.org/cgi-bin/carddisp.pl?gene=BCLAF1	http://mar2016.archive.ensembl.org/Mus_musculus/Gene/Summary?db=core;g=ENSMUSG00000037608
C10	AKAP9	0.354266	1.7561e-86	1.72811	1.13411	0.311	0.441	752	17920	ENSMUSG00000040407	http://www.genecards.org/cgi-bin/carddisp.pl?gene=AKAP9	http://mar2016.archive.ensembl.org/Mus_musculus/Gene/Summary?db=core;g=ENSMUSG00000040407
C10	DCTN3	0.354377	9.56347e-136	1.38869	0.868453	0.305	0.454	752	17920	ENSMUSG00000028447	http://www.genecards.org/cgi-bin/carddisp.pl?gene=DCTN3	http://mar2016.archive.ensembl.org/Mus_musculus/Gene/Summary?db=core;g=ENSMUSG00000028447
C10	SSBP3	0.354837	1.0844e-100	1.0675	0.6167	0.21	0.329	752	17920	ENSMUSG00000061887	http://www.genecards.org/cgi-bin/carddisp.pl?gene=SSBP3	http://mar2016.archive.ensembl.org/Mus_musculus/Gene/Summary?db=core;g=ENSMUSG00000061887
C10	ERBB2IP	0.355595	1.6221e-107	1.42446	0.894834	0.271	0.411	752	17920	ENSMUSG00000021709	http://www.genecards.org/cgi-bin/carddisp.pl?gene=ERBB2IP	http://mar2016.archive.ensembl.org/Mus_musculus/Gene/Summary?db=core;g=ENSMUSG00000021709
C10	PIK3R1	0.35566	1.84957e-64	2.44579	1.69292	0.402	0.514	752	17920	ENSMUSG00000041417	http://www.genecards.org/cgi-bin/carddisp.pl?gene=PIK3R1	http://mar2016.archive.ensembl.org/Mus_musculus/Gene/Summary?db=core;g=ENSMUSG00000041417
C10	VPS4B	0.356249	1.07992e-114	1.17561	0.699568	0.241	0.371	752	17920	ENSMUSG00000009907	http://www.genecards.org/cgi-bin/carddisp.pl?gene=VPS4B	http://mar2016.archive.ensembl.org/Mus_musculus/Gene/Summary?db=core;g=ENSMUSG00000009907
C10	H2-T22	0.356623	3.06041e-91	1.02635	0.582557	0.226	0.316	752	17920	ENSMUSG00000056116	http://www.genecards.org/cgi-bin/carddisp.pl?gene=H2-T22	http://mar2016.archive.ensembl.org/Mus_musculus/Gene/Summary?db=core;g=ENSMUSG00000056116
C10	TET3	0.357006	6.54998e-71	1.26908	0.771656	0.247	0.338	752	17920	ENSMUSG00000034832	http://www.genecards.org/cgi-bin/carddisp.pl?gene=TET3	http://mar2016.archive.ensembl.org/Mus_musculus/Gene/Summary?db=core;g=ENSMUSG00000034832
C10	SERTAD1	0.358042	6.38827e-89	1.63853	1.05864	0.307	0.431	752	17920	ENSMUSG00000008384	http://www.genecards.org/cgi-bin/carddisp.pl?gene=SERTAD1	http://mar2016.archive.ensembl.org/Mus_musculus/Gene/Summary?db=core;g=ENSMUSG00000008384
C10	MRPL30	0.359749	9.50509e-134	1.73655	1.13259	0.355	0.516	752	17920	ENSMUSG00000026087	http://www.genecards.org/cgi-bin/carddisp.pl?gene=MRPL30	http://mar2016.archive.ensembl.org/Mus_musculus/Gene/Summary?db=core;g=ENSMUSG00000026087
C10	LSM1	0.36186	4.2993e-121	0.910644	0.486789	0.202	0.304	752	17920	ENSMUSG00000037296	http://www.genecards.org/cgi-bin/carddisp.pl?gene=LSM1	http://mar2016.archive.ensembl.org/Mus_musculus/Gene/Summary?db=core;g=ENSMUSG00000037296
C10	WASF2	0.365542	9.52554e-127	2.893	2.02166	0.463	0.656	752	17920	ENSMUSG00000028868	http://www.genecards.org/cgi-bin/carddisp.pl?gene=WASF2	http://mar2016.archive.ensembl.org/Mus_musculus/Gene/Summary?db=core;g=ENSMUSG00000028868
C10	ANP32B	0.366451	1.17225e-94	3.18912	2.24945	0.501	0.644	752	17920	ENSMUSG00000028333	http://www.genecards.org/cgi-bin/carddisp.pl?gene=ANP32B	http://mar2016.archive.ensembl.org/Mus_musculus/Gene/Summary?db=core;g=ENSMUSG00000028333
C10	MIF	0.367468	2.71634e-103	2.06327	1.37447	0.383	0.522	752	17920	ENSMUSG00000033307	http://www.genecards.org/cgi-bin/carddisp.pl?gene=MIF	http://mar2016.archive.ensembl.org/Mus_musculus/Gene/Summary?db=core;g=ENSMUSG00000033307
C10	SLCO3A1	0.368147	1.96611e-91	1.19117	0.69767	0.217	0.323	752	17920	ENSMUSG00000025790	http://www.genecards.org/cgi-bin/carddisp.pl?gene=SLCO3A1	http://mar2016.archive.ensembl.org/Mus_musculus/Gene/Summary?db=core;g=ENSMUSG00000025790
C10	MDH2	0.368417	4.71839e-133	2.38303	1.6206	0.439	0.604	752	17920	ENSMUSG00000019179	http://www.genecards.org/cgi-bin/carddisp.pl?gene=MDH2	http://mar2016.archive.ensembl.org/Mus_musculus/Gene/Summary?db=core;g=ENSMUSG00000019179
C10	SUPT16	0.369093	2.60396e-96	1.47194	0.913945	0.305	0.424	752	17920	ENSMUSG00000035726	http://www.genecards.org/cgi-bin/carddisp.pl?gene=SUPT16	http://mar2016.archive.ensembl.org/Mus_musculus/Gene/Summary?db=core;g=ENSMUSG00000035726
C10	CSNK1A1	0.369296	2.62011e-88	4.43433	3.20704	0.622	0.768	752	17920	ENSMUSG00000024576	http://www.genecards.org/cgi-bin/carddisp.pl?gene=CSNK1A1	http://mar2016.archive.ensembl.org/Mus_musculus/Gene/Summary?db=core;g=ENSMUSG00000024576
C10	RPS15	0.369378	9.31616e-28	17.9542	13.6727	0.918	0.92	752	17920	ENSMUSG00000063457	http://www.genecards.org/cgi-bin/carddisp.pl?gene=RPS15	http://mar2016.archive.ensembl.org/Mus_musculus/Gene/Summary?db=core;g=ENSMUSG00000063457
C10	CDC40	0.370549	1.30475e-88	1.00471	0.550616	0.215	0.303	752	17920	ENSMUSG00000038446	http://www.genecards.org/cgi-bin/carddisp.pl?gene=CDC40	http://mar2016.archive.ensembl.org/Mus_musculus/Gene/Summary?db=core;g=ENSMUSG00000038446
C10	RPL3	0.371415	1.62031e-39	12.0173	9.06272	0.767	0.848	752	17920	ENSMUSG00000060036	http://www.genecards.org/cgi-bin/carddisp.pl?gene=RPL3	http://mar2016.archive.ensembl.org/Mus_musculus/Gene/Summary?db=core;g=ENSMUSG00000060036
C10	RBM17	0.371826	1.40942e-112	1.03042	0.569119	0.231	0.333	752	17920	ENSMUSG00000037197	http://www.genecards.org/cgi-bin/carddisp.pl?gene=RBM17	http://mar2016.archive.ensembl.org/Mus_musculus/Gene/Summary?db=core;g=ENSMUSG00000037197
C10	GLRX5	0.371968	1.75847e-124	1.01784	0.559241	0.233	0.337	752	17920	ENSMUSG00000021102	http://www.genecards.org/cgi-bin/carddisp.pl?gene=GLRX5	http://mar2016.archive.ensembl.org/Mus_musculus/Gene/Summary?db=core;g=ENSMUSG00000021102
C10	SMNDC1	0.37317	9.26651e-103	1.09919	0.620754	0.234	0.335	752	17920	ENSMUSG00000025024	http://www.genecards.org/cgi-bin/carddisp.pl?gene=SMNDC1	http://mar2016.archive.ensembl.org/Mus_musculus/Gene/Summary?db=core;g=ENSMUSG00000025024
C10	TLN1	0.373543	6.65694e-67	3.95981	2.8284	0.59	0.688	752	17920	ENSMUSG00000028465	http://www.genecards.org/cgi-bin/carddisp.pl?gene=TLN1	http://mar2016.archive.ensembl.org/Mus_musculus/Gene/Summary?db=core;g=ENSMUSG00000028465
C10	EIF5A	0.373852	1.16977e-76	5.18623	3.77403	0.662	0.768	752	17920	ENSMUSG00000078812	http://www.genecards.org/cgi-bin/carddisp.pl?gene=EIF5A	http://mar2016.archive.ensembl.org/Mus_musculus/Gene/Summary?db=core;g=ENSMUSG00000078812
C10	ZCCHC6	0.374064	1.46622e-63	1.23569	0.725074	0.27	0.331	752	17920	ENSMUSG00000035248	http://www.genecards.org/cgi-bin/carddisp.pl?gene=ZCCHC6	http://mar2016.archive.ensembl.org/Mus_musculus/Gene/Summary?db=core;g=ENSMUSG00000035248
C10	RAP1A	0.374346	3.17819e-108	2.68244	1.84084	0.457	0.623	752	17920	ENSMUSG00000068798	http://www.genecards.org/cgi-bin/carddisp.pl?gene=RAP1A	http://mar2016.archive.ensembl.org/Mus_musculus/Gene/Summary?db=core;g=ENSMUSG00000068798
C10	CALM2	0.375169	1.99866e-34	7.2263	5.3426	0.789	0.842	752	17920	ENSMUSG00000036438	http://www.genecards.org/cgi-bin/carddisp.pl?gene=CALM2	http://mar2016.archive.ensembl.org/Mus_musculus/Gene/Summary?db=core;g=ENSMUSG00000036438
C10	NPM3	0.375235	1.31068e-107	1.00178	0.54333	0.23	0.318	752	17920	ENSMUSG00000056209	http://www.genecards.org/cgi-bin/carddisp.pl?gene=NPM3	http://mar2016.archive.ensembl.org/Mus_musculus/Gene/Summary?db=core;g=ENSMUSG00000056209
C10	THRAP3	0.375335	6.46529e-96	2.04445	1.34705	0.399	0.523	752	17920	ENSMUSG00000043962	http://www.genecards.org/cgi-bin/carddisp.pl?gene=THRAP3	http://mar2016.archive.ensembl.org/Mus_musculus/Gene/Summary?db=core;g=ENSMUSG00000043962
C10	RPS6KB1	0.377529	2.53654e-91	1.32997	0.793509	0.246	0.362	752	17920	ENSMUSG00000020516	http://www.genecards.org/cgi-bin/carddisp.pl?gene=RPS6KB1	http://mar2016.archive.ensembl.org/Mus_musculus/Gene/Summary?db=core;g=ENSMUSG00000020516
C10	PSMD4	0.377615	2.20082e-127	2.09423	1.38166	0.4	0.561	752	17920	ENSMUSG00000005625	http://www.genecards.org/cgi-bin/carddisp.pl?gene=PSMD4	http://mar2016.archive.ensembl.org/Mus_musculus/Gene/Summary?db=core;g=ENSMUSG00000005625
C10	CTAGE5	0.378346	2.93491e-107	1.64403	1.0341	0.311	0.45	752	17920	ENSMUSG00000021000	http://www.genecards.org/cgi-bin/carddisp.pl?gene=CTAGE5	http://mar2016.archive.ensembl.org/Mus_musculus/Gene/Summary?db=core;g=ENSMUSG00000021000
C10	ZC3H15	0.379055	5.5647e-110	1.74131	1.10791	0.343	0.483	752	17920	ENSMUSG00000027091	http://www.genecards.org/cgi-bin/carddisp.pl?gene=ZC3H15	http://mar2016.archive.ensembl.org/Mus_musculus/Gene/Summary?db=core;g=ENSMUSG00000027091
C10	HNRNPD	0.379908	1.5014e-116	2.21569	1.47121	0.406	0.563	752	17920	ENSMUSG00000000568	http://www.genecards.org/cgi-bin/carddisp.pl?gene=HNRNPD	http://mar2016.archive.ensembl.org/Mus_musculus/Gene/Summary?db=core;g=ENSMUSG00000000568
C10	ATP5C1	0.380029	7.44533e-99	3.68092	2.59692	0.59	0.708	752	17920	ENSMUSG00000025781	http://www.genecards.org/cgi-bin/carddisp.pl?gene=ATP5C1	http://mar2016.archive.ensembl.org/Mus_musculus/Gene/Summary?db=core;g=ENSMUSG00000025781
C10	PPT1	0.380337	4.4183e-110	1.48997	0.91294	0.249	0.405	752	17920	ENSMUSG00000028657	http://www.genecards.org/cgi-bin/carddisp.pl?gene=PPT1	http://mar2016.archive.ensembl.org/Mus_musculus/Gene/Summary?db=core;g=ENSMUSG00000028657
C10	BCL2	0.381431	5.5112e-77	1.79526	1.14586	0.273	0.412	752	17920	ENSMUSG00000057329	http://www.genecards.org/cgi-bin/carddisp.pl?gene=BCL2	http://mar2016.archive.ensembl.org/Mus_musculus/Gene/Summary?db=core;g=ENSMUSG00000057329
C10	POLR2A	0.381675	5.87106e-111	1.3212	0.781625	0.265	0.388	752	17920	ENSMUSG00000005198	http://www.genecards.org/cgi-bin/carddisp.pl?gene=POLR2A	http://mar2016.archive.ensembl.org/Mus_musculus/Gene/Summary?db=core;g=ENSMUSG00000005198
C10	AIMP1	0.382852	3.20395e-131	1.679	1.05458	0.318	0.48	752	17920	ENSMUSG00000028029	http://www.genecards.org/cgi-bin/carddisp.pl?gene=AIMP1	http://mar2016.archive.ensembl.org/Mus_musculus/Gene/Summary?db=core;g=ENSMUSG00000028029
C10	RLIM	0.382992	1.97272e-69	1.17439	0.667422	0.229	0.306	752	17920	ENSMUSG00000056537	http://www.genecards.org/cgi-bin/carddisp.pl?gene=RLIM	http://mar2016.archive.ensembl.org/Mus_musculus/Gene/Summary?db=core;g=ENSMUSG00000056537
C10	GM26532	0.383009	5.64725e-41	1.75881	1.11556	0.246	0.311	752	17920	ENSMUSG00000097296	http://www.genecards.org/cgi-bin/carddisp.pl?gene=GM26532	http://mar2016.archive.ensembl.org/Mus_musculus/Gene/Summary?db=core;g=ENSMUSG00000097296
C10	BRD4	0.38358	6.77462e-103	1.79384	1.14157	0.346	0.487	752	17920	ENSMUSG00000024002	http://www.genecards.org/cgi-bin/carddisp.pl?gene=BRD4	http://mar2016.archive.ensembl.org/Mus_musculus/Gene/Summary?db=core;g=ENSMUSG00000024002
C10	GTF2I	0.386225	5.16965e-95	1.02391	0.548553	0.214	0.301	752	17920	ENSMUSG00000060261	http://www.genecards.org/cgi-bin/carddisp.pl?gene=GTF2I	http://mar2016.archive.ensembl.org/Mus_musculus/Gene/Summary?db=core;g=ENSMUSG00000060261
C10	TMEM50A	0.386481	1.08476e-86	3.75358	2.63646	0.612	0.722	752	17920	ENSMUSG00000028822	http://www.genecards.org/cgi-bin/carddisp.pl?gene=TMEM50A	http://mar2016.archive.ensembl.org/Mus_musculus/Gene/Summary?db=core;g=ENSMUSG00000028822
C10	SIDT2	0.388219	2.77281e-95	1.22142	0.697323	0.253	0.351	752	17920	ENSMUSG00000034908	http://www.genecards.org/cgi-bin/carddisp.pl?gene=SIDT2	http://mar2016.archive.ensembl.org/Mus_musculus/Gene/Summary?db=core;g=ENSMUSG00000034908
C10	SUMO1	0.388336	5.73071e-134	2.24217	1.47705	0.432	0.59	752	17920	ENSMUSG00000026021	http://www.genecards.org/cgi-bin/carddisp.pl?gene=SUMO1	http://mar2016.archive.ensembl.org/Mus_musculus/Gene/Summary?db=core;g=ENSMUSG00000026021
C10	SMCHD1	0.388408	2.07628e-80	1.84996	1.17729	0.358	0.464	752	17920	ENSMUSG00000024054	http://www.genecards.org/cgi-bin/carddisp.pl?gene=SMCHD1	http://mar2016.archive.ensembl.org/Mus_musculus/Gene/Summary?db=core;g=ENSMUSG00000024054
C10	HSP90AB1	0.38885	9.56882e-26	19.7184	14.8234	0.955	0.939	752	17920	ENSMUSG00000023944	http://www.genecards.org/cgi-bin/carddisp.pl?gene=HSP90AB1	http://mar2016.archive.ensembl.org/Mus_musculus/Gene/Summary?db=core;g=ENSMUSG00000023944
C10	OLA1	0.390594	1.40315e-125	1.10505	0.605765	0.253	0.351	752	17920	ENSMUSG00000027108	http://www.genecards.org/cgi-bin/carddisp.pl?gene=OLA1	http://mar2016.archive.ensembl.org/Mus_musculus/Gene/Summary?db=core;g=ENSMUSG00000027108
C10	GGNBP2	0.390675	3.73007e-92	1.92181	1.22867	0.371	0.496	752	17920	ENSMUSG00000020530	http://www.genecards.org/cgi-bin/carddisp.pl?gene=GGNBP2	http://mar2016.archive.ensembl.org/Mus_musculus/Gene/Summary?db=core;g=ENSMUSG00000020530
C10	CCNL1	0.391401	6.24769e-62	2.40188	1.59355	0.434	0.51	752	17920	ENSMUSG00000027829	http://www.genecards.org/cgi-bin/carddisp.pl?gene=CCNL1	http://mar2016.archive.ensembl.org/Mus_musculus/Gene/Summary?db=core;g=ENSMUSG00000027829
C10	RCHY1	0.391459	2.68732e-105	1.54358	0.939122	0.294	0.425	752	17920	ENSMUSG00000029397	http://www.genecards.org/cgi-bin/carddisp.pl?gene=RCHY1	http://mar2016.archive.ensembl.org/Mus_musculus/Gene/Summary?db=core;g=ENSMUSG00000029397
C10	KMT2A	0.391861	2.19219e-85	2.52285	1.68493	0.414	0.55	752	17920	ENSMUSG00000002028	http://www.genecards.org/cgi-bin/carddisp.pl?gene=KMT2A	http://mar2016.archive.ensembl.org/Mus_musculus/Gene/Summary?db=core;g=ENSMUSG00000002028
C10	PISD.1	0.392627	1.04281e-42	1.81791	1.14652	0.332	0.378	752	17920	ENSMUSG00000095041	http://www.genecards.org/cgi-bin/carddisp.pl?gene=PISD.1	http://mar2016.archive.ensembl.org/Mus_musculus/Gene/Summary?db=core;g=ENSMUSG00000095041
C10	JUND	0.392679	7.78142e-19	14.7192	10.9736	0.9	0.929	752	17920	ENSMUSG00000071076	http://www.genecards.org/cgi-bin/carddisp.pl?gene=JUND	http://mar2016.archive.ensembl.org/Mus_musculus/Gene/Summary?db=core;g=ENSMUSG00000071076
C10	EP400	0.394149	2.29365e-75	1.1059	0.602459	0.242	0.309	752	17920	ENSMUSG00000029505	http://www.genecards.org/cgi-bin/carddisp.pl?gene=EP400	http://mar2016.archive.ensembl.org/Mus_musculus/Gene/Summary?db=core;g=ENSMUSG00000029505
C10	DHX15	0.394415	1.98746e-106	1.49093	0.895095	0.297	0.42	752	17920	ENSMUSG00000029169	http://www.genecards.org/cgi-bin/carddisp.pl?gene=DHX15	http://mar2016.archive.ensembl.org/Mus_musculus/Gene/Summary?db=core;g=ENSMUSG00000029169
C10	ARID4B	0.394683	3.53678e-84	1.8852	1.19465	0.33	0.464	752	17920	ENSMUSG00000039219	http://www.genecards.org/cgi-bin/carddisp.pl?gene=ARID4B	http://mar2016.archive.ensembl.org/Mus_musculus/Gene/Summary?db=core;g=ENSMUSG00000039219
C10	TALDO1	0.394842	2.06872e-101	2.14301	1.39048	0.419	0.537	752	17920	ENSMUSG00000025503	http://www.genecards.org/cgi-bin/carddisp.pl?gene=TALDO1	http://mar2016.archive.ensembl.org/Mus_musculus/Gene/Summary?db=core;g=ENSMUSG00000025503
C10	STAG2	0.395012	3.75768e-94	1.68412	1.04123	0.334	0.451	752	17920	ENSMUSG00000025862	http://www.genecards.org/cgi-bin/carddisp.pl?gene=STAG2	http://mar2016.archive.ensembl.org/Mus_musculus/Gene/Summary?db=core;g=ENSMUSG00000025862
C10	RBM22	0.395045	1.50593e-97	1.02537	0.540227	0.223	0.306	752	17920	ENSMUSG00000024604	http://www.genecards.org/cgi-bin/carddisp.pl?gene=RBM22	http://mar2016.archive.ensembl.org/Mus_musculus/Gene/Summary?db=core;g=ENSMUSG00000024604
C10	ZFP148	0.395478	1.97024e-114	1.66672	1.02734	0.297	0.45	752	17920	ENSMUSG00000022811	http://www.genecards.org/cgi-bin/carddisp.pl?gene=ZFP148	http://mar2016.archive.ensembl.org/Mus_musculus/Gene/Summary?db=core;g=ENSMUSG00000022811
C10	UBE2E1	0.396172	2.04675e-147	1.30824	0.753969	0.265	0.414	752	17920	ENSMUSG00000021774	http://www.genecards.org/cgi-bin/carddisp.pl?gene=UBE2E1	http://mar2016.archive.ensembl.org/Mus_musculus/Gene/Summary?db=core;g=ENSMUSG00000021774
C10	CUL3	0.396979	4.71934e-119	1.7035	1.05317	0.331	0.471	752	17920	ENSMUSG00000004364	http://www.genecards.org/cgi-bin/carddisp.pl?gene=CUL3	http://mar2016.archive.ensembl.org/Mus_musculus/Gene/Summary?db=core;g=ENSMUSG00000004364
C10	SYS1	0.398252	9.16633e-126	1.3343	0.771212	0.291	0.408	752	17920	ENSMUSG00000045503	http://www.genecards.org/cgi-bin/carddisp.pl?gene=SYS1	http://mar2016.archive.ensembl.org/Mus_musculus/Gene/Summary?db=core;g=ENSMUSG00000045503
C10	2310036O22RIK	0.400093	4.39056e-144	2.16286	1.39684	0.396	0.569	752	17920	ENSMUSG00000041203	http://www.genecards.org/cgi-bin/carddisp.pl?gene=2310036O22RIK	http://mar2016.archive.ensembl.org/Mus_musculus/Gene/Summary?db=core;g=ENSMUSG00000041203
C10	TPP2	0.400172	4.78224e-82	1.26396	0.715558	0.253	0.343	752	17920	ENSMUSG00000041763	http://www.genecards.org/cgi-bin/carddisp.pl?gene=TPP2	http://mar2016.archive.ensembl.org/Mus_musculus/Gene/Summary?db=core;g=ENSMUSG00000041763
C10	DCUN1D1	0.400779	3.40335e-108	1.07167	0.569188	0.225	0.318	752	17920	ENSMUSG00000027708	http://www.genecards.org/cgi-bin/carddisp.pl?gene=DCUN1D1	http://mar2016.archive.ensembl.org/Mus_musculus/Gene/Summary?db=core;g=ENSMUSG00000027708
C10	SMARCA5	0.401268	1.07008e-121	2.79522	1.87371	0.445	0.62	752	17920	ENSMUSG00000031715	http://www.genecards.org/cgi-bin/carddisp.pl?gene=SMARCA5	http://mar2016.archive.ensembl.org/Mus_musculus/Gene/Summary?db=core;g=ENSMUSG00000031715
C10	SRSF6	0.402019	6.47247e-107	1.67516	1.02456	0.332	0.451	752	17920	ENSMUSG00000016921	http://www.genecards.org/cgi-bin/carddisp.pl?gene=SRSF6	http://mar2016.archive.ensembl.org/Mus_musculus/Gene/Summary?db=core;g=ENSMUSG00000016921
C10	SDE2	0.403182	1.00698e-111	1.036	0.539603	0.223	0.309	752	17920	ENSMUSG00000038806	http://www.genecards.org/cgi-bin/carddisp.pl?gene=SDE2	http://mar2016.archive.ensembl.org/Mus_musculus/Gene/Summary?db=core;g=ENSMUSG00000038806
C10	USP1	0.403657	1.57729e-93	1.09361	0.582643	0.226	0.31	752	17920	ENSMUSG00000028560	http://www.genecards.org/cgi-bin/carddisp.pl?gene=USP1	http://mar2016.archive.ensembl.org/Mus_musculus/Gene/Summary?db=core;g=ENSMUSG00000028560
C10	CWC15	0.403838	5.01558e-133	1.55713	0.932792	0.323	0.454	752	17920	ENSMUSG00000004096	http://www.genecards.org/cgi-bin/carddisp.pl?gene=CWC15	http://mar2016.archive.ensembl.org/Mus_musculus/Gene/Summary?db=core;g=ENSMUSG00000004096
C10	U2AF1	0.407416	3.89465e-142	1.71871	1.04984	0.324	0.477	752	17920	ENSMUSG00000061613	http://www.genecards.org/cgi-bin/carddisp.pl?gene=U2AF1	http://mar2016.archive.ensembl.org/Mus_musculus/Gene/Summary?db=core;g=ENSMUSG00000061613
C10	RTFDC1	0.407848	7.62837e-129	1.11459	0.593866	0.234	0.344	752	17920	ENSMUSG00000027502	http://www.genecards.org/cgi-bin/carddisp.pl?gene=RTFDC1	http://mar2016.archive.ensembl.org/Mus_musculus/Gene/Summary?db=core;g=ENSMUSG00000027502
C10	CGGBP1	0.409233	2.3262e-116	2.28398	1.47291	0.406	0.568	752	17920	ENSMUSG00000054604	http://www.genecards.org/cgi-bin/carddisp.pl?gene=CGGBP1	http://mar2016.archive.ensembl.org/Mus_musculus/Gene/Summary?db=core;g=ENSMUSG00000054604
C10	RPLP1	0.409486	1.696e-09	33.922	25.2924	0.953	0.934	752	17920	ENSMUSG00000007892	http://www.genecards.org/cgi-bin/carddisp.pl?gene=RPLP1	http://mar2016.archive.ensembl.org/Mus_musculus/Gene/Summary?db=core;g=ENSMUSG00000007892
C10	PTBP1	0.410541	2.87762e-101	1.33968	0.760238	0.269	0.378	752	17920	ENSMUSG00000006498	http://www.genecards.org/cgi-bin/carddisp.pl?gene=PTBP1	http://mar2016.archive.ensembl.org/Mus_musculus/Gene/Summary?db=core;g=ENSMUSG00000006498
C10	RBM5	0.410701	1.84693e-88	2.57437	1.68885	0.431	0.56	752	17920	ENSMUSG00000032580	http://www.genecards.org/cgi-bin/carddisp.pl?gene=RBM5	http://mar2016.archive.ensembl.org/Mus_musculus/Gene/Summary?db=core;g=ENSMUSG00000032580
C10	WDR89	0.410716	3.70644e-133	1.53936	0.91023	0.323	0.443	752	17920	ENSMUSG00000045690	http://www.genecards.org/cgi-bin/carddisp.pl?gene=WDR89	http://mar2016.archive.ensembl.org/Mus_musculus/Gene/Summary?db=core;g=ENSMUSG00000045690
C10	RAB8A	0.411006	3.29516e-119	0.999855	0.504088	0.227	0.307	752	17920	ENSMUSG00000003037	http://www.genecards.org/cgi-bin/carddisp.pl?gene=RAB8A	http://mar2016.archive.ensembl.org/Mus_musculus/Gene/Summary?db=core;g=ENSMUSG00000003037
C10	SYF2	0.411014	1.84107e-127	2.07688	1.3141	0.396	0.551	752	17920	ENSMUSG00000028821	http://www.genecards.org/cgi-bin/carddisp.pl?gene=SYF2	http://mar2016.archive.ensembl.org/Mus_musculus/Gene/Summary?db=core;g=ENSMUSG00000028821
C10	PLD3	0.412346	1.1702e-101	1.14159	0.609191	0.249	0.326	752	17920	ENSMUSG00000003363	http://www.genecards.org/cgi-bin/carddisp.pl?gene=PLD3	http://mar2016.archive.ensembl.org/Mus_musculus/Gene/Summary?db=core;g=ENSMUSG00000003363
C10	NRAS	0.41389	2.05975e-98	1.31762	0.739599	0.258	0.359	752	17920	ENSMUSG00000027852	http://www.genecards.org/cgi-bin/carddisp.pl?gene=NRAS	http://mar2016.archive.ensembl.org/Mus_musculus/Gene/Summary?db=core;g=ENSMUSG00000027852
C10	MIEN1	0.414336	1.31597e-127	1.27973	0.710627	0.285	0.394	752	17920	ENSMUSG00000002580	http://www.genecards.org/cgi-bin/carddisp.pl?gene=MIEN1	http://mar2016.archive.ensembl.org/Mus_musculus/Gene/Summary?db=core;g=ENSMUSG00000002580
C10	SCAND1	0.414429	5.30742e-112	2.71175	1.78498	0.476	0.612	752	17920	ENSMUSG00000046229	http://www.genecards.org/cgi-bin/carddisp.pl?gene=SCAND1	http://mar2016.archive.ensembl.org/Mus_musculus/Gene/Summary?db=core;g=ENSMUSG00000046229
C10	H2AFJ	0.415142	3.17864e-87	2.81524	1.86122	0.471	0.576	752	17920	ENSMUSG00000060032	http://www.genecards.org/cgi-bin/carddisp.pl?gene=H2AFJ	http://mar2016.archive.ensembl.org/Mus_musculus/Gene/Summary?db=core;g=ENSMUSG00000060032
C10	EP300	0.415378	2.76182e-101	1.62762	0.970253	0.301	0.421	752	17920	ENSMUSG00000055024	http://www.genecards.org/cgi-bin/carddisp.pl?gene=EP300	http://mar2016.archive.ensembl.org/Mus_musculus/Gene/Summary?db=core;g=ENSMUSG00000055024
C10	MAF1	0.415526	2.07187e-130	1.18105	0.635231	0.23	0.349	752	17920	ENSMUSG00000022553	http://www.genecards.org/cgi-bin/carddisp.pl?gene=MAF1	http://mar2016.archive.ensembl.org/Mus_musculus/Gene/Summary?db=core;g=ENSMUSG00000022553
C10	LSM14A	0.416561	3.35433e-122	1.40011	0.798182	0.291	0.411	752	17920	ENSMUSG00000066568	http://www.genecards.org/cgi-bin/carddisp.pl?gene=LSM14A	http://mar2016.archive.ensembl.org/Mus_musculus/Gene/Summary?db=core;g=ENSMUSG00000066568
C10	VDAC1	0.417155	1.23754e-153	2.06069	1.29215	0.37	0.54	752	17920	ENSMUSG00000020402	http://www.genecards.org/cgi-bin/carddisp.pl?gene=VDAC1	http://mar2016.archive.ensembl.org/Mus_musculus/Gene/Summary?db=core;g=ENSMUSG00000020402
C10	EIF3K	0.417969	1.02493e-122	3.59655	2.44041	0.562	0.702	752	17920	ENSMUSG00000053565	http://www.genecards.org/cgi-bin/carddisp.pl?gene=EIF3K	http://mar2016.archive.ensembl.org/Mus_musculus/Gene/Summary?db=core;g=ENSMUSG00000053565
C10	FIP1L1	0.418993	6.42566e-93	1.4385	0.823869	0.311	0.391	752	17920	ENSMUSG00000029227	http://www.genecards.org/cgi-bin/carddisp.pl?gene=FIP1L1	http://mar2016.archive.ensembl.org/Mus_musculus/Gene/Summary?db=core;g=ENSMUSG00000029227
C10	TNKS2	0.420408	1.15998e-102	1.3473	0.75393	0.265	0.366	752	17920	ENSMUSG00000024811	http://www.genecards.org/cgi-bin/carddisp.pl?gene=TNKS2	http://mar2016.archive.ensembl.org/Mus_musculus/Gene/Summary?db=core;g=ENSMUSG00000024811
C10	FXR1	0.420872	2.17592e-106	1.77383	1.07198	0.338	0.465	752	17920	ENSMUSG00000027680	http://www.genecards.org/cgi-bin/carddisp.pl?gene=FXR1	http://mar2016.archive.ensembl.org/Mus_musculus/Gene/Summary?db=core;g=ENSMUSG00000027680
C10	CLIC1	0.422196	9.24791e-69	4.96816	3.45396	0.672	0.747	752	17920	ENSMUSG00000007041	http://www.genecards.org/cgi-bin/carddisp.pl?gene=CLIC1	http://mar2016.archive.ensembl.org/Mus_musculus/Gene/Summary?db=core;g=ENSMUSG00000007041
C10	TWISTNB	0.422737	7.74758e-94	1.12296	0.583748	0.245	0.314	752	17920	ENSMUSG00000020561	http://www.genecards.org/cgi-bin/carddisp.pl?gene=TWISTNB	http://mar2016.archive.ensembl.org/Mus_musculus/Gene/Summary?db=core;g=ENSMUSG00000020561
C10	NT5C	0.423939	1.68908e-127	1.12492	0.583889	0.254	0.339	752	17920	ENSMUSG00000020736	http://www.genecards.org/cgi-bin/carddisp.pl?gene=NT5C	http://mar2016.archive.ensembl.org/Mus_musculus/Gene/Summary?db=core;g=ENSMUSG00000020736
C10	LSM4	0.425416	1.20325e-118	1.74337	1.04278	0.364	0.476	752	17920	ENSMUSG00000031848	http://www.genecards.org/cgi-bin/carddisp.pl?gene=LSM4	http://mar2016.archive.ensembl.org/Mus_musculus/Gene/Summary?db=core;g=ENSMUSG00000031848
C10	BRD3	0.425526	5.08246e-113	1.52787	0.882165	0.269	0.399	752	17920	ENSMUSG00000026918	http://www.genecards.org/cgi-bin/carddisp.pl?gene=BRD3	http://mar2016.archive.ensembl.org/Mus_musculus/Gene/Summary?db=core;g=ENSMUSG00000026918
C10	WTAP	0.426025	1.23649e-108	1.25621	0.679322	0.262	0.358	752	17920	ENSMUSG00000060475	http://www.genecards.org/cgi-bin/carddisp.pl?gene=WTAP	http://mar2016.archive.ensembl.org/Mus_musculus/Gene/Summary?db=core;g=ENSMUSG00000060475
C10	HDAC1	0.426528	5.00914e-129	1.25392	0.677027	0.261	0.374	752	17920	ENSMUSG00000028800	http://www.genecards.org/cgi-bin/carddisp.pl?gene=HDAC1	http://mar2016.archive.ensembl.org/Mus_musculus/Gene/Summary?db=core;g=ENSMUSG00000028800
C10	PRDX2	0.427212	7.51391e-141	3.23126	2.14678	0.484	0.666	752	17920	ENSMUSG00000005161	http://www.genecards.org/cgi-bin/carddisp.pl?gene=PRDX2	http://mar2016.archive.ensembl.org/Mus_musculus/Gene/Summary?db=core;g=ENSMUSG00000005161
C10	EIF1B	0.429272	1.50369e-167	2.03328	1.25262	0.346	0.543	752	17920	ENSMUSG00000006941	http://www.genecards.org/cgi-bin/carddisp.pl?gene=EIF1B	http://mar2016.archive.ensembl.org/Mus_musculus/Gene/Summary?db=core;g=ENSMUSG00000006941
C10	SRP14	0.429657	3.29442e-133	3.00988	1.97708	0.513	0.662	752	17920	ENSMUSG00000009549	http://www.genecards.org/cgi-bin/carddisp.pl?gene=SRP14	http://mar2016.archive.ensembl.org/Mus_musculus/Gene/Summary?db=core;g=ENSMUSG00000009549
C10	ILF2	0.432184	7.91336e-103	1.52164	0.868882	0.286	0.394	752	17920	ENSMUSG00000001016	http://www.genecards.org/cgi-bin/carddisp.pl?gene=ILF2	http://mar2016.archive.ensembl.org/Mus_musculus/Gene/Summary?db=core;g=ENSMUSG00000001016
C10	RPL36AL	0.433161	1.78595e-72	7.11997	5.01395	0.753	0.81	752	17920	ENSMUSG00000049751	http://www.genecards.org/cgi-bin/carddisp.pl?gene=RPL36AL	http://mar2016.archive.ensembl.org/Mus_musculus/Gene/Summary?db=core;g=ENSMUSG00000049751
C10	SMEK2	0.434802	3.65992e-105	1.49648	0.846884	0.294	0.398	752	17920	ENSMUSG00000020463	http://www.genecards.org/cgi-bin/carddisp.pl?gene=SMEK2	http://mar2016.archive.ensembl.org/Mus_musculus/Gene/Summary?db=core;g=ENSMUSG00000020463
C10	2010107E04RIK	0.436924	5.85234e-111	4.17704	2.82432	0.597	0.718	752	17920	ENSMUSG00000021290	http://www.genecards.org/cgi-bin/carddisp.pl?gene=2010107E04RIK	http://mar2016.archive.ensembl.org/Mus_musculus/Gene/Summary?db=core;g=ENSMUSG00000021290
C10	CDC5L	0.439583	2.22501e-124	1.45526	0.810383	0.291	0.405	752	17920	ENSMUSG00000023932	http://www.genecards.org/cgi-bin/carddisp.pl?gene=CDC5L	http://mar2016.archive.ensembl.org/Mus_musculus/Gene/Summary?db=core;g=ENSMUSG00000023932
C10	DDX17	0.439985	4.62532e-104	2.18583	1.34841	0.368	0.506	752	17920	ENSMUSG00000055065	http://www.genecards.org/cgi-bin/carddisp.pl?gene=DDX17	http://mar2016.archive.ensembl.org/Mus_musculus/Gene/Summary?db=core;g=ENSMUSG00000055065
C10	LUC7L2	0.441657	2.29274e-83	6.13605	4.25419	0.718	0.82	752	17920	ENSMUSG00000029823	http://www.genecards.org/cgi-bin/carddisp.pl?gene=LUC7L2	http://mar2016.archive.ensembl.org/Mus_musculus/Gene/Summary?db=core;g=ENSMUSG00000029823
C10	NME1	0.443665	4.46236e-138	2.15566	1.32024	0.391	0.532	752	17920	ENSMUSG00000037601	http://www.genecards.org/cgi-bin/carddisp.pl?gene=NME1	http://mar2016.archive.ensembl.org/Mus_musculus/Gene/Summary?db=core;g=ENSMUSG00000037601
C10	TMEM234	0.444394	9.06822e-136	2.75253	1.75771	0.461	0.627	752	17920	ENSMUSG00000028797	http://www.genecards.org/cgi-bin/carddisp.pl?gene=TMEM234	http://mar2016.archive.ensembl.org/Mus_musculus/Gene/Summary?db=core;g=ENSMUSG00000028797
C10	FKBP3	0.445039	5.02282e-123	1.45845	0.805887	0.303	0.404	752	17920	ENSMUSG00000020949	http://www.genecards.org/cgi-bin/carddisp.pl?gene=FKBP3	http://mar2016.archive.ensembl.org/Mus_musculus/Gene/Summary?db=core;g=ENSMUSG00000020949
C10	ITCH	0.445191	5.96729e-88	1.46085	0.807463	0.282	0.361	752	17920	ENSMUSG00000027598	http://www.genecards.org/cgi-bin/carddisp.pl?gene=ITCH	http://mar2016.archive.ensembl.org/Mus_musculus/Gene/Summary?db=core;g=ENSMUSG00000027598
C10	NKTR	0.446246	1.01804e-73	3.56906	2.35346	0.536	0.626	752	17920	ENSMUSG00000032525	http://www.genecards.org/cgi-bin/carddisp.pl?gene=NKTR	http://mar2016.archive.ensembl.org/Mus_musculus/Gene/Summary?db=core;g=ENSMUSG00000032525
C10	RBM26	0.4465	4.0508e-84	1.38547	0.750511	0.257	0.34	752	17920	ENSMUSG00000022119	http://www.genecards.org/cgi-bin/carddisp.pl?gene=RBM26	http://mar2016.archive.ensembl.org/Mus_musculus/Gene/Summary?db=core;g=ENSMUSG00000022119
C10	RALY	0.446771	8.42756e-149	1.88412	1.11603	0.368	0.51	752	17920	ENSMUSG00000027593	http://www.genecards.org/cgi-bin/carddisp.pl?gene=RALY	http://mar2016.archive.ensembl.org/Mus_musculus/Gene/Summary?db=core;g=ENSMUSG00000027593
C10	GPATCH8	0.447523	2.62754e-87	1.75544	1.02057	0.335	0.427	752	17920	ENSMUSG00000034621	http://www.genecards.org/cgi-bin/carddisp.pl?gene=GPATCH8	http://mar2016.archive.ensembl.org/Mus_musculus/Gene/Summary?db=core;g=ENSMUSG00000034621
C10	CDK13	0.450004	2.24872e-90	1.21066	0.618292	0.239	0.308	752	17920	ENSMUSG00000041297	http://www.genecards.org/cgi-bin/carddisp.pl?gene=CDK13	http://mar2016.archive.ensembl.org/Mus_musculus/Gene/Summary?db=core;g=ENSMUSG00000041297
C10	MSN	0.45049	8.3601e-56	5.63349	3.85435	0.706	0.738	752	17920	ENSMUSG00000031207	http://www.genecards.org/cgi-bin/carddisp.pl?gene=MSN	http://mar2016.archive.ensembl.org/Mus_musculus/Gene/Summary?db=core;g=ENSMUSG00000031207
C10	RPS23	0.450723	4.867e-29	18.7419	13.4447	0.915	0.89	752	17920	ENSMUSG00000049517	http://www.genecards.org/cgi-bin/carddisp.pl?gene=RPS23	http://mar2016.archive.ensembl.org/Mus_musculus/Gene/Summary?db=core;g=ENSMUSG00000049517
C10	ACTR2	0.452048	2.59487e-97	3.08576	1.98671	0.509	0.625	752	17920	ENSMUSG00000020152	http://www.genecards.org/cgi-bin/carddisp.pl?gene=ACTR2	http://mar2016.archive.ensembl.org/Mus_musculus/Gene/Summary?db=core;g=ENSMUSG00000020152
C10	ACTR3	0.455295	2.84761e-71	4.18406	2.78105	0.598	0.664	752	17920	ENSMUSG00000026341	http://www.genecards.org/cgi-bin/carddisp.pl?gene=ACTR3	http://mar2016.archive.ensembl.org/Mus_musculus/Gene/Summary?db=core;g=ENSMUSG00000026341
C10	KRIT1	0.455584	6.14239e-74	2.42148	1.49499	0.394	0.488	752	17920	ENSMUSG00000000600	http://www.genecards.org/cgi-bin/carddisp.pl?gene=KRIT1	http://mar2016.archive.ensembl.org/Mus_musculus/Gene/Summary?db=core;g=ENSMUSG00000000600
C10	FBXW2	0.45572	4.02219e-115	1.41465	0.760635	0.278	0.385	752	17920	ENSMUSG00000035949	http://www.genecards.org/cgi-bin/carddisp.pl?gene=FBXW2	http://mar2016.archive.ensembl.org/Mus_musculus/Gene/Summary?db=core;g=ENSMUSG00000035949
C10	ICT1	0.456698	4.63111e-135	1.15059	0.567035	0.239	0.334	752	17920	ENSMUSG00000018858	http://www.genecards.org/cgi-bin/carddisp.pl?gene=ICT1	http://mar2016.archive.ensembl.org/Mus_musculus/Gene/Summary?db=core;g=ENSMUSG00000018858
C10	SNRPD3	0.457186	1.3531e-154	1.87411	1.09352	0.363	0.5	752	17920	ENSMUSG00000020180	http://www.genecards.org/cgi-bin/carddisp.pl?gene=SNRPD3	http://mar2016.archive.ensembl.org/Mus_musculus/Gene/Summary?db=core;g=ENSMUSG00000020180
C10	USMG5	0.457683	2.7231e-104	3.88897	2.55993	0.577	0.685	752	17920	ENSMUSG00000071528	http://www.genecards.org/cgi-bin/carddisp.pl?gene=USMG5	http://mar2016.archive.ensembl.org/Mus_musculus/Gene/Summary?db=core;g=ENSMUSG00000071528
C10	SRSF2	0.458613	6.72393e-88	5.10802	3.44472	0.673	0.779	752	17920	ENSMUSG00000034120	http://www.genecards.org/cgi-bin/carddisp.pl?gene=SRSF2	http://mar2016.archive.ensembl.org/Mus_musculus/Gene/Summary?db=core;g=ENSMUSG00000034120
C10	TAF10	0.458811	3.78642e-113	1.77794	1.02119	0.37	0.466	752	17920	ENSMUSG00000043866	http://www.genecards.org/cgi-bin/carddisp.pl?gene=TAF10	http://mar2016.archive.ensembl.org/Mus_musculus/Gene/Summary?db=core;g=ENSMUSG00000043866
C10	POLE4	0.460214	7.166e-116	1.2693	0.649507	0.277	0.353	752	17920	ENSMUSG00000030042	http://www.genecards.org/cgi-bin/carddisp.pl?gene=POLE4	http://mar2016.archive.ensembl.org/Mus_musculus/Gene/Summary?db=core;g=ENSMUSG00000030042
C10	PAFAH1B1	0.460396	2.26762e-114	3.69793	2.41439	0.565	0.703	752	17920	ENSMUSG00000020745	http://www.genecards.org/cgi-bin/carddisp.pl?gene=PAFAH1B1	http://mar2016.archive.ensembl.org/Mus_musculus/Gene/Summary?db=core;g=ENSMUSG00000020745
C10	HNRNPA1	0.462918	4.45584e-118	2.44583	1.50001	0.415	0.545	752	17920	ENSMUSG00000046434	http://www.genecards.org/cgi-bin/carddisp.pl?gene=HNRNPA1	http://mar2016.archive.ensembl.org/Mus_musculus/Gene/Summary?db=core;g=ENSMUSG00000046434
C10	SEC61B	0.462979	6.12817e-93	4.67523	3.1173	0.634	0.723	752	17920	ENSMUSG00000053317	http://www.genecards.org/cgi-bin/carddisp.pl?gene=SEC61B	http://mar2016.archive.ensembl.org/Mus_musculus/Gene/Summary?db=core;g=ENSMUSG00000053317
C10	TAOK3	0.463331	8.298e-81	1.34317	0.699527	0.262	0.316	752	17920	ENSMUSG00000061288	http://www.genecards.org/cgi-bin/carddisp.pl?gene=TAOK3	http://mar2016.archive.ensembl.org/Mus_musculus/Gene/Summary?db=core;g=ENSMUSG00000061288
C10	TOMM22	0.464664	2.69619e-155	2.13444	1.27134	0.42	0.556	752	17920	ENSMUSG00000022427	http://www.genecards.org/cgi-bin/carddisp.pl?gene=TOMM22	http://mar2016.archive.ensembl.org/Mus_musculus/Gene/Summary?db=core;g=ENSMUSG00000022427
C10	H2-K1	0.464768	3.16661e-130	7.16549	4.91661	0.415	0.698	752	17920	ENSMUSG00000061232	http://www.genecards.org/cgi-bin/carddisp.pl?gene=H2-K1	http://mar2016.archive.ensembl.org/Mus_musculus/Gene/Summary?db=core;g=ENSMUSG00000061232
C10	MAP1LC3B	0.464798	1.28005e-74	5.1298	3.44149	0.681	0.757	752	17920	ENSMUSG00000031812	http://www.genecards.org/cgi-bin/carddisp.pl?gene=MAP1LC3B	http://mar2016.archive.ensembl.org/Mus_musculus/Gene/Summary?db=core;g=ENSMUSG00000031812
C10	ELAVL1	0.465163	6.03921e-132	1.59574	0.880325	0.327	0.439	752	17920	ENSMUSG00000040028	http://www.genecards.org/cgi-bin/carddisp.pl?gene=ELAVL1	http://mar2016.archive.ensembl.org/Mus_musculus/Gene/Summary?db=core;g=ENSMUSG00000040028
C10	SERTAD2	0.465535	1.02758e-109	1.52079	0.825561	0.27	0.38	752	17920	ENSMUSG00000049800	http://www.genecards.org/cgi-bin/carddisp.pl?gene=SERTAD2	http://mar2016.archive.ensembl.org/Mus_musculus/Gene/Summary?db=core;g=ENSMUSG00000049800
C10	ATP5F1	0.465801	8.07764e-120	3.90655	2.55268	0.605	0.713	752	17920	ENSMUSG00000000563	http://www.genecards.org/cgi-bin/carddisp.pl?gene=ATP5F1	http://mar2016.archive.ensembl.org/Mus_musculus/Gene/Summary?db=core;g=ENSMUSG00000000563
C10	CDC42SE1	0.466215	3.39244e-115	1.37593	0.719843	0.259	0.358	752	17920	ENSMUSG00000046722	http://www.genecards.org/cgi-bin/carddisp.pl?gene=CDC42SE1	http://mar2016.archive.ensembl.org/Mus_musculus/Gene/Summary?db=core;g=ENSMUSG00000046722
C10	TRPC4AP	0.46635	4.58393e-116	1.19646	0.589784	0.225	0.32	752	17920	ENSMUSG00000038324	http://www.genecards.org/cgi-bin/carddisp.pl?gene=TRPC4AP	http://mar2016.archive.ensembl.org/Mus_musculus/Gene/Summary?db=core;g=ENSMUSG00000038324
C10	TMED5	0.467325	3.96519e-99	1.81284	1.03454	0.339	0.432	752	17920	ENSMUSG00000063406	http://www.genecards.org/cgi-bin/carddisp.pl?gene=TMED5	http://mar2016.archive.ensembl.org/Mus_musculus/Gene/Summary?db=core;g=ENSMUSG00000063406
C10	CSNK2A1	0.469154	4.10675e-148	1.98544	1.15665	0.348	0.507	752	17920	ENSMUSG00000074698	http://www.genecards.org/cgi-bin/carddisp.pl?gene=CSNK2A1	http://mar2016.archive.ensembl.org/Mus_musculus/Gene/Summary?db=core;g=ENSMUSG00000074698
C10	HPCAL1	0.472168	1.32879e-146	1.24128	0.615694	0.223	0.343	752	17920	ENSMUSG00000071379	http://www.genecards.org/cgi-bin/carddisp.pl?gene=HPCAL1	http://mar2016.archive.ensembl.org/Mus_musculus/Gene/Summary?db=core;g=ENSMUSG00000071379
C10	ABCF1	0.472319	1.28798e-126	1.67256	0.926398	0.32	0.441	752	17920	ENSMUSG00000038762	http://www.genecards.org/cgi-bin/carddisp.pl?gene=ABCF1	http://mar2016.archive.ensembl.org/Mus_musculus/Gene/Summary?db=core;g=ENSMUSG00000038762
C10	UBE2H	0.473363	7.19933e-123	1.86067	1.06049	0.346	0.462	752	17920	ENSMUSG00000039159	http://www.genecards.org/cgi-bin/carddisp.pl?gene=UBE2H	http://mar2016.archive.ensembl.org/Mus_musculus/Gene/Summary?db=core;g=ENSMUSG00000039159
C10	CEP350	0.473566	7.1687e-79	1.44158	0.758385	0.278	0.338	752	17920	ENSMUSG00000033671	http://www.genecards.org/cgi-bin/carddisp.pl?gene=CEP350	http://mar2016.archive.ensembl.org/Mus_musculus/Gene/Summary?db=core;g=ENSMUSG00000033671
C10	RPS18	0.475556	4.69612e-52	14.9339	10.4595	0.812	0.867	752	17920	ENSMUSG00000008668	http://www.genecards.org/cgi-bin/carddisp.pl?gene=RPS18	http://mar2016.archive.ensembl.org/Mus_musculus/Gene/Summary?db=core;g=ENSMUSG00000008668
C10	RAP1B	0.476283	6.3373e-95	3.63567	2.33224	0.564	0.667	752	17920	ENSMUSG00000052681	http://www.genecards.org/cgi-bin/carddisp.pl?gene=RAP1B	http://mar2016.archive.ensembl.org/Mus_musculus/Gene/Summary?db=core;g=ENSMUSG00000052681
C10	PPP1CA	0.477312	1.99223e-134	3.27472	2.07059	0.555	0.665	752	17920	ENSMUSG00000040385	http://www.genecards.org/cgi-bin/carddisp.pl?gene=PPP1CA	http://mar2016.archive.ensembl.org/Mus_musculus/Gene/Summary?db=core;g=ENSMUSG00000040385
C10	FAM103A1	0.478314	3.44783e-162	1.77105	0.9891	0.335	0.48	752	17920	ENSMUSG00000038646	http://www.genecards.org/cgi-bin/carddisp.pl?gene=FAM103A1	http://mar2016.archive.ensembl.org/Mus_musculus/Gene/Summary?db=core;g=ENSMUSG00000038646
C10	RPL31	0.478454	6.16384e-88	6.5352	4.40836	0.73	0.785	752	17920	ENSMUSG00000073702	http://www.genecards.org/cgi-bin/carddisp.pl?gene=RPL31	http://mar2016.archive.ensembl.org/Mus_musculus/Gene/Summary?db=core;g=ENSMUSG00000073702
C10	SSNA1	0.478658	2.73119e-150	1.34898	0.685736	0.267	0.38	752	17920	ENSMUSG00000026966	http://www.genecards.org/cgi-bin/carddisp.pl?gene=SSNA1	http://mar2016.archive.ensembl.org/Mus_musculus/Gene/Summary?db=core;g=ENSMUSG00000026966
C10	RPS21	0.478993	1.06899e-24	32.6852	23.1684	0.965	0.952	752	17920	ENSMUSG00000039001	http://www.genecards.org/cgi-bin/carddisp.pl?gene=RPS21	http://mar2016.archive.ensembl.org/Mus_musculus/Gene/Summary?db=core;g=ENSMUSG00000039001
C10	NDUFA3	0.479091	2.00566e-134	2.59827	1.58151	0.456	0.591	752	17920	ENSMUSG00000035674	http://www.genecards.org/cgi-bin/carddisp.pl?gene=NDUFA3	http://mar2016.archive.ensembl.org/Mus_musculus/Gene/Summary?db=core;g=ENSMUSG00000035674
C10	TTC14	0.479155	7.02655e-66	2.38587	1.42901	0.408	0.469	752	17920	ENSMUSG00000027677	http://www.genecards.org/cgi-bin/carddisp.pl?gene=TTC14	http://mar2016.archive.ensembl.org/Mus_musculus/Gene/Summary?db=core;g=ENSMUSG00000027677
C10	ACTB	0.480029	4.43325e-49	91.9558	65.6459	0.997	0.991	752	17920	ENSMUSG00000029580	http://www.genecards.org/cgi-bin/carddisp.pl?gene=ACTB	http://mar2016.archive.ensembl.org/Mus_musculus/Gene/Summary?db=core;g=ENSMUSG00000029580
C10	LIPA	0.483798	1.16643e-119	1.49152	0.781664	0.251	0.365	752	17920	ENSMUSG00000024781	http://www.genecards.org/cgi-bin/carddisp.pl?gene=LIPA	http://mar2016.archive.ensembl.org/Mus_musculus/Gene/Summary?db=core;g=ENSMUSG00000024781
C10	USP7	0.484487	3.07071e-109	1.67664	0.913134	0.286	0.405	752	17920	ENSMUSG00000022710	http://www.genecards.org/cgi-bin/carddisp.pl?gene=USP7	http://mar2016.archive.ensembl.org/Mus_musculus/Gene/Summary?db=core;g=ENSMUSG00000022710
C10	TNRC6C	0.48474	1.16444e-102	2.88458	1.77602	0.473	0.589	752	17920	ENSMUSG00000025571	http://www.genecards.org/cgi-bin/carddisp.pl?gene=TNRC6C	http://mar2016.archive.ensembl.org/Mus_musculus/Gene/Summary?db=core;g=ENSMUSG00000025571
C10	LDHA	0.48625	8.56835e-115	3.90248	2.49978	0.564	0.68	752	17920	ENSMUSG00000063229	http://www.genecards.org/cgi-bin/carddisp.pl?gene=LDHA	http://mar2016.archive.ensembl.org/Mus_musculus/Gene/Summary?db=core;g=ENSMUSG00000063229
C10	NUDT21	0.487207	7.22296e-136	1.09833	0.496956	0.249	0.308	752	17920	ENSMUSG00000031754	http://www.genecards.org/cgi-bin/carddisp.pl?gene=NUDT21	http://mar2016.archive.ensembl.org/Mus_musculus/Gene/Summary?db=core;g=ENSMUSG00000031754
C10	HP1BP3	0.488359	1.56152e-133	2.79416	1.70461	0.463	0.607	752	17920	ENSMUSG00000028759	http://www.genecards.org/cgi-bin/carddisp.pl?gene=HP1BP3	http://mar2016.archive.ensembl.org/Mus_musculus/Gene/Summary?db=core;g=ENSMUSG00000028759
C10	CPSF6	0.489629	1.42595e-87	1.34157	0.667682	0.265	0.322	752	17920	ENSMUSG00000055531	http://www.genecards.org/cgi-bin/carddisp.pl?gene=CPSF6	http://mar2016.archive.ensembl.org/Mus_musculus/Gene/Summary?db=core;g=ENSMUSG00000055531
C10	TMEM258	0.49069	5.48138e-123	2.51403	1.50088	0.451	0.566	752	17920	ENSMUSG00000036372	http://www.genecards.org/cgi-bin/carddisp.pl?gene=TMEM258	http://mar2016.archive.ensembl.org/Mus_musculus/Gene/Summary?db=core;g=ENSMUSG00000036372
C10	RAD21	0.491498	5.44892e-140	1.47589	0.76107	0.277	0.393	752	17920	ENSMUSG00000022314	http://www.genecards.org/cgi-bin/carddisp.pl?gene=RAD21	http://mar2016.archive.ensembl.org/Mus_musculus/Gene/Summary?db=core;g=ENSMUSG00000022314
C10	NOL7	0.493418	2.46396e-132	2.38864	1.40708	0.415	0.548	752	17920	ENSMUSG00000063200	http://www.genecards.org/cgi-bin/carddisp.pl?gene=NOL7	http://mar2016.archive.ensembl.org/Mus_musculus/Gene/Summary?db=core;g=ENSMUSG00000063200
C10	SRSF1	0.494003	1.72189e-104	1.57317	0.827085	0.309	0.391	752	17920	ENSMUSG00000018379	http://www.genecards.org/cgi-bin/carddisp.pl?gene=SRSF1	http://mar2016.archive.ensembl.org/Mus_musculus/Gene/Summary?db=core;g=ENSMUSG00000018379
C10	DDX21	0.494213	9.69738e-91	1.5812	0.832517	0.316	0.374	752	17920	ENSMUSG00000020075	http://www.genecards.org/cgi-bin/carddisp.pl?gene=DDX21	http://mar2016.archive.ensembl.org/Mus_musculus/Gene/Summary?db=core;g=ENSMUSG00000020075
C10	EIF3E	0.494379	2.59931e-127	3.48009	2.18026	0.556	0.669	752	17920	ENSMUSG00000022336	http://www.genecards.org/cgi-bin/carddisp.pl?gene=EIF3E	http://mar2016.archive.ensembl.org/Mus_musculus/Gene/Summary?db=core;g=ENSMUSG00000022336
C10	NOP10	0.494657	5.51983e-128	3.30182	2.05313	0.516	0.636	752	17920	ENSMUSG00000027133	http://www.genecards.org/cgi-bin/carddisp.pl?gene=NOP10	http://mar2016.archive.ensembl.org/Mus_musculus/Gene/Summary?db=core;g=ENSMUSG00000027133
C10	RPL21	0.495229	2.86663e-25	30.4409	21.3057	0.955	0.931	752	17920	ENSMUSG00000041453	http://www.genecards.org/cgi-bin/carddisp.pl?gene=RPL21	http://mar2016.archive.ensembl.org/Mus_musculus/Gene/Summary?db=core;g=ENSMUSG00000041453
C10	RPS8	0.495663	8.57519e-30	45.3345	31.862	0.989	0.949	752	17920	ENSMUSG00000047675	http://www.genecards.org/cgi-bin/carddisp.pl?gene=RPS8	http://mar2016.archive.ensembl.org/Mus_musculus/Gene/Summary?db=core;g=ENSMUSG00000047675
C10	PURB	0.49644	1.03053e-108	3.72718	2.35088	0.545	0.673	752	17920	ENSMUSG00000094483	http://www.genecards.org/cgi-bin/carddisp.pl?gene=PURB	http://mar2016.archive.ensembl.org/Mus_musculus/Gene/Summary?db=core;g=ENSMUSG00000094483
C10	NDUFS4	0.497251	1.55845e-179	1.51708	0.78324	0.305	0.427	752	17920	ENSMUSG00000021764	http://www.genecards.org/cgi-bin/carddisp.pl?gene=NDUFS4	http://mar2016.archive.ensembl.org/Mus_musculus/Gene/Summary?db=core;g=ENSMUSG00000021764
C10	BOD1L	0.497479	3.60721e-97	2.23668	1.29268	0.378	0.495	752	17920	ENSMUSG00000061755	http://www.genecards.org/cgi-bin/carddisp.pl?gene=BOD1L	http://mar2016.archive.ensembl.org/Mus_musculus/Gene/Summary?db=core;g=ENSMUSG00000061755
C10	RPL36A	0.498485	7.84261e-68	11.2088	7.64197	0.746	0.829	752	17920	ENSMUSG00000079435	http://www.genecards.org/cgi-bin/carddisp.pl?gene=RPL36A	http://mar2016.archive.ensembl.org/Mus_musculus/Gene/Summary?db=core;g=ENSMUSG00000079435
C10	ARF6	0.499177	1.8233e-118	1.83819	1.00804	0.355	0.449	752	17920	ENSMUSG00000044147	http://www.genecards.org/cgi-bin/carddisp.pl?gene=ARF6	http://mar2016.archive.ensembl.org/Mus_musculus/Gene/Summary?db=core;g=ENSMUSG00000044147
C10	CMIP	0.501355	7.96416e-48	1.64323	0.867294	0.306	0.305	752	17920	ENSMUSG00000034390	http://www.genecards.org/cgi-bin/carddisp.pl?gene=CMIP	http://mar2016.archive.ensembl.org/Mus_musculus/Gene/Summary?db=core;g=ENSMUSG00000034390
C10	SF1	0.502921	8.96112e-115	1.58331	0.822982	0.322	0.399	752	17920	ENSMUSG00000024949	http://www.genecards.org/cgi-bin/carddisp.pl?gene=SF1	http://mar2016.archive.ensembl.org/Mus_musculus/Gene/Summary?db=core;g=ENSMUSG00000024949
C10	SUN2	0.502995	1.4465e-72	1.77571	0.958653	0.331	0.374	752	17920	ENSMUSG00000042524	http://www.genecards.org/cgi-bin/carddisp.pl?gene=SUN2	http://mar2016.archive.ensembl.org/Mus_musculus/Gene/Summary?db=core;g=ENSMUSG00000042524
C10	FNBP1	0.504134	1.55286e-81	1.61247	0.842007	0.323	0.37	752	17920	ENSMUSG00000075415	http://www.genecards.org/cgi-bin/carddisp.pl?gene=FNBP1	http://mar2016.archive.ensembl.org/Mus_musculus/Gene/Summary?db=core;g=ENSMUSG00000075415
C10	CHIC2	0.504668	4.59831e-127	2.0184	1.12744	0.375	0.492	752	17920	ENSMUSG00000029229	http://www.genecards.org/cgi-bin/carddisp.pl?gene=CHIC2	http://mar2016.archive.ensembl.org/Mus_musculus/Gene/Summary?db=core;g=ENSMUSG00000029229
C10	PTEN	0.504693	4.68997e-149	2.61333	1.54671	0.415	0.582	752	17920	ENSMUSG00000013663	http://www.genecards.org/cgi-bin/carddisp.pl?gene=PTEN	http://mar2016.archive.ensembl.org/Mus_musculus/Gene/Summary?db=core;g=ENSMUSG00000013663
C10	SETD8	0.504728	5.56226e-100	1.35897	0.662587	0.258	0.323	752	17920	ENSMUSG00000049327	http://www.genecards.org/cgi-bin/carddisp.pl?gene=SETD8	http://mar2016.archive.ensembl.org/Mus_musculus/Gene/Summary?db=core;g=ENSMUSG00000049327
C10	MRPL24	0.506308	6.49016e-134	1.53313	0.783378	0.328	0.412	752	17920	ENSMUSG00000019710	http://www.genecards.org/cgi-bin/carddisp.pl?gene=MRPL24	http://mar2016.archive.ensembl.org/Mus_musculus/Gene/Summary?db=core;g=ENSMUSG00000019710
C10	RPL5	0.506318	1.43468e-64	11.1387	7.54588	0.805	0.842	752	17920	ENSMUSG00000058558	http://www.genecards.org/cgi-bin/carddisp.pl?gene=RPL5	http://mar2016.archive.ensembl.org/Mus_musculus/Gene/Summary?db=core;g=ENSMUSG00000058558
C10	AKAP13	0.506335	4.30873e-87	4.30753	2.73654	0.598	0.692	752	17920	ENSMUSG00000066406	http://www.genecards.org/cgi-bin/carddisp.pl?gene=AKAP13	http://mar2016.archive.ensembl.org/Mus_musculus/Gene/Summary?db=core;g=ENSMUSG00000066406
C10	SRPK2	0.507157	6.95313e-91	1.79732	0.968214	0.34	0.413	752	17920	ENSMUSG00000062604	http://www.genecards.org/cgi-bin/carddisp.pl?gene=SRPK2	http://mar2016.archive.ensembl.org/Mus_musculus/Gene/Summary?db=core;g=ENSMUSG00000062604
C10	BIRC6	0.507239	1.35436e-96	2.67329	1.58441	0.452	0.546	752	17920	ENSMUSG00000024073	http://www.genecards.org/cgi-bin/carddisp.pl?gene=BIRC6	http://mar2016.archive.ensembl.org/Mus_musculus/Gene/Summary?db=core;g=ENSMUSG00000024073
C10	CREB1	0.507744	4.05488e-105	1.40667	0.692664	0.263	0.336	752	17920	ENSMUSG00000025958	http://www.genecards.org/cgi-bin/carddisp.pl?gene=CREB1	http://mar2016.archive.ensembl.org/Mus_musculus/Gene/Summary?db=core;g=ENSMUSG00000025958
C10	KAT6A	0.510427	4.01003e-100	1.3777	0.669178	0.278	0.334	752	17920	ENSMUSG00000031540	http://www.genecards.org/cgi-bin/carddisp.pl?gene=KAT6A	http://mar2016.archive.ensembl.org/Mus_musculus/Gene/Summary?db=core;g=ENSMUSG00000031540
C10	RPL41	0.510902	4.65347e-50	36.2432	25.1367	0.984	0.944	752	17920	ENSMUSG00000093674	http://www.genecards.org/cgi-bin/carddisp.pl?gene=RPL41	http://mar2016.archive.ensembl.org/Mus_musculus/Gene/Summary?db=core;g=ENSMUSG00000093674
C10	SYNJ2BP	0.511114	3.82194e-130	1.30345	0.616284	0.238	0.332	752	17920	ENSMUSG00000090935	http://www.genecards.org/cgi-bin/carddisp.pl?gene=SYNJ2BP	http://mar2016.archive.ensembl.org/Mus_musculus/Gene/Summary?db=core;g=ENSMUSG00000090935
C10	MYL12B	0.511783	9.36273e-85	3.93808	2.46335	0.588	0.649	752	17920	ENSMUSG00000034868	http://www.genecards.org/cgi-bin/carddisp.pl?gene=MYL12B	http://mar2016.archive.ensembl.org/Mus_musculus/Gene/Summary?db=core;g=ENSMUSG00000034868
C10	SUPT20	0.512797	7.20786e-73	1.3478	0.645483	0.287	0.309	752	17920	ENSMUSG00000027751	http://www.genecards.org/cgi-bin/carddisp.pl?gene=SUPT20	http://mar2016.archive.ensembl.org/Mus_musculus/Gene/Summary?db=core;g=ENSMUSG00000027751
C10	LUC7L3	0.512983	7.86948e-127	2.37575	1.36563	0.374	0.515	752	17920	ENSMUSG00000020863	http://www.genecards.org/cgi-bin/carddisp.pl?gene=LUC7L3	http://mar2016.archive.ensembl.org/Mus_musculus/Gene/Summary?db=core;g=ENSMUSG00000020863
C10	ATP5H	0.520013	7.16721e-91	6.34585	4.12274	0.729	0.781	752	17920	ENSMUSG00000034566	http://www.genecards.org/cgi-bin/carddisp.pl?gene=ATP5H	http://mar2016.archive.ensembl.org/Mus_musculus/Gene/Summary?db=core;g=ENSMUSG00000034566
C10	TRP53	0.520577	1.93175e-100	1.38424	0.662038	0.286	0.334	752	17920	ENSMUSG00000059552	http://www.genecards.org/cgi-bin/carddisp.pl?gene=TRP53	http://mar2016.archive.ensembl.org/Mus_musculus/Gene/Summary?db=core;g=ENSMUSG00000059552
C10	PRELID1	0.520741	5.51864e-167	2.05428	1.12888	0.388	0.516	752	17920	ENSMUSG00000021486	http://www.genecards.org/cgi-bin/carddisp.pl?gene=PRELID1	http://mar2016.archive.ensembl.org/Mus_musculus/Gene/Summary?db=core;g=ENSMUSG00000021486
C10	PCBP2	0.524677	3.11769e-97	4.97462	3.15305	0.684	0.75	752	17920	ENSMUSG00000056851	http://www.genecards.org/cgi-bin/carddisp.pl?gene=PCBP2	http://mar2016.archive.ensembl.org/Mus_musculus/Gene/Summary?db=core;g=ENSMUSG00000056851
C10	TRAM1	0.526759	1.0453e-136	2.4527	1.39656	0.431	0.552	752	17920	ENSMUSG00000025935	http://www.genecards.org/cgi-bin/carddisp.pl?gene=TRAM1	http://mar2016.archive.ensembl.org/Mus_musculus/Gene/Summary?db=core;g=ENSMUSG00000025935
C10	KDM2A	0.528846	1.94228e-105	1.94065	1.03819	0.34	0.433	752	17920	ENSMUSG00000054611	http://www.genecards.org/cgi-bin/carddisp.pl?gene=KDM2A	http://mar2016.archive.ensembl.org/Mus_musculus/Gene/Summary?db=core;g=ENSMUSG00000054611
C10	TOPORS	0.531047	5.19832e-101	1.47397	0.71212	0.279	0.346	752	17920	ENSMUSG00000036822	http://www.genecards.org/cgi-bin/carddisp.pl?gene=TOPORS	http://mar2016.archive.ensembl.org/Mus_musculus/Gene/Summary?db=core;g=ENSMUSG00000036822
C10	SET	0.531385	2.22876e-137	4.11409	2.53839	0.56	0.694	752	17920	ENSMUSG00000054766	http://www.genecards.org/cgi-bin/carddisp.pl?gene=SET	http://mar2016.archive.ensembl.org/Mus_musculus/Gene/Summary?db=core;g=ENSMUSG00000054766
C10	XRN2	0.532049	1.23777e-117	2.16345	1.18775	0.404	0.492	752	17920	ENSMUSG00000027433	http://www.genecards.org/cgi-bin/carddisp.pl?gene=XRN2	http://mar2016.archive.ensembl.org/Mus_musculus/Gene/Summary?db=core;g=ENSMUSG00000027433
C10	TOMM20	0.532415	1.32358e-146	2.65071	1.52409	0.46	0.576	752	17920	ENSMUSG00000093904	http://www.genecards.org/cgi-bin/carddisp.pl?gene=TOMM20	http://mar2016.archive.ensembl.org/Mus_musculus/Gene/Summary?db=core;g=ENSMUSG00000093904
C10	GSK3B	0.532983	1.39036e-125	3.33311	1.99472	0.512	0.645	752	17920	ENSMUSG00000022812	http://www.genecards.org/cgi-bin/carddisp.pl?gene=GSK3B	http://mar2016.archive.ensembl.org/Mus_musculus/Gene/Summary?db=core;g=ENSMUSG00000022812
C10	ARID1A	0.533014	5.699e-105	1.76891	0.913619	0.33	0.411	752	17920	ENSMUSG00000007880	http://www.genecards.org/cgi-bin/carddisp.pl?gene=ARID1A	http://mar2016.archive.ensembl.org/Mus_musculus/Gene/Summary?db=core;g=ENSMUSG00000007880
C10	SF3B2	0.533924	4.19425e-146	3.37079	2.01879	0.537	0.66	752	17920	ENSMUSG00000024853	http://www.genecards.org/cgi-bin/carddisp.pl?gene=SF3B2	http://mar2016.archive.ensembl.org/Mus_musculus/Gene/Summary?db=core;g=ENSMUSG00000024853
C10	NSD1	0.535764	1.08229e-98	2.17008	1.1867	0.384	0.462	752	17920	ENSMUSG00000021488	http://www.genecards.org/cgi-bin/carddisp.pl?gene=NSD1	http://mar2016.archive.ensembl.org/Mus_musculus/Gene/Summary?db=core;g=ENSMUSG00000021488
C10	AGO2	0.538125	9.53298e-113	1.76183	0.901976	0.328	0.408	752	17920	ENSMUSG00000036698	http://www.genecards.org/cgi-bin/carddisp.pl?gene=AGO2	http://mar2016.archive.ensembl.org/Mus_musculus/Gene/Summary?db=core;g=ENSMUSG00000036698
C10	RPL37	0.538431	2.99919e-42	28.5383	19.3377	0.969	0.924	752	17920	ENSMUSG00000041841	http://www.genecards.org/cgi-bin/carddisp.pl?gene=RPL37	http://mar2016.archive.ensembl.org/Mus_musculus/Gene/Summary?db=core;g=ENSMUSG00000041841
C10	PDHA1	0.539004	5.27717e-151	1.69518	0.854944	0.312	0.422	752	17920	ENSMUSG00000031299	http://www.genecards.org/cgi-bin/carddisp.pl?gene=PDHA1	http://mar2016.archive.ensembl.org/Mus_musculus/Gene/Summary?db=core;g=ENSMUSG00000031299
C10	NUFIP2	0.540863	1.39225e-101	2.52694	1.42428	0.435	0.514	752	17920	ENSMUSG00000037857	http://www.genecards.org/cgi-bin/carddisp.pl?gene=NUFIP2	http://mar2016.archive.ensembl.org/Mus_musculus/Gene/Summary?db=core;g=ENSMUSG00000037857
C10	CCDC12	0.541356	9.56255e-99	1.6403	0.814216	0.351	0.385	752	17920	ENSMUSG00000019659	http://www.genecards.org/cgi-bin/carddisp.pl?gene=CCDC12	http://mar2016.archive.ensembl.org/Mus_musculus/Gene/Summary?db=core;g=ENSMUSG00000019659
C10	BCL10	0.541898	5.41527e-91	1.50568	0.721069	0.291	0.334	752	17920	ENSMUSG00000028191	http://www.genecards.org/cgi-bin/carddisp.pl?gene=BCL10	http://mar2016.archive.ensembl.org/Mus_musculus/Gene/Summary?db=core;g=ENSMUSG00000028191
C10	UBTF	0.542849	1.42604e-117	1.54326	0.745732	0.309	0.37	752	17920	ENSMUSG00000020923	http://www.genecards.org/cgi-bin/carddisp.pl?gene=UBTF	http://mar2016.archive.ensembl.org/Mus_musculus/Gene/Summary?db=core;g=ENSMUSG00000020923
C10	TLK1	0.544223	6.73421e-113	1.46086	0.687559	0.289	0.343	752	17920	ENSMUSG00000041997	http://www.genecards.org/cgi-bin/carddisp.pl?gene=TLK1	http://mar2016.archive.ensembl.org/Mus_musculus/Gene/Summary?db=core;g=ENSMUSG00000041997
C10	SMG6	0.544621	1.92713e-86	1.40627	0.649669	0.279	0.304	752	17920	ENSMUSG00000038290	http://www.genecards.org/cgi-bin/carddisp.pl?gene=SMG6	http://mar2016.archive.ensembl.org/Mus_musculus/Gene/Summary?db=core;g=ENSMUSG00000038290
C10	UBE2D2A	0.545531	4.81982e-154	2.80045	1.60384	0.491	0.609	752	17920	ENSMUSG00000091896	http://www.genecards.org/cgi-bin/carddisp.pl?gene=UBE2D2A	http://mar2016.archive.ensembl.org/Mus_musculus/Gene/Summary?db=core;g=ENSMUSG00000091896
C10	PHF20L1	0.545796	7.93367e-98	1.62418	0.797601	0.303	0.361	752	17920	ENSMUSG00000072501	http://www.genecards.org/cgi-bin/carddisp.pl?gene=PHF20L1	http://mar2016.archive.ensembl.org/Mus_musculus/Gene/Summary?db=core;g=ENSMUSG00000072501
C10	ZFOS1	0.546807	1.5377e-92	1.62138	0.794423	0.322	0.357	752	17920	ENSMUSG00000074578	http://www.genecards.org/cgi-bin/carddisp.pl?gene=ZFOS1	http://mar2016.archive.ensembl.org/Mus_musculus/Gene/Summary?db=core;g=ENSMUSG00000074578
C10	PTMA	0.546924	4.76497e-71	31.142	21.0005	0.992	0.956	752	17920	ENSMUSG00000026238	http://www.genecards.org/cgi-bin/carddisp.pl?gene=PTMA	http://mar2016.archive.ensembl.org/Mus_musculus/Gene/Summary?db=core;g=ENSMUSG00000026238
C10	KDM5A	0.547594	4.3859e-98	1.78486	0.905292	0.324	0.392	752	17920	ENSMUSG00000030180	http://www.genecards.org/cgi-bin/carddisp.pl?gene=KDM5A	http://mar2016.archive.ensembl.org/Mus_musculus/Gene/Summary?db=core;g=ENSMUSG00000030180
C10	G3BP2	0.547756	2.5116e-125	2.321	1.27184	0.414	0.519	752	17920	ENSMUSG00000029405	http://www.genecards.org/cgi-bin/carddisp.pl?gene=G3BP2	http://mar2016.archive.ensembl.org/Mus_musculus/Gene/Summary?db=core;g=ENSMUSG00000029405
C10	TAX1BP1	0.549599	4.34356e-113	4.49821	2.75643	0.644	0.73	752	17920	ENSMUSG00000004535	http://www.genecards.org/cgi-bin/carddisp.pl?gene=TAX1BP1	http://mar2016.archive.ensembl.org/Mus_musculus/Gene/Summary?db=core;g=ENSMUSG00000004535
C10	MCL1	0.551984	8.78504e-58	7.08002	4.51123	0.762	0.765	752	17920	ENSMUSG00000038612	http://www.genecards.org/cgi-bin/carddisp.pl?gene=MCL1	http://mar2016.archive.ensembl.org/Mus_musculus/Gene/Summary?db=core;g=ENSMUSG00000038612
C10	GM9843	0.553323	2.67137e-122	1.47352	0.685579	0.318	0.362	752	17920	ENSMUSG00000050299	http://www.genecards.org/cgi-bin/carddisp.pl?gene=GM9843	http://mar2016.archive.ensembl.org/Mus_musculus/Gene/Summary?db=core;g=ENSMUSG00000050299
C10	SUPT5	0.553955	6.4721e-124	1.54921	0.736392	0.286	0.369	752	17920	ENSMUSG00000003435	http://www.genecards.org/cgi-bin/carddisp.pl?gene=SUPT5	http://mar2016.archive.ensembl.org/Mus_musculus/Gene/Summary?db=core;g=ENSMUSG00000003435
C10	CD164	0.555917	1.62404e-164	2.10881	1.11469	0.362	0.497	752	17920	ENSMUSG00000019818	http://www.genecards.org/cgi-bin/carddisp.pl?gene=CD164	http://mar2016.archive.ensembl.org/Mus_musculus/Gene/Summary?db=core;g=ENSMUSG00000019818
C10	EIF3M	0.556006	1.76992e-169	2.45346	1.34899	0.459	0.563	752	17920	ENSMUSG00000027170	http://www.genecards.org/cgi-bin/carddisp.pl?gene=EIF3M	http://mar2016.archive.ensembl.org/Mus_musculus/Gene/Summary?db=core;g=ENSMUSG00000027170
C10	RPL7A	0.556008	3.28964e-66	11.5642	7.54597	0.896	0.848	752	17920	ENSMUSG00000062647	http://www.genecards.org/cgi-bin/carddisp.pl?gene=RPL7A	http://mar2016.archive.ensembl.org/Mus_musculus/Gene/Summary?db=core;g=ENSMUSG00000062647
C10	CCT2	0.558611	1.55661e-156	2.71454	1.52201	0.463	0.579	752	17920	ENSMUSG00000034024	http://www.genecards.org/cgi-bin/carddisp.pl?gene=CCT2	http://mar2016.archive.ensembl.org/Mus_musculus/Gene/Summary?db=core;g=ENSMUSG00000034024
C10	SSH2	0.559371	4.32956e-49	1.76356	0.875345	0.343	0.307	752	17920	ENSMUSG00000037926	http://www.genecards.org/cgi-bin/carddisp.pl?gene=SSH2	http://mar2016.archive.ensembl.org/Mus_musculus/Gene/Summary?db=core;g=ENSMUSG00000037926
C10	KANSL1	0.560322	8.36636e-108	1.72638	0.848894	0.331	0.392	752	17920	ENSMUSG00000018412	http://www.genecards.org/cgi-bin/carddisp.pl?gene=KANSL1	http://mar2016.archive.ensembl.org/Mus_musculus/Gene/Summary?db=core;g=ENSMUSG00000018412
C10	CAPZA1	0.560489	2.4059e-125	1.48913	0.687808	0.315	0.366	752	17920	ENSMUSG00000070372	http://www.genecards.org/cgi-bin/carddisp.pl?gene=CAPZA1	http://mar2016.archive.ensembl.org/Mus_musculus/Gene/Summary?db=core;g=ENSMUSG00000070372
C10	SNRPF	0.561836	5.06142e-143	2.63604	1.4632	0.469	0.559	752	17920	ENSMUSG00000020018	http://www.genecards.org/cgi-bin/carddisp.pl?gene=SNRPF	http://mar2016.archive.ensembl.org/Mus_musculus/Gene/Summary?db=core;g=ENSMUSG00000020018
C10	CDK12	0.563267	1.18356e-88	1.78373	0.883941	0.338	0.379	752	17920	ENSMUSG00000003119	http://www.genecards.org/cgi-bin/carddisp.pl?gene=CDK12	http://mar2016.archive.ensembl.org/Mus_musculus/Gene/Summary?db=core;g=ENSMUSG00000003119
C10	RPS29	0.564854	2.09863e-45	25.7083	17.0555	0.963	0.915	752	17920	ENSMUSG00000034892	http://www.genecards.org/cgi-bin/carddisp.pl?gene=RPS29	http://mar2016.archive.ensembl.org/Mus_musculus/Gene/Summary?db=core;g=ENSMUSG00000034892
C10	ATP5G3	0.56533	1.04537e-155	3.18002	1.82486	0.512	0.63	752	17920	ENSMUSG00000018770	http://www.genecards.org/cgi-bin/carddisp.pl?gene=ATP5G3	http://mar2016.archive.ensembl.org/Mus_musculus/Gene/Summary?db=core;g=ENSMUSG00000018770
C10	ZCCHC11	0.56567	1.17843e-99	1.94664	0.990874	0.354	0.41	752	17920	ENSMUSG00000034610	http://www.genecards.org/cgi-bin/carddisp.pl?gene=ZCCHC11	http://mar2016.archive.ensembl.org/Mus_musculus/Gene/Summary?db=core;g=ENSMUSG00000034610
C10	UBL5	0.565957	9.69383e-115	4.79504	2.91459	0.661	0.732	752	17920	ENSMUSG00000084786	http://www.genecards.org/cgi-bin/carddisp.pl?gene=UBL5	http://mar2016.archive.ensembl.org/Mus_musculus/Gene/Summary?db=core;g=ENSMUSG00000084786
C10	RRP1	0.567844	6.35409e-169	1.96242	0.998519	0.368	0.478	752	17920	ENSMUSG00000061032	http://www.genecards.org/cgi-bin/carddisp.pl?gene=RRP1	http://mar2016.archive.ensembl.org/Mus_musculus/Gene/Summary?db=core;g=ENSMUSG00000061032
C10	RPS5	0.569321	2.7894e-34	24.4091	16.1241	0.93	0.885	752	17920	ENSMUSG00000012848	http://www.genecards.org/cgi-bin/carddisp.pl?gene=RPS5	http://mar2016.archive.ensembl.org/Mus_musculus/Gene/Summary?db=core;g=ENSMUSG00000012848
C10	EIF1	0.569798	3.20803e-78	18.3573	12.0412	0.972	0.922	752	17920	ENSMUSG00000035530	http://www.genecards.org/cgi-bin/carddisp.pl?gene=EIF1	http://mar2016.archive.ensembl.org/Mus_musculus/Gene/Summary?db=core;g=ENSMUSG00000035530
C10	ZFP207	0.575438	5.60791e-152	2.11992	1.09372	0.356	0.487	752	17920	ENSMUSG00000017421	http://www.genecards.org/cgi-bin/carddisp.pl?gene=ZFP207	http://mar2016.archive.ensembl.org/Mus_musculus/Gene/Summary?db=core;g=ENSMUSG00000017421
C10	RBM3	0.575528	7.63352e-75	8.43683	5.3325	0.794	0.806	752	17920	ENSMUSG00000031167	http://www.genecards.org/cgi-bin/carddisp.pl?gene=RBM3	http://mar2016.archive.ensembl.org/Mus_musculus/Gene/Summary?db=core;g=ENSMUSG00000031167
C10	BTG2	0.575642	8.80204e-43	12.949	8.3596	0.883	0.829	752	17920	ENSMUSG00000020423	http://www.genecards.org/cgi-bin/carddisp.pl?gene=BTG2	http://mar2016.archive.ensembl.org/Mus_musculus/Gene/Summary?db=core;g=ENSMUSG00000020423
C10	EEF2	0.57565	3.15369e-87	10.4736	6.6986	0.859	0.861	752	17920	ENSMUSG00000034994	http://www.genecards.org/cgi-bin/carddisp.pl?gene=EEF2	http://mar2016.archive.ensembl.org/Mus_musculus/Gene/Summary?db=core;g=ENSMUSG00000034994
C10	CHURC1	0.576428	2.14573e-159	1.72895	0.830092	0.342	0.425	752	17920	ENSMUSG00000090258	http://www.genecards.org/cgi-bin/carddisp.pl?gene=CHURC1	http://mar2016.archive.ensembl.org/Mus_musculus/Gene/Summary?db=core;g=ENSMUSG00000090258
C10	GPBP1	0.580447	3.93509e-120	2.17634	1.1242	0.404	0.48	752	17920	ENSMUSG00000032745	http://www.genecards.org/cgi-bin/carddisp.pl?gene=GPBP1	http://mar2016.archive.ensembl.org/Mus_musculus/Gene/Summary?db=core;g=ENSMUSG00000032745
C10	SMARCE1	0.583305	7.78038e-163	1.35328	0.570657	0.267	0.334	752	17920	ENSMUSG00000037935	http://www.genecards.org/cgi-bin/carddisp.pl?gene=SMARCE1	http://mar2016.archive.ensembl.org/Mus_musculus/Gene/Summary?db=core;g=ENSMUSG00000037935
C10	HNRNPK	0.58406	8.97682e-94	7.04694	4.36799	0.809	0.827	752	17920	ENSMUSG00000021546	http://www.genecards.org/cgi-bin/carddisp.pl?gene=HNRNPK	http://mar2016.archive.ensembl.org/Mus_musculus/Gene/Summary?db=core;g=ENSMUSG00000021546
C10	CELF1	0.584792	1.39018e-102	2.18936	1.12649	0.367	0.44	752	17920	ENSMUSG00000005506	http://www.genecards.org/cgi-bin/carddisp.pl?gene=CELF1	http://mar2016.archive.ensembl.org/Mus_musculus/Gene/Summary?db=core;g=ENSMUSG00000005506
C10	NAP1L4	0.584882	4.67236e-167	1.71366	0.809205	0.332	0.417	752	17920	ENSMUSG00000059119	http://www.genecards.org/cgi-bin/carddisp.pl?gene=NAP1L4	http://mar2016.archive.ensembl.org/Mus_musculus/Gene/Summary?db=core;g=ENSMUSG00000059119
C10	BNIP3L	0.585741	3.34242e-154	3.03689	1.68981	0.481	0.611	752	17920	ENSMUSG00000022051	http://www.genecards.org/cgi-bin/carddisp.pl?gene=BNIP3L	http://mar2016.archive.ensembl.org/Mus_musculus/Gene/Summary?db=core;g=ENSMUSG00000022051
C10	KDM1A	0.586398	8.01816e-129	1.60957	0.737981	0.315	0.37	752	17920	ENSMUSG00000036940	http://www.genecards.org/cgi-bin/carddisp.pl?gene=KDM1A	http://mar2016.archive.ensembl.org/Mus_musculus/Gene/Summary?db=core;g=ENSMUSG00000036940
C10	GAPDH	0.587473	2.58654e-67	8.46569	5.29949	0.805	0.795	752	17920	ENSMUSG00000057666	http://www.genecards.org/cgi-bin/carddisp.pl?gene=GAPDH	http://mar2016.archive.ensembl.org/Mus_musculus/Gene/Summary?db=core;g=ENSMUSG00000057666
C10	RPL13	0.587884	2.59873e-42	24.699	16.098	0.941	0.907	752	17920	ENSMUSG00000000740	http://www.genecards.org/cgi-bin/carddisp.pl?gene=RPL13	http://mar2016.archive.ensembl.org/Mus_musculus/Gene/Summary?db=core;g=ENSMUSG00000000740
C10	PPDPF	0.588729	5.29024e-130	1.39383	0.591726	0.294	0.329	752	17920	ENSMUSG00000016344	http://www.genecards.org/cgi-bin/carddisp.pl?gene=PPDPF	http://mar2016.archive.ensembl.org/Mus_musculus/Gene/Summary?db=core;g=ENSMUSG00000016344
C10	PPP2CA	0.59212	4.51229e-150	3.51151	1.99279	0.543	0.661	752	17920	ENSMUSG00000020349	http://www.genecards.org/cgi-bin/carddisp.pl?gene=PPP2CA	http://mar2016.archive.ensembl.org/Mus_musculus/Gene/Summary?db=core;g=ENSMUSG00000020349
C10	PPM1G	0.592266	1.36945e-119	1.6206	0.738243	0.339	0.377	752	17920	ENSMUSG00000029147	http://www.genecards.org/cgi-bin/carddisp.pl?gene=PPM1G	http://mar2016.archive.ensembl.org/Mus_musculus/Gene/Summary?db=core;g=ENSMUSG00000029147
C10	RPL23A	0.592637	9.53148e-79	11.1527	7.05879	0.824	0.825	752	17920	ENSMUSG00000058546	http://www.genecards.org/cgi-bin/carddisp.pl?gene=RPL23A	http://mar2016.archive.ensembl.org/Mus_musculus/Gene/Summary?db=core;g=ENSMUSG00000058546
C10	TPT1	0.595422	7.89142e-80	58.7599	38.5521	0.999	0.957	752	17920	ENSMUSG00000060126	http://www.genecards.org/cgi-bin/carddisp.pl?gene=TPT1	http://mar2016.archive.ensembl.org/Mus_musculus/Gene/Summary?db=core;g=ENSMUSG00000060126
C10	DNAJC5	0.597777	1.9986e-128	1.68344	0.773137	0.319	0.379	752	17920	ENSMUSG00000000826	http://www.genecards.org/cgi-bin/carddisp.pl?gene=DNAJC5	http://mar2016.archive.ensembl.org/Mus_musculus/Gene/Summary?db=core;g=ENSMUSG00000000826
C10	AKR1B3	0.600097	7.72107e-161	1.9898	0.972403	0.37	0.456	752	17920	ENSMUSG00000001642	http://www.genecards.org/cgi-bin/carddisp.pl?gene=AKR1B3	http://mar2016.archive.ensembl.org/Mus_musculus/Gene/Summary?db=core;g=ENSMUSG00000001642
C10	SRRM2	0.601208	1.40639e-108	7.54391	4.63216	0.779	0.848	752	17920	ENSMUSG00000039218	http://www.genecards.org/cgi-bin/carddisp.pl?gene=SRRM2	http://mar2016.archive.ensembl.org/Mus_musculus/Gene/Summary?db=core;g=ENSMUSG00000039218
C10	SLBP	0.604205	4.57423e-92	1.75073	0.809526	0.327	0.354	752	17920	ENSMUSG00000004642	http://www.genecards.org/cgi-bin/carddisp.pl?gene=SLBP	http://mar2016.archive.ensembl.org/Mus_musculus/Gene/Summary?db=core;g=ENSMUSG00000004642
C10	ARF5	0.60529	1.95161e-138	3.74961	2.1221	0.6	0.67	752	17920	ENSMUSG00000020440	http://www.genecards.org/cgi-bin/carddisp.pl?gene=ARF5	http://mar2016.archive.ensembl.org/Mus_musculus/Gene/Summary?db=core;g=ENSMUSG00000020440
C10	SMG1	0.605925	5.98748e-84	2.05292	1.00592	0.34	0.383	752	17920	ENSMUSG00000030655	http://www.genecards.org/cgi-bin/carddisp.pl?gene=SMG1	http://mar2016.archive.ensembl.org/Mus_musculus/Gene/Summary?db=core;g=ENSMUSG00000030655
C10	PPP4C	0.606656	2.06382e-125	1.55662	0.678977	0.315	0.353	752	17920	ENSMUSG00000030697	http://www.genecards.org/cgi-bin/carddisp.pl?gene=PPP4C	http://mar2016.archive.ensembl.org/Mus_musculus/Gene/Summary?db=core;g=ENSMUSG00000030697
C10	NHP2L1	0.60776	8.6431e-169	3.20333	1.75829	0.491	0.624	752	17920	ENSMUSG00000063480	http://www.genecards.org/cgi-bin/carddisp.pl?gene=NHP2L1	http://mar2016.archive.ensembl.org/Mus_musculus/Gene/Summary?db=core;g=ENSMUSG00000063480
C10	GABARAPL2	0.608044	5.71942e-145	3.14078	1.7167	0.532	0.619	752	17920	ENSMUSG00000031950	http://www.genecards.org/cgi-bin/carddisp.pl?gene=GABARAPL2	http://mar2016.archive.ensembl.org/Mus_musculus/Gene/Summary?db=core;g=ENSMUSG00000031950
C10	ATP6V1D	0.608805	1.47898e-175	1.49759	0.637772	0.273	0.36	752	17920	ENSMUSG00000021114	http://www.genecards.org/cgi-bin/carddisp.pl?gene=ATP6V1D	http://mar2016.archive.ensembl.org/Mus_musculus/Gene/Summary?db=core;g=ENSMUSG00000021114
C10	SCD2	0.60937	3.06044e-123	2.05546	1.0028	0.295	0.394	752	17920	ENSMUSG00000025203	http://www.genecards.org/cgi-bin/carddisp.pl?gene=SCD2	http://mar2016.archive.ensembl.org/Mus_musculus/Gene/Summary?db=core;g=ENSMUSG00000025203
C10	CD47	0.610136	2.07854e-93	5.99653	3.58367	0.717	0.763	752	17920	ENSMUSG00000055447	http://www.genecards.org/cgi-bin/carddisp.pl?gene=CD47	http://mar2016.archive.ensembl.org/Mus_musculus/Gene/Summary?db=core;g=ENSMUSG00000055447
C10	ARID4A	0.610451	8.48058e-111	1.68254	0.757044	0.303	0.349	752	17920	ENSMUSG00000048118	http://www.genecards.org/cgi-bin/carddisp.pl?gene=ARID4A	http://mar2016.archive.ensembl.org/Mus_musculus/Gene/Summary?db=core;g=ENSMUSG00000048118
C10	BTF3	0.611999	2.28198e-113	8.5623	5.25651	0.809	0.82	752	17920	ENSMUSG00000021660	http://www.genecards.org/cgi-bin/carddisp.pl?gene=BTF3	http://mar2016.archive.ensembl.org/Mus_musculus/Gene/Summary?db=core;g=ENSMUSG00000021660
C10	ATF7IP	0.612058	4.48122e-102	2.20889	1.09946	0.355	0.421	752	17920	ENSMUSG00000030213	http://www.genecards.org/cgi-bin/carddisp.pl?gene=ATF7IP	http://mar2016.archive.ensembl.org/Mus_musculus/Gene/Summary?db=core;g=ENSMUSG00000030213
C10	UQCRFS1	0.612904	4.90545e-172	2.0516	0.995375	0.395	0.478	752	17920	ENSMUSG00000038462	http://www.genecards.org/cgi-bin/carddisp.pl?gene=UQCRFS1	http://mar2016.archive.ensembl.org/Mus_musculus/Gene/Summary?db=core;g=ENSMUSG00000038462
C10	HNRNPC	0.613341	3.50733e-156	2.16751	1.07054	0.395	0.482	752	17920	ENSMUSG00000060373	http://www.genecards.org/cgi-bin/carddisp.pl?gene=HNRNPC	http://mar2016.archive.ensembl.org/Mus_musculus/Gene/Summary?db=core;g=ENSMUSG00000060373
C10	TOX4	0.614763	2.11551e-118	1.45633	0.604073	0.295	0.324	752	17920	ENSMUSG00000016831	http://www.genecards.org/cgi-bin/carddisp.pl?gene=TOX4	http://mar2016.archive.ensembl.org/Mus_musculus/Gene/Summary?db=core;g=ENSMUSG00000016831
C10	FAM49B	0.614884	2.00803e-42	1.51337	0.641189	0.327	0.239	752	17920	ENSMUSG00000022378	http://www.genecards.org/cgi-bin/carddisp.pl?gene=FAM49B	http://mar2016.archive.ensembl.org/Mus_musculus/Gene/Summary?db=core;g=ENSMUSG00000022378
C10	PRPF40A	0.617463	2.27344e-142	2.88856	1.53462	0.469	0.569	752	17920	ENSMUSG00000061136	http://www.genecards.org/cgi-bin/carddisp.pl?gene=PRPF40A	http://mar2016.archive.ensembl.org/Mus_musculus/Gene/Summary?db=core;g=ENSMUSG00000061136
C10	SRSF11	0.622564	9.82843e-116	4.3095	2.4486	0.624	0.694	752	17920	ENSMUSG00000055436	http://www.genecards.org/cgi-bin/carddisp.pl?gene=SRSF11	http://mar2016.archive.ensembl.org/Mus_musculus/Gene/Summary?db=core;g=ENSMUSG00000055436
C10	RAPGEF6	0.625104	2.24991e-113	1.88481	0.870433	0.351	0.39	752	17920	ENSMUSG00000037533	http://www.genecards.org/cgi-bin/carddisp.pl?gene=RAPGEF6	http://mar2016.archive.ensembl.org/Mus_musculus/Gene/Summary?db=core;g=ENSMUSG00000037533
C10	YWHAZ	0.626198	6.58037e-133	4.78769	2.74974	0.656	0.728	752	17920	ENSMUSG00000022285	http://www.genecards.org/cgi-bin/carddisp.pl?gene=YWHAZ	http://mar2016.archive.ensembl.org/Mus_musculus/Gene/Summary?db=core;g=ENSMUSG00000022285
C10	SAFB	0.62649	2.24837e-112	1.70057	0.749296	0.326	0.357	752	17920	ENSMUSG00000071054	http://www.genecards.org/cgi-bin/carddisp.pl?gene=SAFB	http://mar2016.archive.ensembl.org/Mus_musculus/Gene/Summary?db=core;g=ENSMUSG00000071054
C10	SPCS2	0.628542	5.87255e-158	3.56841	1.95498	0.547	0.653	752	17920	ENSMUSG00000035227	http://www.genecards.org/cgi-bin/carddisp.pl?gene=SPCS2	http://mar2016.archive.ensembl.org/Mus_musculus/Gene/Summary?db=core;g=ENSMUSG00000035227
C10	ING1	0.630541	4.14426e-160	1.69036	0.737798	0.29	0.374	752	17920	ENSMUSG00000045969	http://www.genecards.org/cgi-bin/carddisp.pl?gene=ING1	http://mar2016.archive.ensembl.org/Mus_musculus/Gene/Summary?db=core;g=ENSMUSG00000045969
C10	SRSF5	0.631297	1.07722e-121	4.93825	2.83371	0.621	0.729	752	17920	ENSMUSG00000021134	http://www.genecards.org/cgi-bin/carddisp.pl?gene=SRSF5	http://mar2016.archive.ensembl.org/Mus_musculus/Gene/Summary?db=core;g=ENSMUSG00000021134
C10	EEF1B2	0.634263	1.81325e-119	8.49121	5.1149	0.725	0.793	752	17920	ENSMUSG00000025967	http://www.genecards.org/cgi-bin/carddisp.pl?gene=EEF1B2	http://mar2016.archive.ensembl.org/Mus_musculus/Gene/Summary?db=core;g=ENSMUSG00000025967
C10	CDC37	0.634765	2.59818e-193	2.58046	1.30598	0.457	0.554	752	17920	ENSMUSG00000019471	http://www.genecards.org/cgi-bin/carddisp.pl?gene=CDC37	http://mar2016.archive.ensembl.org/Mus_musculus/Gene/Summary?db=core;g=ENSMUSG00000019471
C10	TRP53INP1	0.63617	6.86736e-58	3.46101	1.8703	0.447	0.443	752	17920	ENSMUSG00000028211	http://www.genecards.org/cgi-bin/carddisp.pl?gene=TRP53INP1	http://mar2016.archive.ensembl.org/Mus_musculus/Gene/Summary?db=core;g=ENSMUSG00000028211
C10	RPL22	0.637527	1.30838e-79	15.5604	9.64528	0.894	0.863	752	17920	ENSMUSG00000028936	http://www.genecards.org/cgi-bin/carddisp.pl?gene=RPL22	http://mar2016.archive.ensembl.org/Mus_musculus/Gene/Summary?db=core;g=ENSMUSG00000028936
C10	BIRC2	0.637664	2.06185e-85	1.84872	0.83102	0.35	0.348	752	17920	ENSMUSG00000057367	http://www.genecards.org/cgi-bin/carddisp.pl?gene=BIRC2	http://mar2016.archive.ensembl.org/Mus_musculus/Gene/Summary?db=core;g=ENSMUSG00000057367
C10	GM11808	0.640369	1.19234e-159	1.74205	0.759157	0.351	0.4	752	17920	ENSMUSG00000068240	http://www.genecards.org/cgi-bin/carddisp.pl?gene=GM11808	http://mar2016.archive.ensembl.org/Mus_musculus/Gene/Summary?db=core;g=ENSMUSG00000068240
[truncated: 12,543 more rows]
