# Supplementary material for: Endothelial YAP/TAZ activation promotes atherosclerosis in a mouse model of Hutchinson-Gilford progeria syndrome
Source: J Clin Invest. 2024 Oct 1;134(22):e173448. doi: 10.1172/JCI173448 (PMC11563688; doi:10.1172/JCI173448)
Supplement: Supplemental table 2 [file jci-134-173448-s021.xlsx]

## Sheet: FV ContrastVsAll
cluster	gene	avg_log2FC	p_val_adj	exp_cluster	exp_rest	pct_cluster	pct_rest	n_cluster	n_rest	ensembl_gene_id	GeneCardLink	ensemblLink
FV0	SFRP2	2.4338	0	27.7913	4.32863	0.731	0.412	9128	16206	ENSMUSG00000027996	http://www.genecards.org/cgi-bin/carddisp.pl?gene=SFRP2	http://mar2016.archive.ensembl.org/Mus_musculus/Gene/Summary?db=core;g=ENSMUSG00000027996
FV0	FMOD	2.3775	0	7.44848	0.625846	0.777	0.148	9128	16206	ENSMUSG00000041559	http://www.genecards.org/cgi-bin/carddisp.pl?gene=FMOD	http://mar2016.archive.ensembl.org/Mus_musculus/Gene/Summary?db=core;g=ENSMUSG00000041559
FV0	SERPINF1	2.1483	0	27.2762	5.37851	0.981	0.442	9128	16206	ENSMUSG00000000753	http://www.genecards.org/cgi-bin/carddisp.pl?gene=SERPINF1	http://mar2016.archive.ensembl.org/Mus_musculus/Gene/Summary?db=core;g=ENSMUSG00000000753
FV0	SMOC2	2.13197	0	10.8115	1.69474	0.847	0.249	9128	16206	ENSMUSG00000023886	http://www.genecards.org/cgi-bin/carddisp.pl?gene=SMOC2	http://mar2016.archive.ensembl.org/Mus_musculus/Gene/Summary?db=core;g=ENSMUSG00000023886
FV0	F3	2.11511	0	14.0044	2.46343	0.91	0.38	9128	16206	ENSMUSG00000028128	http://www.genecards.org/cgi-bin/carddisp.pl?gene=F3	http://mar2016.archive.ensembl.org/Mus_musculus/Gene/Summary?db=core;g=ENSMUSG00000028128
FV0	TGFBI	2.09541	0	10.6581	1.728	0.872	0.276	9128	16206	ENSMUSG00000035493	http://www.genecards.org/cgi-bin/carddisp.pl?gene=TGFBI	http://mar2016.archive.ensembl.org/Mus_musculus/Gene/Summary?db=core;g=ENSMUSG00000035493
FV0	MMP3	1.98262	0	11.332	2.12036	0.467	0.146	9128	16206	ENSMUSG00000043613	http://www.genecards.org/cgi-bin/carddisp.pl?gene=MMP3	http://mar2016.archive.ensembl.org/Mus_musculus/Gene/Summary?db=core;g=ENSMUSG00000043613
FV0	MFAP4	1.93306	0	28.8441	6.81537	0.915	0.623	9128	16206	ENSMUSG00000042436	http://www.genecards.org/cgi-bin/carddisp.pl?gene=MFAP4	http://mar2016.archive.ensembl.org/Mus_musculus/Gene/Summary?db=core;g=ENSMUSG00000042436
FV0	ABCA8A	1.91356	0	12.2799	2.52498	0.935	0.31	9128	16206	ENSMUSG00000041828	http://www.genecards.org/cgi-bin/carddisp.pl?gene=ABCA8A	http://mar2016.archive.ensembl.org/Mus_musculus/Gene/Summary?db=core;g=ENSMUSG00000041828
FV0	FBLN7	1.90583	0	4.5768	0.48824	0.69	0.152	9128	16206	ENSMUSG00000027386	http://www.genecards.org/cgi-bin/carddisp.pl?gene=FBLN7	http://mar2016.archive.ensembl.org/Mus_musculus/Gene/Summary?db=core;g=ENSMUSG00000027386
FV0	FIGF	1.88955	0	4.74382	0.550212	0.636	0.204	9128	16206	ENSMUSG00000031380	http://www.genecards.org/cgi-bin/carddisp.pl?gene=FIGF	http://mar2016.archive.ensembl.org/Mus_musculus/Gene/Summary?db=core;g=ENSMUSG00000031380
FV0	DCN	1.88293	0	185.405	49.5403	0.998	0.734	9128	16206	ENSMUSG00000019929	http://www.genecards.org/cgi-bin/carddisp.pl?gene=DCN	http://mar2016.archive.ensembl.org/Mus_musculus/Gene/Summary?db=core;g=ENSMUSG00000019929
FV0	CYGB	1.83264	0	17.8304	4.28663	0.957	0.375	9128	16206	ENSMUSG00000020810	http://www.genecards.org/cgi-bin/carddisp.pl?gene=CYGB	http://mar2016.archive.ensembl.org/Mus_musculus/Gene/Summary?db=core;g=ENSMUSG00000020810
FV0	RBP4	1.76245	0	15.3211	3.81058	0.854	0.491	9128	16206	ENSMUSG00000024990	http://www.genecards.org/cgi-bin/carddisp.pl?gene=RBP4	http://mar2016.archive.ensembl.org/Mus_musculus/Gene/Summary?db=core;g=ENSMUSG00000024990
FV0	COL1A1	1.74716	0	81.4166	23.5509	0.99	0.917	9128	16206	ENSMUSG00000001506	http://www.genecards.org/cgi-bin/carddisp.pl?gene=COL1A1	http://mar2016.archive.ensembl.org/Mus_musculus/Gene/Summary?db=core;g=ENSMUSG00000001506
FV0	CPXM2	1.73224	0	4.09624	0.533891	0.688	0.165	9128	16206	ENSMUSG00000030862	http://www.genecards.org/cgi-bin/carddisp.pl?gene=CPXM2	http://mar2016.archive.ensembl.org/Mus_musculus/Gene/Summary?db=core;g=ENSMUSG00000030862
FV0	WISP2	1.72969	0	8.57124	1.88589	0.577	0.352	9128	16206	ENSMUSG00000027656	http://www.genecards.org/cgi-bin/carddisp.pl?gene=WISP2	http://mar2016.archive.ensembl.org/Mus_musculus/Gene/Summary?db=core;g=ENSMUSG00000027656
FV0	COL1A2	1.69027	0	92.9305	28.1061	0.997	0.953	9128	16206	ENSMUSG00000029661	http://www.genecards.org/cgi-bin/carddisp.pl?gene=COL1A2	http://mar2016.archive.ensembl.org/Mus_musculus/Gene/Summary?db=core;g=ENSMUSG00000029661
FV0	SERPING1	1.67043	0	27.6961	8.01515	0.983	0.67	9128	16206	ENSMUSG00000023224	http://www.genecards.org/cgi-bin/carddisp.pl?gene=SERPING1	http://mar2016.archive.ensembl.org/Mus_musculus/Gene/Summary?db=core;g=ENSMUSG00000023224
FV0	SVEP1	1.66029	0	4.83437	0.845851	0.74	0.187	9128	16206	ENSMUSG00000028369	http://www.genecards.org/cgi-bin/carddisp.pl?gene=SVEP1	http://mar2016.archive.ensembl.org/Mus_musculus/Gene/Summary?db=core;g=ENSMUSG00000028369
FV0	FBLN1	1.64884	0	10.8359	2.77443	0.912	0.348	9128	16206	ENSMUSG00000006369	http://www.genecards.org/cgi-bin/carddisp.pl?gene=FBLN1	http://mar2016.archive.ensembl.org/Mus_musculus/Gene/Summary?db=core;g=ENSMUSG00000006369
FV0	PDGFRL	1.6399	0	4.74409	0.843153	0.808	0.281	9128	16206	ENSMUSG00000031595	http://www.genecards.org/cgi-bin/carddisp.pl?gene=PDGFRL	http://mar2016.archive.ensembl.org/Mus_musculus/Gene/Summary?db=core;g=ENSMUSG00000031595
FV0	CFH	1.63064	0	43.4428	13.3526	0.988	0.662	9128	16206	ENSMUSG00000026365	http://www.genecards.org/cgi-bin/carddisp.pl?gene=CFH	http://mar2016.archive.ensembl.org/Mus_musculus/Gene/Summary?db=core;g=ENSMUSG00000026365
FV0	GDF10	1.62203	0	7.71467	1.8312	0.609	0.259	9128	16206	ENSMUSG00000021943	http://www.genecards.org/cgi-bin/carddisp.pl?gene=GDF10	http://mar2016.archive.ensembl.org/Mus_musculus/Gene/Summary?db=core;g=ENSMUSG00000021943
FV0	INMT	1.61431	0	4.09544	0.664281	0.509	0.103	9128	16206	ENSMUSG00000003477	http://www.genecards.org/cgi-bin/carddisp.pl?gene=INMT	http://mar2016.archive.ensembl.org/Mus_musculus/Gene/Summary?db=core;g=ENSMUSG00000003477
FV0	CXCL12	1.57477	0	10.3758	2.81882	0.823	0.416	9128	16206	ENSMUSG00000061353	http://www.genecards.org/cgi-bin/carddisp.pl?gene=CXCL12	http://mar2016.archive.ensembl.org/Mus_musculus/Gene/Summary?db=core;g=ENSMUSG00000061353
FV0	PCOLCE	1.57377	0	11.2266	3.10727	0.934	0.458	9128	16206	ENSMUSG00000029718	http://www.genecards.org/cgi-bin/carddisp.pl?gene=PCOLCE	http://mar2016.archive.ensembl.org/Mus_musculus/Gene/Summary?db=core;g=ENSMUSG00000029718
FV0	CD302	1.54146	0	9.39902	2.57245	0.934	0.555	9128	16206	ENSMUSG00000060703	http://www.genecards.org/cgi-bin/carddisp.pl?gene=CD302	http://mar2016.archive.ensembl.org/Mus_musculus/Gene/Summary?db=core;g=ENSMUSG00000060703
FV0	LUM	1.519	0	22.3597	7.15087	0.95	0.439	9128	16206	ENSMUSG00000036446	http://www.genecards.org/cgi-bin/carddisp.pl?gene=LUM	http://mar2016.archive.ensembl.org/Mus_musculus/Gene/Summary?db=core;g=ENSMUSG00000036446
FV0	CST3	1.50969	0	192.745	67.0411	0.999	0.97	9128	16206	ENSMUSG00000027447	http://www.genecards.org/cgi-bin/carddisp.pl?gene=CST3	http://mar2016.archive.ensembl.org/Mus_musculus/Gene/Summary?db=core;g=ENSMUSG00000027447
FV0	HSD11B1	1.49988	0	2.98089	0.407573	0.57	0.132	9128	16206	ENSMUSG00000016194	http://www.genecards.org/cgi-bin/carddisp.pl?gene=HSD11B1	http://mar2016.archive.ensembl.org/Mus_musculus/Gene/Summary?db=core;g=ENSMUSG00000016194
FV0	G0S2	1.48836	0	3.67157	0.665032	0.676	0.178	9128	16206	ENSMUSG00000009633	http://www.genecards.org/cgi-bin/carddisp.pl?gene=G0S2	http://mar2016.archive.ensembl.org/Mus_musculus/Gene/Summary?db=core;g=ENSMUSG00000009633
FV0	OLFML3	1.47595	0	4.34144	0.920222	0.787	0.234	9128	16206	ENSMUSG00000027848	http://www.genecards.org/cgi-bin/carddisp.pl?gene=OLFML3	http://mar2016.archive.ensembl.org/Mus_musculus/Gene/Summary?db=core;g=ENSMUSG00000027848
FV0	COL14A1	1.46881	0	13.4655	4.2261	0.93	0.478	9128	16206	ENSMUSG00000022371	http://www.genecards.org/cgi-bin/carddisp.pl?gene=COL14A1	http://mar2016.archive.ensembl.org/Mus_musculus/Gene/Summary?db=core;g=ENSMUSG00000022371
FV0	SEPP1	1.46729	0	12.4731	3.8727	0.937	0.645	9128	16206	ENSMUSG00000064373	http://www.genecards.org/cgi-bin/carddisp.pl?gene=SEPP1	http://mar2016.archive.ensembl.org/Mus_musculus/Gene/Summary?db=core;g=ENSMUSG00000064373
FV0	APOE	1.41665	0	22.5494	7.82118	0.917	0.679	9128	16206	ENSMUSG00000002985	http://www.genecards.org/cgi-bin/carddisp.pl?gene=APOE	http://mar2016.archive.ensembl.org/Mus_musculus/Gene/Summary?db=core;g=ENSMUSG00000002985
FV0	COL3A1	1.41352	0	66.1167	24.1953	0.99	0.897	9128	16206	ENSMUSG00000026043	http://www.genecards.org/cgi-bin/carddisp.pl?gene=COL3A1	http://mar2016.archive.ensembl.org/Mus_musculus/Gene/Summary?db=core;g=ENSMUSG00000026043
FV0	CP	1.41067	0	4.70015	1.14404	0.713	0.247	9128	16206	ENSMUSG00000003617	http://www.genecards.org/cgi-bin/carddisp.pl?gene=CP	http://mar2016.archive.ensembl.org/Mus_musculus/Gene/Summary?db=core;g=ENSMUSG00000003617
FV0	BICC1	1.40713	0	5.55902	1.47315	0.859	0.331	9128	16206	ENSMUSG00000014329	http://www.genecards.org/cgi-bin/carddisp.pl?gene=BICC1	http://mar2016.archive.ensembl.org/Mus_musculus/Gene/Summary?db=core;g=ENSMUSG00000014329
FV0	NR2F2	1.40202	0	8.79665	2.70703	0.875	0.519	9128	16206	ENSMUSG00000030551	http://www.genecards.org/cgi-bin/carddisp.pl?gene=NR2F2	http://mar2016.archive.ensembl.org/Mus_musculus/Gene/Summary?db=core;g=ENSMUSG00000030551
FV0	IGF1	1.39406	0	8.89564	2.76521	0.799	0.338	9128	16206	ENSMUSG00000020053	http://www.genecards.org/cgi-bin/carddisp.pl?gene=IGF1	http://mar2016.archive.ensembl.org/Mus_musculus/Gene/Summary?db=core;g=ENSMUSG00000020053
FV0	IGFBP4	1.39336	0	23.8786	8.47073	0.964	0.564	9128	16206	ENSMUSG00000017493	http://www.genecards.org/cgi-bin/carddisp.pl?gene=IGFBP4	http://mar2016.archive.ensembl.org/Mus_musculus/Gene/Summary?db=core;g=ENSMUSG00000017493
FV0	DPEP1	1.37308	0	3.64987	0.795155	0.577	0.155	9128	16206	ENSMUSG00000019278	http://www.genecards.org/cgi-bin/carddisp.pl?gene=DPEP1	http://mar2016.archive.ensembl.org/Mus_musculus/Gene/Summary?db=core;g=ENSMUSG00000019278
FV0	SCN7A	1.3301	0	4.23393	1.08175	0.774	0.225	9128	16206	ENSMUSG00000034810	http://www.genecards.org/cgi-bin/carddisp.pl?gene=SCN7A	http://mar2016.archive.ensembl.org/Mus_musculus/Gene/Summary?db=core;g=ENSMUSG00000034810
FV0	ITGBL1	1.30951	0	6.53352	2.03945	0.873	0.498	9128	16206	ENSMUSG00000032925	http://www.genecards.org/cgi-bin/carddisp.pl?gene=ITGBL1	http://mar2016.archive.ensembl.org/Mus_musculus/Gene/Summary?db=core;g=ENSMUSG00000032925
FV0	CPXM1	1.30244	0	3.47508	0.814378	0.723	0.244	9128	16206	ENSMUSG00000027408	http://www.genecards.org/cgi-bin/carddisp.pl?gene=CPXM1	http://mar2016.archive.ensembl.org/Mus_musculus/Gene/Summary?db=core;g=ENSMUSG00000027408
FV0	WNT5A	1.2865	0	3.49614	0.843166	0.74	0.236	9128	16206	ENSMUSG00000021994	http://www.genecards.org/cgi-bin/carddisp.pl?gene=WNT5A	http://mar2016.archive.ensembl.org/Mus_musculus/Gene/Summary?db=core;g=ENSMUSG00000021994
FV0	ADAMTS2	1.26527	0	6.40753	2.08169	0.865	0.546	9128	16206	ENSMUSG00000036545	http://www.genecards.org/cgi-bin/carddisp.pl?gene=ADAMTS2	http://mar2016.archive.ensembl.org/Mus_musculus/Gene/Summary?db=core;g=ENSMUSG00000036545
FV0	CTSK	1.25589	0	3.40751	0.845578	0.737	0.286	9128	16206	ENSMUSG00000028111	http://www.genecards.org/cgi-bin/carddisp.pl?gene=CTSK	http://mar2016.archive.ensembl.org/Mus_musculus/Gene/Summary?db=core;g=ENSMUSG00000028111
FV0	CTSL	1.25043	0	23.7135	9.38762	0.981	0.813	9128	16206	ENSMUSG00000021477	http://www.genecards.org/cgi-bin/carddisp.pl?gene=CTSL	http://mar2016.archive.ensembl.org/Mus_musculus/Gene/Summary?db=core;g=ENSMUSG00000021477
FV0	BMP4	1.23886	0	2.59192	0.521919	0.588	0.193	9128	16206	ENSMUSG00000021835	http://www.genecards.org/cgi-bin/carddisp.pl?gene=BMP4	http://mar2016.archive.ensembl.org/Mus_musculus/Gene/Summary?db=core;g=ENSMUSG00000021835
FV0	ABI3BP	1.22342	0	8.81616	3.20392	0.913	0.564	9128	16206	ENSMUSG00000035258	http://www.genecards.org/cgi-bin/carddisp.pl?gene=ABI3BP	http://mar2016.archive.ensembl.org/Mus_musculus/Gene/Summary?db=core;g=ENSMUSG00000035258
FV0	FMO2	1.2203	0	17.2577	6.83607	0.943	0.673	9128	16206	ENSMUSG00000040170	http://www.genecards.org/cgi-bin/carddisp.pl?gene=FMO2	http://mar2016.archive.ensembl.org/Mus_musculus/Gene/Summary?db=core;g=ENSMUSG00000040170
FV0	MDK	1.20056	0	2.62962	0.579265	0.641	0.197	9128	16206	ENSMUSG00000027239	http://www.genecards.org/cgi-bin/carddisp.pl?gene=MDK	http://mar2016.archive.ensembl.org/Mus_musculus/Gene/Summary?db=core;g=ENSMUSG00000027239
FV0	GAS1	1.17846	0	6.13991	2.15458	0.839	0.446	9128	16206	ENSMUSG00000052957	http://www.genecards.org/cgi-bin/carddisp.pl?gene=GAS1	http://mar2016.archive.ensembl.org/Mus_musculus/Gene/Summary?db=core;g=ENSMUSG00000052957
FV0	GM26771	1.14562	0	2.0756	0.390158	0.388	0.129	9128	16206	ENSMUSG00000097250	http://www.genecards.org/cgi-bin/carddisp.pl?gene=GM26771	http://mar2016.archive.ensembl.org/Mus_musculus/Gene/Summary?db=core;g=ENSMUSG00000097250
FV0	IL11RA1	1.14258	0	8.01923	3.08524	0.908	0.682	9128	16206	ENSMUSG00000073889	http://www.genecards.org/cgi-bin/carddisp.pl?gene=IL11RA1	http://mar2016.archive.ensembl.org/Mus_musculus/Gene/Summary?db=core;g=ENSMUSG00000073889
FV0	SERPINH1	1.1394	0	15.9402	6.68999	0.949	0.804	9128	16206	ENSMUSG00000070436	http://www.genecards.org/cgi-bin/carddisp.pl?gene=SERPINH1	http://mar2016.archive.ensembl.org/Mus_musculus/Gene/Summary?db=core;g=ENSMUSG00000070436
FV0	CLEC11A	1.13789	0	2.66843	0.667017	0.683	0.24	9128	16206	ENSMUSG00000004473	http://www.genecards.org/cgi-bin/carddisp.pl?gene=CLEC11A	http://mar2016.archive.ensembl.org/Mus_musculus/Gene/Summary?db=core;g=ENSMUSG00000004473
FV0	DPT	1.1117	0	7.44275	2.90686	0.871	0.341	9128	16206	ENSMUSG00000026574	http://www.genecards.org/cgi-bin/carddisp.pl?gene=DPT	http://mar2016.archive.ensembl.org/Mus_musculus/Gene/Summary?db=core;g=ENSMUSG00000026574
FV0	PDGFRA	1.11099	0	4.09748	1.36001	0.799	0.335	9128	16206	ENSMUSG00000029231	http://www.genecards.org/cgi-bin/carddisp.pl?gene=PDGFRA	http://mar2016.archive.ensembl.org/Mus_musculus/Gene/Summary?db=core;g=ENSMUSG00000029231
FV0	OGN	1.11058	0	18.2334	7.90716	0.958	0.725	9128	16206	ENSMUSG00000021390	http://www.genecards.org/cgi-bin/carddisp.pl?gene=OGN	http://mar2016.archive.ensembl.org/Mus_musculus/Gene/Summary?db=core;g=ENSMUSG00000021390
FV0	TMSB10	1.10189	0	6.6212	2.55077	0.888	0.558	9128	16206	ENSMUSG00000079523	http://www.genecards.org/cgi-bin/carddisp.pl?gene=TMSB10	http://mar2016.archive.ensembl.org/Mus_musculus/Gene/Summary?db=core;g=ENSMUSG00000079523
FV0	GSN	1.09587	0	77.6113	35.7785	0.997	0.897	9128	16206	ENSMUSG00000026879	http://www.genecards.org/cgi-bin/carddisp.pl?gene=GSN	http://mar2016.archive.ensembl.org/Mus_musculus/Gene/Summary?db=core;g=ENSMUSG00000026879
FV0	PLTP	1.08162	0	2.79692	0.794039	0.684	0.281	9128	16206	ENSMUSG00000017754	http://www.genecards.org/cgi-bin/carddisp.pl?gene=PLTP	http://mar2016.archive.ensembl.org/Mus_musculus/Gene/Summary?db=core;g=ENSMUSG00000017754
FV0	MATN2	1.07523	0	2.01328	0.430086	0.575	0.195	9128	16206	ENSMUSG00000022324	http://www.genecards.org/cgi-bin/carddisp.pl?gene=MATN2	http://mar2016.archive.ensembl.org/Mus_musculus/Gene/Summary?db=core;g=ENSMUSG00000022324
FV0	DIO2	1.0718	0	2.97762	0.892252	0.552	0.169	9128	16206	ENSMUSG00000007682	http://www.genecards.org/cgi-bin/carddisp.pl?gene=DIO2	http://mar2016.archive.ensembl.org/Mus_musculus/Gene/Summary?db=core;g=ENSMUSG00000007682
FV0	PLPP3	1.0717	0	8.7095	3.61937	0.902	0.613	9128	16206	ENSMUSG00000028517	http://www.genecards.org/cgi-bin/carddisp.pl?gene=PLPP3	http://mar2016.archive.ensembl.org/Mus_musculus/Gene/Summary?db=core;g=ENSMUSG00000028517
FV0	PODN	1.07012	0	2.13932	0.495196	0.618	0.2	9128	16206	ENSMUSG00000028600	http://www.genecards.org/cgi-bin/carddisp.pl?gene=PODN	http://mar2016.archive.ensembl.org/Mus_musculus/Gene/Summary?db=core;g=ENSMUSG00000028600
FV0	EPHA3	1.06922	0	3.11529	0.96125	0.739	0.335	9128	16206	ENSMUSG00000052504	http://www.genecards.org/cgi-bin/carddisp.pl?gene=EPHA3	http://mar2016.archive.ensembl.org/Mus_musculus/Gene/Summary?db=core;g=ENSMUSG00000052504
FV0	RNASE4	1.05042	0	6.46608	2.60482	0.889	0.524	9128	16206	ENSMUSG00000021876	http://www.genecards.org/cgi-bin/carddisp.pl?gene=RNASE4	http://mar2016.archive.ensembl.org/Mus_musculus/Gene/Summary?db=core;g=ENSMUSG00000021876
FV0	SPARC	1.04714	0	107.966	51.7318	0.997	0.968	9128	16206	ENSMUSG00000018593	http://www.genecards.org/cgi-bin/carddisp.pl?gene=SPARC	http://mar2016.archive.ensembl.org/Mus_musculus/Gene/Summary?db=core;g=ENSMUSG00000018593
FV0	MARCKS	1.03498	0	4.45265	1.66102	0.787	0.358	9128	16206	ENSMUSG00000069662	http://www.genecards.org/cgi-bin/carddisp.pl?gene=MARCKS	http://mar2016.archive.ensembl.org/Mus_musculus/Gene/Summary?db=core;g=ENSMUSG00000069662
FV0	HHIP	1.02271	0	1.90694	0.430767	0.415	0.098	9128	16206	ENSMUSG00000064325	http://www.genecards.org/cgi-bin/carddisp.pl?gene=HHIP	http://mar2016.archive.ensembl.org/Mus_musculus/Gene/Summary?db=core;g=ENSMUSG00000064325
FV0	NDUFA4L2	1.02074	0	2.12112	0.538288	0.592	0.169	9128	16206	ENSMUSG00000040280	http://www.genecards.org/cgi-bin/carddisp.pl?gene=NDUFA4L2	http://mar2016.archive.ensembl.org/Mus_musculus/Gene/Summary?db=core;g=ENSMUSG00000040280
FV0	TIMP2	1.01278	0	20.059	9.43659	0.983	0.842	9128	16206	ENSMUSG00000017466	http://www.genecards.org/cgi-bin/carddisp.pl?gene=TIMP2	http://mar2016.archive.ensembl.org/Mus_musculus/Gene/Summary?db=core;g=ENSMUSG00000017466
FV0	MMP23	1.00351	0	4.01942	1.50361	0.783	0.476	9128	16206	ENSMUSG00000029061	http://www.genecards.org/cgi-bin/carddisp.pl?gene=MMP23	http://mar2016.archive.ensembl.org/Mus_musculus/Gene/Summary?db=core;g=ENSMUSG00000029061
FV0	ITM2B	1.0006	0	33.3286	16.1572	0.991	0.889	9128	16206	ENSMUSG00000022108	http://www.genecards.org/cgi-bin/carddisp.pl?gene=ITM2B	http://mar2016.archive.ensembl.org/Mus_musculus/Gene/Summary?db=core;g=ENSMUSG00000022108
FV0	MXRA7	0.997028	0	4.23566	1.62323	0.829	0.516	9128	16206	ENSMUSG00000020814	http://www.genecards.org/cgi-bin/carddisp.pl?gene=MXRA7	http://mar2016.archive.ensembl.org/Mus_musculus/Gene/Summary?db=core;g=ENSMUSG00000020814
FV0	ENTPD2	0.991135	0	3.1295	1.07747	0.695	0.286	9128	16206	ENSMUSG00000015085	http://www.genecards.org/cgi-bin/carddisp.pl?gene=ENTPD2	http://mar2016.archive.ensembl.org/Mus_musculus/Gene/Summary?db=core;g=ENSMUSG00000015085
FV0	MGP	0.976231	0	216.94	109.78	0.999	0.985	9128	16206	ENSMUSG00000030218	http://www.genecards.org/cgi-bin/carddisp.pl?gene=MGP	http://mar2016.archive.ensembl.org/Mus_musculus/Gene/Summary?db=core;g=ENSMUSG00000030218
FV0	BACE2	0.968176	0	1.82281	0.442885	0.603	0.194	9128	16206	ENSMUSG00000040605	http://www.genecards.org/cgi-bin/carddisp.pl?gene=BACE2	http://mar2016.archive.ensembl.org/Mus_musculus/Gene/Summary?db=core;g=ENSMUSG00000040605
FV0	SRPX	0.964463	0	1.79612	0.432925	0.598	0.172	9128	16206	ENSMUSG00000090084	http://www.genecards.org/cgi-bin/carddisp.pl?gene=SRPX	http://mar2016.archive.ensembl.org/Mus_musculus/Gene/Summary?db=core;g=ENSMUSG00000090084
FV0	LAMA2	0.963663	0	3.86114	1.49256	0.779	0.382	9128	16206	ENSMUSG00000019899	http://www.genecards.org/cgi-bin/carddisp.pl?gene=LAMA2	http://mar2016.archive.ensembl.org/Mus_musculus/Gene/Summary?db=core;g=ENSMUSG00000019899
FV0	TSPAN11	0.96088	0	2.15935	0.623094	0.609	0.201	9128	16206	ENSMUSG00000030351	http://www.genecards.org/cgi-bin/carddisp.pl?gene=TSPAN11	http://mar2016.archive.ensembl.org/Mus_musculus/Gene/Summary?db=core;g=ENSMUSG00000030351
FV0	FMO1	0.95223	0	2.00533	0.553255	0.6	0.199	9128	16206	ENSMUSG00000040181	http://www.genecards.org/cgi-bin/carddisp.pl?gene=FMO1	http://mar2016.archive.ensembl.org/Mus_musculus/Gene/Summary?db=core;g=ENSMUSG00000040181
FV0	IGFBP5	0.950304	0	18.1567	8.91406	0.712	0.413	9128	16206	ENSMUSG00000026185	http://www.genecards.org/cgi-bin/carddisp.pl?gene=IGFBP5	http://mar2016.archive.ensembl.org/Mus_musculus/Gene/Summary?db=core;g=ENSMUSG00000026185
FV0	PDLIM2	0.948282	0	3.70158	1.43659	0.791	0.47	9128	16206	ENSMUSG00000022090	http://www.genecards.org/cgi-bin/carddisp.pl?gene=PDLIM2	http://mar2016.archive.ensembl.org/Mus_musculus/Gene/Summary?db=core;g=ENSMUSG00000022090
FV0	NRP1	0.943797	0	6.56386	2.93217	0.828	0.56	9128	16206	ENSMUSG00000025810	http://www.genecards.org/cgi-bin/carddisp.pl?gene=NRP1	http://mar2016.archive.ensembl.org/Mus_musculus/Gene/Summary?db=core;g=ENSMUSG00000025810
FV0	GLUL	0.927171	0	2.85833	1.02905	0.636	0.367	9128	16206	ENSMUSG00000026473	http://www.genecards.org/cgi-bin/carddisp.pl?gene=GLUL	http://mar2016.archive.ensembl.org/Mus_musculus/Gene/Summary?db=core;g=ENSMUSG00000026473
FV0	COL4A4	0.925677	0	2.38871	0.783929	0.639	0.246	9128	16206	ENSMUSG00000067158	http://www.genecards.org/cgi-bin/carddisp.pl?gene=COL4A4	http://mar2016.archive.ensembl.org/Mus_musculus/Gene/Summary?db=core;g=ENSMUSG00000067158
FV0	MMP2	0.920376	0	6.46476	2.94416	0.854	0.473	9128	16206	ENSMUSG00000031740	http://www.genecards.org/cgi-bin/carddisp.pl?gene=MMP2	http://mar2016.archive.ensembl.org/Mus_musculus/Gene/Summary?db=core;g=ENSMUSG00000031740
FV0	C1QTNF2	0.914315	0	2.69383	0.959933	0.711	0.419	9128	16206	ENSMUSG00000046491	http://www.genecards.org/cgi-bin/carddisp.pl?gene=C1QTNF2	http://mar2016.archive.ensembl.org/Mus_musculus/Gene/Summary?db=core;g=ENSMUSG00000046491
FV0	COLEC12	0.909779	0	4.2238	1.78045	0.803	0.547	9128	16206	ENSMUSG00000036103	http://www.genecards.org/cgi-bin/carddisp.pl?gene=COLEC12	http://mar2016.archive.ensembl.org/Mus_musculus/Gene/Summary?db=core;g=ENSMUSG00000036103
FV0	SFRP4	0.906072	0	4.37989	1.8709	0.546	0.23	9128	16206	ENSMUSG00000021319	http://www.genecards.org/cgi-bin/carddisp.pl?gene=SFRP4	http://mar2016.archive.ensembl.org/Mus_musculus/Gene/Summary?db=core;g=ENSMUSG00000021319
FV0	PAX1	0.905479	0	1.16432	0.155435	0.378	0.066	9128	16206	ENSMUSG00000037034	http://www.genecards.org/cgi-bin/carddisp.pl?gene=PAX1	http://mar2016.archive.ensembl.org/Mus_musculus/Gene/Summary?db=core;g=ENSMUSG00000037034
FV0	RAMP2	0.903068	0	2.18844	0.705014	0.623	0.241	9128	16206	ENSMUSG00000001240	http://www.genecards.org/cgi-bin/carddisp.pl?gene=RAMP2	http://mar2016.archive.ensembl.org/Mus_musculus/Gene/Summary?db=core;g=ENSMUSG00000001240
FV0	VKORC1	0.897303	0	4.04326	1.70767	0.83	0.573	9128	16206	ENSMUSG00000096145	http://www.genecards.org/cgi-bin/carddisp.pl?gene=VKORC1	http://mar2016.archive.ensembl.org/Mus_musculus/Gene/Summary?db=core;g=ENSMUSG00000096145
FV0	CTSH	0.896724	0	3.96313	1.66572	0.768	0.557	9128	16206	ENSMUSG00000032359	http://www.genecards.org/cgi-bin/carddisp.pl?gene=CTSH	http://mar2016.archive.ensembl.org/Mus_musculus/Gene/Summary?db=core;g=ENSMUSG00000032359
FV0	ART4	0.88965	0	1.27727	0.229143	0.486	0.122	9128	16206	ENSMUSG00000030217	http://www.genecards.org/cgi-bin/carddisp.pl?gene=ART4	http://mar2016.archive.ensembl.org/Mus_musculus/Gene/Summary?db=core;g=ENSMUSG00000030217
FV0	CYP1B1	0.877846	0	2.73428	1.03212	0.691	0.313	9128	16206	ENSMUSG00000024087	http://www.genecards.org/cgi-bin/carddisp.pl?gene=CYP1B1	http://mar2016.archive.ensembl.org/Mus_musculus/Gene/Summary?db=core;g=ENSMUSG00000024087
FV0	TMEM119	0.869757	0	1.68318	0.468341	0.6	0.206	9128	16206	ENSMUSG00000054675	http://www.genecards.org/cgi-bin/carddisp.pl?gene=TMEM119	http://mar2016.archive.ensembl.org/Mus_musculus/Gene/Summary?db=core;g=ENSMUSG00000054675
FV0	ABCA8B	0.865201	0	1.70799	0.486607	0.543	0.169	9128	16206	ENSMUSG00000020620	http://www.genecards.org/cgi-bin/carddisp.pl?gene=ABCA8B	http://mar2016.archive.ensembl.org/Mus_musculus/Gene/Summary?db=core;g=ENSMUSG00000020620
FV0	C1S1	0.861822	0	2.87378	1.13158	0.744	0.322	9128	16206	ENSMUSG00000038521	http://www.genecards.org/cgi-bin/carddisp.pl?gene=C1S1	http://mar2016.archive.ensembl.org/Mus_musculus/Gene/Summary?db=core;g=ENSMUSG00000038521
FV0	FBLN5	0.853633	0	12.8271	6.65177	0.9	0.76	9128	16206	ENSMUSG00000021186	http://www.genecards.org/cgi-bin/carddisp.pl?gene=FBLN5	http://mar2016.archive.ensembl.org/Mus_musculus/Gene/Summary?db=core;g=ENSMUSG00000021186
FV0	PRELP	0.851351	0	5.97575	2.86641	0.866	0.63	9128	16206	ENSMUSG00000041577	http://www.genecards.org/cgi-bin/carddisp.pl?gene=PRELP	http://mar2016.archive.ensembl.org/Mus_musculus/Gene/Summary?db=core;g=ENSMUSG00000041577
FV0	PHLDA1	0.845892	0	3.3208	1.40395	0.621	0.359	9128	16206	ENSMUSG00000020205	http://www.genecards.org/cgi-bin/carddisp.pl?gene=PHLDA1	http://mar2016.archive.ensembl.org/Mus_musculus/Gene/Summary?db=core;g=ENSMUSG00000020205
FV0	CRISPLD2	0.842415	0	4.87184	2.27478	0.82	0.525	9128	16206	ENSMUSG00000031825	http://www.genecards.org/cgi-bin/carddisp.pl?gene=CRISPLD2	http://mar2016.archive.ensembl.org/Mus_musculus/Gene/Summary?db=core;g=ENSMUSG00000031825
FV0	MYL12B	0.84221	0	4.10906	1.84978	0.832	0.569	9128	16206	ENSMUSG00000034868	http://www.genecards.org/cgi-bin/carddisp.pl?gene=MYL12B	http://mar2016.archive.ensembl.org/Mus_musculus/Gene/Summary?db=core;g=ENSMUSG00000034868
FV0	TMED3	0.841818	0	4.85437	2.26639	0.857	0.621	9128	16206	ENSMUSG00000032353	http://www.genecards.org/cgi-bin/carddisp.pl?gene=TMED3	http://mar2016.archive.ensembl.org/Mus_musculus/Gene/Summary?db=core;g=ENSMUSG00000032353
FV0	IGSF10	0.840407	0	1.48883	0.389974	0.513	0.163	9128	16206	ENSMUSG00000036334	http://www.genecards.org/cgi-bin/carddisp.pl?gene=IGSF10	http://mar2016.archive.ensembl.org/Mus_musculus/Gene/Summary?db=core;g=ENSMUSG00000036334
FV0	PPIB	0.828931	0	10.4702	5.45712	0.949	0.763	9128	16206	ENSMUSG00000032383	http://www.genecards.org/cgi-bin/carddisp.pl?gene=PPIB	http://mar2016.archive.ensembl.org/Mus_musculus/Gene/Summary?db=core;g=ENSMUSG00000032383
FV0	TMEM204	0.821846	0	1.29865	0.300386	0.503	0.148	9128	16206	ENSMUSG00000024168	http://www.genecards.org/cgi-bin/carddisp.pl?gene=TMEM204	http://mar2016.archive.ensembl.org/Mus_musculus/Gene/Summary?db=core;g=ENSMUSG00000024168
FV0	ACKR3	0.818823	0	3.65247	1.63751	0.691	0.312	9128	16206	ENSMUSG00000044337	http://www.genecards.org/cgi-bin/carddisp.pl?gene=ACKR3	http://mar2016.archive.ensembl.org/Mus_musculus/Gene/Summary?db=core;g=ENSMUSG00000044337
FV0	CCDC80	0.818123	0	8.34126	4.29817	0.874	0.723	9128	16206	ENSMUSG00000022665	http://www.genecards.org/cgi-bin/carddisp.pl?gene=CCDC80	http://mar2016.archive.ensembl.org/Mus_musculus/Gene/Summary?db=core;g=ENSMUSG00000022665
FV0	THY1	0.817728	0	1.45512	0.392876	0.418	0.135	9128	16206	ENSMUSG00000032011	http://www.genecards.org/cgi-bin/carddisp.pl?gene=THY1	http://mar2016.archive.ensembl.org/Mus_musculus/Gene/Summary?db=core;g=ENSMUSG00000032011
FV0	OMD	0.816094	0	1.62096	0.488647	0.528	0.196	9128	16206	ENSMUSG00000048368	http://www.genecards.org/cgi-bin/carddisp.pl?gene=OMD	http://mar2016.archive.ensembl.org/Mus_musculus/Gene/Summary?db=core;g=ENSMUSG00000048368
FV0	COL6A3	0.815271	0	5.94008	2.94406	0.825	0.627	9128	16206	ENSMUSG00000048126	http://www.genecards.org/cgi-bin/carddisp.pl?gene=COL6A3	http://mar2016.archive.ensembl.org/Mus_musculus/Gene/Summary?db=core;g=ENSMUSG00000048126
FV0	IFITM3	0.811638	0	17.7363	9.67472	0.964	0.767	9128	16206	ENSMUSG00000025492	http://www.genecards.org/cgi-bin/carddisp.pl?gene=IFITM3	http://mar2016.archive.ensembl.org/Mus_musculus/Gene/Summary?db=core;g=ENSMUSG00000025492
FV0	C1RA	0.809599	0	2.0759	0.754923	0.657	0.29	9128	16206	ENSMUSG00000055172	http://www.genecards.org/cgi-bin/carddisp.pl?gene=C1RA	http://mar2016.archive.ensembl.org/Mus_musculus/Gene/Summary?db=core;g=ENSMUSG00000055172
FV0	LAPTM4A	0.809567	0	13.3097	7.16446	0.962	0.829	9128	16206	ENSMUSG00000020585	http://www.genecards.org/cgi-bin/carddisp.pl?gene=LAPTM4A	http://mar2016.archive.ensembl.org/Mus_musculus/Gene/Summary?db=core;g=ENSMUSG00000020585
FV0	AEBP1	0.805746	0	19.8689	10.9384	0.964	0.873	9128	16206	ENSMUSG00000020473	http://www.genecards.org/cgi-bin/carddisp.pl?gene=AEBP1	http://mar2016.archive.ensembl.org/Mus_musculus/Gene/Summary?db=core;g=ENSMUSG00000020473
FV0	AR	0.799458	0	2.09223	0.776685	0.633	0.309	9128	16206	ENSMUSG00000046532	http://www.genecards.org/cgi-bin/carddisp.pl?gene=AR	http://mar2016.archive.ensembl.org/Mus_musculus/Gene/Summary?db=core;g=ENSMUSG00000046532
FV0	CDH11	0.795869	0	1.68239	0.545049	0.514	0.208	9128	16206	ENSMUSG00000031673	http://www.genecards.org/cgi-bin/carddisp.pl?gene=CDH11	http://mar2016.archive.ensembl.org/Mus_musculus/Gene/Summary?db=core;g=ENSMUSG00000031673
FV0	PRRX1	0.78745	0	5.64817	2.85173	0.83	0.63	9128	16206	ENSMUSG00000026586	http://www.genecards.org/cgi-bin/carddisp.pl?gene=PRRX1	http://mar2016.archive.ensembl.org/Mus_musculus/Gene/Summary?db=core;g=ENSMUSG00000026586
FV0	EMP1	0.787027	0	4.11949	1.96693	0.798	0.418	9128	16206	ENSMUSG00000030208	http://www.genecards.org/cgi-bin/carddisp.pl?gene=EMP1	http://mar2016.archive.ensembl.org/Mus_musculus/Gene/Summary?db=core;g=ENSMUSG00000030208
FV0	GSTT1	0.780888	0	2.25006	0.891559	0.7	0.402	9128	16206	ENSMUSG00000001663	http://www.genecards.org/cgi-bin/carddisp.pl?gene=GSTT1	http://mar2016.archive.ensembl.org/Mus_musculus/Gene/Summary?db=core;g=ENSMUSG00000001663
FV0	SLC43A3	0.778612	0	3.3629	1.54325	0.691	0.381	9128	16206	ENSMUSG00000027074	http://www.genecards.org/cgi-bin/carddisp.pl?gene=SLC43A3	http://mar2016.archive.ensembl.org/Mus_musculus/Gene/Summary?db=core;g=ENSMUSG00000027074
FV0	PIK3R1	0.77601	0	3.50922	1.63329	0.766	0.5	9128	16206	ENSMUSG00000041417	http://www.genecards.org/cgi-bin/carddisp.pl?gene=PIK3R1	http://mar2016.archive.ensembl.org/Mus_musculus/Gene/Summary?db=core;g=ENSMUSG00000041417
FV0	C1QTNF7	0.774455	0	1.46844	0.443072	0.493	0.203	9128	16206	ENSMUSG00000061535	http://www.genecards.org/cgi-bin/carddisp.pl?gene=C1QTNF7	http://mar2016.archive.ensembl.org/Mus_musculus/Gene/Summary?db=core;g=ENSMUSG00000061535
FV0	SPRY1	0.771146	0	1.37817	0.393493	0.487	0.179	9128	16206	ENSMUSG00000037211	http://www.genecards.org/cgi-bin/carddisp.pl?gene=SPRY1	http://mar2016.archive.ensembl.org/Mus_musculus/Gene/Summary?db=core;g=ENSMUSG00000037211
FV0	STEAP4	0.768029	0	1.29494	0.347632	0.422	0.114	9128	16206	ENSMUSG00000012428	http://www.genecards.org/cgi-bin/carddisp.pl?gene=STEAP4	http://mar2016.archive.ensembl.org/Mus_musculus/Gene/Summary?db=core;g=ENSMUSG00000012428
FV0	TNFSF13B	0.764905	0	1.07568	0.221524	0.387	0.088	9128	16206	ENSMUSG00000031497	http://www.genecards.org/cgi-bin/carddisp.pl?gene=TNFSF13B	http://mar2016.archive.ensembl.org/Mus_musculus/Gene/Summary?db=core;g=ENSMUSG00000031497
FV0	FZD4	0.760278	0	2.25134	0.919537	0.631	0.319	9128	16206	ENSMUSG00000049791	http://www.genecards.org/cgi-bin/carddisp.pl?gene=FZD4	http://mar2016.archive.ensembl.org/Mus_musculus/Gene/Summary?db=core;g=ENSMUSG00000049791
FV0	TUBA1A	0.758693	0	8.18612	4.42929	0.897	0.699	9128	16206	ENSMUSG00000072235	http://www.genecards.org/cgi-bin/carddisp.pl?gene=TUBA1A	http://mar2016.archive.ensembl.org/Mus_musculus/Gene/Summary?db=core;g=ENSMUSG00000072235
FV0	PCOLCE2	0.758297	0	7.60196	4.08543	0.848	0.586	9128	16206	ENSMUSG00000015354	http://www.genecards.org/cgi-bin/carddisp.pl?gene=PCOLCE2	http://mar2016.archive.ensembl.org/Mus_musculus/Gene/Summary?db=core;g=ENSMUSG00000015354
FV0	TCF4	0.755723	0	5.82483	3.042	0.879	0.625	9128	16206	ENSMUSG00000053477	http://www.genecards.org/cgi-bin/carddisp.pl?gene=TCF4	http://mar2016.archive.ensembl.org/Mus_musculus/Gene/Summary?db=core;g=ENSMUSG00000053477
FV0	LSAMP	0.751405	0	1.06295	0.225443	0.374	0.086	9128	16206	ENSMUSG00000061080	http://www.genecards.org/cgi-bin/carddisp.pl?gene=LSAMP	http://mar2016.archive.ensembl.org/Mus_musculus/Gene/Summary?db=core;g=ENSMUSG00000061080
FV0	JDP2	0.749673	0	1.66973	0.587788	0.588	0.31	9128	16206	ENSMUSG00000034271	http://www.genecards.org/cgi-bin/carddisp.pl?gene=JDP2	http://mar2016.archive.ensembl.org/Mus_musculus/Gene/Summary?db=core;g=ENSMUSG00000034271
FV0	NTRK2	0.74664	0	1.40223	0.431705	0.454	0.178	9128	16206	ENSMUSG00000055254	http://www.genecards.org/cgi-bin/carddisp.pl?gene=NTRK2	http://mar2016.archive.ensembl.org/Mus_musculus/Gene/Summary?db=core;g=ENSMUSG00000055254
FV0	FKBP7	0.742303	0	3.42761	1.64675	0.797	0.576	9128	16206	ENSMUSG00000002732	http://www.genecards.org/cgi-bin/carddisp.pl?gene=FKBP7	http://mar2016.archive.ensembl.org/Mus_musculus/Gene/Summary?db=core;g=ENSMUSG00000002732
FV0	C2	0.733618	0	0.991515	0.197685	0.355	0.072	9128	16206	ENSMUSG00000024371	http://www.genecards.org/cgi-bin/carddisp.pl?gene=C2	http://mar2016.archive.ensembl.org/Mus_musculus/Gene/Summary?db=core;g=ENSMUSG00000024371
FV0	PLXDC2	0.73029	0	4.93182	2.5756	0.827	0.635	9128	16206	ENSMUSG00000026748	http://www.genecards.org/cgi-bin/carddisp.pl?gene=PLXDC2	http://mar2016.archive.ensembl.org/Mus_musculus/Gene/Summary?db=core;g=ENSMUSG00000026748
FV0	FCGRT	0.727789	0	3.35195	1.62783	0.8	0.568	9128	16206	ENSMUSG00000003420	http://www.genecards.org/cgi-bin/carddisp.pl?gene=FCGRT	http://mar2016.archive.ensembl.org/Mus_musculus/Gene/Summary?db=core;g=ENSMUSG00000003420
FV0	ERGIC3	0.727456	0	2.86237	1.33275	0.762	0.54	9128	16206	ENSMUSG00000005881	http://www.genecards.org/cgi-bin/carddisp.pl?gene=ERGIC3	http://mar2016.archive.ensembl.org/Mus_musculus/Gene/Summary?db=core;g=ENSMUSG00000005881
FV0	PCSK6	0.72706	0	1.4153	0.459164	0.414	0.136	9128	16206	ENSMUSG00000030513	http://www.genecards.org/cgi-bin/carddisp.pl?gene=PCSK6	http://mar2016.archive.ensembl.org/Mus_musculus/Gene/Summary?db=core;g=ENSMUSG00000030513
FV0	ALDH1A1	0.72489	0	1.02893	0.227593	0.429	0.118	9128	16206	ENSMUSG00000053279	http://www.genecards.org/cgi-bin/carddisp.pl?gene=ALDH1A1	http://mar2016.archive.ensembl.org/Mus_musculus/Gene/Summary?db=core;g=ENSMUSG00000053279
FV0	LPL	0.724773	0	1.67064	0.615983	0.451	0.179	9128	16206	ENSMUSG00000015568	http://www.genecards.org/cgi-bin/carddisp.pl?gene=LPL	http://mar2016.archive.ensembl.org/Mus_musculus/Gene/Summary?db=core;g=ENSMUSG00000015568
FV0	HERPUD1	0.722052	0	3.29952	1.60652	0.76	0.549	9128	16206	ENSMUSG00000031770	http://www.genecards.org/cgi-bin/carddisp.pl?gene=HERPUD1	http://mar2016.archive.ensembl.org/Mus_musculus/Gene/Summary?db=core;g=ENSMUSG00000031770
FV0	LOXL1	0.720117	0	6.50415	3.55538	0.861	0.707	9128	16206	ENSMUSG00000032334	http://www.genecards.org/cgi-bin/carddisp.pl?gene=LOXL1	http://mar2016.archive.ensembl.org/Mus_musculus/Gene/Summary?db=core;g=ENSMUSG00000032334
FV0	SLC6A6	0.716254	2.6613e-301	3.35081	1.64823	0.607	0.497	9128	16206	ENSMUSG00000030096	http://www.genecards.org/cgi-bin/carddisp.pl?gene=SLC6A6	http://mar2016.archive.ensembl.org/Mus_musculus/Gene/Summary?db=core;g=ENSMUSG00000030096
FV0	GPC3	0.71614	0	2.76465	1.29163	0.553	0.225	9128	16206	ENSMUSG00000055653	http://www.genecards.org/cgi-bin/carddisp.pl?gene=GPC3	http://mar2016.archive.ensembl.org/Mus_musculus/Gene/Summary?db=core;g=ENSMUSG00000055653
FV0	RBP1	0.715708	0	9.77855	5.56312	0.921	0.7	9128	16206	ENSMUSG00000046402	http://www.genecards.org/cgi-bin/carddisp.pl?gene=RBP1	http://mar2016.archive.ensembl.org/Mus_musculus/Gene/Summary?db=core;g=ENSMUSG00000046402
FV0	CTSZ	0.715384	0	3.64056	1.8263	0.812	0.6	9128	16206	ENSMUSG00000016256	http://www.genecards.org/cgi-bin/carddisp.pl?gene=CTSZ	http://mar2016.archive.ensembl.org/Mus_musculus/Gene/Summary?db=core;g=ENSMUSG00000016256
FV0	RCN3	0.713477	0	6.87155	3.80045	0.891	0.741	9128	16206	ENSMUSG00000019539	http://www.genecards.org/cgi-bin/carddisp.pl?gene=RCN3	http://mar2016.archive.ensembl.org/Mus_musculus/Gene/Summary?db=core;g=ENSMUSG00000019539
FV0	TSC22D3	0.708527	0	1.88855	0.767636	0.514	0.279	9128	16206	ENSMUSG00000031431	http://www.genecards.org/cgi-bin/carddisp.pl?gene=TSC22D3	http://mar2016.archive.ensembl.org/Mus_musculus/Gene/Summary?db=core;g=ENSMUSG00000031431
FV0	IFITM2	0.702668	0	10.4039	6.00696	0.941	0.771	9128	16206	ENSMUSG00000060591	http://www.genecards.org/cgi-bin/carddisp.pl?gene=IFITM2	http://mar2016.archive.ensembl.org/Mus_musculus/Gene/Summary?db=core;g=ENSMUSG00000060591
FV0	HTRA3	0.702494	0	3.27377	1.62627	0.694	0.468	9128	16206	ENSMUSG00000029096	http://www.genecards.org/cgi-bin/carddisp.pl?gene=HTRA3	http://mar2016.archive.ensembl.org/Mus_musculus/Gene/Summary?db=core;g=ENSMUSG00000029096
FV0	MTCH1	0.702303	0	4.36289	2.29598	0.839	0.629	9128	16206	ENSMUSG00000024012	http://www.genecards.org/cgi-bin/carddisp.pl?gene=MTCH1	http://mar2016.archive.ensembl.org/Mus_musculus/Gene/Summary?db=core;g=ENSMUSG00000024012
FV0	EPB41L2	0.698167	0	2.07726	0.896686	0.67	0.388	9128	16206	ENSMUSG00000019978	http://www.genecards.org/cgi-bin/carddisp.pl?gene=EPB41L2	http://mar2016.archive.ensembl.org/Mus_musculus/Gene/Summary?db=core;g=ENSMUSG00000019978
FV0	TM7SF3	0.696133	0	1.77219	0.711065	0.632	0.358	9128	16206	ENSMUSG00000040234	http://www.genecards.org/cgi-bin/carddisp.pl?gene=TM7SF3	http://mar2016.archive.ensembl.org/Mus_musculus/Gene/Summary?db=core;g=ENSMUSG00000040234
FV0	FKBP9	0.692718	0	3.71782	1.91885	0.809	0.625	9128	16206	ENSMUSG00000029781	http://www.genecards.org/cgi-bin/carddisp.pl?gene=FKBP9	http://mar2016.archive.ensembl.org/Mus_musculus/Gene/Summary?db=core;g=ENSMUSG00000029781
FV0	SSR4	0.692061	0	5.2395	2.86206	0.877	0.676	9128	16206	ENSMUSG00000002014	http://www.genecards.org/cgi-bin/carddisp.pl?gene=SSR4	http://mar2016.archive.ensembl.org/Mus_musculus/Gene/Summary?db=core;g=ENSMUSG00000002014
FV0	CPZ	0.69058	0	0.804823	0.118277	0.31	0.053	9128	16206	ENSMUSG00000036596	http://www.genecards.org/cgi-bin/carddisp.pl?gene=CPZ	http://mar2016.archive.ensembl.org/Mus_musculus/Gene/Summary?db=core;g=ENSMUSG00000036596
FV0	CD63	0.685651	0	12.0485	7.11256	0.954	0.81	9128	16206	ENSMUSG00000025351	http://www.genecards.org/cgi-bin/carddisp.pl?gene=CD63	http://mar2016.archive.ensembl.org/Mus_musculus/Gene/Summary?db=core;g=ENSMUSG00000025351
FV0	LRP1	0.685468	0	9.29596	5.40207	0.927	0.798	9128	16206	ENSMUSG00000040249	http://www.genecards.org/cgi-bin/carddisp.pl?gene=LRP1	http://mar2016.archive.ensembl.org/Mus_musculus/Gene/Summary?db=core;g=ENSMUSG00000040249
FV0	SELM	0.678763	0	6.56035	3.72296	0.91	0.71	9128	16206	ENSMUSG00000075702	http://www.genecards.org/cgi-bin/carddisp.pl?gene=SELM	http://mar2016.archive.ensembl.org/Mus_musculus/Gene/Summary?db=core;g=ENSMUSG00000075702
FV0	COL16A1	0.676626	0	1.413	0.509639	0.54	0.233	9128	16206	ENSMUSG00000040690	http://www.genecards.org/cgi-bin/carddisp.pl?gene=COL16A1	http://mar2016.archive.ensembl.org/Mus_musculus/Gene/Summary?db=core;g=ENSMUSG00000040690
FV0	NID1	0.676099	0	2.86842	1.42107	0.73	0.347	9128	16206	ENSMUSG00000005397	http://www.genecards.org/cgi-bin/carddisp.pl?gene=NID1	http://mar2016.archive.ensembl.org/Mus_musculus/Gene/Summary?db=core;g=ENSMUSG00000005397
FV0	NPC2	0.672385	0	4.28682	2.31731	0.841	0.638	9128	16206	ENSMUSG00000021242	http://www.genecards.org/cgi-bin/carddisp.pl?gene=NPC2	http://mar2016.archive.ensembl.org/Mus_musculus/Gene/Summary?db=core;g=ENSMUSG00000021242
FV0	GAS6	0.67069	0	11.2737	6.7104	0.897	0.79	9128	16206	ENSMUSG00000031451	http://www.genecards.org/cgi-bin/carddisp.pl?gene=GAS6	http://mar2016.archive.ensembl.org/Mus_musculus/Gene/Summary?db=core;g=ENSMUSG00000031451
FV0	CYB5A	0.666832	0	4.43087	2.42084	0.851	0.655	9128	16206	ENSMUSG00000024646	http://www.genecards.org/cgi-bin/carddisp.pl?gene=CYB5A	http://mar2016.archive.ensembl.org/Mus_musculus/Gene/Summary?db=core;g=ENSMUSG00000024646
FV0	HEXA	0.666631	0	2.66894	1.31134	0.718	0.499	9128	16206	ENSMUSG00000025232	http://www.genecards.org/cgi-bin/carddisp.pl?gene=HEXA	http://mar2016.archive.ensembl.org/Mus_musculus/Gene/Summary?db=core;g=ENSMUSG00000025232
FV0	TMEM176B	0.664214	0	2.1192	0.968317	0.51	0.286	9128	16206	ENSMUSG00000029810	http://www.genecards.org/cgi-bin/carddisp.pl?gene=TMEM176B	http://mar2016.archive.ensembl.org/Mus_musculus/Gene/Summary?db=core;g=ENSMUSG00000029810
FV0	PRDX4	0.662764	0	3.69902	1.96821	0.793	0.609	9128	16206	ENSMUSG00000025289	http://www.genecards.org/cgi-bin/carddisp.pl?gene=PRDX4	http://mar2016.archive.ensembl.org/Mus_musculus/Gene/Summary?db=core;g=ENSMUSG00000025289
FV0	FOXD1	0.662345	0	0.921759	0.214264	0.374	0.093	9128	16206	ENSMUSG00000078302	http://www.genecards.org/cgi-bin/carddisp.pl?gene=FOXD1	http://mar2016.archive.ensembl.org/Mus_musculus/Gene/Summary?db=core;g=ENSMUSG00000078302
FV0	HSP90B1	0.662204	0	14.1343	8.56353	0.959	0.85	9128	16206	ENSMUSG00000020048	http://www.genecards.org/cgi-bin/carddisp.pl?gene=HSP90B1	http://mar2016.archive.ensembl.org/Mus_musculus/Gene/Summary?db=core;g=ENSMUSG00000020048
FV0	COL6A1	0.660179	0	7.08702	4.11746	0.903	0.741	9128	16206	ENSMUSG00000001119	http://www.genecards.org/cgi-bin/carddisp.pl?gene=COL6A1	http://mar2016.archive.ensembl.org/Mus_musculus/Gene/Summary?db=core;g=ENSMUSG00000001119
FV0	FAM46A	0.659939	0	3.88217	2.08995	0.701	0.475	9128	16206	ENSMUSG00000032265	http://www.genecards.org/cgi-bin/carddisp.pl?gene=FAM46A	http://mar2016.archive.ensembl.org/Mus_musculus/Gene/Summary?db=core;g=ENSMUSG00000032265
FV0	FUCA1	0.658717	0	3.09013	1.59086	0.77	0.553	9128	16206	ENSMUSG00000028673	http://www.genecards.org/cgi-bin/carddisp.pl?gene=FUCA1	http://mar2016.archive.ensembl.org/Mus_musculus/Gene/Summary?db=core;g=ENSMUSG00000028673
FV0	COL6A6	0.654121	0	0.866796	0.186279	0.308	0.082	9128	16206	ENSMUSG00000043719	http://www.genecards.org/cgi-bin/carddisp.pl?gene=COL6A6	http://mar2016.archive.ensembl.org/Mus_musculus/Gene/Summary?db=core;g=ENSMUSG00000043719
FV0	ITM2C	0.652354	0	3.97296	2.16401	0.834	0.654	9128	16206	ENSMUSG00000026223	http://www.genecards.org/cgi-bin/carddisp.pl?gene=ITM2C	http://mar2016.archive.ensembl.org/Mus_musculus/Gene/Summary?db=core;g=ENSMUSG00000026223
FV0	PEX5L	0.64932	0	1.08324	0.328232	0.402	0.111	9128	16206	ENSMUSG00000027674	http://www.genecards.org/cgi-bin/carddisp.pl?gene=PEX5L	http://mar2016.archive.ensembl.org/Mus_musculus/Gene/Summary?db=core;g=ENSMUSG00000027674
FV0	GRIA4	0.648344	0	0.823118	0.163172	0.325	0.063	9128	16206	ENSMUSG00000025892	http://www.genecards.org/cgi-bin/carddisp.pl?gene=GRIA4	http://mar2016.archive.ensembl.org/Mus_musculus/Gene/Summary?db=core;g=ENSMUSG00000025892
FV0	SDF4	0.643925	0	3.54514	1.90875	0.814	0.628	9128	16206	ENSMUSG00000029076	http://www.genecards.org/cgi-bin/carddisp.pl?gene=SDF4	http://mar2016.archive.ensembl.org/Mus_musculus/Gene/Summary?db=core;g=ENSMUSG00000029076
FV0	BSG	0.642121	0	7.57623	4.49539	0.916	0.758	9128	16206	ENSMUSG00000023175	http://www.genecards.org/cgi-bin/carddisp.pl?gene=BSG	http://mar2016.archive.ensembl.org/Mus_musculus/Gene/Summary?db=core;g=ENSMUSG00000023175
FV0	TCN2	0.641011	0	1.32026	0.487899	0.538	0.265	9128	16206	ENSMUSG00000020432	http://www.genecards.org/cgi-bin/carddisp.pl?gene=TCN2	http://mar2016.archive.ensembl.org/Mus_musculus/Gene/Summary?db=core;g=ENSMUSG00000020432
FV0	TMEM176A	0.640309	0	1.40307	0.54175	0.402	0.19	9128	16206	ENSMUSG00000023367	http://www.genecards.org/cgi-bin/carddisp.pl?gene=TMEM176A	http://mar2016.archive.ensembl.org/Mus_musculus/Gene/Summary?db=core;g=ENSMUSG00000023367
FV0	ISLR	0.638468	0	4.2607	2.37944	0.815	0.563	9128	16206	ENSMUSG00000037206	http://www.genecards.org/cgi-bin/carddisp.pl?gene=ISLR	http://mar2016.archive.ensembl.org/Mus_musculus/Gene/Summary?db=core;g=ENSMUSG00000037206
FV0	MANF	0.636517	9.21073e-299	4.72717	2.68408	0.776	0.628	9128	16206	ENSMUSG00000032575	http://www.genecards.org/cgi-bin/carddisp.pl?gene=MANF	http://mar2016.archive.ensembl.org/Mus_musculus/Gene/Summary?db=core;g=ENSMUSG00000032575
FV0	ANGPTL4	0.635605	0	1.10821	0.356991	0.443	0.164	9128	16206	ENSMUSG00000002289	http://www.genecards.org/cgi-bin/carddisp.pl?gene=ANGPTL4	http://mar2016.archive.ensembl.org/Mus_musculus/Gene/Summary?db=core;g=ENSMUSG00000002289
FV0	RECK	0.634802	0	1.67624	0.723577	0.574	0.339	9128	16206	ENSMUSG00000028476	http://www.genecards.org/cgi-bin/carddisp.pl?gene=RECK	http://mar2016.archive.ensembl.org/Mus_musculus/Gene/Summary?db=core;g=ENSMUSG00000028476
FV0	ADAMTS5	0.631205	0	3.32116	1.7899	0.669	0.392	9128	16206	ENSMUSG00000022894	http://www.genecards.org/cgi-bin/carddisp.pl?gene=ADAMTS5	http://mar2016.archive.ensembl.org/Mus_musculus/Gene/Summary?db=core;g=ENSMUSG00000022894
FV0	RPL22L1	0.625405	0	7.15713	4.28776	0.893	0.718	9128	16206	ENSMUSG00000039221	http://www.genecards.org/cgi-bin/carddisp.pl?gene=RPL22L1	http://mar2016.archive.ensembl.org/Mus_musculus/Gene/Summary?db=core;g=ENSMUSG00000039221
FV0	MS4A4D	0.625281	0	0.993947	0.292663	0.384	0.122	9128	16206	ENSMUSG00000024678	http://www.genecards.org/cgi-bin/carddisp.pl?gene=MS4A4D	http://mar2016.archive.ensembl.org/Mus_musculus/Gene/Summary?db=core;g=ENSMUSG00000024678
FV0	NFIB	0.623402	0	13.6172	8.48857	0.963	0.903	9128	16206	ENSMUSG00000008575	http://www.genecards.org/cgi-bin/carddisp.pl?gene=NFIB	http://mar2016.archive.ensembl.org/Mus_musculus/Gene/Summary?db=core;g=ENSMUSG00000008575
FV0	MFAP2	0.621222	0	1.40996	0.566761	0.507	0.241	9128	16206	ENSMUSG00000060572	http://www.genecards.org/cgi-bin/carddisp.pl?gene=MFAP2	http://mar2016.archive.ensembl.org/Mus_musculus/Gene/Summary?db=core;g=ENSMUSG00000060572
FV0	DAAM1	0.618676	0	2.19337	1.07974	0.613	0.413	9128	16206	ENSMUSG00000034574	http://www.genecards.org/cgi-bin/carddisp.pl?gene=DAAM1	http://mar2016.archive.ensembl.org/Mus_musculus/Gene/Summary?db=core;g=ENSMUSG00000034574
FV0	LOX	0.6185	7.67543e-257	3.97284	2.23904	0.682	0.542	9128	16206	ENSMUSG00000024529	http://www.genecards.org/cgi-bin/carddisp.pl?gene=LOX	http://mar2016.archive.ensembl.org/Mus_musculus/Gene/Summary?db=core;g=ENSMUSG00000024529
FV0	CNPY2	0.614087	0	2.43691	1.24548	0.729	0.53	9128	16206	ENSMUSG00000025381	http://www.genecards.org/cgi-bin/carddisp.pl?gene=CNPY2	http://mar2016.archive.ensembl.org/Mus_musculus/Gene/Summary?db=core;g=ENSMUSG00000025381
FV0	GSTM2	0.606649	0	2.53923	1.32429	0.721	0.512	9128	16206	ENSMUSG00000040562	http://www.genecards.org/cgi-bin/carddisp.pl?gene=GSTM2	http://mar2016.archive.ensembl.org/Mus_musculus/Gene/Summary?db=core;g=ENSMUSG00000040562
FV0	GAA	0.605574	0	1.51862	0.65526	0.567	0.336	9128	16206	ENSMUSG00000025579	http://www.genecards.org/cgi-bin/carddisp.pl?gene=GAA	http://mar2016.archive.ensembl.org/Mus_musculus/Gene/Summary?db=core;g=ENSMUSG00000025579
FV0	CDK14	0.596208	0	1.26691	0.499537	0.525	0.232	9128	16206	ENSMUSG00000028926	http://www.genecards.org/cgi-bin/carddisp.pl?gene=CDK14	http://mar2016.archive.ensembl.org/Mus_musculus/Gene/Summary?db=core;g=ENSMUSG00000028926
FV0	PDIA3	0.594263	0	10.157	6.39022	0.933	0.813	9128	16206	ENSMUSG00000027248	http://www.genecards.org/cgi-bin/carddisp.pl?gene=PDIA3	http://mar2016.archive.ensembl.org/Mus_musculus/Gene/Summary?db=core;g=ENSMUSG00000027248
FV0	DOCK9	0.589621	0	1.02065	0.342757	0.406	0.165	9128	16206	ENSMUSG00000025558	http://www.genecards.org/cgi-bin/carddisp.pl?gene=DOCK9	http://mar2016.archive.ensembl.org/Mus_musculus/Gene/Summary?db=core;g=ENSMUSG00000025558
FV0	GPM6B	0.589411	0	0.790644	0.190087	0.331	0.089	9128	16206	ENSMUSG00000031342	http://www.genecards.org/cgi-bin/carddisp.pl?gene=GPM6B	http://mar2016.archive.ensembl.org/Mus_musculus/Gene/Summary?db=core;g=ENSMUSG00000031342
FV0	SORCS2	0.589212	0	0.842568	0.224766	0.387	0.111	9128	16206	ENSMUSG00000029093	http://www.genecards.org/cgi-bin/carddisp.pl?gene=SORCS2	http://mar2016.archive.ensembl.org/Mus_musculus/Gene/Summary?db=core;g=ENSMUSG00000029093
FV0	RFTN1	0.585886	0	0.998867	0.331725	0.453	0.179	9128	16206	ENSMUSG00000039316	http://www.genecards.org/cgi-bin/carddisp.pl?gene=RFTN1	http://mar2016.archive.ensembl.org/Mus_musculus/Gene/Summary?db=core;g=ENSMUSG00000039316
FV0	LRP6	0.585841	0	2.52269	1.34703	0.688	0.505	9128	16206	ENSMUSG00000030201	http://www.genecards.org/cgi-bin/carddisp.pl?gene=LRP6	http://mar2016.archive.ensembl.org/Mus_musculus/Gene/Summary?db=core;g=ENSMUSG00000030201
FV0	COL4A3	0.585773	0	1.03119	0.353368	0.398	0.148	9128	16206	ENSMUSG00000079465	http://www.genecards.org/cgi-bin/carddisp.pl?gene=COL4A3	http://mar2016.archive.ensembl.org/Mus_musculus/Gene/Summary?db=core;g=ENSMUSG00000079465
FV0	TMCC3	0.58215	0	1.95057	0.970888	0.63	0.379	9128	16206	ENSMUSG00000020023	http://www.genecards.org/cgi-bin/carddisp.pl?gene=TMCC3	http://mar2016.archive.ensembl.org/Mus_musculus/Gene/Summary?db=core;g=ENSMUSG00000020023
FV0	CLEC14A	0.578665	0	0.854666	0.241853	0.375	0.118	9128	16206	ENSMUSG00000045930	http://www.genecards.org/cgi-bin/carddisp.pl?gene=CLEC14A	http://mar2016.archive.ensembl.org/Mus_musculus/Gene/Summary?db=core;g=ENSMUSG00000045930
FV0	SEPW1	0.578465	0	7.23515	4.51488	0.915	0.734	9128	16206	ENSMUSG00000041571	http://www.genecards.org/cgi-bin/carddisp.pl?gene=SEPW1	http://mar2016.archive.ensembl.org/Mus_musculus/Gene/Summary?db=core;g=ENSMUSG00000041571
FV0	OSTC	0.576585	0	3.02617	1.69975	0.765	0.593	9128	16206	ENSMUSG00000041084	http://www.genecards.org/cgi-bin/carddisp.pl?gene=OSTC	http://mar2016.archive.ensembl.org/Mus_musculus/Gene/Summary?db=core;g=ENSMUSG00000041084
FV0	KAZALD1	0.576237	0	1.37779	0.594806	0.52	0.3	9128	16206	ENSMUSG00000025213	http://www.genecards.org/cgi-bin/carddisp.pl?gene=KAZALD1	http://mar2016.archive.ensembl.org/Mus_musculus/Gene/Summary?db=core;g=ENSMUSG00000025213
FV0	SPTBN1	0.57516	0	11.0938	7.11752	0.943	0.847	9128	16206	ENSMUSG00000020315	http://www.genecards.org/cgi-bin/carddisp.pl?gene=SPTBN1	http://mar2016.archive.ensembl.org/Mus_musculus/Gene/Summary?db=core;g=ENSMUSG00000020315
FV0	CREB3L1	0.574089	0	1.30897	0.550959	0.511	0.296	9128	16206	ENSMUSG00000027230	http://www.genecards.org/cgi-bin/carddisp.pl?gene=CREB3L1	http://mar2016.archive.ensembl.org/Mus_musculus/Gene/Summary?db=core;g=ENSMUSG00000027230
FV0	GPX8	0.568071	0	3.04466	1.7282	0.778	0.592	9128	16206	ENSMUSG00000021760	http://www.genecards.org/cgi-bin/carddisp.pl?gene=GPX8	http://mar2016.archive.ensembl.org/Mus_musculus/Gene/Summary?db=core;g=ENSMUSG00000021760
FV0	DNAJC3	0.566941	0	5.51414	3.39735	0.876	0.736	9128	16206	ENSMUSG00000022136	http://www.genecards.org/cgi-bin/carddisp.pl?gene=DNAJC3	http://mar2016.archive.ensembl.org/Mus_musculus/Gene/Summary?db=core;g=ENSMUSG00000022136
FV0	TNFSF12	0.56583	0	2.04282	1.05563	0.686	0.49	9128	16206	ENSMUSG00000097328	http://www.genecards.org/cgi-bin/carddisp.pl?gene=TNFSF12	http://mar2016.archive.ensembl.org/Mus_musculus/Gene/Summary?db=core;g=ENSMUSG00000097328
FV0	NAALAD2	0.561982	0	0.948977	0.32018	0.363	0.14	9128	16206	ENSMUSG00000043943	http://www.genecards.org/cgi-bin/carddisp.pl?gene=NAALAD2	http://mar2016.archive.ensembl.org/Mus_musculus/Gene/Summary?db=core;g=ENSMUSG00000043943
FV0	AFF3	0.559279	0	0.983245	0.345912	0.429	0.189	9128	16206	ENSMUSG00000037138	http://www.genecards.org/cgi-bin/carddisp.pl?gene=AFF3	http://mar2016.archive.ensembl.org/Mus_musculus/Gene/Summary?db=core;g=ENSMUSG00000037138
FV0	QPCT	0.558457	0	1.77176	0.8821	0.602	0.365	9128	16206	ENSMUSG00000024084	http://www.genecards.org/cgi-bin/carddisp.pl?gene=QPCT	http://mar2016.archive.ensembl.org/Mus_musculus/Gene/Summary?db=core;g=ENSMUSG00000024084
FV0	PDIA6	0.556102	0	4.23556	2.5609	0.81	0.656	9128	16206	ENSMUSG00000020571	http://www.genecards.org/cgi-bin/carddisp.pl?gene=PDIA6	http://mar2016.archive.ensembl.org/Mus_musculus/Gene/Summary?db=core;g=ENSMUSG00000020571
FV0	ACE	0.553588	0	2.28801	1.2402	0.643	0.406	9128	16206	ENSMUSG00000020681	http://www.genecards.org/cgi-bin/carddisp.pl?gene=ACE	http://mar2016.archive.ensembl.org/Mus_musculus/Gene/Summary?db=core;g=ENSMUSG00000020681
FV0	THBS2	0.5529	2.10678e-226	1.19546	0.496529	0.371	0.231	9128	16206	ENSMUSG00000023885	http://www.genecards.org/cgi-bin/carddisp.pl?gene=THBS2	http://mar2016.archive.ensembl.org/Mus_musculus/Gene/Summary?db=core;g=ENSMUSG00000023885
FV0	SRI	0.549521	0	2.12946	1.1382	0.7	0.494	9128	16206	ENSMUSG00000003161	http://www.genecards.org/cgi-bin/carddisp.pl?gene=SRI	http://mar2016.archive.ensembl.org/Mus_musculus/Gene/Summary?db=core;g=ENSMUSG00000003161
FV0	LIPA	0.546073	0	1.25989	0.547759	0.503	0.293	9128	16206	ENSMUSG00000024781	http://www.genecards.org/cgi-bin/carddisp.pl?gene=LIPA	http://mar2016.archive.ensembl.org/Mus_musculus/Gene/Summary?db=core;g=ENSMUSG00000024781
FV0	HFE	0.545744	0	0.746098	0.196144	0.378	0.128	9128	16206	ENSMUSG00000006611	http://www.genecards.org/cgi-bin/carddisp.pl?gene=HFE	http://mar2016.archive.ensembl.org/Mus_musculus/Gene/Summary?db=core;g=ENSMUSG00000006611
FV0	LY6E	0.544971	0	2.20783	1.19866	0.635	0.315	9128	16206	ENSMUSG00000022587	http://www.genecards.org/cgi-bin/carddisp.pl?gene=LY6E	http://mar2016.archive.ensembl.org/Mus_musculus/Gene/Summary?db=core;g=ENSMUSG00000022587
FV0	KRTCAP2	0.543358	0	4.28963	2.62959	0.852	0.669	9128	16206	ENSMUSG00000042747	http://www.genecards.org/cgi-bin/carddisp.pl?gene=KRTCAP2	http://mar2016.archive.ensembl.org/Mus_musculus/Gene/Summary?db=core;g=ENSMUSG00000042747
FV0	H2-K1	0.543109	0	3.55751	2.12777	0.783	0.584	9128	16206	ENSMUSG00000061232	http://www.genecards.org/cgi-bin/carddisp.pl?gene=H2-K1	http://mar2016.archive.ensembl.org/Mus_musculus/Gene/Summary?db=core;g=ENSMUSG00000061232
FV0	H2-T23	0.540574	0	1.26234	0.555352	0.511	0.246	9128	16206	ENSMUSG00000067212	http://www.genecards.org/cgi-bin/carddisp.pl?gene=H2-T23	http://mar2016.archive.ensembl.org/Mus_musculus/Gene/Summary?db=core;g=ENSMUSG00000067212
FV0	P4HA1	0.536804	0	1.85946	0.971017	0.629	0.427	9128	16206	ENSMUSG00000019916	http://www.genecards.org/cgi-bin/carddisp.pl?gene=P4HA1	http://mar2016.archive.ensembl.org/Mus_musculus/Gene/Summary?db=core;g=ENSMUSG00000019916
FV0	BGN	0.534888	0	44.9655	30.726	0.992	0.952	9128	16206	ENSMUSG00000031375	http://www.genecards.org/cgi-bin/carddisp.pl?gene=BGN	http://mar2016.archive.ensembl.org/Mus_musculus/Gene/Summary?db=core;g=ENSMUSG00000031375
FV0	CD34	0.5342	0	3.49568	2.10446	0.715	0.339	9128	16206	ENSMUSG00000016494	http://www.genecards.org/cgi-bin/carddisp.pl?gene=CD34	http://mar2016.archive.ensembl.org/Mus_musculus/Gene/Summary?db=core;g=ENSMUSG00000016494
FV0	ARF5	0.534045	0	3.09137	1.82556	0.794	0.622	9128	16206	ENSMUSG00000020440	http://www.genecards.org/cgi-bin/carddisp.pl?gene=ARF5	http://mar2016.archive.ensembl.org/Mus_musculus/Gene/Summary?db=core;g=ENSMUSG00000020440
FV0	MAFB	0.530464	0	1.66177	0.842828	0.489	0.254	9128	16206	ENSMUSG00000074622	http://www.genecards.org/cgi-bin/carddisp.pl?gene=MAFB	http://mar2016.archive.ensembl.org/Mus_musculus/Gene/Summary?db=core;g=ENSMUSG00000074622
FV0	GRN	0.528944	0	3.29008	1.97329	0.784	0.627	9128	16206	ENSMUSG00000034708	http://www.genecards.org/cgi-bin/carddisp.pl?gene=GRN	http://mar2016.archive.ensembl.org/Mus_musculus/Gene/Summary?db=core;g=ENSMUSG00000034708
FV0	GM2A	0.527549	0	1.78652	0.933098	0.624	0.446	9128	16206	ENSMUSG00000000594	http://www.genecards.org/cgi-bin/carddisp.pl?gene=GM2A	http://mar2016.archive.ensembl.org/Mus_musculus/Gene/Summary?db=core;g=ENSMUSG00000000594
FV0	P3H3	0.525027	0	2.71967	1.58497	0.737	0.549	9128	16206	ENSMUSG00000023191	http://www.genecards.org/cgi-bin/carddisp.pl?gene=P3H3	http://mar2016.archive.ensembl.org/Mus_musculus/Gene/Summary?db=core;g=ENSMUSG00000023191
FV0	ADAMTSL2	0.524678	0	0.975611	0.373276	0.322	0.121	9128	16206	ENSMUSG00000036040	http://www.genecards.org/cgi-bin/carddisp.pl?gene=ADAMTSL2	http://mar2016.archive.ensembl.org/Mus_musculus/Gene/Summary?db=core;g=ENSMUSG00000036040
FV0	CD81	0.524268	0	15.9555	10.7894	0.973	0.869	9128	16206	ENSMUSG00000037706	http://www.genecards.org/cgi-bin/carddisp.pl?gene=CD81	http://mar2016.archive.ensembl.org/Mus_musculus/Gene/Summary?db=core;g=ENSMUSG00000037706
FV0	KCNE4	0.522413	0	0.882572	0.310659	0.349	0.136	9128	16206	ENSMUSG00000047330	http://www.genecards.org/cgi-bin/carddisp.pl?gene=KCNE4	http://mar2016.archive.ensembl.org/Mus_musculus/Gene/Summary?db=core;g=ENSMUSG00000047330
FV0	DACT1	0.518925	0	1.06577	0.441682	0.415	0.188	9128	16206	ENSMUSG00000044548	http://www.genecards.org/cgi-bin/carddisp.pl?gene=DACT1	http://mar2016.archive.ensembl.org/Mus_musculus/Gene/Summary?db=core;g=ENSMUSG00000044548
FV0	HEXB	0.518588	5.37185e-282	1.55467	0.783302	0.548	0.374	9128	16206	ENSMUSG00000021665	http://www.genecards.org/cgi-bin/carddisp.pl?gene=HEXB	http://mar2016.archive.ensembl.org/Mus_musculus/Gene/Summary?db=core;g=ENSMUSG00000021665
FV0	3632451O06RIK	0.518018	0	0.788245	0.248786	0.387	0.131	9128	16206	ENSMUSG00000036242	http://www.genecards.org/cgi-bin/carddisp.pl?gene=3632451O06RIK	http://mar2016.archive.ensembl.org/Mus_musculus/Gene/Summary?db=core;g=ENSMUSG00000036242
FV0	RCN1	0.51736	0	1.6604	0.85869	0.616	0.406	9128	16206	ENSMUSG00000005973	http://www.genecards.org/cgi-bin/carddisp.pl?gene=RCN1	http://mar2016.archive.ensembl.org/Mus_musculus/Gene/Summary?db=core;g=ENSMUSG00000005973
FV0	1700025G04RIK	0.513363	0	1.34309	0.641541	0.529	0.282	9128	16206	ENSMUSG00000032666	http://www.genecards.org/cgi-bin/carddisp.pl?gene=1700025G04RIK	http://mar2016.archive.ensembl.org/Mus_musculus/Gene/Summary?db=core;g=ENSMUSG00000032666
FV0	LIMA1	0.512333	0	2.21525	1.25418	0.674	0.424	9128	16206	ENSMUSG00000023022	http://www.genecards.org/cgi-bin/carddisp.pl?gene=LIMA1	http://mar2016.archive.ensembl.org/Mus_musculus/Gene/Summary?db=core;g=ENSMUSG00000023022
FV0	GLT8D2	0.509499	0	0.677079	0.178091	0.338	0.11	9128	16206	ENSMUSG00000020251	http://www.genecards.org/cgi-bin/carddisp.pl?gene=GLT8D2	http://mar2016.archive.ensembl.org/Mus_musculus/Gene/Summary?db=core;g=ENSMUSG00000020251
FV0	TGFBR2	0.507578	0	2.02034	1.12451	0.653	0.445	9128	16206	ENSMUSG00000032440	http://www.genecards.org/cgi-bin/carddisp.pl?gene=TGFBR2	http://mar2016.archive.ensembl.org/Mus_musculus/Gene/Summary?db=core;g=ENSMUSG00000032440
FV0	SEC61B	0.504757	2.60825e-282	4.31384	2.74509	0.84	0.672	9128	16206	ENSMUSG00000053317	http://www.genecards.org/cgi-bin/carddisp.pl?gene=SEC61B	http://mar2016.archive.ensembl.org/Mus_musculus/Gene/Summary?db=core;g=ENSMUSG00000053317
FV0	CFB	0.503442	0	0.656626	0.16862	0.304	0.08	9128	16206	ENSMUSG00000090231	http://www.genecards.org/cgi-bin/carddisp.pl?gene=CFB	http://mar2016.archive.ensembl.org/Mus_musculus/Gene/Summary?db=core;g=ENSMUSG00000090231
FV0	PLPP1	0.502731	6.82733e-301	2.74022	1.63973	0.73	0.566	9128	16206	ENSMUSG00000021759	http://www.genecards.org/cgi-bin/carddisp.pl?gene=PLPP1	http://mar2016.archive.ensembl.org/Mus_musculus/Gene/Summary?db=core;g=ENSMUSG00000021759
FV0	ABCA9	0.502355	0	0.755994	0.23965	0.355	0.113	9128	16206	ENSMUSG00000041797	http://www.genecards.org/cgi-bin/carddisp.pl?gene=ABCA9	http://mar2016.archive.ensembl.org/Mus_musculus/Gene/Summary?db=core;g=ENSMUSG00000041797
FV0	GGH	0.501614	6.26326e-296	1.63726	0.862737	0.603	0.441	9128	16206	ENSMUSG00000073987	http://www.genecards.org/cgi-bin/carddisp.pl?gene=GGH	http://mar2016.archive.ensembl.org/Mus_musculus/Gene/Summary?db=core;g=ENSMUSG00000073987
FV0	NUCB2	0.500042	5.87174e-304	1.38284	0.684873	0.545	0.345	9128	16206	ENSMUSG00000030659	http://www.genecards.org/cgi-bin/carddisp.pl?gene=NUCB2	http://mar2016.archive.ensembl.org/Mus_musculus/Gene/Summary?db=core;g=ENSMUSG00000030659
FV0	PLD3	0.49894	0	1.0514	0.451626	0.478	0.276	9128	16206	ENSMUSG00000003363	http://www.genecards.org/cgi-bin/carddisp.pl?gene=PLD3	http://mar2016.archive.ensembl.org/Mus_musculus/Gene/Summary?db=core;g=ENSMUSG00000003363
FV0	NUPR1	0.496501	3.69504e-167	14.9852	10.3307	0.92	0.826	9128	16206	ENSMUSG00000030717	http://www.genecards.org/cgi-bin/carddisp.pl?gene=NUPR1	http://mar2016.archive.ensembl.org/Mus_musculus/Gene/Summary?db=core;g=ENSMUSG00000030717
FV0	CYBA	0.495697	0	2.64942	1.58824	0.754	0.575	9128	16206	ENSMUSG00000006519	http://www.genecards.org/cgi-bin/carddisp.pl?gene=CYBA	http://mar2016.archive.ensembl.org/Mus_musculus/Gene/Summary?db=core;g=ENSMUSG00000006519
FV0	H2-D1	0.495343	0	5.56604	3.6579	0.87	0.726	9128	16206	ENSMUSG00000073411	http://www.genecards.org/cgi-bin/carddisp.pl?gene=H2-D1	http://mar2016.archive.ensembl.org/Mus_musculus/Gene/Summary?db=core;g=ENSMUSG00000073411
FV0	TMEM59	0.49365	0	5.40882	3.55171	0.894	0.739	9128	16206	ENSMUSG00000028618	http://www.genecards.org/cgi-bin/carddisp.pl?gene=TMEM59	http://mar2016.archive.ensembl.org/Mus_musculus/Gene/Summary?db=core;g=ENSMUSG00000028618
FV0	ZEB2	0.492501	0	2.99657	1.84073	0.734	0.542	9128	16206	ENSMUSG00000026872	http://www.genecards.org/cgi-bin/carddisp.pl?gene=ZEB2	http://mar2016.archive.ensembl.org/Mus_musculus/Gene/Summary?db=core;g=ENSMUSG00000026872
FV0	APP	0.491395	0	8.62782	5.84862	0.925	0.82	9128	16206	ENSMUSG00000022892	http://www.genecards.org/cgi-bin/carddisp.pl?gene=APP	http://mar2016.archive.ensembl.org/Mus_musculus/Gene/Summary?db=core;g=ENSMUSG00000022892
FV0	CALR	0.490203	0	8.49574	5.76025	0.912	0.787	9128	16206	ENSMUSG00000003814	http://www.genecards.org/cgi-bin/carddisp.pl?gene=CALR	http://mar2016.archive.ensembl.org/Mus_musculus/Gene/Summary?db=core;g=ENSMUSG00000003814
FV0	PPIC	0.488659	2.01059e-269	2.60438	1.56879	0.696	0.528	9128	16206	ENSMUSG00000024538	http://www.genecards.org/cgi-bin/carddisp.pl?gene=PPIC	http://mar2016.archive.ensembl.org/Mus_musculus/Gene/Summary?db=core;g=ENSMUSG00000024538
FV0	COPZ2	0.484163	4.91591e-271	2.29367	1.35468	0.703	0.556	9128	16206	ENSMUSG00000018672	http://www.genecards.org/cgi-bin/carddisp.pl?gene=COPZ2	http://mar2016.archive.ensembl.org/Mus_musculus/Gene/Summary?db=core;g=ENSMUSG00000018672
FV0	SLIT2	0.483579	0	0.814518	0.297746	0.331	0.125	9128	16206	ENSMUSG00000031558	http://www.genecards.org/cgi-bin/carddisp.pl?gene=SLIT2	http://mar2016.archive.ensembl.org/Mus_musculus/Gene/Summary?db=core;g=ENSMUSG00000031558
FV0	ITM2A	0.483364	0	0.799135	0.286936	0.368	0.128	9128	16206	ENSMUSG00000031239	http://www.genecards.org/cgi-bin/carddisp.pl?gene=ITM2A	http://mar2016.archive.ensembl.org/Mus_musculus/Gene/Summary?db=core;g=ENSMUSG00000031239
FV0	SEC61G	0.481153	4.5193e-304	7.29663	4.94375	0.915	0.743	9128	16206	ENSMUSG00000078974	http://www.genecards.org/cgi-bin/carddisp.pl?gene=SEC61G	http://mar2016.archive.ensembl.org/Mus_musculus/Gene/Summary?db=core;g=ENSMUSG00000078974
FV0	KCNJ8	0.480802	1.11471e-291	1.52077	0.806335	0.517	0.29	9128	16206	ENSMUSG00000030247	http://www.genecards.org/cgi-bin/carddisp.pl?gene=KCNJ8	http://mar2016.archive.ensembl.org/Mus_musculus/Gene/Summary?db=core;g=ENSMUSG00000030247
FV0	DAB2	0.480158	0	1.19917	0.576584	0.5	0.259	9128	16206	ENSMUSG00000022150	http://www.genecards.org/cgi-bin/carddisp.pl?gene=DAB2	http://mar2016.archive.ensembl.org/Mus_musculus/Gene/Summary?db=core;g=ENSMUSG00000022150
FV0	IL33	0.479729	0	1.33202	0.672321	0.414	0.184	9128	16206	ENSMUSG00000024810	http://www.genecards.org/cgi-bin/carddisp.pl?gene=IL33	http://mar2016.archive.ensembl.org/Mus_musculus/Gene/Summary?db=core;g=ENSMUSG00000024810
FV0	CXCL16	0.479531	0	0.878916	0.347579	0.42	0.177	9128	16206	ENSMUSG00000018920	http://www.genecards.org/cgi-bin/carddisp.pl?gene=CXCL16	http://mar2016.archive.ensembl.org/Mus_musculus/Gene/Summary?db=core;g=ENSMUSG00000018920
FV0	TIMP3	0.478388	1.2476e-288	21.6415	15.2516	0.962	0.9	9128	16206	ENSMUSG00000020044	http://www.genecards.org/cgi-bin/carddisp.pl?gene=TIMP3	http://mar2016.archive.ensembl.org/Mus_musculus/Gene/Summary?db=core;g=ENSMUSG00000020044
FV0	NNMT	0.476335	4.57406e-306	1.01017	0.444916	0.462	0.264	9128	16206	ENSMUSG00000032271	http://www.genecards.org/cgi-bin/carddisp.pl?gene=NNMT	http://mar2016.archive.ensembl.org/Mus_musculus/Gene/Summary?db=core;g=ENSMUSG00000032271
FV0	RPS4X	0.47595	0	24.6294	17.4274	0.97	0.833	9128	16206	ENSMUSG00000031320	http://www.genecards.org/cgi-bin/carddisp.pl?gene=RPS4X	http://mar2016.archive.ensembl.org/Mus_musculus/Gene/Summary?db=core;g=ENSMUSG00000031320
FV0	NENF	0.475848	0	6.3762	4.30381	0.911	0.744	9128	16206	ENSMUSG00000037499	http://www.genecards.org/cgi-bin/carddisp.pl?gene=NENF	http://mar2016.archive.ensembl.org/Mus_musculus/Gene/Summary?db=core;g=ENSMUSG00000037499
FV0	LPAR1	0.475447	0	1.41843	0.739442	0.54	0.253	9128	16206	ENSMUSG00000038668	http://www.genecards.org/cgi-bin/carddisp.pl?gene=LPAR1	http://mar2016.archive.ensembl.org/Mus_musculus/Gene/Summary?db=core;g=ENSMUSG00000038668
FV0	LIFR	0.474946	1.7797e-276	1.36595	0.702284	0.5	0.293	9128	16206	ENSMUSG00000054263	http://www.genecards.org/cgi-bin/carddisp.pl?gene=LIFR	http://mar2016.archive.ensembl.org/Mus_musculus/Gene/Summary?db=core;g=ENSMUSG00000054263
FV0	TRAM1	0.474732	2.48748e-306	2.1796	1.28804	0.69	0.523	9128	16206	ENSMUSG00000025935	http://www.genecards.org/cgi-bin/carddisp.pl?gene=TRAM1	http://mar2016.archive.ensembl.org/Mus_musculus/Gene/Summary?db=core;g=ENSMUSG00000025935
FV0	ANXA5	0.47468	0	8.47925	5.82152	0.926	0.769	9128	16206	ENSMUSG00000027712	http://www.genecards.org/cgi-bin/carddisp.pl?gene=ANXA5	http://mar2016.archive.ensembl.org/Mus_musculus/Gene/Summary?db=core;g=ENSMUSG00000027712
FV0	LAMP2	0.474107	0	3.90129	2.5285	0.828	0.679	9128	16206	ENSMUSG00000016534	http://www.genecards.org/cgi-bin/carddisp.pl?gene=LAMP2	http://mar2016.archive.ensembl.org/Mus_musculus/Gene/Summary?db=core;g=ENSMUSG00000016534
FV0	SPCS1	0.47281	7.20952e-213	3.92733	2.55044	0.832	0.679	9128	16206	ENSMUSG00000021917	http://www.genecards.org/cgi-bin/carddisp.pl?gene=SPCS1	http://mar2016.archive.ensembl.org/Mus_musculus/Gene/Summary?db=core;g=ENSMUSG00000021917
FV0	IFNAR2	0.472578	1.76977e-302	1.3013	0.658488	0.544	0.372	9128	16206	ENSMUSG00000022971	http://www.genecards.org/cgi-bin/carddisp.pl?gene=IFNAR2	http://mar2016.archive.ensembl.org/Mus_musculus/Gene/Summary?db=core;g=ENSMUSG00000022971
FV0	ANPEP	0.471836	0	0.877142	0.353507	0.411	0.177	9128	16206	ENSMUSG00000039062	http://www.genecards.org/cgi-bin/carddisp.pl?gene=ANPEP	http://mar2016.archive.ensembl.org/Mus_musculus/Gene/Summary?db=core;g=ENSMUSG00000039062
FV0	KCTD12	0.471023	8.94979e-271	0.933316	0.394796	0.379	0.183	9128	16206	ENSMUSG00000098557	http://www.genecards.org/cgi-bin/carddisp.pl?gene=KCTD12	http://mar2016.archive.ensembl.org/Mus_musculus/Gene/Summary?db=core;g=ENSMUSG00000098557
FV0	COL6A2	0.466193	8.87259e-274	4.5806	3.03964	0.823	0.689	9128	16206	ENSMUSG00000020241	http://www.genecards.org/cgi-bin/carddisp.pl?gene=COL6A2	http://mar2016.archive.ensembl.org/Mus_musculus/Gene/Summary?db=core;g=ENSMUSG00000020241
FV0	MAN1C1	0.4648	0	0.659381	0.20234	0.336	0.128	9128	16206	ENSMUSG00000037306	http://www.genecards.org/cgi-bin/carddisp.pl?gene=MAN1C1	http://mar2016.archive.ensembl.org/Mus_musculus/Gene/Summary?db=core;g=ENSMUSG00000037306
FV0	ATF5	0.464291	9.65336e-210	2.36209	1.43693	0.611	0.434	9128	16206	ENSMUSG00000038539	http://www.genecards.org/cgi-bin/carddisp.pl?gene=ATF5	http://mar2016.archive.ensembl.org/Mus_musculus/Gene/Summary?db=core;g=ENSMUSG00000038539
FV0	SDC2	0.460546	1.34699e-233	2.95494	1.8741	0.734	0.593	9128	16206	ENSMUSG00000022261	http://www.genecards.org/cgi-bin/carddisp.pl?gene=SDC2	http://mar2016.archive.ensembl.org/Mus_musculus/Gene/Summary?db=core;g=ENSMUSG00000022261
FV0	GXYLT2	0.458575	8.8194e-304	4.9351	3.319	0.771	0.553	9128	16206	ENSMUSG00000030074	http://www.genecards.org/cgi-bin/carddisp.pl?gene=GXYLT2	http://mar2016.archive.ensembl.org/Mus_musculus/Gene/Summary?db=core;g=ENSMUSG00000030074
FV0	PID1	0.455736	0	2.22013	1.34792	0.65	0.408	9128	16206	ENSMUSG00000045658	http://www.genecards.org/cgi-bin/carddisp.pl?gene=PID1	http://mar2016.archive.ensembl.org/Mus_musculus/Gene/Summary?db=core;g=ENSMUSG00000045658
FV0	SLC50A1	0.455291	5.67557e-243	1.62522	0.914737	0.601	0.451	9128	16206	ENSMUSG00000027953	http://www.genecards.org/cgi-bin/carddisp.pl?gene=SLC50A1	http://mar2016.archive.ensembl.org/Mus_musculus/Gene/Summary?db=core;g=ENSMUSG00000027953
FV0	B2M	0.454852	0	6.31553	4.3373	0.909	0.746	9128	16206	ENSMUSG00000060802	http://www.genecards.org/cgi-bin/carddisp.pl?gene=B2M	http://mar2016.archive.ensembl.org/Mus_musculus/Gene/Summary?db=core;g=ENSMUSG00000060802
FV0	H6PD	0.454216	1.19677e-297	0.837965	0.341543	0.391	0.189	9128	16206	ENSMUSG00000028980	http://www.genecards.org/cgi-bin/carddisp.pl?gene=H6PD	http://mar2016.archive.ensembl.org/Mus_musculus/Gene/Summary?db=core;g=ENSMUSG00000028980
FV0	COL15A1	0.454107	4.34974e-130	4.45922	2.98502	0.679	0.567	9128	16206	ENSMUSG00000028339	http://www.genecards.org/cgi-bin/carddisp.pl?gene=COL15A1	http://mar2016.archive.ensembl.org/Mus_musculus/Gene/Summary?db=core;g=ENSMUSG00000028339
FV0	TIAM1	0.453509	0	0.685695	0.231003	0.331	0.119	9128	16206	ENSMUSG00000002489	http://www.genecards.org/cgi-bin/carddisp.pl?gene=TIAM1	http://mar2016.archive.ensembl.org/Mus_musculus/Gene/Summary?db=core;g=ENSMUSG00000002489
FV0	OS9	0.453339	6.40279e-266	1.49146	0.81964	0.576	0.408	9128	16206	ENSMUSG00000040462	http://www.genecards.org/cgi-bin/carddisp.pl?gene=OS9	http://mar2016.archive.ensembl.org/Mus_musculus/Gene/Summary?db=core;g=ENSMUSG00000040462
FV0	CD47	0.451669	0	4.47515	3.00341	0.857	0.701	9128	16206	ENSMUSG00000055447	http://www.genecards.org/cgi-bin/carddisp.pl?gene=CD47	http://mar2016.archive.ensembl.org/Mus_musculus/Gene/Summary?db=core;g=ENSMUSG00000055447
FV0	PLSCR4	0.451341	0	0.937937	0.417334	0.44	0.213	9128	16206	ENSMUSG00000032377	http://www.genecards.org/cgi-bin/carddisp.pl?gene=PLSCR4	http://mar2016.archive.ensembl.org/Mus_musculus/Gene/Summary?db=core;g=ENSMUSG00000032377
FV0	PI16	0.450911	0	8.44634	5.91076	0.807	0.348	9128	16206	ENSMUSG00000024011	http://www.genecards.org/cgi-bin/carddisp.pl?gene=PI16	http://mar2016.archive.ensembl.org/Mus_musculus/Gene/Summary?db=core;g=ENSMUSG00000024011
FV0	GABRA3	0.450227	2.44919e-234	1.34886	0.719197	0.508	0.319	9128	16206	ENSMUSG00000031343	http://www.genecards.org/cgi-bin/carddisp.pl?gene=GABRA3	http://mar2016.archive.ensembl.org/Mus_musculus/Gene/Summary?db=core;g=ENSMUSG00000031343
FV0	ARHGDIB	0.450117	3.70213e-247	0.730498	0.266696	0.306	0.136	9128	16206	ENSMUSG00000030220	http://www.genecards.org/cgi-bin/carddisp.pl?gene=ARHGDIB	http://mar2016.archive.ensembl.org/Mus_musculus/Gene/Summary?db=core;g=ENSMUSG00000030220
FV0	RNASET2B	0.450091	2.57953e-307	0.89924	0.390237	0.438	0.262	9128	16206	ENSMUSG00000094724	http://www.genecards.org/cgi-bin/carddisp.pl?gene=RNASET2B	http://mar2016.archive.ensembl.org/Mus_musculus/Gene/Summary?db=core;g=ENSMUSG00000094724
FV0	BOC	0.447975	9.12265e-265	1.19341	0.607923	0.481	0.272	9128	16206	ENSMUSG00000022687	http://www.genecards.org/cgi-bin/carddisp.pl?gene=BOC	http://mar2016.archive.ensembl.org/Mus_musculus/Gene/Summary?db=core;g=ENSMUSG00000022687
FV0	ADM	0.447598	4.06057e-175	1.07287	0.51996	0.342	0.187	9128	16206	ENSMUSG00000030790	http://www.genecards.org/cgi-bin/carddisp.pl?gene=ADM	http://mar2016.archive.ensembl.org/Mus_musculus/Gene/Summary?db=core;g=ENSMUSG00000030790
FV0	RNASET2A	0.443929	5.95414e-299	0.840911	0.353308	0.419	0.251	9128	16206	ENSMUSG00000095687	http://www.genecards.org/cgi-bin/carddisp.pl?gene=RNASET2A	http://mar2016.archive.ensembl.org/Mus_musculus/Gene/Summary?db=core;g=ENSMUSG00000095687
FV0	SEC62	0.440525	0	5.9204	4.09941	0.911	0.787	9128	16206	ENSMUSG00000027706	http://www.genecards.org/cgi-bin/carddisp.pl?gene=SEC62	http://mar2016.archive.ensembl.org/Mus_musculus/Gene/Summary?db=core;g=ENSMUSG00000027706
FV0	STK17B	0.43942	5.77451e-194	1.26574	0.670826	0.46	0.303	9128	16206	ENSMUSG00000026094	http://www.genecards.org/cgi-bin/carddisp.pl?gene=STK17B	http://mar2016.archive.ensembl.org/Mus_musculus/Gene/Summary?db=core;g=ENSMUSG00000026094
FV0	MRC2	0.438892	2.79276e-270	1.2178	0.636073	0.504	0.291	9128	16206	ENSMUSG00000020695	http://www.genecards.org/cgi-bin/carddisp.pl?gene=MRC2	http://mar2016.archive.ensembl.org/Mus_musculus/Gene/Summary?db=core;g=ENSMUSG00000020695
FV0	MGST1	0.437896	3.70814e-283	2.04362	1.24683	0.596	0.361	9128	16206	ENSMUSG00000008540	http://www.genecards.org/cgi-bin/carddisp.pl?gene=MGST1	http://mar2016.archive.ensembl.org/Mus_musculus/Gene/Summary?db=core;g=ENSMUSG00000008540
FV0	SSR2	0.437722	2.31909e-259	2.18587	1.35212	0.691	0.562	9128	16206	ENSMUSG00000041355	http://www.genecards.org/cgi-bin/carddisp.pl?gene=SSR2	http://mar2016.archive.ensembl.org/Mus_musculus/Gene/Summary?db=core;g=ENSMUSG00000041355
FV0	ADD3	0.437647	0	1.7727	1.04719	0.597	0.329	9128	16206	ENSMUSG00000025026	http://www.genecards.org/cgi-bin/carddisp.pl?gene=ADD3	http://mar2016.archive.ensembl.org/Mus_musculus/Gene/Summary?db=core;g=ENSMUSG00000025026
FV0	WISP1	0.436423	4.5175e-275	0.832709	0.354307	0.364	0.166	9128	16206	ENSMUSG00000005124	http://www.genecards.org/cgi-bin/carddisp.pl?gene=WISP1	http://mar2016.archive.ensembl.org/Mus_musculus/Gene/Summary?db=core;g=ENSMUSG00000005124
FV0	FXYD6	0.43365	3.79764e-299	1.22688	0.648749	0.43	0.207	9128	16206	ENSMUSG00000066705	http://www.genecards.org/cgi-bin/carddisp.pl?gene=FXYD6	http://mar2016.archive.ensembl.org/Mus_musculus/Gene/Summary?db=core;g=ENSMUSG00000066705
FV0	ASPN	0.431668	6.18755e-244	3.85477	2.59935	0.65	0.433	9128	16206	ENSMUSG00000021388	http://www.genecards.org/cgi-bin/carddisp.pl?gene=ASPN	http://mar2016.archive.ensembl.org/Mus_musculus/Gene/Summary?db=core;g=ENSMUSG00000021388
FV0	EID1	0.431539	1.41985e-221	3.11218	2.04906	0.764	0.618	9128	16206	ENSMUSG00000091337	http://www.genecards.org/cgi-bin/carddisp.pl?gene=EID1	http://mar2016.archive.ensembl.org/Mus_musculus/Gene/Summary?db=core;g=ENSMUSG00000091337
FV0	SPCS2	0.431137	1.73891e-234	2.72722	1.76439	0.751	0.619	9128	16206	ENSMUSG00000035227	http://www.genecards.org/cgi-bin/carddisp.pl?gene=SPCS2	http://mar2016.archive.ensembl.org/Mus_musculus/Gene/Summary?db=core;g=ENSMUSG00000035227
FV0	CLEC3B	0.430416	0	4.08895	2.77624	0.567	0.233	9128	16206	ENSMUSG00000025784	http://www.genecards.org/cgi-bin/carddisp.pl?gene=CLEC3B	http://mar2016.archive.ensembl.org/Mus_musculus/Gene/Summary?db=core;g=ENSMUSG00000025784
FV0	AFF2	0.429799	7.26929e-279	0.768794	0.313091	0.35	0.159	9128	16206	ENSMUSG00000031189	http://www.genecards.org/cgi-bin/carddisp.pl?gene=AFF2	http://mar2016.archive.ensembl.org/Mus_musculus/Gene/Summary?db=core;g=ENSMUSG00000031189
FV0	TUBA1B	0.429146	9.20377e-250	3.74535	2.52437	0.803	0.657	9128	16206	ENSMUSG00000023004	http://www.genecards.org/cgi-bin/carddisp.pl?gene=TUBA1B	http://mar2016.archive.ensembl.org/Mus_musculus/Gene/Summary?db=core;g=ENSMUSG00000023004
FV0	DDOST	0.428769	2.17479e-212	2.32288	1.46855	0.687	0.564	9128	16206	ENSMUSG00000028757	http://www.genecards.org/cgi-bin/carddisp.pl?gene=DDOST	http://mar2016.archive.ensembl.org/Mus_musculus/Gene/Summary?db=core;g=ENSMUSG00000028757
FV0	YPEL3	0.427688	2.58839e-237	2.34362	1.48582	0.719	0.579	9128	16206	ENSMUSG00000042675	http://www.genecards.org/cgi-bin/carddisp.pl?gene=YPEL3	http://mar2016.archive.ensembl.org/Mus_musculus/Gene/Summary?db=core;g=ENSMUSG00000042675
FV0	ATRAID	0.427285	1.04721e-237	2.34141	1.48487	0.721	0.579	9128	16206	ENSMUSG00000013622	http://www.genecards.org/cgi-bin/carddisp.pl?gene=ATRAID	http://mar2016.archive.ensembl.org/Mus_musculus/Gene/Summary?db=core;g=ENSMUSG00000013622
FV0	CREG1	0.427154	3.02789e-239	1.42181	0.801167	0.573	0.42	9128	16206	ENSMUSG00000040713	http://www.genecards.org/cgi-bin/carddisp.pl?gene=CREG1	http://mar2016.archive.ensembl.org/Mus_musculus/Gene/Summary?db=core;g=ENSMUSG00000040713
FV0	PKD2	0.426115	2.34237e-265	2.44779	1.56607	0.711	0.515	9128	16206	ENSMUSG00000034462	http://www.genecards.org/cgi-bin/carddisp.pl?gene=PKD2	http://mar2016.archive.ensembl.org/Mus_musculus/Gene/Summary?db=core;g=ENSMUSG00000034462
FV0	DPYSL2	0.4259	7.88062e-240	2.23183	1.40569	0.692	0.525	9128	16206	ENSMUSG00000022048	http://www.genecards.org/cgi-bin/carddisp.pl?gene=DPYSL2	http://mar2016.archive.ensembl.org/Mus_musculus/Gene/Summary?db=core;g=ENSMUSG00000022048
FV0	CPQ	0.425201	4.29414e-238	2.77002	1.80766	0.737	0.576	9128	16206	ENSMUSG00000039007	http://www.genecards.org/cgi-bin/carddisp.pl?gene=CPQ	http://mar2016.archive.ensembl.org/Mus_musculus/Gene/Summary?db=core;g=ENSMUSG00000039007
FV0	PAM	0.425057	2.1855e-256	14.7723	10.7474	0.958	0.878	9128	16206	ENSMUSG00000026335	http://www.genecards.org/cgi-bin/carddisp.pl?gene=PAM	http://mar2016.archive.ensembl.org/Mus_musculus/Gene/Summary?db=core;g=ENSMUSG00000026335
FV0	RARRES2	0.423376	2.28764e-191	5.4304	3.795	0.823	0.669	9128	16206	ENSMUSG00000009281	http://www.genecards.org/cgi-bin/carddisp.pl?gene=RARRES2	http://mar2016.archive.ensembl.org/Mus_musculus/Gene/Summary?db=core;g=ENSMUSG00000009281
FV0	SCARA5	0.423366	0	1.35078	0.752933	0.397	0.178	9128	16206	ENSMUSG00000022032	http://www.genecards.org/cgi-bin/carddisp.pl?gene=SCARA5	http://mar2016.archive.ensembl.org/Mus_musculus/Gene/Summary?db=core;g=ENSMUSG00000022032
FV0	PLVAP	0.421916	3.45405e-186	1.05676	0.535234	0.399	0.239	9128	16206	ENSMUSG00000034845	http://www.genecards.org/cgi-bin/carddisp.pl?gene=PLVAP	http://mar2016.archive.ensembl.org/Mus_musculus/Gene/Summary?db=core;g=ENSMUSG00000034845
FV0	KCNT2	0.421077	1.30015e-287	0.810787	0.352416	0.373	0.168	9128	16206	ENSMUSG00000052726	http://www.genecards.org/cgi-bin/carddisp.pl?gene=KCNT2	http://mar2016.archive.ensembl.org/Mus_musculus/Gene/Summary?db=core;g=ENSMUSG00000052726
FV0	ABCC9	0.419876	1.92141e-283	3.29452	2.21011	0.761	0.554	9128	16206	ENSMUSG00000030249	http://www.genecards.org/cgi-bin/carddisp.pl?gene=ABCC9	http://mar2016.archive.ensembl.org/Mus_musculus/Gene/Summary?db=core;g=ENSMUSG00000030249
FV0	ADCY7	0.4195	6.69897e-185	1.23272	0.669372	0.449	0.284	9128	16206	ENSMUSG00000031659	http://www.genecards.org/cgi-bin/carddisp.pl?gene=ADCY7	http://mar2016.archive.ensembl.org/Mus_musculus/Gene/Summary?db=core;g=ENSMUSG00000031659
FV0	ARF4	0.418333	6.81412e-277	4.48398	3.1036	0.848	0.719	9128	16206	ENSMUSG00000021877	http://www.genecards.org/cgi-bin/carddisp.pl?gene=ARF4	http://mar2016.archive.ensembl.org/Mus_musculus/Gene/Summary?db=core;g=ENSMUSG00000021877
FV0	SGCE	0.417609	1.11105e-236	1.3413	0.752851	0.554	0.384	9128	16206	ENSMUSG00000004631	http://www.genecards.org/cgi-bin/carddisp.pl?gene=SGCE	http://mar2016.archive.ensembl.org/Mus_musculus/Gene/Summary?db=core;g=ENSMUSG00000004631
FV0	KDELR3	0.415494	4.03522e-214	1.55805	0.917931	0.581	0.435	9128	16206	ENSMUSG00000010830	http://www.genecards.org/cgi-bin/carddisp.pl?gene=KDELR3	http://mar2016.archive.ensembl.org/Mus_musculus/Gene/Summary?db=core;g=ENSMUSG00000010830
FV0	PTCH1	0.415456	8.29965e-198	0.977391	0.482613	0.382	0.214	9128	16206	ENSMUSG00000021466	http://www.genecards.org/cgi-bin/carddisp.pl?gene=PTCH1	http://mar2016.archive.ensembl.org/Mus_musculus/Gene/Summary?db=core;g=ENSMUSG00000021466
FV0	ERLEC1	0.414731	3.46163e-227	1.39512	0.796722	0.557	0.415	9128	16206	ENSMUSG00000020311	http://www.genecards.org/cgi-bin/carddisp.pl?gene=ERLEC1	http://mar2016.archive.ensembl.org/Mus_musculus/Gene/Summary?db=core;g=ENSMUSG00000020311
FV0	EVA1B	0.414436	7.53937e-203	1.98585	1.24032	0.643	0.504	9128	16206	ENSMUSG00000050212	http://www.genecards.org/cgi-bin/carddisp.pl?gene=EVA1B	http://mar2016.archive.ensembl.org/Mus_musculus/Gene/Summary?db=core;g=ENSMUSG00000050212
FV0	KDELR2	0.413816	9.55926e-229	3.21732	2.16567	0.785	0.642	9128	16206	ENSMUSG00000079111	http://www.genecards.org/cgi-bin/carddisp.pl?gene=KDELR2	http://mar2016.archive.ensembl.org/Mus_musculus/Gene/Summary?db=core;g=ENSMUSG00000079111
FV0	MEDAG	0.413243	0	1.61903	0.96672	0.551	0.305	9128	16206	ENSMUSG00000029659	http://www.genecards.org/cgi-bin/carddisp.pl?gene=MEDAG	http://mar2016.archive.ensembl.org/Mus_musculus/Gene/Summary?db=core;g=ENSMUSG00000029659
FV0	GABARAP	0.412723	8.53609e-305	7.80568	5.61486	0.93	0.772	9128	16206	ENSMUSG00000018567	http://www.genecards.org/cgi-bin/carddisp.pl?gene=GABARAP	http://mar2016.archive.ensembl.org/Mus_musculus/Gene/Summary?db=core;g=ENSMUSG00000018567
FV0	SCARF2	0.411998	7.34376e-250	1.53459	0.904949	0.581	0.38	9128	16206	ENSMUSG00000012017	http://www.genecards.org/cgi-bin/carddisp.pl?gene=SCARF2	http://mar2016.archive.ensembl.org/Mus_musculus/Gene/Summary?db=core;g=ENSMUSG00000012017
FV0	NTF3	0.411319	2.94861e-190	1.43386	0.830103	0.512	0.342	9128	16206	ENSMUSG00000049107	http://www.genecards.org/cgi-bin/carddisp.pl?gene=NTF3	http://mar2016.archive.ensembl.org/Mus_musculus/Gene/Summary?db=core;g=ENSMUSG00000049107
FV0	FUNDC2	0.411156	6.60195e-186	1.88528	1.16979	0.652	0.52	9128	16206	ENSMUSG00000031198	http://www.genecards.org/cgi-bin/carddisp.pl?gene=FUNDC2	http://mar2016.archive.ensembl.org/Mus_musculus/Gene/Summary?db=core;g=ENSMUSG00000031198
FV0	SCPEP1	0.41071	1.58831e-218	2.141	1.36283	0.686	0.546	9128	16206	ENSMUSG00000000278	http://www.genecards.org/cgi-bin/carddisp.pl?gene=SCPEP1	http://mar2016.archive.ensembl.org/Mus_musculus/Gene/Summary?db=core;g=ENSMUSG00000000278
FV0	PTGFRN	0.409959	1.05587e-234	1.08206	0.567053	0.473	0.277	9128	16206	ENSMUSG00000027864	http://www.genecards.org/cgi-bin/carddisp.pl?gene=PTGFRN	http://mar2016.archive.ensembl.org/Mus_musculus/Gene/Summary?db=core;g=ENSMUSG00000027864
FV0	FOXP2	0.408974	1.27728e-241	2.49157	1.62971	0.69	0.499	9128	16206	ENSMUSG00000029563	http://www.genecards.org/cgi-bin/carddisp.pl?gene=FOXP2	http://mar2016.archive.ensembl.org/Mus_musculus/Gene/Summary?db=core;g=ENSMUSG00000029563
FV0	PAQR6	0.407785	6.44632e-242	0.699344	0.280931	0.333	0.158	9128	16206	ENSMUSG00000041423	http://www.genecards.org/cgi-bin/carddisp.pl?gene=PAQR6	http://mar2016.archive.ensembl.org/Mus_musculus/Gene/Summary?db=core;g=ENSMUSG00000041423
FV0	CD200	0.406643	3.04521e-203	7.83382	5.66403	0.868	0.743	9128	16206	ENSMUSG00000022661	http://www.genecards.org/cgi-bin/carddisp.pl?gene=CD200	http://mar2016.archive.ensembl.org/Mus_musculus/Gene/Summary?db=core;g=ENSMUSG00000022661
FV0	DPM3	0.406322	2.43179e-157	2.57003	1.69374	0.723	0.6	9128	16206	ENSMUSG00000042737	http://www.genecards.org/cgi-bin/carddisp.pl?gene=DPM3	http://mar2016.archive.ensembl.org/Mus_musculus/Gene/Summary?db=core;g=ENSMUSG00000042737
FV0	TWIST2	0.40558	8.89762e-286	0.64967	0.24539	0.337	0.146	9128	16206	ENSMUSG00000007805	http://www.genecards.org/cgi-bin/carddisp.pl?gene=TWIST2	http://mar2016.archive.ensembl.org/Mus_musculus/Gene/Summary?db=core;g=ENSMUSG00000007805
FV0	METTL7A1	0.405539	3.33192e-229	0.846068	0.393697	0.397	0.223	9128	16206	ENSMUSG00000054619	http://www.genecards.org/cgi-bin/carddisp.pl?gene=METTL7A1	http://mar2016.archive.ensembl.org/Mus_musculus/Gene/Summary?db=core;g=ENSMUSG00000054619
FV0	SWI5	0.404311	2.81987e-203	3.45594	2.36689	0.82	0.681	9128	16206	ENSMUSG00000044627	http://www.genecards.org/cgi-bin/carddisp.pl?gene=SWI5	http://mar2016.archive.ensembl.org/Mus_musculus/Gene/Summary?db=core;g=ENSMUSG00000044627
FV0	ADAMTS15	0.404289	2.80886e-258	0.738271	0.313453	0.319	0.134	9128	16206	ENSMUSG00000033453	http://www.genecards.org/cgi-bin/carddisp.pl?gene=ADAMTS15	http://mar2016.archive.ensembl.org/Mus_musculus/Gene/Summary?db=core;g=ENSMUSG00000033453
FV0	SVIL	0.403998	3.68534e-207	3.63032	2.49942	0.782	0.649	9128	16206	ENSMUSG00000024236	http://www.genecards.org/cgi-bin/carddisp.pl?gene=SVIL	http://mar2016.archive.ensembl.org/Mus_musculus/Gene/Summary?db=core;g=ENSMUSG00000024236
FV0	IAH1	0.402889	5.48568e-225	0.91643	0.449477	0.438	0.282	9128	16206	ENSMUSG00000062054	http://www.genecards.org/cgi-bin/carddisp.pl?gene=IAH1	http://mar2016.archive.ensembl.org/Mus_musculus/Gene/Summary?db=core;g=ENSMUSG00000062054
FV0	SEPT11	0.402577	2.98091e-221	1.32283	0.757238	0.527	0.342	9128	16206	ENSMUSG00000058013	http://www.genecards.org/cgi-bin/carddisp.pl?gene=SEPT11	http://mar2016.archive.ensembl.org/Mus_musculus/Gene/Summary?db=core;g=ENSMUSG00000058013
FV0	VIMP	0.402551	7.38008e-215	3.31773	2.26644	0.791	0.648	9128	16206	ENSMUSG00000075701	http://www.genecards.org/cgi-bin/carddisp.pl?gene=VIMP	http://mar2016.archive.ensembl.org/Mus_musculus/Gene/Summary?db=core;g=ENSMUSG00000075701
FV0	ACVRL1	0.400507	1.83447e-231	0.951067	0.478113	0.455	0.278	9128	16206	ENSMUSG00000000530	http://www.genecards.org/cgi-bin/carddisp.pl?gene=ACVRL1	http://mar2016.archive.ensembl.org/Mus_musculus/Gene/Summary?db=core;g=ENSMUSG00000000530
FV0	CMTM3	0.399555	8.25345e-258	0.716718	0.30143	0.367	0.177	9128	16206	ENSMUSG00000031875	http://www.genecards.org/cgi-bin/carddisp.pl?gene=CMTM3	http://mar2016.archive.ensembl.org/Mus_musculus/Gene/Summary?db=core;g=ENSMUSG00000031875
FV0	OAF	0.397589	7.24514e-241	0.823283	0.384102	0.404	0.218	9128	16206	ENSMUSG00000032014	http://www.genecards.org/cgi-bin/carddisp.pl?gene=OAF	http://mar2016.archive.ensembl.org/Mus_musculus/Gene/Summary?db=core;g=ENSMUSG00000032014
FV0	TMEM64	0.397339	1.15017e-177	1.09761	0.592625	0.443	0.301	9128	16206	ENSMUSG00000043252	http://www.genecards.org/cgi-bin/carddisp.pl?gene=TMEM64	http://mar2016.archive.ensembl.org/Mus_musculus/Gene/Summary?db=core;g=ENSMUSG00000043252
FV0	GPX7	0.396951	2.71723e-207	1.2026	0.672789	0.525	0.372	9128	16206	ENSMUSG00000028597	http://www.genecards.org/cgi-bin/carddisp.pl?gene=GPX7	http://mar2016.archive.ensembl.org/Mus_musculus/Gene/Summary?db=core;g=ENSMUSG00000028597
FV0	TMEFF2	0.394725	3.36249e-234	0.679564	0.277534	0.301	0.13	9128	16206	ENSMUSG00000026109	http://www.genecards.org/cgi-bin/carddisp.pl?gene=TMEFF2	http://mar2016.archive.ensembl.org/Mus_musculus/Gene/Summary?db=core;g=ENSMUSG00000026109
FV0	RPS8	0.394516	0	34.9864	26.3765	0.984	0.908	9128	16206	ENSMUSG00000047675	http://www.genecards.org/cgi-bin/carddisp.pl?gene=RPS8	http://mar2016.archive.ensembl.org/Mus_musculus/Gene/Summary?db=core;g=ENSMUSG00000047675
FV0	ZFHX4	0.3941	5.43884e-260	0.756588	0.3367	0.332	0.143	9128	16206	ENSMUSG00000025255	http://www.genecards.org/cgi-bin/carddisp.pl?gene=ZFHX4	http://mar2016.archive.ensembl.org/Mus_musculus/Gene/Summary?db=core;g=ENSMUSG00000025255
FV0	GNS	0.394038	1.43671e-195	1.33853	0.779614	0.537	0.383	9128	16206	ENSMUSG00000034707	http://www.genecards.org/cgi-bin/carddisp.pl?gene=GNS	http://mar2016.archive.ensembl.org/Mus_musculus/Gene/Summary?db=core;g=ENSMUSG00000034707
FV0	RPL30	0.393406	1.29394e-278	20.5135	15.3789	0.97	0.859	9128	16206	ENSMUSG00000058600	http://www.genecards.org/cgi-bin/carddisp.pl?gene=RPL30	http://mar2016.archive.ensembl.org/Mus_musculus/Gene/Summary?db=core;g=ENSMUSG00000058600
FV0	RPS16	0.392538	0	23.0381	17.312	0.971	0.856	9128	16206	ENSMUSG00000037563	http://www.genecards.org/cgi-bin/carddisp.pl?gene=RPS16	http://mar2016.archive.ensembl.org/Mus_musculus/Gene/Summary?db=core;g=ENSMUSG00000037563
FV0	ZFP36L2	0.392399	2.18425e-203	3.85108	2.69585	0.781	0.637	9128	16206	ENSMUSG00000045817	http://www.genecards.org/cgi-bin/carddisp.pl?gene=ZFP36L2	http://mar2016.archive.ensembl.org/Mus_musculus/Gene/Summary?db=core;g=ENSMUSG00000045817
FV0	XDH	0.391332	0	0.633069	0.245094	0.319	0.118	9128	16206	ENSMUSG00000024066	http://www.genecards.org/cgi-bin/carddisp.pl?gene=XDH	http://mar2016.archive.ensembl.org/Mus_musculus/Gene/Summary?db=core;g=ENSMUSG00000024066
FV0	DDAH2	0.385699	5.66057e-197	1.89896	1.21889	0.649	0.474	9128	16206	ENSMUSG00000007039	http://www.genecards.org/cgi-bin/carddisp.pl?gene=DDAH2	http://mar2016.archive.ensembl.org/Mus_musculus/Gene/Summary?db=core;g=ENSMUSG00000007039
FV0	CAMK2N1	0.38548	1.14117e-175	2.50149	1.68048	0.697	0.563	9128	16206	ENSMUSG00000046447	http://www.genecards.org/cgi-bin/carddisp.pl?gene=CAMK2N1	http://mar2016.archive.ensembl.org/Mus_musculus/Gene/Summary?db=core;g=ENSMUSG00000046447
FV0	NFIA	0.384516	1.67699e-229	6.51675	4.7581	0.898	0.795	9128	16206	ENSMUSG00000028565	http://www.genecards.org/cgi-bin/carddisp.pl?gene=NFIA	http://mar2016.archive.ensembl.org/Mus_musculus/Gene/Summary?db=core;g=ENSMUSG00000028565
FV0	XBP1	0.384026	1.99153e-185	2.30968	1.5362	0.69	0.556	9128	16206	ENSMUSG00000020484	http://www.genecards.org/cgi-bin/carddisp.pl?gene=XBP1	http://mar2016.archive.ensembl.org/Mus_musculus/Gene/Summary?db=core;g=ENSMUSG00000020484
FV0	IFNGR1	0.383892	1.74974e-200	1.55711	0.959685	0.599	0.455	9128	16206	ENSMUSG00000020009	http://www.genecards.org/cgi-bin/carddisp.pl?gene=IFNGR1	http://mar2016.archive.ensembl.org/Mus_musculus/Gene/Summary?db=core;g=ENSMUSG00000020009
FV0	LRPAP1	0.383627	1.45948e-202	2.04094	1.33091	0.677	0.553	9128	16206	ENSMUSG00000029103	http://www.genecards.org/cgi-bin/carddisp.pl?gene=LRPAP1	http://mar2016.archive.ensembl.org/Mus_musculus/Gene/Summary?db=core;g=ENSMUSG00000029103
FV0	TMEM258	0.383199	1.3069e-152	2.10339	1.37948	0.665	0.541	9128	16206	ENSMUSG00000036372	http://www.genecards.org/cgi-bin/carddisp.pl?gene=TMEM258	http://mar2016.archive.ensembl.org/Mus_musculus/Gene/Summary?db=core;g=ENSMUSG00000036372
FV0	GLMP	0.383048	2.99523e-200	1.23178	0.711367	0.53	0.395	9128	16206	ENSMUSG00000001418	http://www.genecards.org/cgi-bin/carddisp.pl?gene=GLMP	http://mar2016.archive.ensembl.org/Mus_musculus/Gene/Summary?db=core;g=ENSMUSG00000001418
FV0	MXRA8	0.382143	3.23185e-206	3.58814	2.52047	0.79	0.661	9128	16206	ENSMUSG00000029070	http://www.genecards.org/cgi-bin/carddisp.pl?gene=MXRA8	http://mar2016.archive.ensembl.org/Mus_musculus/Gene/Summary?db=core;g=ENSMUSG00000029070
FV0	PRDX1	0.382067	3.57166e-225	8.32991	6.15919	0.933	0.797	9128	16206	ENSMUSG00000028691	http://www.genecards.org/cgi-bin/carddisp.pl?gene=PRDX1	http://mar2016.archive.ensembl.org/Mus_musculus/Gene/Summary?db=core;g=ENSMUSG00000028691
FV0	OSMR	0.381948	1.13139e-179	1.178	0.671398	0.448	0.278	9128	16206	ENSMUSG00000022146	http://www.genecards.org/cgi-bin/carddisp.pl?gene=OSMR	http://mar2016.archive.ensembl.org/Mus_musculus/Gene/Summary?db=core;g=ENSMUSG00000022146
FV0	ATP6AP2	0.38121	3.43942e-198	1.91446	1.2377	0.663	0.526	9128	16206	ENSMUSG00000031007	http://www.genecards.org/cgi-bin/carddisp.pl?gene=ATP6AP2	http://mar2016.archive.ensembl.org/Mus_musculus/Gene/Summary?db=core;g=ENSMUSG00000031007
FV0	IER3IP1	0.380823	7.33453e-159	1.82563	1.17008	0.634	0.52	9128	16206	ENSMUSG00000090000	http://www.genecards.org/cgi-bin/carddisp.pl?gene=IER3IP1	http://mar2016.archive.ensembl.org/Mus_musculus/Gene/Summary?db=core;g=ENSMUSG00000090000
FV0	RPL39	0.379555	1.46198e-298	23.1876	17.5924	0.968	0.853	9128	16206	ENSMUSG00000079641	http://www.genecards.org/cgi-bin/carddisp.pl?gene=RPL39	http://mar2016.archive.ensembl.org/Mus_musculus/Gene/Summary?db=core;g=ENSMUSG00000079641
FV0	L3HYPDH	0.378884	6.1302e-246	0.59898	0.229667	0.317	0.148	9128	16206	ENSMUSG00000019718	http://www.genecards.org/cgi-bin/carddisp.pl?gene=L3HYPDH	http://mar2016.archive.ensembl.org/Mus_musculus/Gene/Summary?db=core;g=ENSMUSG00000019718
FV0	DPP7	0.378715	8.30004e-254	0.582502	0.217137	0.313	0.147	9128	16206	ENSMUSG00000026958	http://www.genecards.org/cgi-bin/carddisp.pl?gene=DPP7	http://mar2016.archive.ensembl.org/Mus_musculus/Gene/Summary?db=core;g=ENSMUSG00000026958
FV0	RPN2	0.378684	5.41929e-193	3.66029	2.58441	0.81	0.702	9128	16206	ENSMUSG00000027642	http://www.genecards.org/cgi-bin/carddisp.pl?gene=RPN2	http://mar2016.archive.ensembl.org/Mus_musculus/Gene/Summary?db=core;g=ENSMUSG00000027642
FV0	NRIP1	0.378069	3.01635e-154	2.63327	1.79568	0.668	0.537	9128	16206	ENSMUSG00000048490	http://www.genecards.org/cgi-bin/carddisp.pl?gene=NRIP1	http://mar2016.archive.ensembl.org/Mus_musculus/Gene/Summary?db=core;g=ENSMUSG00000048490
FV0	MN1	0.377396	1.64044e-202	1.05928	0.585287	0.467	0.29	9128	16206	ENSMUSG00000070576	http://www.genecards.org/cgi-bin/carddisp.pl?gene=MN1	http://mar2016.archive.ensembl.org/Mus_musculus/Gene/Summary?db=core;g=ENSMUSG00000070576
FV0	PMP22	0.377214	7.16438e-245	4.16538	2.97694	0.834	0.676	9128	16206	ENSMUSG00000018217	http://www.genecards.org/cgi-bin/carddisp.pl?gene=PMP22	http://mar2016.archive.ensembl.org/Mus_musculus/Gene/Summary?db=core;g=ENSMUSG00000018217
FV0	PRDX2	0.375684	4.75628e-181	2.93065	2.02951	0.785	0.643	9128	16206	ENSMUSG00000005161	http://www.genecards.org/cgi-bin/carddisp.pl?gene=PRDX2	http://mar2016.archive.ensembl.org/Mus_musculus/Gene/Summary?db=core;g=ENSMUSG00000005161
FV0	OLFML1	0.375418	3.22084e-264	0.55669	0.200024	0.302	0.127	9128	16206	ENSMUSG00000051041	http://www.genecards.org/cgi-bin/carddisp.pl?gene=OLFML1	http://mar2016.archive.ensembl.org/Mus_musculus/Gene/Summary?db=core;g=ENSMUSG00000051041
FV0	JAM2	0.375374	2.80606e-215	0.68454	0.298622	0.344	0.176	9128	16206	ENSMUSG00000053062	http://www.genecards.org/cgi-bin/carddisp.pl?gene=JAM2	http://mar2016.archive.ensembl.org/Mus_musculus/Gene/Summary?db=core;g=ENSMUSG00000053062
FV0	SMDT1	0.375271	1.99742e-175	3.67428	2.60368	0.831	0.688	9128	16206	ENSMUSG00000022452	http://www.genecards.org/cgi-bin/carddisp.pl?gene=SMDT1	http://mar2016.archive.ensembl.org/Mus_musculus/Gene/Summary?db=core;g=ENSMUSG00000022452
FV0	LBH	0.374238	1.38915e-97	3.0075	2.09184	0.653	0.553	9128	16206	ENSMUSG00000024063	http://www.genecards.org/cgi-bin/carddisp.pl?gene=LBH	http://mar2016.archive.ensembl.org/Mus_musculus/Gene/Summary?db=core;g=ENSMUSG00000024063
FV0	COL4A5	0.374139	8.56404e-163	3.39593	2.39175	0.738	0.609	9128	16206	ENSMUSG00000031274	http://www.genecards.org/cgi-bin/carddisp.pl?gene=COL4A5	http://mar2016.archive.ensembl.org/Mus_musculus/Gene/Summary?db=core;g=ENSMUSG00000031274
FV0	VSTM4	0.37395	1.93656e-233	0.650672	0.273769	0.339	0.167	9128	16206	ENSMUSG00000050666	http://www.genecards.org/cgi-bin/carddisp.pl?gene=VSTM4	http://mar2016.archive.ensembl.org/Mus_musculus/Gene/Summary?db=core;g=ENSMUSG00000050666
FV0	CDKN1C	0.373221	2.10181e-139	1.2112	0.707175	0.419	0.278	9128	16206	ENSMUSG00000037664	http://www.genecards.org/cgi-bin/carddisp.pl?gene=CDKN1C	http://mar2016.archive.ensembl.org/Mus_musculus/Gene/Summary?db=core;g=ENSMUSG00000037664
FV0	FAP	0.372758	1.30771e-279	0.633856	0.261835	0.32	0.129	9128	16206	ENSMUSG00000000392	http://www.genecards.org/cgi-bin/carddisp.pl?gene=FAP	http://mar2016.archive.ensembl.org/Mus_musculus/Gene/Summary?db=core;g=ENSMUSG00000000392
FV0	TSPAN3	0.371693	1.17732e-189	2.64625	1.81809	0.749	0.628	9128	16206	ENSMUSG00000032324	http://www.genecards.org/cgi-bin/carddisp.pl?gene=TSPAN3	http://mar2016.archive.ensembl.org/Mus_musculus/Gene/Summary?db=core;g=ENSMUSG00000032324
FV0	ECM2	0.370649	5.75383e-170	2.78136	1.92464	0.707	0.552	9128	16206	ENSMUSG00000043631	http://www.genecards.org/cgi-bin/carddisp.pl?gene=ECM2	http://mar2016.archive.ensembl.org/Mus_musculus/Gene/Summary?db=core;g=ENSMUSG00000043631
FV0	CRTAP	0.367346	1.31286e-165	1.60336	1.01815	0.605	0.473	9128	16206	ENSMUSG00000032431	http://www.genecards.org/cgi-bin/carddisp.pl?gene=CRTAP	http://mar2016.archive.ensembl.org/Mus_musculus/Gene/Summary?db=core;g=ENSMUSG00000032431
FV0	DAPK1	0.367221	3.99006e-219	0.717575	0.331592	0.354	0.178	9128	16206	ENSMUSG00000021559	http://www.genecards.org/cgi-bin/carddisp.pl?gene=DAPK1	http://mar2016.archive.ensembl.org/Mus_musculus/Gene/Summary?db=core;g=ENSMUSG00000021559
FV0	S100A10	0.366719	0	6.7365	5	0.887	0.694	9128	16206	ENSMUSG00000041959	http://www.genecards.org/cgi-bin/carddisp.pl?gene=S100A10	http://mar2016.archive.ensembl.org/Mus_musculus/Gene/Summary?db=core;g=ENSMUSG00000041959
FV0	SCD2	0.36585	1.49803e-155	1.59927	1.01706	0.566	0.414	9128	16206	ENSMUSG00000025203	http://www.genecards.org/cgi-bin/carddisp.pl?gene=SCD2	http://mar2016.archive.ensembl.org/Mus_musculus/Gene/Summary?db=core;g=ENSMUSG00000025203
FV0	PDGFRB	0.364941	1.4989e-190	2.66775	1.84801	0.713	0.564	9128	16206	ENSMUSG00000024620	http://www.genecards.org/cgi-bin/carddisp.pl?gene=PDGFRB	http://mar2016.archive.ensembl.org/Mus_musculus/Gene/Summary?db=core;g=ENSMUSG00000024620
FV0	RBMS3	0.364856	1.99625e-212	3.51894	2.50916	0.795	0.657	9128	16206	ENSMUSG00000039607	http://www.genecards.org/cgi-bin/carddisp.pl?gene=RBMS3	http://mar2016.archive.ensembl.org/Mus_musculus/Gene/Summary?db=core;g=ENSMUSG00000039607
FV0	PLOD2	0.364762	2.85804e-110	3.05538	2.1494	0.674	0.585	9128	16206	ENSMUSG00000032374	http://www.genecards.org/cgi-bin/carddisp.pl?gene=PLOD2	http://mar2016.archive.ensembl.org/Mus_musculus/Gene/Summary?db=core;g=ENSMUSG00000032374
FV0	TXNIP	0.36455	9.87685e-156	5.6366	4.15472	0.814	0.703	9128	16206	ENSMUSG00000038393	http://www.genecards.org/cgi-bin/carddisp.pl?gene=TXNIP	http://mar2016.archive.ensembl.org/Mus_musculus/Gene/Summary?db=core;g=ENSMUSG00000038393
FV0	TM2D2	0.363636	1.05566e-187	1.54004	0.974127	0.616	0.491	9128	16206	ENSMUSG00000031556	http://www.genecards.org/cgi-bin/carddisp.pl?gene=TM2D2	http://mar2016.archive.ensembl.org/Mus_musculus/Gene/Summary?db=core;g=ENSMUSG00000031556
FV0	NPDC1	0.363551	4.41901e-186	2.76305	1.92483	0.762	0.625	9128	16206	ENSMUSG00000015094	http://www.genecards.org/cgi-bin/carddisp.pl?gene=NPDC1	http://mar2016.archive.ensembl.org/Mus_musculus/Gene/Summary?db=core;g=ENSMUSG00000015094
FV0	MPV17	0.361799	1.18053e-188	1.04437	0.590915	0.484	0.347	9128	16206	ENSMUSG00000107283	http://www.genecards.org/cgi-bin/carddisp.pl?gene=MPV17	http://mar2016.archive.ensembl.org/Mus_musculus/Gene/Summary?db=core;g=ENSMUSG00000107283
FV0	MRPS33	0.361291	3.92626e-152	1.23594	0.740608	0.525	0.411	9128	16206	ENSMUSG00000029918	http://www.genecards.org/cgi-bin/carddisp.pl?gene=MRPS33	http://mar2016.archive.ensembl.org/Mus_musculus/Gene/Summary?db=core;g=ENSMUSG00000029918
FV0	MAN1A	0.361102	7.27874e-276	1.15824	0.680343	0.469	0.247	9128	16206	ENSMUSG00000003746	http://www.genecards.org/cgi-bin/carddisp.pl?gene=MAN1A	http://mar2016.archive.ensembl.org/Mus_musculus/Gene/Summary?db=core;g=ENSMUSG00000003746
FV0	TCP11L2	0.360889	2.2908e-192	0.855396	0.444768	0.417	0.268	9128	16206	ENSMUSG00000020034	http://www.genecards.org/cgi-bin/carddisp.pl?gene=TCP11L2	http://mar2016.archive.ensembl.org/Mus_musculus/Gene/Summary?db=core;g=ENSMUSG00000020034
FV0	IGSF3	0.360586	9.43463e-224	1.30678	0.796629	0.534	0.334	9128	16206	ENSMUSG00000042035	http://www.genecards.org/cgi-bin/carddisp.pl?gene=IGSF3	http://mar2016.archive.ensembl.org/Mus_musculus/Gene/Summary?db=core;g=ENSMUSG00000042035
FV0	ARL6IP1	0.360265	2.22051e-166	1.91345	1.26964	0.666	0.541	9128	16206	ENSMUSG00000030654	http://www.genecards.org/cgi-bin/carddisp.pl?gene=ARL6IP1	http://mar2016.archive.ensembl.org/Mus_musculus/Gene/Summary?db=core;g=ENSMUSG00000030654
FV0	SELK	0.359458	1.08969e-218	5.18951	3.82446	0.889	0.74	9128	16206	ENSMUSG00000042682	http://www.genecards.org/cgi-bin/carddisp.pl?gene=SELK	http://mar2016.archive.ensembl.org/Mus_musculus/Gene/Summary?db=core;g=ENSMUSG00000042682
FV0	BMP1	0.358386	4.01762e-199	1.24413	0.750506	0.518	0.331	9128	16206	ENSMUSG00000022098	http://www.genecards.org/cgi-bin/carddisp.pl?gene=BMP1	http://mar2016.archive.ensembl.org/Mus_musculus/Gene/Summary?db=core;g=ENSMUSG00000022098
FV0	RPS7	0.35631	1.80348e-293	13.9511	10.6792	0.953	0.816	9128	16206	ENSMUSG00000061477	http://www.genecards.org/cgi-bin/carddisp.pl?gene=RPS7	http://mar2016.archive.ensembl.org/Mus_musculus/Gene/Summary?db=core;g=ENSMUSG00000061477
FV0	TUBB2A	0.355951	2.96858e-143	1.72999	1.13309	0.585	0.451	9128	16206	ENSMUSG00000058672	http://www.genecards.org/cgi-bin/carddisp.pl?gene=TUBB2A	http://mar2016.archive.ensembl.org/Mus_musculus/Gene/Summary?db=core;g=ENSMUSG00000058672
FV0	RPS27A	0.355044	3.33375e-277	21.8792	16.888	0.974	0.865	9128	16206	ENSMUSG00000020460	http://www.genecards.org/cgi-bin/carddisp.pl?gene=RPS27A	http://mar2016.archive.ensembl.org/Mus_musculus/Gene/Summary?db=core;g=ENSMUSG00000020460
FV0	SLC39A1	0.354754	2.42184e-126	1.9687	1.32154	0.609	0.506	9128	16206	ENSMUSG00000052310	http://www.genecards.org/cgi-bin/carddisp.pl?gene=SLC39A1	http://mar2016.archive.ensembl.org/Mus_musculus/Gene/Summary?db=core;g=ENSMUSG00000052310
FV0	TMEM50A	0.354113	1.40787e-184	3.19804	2.28434	0.803	0.669	9128	16206	ENSMUSG00000028822	http://www.genecards.org/cgi-bin/carddisp.pl?gene=TMEM50A	http://mar2016.archive.ensembl.org/Mus_musculus/Gene/Summary?db=core;g=ENSMUSG00000028822
FV0	GAS7	0.353279	4.52169e-214	0.906109	0.492107	0.399	0.211	9128	16206	ENSMUSG00000033066	http://www.genecards.org/cgi-bin/carddisp.pl?gene=GAS7	http://mar2016.archive.ensembl.org/Mus_musculus/Gene/Summary?db=core;g=ENSMUSG00000033066
FV0	TGFB3	0.352771	2.76857e-147	1.22152	0.739628	0.475	0.338	9128	16206	ENSMUSG00000021253	http://www.genecards.org/cgi-bin/carddisp.pl?gene=TGFB3	http://mar2016.archive.ensembl.org/Mus_musculus/Gene/Summary?db=core;g=ENSMUSG00000021253
FV0	PNP	0.351207	5.32158e-178	1.67944	1.10049	0.601	0.44	9128	16206	ENSMUSG00000021871	http://www.genecards.org/cgi-bin/carddisp.pl?gene=PNP	http://mar2016.archive.ensembl.org/Mus_musculus/Gene/Summary?db=core;g=ENSMUSG00000021871
FV0	RPS12	0.349015	2.61221e-292	19.0205	14.7185	0.961	0.84	9128	16206	ENSMUSG00000061983	http://www.genecards.org/cgi-bin/carddisp.pl?gene=RPS12	http://mar2016.archive.ensembl.org/Mus_musculus/Gene/Summary?db=core;g=ENSMUSG00000061983
FV0	LGALS9	0.348713	8.24469e-222	0.711458	0.343981	0.378	0.194	9128	16206	ENSMUSG00000001123	http://www.genecards.org/cgi-bin/carddisp.pl?gene=LGALS9	http://mar2016.archive.ensembl.org/Mus_musculus/Gene/Summary?db=core;g=ENSMUSG00000001123
FV0	TSHZ2	0.346945	0	1.78763	1.19176	0.607	0.328	9128	16206	ENSMUSG00000047907	http://www.genecards.org/cgi-bin/carddisp.pl?gene=TSHZ2	http://mar2016.archive.ensembl.org/Mus_musculus/Gene/Summary?db=core;g=ENSMUSG00000047907
FV0	SMARCA2	0.345699	1.21901e-162	2.07275	1.41803	0.67	0.543	9128	16206	ENSMUSG00000024921	http://www.genecards.org/cgi-bin/carddisp.pl?gene=SMARCA2	http://mar2016.archive.ensembl.org/Mus_musculus/Gene/Summary?db=core;g=ENSMUSG00000024921
FV0	CBR3	0.344512	7.43926e-189	0.689502	0.330608	0.371	0.22	9128	16206	ENSMUSG00000022947	http://www.genecards.org/cgi-bin/carddisp.pl?gene=CBR3	http://mar2016.archive.ensembl.org/Mus_musculus/Gene/Summary?db=core;g=ENSMUSG00000022947
FV0	RPS20	0.343203	2.0055e-286	21.3328	16.6047	0.976	0.87	9128	16206	ENSMUSG00000028234	http://www.genecards.org/cgi-bin/carddisp.pl?gene=RPS20	http://mar2016.archive.ensembl.org/Mus_musculus/Gene/Summary?db=core;g=ENSMUSG00000028234
FV0	SELENBP1	0.342558	4.41515e-166	0.746393	0.377278	0.368	0.222	9128	16206	ENSMUSG00000068874	http://www.genecards.org/cgi-bin/carddisp.pl?gene=SELENBP1	http://mar2016.archive.ensembl.org/Mus_musculus/Gene/Summary?db=core;g=ENSMUSG00000068874
FV0	SMIM11	0.342536	5.84793e-130	1.62661	1.07149	0.612	0.51	9128	16206	ENSMUSG00000051989	http://www.genecards.org/cgi-bin/carddisp.pl?gene=SMIM11	http://mar2016.archive.ensembl.org/Mus_musculus/Gene/Summary?db=core;g=ENSMUSG00000051989
FV0	WBP5	0.341175	2.41329e-138	2.4043	1.68735	0.706	0.587	9128	16206	ENSMUSG00000042712	http://www.genecards.org/cgi-bin/carddisp.pl?gene=WBP5	http://mar2016.archive.ensembl.org/Mus_musculus/Gene/Summary?db=core;g=ENSMUSG00000042712
FV0	ARAP1	0.339122	5.33605e-151	0.762439	0.393247	0.351	0.213	9128	16206	ENSMUSG00000032812	http://www.genecards.org/cgi-bin/carddisp.pl?gene=ARAP1	http://mar2016.archive.ensembl.org/Mus_musculus/Gene/Summary?db=core;g=ENSMUSG00000032812
FV0	IER2	0.338614	2.46872e-151	4.30712	3.19688	0.752	0.605	9128	16206	ENSMUSG00000053560	http://www.genecards.org/cgi-bin/carddisp.pl?gene=IER2	http://mar2016.archive.ensembl.org/Mus_musculus/Gene/Summary?db=core;g=ENSMUSG00000053560
FV0	DAD1	0.338051	5.70889e-191	4.10386	3.03771	0.862	0.714	9128	16206	ENSMUSG00000022174	http://www.genecards.org/cgi-bin/carddisp.pl?gene=DAD1	http://mar2016.archive.ensembl.org/Mus_musculus/Gene/Summary?db=core;g=ENSMUSG00000022174
FV0	APRT	0.335128	4.19398e-145	1.33705	0.852611	0.558	0.445	9128	16206	ENSMUSG00000006589	http://www.genecards.org/cgi-bin/carddisp.pl?gene=APRT	http://mar2016.archive.ensembl.org/Mus_musculus/Gene/Summary?db=core;g=ENSMUSG00000006589
FV0	TAPBP	0.335115	3.39064e-152	1.60785	1.0673	0.598	0.46	9128	16206	ENSMUSG00000024308	http://www.genecards.org/cgi-bin/carddisp.pl?gene=TAPBP	http://mar2016.archive.ensembl.org/Mus_musculus/Gene/Summary?db=core;g=ENSMUSG00000024308
FV0	FLRT2	0.334252	7.86602e-222	0.901304	0.508106	0.376	0.19	9128	16206	ENSMUSG00000047414	http://www.genecards.org/cgi-bin/carddisp.pl?gene=FLRT2	http://mar2016.archive.ensembl.org/Mus_musculus/Gene/Summary?db=core;g=ENSMUSG00000047414
FV0	KDELR1	0.334041	1.27906e-153	2.30422	1.62128	0.72	0.602	9128	16206	ENSMUSG00000002778	http://www.genecards.org/cgi-bin/carddisp.pl?gene=KDELR1	http://mar2016.archive.ensembl.org/Mus_musculus/Gene/Summary?db=core;g=ENSMUSG00000002778
FV0	CSF1	0.333877	8.08945e-185	1.30935	0.832244	0.52	0.335	9128	16206	ENSMUSG00000014599	http://www.genecards.org/cgi-bin/carddisp.pl?gene=CSF1	http://mar2016.archive.ensembl.org/Mus_musculus/Gene/Summary?db=core;g=ENSMUSG00000014599
FV0	PHPT1	0.333236	4.43898e-149	1.0569	0.63267	0.473	0.372	9128	16206	ENSMUSG00000036504	http://www.genecards.org/cgi-bin/carddisp.pl?gene=PHPT1	http://mar2016.archive.ensembl.org/Mus_musculus/Gene/Summary?db=core;g=ENSMUSG00000036504
FV0	RAB34	0.330446	6.18777e-158	1.45924	0.955808	0.581	0.458	9128	16206	ENSMUSG00000002059	http://www.genecards.org/cgi-bin/carddisp.pl?gene=RAB34	http://mar2016.archive.ensembl.org/Mus_musculus/Gene/Summary?db=core;g=ENSMUSG00000002059
FV0	COL5A1	0.329491	2.15094e-146	3.4588	2.54839	0.76	0.645	9128	16206	ENSMUSG00000026837	http://www.genecards.org/cgi-bin/carddisp.pl?gene=COL5A1	http://mar2016.archive.ensembl.org/Mus_musculus/Gene/Summary?db=core;g=ENSMUSG00000026837
FV0	C3	0.329042	0	3.76952	2.79685	0.435	0.209	9128	16206	ENSMUSG00000024164	http://www.genecards.org/cgi-bin/carddisp.pl?gene=C3	http://mar2016.archive.ensembl.org/Mus_musculus/Gene/Summary?db=core;g=ENSMUSG00000024164
FV0	NTN1	0.328283	2.26925e-115	1.60124	1.07184	0.556	0.442	9128	16206	ENSMUSG00000020902	http://www.genecards.org/cgi-bin/carddisp.pl?gene=NTN1	http://mar2016.archive.ensembl.org/Mus_musculus/Gene/Summary?db=core;g=ENSMUSG00000020902
FV0	DNAJB11	0.32811	2.29745e-147	1.47461	0.971222	0.575	0.464	9128	16206	ENSMUSG00000004460	http://www.genecards.org/cgi-bin/carddisp.pl?gene=DNAJB11	http://mar2016.archive.ensembl.org/Mus_musculus/Gene/Summary?db=core;g=ENSMUSG00000004460
FV0	RPS9	0.327041	1.74568e-270	13.8875	10.8679	0.954	0.825	9128	16206	ENSMUSG00000006333	http://www.genecards.org/cgi-bin/carddisp.pl?gene=RPS9	http://mar2016.archive.ensembl.org/Mus_musculus/Gene/Summary?db=core;g=ENSMUSG00000006333
FV0	TRIB2	0.3249	1.66832e-131	0.808188	0.443574	0.338	0.201	9128	16206	ENSMUSG00000020601	http://www.genecards.org/cgi-bin/carddisp.pl?gene=TRIB2	http://mar2016.archive.ensembl.org/Mus_musculus/Gene/Summary?db=core;g=ENSMUSG00000020601
FV0	MAGED2	0.324275	5.79073e-124	1.40063	0.91738	0.518	0.398	9128	16206	ENSMUSG00000025268	http://www.genecards.org/cgi-bin/carddisp.pl?gene=MAGED2	http://mar2016.archive.ensembl.org/Mus_musculus/Gene/Summary?db=core;g=ENSMUSG00000025268
FV0	ARL1	0.323908	1.87482e-148	2.74541	1.99222	0.754	0.645	9128	16206	ENSMUSG00000060904	http://www.genecards.org/cgi-bin/carddisp.pl?gene=ARL1	http://mar2016.archive.ensembl.org/Mus_musculus/Gene/Summary?db=core;g=ENSMUSG00000060904
FV0	LIX1L	0.323678	4.1935e-155	1.24281	0.792075	0.539	0.422	9128	16206	ENSMUSG00000049288	http://www.genecards.org/cgi-bin/carddisp.pl?gene=LIX1L	http://mar2016.archive.ensembl.org/Mus_musculus/Gene/Summary?db=core;g=ENSMUSG00000049288
FV0	RER1	0.323305	5.41123e-133	2.52608	1.81818	0.753	0.629	9128	16206	ENSMUSG00000029048	http://www.genecards.org/cgi-bin/carddisp.pl?gene=RER1	http://mar2016.archive.ensembl.org/Mus_musculus/Gene/Summary?db=core;g=ENSMUSG00000029048
FV0	RNF130	0.322933	1.05212e-142	1.22747	0.780733	0.531	0.419	9128	16206	ENSMUSG00000020376	http://www.genecards.org/cgi-bin/carddisp.pl?gene=RNF130	http://mar2016.archive.ensembl.org/Mus_musculus/Gene/Summary?db=core;g=ENSMUSG00000020376
FV0	NFIX	0.322263	2.4237e-191	6.92459	5.3382	0.89	0.813	9128	16206	ENSMUSG00000001911	http://www.genecards.org/cgi-bin/carddisp.pl?gene=NFIX	http://mar2016.archive.ensembl.org/Mus_musculus/Gene/Summary?db=core;g=ENSMUSG00000001911
FV0	SHISA5	0.321765	1.35845e-135	1.70295	1.1626	0.623	0.497	9128	16206	ENSMUSG00000025647	http://www.genecards.org/cgi-bin/carddisp.pl?gene=SHISA5	http://mar2016.archive.ensembl.org/Mus_musculus/Gene/Summary?db=core;g=ENSMUSG00000025647
FV0	EGFR	0.321115	1.89857e-151	0.914036	0.532092	0.423	0.275	9128	16206	ENSMUSG00000020122	http://www.genecards.org/cgi-bin/carddisp.pl?gene=EGFR	http://mar2016.archive.ensembl.org/Mus_musculus/Gene/Summary?db=core;g=ENSMUSG00000020122
FV0	RPL9	0.321089	6.20554e-289	18.92	14.9453	0.969	0.845	9128	16206	ENSMUSG00000047215	http://www.genecards.org/cgi-bin/carddisp.pl?gene=RPL9	http://mar2016.archive.ensembl.org/Mus_musculus/Gene/Summary?db=core;g=ENSMUSG00000047215
FV0	SMPDL3A	0.320606	1.05561e-116	1.49221	0.995597	0.528	0.443	9128	16206	ENSMUSG00000019872	http://www.genecards.org/cgi-bin/carddisp.pl?gene=SMPDL3A	http://mar2016.archive.ensembl.org/Mus_musculus/Gene/Summary?db=core;g=ENSMUSG00000019872
FV0	NTN4	0.319803	6.1212e-111	1.21888	0.777721	0.456	0.323	9128	16206	ENSMUSG00000020019	http://www.genecards.org/cgi-bin/carddisp.pl?gene=NTN4	http://mar2016.archive.ensembl.org/Mus_musculus/Gene/Summary?db=core;g=ENSMUSG00000020019
FV0	S100A16	0.319509	1.10914e-129	1.70356	1.16648	0.63	0.504	9128	16206	ENSMUSG00000074457	http://www.genecards.org/cgi-bin/carddisp.pl?gene=S100A16	http://mar2016.archive.ensembl.org/Mus_musculus/Gene/Summary?db=core;g=ENSMUSG00000074457
FV0	SNTB2	0.318447	2.0968e-146	1.55845	1.05171	0.604	0.463	9128	16206	ENSMUSG00000041308	http://www.genecards.org/cgi-bin/carddisp.pl?gene=SNTB2	http://mar2016.archive.ensembl.org/Mus_musculus/Gene/Summary?db=core;g=ENSMUSG00000041308
FV0	CBX3	0.31736	1.9701e-139	2.77528	2.0298	0.761	0.653	9128	16206	ENSMUSG00000029836	http://www.genecards.org/cgi-bin/carddisp.pl?gene=CBX3	http://mar2016.archive.ensembl.org/Mus_musculus/Gene/Summary?db=core;g=ENSMUSG00000029836
FV0	FAM195B	0.316728	2.36172e-130	1.69183	1.16124	0.628	0.521	9128	16206	ENSMUSG00000061111	http://www.genecards.org/cgi-bin/carddisp.pl?gene=FAM195B	http://mar2016.archive.ensembl.org/Mus_musculus/Gene/Summary?db=core;g=ENSMUSG00000061111
FV0	RPS24	0.316663	5.71075e-265	18.7739	14.8769	0.966	0.85	9128	16206	ENSMUSG00000025290	http://www.genecards.org/cgi-bin/carddisp.pl?gene=RPS24	http://mar2016.archive.ensembl.org/Mus_musculus/Gene/Summary?db=core;g=ENSMUSG00000025290
FV0	COL5A2	0.316301	6.88488e-158	4.49838	3.4159	0.81	0.693	9128	16206	ENSMUSG00000026042	http://www.genecards.org/cgi-bin/carddisp.pl?gene=COL5A2	http://mar2016.archive.ensembl.org/Mus_musculus/Gene/Summary?db=core;g=ENSMUSG00000026042
FV0	DKK3	0.316163	7.6809e-147	3.34073	2.48649	0.758	0.622	9128	16206	ENSMUSG00000030772	http://www.genecards.org/cgi-bin/carddisp.pl?gene=DKK3	http://mar2016.archive.ensembl.org/Mus_musculus/Gene/Summary?db=core;g=ENSMUSG00000030772
FV0	TWIST1	0.315884	5.85708e-144	0.855138	0.490341	0.42	0.293	9128	16206	ENSMUSG00000035799	http://www.genecards.org/cgi-bin/carddisp.pl?gene=TWIST1	http://mar2016.archive.ensembl.org/Mus_musculus/Gene/Summary?db=core;g=ENSMUSG00000035799
FV0	GNPTG	0.31454	2.36418e-164	0.673907	0.346001	0.359	0.233	9128	16206	ENSMUSG00000035521	http://www.genecards.org/cgi-bin/carddisp.pl?gene=GNPTG	http://mar2016.archive.ensembl.org/Mus_musculus/Gene/Summary?db=core;g=ENSMUSG00000035521
FV0	IL6ST	0.3136	2.69038e-143	2.40382	1.73882	0.703	0.567	9128	16206	ENSMUSG00000021756	http://www.genecards.org/cgi-bin/carddisp.pl?gene=IL6ST	http://mar2016.archive.ensembl.org/Mus_musculus/Gene/Summary?db=core;g=ENSMUSG00000021756
FV0	ECH1	0.311259	3.45609e-131	1.55183	1.05662	0.603	0.485	9128	16206	ENSMUSG00000053898	http://www.genecards.org/cgi-bin/carddisp.pl?gene=ECH1	http://mar2016.archive.ensembl.org/Mus_musculus/Gene/Summary?db=core;g=ENSMUSG00000053898
FV0	RPL36A	0.308039	5.07054e-265	8.09883	6.34948	0.926	0.758	9128	16206	ENSMUSG00000079435	http://www.genecards.org/cgi-bin/carddisp.pl?gene=RPL36A	http://mar2016.archive.ensembl.org/Mus_musculus/Gene/Summary?db=core;g=ENSMUSG00000079435
FV0	FZD1	0.307102	4.8592e-116	1.30935	0.86656	0.497	0.368	9128	16206	ENSMUSG00000044674	http://www.genecards.org/cgi-bin/carddisp.pl?gene=FZD1	http://mar2016.archive.ensembl.org/Mus_musculus/Gene/Summary?db=core;g=ENSMUSG00000044674
FV0	ANP32A	0.306546	4.79889e-129	1.62759	1.1246	0.617	0.515	9128	16206	ENSMUSG00000032249	http://www.genecards.org/cgi-bin/carddisp.pl?gene=ANP32A	http://mar2016.archive.ensembl.org/Mus_musculus/Gene/Summary?db=core;g=ENSMUSG00000032249
FV0	GM10600	0.305071	7.51943e-243	0.900436	0.538217	0.371	0.178	9128	16206	ENSMUSG00000083929	http://www.genecards.org/cgi-bin/carddisp.pl?gene=GM10600	http://mar2016.archive.ensembl.org/Mus_musculus/Gene/Summary?db=core;g=ENSMUSG00000083929
FV0	RBMS1	0.304852	8.82601e-139	2.76692	2.04942	0.737	0.612	9128	16206	ENSMUSG00000026970	http://www.genecards.org/cgi-bin/carddisp.pl?gene=RBMS1	http://mar2016.archive.ensembl.org/Mus_musculus/Gene/Summary?db=core;g=ENSMUSG00000026970
FV0	SERF1	0.302668	4.51036e-123	0.616634	0.310689	0.3	0.214	9128	16206	ENSMUSG00000021643	http://www.genecards.org/cgi-bin/carddisp.pl?gene=SERF1	http://mar2016.archive.ensembl.org/Mus_musculus/Gene/Summary?db=core;g=ENSMUSG00000021643
FV0	PEBP1	0.300787	2.66243e-137	3.43779	2.60264	0.813	0.693	9128	16206	ENSMUSG00000032959	http://www.genecards.org/cgi-bin/carddisp.pl?gene=PEBP1	http://mar2016.archive.ensembl.org/Mus_musculus/Gene/Summary?db=core;g=ENSMUSG00000032959
FV0	ETFB	0.299101	8.51638e-122	1.22837	0.811128	0.533	0.437	9128	16206	ENSMUSG00000004610	http://www.genecards.org/cgi-bin/carddisp.pl?gene=ETFB	http://mar2016.archive.ensembl.org/Mus_musculus/Gene/Summary?db=core;g=ENSMUSG00000004610
FV0	OAZ1	0.298959	5.38408e-198	9.24425	7.32692	0.943	0.823	9128	16206	ENSMUSG00000035242	http://www.genecards.org/cgi-bin/carddisp.pl?gene=OAZ1	http://mar2016.archive.ensembl.org/Mus_musculus/Gene/Summary?db=core;g=ENSMUSG00000035242
FV0	FAM198B	0.298398	6.9426e-145	2.97497	2.23226	0.741	0.593	9128	16206	ENSMUSG00000027955	http://www.genecards.org/cgi-bin/carddisp.pl?gene=FAM198B	http://mar2016.archive.ensembl.org/Mus_musculus/Gene/Summary?db=core;g=ENSMUSG00000027955
FV0	ENG	0.297793	1.71385e-121	1.1143	0.71997	0.471	0.336	9128	16206	ENSMUSG00000026814	http://www.genecards.org/cgi-bin/carddisp.pl?gene=ENG	http://mar2016.archive.ensembl.org/Mus_musculus/Gene/Summary?db=core;g=ENSMUSG00000026814
FV0	AMOTL2	0.297312	5.95282e-94	1.04257	0.66218	0.398	0.296	9128	16206	ENSMUSG00000032531	http://www.genecards.org/cgi-bin/carddisp.pl?gene=AMOTL2	http://mar2016.archive.ensembl.org/Mus_musculus/Gene/Summary?db=core;g=ENSMUSG00000032531
FV0	COMT	0.297263	1.84859e-132	2.02364	1.46062	0.677	0.571	9128	16206	ENSMUSG00000000326	http://www.genecards.org/cgi-bin/carddisp.pl?gene=COMT	http://mar2016.archive.ensembl.org/Mus_musculus/Gene/Summary?db=core;g=ENSMUSG00000000326
FV0	B3GNT9	0.295701	2.48293e-150	0.712278	0.394953	0.385	0.249	9128	16206	ENSMUSG00000069920	http://www.genecards.org/cgi-bin/carddisp.pl?gene=B3GNT9	http://mar2016.archive.ensembl.org/Mus_musculus/Gene/Summary?db=core;g=ENSMUSG00000069920
FV0	RABAC1	0.295161	5.86106e-157	5.00721	3.89577	0.878	0.753	9128	16206	ENSMUSG00000003380	http://www.genecards.org/cgi-bin/carddisp.pl?gene=RABAC1	http://mar2016.archive.ensembl.org/Mus_musculus/Gene/Summary?db=core;g=ENSMUSG00000003380
FV0	PSMB8	0.294258	5.14866e-190	0.562702	0.274371	0.312	0.151	9128	16206	ENSMUSG00000024338	http://www.genecards.org/cgi-bin/carddisp.pl?gene=PSMB8	http://mar2016.archive.ensembl.org/Mus_musculus/Gene/Summary?db=core;g=ENSMUSG00000024338
FV0	TMEM9	0.293894	2.56353e-150	0.637502	0.335706	0.349	0.238	9128	16206	ENSMUSG00000026411	http://www.genecards.org/cgi-bin/carddisp.pl?gene=TMEM9	http://mar2016.archive.ensembl.org/Mus_musculus/Gene/Summary?db=core;g=ENSMUSG00000026411
FV0	MAN2A1	0.292374	2.69347e-95	1.5146	1.05332	0.512	0.393	9128	16206	ENSMUSG00000024085	http://www.genecards.org/cgi-bin/carddisp.pl?gene=MAN2A1	http://mar2016.archive.ensembl.org/Mus_musculus/Gene/Summary?db=core;g=ENSMUSG00000024085
FV0	ZFP503	0.292333	1.10196e-110	0.828925	0.493464	0.352	0.226	9128	16206	ENSMUSG00000039081	http://www.genecards.org/cgi-bin/carddisp.pl?gene=ZFP503	http://mar2016.archive.ensembl.org/Mus_musculus/Gene/Summary?db=core;g=ENSMUSG00000039081
FV0	CDC42EP5	0.292235	1.93492e-135	0.680715	0.372532	0.36	0.252	9128	16206	ENSMUSG00000063838	http://www.genecards.org/cgi-bin/carddisp.pl?gene=CDC42EP5	http://mar2016.archive.ensembl.org/Mus_musculus/Gene/Summary?db=core;g=ENSMUSG00000063838
FV0	H2AFV	0.29171	2.49646e-97	2.04254	1.48555	0.694	0.592	9128	16206	ENSMUSG00000041126	http://www.genecards.org/cgi-bin/carddisp.pl?gene=H2AFV	http://mar2016.archive.ensembl.org/Mus_musculus/Gene/Summary?db=core;g=ENSMUSG00000041126
FV0	ATXN10	0.290724	1.41455e-123	1.47632	1.02437	0.598	0.485	9128	16206	ENSMUSG00000016541	http://www.genecards.org/cgi-bin/carddisp.pl?gene=ATXN10	http://mar2016.archive.ensembl.org/Mus_musculus/Gene/Summary?db=core;g=ENSMUSG00000016541
FV0	SEP15	0.288244	1.05098e-143	5.21148	4.08656	0.853	0.748	9128	16206	ENSMUSG00000037072	http://www.genecards.org/cgi-bin/carddisp.pl?gene=SEP15	http://mar2016.archive.ensembl.org/Mus_musculus/Gene/Summary?db=core;g=ENSMUSG00000037072
FV0	EEF1D	0.287725	3.45772e-116	3.13551	2.38778	0.795	0.671	9128	16206	ENSMUSG00000055762	http://www.genecards.org/cgi-bin/carddisp.pl?gene=EEF1D	http://mar2016.archive.ensembl.org/Mus_musculus/Gene/Summary?db=core;g=ENSMUSG00000055762
FV0	SEC11A	0.287535	1.32821e-109	1.88176	1.36103	0.671	0.572	9128	16206	ENSMUSG00000025724	http://www.genecards.org/cgi-bin/carddisp.pl?gene=SEC11A	http://mar2016.archive.ensembl.org/Mus_musculus/Gene/Summary?db=core;g=ENSMUSG00000025724
FV0	UFC1	0.287516	1.8229e-107	1.51517	1.06071	0.598	0.513	9128	16206	ENSMUSG00000062963	http://www.genecards.org/cgi-bin/carddisp.pl?gene=UFC1	http://mar2016.archive.ensembl.org/Mus_musculus/Gene/Summary?db=core;g=ENSMUSG00000062963
FV0	NTRK3	0.287078	1.12092e-172	2.00586	1.46348	0.58	0.398	9128	16206	ENSMUSG00000059146	http://www.genecards.org/cgi-bin/carddisp.pl?gene=NTRK3	http://mar2016.archive.ensembl.org/Mus_musculus/Gene/Summary?db=core;g=ENSMUSG00000059146
FV0	TCEAL8	0.286902	6.56553e-112	1.35254	0.928283	0.56	0.452	9128	16206	ENSMUSG00000051579	http://www.genecards.org/cgi-bin/carddisp.pl?gene=TCEAL8	http://mar2016.archive.ensembl.org/Mus_musculus/Gene/Summary?db=core;g=ENSMUSG00000051579
FV0	MFAP5	0.286685	0	10.7917	8.66665	0.918	0.706	9128	16206	ENSMUSG00000030116	http://www.genecards.org/cgi-bin/carddisp.pl?gene=MFAP5	http://mar2016.archive.ensembl.org/Mus_musculus/Gene/Summary?db=core;g=ENSMUSG00000030116
FV0	PSMB10	0.286358	2.33799e-150	0.588976	0.302911	0.332	0.198	9128	16206	ENSMUSG00000031897	http://www.genecards.org/cgi-bin/carddisp.pl?gene=PSMB10	http://mar2016.archive.ensembl.org/Mus_musculus/Gene/Summary?db=core;g=ENSMUSG00000031897
FV0	NDN	0.285658	5.79698e-94	0.706278	0.399775	0.309	0.202	9128	16206	ENSMUSG00000033585	http://www.genecards.org/cgi-bin/carddisp.pl?gene=NDN	http://mar2016.archive.ensembl.org/Mus_musculus/Gene/Summary?db=core;g=ENSMUSG00000033585
FV0	THBD	0.28475	1.89352e-86	1.61015	1.14263	0.449	0.321	9128	16206	ENSMUSG00000074743	http://www.genecards.org/cgi-bin/carddisp.pl?gene=THBD	http://mar2016.archive.ensembl.org/Mus_musculus/Gene/Summary?db=core;g=ENSMUSG00000074743
FV0	GULP1	0.284255	2.16405e-124	0.84928	0.518565	0.416	0.294	9128	16206	ENSMUSG00000056870	http://www.genecards.org/cgi-bin/carddisp.pl?gene=GULP1	http://mar2016.archive.ensembl.org/Mus_musculus/Gene/Summary?db=core;g=ENSMUSG00000056870
FV0	CTSO	0.28295	7.66489e-136	0.648142	0.354622	0.342	0.212	9128	16206	ENSMUSG00000028015	http://www.genecards.org/cgi-bin/carddisp.pl?gene=CTSO	http://mar2016.archive.ensembl.org/Mus_musculus/Gene/Summary?db=core;g=ENSMUSG00000028015
FV0	GPC6	0.282773	5.76453e-151	2.67493	2.02083	0.716	0.563	9128	16206	ENSMUSG00000058571	http://www.genecards.org/cgi-bin/carddisp.pl?gene=GPC6	http://mar2016.archive.ensembl.org/Mus_musculus/Gene/Summary?db=core;g=ENSMUSG00000058571
FV0	SRA1	0.282462	1.77269e-113	1.30008	0.891092	0.553	0.46	9128	16206	ENSMUSG00000006050	http://www.genecards.org/cgi-bin/carddisp.pl?gene=SRA1	http://mar2016.archive.ensembl.org/Mus_musculus/Gene/Summary?db=core;g=ENSMUSG00000006050
FV0	SFXN1	0.281346	4.13867e-111	0.85276	0.524493	0.409	0.304	9128	16206	ENSMUSG00000021474	http://www.genecards.org/cgi-bin/carddisp.pl?gene=SFXN1	http://mar2016.archive.ensembl.org/Mus_musculus/Gene/Summary?db=core;g=ENSMUSG00000021474
FV0	NBL1	0.281138	1.61352e-92	2.32308	1.7347	0.605	0.478	9128	16206	ENSMUSG00000041120	http://www.genecards.org/cgi-bin/carddisp.pl?gene=NBL1	http://mar2016.archive.ensembl.org/Mus_musculus/Gene/Summary?db=core;g=ENSMUSG00000041120
FV0	PRRX2	0.280645	1.23608e-171	0.80899	0.489202	0.378	0.211	9128	16206	ENSMUSG00000039476	http://www.genecards.org/cgi-bin/carddisp.pl?gene=PRRX2	http://mar2016.archive.ensembl.org/Mus_musculus/Gene/Summary?db=core;g=ENSMUSG00000039476
FV0	METTL1	0.279866	1.58498e-99	0.830827	0.507993	0.381	0.281	9128	16206	ENSMUSG00000006732	http://www.genecards.org/cgi-bin/carddisp.pl?gene=METTL1	http://mar2016.archive.ensembl.org/Mus_musculus/Gene/Summary?db=core;g=ENSMUSG00000006732
FV0	MEG3	0.279045	0	10.781	8.70917	0.877	0.626	9128	16206	ENSMUSG00000021268	http://www.genecards.org/cgi-bin/carddisp.pl?gene=MEG3	http://mar2016.archive.ensembl.org/Mus_musculus/Gene/Summary?db=core;g=ENSMUSG00000021268
FV0	GM9780	0.277841	1.06954e-115	0.696401	0.399232	0.358	0.261	9128	16206	ENSMUSG00000094800	http://www.genecards.org/cgi-bin/carddisp.pl?gene=GM9780	http://mar2016.archive.ensembl.org/Mus_musculus/Gene/Summary?db=core;g=ENSMUSG00000094800
FV0	OAT	0.277697	1.20786e-143	4.61495	3.63181	0.852	0.738	9128	16206	ENSMUSG00000030934	http://www.genecards.org/cgi-bin/carddisp.pl?gene=OAT	http://mar2016.archive.ensembl.org/Mus_musculus/Gene/Summary?db=core;g=ENSMUSG00000030934
FV0	MAN2B1	0.277542	5.88383e-116	0.772068	0.461948	0.388	0.276	9128	16206	ENSMUSG00000005142	http://www.genecards.org/cgi-bin/carddisp.pl?gene=MAN2B1	http://mar2016.archive.ensembl.org/Mus_musculus/Gene/Summary?db=core;g=ENSMUSG00000005142
FV0	HOXA7	0.277468	8.97302e-83	0.806571	0.490489	0.324	0.221	9128	16206	ENSMUSG00000038236	http://www.genecards.org/cgi-bin/carddisp.pl?gene=HOXA7	http://mar2016.archive.ensembl.org/Mus_musculus/Gene/Summary?db=core;g=ENSMUSG00000038236
FV0	FMNL2	0.276884	6.2714e-123	0.677594	0.384638	0.335	0.204	9128	16206	ENSMUSG00000036053	http://www.genecards.org/cgi-bin/carddisp.pl?gene=FMNL2	http://mar2016.archive.ensembl.org/Mus_musculus/Gene/Summary?db=core;g=ENSMUSG00000036053
FV0	CRELD2	0.275696	5.54858e-95	0.919864	0.585907	0.379	0.297	9128	16206	ENSMUSG00000023272	http://www.genecards.org/cgi-bin/carddisp.pl?gene=CRELD2	http://mar2016.archive.ensembl.org/Mus_musculus/Gene/Summary?db=core;g=ENSMUSG00000023272
FV0	ASAP1	0.275127	9.81662e-106	1.4985	1.06471	0.566	0.458	9128	16206	ENSMUSG00000022377	http://www.genecards.org/cgi-bin/carddisp.pl?gene=ASAP1	http://mar2016.archive.ensembl.org/Mus_musculus/Gene/Summary?db=core;g=ENSMUSG00000022377
FV0	RPL23	0.274093	1.34871e-246	23.0783	18.912	0.982	0.894	9128	16206	ENSMUSG00000071415	http://www.genecards.org/cgi-bin/carddisp.pl?gene=RPL23	http://mar2016.archive.ensembl.org/Mus_musculus/Gene/Summary?db=core;g=ENSMUSG00000071415
FV0	OST4	0.27322	5.7894e-136	4.02334	3.15666	0.842	0.703	9128	16206	ENSMUSG00000038803	http://www.genecards.org/cgi-bin/carddisp.pl?gene=OST4	http://mar2016.archive.ensembl.org/Mus_musculus/Gene/Summary?db=core;g=ENSMUSG00000038803
FV0	JTB	0.273063	1.46561e-104	1.0706	0.713548	0.481	0.412	9128	16206	ENSMUSG00000027937	http://www.genecards.org/cgi-bin/carddisp.pl?gene=JTB	http://mar2016.archive.ensembl.org/Mus_musculus/Gene/Summary?db=core;g=ENSMUSG00000027937
FV0	ANGPT2	0.271861	8.70868e-67	0.921622	0.591585	0.342	0.257	9128	16206	ENSMUSG00000031465	http://www.genecards.org/cgi-bin/carddisp.pl?gene=ANGPT2	http://mar2016.archive.ensembl.org/Mus_musculus/Gene/Summary?db=core;g=ENSMUSG00000031465
FV0	LRRK1	0.270218	2.84969e-153	0.820793	0.509791	0.405	0.246	9128	16206	ENSMUSG00000015133	http://www.genecards.org/cgi-bin/carddisp.pl?gene=LRRK1	http://mar2016.archive.ensembl.org/Mus_musculus/Gene/Summary?db=core;g=ENSMUSG00000015133
FV0	ERP29	0.269525	1.91659e-109	1.51315	1.08489	0.603	0.503	9128	16206	ENSMUSG00000029616	http://www.genecards.org/cgi-bin/carddisp.pl?gene=ERP29	http://mar2016.archive.ensembl.org/Mus_musculus/Gene/Summary?db=core;g=ENSMUSG00000029616
FV0	SASH1	0.268671	7.70694e-98	1.22646	0.848147	0.496	0.376	9128	16206	ENSMUSG00000015305	http://www.genecards.org/cgi-bin/carddisp.pl?gene=SASH1	http://mar2016.archive.ensembl.org/Mus_musculus/Gene/Summary?db=core;g=ENSMUSG00000015305
FV0	SERPINB9	0.267833	4.486e-87	0.777599	0.476414	0.349	0.262	9128	16206	ENSMUSG00000045827	http://www.genecards.org/cgi-bin/carddisp.pl?gene=SERPINB9	http://mar2016.archive.ensembl.org/Mus_musculus/Gene/Summary?db=core;g=ENSMUSG00000045827
FV0	MRPS21	0.267276	9.22305e-71	1.54038	1.11076	0.589	0.517	9128	16206	ENSMUSG00000054312	http://www.genecards.org/cgi-bin/carddisp.pl?gene=MRPS21	http://mar2016.archive.ensembl.org/Mus_musculus/Gene/Summary?db=core;g=ENSMUSG00000054312
FV0	CHCHD2	0.266874	1.03107e-237	8.88484	7.21548	0.945	0.8	9128	16206	ENSMUSG00000070493	http://www.genecards.org/cgi-bin/carddisp.pl?gene=CHCHD2	http://mar2016.archive.ensembl.org/Mus_musculus/Gene/Summary?db=core;g=ENSMUSG00000070493
FV0	ICAM1	0.266448	2.06318e-193	0.574313	0.308826	0.303	0.143	9128	16206	ENSMUSG00000037405	http://www.genecards.org/cgi-bin/carddisp.pl?gene=ICAM1	http://mar2016.archive.ensembl.org/Mus_musculus/Gene/Summary?db=core;g=ENSMUSG00000037405
FV0	MYDGF	0.265645	1.12954e-108	1.17502	0.809239	0.524	0.439	9128	16206	ENSMUSG00000019579	http://www.genecards.org/cgi-bin/carddisp.pl?gene=MYDGF	http://mar2016.archive.ensembl.org/Mus_musculus/Gene/Summary?db=core;g=ENSMUSG00000019579
FV0	EFEMP2	0.265354	3.35563e-92	1.58871	1.15379	0.591	0.504	9128	16206	ENSMUSG00000024909	http://www.genecards.org/cgi-bin/carddisp.pl?gene=EFEMP2	http://mar2016.archive.ensembl.org/Mus_musculus/Gene/Summary?db=core;g=ENSMUSG00000024909
FV0	H2-T22	0.264886	3.30826e-116	0.75094	0.457245	0.393	0.273	9128	16206	ENSMUSG00000056116	http://www.genecards.org/cgi-bin/carddisp.pl?gene=H2-T22	http://mar2016.archive.ensembl.org/Mus_musculus/Gene/Summary?db=core;g=ENSMUSG00000056116
FV0	FAM114A1	0.264367	1.74088e-106	1.18197	0.816627	0.515	0.408	9128	16206	ENSMUSG00000029185	http://www.genecards.org/cgi-bin/carddisp.pl?gene=FAM114A1	http://mar2016.archive.ensembl.org/Mus_musculus/Gene/Summary?db=core;g=ENSMUSG00000029185
FV0	TMEM256	0.262752	7.17636e-73	1.94558	1.45513	0.657	0.566	9128	16206	ENSMUSG00000070394	http://www.genecards.org/cgi-bin/carddisp.pl?gene=TMEM256	http://mar2016.archive.ensembl.org/Mus_musculus/Gene/Summary?db=core;g=ENSMUSG00000070394
FV0	RYK	0.262179	2.20939e-100	1.75384	1.29623	0.643	0.548	9128	16206	ENSMUSG00000032547	http://www.genecards.org/cgi-bin/carddisp.pl?gene=RYK	http://mar2016.archive.ensembl.org/Mus_musculus/Gene/Summary?db=core;g=ENSMUSG00000032547
FV0	GGCX	0.261358	5.71659e-115	0.585389	0.322694	0.317	0.216	9128	16206	ENSMUSG00000053460	http://www.genecards.org/cgi-bin/carddisp.pl?gene=GGCX	http://mar2016.archive.ensembl.org/Mus_musculus/Gene/Summary?db=core;g=ENSMUSG00000053460
FV0	NEDD4	0.260976	9.88422e-153	8.54994	6.96964	0.93	0.862	9128	16206	ENSMUSG00000032216	http://www.genecards.org/cgi-bin/carddisp.pl?gene=NEDD4	http://mar2016.archive.ensembl.org/Mus_musculus/Gene/Summary?db=core;g=ENSMUSG00000032216
FV0	LMAN1	0.259975	3.02873e-96	1.79094	1.33072	0.639	0.538	9128	16206	ENSMUSG00000041891	http://www.genecards.org/cgi-bin/carddisp.pl?gene=LMAN1	http://mar2016.archive.ensembl.org/Mus_musculus/Gene/Summary?db=core;g=ENSMUSG00000041891
FV0	GRINA	0.259868	1.05326e-97	1.2481	0.877535	0.534	0.424	9128	16206	ENSMUSG00000022564	http://www.genecards.org/cgi-bin/carddisp.pl?gene=GRINA	http://mar2016.archive.ensembl.org/Mus_musculus/Gene/Summary?db=core;g=ENSMUSG00000022564
FV0	IKBIP	0.259058	3.06475e-102	1.64902	1.21361	0.62	0.52	9128	16206	ENSMUSG00000019975	http://www.genecards.org/cgi-bin/carddisp.pl?gene=IKBIP	http://mar2016.archive.ensembl.org/Mus_musculus/Gene/Summary?db=core;g=ENSMUSG00000019975
FV0	MAGED1	0.258642	3.80249e-94	1.63998	1.20669	0.604	0.507	9128	16206	ENSMUSG00000025151	http://www.genecards.org/cgi-bin/carddisp.pl?gene=MAGED1	http://mar2016.archive.ensembl.org/Mus_musculus/Gene/Summary?db=core;g=ENSMUSG00000025151
FV0	RPL35A	0.258129	1.4043e-260	19.2289	15.9149	0.973	0.854	9128	16206	ENSMUSG00000060636	http://www.genecards.org/cgi-bin/carddisp.pl?gene=RPL35A	http://mar2016.archive.ensembl.org/Mus_musculus/Gene/Summary?db=core;g=ENSMUSG00000060636
FV0	REEP3	0.25811	7.25969e-89	2.69738	2.09168	0.738	0.635	9128	16206	ENSMUSG00000019873	http://www.genecards.org/cgi-bin/carddisp.pl?gene=REEP3	http://mar2016.archive.ensembl.org/Mus_musculus/Gene/Summary?db=core;g=ENSMUSG00000019873
FV0	JAK1	0.256932	7.88452e-97	1.84264	1.37891	0.647	0.544	9128	16206	ENSMUSG00000028530	http://www.genecards.org/cgi-bin/carddisp.pl?gene=JAK1	http://mar2016.archive.ensembl.org/Mus_musculus/Gene/Summary?db=core;g=ENSMUSG00000028530
FV0	ID3	0.256832	5.71476e-160	10.5381	8.6565	0.927	0.823	9128	16206	ENSMUSG00000007872	http://www.genecards.org/cgi-bin/carddisp.pl?gene=ID3	http://mar2016.archive.ensembl.org/Mus_musculus/Gene/Summary?db=core;g=ENSMUSG00000007872
FV0	P4HB	0.255033	6.92464e-112	3.94257	3.14172	0.831	0.723	9128	16206	ENSMUSG00000025130	http://www.genecards.org/cgi-bin/carddisp.pl?gene=P4HB	http://mar2016.archive.ensembl.org/Mus_musculus/Gene/Summary?db=core;g=ENSMUSG00000025130
FV0	EPS15	0.254947	4.43604e-97	0.982102	0.661037	0.453	0.343	9128	16206	ENSMUSG00000028552	http://www.genecards.org/cgi-bin/carddisp.pl?gene=EPS15	http://mar2016.archive.ensembl.org/Mus_musculus/Gene/Summary?db=core;g=ENSMUSG00000028552
FV0	TGFBR3	0.254719	1.05757e-109	1.25725	0.891918	0.521	0.379	9128	16206	ENSMUSG00000029287	http://www.genecards.org/cgi-bin/carddisp.pl?gene=TGFBR3	http://mar2016.archive.ensembl.org/Mus_musculus/Gene/Summary?db=core;g=ENSMUSG00000029287
FV0	TPST1	0.254072	1.15133e-107	0.933072	0.620931	0.456	0.366	9128	16206	ENSMUSG00000034118	http://www.genecards.org/cgi-bin/carddisp.pl?gene=TPST1	http://mar2016.archive.ensembl.org/Mus_musculus/Gene/Summary?db=core;g=ENSMUSG00000034118
FV0	FDX1	0.252757	8.86729e-87	0.964241	0.648569	0.43	0.377	9128	16206	ENSMUSG00000032051	http://www.genecards.org/cgi-bin/carddisp.pl?gene=FDX1	http://mar2016.archive.ensembl.org/Mus_musculus/Gene/Summary?db=core;g=ENSMUSG00000032051
FV0	SERPINB6A	0.252093	5.09308e-145	3.46592	2.74993	0.8	0.661	9128	16206	ENSMUSG00000060147	http://www.genecards.org/cgi-bin/carddisp.pl?gene=SERPINB6A	http://mar2016.archive.ensembl.org/Mus_musculus/Gene/Summary?db=core;g=ENSMUSG00000060147
FV0	TXNDC5	0.250689	2.65231e-94	1.86887	1.41127	0.653	0.551	9128	16206	ENSMUSG00000038991	http://www.genecards.org/cgi-bin/carddisp.pl?gene=TXNDC5	http://mar2016.archive.ensembl.org/Mus_musculus/Gene/Summary?db=core;g=ENSMUSG00000038991
FV1	DMD	2.7912	0	19.3798	1.94419	0.885	0.444	3286	22048	ENSMUSG00000045103	http://www.genecards.org/cgi-bin/carddisp.pl?gene=DMD	http://mar2016.archive.ensembl.org/Mus_musculus/Gene/Summary?db=core;g=ENSMUSG00000045103
FV1	ENAH	2.53978	0	13.9732	1.57494	0.787	0.393	3286	22048	ENSMUSG00000022995	http://www.genecards.org/cgi-bin/carddisp.pl?gene=ENAH	http://mar2016.archive.ensembl.org/Mus_musculus/Gene/Summary?db=core;g=ENSMUSG00000022995
FV1	MYOM1	2.38027	0	7.39425	0.612318	0.656	0.22	3286	22048	ENSMUSG00000024049	http://www.genecards.org/cgi-bin/carddisp.pl?gene=MYOM1	http://mar2016.archive.ensembl.org/Mus_musculus/Gene/Summary?db=core;g=ENSMUSG00000024049
FV1	COL18A1	2.17021	0	15.1284	2.58339	0.789	0.391	3286	22048	ENSMUSG00000001435	http://www.genecards.org/cgi-bin/carddisp.pl?gene=COL18A1	http://mar2016.archive.ensembl.org/Mus_musculus/Gene/Summary?db=core;g=ENSMUSG00000001435
FV1	MCAM	2.01733	0	7.71598	1.15297	0.663	0.282	3286	22048	ENSMUSG00000032135	http://www.genecards.org/cgi-bin/carddisp.pl?gene=MCAM	http://mar2016.archive.ensembl.org/Mus_musculus/Gene/Summary?db=core;g=ENSMUSG00000032135
FV1	MYH11	2.00259	0	36.9583	8.47257	0.945	0.468	3286	22048	ENSMUSG00000018830	http://www.genecards.org/cgi-bin/carddisp.pl?gene=MYH11	http://mar2016.archive.ensembl.org/Mus_musculus/Gene/Summary?db=core;g=ENSMUSG00000018830
FV1	PTPRZ1	1.98026	0	6.08943	0.796775	0.482	0.192	3286	22048	ENSMUSG00000068748	http://www.genecards.org/cgi-bin/carddisp.pl?gene=PTPRZ1	http://mar2016.archive.ensembl.org/Mus_musculus/Gene/Summary?db=core;g=ENSMUSG00000068748
FV1	PPP1R12B	1.97241	0	8.741	1.48227	0.744	0.466	3286	22048	ENSMUSG00000073557	http://www.genecards.org/cgi-bin/carddisp.pl?gene=PPP1R12B	http://mar2016.archive.ensembl.org/Mus_musculus/Gene/Summary?db=core;g=ENSMUSG00000073557
FV1	PCDH7	1.96701	0	19.1593	4.15641	0.906	0.723	3286	22048	ENSMUSG00000029108	http://www.genecards.org/cgi-bin/carddisp.pl?gene=PCDH7	http://mar2016.archive.ensembl.org/Mus_musculus/Gene/Summary?db=core;g=ENSMUSG00000029108
FV1	TNS1	1.95672	0	16.9117	3.61429	0.891	0.715	3286	22048	ENSMUSG00000055322	http://www.genecards.org/cgi-bin/carddisp.pl?gene=TNS1	http://mar2016.archive.ensembl.org/Mus_musculus/Gene/Summary?db=core;g=ENSMUSG00000055322
FV1	FLNA	1.90583	0	27.4254	6.58566	0.935	0.732	3286	22048	ENSMUSG00000031328	http://www.genecards.org/cgi-bin/carddisp.pl?gene=FLNA	http://mar2016.archive.ensembl.org/Mus_musculus/Gene/Summary?db=core;g=ENSMUSG00000031328
FV1	MALAT1	1.86988	0	1744.78	476.638	1	0.998	3286	22048	ENSMUSG00000092341	http://www.genecards.org/cgi-bin/carddisp.pl?gene=MALAT1	http://mar2016.archive.ensembl.org/Mus_musculus/Gene/Summary?db=core;g=ENSMUSG00000092341
FV1	ITGA8	1.82907	0	17.6901	4.26026	0.867	0.578	3286	22048	ENSMUSG00000026768	http://www.genecards.org/cgi-bin/carddisp.pl?gene=ITGA8	http://mar2016.archive.ensembl.org/Mus_musculus/Gene/Summary?db=core;g=ENSMUSG00000026768
FV1	SYNPO2	1.7873	0	6.84227	1.27202	0.643	0.32	3286	22048	ENSMUSG00000050315	http://www.genecards.org/cgi-bin/carddisp.pl?gene=SYNPO2	http://mar2016.archive.ensembl.org/Mus_musculus/Gene/Summary?db=core;g=ENSMUSG00000050315
FV1	NAV2	1.78344	0	4.41681	0.57353	0.507	0.269	3286	22048	ENSMUSG00000052512	http://www.genecards.org/cgi-bin/carddisp.pl?gene=NAV2	http://mar2016.archive.ensembl.org/Mus_musculus/Gene/Summary?db=core;g=ENSMUSG00000052512
FV1	ADCY5	1.78289	0	5.2777	0.824301	0.588	0.335	3286	22048	ENSMUSG00000022840	http://www.genecards.org/cgi-bin/carddisp.pl?gene=ADCY5	http://mar2016.archive.ensembl.org/Mus_musculus/Gene/Summary?db=core;g=ENSMUSG00000022840
FV1	NPNT	1.76948	0	8.96945	1.92418	0.67	0.304	3286	22048	ENSMUSG00000040998	http://www.genecards.org/cgi-bin/carddisp.pl?gene=NPNT	http://mar2016.archive.ensembl.org/Mus_musculus/Gene/Summary?db=core;g=ENSMUSG00000040998
FV1	LPP	1.72929	0	17.0902	4.45603	0.841	0.717	3286	22048	ENSMUSG00000033306	http://www.genecards.org/cgi-bin/carddisp.pl?gene=LPP	http://mar2016.archive.ensembl.org/Mus_musculus/Gene/Summary?db=core;g=ENSMUSG00000033306
FV1	BCAM	1.72202	0	6.24955	1.19751	0.605	0.308	3286	22048	ENSMUSG00000002980	http://www.genecards.org/cgi-bin/carddisp.pl?gene=BCAM	http://mar2016.archive.ensembl.org/Mus_musculus/Gene/Summary?db=core;g=ENSMUSG00000002980
FV1	CSPG4	1.72032	0	6.20787	1.18746	0.622	0.353	3286	22048	ENSMUSG00000032911	http://www.genecards.org/cgi-bin/carddisp.pl?gene=CSPG4	http://mar2016.archive.ensembl.org/Mus_musculus/Gene/Summary?db=core;g=ENSMUSG00000032911
FV1	MAP1B	1.71446	0	16.1623	4.22963	0.849	0.666	3286	22048	ENSMUSG00000052727	http://www.genecards.org/cgi-bin/carddisp.pl?gene=MAP1B	http://mar2016.archive.ensembl.org/Mus_musculus/Gene/Summary?db=core;g=ENSMUSG00000052727
FV1	GM26632	1.66675	0	3.03023	0.26937	0.371	0.156	3286	22048	ENSMUSG00000097442	http://www.genecards.org/cgi-bin/carddisp.pl?gene=GM26632	http://mar2016.archive.ensembl.org/Mus_musculus/Gene/Summary?db=core;g=ENSMUSG00000097442
FV1	SMTN	1.6525	0	8.29138	1.95548	0.725	0.532	3286	22048	ENSMUSG00000020439	http://www.genecards.org/cgi-bin/carddisp.pl?gene=SMTN	http://mar2016.archive.ensembl.org/Mus_musculus/Gene/Summary?db=core;g=ENSMUSG00000020439
FV1	SCUBE3	1.62171	0	3.50105	0.46262	0.456	0.203	3286	22048	ENSMUSG00000038677	http://www.genecards.org/cgi-bin/carddisp.pl?gene=SCUBE3	http://mar2016.archive.ensembl.org/Mus_musculus/Gene/Summary?db=core;g=ENSMUSG00000038677
FV1	PLCB4	1.59333	0	7.17259	1.70843	0.664	0.495	3286	22048	ENSMUSG00000039943	http://www.genecards.org/cgi-bin/carddisp.pl?gene=PLCB4	http://mar2016.archive.ensembl.org/Mus_musculus/Gene/Summary?db=core;g=ENSMUSG00000039943
FV1	PPP1R12A	1.58445	0	8.03438	2.01254	0.7	0.511	3286	22048	ENSMUSG00000019907	http://www.genecards.org/cgi-bin/carddisp.pl?gene=PPP1R12A	http://mar2016.archive.ensembl.org/Mus_musculus/Gene/Summary?db=core;g=ENSMUSG00000019907
FV1	THSD4	1.57738	0	3.9347	0.65357	0.495	0.271	3286	22048	ENSMUSG00000032289	http://www.genecards.org/cgi-bin/carddisp.pl?gene=THSD4	http://mar2016.archive.ensembl.org/Mus_musculus/Gene/Summary?db=core;g=ENSMUSG00000032289
FV1	NEXN	1.57198	0	6.04235	1.36866	0.611	0.435	3286	22048	ENSMUSG00000039103	http://www.genecards.org/cgi-bin/carddisp.pl?gene=NEXN	http://mar2016.archive.ensembl.org/Mus_musculus/Gene/Summary?db=core;g=ENSMUSG00000039103
FV1	POSTN	1.5694	0	12.0587	3.4001	0.705	0.388	3286	22048	ENSMUSG00000027750	http://www.genecards.org/cgi-bin/carddisp.pl?gene=POSTN	http://mar2016.archive.ensembl.org/Mus_musculus/Gene/Summary?db=core;g=ENSMUSG00000027750
FV1	JPH2	1.5658	0	3.33578	0.464587	0.446	0.235	3286	22048	ENSMUSG00000017817	http://www.genecards.org/cgi-bin/carddisp.pl?gene=JPH2	http://mar2016.archive.ensembl.org/Mus_musculus/Gene/Summary?db=core;g=ENSMUSG00000017817
FV1	ITGA9	1.55319	0	5.54467	1.23014	0.573	0.453	3286	22048	ENSMUSG00000039115	http://www.genecards.org/cgi-bin/carddisp.pl?gene=ITGA9	http://mar2016.archive.ensembl.org/Mus_musculus/Gene/Summary?db=core;g=ENSMUSG00000039115
FV1	ROCK1	1.53536	0	11.0705	3.16424	0.759	0.696	3286	22048	ENSMUSG00000024290	http://www.genecards.org/cgi-bin/carddisp.pl?gene=ROCK1	http://mar2016.archive.ensembl.org/Mus_musculus/Gene/Summary?db=core;g=ENSMUSG00000024290
FV1	FBLIM1	1.52116	0	11.6452	3.40565	0.798	0.636	3286	22048	ENSMUSG00000006219	http://www.genecards.org/cgi-bin/carddisp.pl?gene=FBLIM1	http://mar2016.archive.ensembl.org/Mus_musculus/Gene/Summary?db=core;g=ENSMUSG00000006219
FV1	FILIP1L	1.5181	0	10.5832	3.04422	0.726	0.559	3286	22048	ENSMUSG00000043336	http://www.genecards.org/cgi-bin/carddisp.pl?gene=FILIP1L	http://mar2016.archive.ensembl.org/Mus_musculus/Gene/Summary?db=core;g=ENSMUSG00000043336
FV1	XIST	1.50592	0	21.72	6.99981	0.689	0.591	3286	22048	ENSMUSG00000086503	http://www.genecards.org/cgi-bin/carddisp.pl?gene=XIST	http://mar2016.archive.ensembl.org/Mus_musculus/Gene/Summary?db=core;g=ENSMUSG00000086503
FV1	MYLK	1.48229	0	10.6768	3.17935	0.773	0.547	3286	22048	ENSMUSG00000022836	http://www.genecards.org/cgi-bin/carddisp.pl?gene=MYLK	http://mar2016.archive.ensembl.org/Mus_musculus/Gene/Summary?db=core;g=ENSMUSG00000022836
FV1	DST	1.46429	0	12.5732	3.91912	0.834	0.789	3286	22048	ENSMUSG00000026131	http://www.genecards.org/cgi-bin/carddisp.pl?gene=DST	http://mar2016.archive.ensembl.org/Mus_musculus/Gene/Summary?db=core;g=ENSMUSG00000026131
FV1	MIR143HG	1.45796	0	2.38528	0.232268	0.311	0.143	3286	22048	ENSMUSG00000097324	http://www.genecards.org/cgi-bin/carddisp.pl?gene=MIR143HG	http://mar2016.archive.ensembl.org/Mus_musculus/Gene/Summary?db=core;g=ENSMUSG00000097324
FV1	NCAM1	1.45527	0	6.59003	1.76799	0.602	0.365	3286	22048	ENSMUSG00000039542	http://www.genecards.org/cgi-bin/carddisp.pl?gene=NCAM1	http://mar2016.archive.ensembl.org/Mus_musculus/Gene/Summary?db=core;g=ENSMUSG00000039542
FV1	PDLIM5	1.44626	0	5.80551	1.49743	0.609	0.531	3286	22048	ENSMUSG00000028273	http://www.genecards.org/cgi-bin/carddisp.pl?gene=PDLIM5	http://mar2016.archive.ensembl.org/Mus_musculus/Gene/Summary?db=core;g=ENSMUSG00000028273
FV1	WWP2	1.42655	0	4.14563	0.914275	0.481	0.328	3286	22048	ENSMUSG00000031930	http://www.genecards.org/cgi-bin/carddisp.pl?gene=WWP2	http://mar2016.archive.ensembl.org/Mus_musculus/Gene/Summary?db=core;g=ENSMUSG00000031930
FV1	DMPK	1.41673	0	3.85426	0.818212	0.514	0.346	3286	22048	ENSMUSG00000030409	http://www.genecards.org/cgi-bin/carddisp.pl?gene=DMPK	http://mar2016.archive.ensembl.org/Mus_musculus/Gene/Summary?db=core;g=ENSMUSG00000030409
FV1	NBEAL1	1.41411	0	9.78358	3.04644	0.775	0.765	3286	22048	ENSMUSG00000073664	http://www.genecards.org/cgi-bin/carddisp.pl?gene=NBEAL1	http://mar2016.archive.ensembl.org/Mus_musculus/Gene/Summary?db=core;g=ENSMUSG00000073664
FV1	ITGA5	1.38617	0	3.33267	0.657586	0.39	0.276	3286	22048	ENSMUSG00000000555	http://www.genecards.org/cgi-bin/carddisp.pl?gene=ITGA5	http://mar2016.archive.ensembl.org/Mus_musculus/Gene/Summary?db=core;g=ENSMUSG00000000555
FV1	ZFHX3	1.38469	0	7.10632	2.1045	0.68	0.634	3286	22048	ENSMUSG00000038872	http://www.genecards.org/cgi-bin/carddisp.pl?gene=ZFHX3	http://mar2016.archive.ensembl.org/Mus_musculus/Gene/Summary?db=core;g=ENSMUSG00000038872
FV1	RBPMS	1.38351	0	7.56013	2.28096	0.706	0.595	3286	22048	ENSMUSG00000031586	http://www.genecards.org/cgi-bin/carddisp.pl?gene=RBPMS	http://mar2016.archive.ensembl.org/Mus_musculus/Gene/Summary?db=core;g=ENSMUSG00000031586
FV1	PNISR	1.37894	0	6.79239	1.99618	0.672	0.661	3286	22048	ENSMUSG00000028248	http://www.genecards.org/cgi-bin/carddisp.pl?gene=PNISR	http://mar2016.archive.ensembl.org/Mus_musculus/Gene/Summary?db=core;g=ENSMUSG00000028248
FV1	FBXO30	1.37825	0	3.55039	0.750466	0.43	0.317	3286	22048	ENSMUSG00000047648	http://www.genecards.org/cgi-bin/carddisp.pl?gene=FBXO30	http://mar2016.archive.ensembl.org/Mus_musculus/Gene/Summary?db=core;g=ENSMUSG00000047648
FV1	ATP2B4	1.3763	0	4.46003	1.10323	0.535	0.472	3286	22048	ENSMUSG00000026463	http://www.genecards.org/cgi-bin/carddisp.pl?gene=ATP2B4	http://mar2016.archive.ensembl.org/Mus_musculus/Gene/Summary?db=core;g=ENSMUSG00000026463
FV1	MYOCD	1.37157	0	2.6752	0.420354	0.385	0.202	3286	22048	ENSMUSG00000020542	http://www.genecards.org/cgi-bin/carddisp.pl?gene=MYOCD	http://mar2016.archive.ensembl.org/Mus_musculus/Gene/Summary?db=core;g=ENSMUSG00000020542
FV1	PDE3A	1.35526	0	5.31848	1.46967	0.575	0.523	3286	22048	ENSMUSG00000041741	http://www.genecards.org/cgi-bin/carddisp.pl?gene=PDE3A	http://mar2016.archive.ensembl.org/Mus_musculus/Gene/Summary?db=core;g=ENSMUSG00000041741
FV1	CAMK2D	1.35183	0	5.95337	1.72429	0.621	0.634	3286	22048	ENSMUSG00000053819	http://www.genecards.org/cgi-bin/carddisp.pl?gene=CAMK2D	http://mar2016.archive.ensembl.org/Mus_musculus/Gene/Summary?db=core;g=ENSMUSG00000053819
FV1	XPR1	1.34589	0	3.42953	0.742633	0.448	0.361	3286	22048	ENSMUSG00000026469	http://www.genecards.org/cgi-bin/carddisp.pl?gene=XPR1	http://mar2016.archive.ensembl.org/Mus_musculus/Gene/Summary?db=core;g=ENSMUSG00000026469
FV1	CHD6	1.33707	0	4.12802	1.0298	0.506	0.472	3286	22048	ENSMUSG00000057133	http://www.genecards.org/cgi-bin/carddisp.pl?gene=CHD6	http://mar2016.archive.ensembl.org/Mus_musculus/Gene/Summary?db=core;g=ENSMUSG00000057133
FV1	SACS	1.33007	0	2.35973	0.336334	0.33	0.176	3286	22048	ENSMUSG00000048279	http://www.genecards.org/cgi-bin/carddisp.pl?gene=SACS	http://mar2016.archive.ensembl.org/Mus_musculus/Gene/Summary?db=core;g=ENSMUSG00000048279
FV1	SORL1	1.32789	0	2.84966	0.533516	0.399	0.246	3286	22048	ENSMUSG00000049313	http://www.genecards.org/cgi-bin/carddisp.pl?gene=SORL1	http://mar2016.archive.ensembl.org/Mus_musculus/Gene/Summary?db=core;g=ENSMUSG00000049313
FV1	MACF1	1.30903	0	8.11506	2.67876	0.72	0.729	3286	22048	ENSMUSG00000028649	http://www.genecards.org/cgi-bin/carddisp.pl?gene=MACF1	http://mar2016.archive.ensembl.org/Mus_musculus/Gene/Summary?db=core;g=ENSMUSG00000028649
FV1	SLMAP	1.30671	0	5.94417	1.80713	0.627	0.507	3286	22048	ENSMUSG00000021870	http://www.genecards.org/cgi-bin/carddisp.pl?gene=SLMAP	http://mar2016.archive.ensembl.org/Mus_musculus/Gene/Summary?db=core;g=ENSMUSG00000021870
FV1	FRYL	1.29326	0	2.89158	0.587875	0.406	0.315	3286	22048	ENSMUSG00000070733	http://www.genecards.org/cgi-bin/carddisp.pl?gene=FRYL	http://mar2016.archive.ensembl.org/Mus_musculus/Gene/Summary?db=core;g=ENSMUSG00000070733
FV1	LDB3	1.2914	0	2.22766	0.318672	0.339	0.163	3286	22048	ENSMUSG00000021798	http://www.genecards.org/cgi-bin/carddisp.pl?gene=LDB3	http://mar2016.archive.ensembl.org/Mus_musculus/Gene/Summary?db=core;g=ENSMUSG00000021798
FV1	FILIP1	1.26964	0	2.46684	0.437922	0.365	0.21	3286	22048	ENSMUSG00000034898	http://www.genecards.org/cgi-bin/carddisp.pl?gene=FILIP1	http://mar2016.archive.ensembl.org/Mus_musculus/Gene/Summary?db=core;g=ENSMUSG00000034898
FV1	PBXIP1	1.2684	0	6.18108	1.98101	0.617	0.556	3286	22048	ENSMUSG00000042613	http://www.genecards.org/cgi-bin/carddisp.pl?gene=PBXIP1	http://mar2016.archive.ensembl.org/Mus_musculus/Gene/Summary?db=core;g=ENSMUSG00000042613
FV1	SON	1.2634	0	14.0734	5.27899	0.884	0.9	3286	22048	ENSMUSG00000022961	http://www.genecards.org/cgi-bin/carddisp.pl?gene=SON	http://mar2016.archive.ensembl.org/Mus_musculus/Gene/Summary?db=core;g=ENSMUSG00000022961
FV1	KRIT1	1.2542	0	4.36522	1.24925	0.511	0.519	3286	22048	ENSMUSG00000000600	http://www.genecards.org/cgi-bin/carddisp.pl?gene=KRIT1	http://mar2016.archive.ensembl.org/Mus_musculus/Gene/Summary?db=core;g=ENSMUSG00000000600
FV1	LUC7L2	1.25113	0	10.2523	3.72733	0.773	0.836	3286	22048	ENSMUSG00000029823	http://www.genecards.org/cgi-bin/carddisp.pl?gene=LUC7L2	http://mar2016.archive.ensembl.org/Mus_musculus/Gene/Summary?db=core;g=ENSMUSG00000029823
FV1	AUTS2	1.24849	0	5.75134	1.84155	0.635	0.626	3286	22048	ENSMUSG00000029673	http://www.genecards.org/cgi-bin/carddisp.pl?gene=AUTS2	http://mar2016.archive.ensembl.org/Mus_musculus/Gene/Summary?db=core;g=ENSMUSG00000029673
FV1	LIMCH1	1.2478	0	3.19158	0.765034	0.421	0.278	3286	22048	ENSMUSG00000037736	http://www.genecards.org/cgi-bin/carddisp.pl?gene=LIMCH1	http://mar2016.archive.ensembl.org/Mus_musculus/Gene/Summary?db=core;g=ENSMUSG00000037736
FV1	BICD1	1.24761	0	2.73148	0.571497	0.359	0.29	3286	22048	ENSMUSG00000003452	http://www.genecards.org/cgi-bin/carddisp.pl?gene=BICD1	http://mar2016.archive.ensembl.org/Mus_musculus/Gene/Summary?db=core;g=ENSMUSG00000003452
FV1	ACTN1	1.23832	0	11.45	4.27713	0.788	0.708	3286	22048	ENSMUSG00000015143	http://www.genecards.org/cgi-bin/carddisp.pl?gene=ACTN1	http://mar2016.archive.ensembl.org/Mus_musculus/Gene/Summary?db=core;g=ENSMUSG00000015143
FV1	SYNE1	1.22547	0	3.50157	0.925126	0.47	0.424	3286	22048	ENSMUSG00000096054	http://www.genecards.org/cgi-bin/carddisp.pl?gene=SYNE1	http://mar2016.archive.ensembl.org/Mus_musculus/Gene/Summary?db=core;g=ENSMUSG00000096054
FV1	CLK1	1.211	0	5.3813	1.75652	0.596	0.626	3286	22048	ENSMUSG00000026034	http://www.genecards.org/cgi-bin/carddisp.pl?gene=CLK1	http://mar2016.archive.ensembl.org/Mus_musculus/Gene/Summary?db=core;g=ENSMUSG00000026034
FV1	PLEKHA1	1.20568	0	2.46083	0.500499	0.354	0.299	3286	22048	ENSMUSG00000040268	http://www.genecards.org/cgi-bin/carddisp.pl?gene=PLEKHA1	http://mar2016.archive.ensembl.org/Mus_musculus/Gene/Summary?db=core;g=ENSMUSG00000040268
FV1	ELN	1.20497	0	49.5706	20.9364	0.936	0.859	3286	22048	ENSMUSG00000029675	http://www.genecards.org/cgi-bin/carddisp.pl?gene=ELN	http://mar2016.archive.ensembl.org/Mus_musculus/Gene/Summary?db=core;g=ENSMUSG00000029675
FV1	WDFY1	1.20282	0	2.07037	0.333852	0.311	0.198	3286	22048	ENSMUSG00000073643	http://www.genecards.org/cgi-bin/carddisp.pl?gene=WDFY1	http://mar2016.archive.ensembl.org/Mus_musculus/Gene/Summary?db=core;g=ENSMUSG00000073643
FV1	MEF2C	1.19845	0	5.98602	2.04412	0.633	0.601	3286	22048	ENSMUSG00000005583	http://www.genecards.org/cgi-bin/carddisp.pl?gene=MEF2C	http://mar2016.archive.ensembl.org/Mus_musculus/Gene/Summary?db=core;g=ENSMUSG00000005583
FV1	DNAJB4	1.19836	0	6.43902	2.24171	0.623	0.636	3286	22048	ENSMUSG00000028035	http://www.genecards.org/cgi-bin/carddisp.pl?gene=DNAJB4	http://mar2016.archive.ensembl.org/Mus_musculus/Gene/Summary?db=core;g=ENSMUSG00000028035
FV1	LAMA4	1.19594	0	2.95716	0.727315	0.4	0.361	3286	22048	ENSMUSG00000019846	http://www.genecards.org/cgi-bin/carddisp.pl?gene=LAMA4	http://mar2016.archive.ensembl.org/Mus_musculus/Gene/Summary?db=core;g=ENSMUSG00000019846
FV1	HSPG2	1.19545	0	5.82759	1.98127	0.615	0.64	3286	22048	ENSMUSG00000028763	http://www.genecards.org/cgi-bin/carddisp.pl?gene=HSPG2	http://mar2016.archive.ensembl.org/Mus_musculus/Gene/Summary?db=core;g=ENSMUSG00000028763
FV1	HIP1	1.19319	0	3.12651	0.804667	0.427	0.391	3286	22048	ENSMUSG00000039959	http://www.genecards.org/cgi-bin/carddisp.pl?gene=HIP1	http://mar2016.archive.ensembl.org/Mus_musculus/Gene/Summary?db=core;g=ENSMUSG00000039959
FV1	FRY	1.19275	0	3.67121	1.0435	0.481	0.462	3286	22048	ENSMUSG00000056602	http://www.genecards.org/cgi-bin/carddisp.pl?gene=FRY	http://mar2016.archive.ensembl.org/Mus_musculus/Gene/Summary?db=core;g=ENSMUSG00000056602
FV1	UTRN	1.19067	0	4.11374	1.24033	0.52	0.478	3286	22048	ENSMUSG00000019820	http://www.genecards.org/cgi-bin/carddisp.pl?gene=UTRN	http://mar2016.archive.ensembl.org/Mus_musculus/Gene/Summary?db=core;g=ENSMUSG00000019820
FV1	THRB	1.18822	0	2.59375	0.577095	0.367	0.317	3286	22048	ENSMUSG00000021779	http://www.genecards.org/cgi-bin/carddisp.pl?gene=THRB	http://mar2016.archive.ensembl.org/Mus_musculus/Gene/Summary?db=core;g=ENSMUSG00000021779
FV1	SPEG	1.18618	0	2.08215	0.354495	0.33	0.21	3286	22048	ENSMUSG00000026207	http://www.genecards.org/cgi-bin/carddisp.pl?gene=SPEG	http://mar2016.archive.ensembl.org/Mus_musculus/Gene/Summary?db=core;g=ENSMUSG00000026207
FV1	ATP2A2	1.18567	0	8.40063	3.13269	0.705	0.76	3286	22048	ENSMUSG00000029467	http://www.genecards.org/cgi-bin/carddisp.pl?gene=ATP2A2	http://mar2016.archive.ensembl.org/Mus_musculus/Gene/Summary?db=core;g=ENSMUSG00000029467
FV1	CREB5	1.18331	0	4.42837	1.39033	0.49	0.472	3286	22048	ENSMUSG00000053007	http://www.genecards.org/cgi-bin/carddisp.pl?gene=CREB5	http://mar2016.archive.ensembl.org/Mus_musculus/Gene/Summary?db=core;g=ENSMUSG00000053007
FV1	KANK1	1.17606	0	3.49964	0.991359	0.481	0.404	3286	22048	ENSMUSG00000032702	http://www.genecards.org/cgi-bin/carddisp.pl?gene=KANK1	http://mar2016.archive.ensembl.org/Mus_musculus/Gene/Summary?db=core;g=ENSMUSG00000032702
FV1	PDE4DIP	1.16722	0	2.84797	0.713423	0.411	0.385	3286	22048	ENSMUSG00000038170	http://www.genecards.org/cgi-bin/carddisp.pl?gene=PDE4DIP	http://mar2016.archive.ensembl.org/Mus_musculus/Gene/Summary?db=core;g=ENSMUSG00000038170
FV1	NET1	1.16714	0	2.4411	0.532336	0.335	0.209	3286	22048	ENSMUSG00000021215	http://www.genecards.org/cgi-bin/carddisp.pl?gene=NET1	http://mar2016.archive.ensembl.org/Mus_musculus/Gene/Summary?db=core;g=ENSMUSG00000021215
FV1	BTG1	1.16	0	5.95713	2.11341	0.574	0.596	3286	22048	ENSMUSG00000036478	http://www.genecards.org/cgi-bin/carddisp.pl?gene=BTG1	http://mar2016.archive.ensembl.org/Mus_musculus/Gene/Summary?db=core;g=ENSMUSG00000036478
FV1	AY036118	1.15961	0	6.50012	2.35732	0.655	0.439	3286	22048	ENSMUSG00000105361	http://www.genecards.org/cgi-bin/carddisp.pl?gene=AY036118	http://mar2016.archive.ensembl.org/Mus_musculus/Gene/Summary?db=core;g=ENSMUSG00000105361
FV1	SUN2	1.15551	0	2.86188	0.73363	0.416	0.378	3286	22048	ENSMUSG00000042524	http://www.genecards.org/cgi-bin/carddisp.pl?gene=SUN2	http://mar2016.archive.ensembl.org/Mus_musculus/Gene/Summary?db=core;g=ENSMUSG00000042524
FV1	PI15	1.155	0	6.47883	2.35848	0.586	0.57	3286	22048	ENSMUSG00000067780	http://www.genecards.org/cgi-bin/carddisp.pl?gene=PI15	http://mar2016.archive.ensembl.org/Mus_musculus/Gene/Summary?db=core;g=ENSMUSG00000067780
FV1	ENTPD1	1.15156	0	2.25861	0.466821	0.348	0.23	3286	22048	ENSMUSG00000048120	http://www.genecards.org/cgi-bin/carddisp.pl?gene=ENTPD1	http://mar2016.archive.ensembl.org/Mus_musculus/Gene/Summary?db=core;g=ENSMUSG00000048120
FV1	ACTN4	1.15061	0	6.73611	2.48462	0.652	0.668	3286	22048	ENSMUSG00000054808	http://www.genecards.org/cgi-bin/carddisp.pl?gene=ACTN4	http://mar2016.archive.ensembl.org/Mus_musculus/Gene/Summary?db=core;g=ENSMUSG00000054808
FV1	MAST4	1.12803	0	4.64375	1.58224	0.547	0.56	3286	22048	ENSMUSG00000034751	http://www.genecards.org/cgi-bin/carddisp.pl?gene=MAST4	http://mar2016.archive.ensembl.org/Mus_musculus/Gene/Summary?db=core;g=ENSMUSG00000034751
FV1	TTC14	1.12112	0	3.64723	1.1365	0.445	0.476	3286	22048	ENSMUSG00000027677	http://www.genecards.org/cgi-bin/carddisp.pl?gene=TTC14	http://mar2016.archive.ensembl.org/Mus_musculus/Gene/Summary?db=core;g=ENSMUSG00000027677
FV1	MRVI1	1.11724	0	2.31242	0.526946	0.359	0.238	3286	22048	ENSMUSG00000005611	http://www.genecards.org/cgi-bin/carddisp.pl?gene=MRVI1	http://mar2016.archive.ensembl.org/Mus_musculus/Gene/Summary?db=core;g=ENSMUSG00000005611
FV1	TTC28	1.11353	0	5.35001	1.93474	0.577	0.636	3286	22048	ENSMUSG00000033209	http://www.genecards.org/cgi-bin/carddisp.pl?gene=TTC28	http://mar2016.archive.ensembl.org/Mus_musculus/Gene/Summary?db=core;g=ENSMUSG00000033209
FV1	SERPINE1	1.10975	0	5.0726	1.81389	0.477	0.441	3286	22048	ENSMUSG00000037411	http://www.genecards.org/cgi-bin/carddisp.pl?gene=SERPINE1	http://mar2016.archive.ensembl.org/Mus_musculus/Gene/Summary?db=core;g=ENSMUSG00000037411
FV1	GM42418	1.09672	0	141.224	65.5009	0.998	0.975	3286	22048	ENSMUSG00000098178	http://www.genecards.org/cgi-bin/carddisp.pl?gene=GM42418	http://mar2016.archive.ensembl.org/Mus_musculus/Gene/Summary?db=core;g=ENSMUSG00000098178
FV1	BCL2	1.09366	0	3.34187	1.03447	0.446	0.471	3286	22048	ENSMUSG00000057329	http://www.genecards.org/cgi-bin/carddisp.pl?gene=BCL2	http://mar2016.archive.ensembl.org/Mus_musculus/Gene/Summary?db=core;g=ENSMUSG00000057329
FV1	ZCCHC7	1.09211	0	4.03602	1.36227	0.503	0.554	3286	22048	ENSMUSG00000035649	http://www.genecards.org/cgi-bin/carddisp.pl?gene=ZCCHC7	http://mar2016.archive.ensembl.org/Mus_musculus/Gene/Summary?db=core;g=ENSMUSG00000035649
FV1	GUCY1A3	1.09086	0	3.56395	1.14268	0.451	0.363	3286	22048	ENSMUSG00000033910	http://www.genecards.org/cgi-bin/carddisp.pl?gene=GUCY1A3	http://mar2016.archive.ensembl.org/Mus_musculus/Gene/Summary?db=core;g=ENSMUSG00000033910
FV1	MARVELD1	1.08883	0	4.00295	1.3521	0.519	0.538	3286	22048	ENSMUSG00000044345	http://www.genecards.org/cgi-bin/carddisp.pl?gene=MARVELD1	http://mar2016.archive.ensembl.org/Mus_musculus/Gene/Summary?db=core;g=ENSMUSG00000044345
FV1	ASAP2	1.08597	0	2.37863	0.591588	0.362	0.314	3286	22048	ENSMUSG00000052632	http://www.genecards.org/cgi-bin/carddisp.pl?gene=ASAP2	http://mar2016.archive.ensembl.org/Mus_musculus/Gene/Summary?db=core;g=ENSMUSG00000052632
FV1	LMOD1	1.08249	0	7.93501	3.21923	0.699	0.49	3286	22048	ENSMUSG00000048096	http://www.genecards.org/cgi-bin/carddisp.pl?gene=LMOD1	http://mar2016.archive.ensembl.org/Mus_musculus/Gene/Summary?db=core;g=ENSMUSG00000048096
FV1	RASL12	1.08006	0	2.01188	0.42465	0.329	0.231	3286	22048	ENSMUSG00000041696	http://www.genecards.org/cgi-bin/carddisp.pl?gene=RASL12	http://mar2016.archive.ensembl.org/Mus_musculus/Gene/Summary?db=core;g=ENSMUSG00000041696
FV1	ADGRL2	1.07945	0	3.10367	0.941902	0.439	0.428	3286	22048	ENSMUSG00000028184	http://www.genecards.org/cgi-bin/carddisp.pl?gene=ADGRL2	http://mar2016.archive.ensembl.org/Mus_musculus/Gene/Summary?db=core;g=ENSMUSG00000028184
FV1	FCHSD2	1.07146	0	2.59788	0.712009	0.371	0.37	3286	22048	ENSMUSG00000030691	http://www.genecards.org/cgi-bin/carddisp.pl?gene=FCHSD2	http://mar2016.archive.ensembl.org/Mus_musculus/Gene/Summary?db=core;g=ENSMUSG00000030691
FV1	SAMD4	1.0705	0	4.19748	1.4748	0.522	0.512	3286	22048	ENSMUSG00000021838	http://www.genecards.org/cgi-bin/carddisp.pl?gene=SAMD4	http://mar2016.archive.ensembl.org/Mus_musculus/Gene/Summary?db=core;g=ENSMUSG00000021838
FV1	CYR61	1.05969	0	10.3193	4.43023	0.649	0.643	3286	22048	ENSMUSG00000028195	http://www.genecards.org/cgi-bin/carddisp.pl?gene=CYR61	http://mar2016.archive.ensembl.org/Mus_musculus/Gene/Summary?db=core;g=ENSMUSG00000028195
FV1	TPM1	1.05871	0	16.8676	7.57755	0.884	0.72	3286	22048	ENSMUSG00000032366	http://www.genecards.org/cgi-bin/carddisp.pl?gene=TPM1	http://mar2016.archive.ensembl.org/Mus_musculus/Gene/Summary?db=core;g=ENSMUSG00000032366
FV1	ASH1L	1.05323	0	5.98492	2.36594	0.644	0.729	3286	22048	ENSMUSG00000028053	http://www.genecards.org/cgi-bin/carddisp.pl?gene=ASH1L	http://mar2016.archive.ensembl.org/Mus_musculus/Gene/Summary?db=core;g=ENSMUSG00000028053
FV1	MICAL2	1.05252	0	5.76927	2.26363	0.579	0.612	3286	22048	ENSMUSG00000038244	http://www.genecards.org/cgi-bin/carddisp.pl?gene=MICAL2	http://mar2016.archive.ensembl.org/Mus_musculus/Gene/Summary?db=core;g=ENSMUSG00000038244
FV1	AOC3	1.05102	0	2.28687	0.586333	0.35	0.275	3286	22048	ENSMUSG00000019326	http://www.genecards.org/cgi-bin/carddisp.pl?gene=AOC3	http://mar2016.archive.ensembl.org/Mus_musculus/Gene/Summary?db=core;g=ENSMUSG00000019326
FV1	SGCD	1.04961	0	3.9392	1.38612	0.459	0.528	3286	22048	ENSMUSG00000020354	http://www.genecards.org/cgi-bin/carddisp.pl?gene=SGCD	http://mar2016.archive.ensembl.org/Mus_musculus/Gene/Summary?db=core;g=ENSMUSG00000020354
FV1	MEF2A	1.04687	0	5.4434	2.11872	0.608	0.678	3286	22048	ENSMUSG00000030557	http://www.genecards.org/cgi-bin/carddisp.pl?gene=MEF2A	http://mar2016.archive.ensembl.org/Mus_musculus/Gene/Summary?db=core;g=ENSMUSG00000030557
FV1	SMG1	1.04469	0	2.61259	0.751193	0.374	0.384	3286	22048	ENSMUSG00000030655	http://www.genecards.org/cgi-bin/carddisp.pl?gene=SMG1	http://mar2016.archive.ensembl.org/Mus_musculus/Gene/Summary?db=core;g=ENSMUSG00000030655
FV1	RBM25	1.0444	0	5.08486	1.95023	0.582	0.673	3286	22048	ENSMUSG00000010608	http://www.genecards.org/cgi-bin/carddisp.pl?gene=RBM25	http://mar2016.archive.ensembl.org/Mus_musculus/Gene/Summary?db=core;g=ENSMUSG00000010608
FV1	VCL	1.04032	0	4.39699	1.62413	0.539	0.542	3286	22048	ENSMUSG00000021823	http://www.genecards.org/cgi-bin/carddisp.pl?gene=VCL	http://mar2016.archive.ensembl.org/Mus_musculus/Gene/Summary?db=core;g=ENSMUSG00000021823
FV1	2010111I01RIK	1.03964	0	3.7764	1.32347	0.47	0.502	3286	22048	ENSMUSG00000021458	http://www.genecards.org/cgi-bin/carddisp.pl?gene=2010111I01RIK	http://mar2016.archive.ensembl.org/Mus_musculus/Gene/Summary?db=core;g=ENSMUSG00000021458
FV1	PRPF4B	1.03925	0	3.68534	1.27979	0.464	0.534	3286	22048	ENSMUSG00000021413	http://www.genecards.org/cgi-bin/carddisp.pl?gene=PRPF4B	http://mar2016.archive.ensembl.org/Mus_musculus/Gene/Summary?db=core;g=ENSMUSG00000021413
FV1	SRRM2	1.03897	0	8.96207	3.84831	0.776	0.844	3286	22048	ENSMUSG00000039218	http://www.genecards.org/cgi-bin/carddisp.pl?gene=SRRM2	http://mar2016.archive.ensembl.org/Mus_musculus/Gene/Summary?db=core;g=ENSMUSG00000039218
FV1	QSOX1	1.03799	0	3.81455	1.34472	0.489	0.532	3286	22048	ENSMUSG00000033684	http://www.genecards.org/cgi-bin/carddisp.pl?gene=QSOX1	http://mar2016.archive.ensembl.org/Mus_musculus/Gene/Summary?db=core;g=ENSMUSG00000033684
FV1	2810474O19RIK	1.03361	0	5.55724	2.20311	0.499	0.581	3286	22048	ENSMUSG00000032712	http://www.genecards.org/cgi-bin/carddisp.pl?gene=2810474O19RIK	http://mar2016.archive.ensembl.org/Mus_musculus/Gene/Summary?db=core;g=ENSMUSG00000032712
FV1	TACC2	1.0275	0	2.61558	0.77366	0.386	0.396	3286	22048	ENSMUSG00000030852	http://www.genecards.org/cgi-bin/carddisp.pl?gene=TACC2	http://mar2016.archive.ensembl.org/Mus_musculus/Gene/Summary?db=core;g=ENSMUSG00000030852
FV1	IGF1R	1.02521	0	3.61896	1.26948	0.468	0.527	3286	22048	ENSMUSG00000005533	http://www.genecards.org/cgi-bin/carddisp.pl?gene=IGF1R	http://mar2016.archive.ensembl.org/Mus_musculus/Gene/Summary?db=core;g=ENSMUSG00000005533
FV1	LGR6	1.02057	0	2.07565	0.516061	0.327	0.228	3286	22048	ENSMUSG00000042793	http://www.genecards.org/cgi-bin/carddisp.pl?gene=LGR6	http://mar2016.archive.ensembl.org/Mus_musculus/Gene/Summary?db=core;g=ENSMUSG00000042793
FV1	LRRFIP1	1.01426	0	5.29108	2.11461	0.607	0.562	3286	22048	ENSMUSG00000026305	http://www.genecards.org/cgi-bin/carddisp.pl?gene=LRRFIP1	http://mar2016.archive.ensembl.org/Mus_musculus/Gene/Summary?db=core;g=ENSMUSG00000026305
FV1	LARGE	1.01228	0	2.0507	0.51242	0.329	0.298	3286	22048	ENSMUSG00000004383	http://www.genecards.org/cgi-bin/carddisp.pl?gene=LARGE	http://mar2016.archive.ensembl.org/Mus_musculus/Gene/Summary?db=core;g=ENSMUSG00000004383
FV1	ARHGEF2	1.0111	0	2.98794	0.978686	0.418	0.457	3286	22048	ENSMUSG00000028059	http://www.genecards.org/cgi-bin/carddisp.pl?gene=ARHGEF2	http://mar2016.archive.ensembl.org/Mus_musculus/Gene/Summary?db=core;g=ENSMUSG00000028059
FV1	ASPH	1.01094	0	3.47135	1.21878	0.465	0.528	3286	22048	ENSMUSG00000028207	http://www.genecards.org/cgi-bin/carddisp.pl?gene=ASPH	http://mar2016.archive.ensembl.org/Mus_musculus/Gene/Summary?db=core;g=ENSMUSG00000028207
FV1	NKTR	1.01074	0	5.54786	2.24965	0.587	0.687	3286	22048	ENSMUSG00000032525	http://www.genecards.org/cgi-bin/carddisp.pl?gene=NKTR	http://mar2016.archive.ensembl.org/Mus_musculus/Gene/Summary?db=core;g=ENSMUSG00000032525
FV1	MYH10	1.00859	0	4.7	1.83309	0.526	0.587	3286	22048	ENSMUSG00000020900	http://www.genecards.org/cgi-bin/carddisp.pl?gene=MYH10	http://mar2016.archive.ensembl.org/Mus_musculus/Gene/Summary?db=core;g=ENSMUSG00000020900
FV1	SYNE2	1.00388	0	2.76923	0.879552	0.376	0.401	3286	22048	ENSMUSG00000063450	http://www.genecards.org/cgi-bin/carddisp.pl?gene=SYNE2	http://mar2016.archive.ensembl.org/Mus_musculus/Gene/Summary?db=core;g=ENSMUSG00000063450
FV1	ITPR1	1.00372	0	3.02116	1.0054	0.415	0.463	3286	22048	ENSMUSG00000030102	http://www.genecards.org/cgi-bin/carddisp.pl?gene=ITPR1	http://mar2016.archive.ensembl.org/Mus_musculus/Gene/Summary?db=core;g=ENSMUSG00000030102
FV1	FBXO32	0.985689	0	2.14073	0.586022	0.313	0.274	3286	22048	ENSMUSG00000022358	http://www.genecards.org/cgi-bin/carddisp.pl?gene=FBXO32	http://mar2016.archive.ensembl.org/Mus_musculus/Gene/Summary?db=core;g=ENSMUSG00000022358
FV1	PICALM	0.97213	0	4.83061	1.97217	0.576	0.666	3286	22048	ENSMUSG00000039361	http://www.genecards.org/cgi-bin/carddisp.pl?gene=PICALM	http://mar2016.archive.ensembl.org/Mus_musculus/Gene/Summary?db=core;g=ENSMUSG00000039361
FV1	RBM5	0.970146	0	3.70175	1.40003	0.479	0.58	3286	22048	ENSMUSG00000032580	http://www.genecards.org/cgi-bin/carddisp.pl?gene=RBM5	http://mar2016.archive.ensembl.org/Mus_musculus/Gene/Summary?db=core;g=ENSMUSG00000032580
FV1	NFAT5	0.968853	0	4.4186	1.76843	0.53	0.637	3286	22048	ENSMUSG00000003847	http://www.genecards.org/cgi-bin/carddisp.pl?gene=NFAT5	http://mar2016.archive.ensembl.org/Mus_musculus/Gene/Summary?db=core;g=ENSMUSG00000003847
FV1	HSPA1A	0.965397	0	7.58665	3.39755	0.538	0.627	3286	22048	ENSMUSG00000091971	http://www.genecards.org/cgi-bin/carddisp.pl?gene=HSPA1A	http://mar2016.archive.ensembl.org/Mus_musculus/Gene/Summary?db=core;g=ENSMUSG00000091971
FV1	MAP1A	0.964353	0	2.53924	0.813892	0.368	0.4	3286	22048	ENSMUSG00000027254	http://www.genecards.org/cgi-bin/carddisp.pl?gene=MAP1A	http://mar2016.archive.ensembl.org/Mus_musculus/Gene/Summary?db=core;g=ENSMUSG00000027254
FV1	DDX5	0.954672	0	16.7012	8.13312	0.9	0.939	3286	22048	ENSMUSG00000020719	http://www.genecards.org/cgi-bin/carddisp.pl?gene=DDX5	http://mar2016.archive.ensembl.org/Mus_musculus/Gene/Summary?db=core;g=ENSMUSG00000020719
FV1	NPR1	0.951974	0	1.93396	0.516638	0.302	0.286	3286	22048	ENSMUSG00000027931	http://www.genecards.org/cgi-bin/carddisp.pl?gene=NPR1	http://mar2016.archive.ensembl.org/Mus_musculus/Gene/Summary?db=core;g=ENSMUSG00000027931
FV1	BTG2	0.946353	0	13.4042	6.47495	0.707	0.799	3286	22048	ENSMUSG00000020423	http://www.genecards.org/cgi-bin/carddisp.pl?gene=BTG2	http://mar2016.archive.ensembl.org/Mus_musculus/Gene/Summary?db=core;g=ENSMUSG00000020423
FV1	COL4A2	0.942769	0	5.86031	2.56896	0.591	0.674	3286	22048	ENSMUSG00000031503	http://www.genecards.org/cgi-bin/carddisp.pl?gene=COL4A2	http://mar2016.archive.ensembl.org/Mus_musculus/Gene/Summary?db=core;g=ENSMUSG00000031503
FV1	FUS	0.942657	0	7.51433	3.42978	0.7	0.809	3286	22048	ENSMUSG00000030795	http://www.genecards.org/cgi-bin/carddisp.pl?gene=FUS	http://mar2016.archive.ensembl.org/Mus_musculus/Gene/Summary?db=core;g=ENSMUSG00000030795
FV1	MSI2	0.939195	0	2.56302	0.858202	0.364	0.425	3286	22048	ENSMUSG00000069769	http://www.genecards.org/cgi-bin/carddisp.pl?gene=MSI2	http://mar2016.archive.ensembl.org/Mus_musculus/Gene/Summary?db=core;g=ENSMUSG00000069769
FV1	UBN2	0.939078	0	2.94256	1.05631	0.4	0.478	3286	22048	ENSMUSG00000038538	http://www.genecards.org/cgi-bin/carddisp.pl?gene=UBN2	http://mar2016.archive.ensembl.org/Mus_musculus/Gene/Summary?db=core;g=ENSMUSG00000038538
FV1	CRTC3	0.938689	0	2.85847	1.01299	0.411	0.497	3286	22048	ENSMUSG00000030527	http://www.genecards.org/cgi-bin/carddisp.pl?gene=CRTC3	http://mar2016.archive.ensembl.org/Mus_musculus/Gene/Summary?db=core;g=ENSMUSG00000030527
FV1	FUBP1	0.936453	0	3.39338	1.29561	0.429	0.53	3286	22048	ENSMUSG00000028034	http://www.genecards.org/cgi-bin/carddisp.pl?gene=FUBP1	http://mar2016.archive.ensembl.org/Mus_musculus/Gene/Summary?db=core;g=ENSMUSG00000028034
FV1	CALD1	0.927091	0	24.6485	12.489	0.944	0.903	3286	22048	ENSMUSG00000029761	http://www.genecards.org/cgi-bin/carddisp.pl?gene=CALD1	http://mar2016.archive.ensembl.org/Mus_musculus/Gene/Summary?db=core;g=ENSMUSG00000029761
FV1	R3HDM1	0.922383	0	2.6821	0.942811	0.38	0.457	3286	22048	ENSMUSG00000056211	http://www.genecards.org/cgi-bin/carddisp.pl?gene=R3HDM1	http://mar2016.archive.ensembl.org/Mus_musculus/Gene/Summary?db=core;g=ENSMUSG00000056211
FV1	KTN1	0.921734	0	3.34361	1.29288	0.46	0.522	3286	22048	ENSMUSG00000021843	http://www.genecards.org/cgi-bin/carddisp.pl?gene=KTN1	http://mar2016.archive.ensembl.org/Mus_musculus/Gene/Summary?db=core;g=ENSMUSG00000021843
FV1	TGFBR1	0.911436	0	2.22636	0.715312	0.349	0.374	3286	22048	ENSMUSG00000007613	http://www.genecards.org/cgi-bin/carddisp.pl?gene=TGFBR1	http://mar2016.archive.ensembl.org/Mus_musculus/Gene/Summary?db=core;g=ENSMUSG00000007613
FV1	ARID5B	0.910868	0	3.73371	1.51769	0.476	0.53	3286	22048	ENSMUSG00000019947	http://www.genecards.org/cgi-bin/carddisp.pl?gene=ARID5B	http://mar2016.archive.ensembl.org/Mus_musculus/Gene/Summary?db=core;g=ENSMUSG00000019947
FV1	PKP4	0.909677	0	2.18255	0.694087	0.334	0.309	3286	22048	ENSMUSG00000026991	http://www.genecards.org/cgi-bin/carddisp.pl?gene=PKP4	http://mar2016.archive.ensembl.org/Mus_musculus/Gene/Summary?db=core;g=ENSMUSG00000026991
FV1	TNRC6A	0.908895	0	3.13479	1.20216	0.43	0.532	3286	22048	ENSMUSG00000052707	http://www.genecards.org/cgi-bin/carddisp.pl?gene=TNRC6A	http://mar2016.archive.ensembl.org/Mus_musculus/Gene/Summary?db=core;g=ENSMUSG00000052707
FV1	NEAT1	0.908843	0	11.5368	5.67728	0.717	0.778	3286	22048	ENSMUSG00000092274	http://www.genecards.org/cgi-bin/carddisp.pl?gene=NEAT1	http://mar2016.archive.ensembl.org/Mus_musculus/Gene/Summary?db=core;g=ENSMUSG00000092274
FV1	PKD1	0.906906	0	3.70445	1.50902	0.485	0.589	3286	22048	ENSMUSG00000032855	http://www.genecards.org/cgi-bin/carddisp.pl?gene=PKD1	http://mar2016.archive.ensembl.org/Mus_musculus/Gene/Summary?db=core;g=ENSMUSG00000032855
FV1	ROCK2	0.906433	0	5.92532	2.69468	0.615	0.724	3286	22048	ENSMUSG00000020580	http://www.genecards.org/cgi-bin/carddisp.pl?gene=ROCK2	http://mar2016.archive.ensembl.org/Mus_musculus/Gene/Summary?db=core;g=ENSMUSG00000020580
FV1	LARS2	0.90366	0	2.3853	0.80954	0.34	0.346	3286	22048	ENSMUSG00000035202	http://www.genecards.org/cgi-bin/carddisp.pl?gene=LARS2	http://mar2016.archive.ensembl.org/Mus_musculus/Gene/Summary?db=core;g=ENSMUSG00000035202
FV1	MKLN1	0.903195	0	2.97626	1.12611	0.415	0.518	3286	22048	ENSMUSG00000025609	http://www.genecards.org/cgi-bin/carddisp.pl?gene=MKLN1	http://mar2016.archive.ensembl.org/Mus_musculus/Gene/Summary?db=core;g=ENSMUSG00000025609
FV1	ADARB1	0.89989	0	2.02518	0.621277	0.323	0.327	3286	22048	ENSMUSG00000020262	http://www.genecards.org/cgi-bin/carddisp.pl?gene=ADARB1	http://mar2016.archive.ensembl.org/Mus_musculus/Gene/Summary?db=core;g=ENSMUSG00000020262
FV1	CAMK2G	0.896983	0	1.87547	0.544154	0.308	0.301	3286	22048	ENSMUSG00000021820	http://www.genecards.org/cgi-bin/carddisp.pl?gene=CAMK2G	http://mar2016.archive.ensembl.org/Mus_musculus/Gene/Summary?db=core;g=ENSMUSG00000021820
FV1	PHIP	0.895572	0	3.27662	1.29883	0.406	0.526	3286	22048	ENSMUSG00000032253	http://www.genecards.org/cgi-bin/carddisp.pl?gene=PHIP	http://mar2016.archive.ensembl.org/Mus_musculus/Gene/Summary?db=core;g=ENSMUSG00000032253
FV1	HERC1	0.893975	0	2.5267	0.89782	0.369	0.432	3286	22048	ENSMUSG00000038664	http://www.genecards.org/cgi-bin/carddisp.pl?gene=HERC1	http://mar2016.archive.ensembl.org/Mus_musculus/Gene/Summary?db=core;g=ENSMUSG00000038664
FV1	BIRC6	0.892977	0	3.49033	1.41805	0.479	0.585	3286	22048	ENSMUSG00000024073	http://www.genecards.org/cgi-bin/carddisp.pl?gene=BIRC6	http://mar2016.archive.ensembl.org/Mus_musculus/Gene/Summary?db=core;g=ENSMUSG00000024073
FV1	RANBP2	0.891516	0	2.75203	1.02252	0.408	0.482	3286	22048	ENSMUSG00000003226	http://www.genecards.org/cgi-bin/carddisp.pl?gene=RANBP2	http://mar2016.archive.ensembl.org/Mus_musculus/Gene/Summary?db=core;g=ENSMUSG00000003226
FV1	KMT2A	0.883064	0	3.71786	1.55809	0.485	0.602	3286	22048	ENSMUSG00000002028	http://www.genecards.org/cgi-bin/carddisp.pl?gene=KMT2A	http://mar2016.archive.ensembl.org/Mus_musculus/Gene/Summary?db=core;g=ENSMUSG00000002028
FV1	TLN1	0.875666	0	5.18137	2.36886	0.584	0.674	3286	22048	ENSMUSG00000028465	http://www.genecards.org/cgi-bin/carddisp.pl?gene=TLN1	http://mar2016.archive.ensembl.org/Mus_musculus/Gene/Summary?db=core;g=ENSMUSG00000028465
FV1	EBF1	0.874657	0	8.37382	4.11232	0.706	0.76	3286	22048	ENSMUSG00000057098	http://www.genecards.org/cgi-bin/carddisp.pl?gene=EBF1	http://mar2016.archive.ensembl.org/Mus_musculus/Gene/Summary?db=core;g=ENSMUSG00000057098
FV1	STK38L	0.869883	0	2.07429	0.682224	0.328	0.301	3286	22048	ENSMUSG00000001630	http://www.genecards.org/cgi-bin/carddisp.pl?gene=STK38L	http://mar2016.archive.ensembl.org/Mus_musculus/Gene/Summary?db=core;g=ENSMUSG00000001630
FV1	PDE5A	0.863542	0	2.95009	1.17097	0.408	0.477	3286	22048	ENSMUSG00000053965	http://www.genecards.org/cgi-bin/carddisp.pl?gene=PDE5A	http://mar2016.archive.ensembl.org/Mus_musculus/Gene/Summary?db=core;g=ENSMUSG00000053965
FV1	UBR5	0.860661	0	3.0589	1.23524	0.431	0.548	3286	22048	ENSMUSG00000037487	http://www.genecards.org/cgi-bin/carddisp.pl?gene=UBR5	http://mar2016.archive.ensembl.org/Mus_musculus/Gene/Summary?db=core;g=ENSMUSG00000037487
FV1	RBM39	0.859386	0	9.49308	4.78365	0.791	0.895	3286	22048	ENSMUSG00000027620	http://www.genecards.org/cgi-bin/carddisp.pl?gene=RBM39	http://mar2016.archive.ensembl.org/Mus_musculus/Gene/Summary?db=core;g=ENSMUSG00000027620
FV1	EHBP1L1	0.855895	0	1.7507	0.519821	0.309	0.313	3286	22048	ENSMUSG00000024937	http://www.genecards.org/cgi-bin/carddisp.pl?gene=EHBP1L1	http://mar2016.archive.ensembl.org/Mus_musculus/Gene/Summary?db=core;g=ENSMUSG00000024937
FV1	TRA2A	0.852537	0	3.12842	1.28636	0.422	0.542	3286	22048	ENSMUSG00000029817	http://www.genecards.org/cgi-bin/carddisp.pl?gene=TRA2A	http://mar2016.archive.ensembl.org/Mus_musculus/Gene/Summary?db=core;g=ENSMUSG00000029817
FV1	ST5	0.849626	0	2.4621	0.921217	0.377	0.366	3286	22048	ENSMUSG00000031024	http://www.genecards.org/cgi-bin/carddisp.pl?gene=ST5	http://mar2016.archive.ensembl.org/Mus_musculus/Gene/Summary?db=core;g=ENSMUSG00000031024
FV1	KLF6	0.848944	0	7.13279	3.51525	0.629	0.738	3286	22048	ENSMUSG00000000078	http://www.genecards.org/cgi-bin/carddisp.pl?gene=KLF6	http://mar2016.archive.ensembl.org/Mus_musculus/Gene/Summary?db=core;g=ENSMUSG00000000078
FV1	TGM2	0.843821	0	2.20046	0.783187	0.352	0.376	3286	22048	ENSMUSG00000037820	http://www.genecards.org/cgi-bin/carddisp.pl?gene=TGM2	http://mar2016.archive.ensembl.org/Mus_musculus/Gene/Summary?db=core;g=ENSMUSG00000037820
FV1	CRIM1	0.843323	0	2.11309	0.735106	0.326	0.335	3286	22048	ENSMUSG00000024074	http://www.genecards.org/cgi-bin/carddisp.pl?gene=CRIM1	http://mar2016.archive.ensembl.org/Mus_musculus/Gene/Summary?db=core;g=ENSMUSG00000024074
FV1	LIMS2	0.840995	0	2.04044	0.697351	0.335	0.274	3286	22048	ENSMUSG00000024395	http://www.genecards.org/cgi-bin/carddisp.pl?gene=LIMS2	http://mar2016.archive.ensembl.org/Mus_musculus/Gene/Summary?db=core;g=ENSMUSG00000024395
FV1	4932438A13RIK	0.83806	0	2.12661	0.749011	0.328	0.389	3286	22048	ENSMUSG00000037270	http://www.genecards.org/cgi-bin/carddisp.pl?gene=4932438A13RIK	http://mar2016.archive.ensembl.org/Mus_musculus/Gene/Summary?db=core;g=ENSMUSG00000037270
FV1	GOLGB1	0.837762	0	4.55228	2.10656	0.545	0.686	3286	22048	ENSMUSG00000034243	http://www.genecards.org/cgi-bin/carddisp.pl?gene=GOLGB1	http://mar2016.archive.ensembl.org/Mus_musculus/Gene/Summary?db=core;g=ENSMUSG00000034243
FV1	SLC38A2	0.837219	0	7.18587	3.58181	0.677	0.809	3286	22048	ENSMUSG00000022462	http://www.genecards.org/cgi-bin/carddisp.pl?gene=SLC38A2	http://mar2016.archive.ensembl.org/Mus_musculus/Gene/Summary?db=core;g=ENSMUSG00000022462
FV1	ZAK	0.831184	0	3.13403	1.3236	0.436	0.491	3286	22048	ENSMUSG00000004085	http://www.genecards.org/cgi-bin/carddisp.pl?gene=ZAK	http://mar2016.archive.ensembl.org/Mus_musculus/Gene/Summary?db=core;g=ENSMUSG00000004085
FV1	CELF1	0.825095	0	2.3114	0.869103	0.346	0.438	3286	22048	ENSMUSG00000005506	http://www.genecards.org/cgi-bin/carddisp.pl?gene=CELF1	http://mar2016.archive.ensembl.org/Mus_musculus/Gene/Summary?db=core;g=ENSMUSG00000005506
FV1	USP34	0.822119	0	3.38072	1.47778	0.467	0.601	3286	22048	ENSMUSG00000056342	http://www.genecards.org/cgi-bin/carddisp.pl?gene=USP34	http://mar2016.archive.ensembl.org/Mus_musculus/Gene/Summary?db=core;g=ENSMUSG00000056342
FV1	CLIC4	0.81683	0	6.70053	3.3715	0.647	0.732	3286	22048	ENSMUSG00000037242	http://www.genecards.org/cgi-bin/carddisp.pl?gene=CLIC4	http://mar2016.archive.ensembl.org/Mus_musculus/Gene/Summary?db=core;g=ENSMUSG00000037242
FV1	SFPQ	0.815968	0	4.66122	2.21573	0.55	0.717	3286	22048	ENSMUSG00000028820	http://www.genecards.org/cgi-bin/carddisp.pl?gene=SFPQ	http://mar2016.archive.ensembl.org/Mus_musculus/Gene/Summary?db=core;g=ENSMUSG00000028820
FV1	DNMT3A	0.815846	0	1.92513	0.661696	0.311	0.364	3286	22048	ENSMUSG00000020661	http://www.genecards.org/cgi-bin/carddisp.pl?gene=DNMT3A	http://mar2016.archive.ensembl.org/Mus_musculus/Gene/Summary?db=core;g=ENSMUSG00000020661
FV1	PDLIM1	0.813781	0	2.71169	1.11154	0.399	0.361	3286	22048	ENSMUSG00000055044	http://www.genecards.org/cgi-bin/carddisp.pl?gene=PDLIM1	http://mar2016.archive.ensembl.org/Mus_musculus/Gene/Summary?db=core;g=ENSMUSG00000055044
FV1	ZBTB20	0.813037	0	30.3949	16.8694	0.955	0.97	3286	22048	ENSMUSG00000022708	http://www.genecards.org/cgi-bin/carddisp.pl?gene=ZBTB20	http://mar2016.archive.ensembl.org/Mus_musculus/Gene/Summary?db=core;g=ENSMUSG00000022708
FV1	SWT1	0.812036	0	1.79796	0.593654	0.272	0.333	3286	22048	ENSMUSG00000052748	http://www.genecards.org/cgi-bin/carddisp.pl?gene=SWT1	http://mar2016.archive.ensembl.org/Mus_musculus/Gene/Summary?db=core;g=ENSMUSG00000052748
FV1	TSC22D2	0.80649	0	2.18902	0.82339	0.337	0.418	3286	22048	ENSMUSG00000027806	http://www.genecards.org/cgi-bin/carddisp.pl?gene=TSC22D2	http://mar2016.archive.ensembl.org/Mus_musculus/Gene/Summary?db=core;g=ENSMUSG00000027806
FV1	BRAF	0.804876	0	1.8467	0.629485	0.296	0.352	3286	22048	ENSMUSG00000002413	http://www.genecards.org/cgi-bin/carddisp.pl?gene=BRAF	http://mar2016.archive.ensembl.org/Mus_musculus/Gene/Summary?db=core;g=ENSMUSG00000002413
FV1	MDM4	0.802199	0	2.10954	0.783244	0.319	0.401	3286	22048	ENSMUSG00000054387	http://www.genecards.org/cgi-bin/carddisp.pl?gene=MDM4	http://mar2016.archive.ensembl.org/Mus_musculus/Gene/Summary?db=core;g=ENSMUSG00000054387
FV1	CCNL2	0.801992	0	2.20281	0.836994	0.335	0.426	3286	22048	ENSMUSG00000029068	http://www.genecards.org/cgi-bin/carddisp.pl?gene=CCNL2	http://mar2016.archive.ensembl.org/Mus_musculus/Gene/Summary?db=core;g=ENSMUSG00000029068
FV1	AKAP9	0.796475	0	2.75198	1.16022	0.396	0.508	3286	22048	ENSMUSG00000040407	http://www.genecards.org/cgi-bin/carddisp.pl?gene=AKAP9	http://mar2016.archive.ensembl.org/Mus_musculus/Gene/Summary?db=core;g=ENSMUSG00000040407
FV1	FOXP1	0.792774	0	5.74095	2.8911	0.615	0.754	3286	22048	ENSMUSG00000030067	http://www.genecards.org/cgi-bin/carddisp.pl?gene=FOXP1	http://mar2016.archive.ensembl.org/Mus_musculus/Gene/Summary?db=core;g=ENSMUSG00000030067
FV1	AKAP13	0.790228	0	4.79884	2.3532	0.572	0.712	3286	22048	ENSMUSG00000066406	http://www.genecards.org/cgi-bin/carddisp.pl?gene=AKAP13	http://mar2016.archive.ensembl.org/Mus_musculus/Gene/Summary?db=core;g=ENSMUSG00000066406
FV1	MTUS1	0.789382	0	1.66768	0.5435	0.272	0.318	3286	22048	ENSMUSG00000045636	http://www.genecards.org/cgi-bin/carddisp.pl?gene=MTUS1	http://mar2016.archive.ensembl.org/Mus_musculus/Gene/Summary?db=core;g=ENSMUSG00000045636
FV1	ATRX	0.788752	0	5.40585	2.70799	0.589	0.751	3286	22048	ENSMUSG00000031229	http://www.genecards.org/cgi-bin/carddisp.pl?gene=ATRX	http://mar2016.archive.ensembl.org/Mus_musculus/Gene/Summary?db=core;g=ENSMUSG00000031229
FV1	FAT1	0.783075	0	3.64569	1.69974	0.48	0.585	3286	22048	ENSMUSG00000070047	http://www.genecards.org/cgi-bin/carddisp.pl?gene=FAT1	http://mar2016.archive.ensembl.org/Mus_musculus/Gene/Summary?db=core;g=ENSMUSG00000070047
FV1	MYH9	0.782724	0	4.62458	2.26939	0.553	0.672	3286	22048	ENSMUSG00000022443	http://www.genecards.org/cgi-bin/carddisp.pl?gene=MYH9	http://mar2016.archive.ensembl.org/Mus_musculus/Gene/Summary?db=core;g=ENSMUSG00000022443
FV1	CPED1	0.78243	0	10.3527	5.60032	0.78	0.866	3286	22048	ENSMUSG00000062980	http://www.genecards.org/cgi-bin/carddisp.pl?gene=CPED1	http://mar2016.archive.ensembl.org/Mus_musculus/Gene/Summary?db=core;g=ENSMUSG00000062980
FV1	SF3B1	0.780814	0	5.3257	2.6818	0.619	0.774	3286	22048	ENSMUSG00000025982	http://www.genecards.org/cgi-bin/carddisp.pl?gene=SF3B1	http://mar2016.archive.ensembl.org/Mus_musculus/Gene/Summary?db=core;g=ENSMUSG00000025982
FV1	SETD5	0.780703	0	2.5874	1.08816	0.375	0.514	3286	22048	ENSMUSG00000034269	http://www.genecards.org/cgi-bin/carddisp.pl?gene=SETD5	http://mar2016.archive.ensembl.org/Mus_musculus/Gene/Summary?db=core;g=ENSMUSG00000034269
FV1	TAF1D	0.779958	0	1.85828	0.664614	0.286	0.323	3286	22048	ENSMUSG00000031939	http://www.genecards.org/cgi-bin/carddisp.pl?gene=TAF1D	http://mar2016.archive.ensembl.org/Mus_musculus/Gene/Summary?db=core;g=ENSMUSG00000031939
FV1	HUWE1	0.779608	0	2.77549	1.19932	0.414	0.542	3286	22048	ENSMUSG00000025261	http://www.genecards.org/cgi-bin/carddisp.pl?gene=HUWE1	http://mar2016.archive.ensembl.org/Mus_musculus/Gene/Summary?db=core;g=ENSMUSG00000025261
FV1	EPN2	0.778582	0	2.30347	0.925722	0.35	0.454	3286	22048	ENSMUSG00000001036	http://www.genecards.org/cgi-bin/carddisp.pl?gene=EPN2	http://mar2016.archive.ensembl.org/Mus_musculus/Gene/Summary?db=core;g=ENSMUSG00000001036
FV1	BC005561	0.776052	0	1.9227	0.706747	0.284	0.349	3286	22048	ENSMUSG00000079065	http://www.genecards.org/cgi-bin/carddisp.pl?gene=BC005561	http://mar2016.archive.ensembl.org/Mus_musculus/Gene/Summary?db=core;g=ENSMUSG00000079065
FV1	SRSF10	0.775043	0	2.73516	1.18272	0.399	0.543	3286	22048	ENSMUSG00000028676	http://www.genecards.org/cgi-bin/carddisp.pl?gene=SRSF10	http://mar2016.archive.ensembl.org/Mus_musculus/Gene/Summary?db=core;g=ENSMUSG00000028676
FV1	ANKRD12	0.775036	0	3.45858	1.60548	0.436	0.59	3286	22048	ENSMUSG00000034647	http://www.genecards.org/cgi-bin/carddisp.pl?gene=ANKRD12	http://mar2016.archive.ensembl.org/Mus_musculus/Gene/Summary?db=core;g=ENSMUSG00000034647
FV1	MFGE8	0.773352	0	9.36594	5.06466	0.702	0.8	3286	22048	ENSMUSG00000030605	http://www.genecards.org/cgi-bin/carddisp.pl?gene=MFGE8	http://mar2016.archive.ensembl.org/Mus_musculus/Gene/Summary?db=core;g=ENSMUSG00000030605
FV1	CITED2	0.767304	0	2.13293	0.840639	0.279	0.323	3286	22048	ENSMUSG00000039910	http://www.genecards.org/cgi-bin/carddisp.pl?gene=CITED2	http://mar2016.archive.ensembl.org/Mus_musculus/Gene/Summary?db=core;g=ENSMUSG00000039910
FV1	OGT	0.76468	0	2.7232	1.19142	0.386	0.496	3286	22048	ENSMUSG00000034160	http://www.genecards.org/cgi-bin/carddisp.pl?gene=OGT	http://mar2016.archive.ensembl.org/Mus_musculus/Gene/Summary?db=core;g=ENSMUSG00000034160
FV1	ZC3H7A	0.764369	0	2.07049	0.807633	0.328	0.397	3286	22048	ENSMUSG00000037965	http://www.genecards.org/cgi-bin/carddisp.pl?gene=ZC3H7A	http://mar2016.archive.ensembl.org/Mus_musculus/Gene/Summary?db=core;g=ENSMUSG00000037965
FV1	ZBTB38	0.764246	0	4.47531	2.22365	0.554	0.694	3286	22048	ENSMUSG00000040433	http://www.genecards.org/cgi-bin/carddisp.pl?gene=ZBTB38	http://mar2016.archive.ensembl.org/Mus_musculus/Gene/Summary?db=core;g=ENSMUSG00000040433
FV1	HNRNPDL	0.762967	0	4.00683	1.95044	0.523	0.684	3286	22048	ENSMUSG00000029328	http://www.genecards.org/cgi-bin/carddisp.pl?gene=HNRNPDL	http://mar2016.archive.ensembl.org/Mus_musculus/Gene/Summary?db=core;g=ENSMUSG00000029328
FV1	MYCBP2	0.761796	0	3.25504	1.50946	0.45	0.591	3286	22048	ENSMUSG00000033004	http://www.genecards.org/cgi-bin/carddisp.pl?gene=MYCBP2	http://mar2016.archive.ensembl.org/Mus_musculus/Gene/Summary?db=core;g=ENSMUSG00000033004
FV1	RB1CC1	0.761546	0	2.66949	1.1645	0.381	0.518	3286	22048	ENSMUSG00000025907	http://www.genecards.org/cgi-bin/carddisp.pl?gene=RB1CC1	http://mar2016.archive.ensembl.org/Mus_musculus/Gene/Summary?db=core;g=ENSMUSG00000025907
FV1	GNB4	0.761254	0	2.62028	1.1359	0.379	0.498	3286	22048	ENSMUSG00000027669	http://www.genecards.org/cgi-bin/carddisp.pl?gene=GNB4	http://mar2016.archive.ensembl.org/Mus_musculus/Gene/Summary?db=core;g=ENSMUSG00000027669
FV1	MBNL1	0.759738	0	11.0867	6.13843	0.799	0.892	3286	22048	ENSMUSG00000027763	http://www.genecards.org/cgi-bin/carddisp.pl?gene=MBNL1	http://mar2016.archive.ensembl.org/Mus_musculus/Gene/Summary?db=core;g=ENSMUSG00000027763
FV1	WNK1	0.75677	0	4.34969	2.16605	0.535	0.701	3286	22048	ENSMUSG00000045962	http://www.genecards.org/cgi-bin/carddisp.pl?gene=WNK1	http://mar2016.archive.ensembl.org/Mus_musculus/Gene/Summary?db=core;g=ENSMUSG00000045962
FV1	TRA2B	0.754726	0	3.36223	1.58531	0.458	0.629	3286	22048	ENSMUSG00000022858	http://www.genecards.org/cgi-bin/carddisp.pl?gene=TRA2B	http://mar2016.archive.ensembl.org/Mus_musculus/Gene/Summary?db=core;g=ENSMUSG00000022858
FV1	PHC3	0.754127	0	1.82165	0.672971	0.298	0.368	3286	22048	ENSMUSG00000037652	http://www.genecards.org/cgi-bin/carddisp.pl?gene=PHC3	http://mar2016.archive.ensembl.org/Mus_musculus/Gene/Summary?db=core;g=ENSMUSG00000037652
FV1	SULF1	0.75359	0	3.2118	1.49813	0.433	0.548	3286	22048	ENSMUSG00000016918	http://www.genecards.org/cgi-bin/carddisp.pl?gene=SULF1	http://mar2016.archive.ensembl.org/Mus_musculus/Gene/Summary?db=core;g=ENSMUSG00000016918
FV1	SRSF11	0.753147	0	4.25114	2.11555	0.55	0.716	3286	22048	ENSMUSG00000055436	http://www.genecards.org/cgi-bin/carddisp.pl?gene=SRSF11	http://mar2016.archive.ensembl.org/Mus_musculus/Gene/Summary?db=core;g=ENSMUSG00000055436
FV1	PHLDB2	0.749626	0	2.73342	1.22048	0.393	0.483	3286	22048	ENSMUSG00000033149	http://www.genecards.org/cgi-bin/carddisp.pl?gene=PHLDB2	http://mar2016.archive.ensembl.org/Mus_musculus/Gene/Summary?db=core;g=ENSMUSG00000033149
FV1	CACNA2D1	0.746208	0	2.23272	0.927248	0.336	0.445	3286	22048	ENSMUSG00000040118	http://www.genecards.org/cgi-bin/carddisp.pl?gene=CACNA2D1	http://mar2016.archive.ensembl.org/Mus_musculus/Gene/Summary?db=core;g=ENSMUSG00000040118
FV1	CSNK1A1	0.745472	0	5.61284	2.94438	0.639	0.796	3286	22048	ENSMUSG00000024576	http://www.genecards.org/cgi-bin/carddisp.pl?gene=CSNK1A1	http://mar2016.archive.ensembl.org/Mus_musculus/Gene/Summary?db=core;g=ENSMUSG00000024576
FV1	WTIP	0.740558	0	2.37993	1.02292	0.36	0.45	3286	22048	ENSMUSG00000036459	http://www.genecards.org/cgi-bin/carddisp.pl?gene=WTIP	http://mar2016.archive.ensembl.org/Mus_musculus/Gene/Summary?db=core;g=ENSMUSG00000036459
FV1	CDH13	0.738862	0	2.35243	1.00882	0.36	0.363	3286	22048	ENSMUSG00000031841	http://www.genecards.org/cgi-bin/carddisp.pl?gene=CDH13	http://mar2016.archive.ensembl.org/Mus_musculus/Gene/Summary?db=core;g=ENSMUSG00000031841
FV1	KMT2C	0.738063	0	2.38724	1.0308	0.362	0.484	3286	22048	ENSMUSG00000038056	http://www.genecards.org/cgi-bin/carddisp.pl?gene=KMT2C	http://mar2016.archive.ensembl.org/Mus_musculus/Gene/Summary?db=core;g=ENSMUSG00000038056
FV1	BCLAF1	0.737818	0	3.01583	1.40807	0.421	0.582	3286	22048	ENSMUSG00000037608	http://www.genecards.org/cgi-bin/carddisp.pl?gene=BCLAF1	http://mar2016.archive.ensembl.org/Mus_musculus/Gene/Summary?db=core;g=ENSMUSG00000037608
FV1	SH3PXD2A	0.734213	0	2.1661	0.903291	0.338	0.436	3286	22048	ENSMUSG00000053617	http://www.genecards.org/cgi-bin/carddisp.pl?gene=SH3PXD2A	http://mar2016.archive.ensembl.org/Mus_musculus/Gene/Summary?db=core;g=ENSMUSG00000053617
FV1	EXT1	0.729915	0	1.99115	0.803481	0.318	0.417	3286	22048	ENSMUSG00000061731	http://www.genecards.org/cgi-bin/carddisp.pl?gene=EXT1	http://mar2016.archive.ensembl.org/Mus_musculus/Gene/Summary?db=core;g=ENSMUSG00000061731
FV1	ZFP644	0.726098	0	2.78798	1.28997	0.409	0.567	3286	22048	ENSMUSG00000049606	http://www.genecards.org/cgi-bin/carddisp.pl?gene=ZFP644	http://mar2016.archive.ensembl.org/Mus_musculus/Gene/Summary?db=core;g=ENSMUSG00000049606
FV1	LTBP1	0.725117	0	6.66794	3.6387	0.642	0.731	3286	22048	ENSMUSG00000001870	http://www.genecards.org/cgi-bin/carddisp.pl?gene=LTBP1	http://mar2016.archive.ensembl.org/Mus_musculus/Gene/Summary?db=core;g=ENSMUSG00000001870
FV1	ARHGEF17	0.724837	0	1.47371	0.496757	0.274	0.301	3286	22048	ENSMUSG00000032875	http://www.genecards.org/cgi-bin/carddisp.pl?gene=ARHGEF17	http://mar2016.archive.ensembl.org/Mus_musculus/Gene/Summary?db=core;g=ENSMUSG00000032875
FV1	PBX1	0.724375	0	4.90528	2.57422	0.55	0.733	3286	22048	ENSMUSG00000052534	http://www.genecards.org/cgi-bin/carddisp.pl?gene=PBX1	http://mar2016.archive.ensembl.org/Mus_musculus/Gene/Summary?db=core;g=ENSMUSG00000052534
FV1	CCNT2	0.720014	0	1.60094	0.579008	0.269	0.316	3286	22048	ENSMUSG00000026349	http://www.genecards.org/cgi-bin/carddisp.pl?gene=CCNT2	http://mar2016.archive.ensembl.org/Mus_musculus/Gene/Summary?db=core;g=ENSMUSG00000026349
FV1	RBFOX2	0.719865	0	2.60585	1.1893	0.398	0.555	3286	22048	ENSMUSG00000033565	http://www.genecards.org/cgi-bin/carddisp.pl?gene=RBFOX2	http://mar2016.archive.ensembl.org/Mus_musculus/Gene/Summary?db=core;g=ENSMUSG00000033565
FV1	NISCH	0.719774	0	3.90983	1.98121	0.516	0.693	3286	22048	ENSMUSG00000021910	http://www.genecards.org/cgi-bin/carddisp.pl?gene=NISCH	http://mar2016.archive.ensembl.org/Mus_musculus/Gene/Summary?db=core;g=ENSMUSG00000021910
FV1	GPATCH8	0.715324	0	2.04973	0.857494	0.334	0.444	3286	22048	ENSMUSG00000034621	http://www.genecards.org/cgi-bin/carddisp.pl?gene=GPATCH8	http://mar2016.archive.ensembl.org/Mus_musculus/Gene/Summary?db=core;g=ENSMUSG00000034621
FV1	ESYT2	0.715304	0	3.26312	1.59657	0.46	0.624	3286	22048	ENSMUSG00000021171	http://www.genecards.org/cgi-bin/carddisp.pl?gene=ESYT2	http://mar2016.archive.ensembl.org/Mus_musculus/Gene/Summary?db=core;g=ENSMUSG00000021171
FV1	4930523C07RIK	0.713927	0	4.93421	2.61784	0.565	0.708	3286	22048	ENSMUSG00000090394	http://www.genecards.org/cgi-bin/carddisp.pl?gene=4930523C07RIK	http://mar2016.archive.ensembl.org/Mus_musculus/Gene/Summary?db=core;g=ENSMUSG00000090394
FV1	SRSF5	0.713574	0	4.64777	2.44405	0.567	0.744	3286	22048	ENSMUSG00000021134	http://www.genecards.org/cgi-bin/carddisp.pl?gene=SRSF5	http://mar2016.archive.ensembl.org/Mus_musculus/Gene/Summary?db=core;g=ENSMUSG00000021134
FV1	MARCH7	0.710611	0	1.92025	0.784454	0.299	0.407	3286	22048	ENSMUSG00000026977	http://www.genecards.org/cgi-bin/carddisp.pl?gene=MARCH7	http://mar2016.archive.ensembl.org/Mus_musculus/Gene/Summary?db=core;g=ENSMUSG00000026977
FV1	MSRB3	0.70881	0	2.47592	1.12665	0.392	0.481	3286	22048	ENSMUSG00000051236	http://www.genecards.org/cgi-bin/carddisp.pl?gene=MSRB3	http://mar2016.archive.ensembl.org/Mus_musculus/Gene/Summary?db=core;g=ENSMUSG00000051236
FV1	CDK12	0.706982	0	1.79826	0.714216	0.286	0.39	3286	22048	ENSMUSG00000003119	http://www.genecards.org/cgi-bin/carddisp.pl?gene=CDK12	http://mar2016.archive.ensembl.org/Mus_musculus/Gene/Summary?db=core;g=ENSMUSG00000003119
FV1	DLC1	0.706711	0	2.94438	1.41678	0.42	0.568	3286	22048	ENSMUSG00000031523	http://www.genecards.org/cgi-bin/carddisp.pl?gene=DLC1	http://mar2016.archive.ensembl.org/Mus_musculus/Gene/Summary?db=core;g=ENSMUSG00000031523
FV1	CUX1	0.706383	0	2.24321	0.987619	0.365	0.479	3286	22048	ENSMUSG00000029705	http://www.genecards.org/cgi-bin/carddisp.pl?gene=CUX1	http://mar2016.archive.ensembl.org/Mus_musculus/Gene/Summary?db=core;g=ENSMUSG00000029705
FV1	KCNQ1OT1	0.704862	0	6.48799	3.59389	0.478	0.629	3286	22048	ENSMUSG00000101609	http://www.genecards.org/cgi-bin/carddisp.pl?gene=KCNQ1OT1	http://mar2016.archive.ensembl.org/Mus_musculus/Gene/Summary?db=core;g=ENSMUSG00000101609
FV1	BRD8	0.704281	0	1.72294	0.671199	0.274	0.367	3286	22048	ENSMUSG00000003778	http://www.genecards.org/cgi-bin/carddisp.pl?gene=BRD8	http://mar2016.archive.ensembl.org/Mus_musculus/Gene/Summary?db=core;g=ENSMUSG00000003778
FV1	TNRC6C	0.70299	0	3.41788	1.71389	0.466	0.645	3286	22048	ENSMUSG00000025571	http://www.genecards.org/cgi-bin/carddisp.pl?gene=TNRC6C	http://mar2016.archive.ensembl.org/Mus_musculus/Gene/Summary?db=core;g=ENSMUSG00000025571
FV1	FAM129A	0.699328	0	3.60182	1.83408	0.474	0.618	3286	22048	ENSMUSG00000026483	http://www.genecards.org/cgi-bin/carddisp.pl?gene=FAM129A	http://mar2016.archive.ensembl.org/Mus_musculus/Gene/Summary?db=core;g=ENSMUSG00000026483
FV1	MSN	0.696559	0	5.4901	3.00466	0.584	0.724	3286	22048	ENSMUSG00000031207	http://www.genecards.org/cgi-bin/carddisp.pl?gene=MSN	http://mar2016.archive.ensembl.org/Mus_musculus/Gene/Summary?db=core;g=ENSMUSG00000031207
FV1	NCOR1	0.696545	0	4.81756	2.58971	0.574	0.764	3286	22048	ENSMUSG00000018501	http://www.genecards.org/cgi-bin/carddisp.pl?gene=NCOR1	http://mar2016.archive.ensembl.org/Mus_musculus/Gene/Summary?db=core;g=ENSMUSG00000018501
FV1	CDC42BPA	0.695085	0	3.04513	1.49857	0.429	0.6	3286	22048	ENSMUSG00000026490	http://www.genecards.org/cgi-bin/carddisp.pl?gene=CDC42BPA	http://mar2016.archive.ensembl.org/Mus_musculus/Gene/Summary?db=core;g=ENSMUSG00000026490
FV1	TRPM7	0.693656	0	2.66885	1.2684	0.393	0.558	3286	22048	ENSMUSG00000027365	http://www.genecards.org/cgi-bin/carddisp.pl?gene=TRPM7	http://mar2016.archive.ensembl.org/Mus_musculus/Gene/Summary?db=core;g=ENSMUSG00000027365
FV1	GM21092	0.692939	0	2.02461	0.871003	0.327	0.433	3286	22048	ENSMUSG00000095403	http://www.genecards.org/cgi-bin/carddisp.pl?gene=GM21092	http://mar2016.archive.ensembl.org/Mus_musculus/Gene/Summary?db=core;g=ENSMUSG00000095403
FV1	SUPT20	0.689903	0	1.45965	0.524725	0.243	0.317	3286	22048	ENSMUSG00000027751	http://www.genecards.org/cgi-bin/carddisp.pl?gene=SUPT20	http://mar2016.archive.ensembl.org/Mus_musculus/Gene/Summary?db=core;g=ENSMUSG00000027751
FV1	RBM6	0.688004	0	1.68553	0.666941	0.274	0.367	3286	22048	ENSMUSG00000032582	http://www.genecards.org/cgi-bin/carddisp.pl?gene=RBM6	http://mar2016.archive.ensembl.org/Mus_musculus/Gene/Summary?db=core;g=ENSMUSG00000032582
FV1	SMG6	0.687517	0	1.53511	0.574106	0.254	0.334	3286	22048	ENSMUSG00000038290	http://www.genecards.org/cgi-bin/carddisp.pl?gene=SMG6	http://mar2016.archive.ensembl.org/Mus_musculus/Gene/Summary?db=core;g=ENSMUSG00000038290
FV1	RCAN2	0.687089	0	2.5088	1.17933	0.384	0.415	3286	22048	ENSMUSG00000039601	http://www.genecards.org/cgi-bin/carddisp.pl?gene=RCAN2	http://mar2016.archive.ensembl.org/Mus_musculus/Gene/Summary?db=core;g=ENSMUSG00000039601
FV1	SNRNP70	0.685887	0	1.99946	0.864534	0.315	0.45	3286	22048	ENSMUSG00000063511	http://www.genecards.org/cgi-bin/carddisp.pl?gene=SNRNP70	http://mar2016.archive.ensembl.org/Mus_musculus/Gene/Summary?db=core;g=ENSMUSG00000063511
FV1	SLC25A36	0.68426	0	1.44151	0.519415	0.233	0.303	3286	22048	ENSMUSG00000032449	http://www.genecards.org/cgi-bin/carddisp.pl?gene=SLC25A36	http://mar2016.archive.ensembl.org/Mus_musculus/Gene/Summary?db=core;g=ENSMUSG00000032449
FV1	ANKRD17	0.683995	0	2.21189	0.999207	0.341	0.48	3286	22048	ENSMUSG00000055204	http://www.genecards.org/cgi-bin/carddisp.pl?gene=ANKRD17	http://mar2016.archive.ensembl.org/Mus_musculus/Gene/Summary?db=core;g=ENSMUSG00000055204
FV1	ABCC1	0.683166	0	1.4182	0.506049	0.252	0.308	3286	22048	ENSMUSG00000023088	http://www.genecards.org/cgi-bin/carddisp.pl?gene=ABCC1	http://mar2016.archive.ensembl.org/Mus_musculus/Gene/Summary?db=core;g=ENSMUSG00000023088
FV1	PHACTR1	0.682101	0	1.9871	0.861731	0.289	0.391	3286	22048	ENSMUSG00000054728	http://www.genecards.org/cgi-bin/carddisp.pl?gene=PHACTR1	http://mar2016.archive.ensembl.org/Mus_musculus/Gene/Summary?db=core;g=ENSMUSG00000054728
FV1	PDS5A	0.680892	0	1.71177	0.691546	0.278	0.377	3286	22048	ENSMUSG00000029202	http://www.genecards.org/cgi-bin/carddisp.pl?gene=PDS5A	http://mar2016.archive.ensembl.org/Mus_musculus/Gene/Summary?db=core;g=ENSMUSG00000029202
FV1	HNRNPR	0.679477	0	2.66292	1.2871	0.358	0.567	3286	22048	ENSMUSG00000066037	http://www.genecards.org/cgi-bin/carddisp.pl?gene=HNRNPR	http://mar2016.archive.ensembl.org/Mus_musculus/Gene/Summary?db=core;g=ENSMUSG00000066037
FV1	MARK1	0.679416	0	1.87319	0.794073	0.297	0.372	3286	22048	ENSMUSG00000026620	http://www.genecards.org/cgi-bin/carddisp.pl?gene=MARK1	http://mar2016.archive.ensembl.org/Mus_musculus/Gene/Summary?db=core;g=ENSMUSG00000026620
FV1	LAMB2	0.677683	0	5.98276	3.3654	0.59	0.79	3286	22048	ENSMUSG00000052911	http://www.genecards.org/cgi-bin/carddisp.pl?gene=LAMB2	http://mar2016.archive.ensembl.org/Mus_musculus/Gene/Summary?db=core;g=ENSMUSG00000052911
FV1	ERDR1	0.677062	0	1.63846	0.650191	0.256	0.314	3286	22048	ENSMUSG00000096768	http://www.genecards.org/cgi-bin/carddisp.pl?gene=ERDR1	http://mar2016.archive.ensembl.org/Mus_musculus/Gene/Summary?db=core;g=ENSMUSG00000096768
FV1	MAF	0.675639	0	2.22746	1.02057	0.28	0.371	3286	22048	ENSMUSG00000055435	http://www.genecards.org/cgi-bin/carddisp.pl?gene=MAF	http://mar2016.archive.ensembl.org/Mus_musculus/Gene/Summary?db=core;g=ENSMUSG00000055435
FV1	TIA1	0.675228	0	1.57298	0.611286	0.239	0.326	3286	22048	ENSMUSG00000071337	http://www.genecards.org/cgi-bin/carddisp.pl?gene=TIA1	http://mar2016.archive.ensembl.org/Mus_musculus/Gene/Summary?db=core;g=ENSMUSG00000071337
FV1	BRWD1	0.674653	0	1.66163	0.667468	0.274	0.364	3286	22048	ENSMUSG00000022914	http://www.genecards.org/cgi-bin/carddisp.pl?gene=BRWD1	http://mar2016.archive.ensembl.org/Mus_musculus/Gene/Summary?db=core;g=ENSMUSG00000022914
FV1	ARHGEF12	0.673538	0	3.25676	1.66885	0.463	0.643	3286	22048	ENSMUSG00000059495	http://www.genecards.org/cgi-bin/carddisp.pl?gene=ARHGEF12	http://mar2016.archive.ensembl.org/Mus_musculus/Gene/Summary?db=core;g=ENSMUSG00000059495
FV1	DMXL1	0.673352	0	1.70685	0.697326	0.273	0.378	3286	22048	ENSMUSG00000037416	http://www.genecards.org/cgi-bin/carddisp.pl?gene=DMXL1	http://mar2016.archive.ensembl.org/Mus_musculus/Gene/Summary?db=core;g=ENSMUSG00000037416
FV1	CCDC88A	0.67331	0	2.28667	1.06096	0.343	0.483	3286	22048	ENSMUSG00000032740	http://www.genecards.org/cgi-bin/carddisp.pl?gene=CCDC88A	http://mar2016.archive.ensembl.org/Mus_musculus/Gene/Summary?db=core;g=ENSMUSG00000032740
FV1	ARGLU1	0.671188	0	3.86012	2.0521	0.492	0.7	3286	22048	ENSMUSG00000040459	http://www.genecards.org/cgi-bin/carddisp.pl?gene=ARGLU1	http://mar2016.archive.ensembl.org/Mus_musculus/Gene/Summary?db=core;g=ENSMUSG00000040459
FV1	MYO9A	0.671095	0	1.93248	0.841683	0.306	0.422	3286	22048	ENSMUSG00000039585	http://www.genecards.org/cgi-bin/carddisp.pl?gene=MYO9A	http://mar2016.archive.ensembl.org/Mus_musculus/Gene/Summary?db=core;g=ENSMUSG00000039585
FV1	ZFP638	0.669229	0	2.4973	1.19925	0.371	0.533	3286	22048	ENSMUSG00000030016	http://www.genecards.org/cgi-bin/carddisp.pl?gene=ZFP638	http://mar2016.archive.ensembl.org/Mus_musculus/Gene/Summary?db=core;g=ENSMUSG00000030016
FV1	PPP1R12C	0.668903	0	1.5534	0.606051	0.276	0.355	3286	22048	ENSMUSG00000019254	http://www.genecards.org/cgi-bin/carddisp.pl?gene=PPP1R12C	http://mar2016.archive.ensembl.org/Mus_musculus/Gene/Summary?db=core;g=ENSMUSG00000019254
FV1	PDLIM7	0.665483	0	3.12426	1.60025	0.435	0.545	3286	22048	ENSMUSG00000021493	http://www.genecards.org/cgi-bin/carddisp.pl?gene=PDLIM7	http://mar2016.archive.ensembl.org/Mus_musculus/Gene/Summary?db=core;g=ENSMUSG00000021493
FV1	TGFB2	0.664893	0	2.76098	1.37218	0.366	0.457	3286	22048	ENSMUSG00000039239	http://www.genecards.org/cgi-bin/carddisp.pl?gene=TGFB2	http://mar2016.archive.ensembl.org/Mus_musculus/Gene/Summary?db=core;g=ENSMUSG00000039239
FV1	RC3H2	0.662188	0	2.01924	0.907913	0.323	0.459	3286	22048	ENSMUSG00000075376	http://www.genecards.org/cgi-bin/carddisp.pl?gene=RC3H2	http://mar2016.archive.ensembl.org/Mus_musculus/Gene/Summary?db=core;g=ENSMUSG00000075376
FV1	CEP350	0.661401	0	1.56943	0.624556	0.268	0.35	3286	22048	ENSMUSG00000033671	http://www.genecards.org/cgi-bin/carddisp.pl?gene=CEP350	http://mar2016.archive.ensembl.org/Mus_musculus/Gene/Summary?db=core;g=ENSMUSG00000033671
FV1	SEMA5A	0.655357	0	1.83883	0.802426	0.299	0.396	3286	22048	ENSMUSG00000022231	http://www.genecards.org/cgi-bin/carddisp.pl?gene=SEMA5A	http://mar2016.archive.ensembl.org/Mus_musculus/Gene/Summary?db=core;g=ENSMUSG00000022231
FV1	DDX3X	0.65519	0	4.99596	2.80738	0.562	0.759	3286	22048	ENSMUSG00000000787	http://www.genecards.org/cgi-bin/carddisp.pl?gene=DDX3X	http://mar2016.archive.ensembl.org/Mus_musculus/Gene/Summary?db=core;g=ENSMUSG00000000787
FV1	PCM1	0.654909	0	2.9153	1.48667	0.407	0.591	3286	22048	ENSMUSG00000031592	http://www.genecards.org/cgi-bin/carddisp.pl?gene=PCM1	http://mar2016.archive.ensembl.org/Mus_musculus/Gene/Summary?db=core;g=ENSMUSG00000031592
FV1	CPEB4	0.65481	0	1.52051	0.600925	0.257	0.342	3286	22048	ENSMUSG00000020300	http://www.genecards.org/cgi-bin/carddisp.pl?gene=CPEB4	http://mar2016.archive.ensembl.org/Mus_musculus/Gene/Summary?db=core;g=ENSMUSG00000020300
FV1	WDR1	0.652177	0	2.32591	1.11634	0.373	0.481	3286	22048	ENSMUSG00000005103	http://www.genecards.org/cgi-bin/carddisp.pl?gene=WDR1	http://mar2016.archive.ensembl.org/Mus_musculus/Gene/Summary?db=core;g=ENSMUSG00000005103
FV1	PSME4	0.652	0	1.48069	0.578704	0.253	0.334	3286	22048	ENSMUSG00000040850	http://www.genecards.org/cgi-bin/carddisp.pl?gene=PSME4	http://mar2016.archive.ensembl.org/Mus_musculus/Gene/Summary?db=core;g=ENSMUSG00000040850
FV1	KAT6B	0.650682	0	1.54856	0.623377	0.252	0.359	3286	22048	ENSMUSG00000021767	http://www.genecards.org/cgi-bin/carddisp.pl?gene=KAT6B	http://mar2016.archive.ensembl.org/Mus_musculus/Gene/Summary?db=core;g=ENSMUSG00000021767
FV1	ZYX	0.650526	0	3.99849	2.18428	0.501	0.621	3286	22048	ENSMUSG00000029860	http://www.genecards.org/cgi-bin/carddisp.pl?gene=ZYX	http://mar2016.archive.ensembl.org/Mus_musculus/Gene/Summary?db=core;g=ENSMUSG00000029860
FV1	CCNL1	0.649628	0	2.38028	1.15474	0.351	0.492	3286	22048	ENSMUSG00000027829	http://www.genecards.org/cgi-bin/carddisp.pl?gene=CCNL1	http://mar2016.archive.ensembl.org/Mus_musculus/Gene/Summary?db=core;g=ENSMUSG00000027829
FV1	TOB2	0.649022	0	2.02706	0.930397	0.303	0.447	3286	22048	ENSMUSG00000048546	http://www.genecards.org/cgi-bin/carddisp.pl?gene=TOB2	http://mar2016.archive.ensembl.org/Mus_musculus/Gene/Summary?db=core;g=ENSMUSG00000048546
FV1	SMAD7	0.647286	0	2.66634	1.34089	0.362	0.524	3286	22048	ENSMUSG00000025880	http://www.genecards.org/cgi-bin/carddisp.pl?gene=SMAD7	http://mar2016.archive.ensembl.org/Mus_musculus/Gene/Summary?db=core;g=ENSMUSG00000025880
FV1	TRIO	0.644625	0	1.8364	0.814326	0.297	0.415	3286	22048	ENSMUSG00000022263	http://www.genecards.org/cgi-bin/carddisp.pl?gene=TRIO	http://mar2016.archive.ensembl.org/Mus_musculus/Gene/Summary?db=core;g=ENSMUSG00000022263
FV1	NOX4	0.64417	0	3.10234	1.62493	0.411	0.546	3286	22048	ENSMUSG00000030562	http://www.genecards.org/cgi-bin/carddisp.pl?gene=NOX4	http://mar2016.archive.ensembl.org/Mus_musculus/Gene/Summary?db=core;g=ENSMUSG00000030562
FV1	TMCC1	0.641422	0	1.45219	0.572052	0.235	0.31	3286	22048	ENSMUSG00000030126	http://www.genecards.org/cgi-bin/carddisp.pl?gene=TMCC1	http://mar2016.archive.ensembl.org/Mus_musculus/Gene/Summary?db=core;g=ENSMUSG00000030126
FV1	NTRK3	0.64095	0	2.86571	1.47904	0.358	0.479	3286	22048	ENSMUSG00000059146	http://www.genecards.org/cgi-bin/carddisp.pl?gene=NTRK3	http://mar2016.archive.ensembl.org/Mus_musculus/Gene/Summary?db=core;g=ENSMUSG00000059146
FV1	GATAD2B	0.64051	0	2.34615	1.14651	0.372	0.54	3286	22048	ENSMUSG00000042390	http://www.genecards.org/cgi-bin/carddisp.pl?gene=GATAD2B	http://mar2016.archive.ensembl.org/Mus_musculus/Gene/Summary?db=core;g=ENSMUSG00000042390
FV1	NACC2	0.638404	0	1.31487	0.487124	0.242	0.307	3286	22048	ENSMUSG00000026932	http://www.genecards.org/cgi-bin/carddisp.pl?gene=NACC2	http://mar2016.archive.ensembl.org/Mus_musculus/Gene/Summary?db=core;g=ENSMUSG00000026932
FV1	ZFP292	0.638046	0	1.92729	0.881026	0.301	0.429	3286	22048	ENSMUSG00000039967	http://www.genecards.org/cgi-bin/carddisp.pl?gene=ZFP292	http://mar2016.archive.ensembl.org/Mus_musculus/Gene/Summary?db=core;g=ENSMUSG00000039967
FV1	COL4A1	0.634984	0	7.33817	4.36934	0.639	0.778	3286	22048	ENSMUSG00000031502	http://www.genecards.org/cgi-bin/carddisp.pl?gene=COL4A1	http://mar2016.archive.ensembl.org/Mus_musculus/Gene/Summary?db=core;g=ENSMUSG00000031502
FV1	HNRNPH1	0.634805	0	4.04294	2.24779	0.507	0.729	3286	22048	ENSMUSG00000007850	http://www.genecards.org/cgi-bin/carddisp.pl?gene=HNRNPH1	http://mar2016.archive.ensembl.org/Mus_musculus/Gene/Summary?db=core;g=ENSMUSG00000007850
FV1	INPP5A	0.634603	0	1.41297	0.554236	0.269	0.324	3286	22048	ENSMUSG00000025477	http://www.genecards.org/cgi-bin/carddisp.pl?gene=INPP5A	http://mar2016.archive.ensembl.org/Mus_musculus/Gene/Summary?db=core;g=ENSMUSG00000025477
FV1	SETD2	0.632483	0	1.90976	0.876986	0.306	0.434	3286	22048	ENSMUSG00000044791	http://www.genecards.org/cgi-bin/carddisp.pl?gene=SETD2	http://mar2016.archive.ensembl.org/Mus_musculus/Gene/Summary?db=core;g=ENSMUSG00000044791
FV1	AFF4	0.632434	0	3.1636	1.68588	0.449	0.642	3286	22048	ENSMUSG00000049470	http://www.genecards.org/cgi-bin/carddisp.pl?gene=AFF4	http://mar2016.archive.ensembl.org/Mus_musculus/Gene/Summary?db=core;g=ENSMUSG00000049470
FV1	CUEDC1	0.632151	0	1.61725	0.688686	0.272	0.397	3286	22048	ENSMUSG00000018378	http://www.genecards.org/cgi-bin/carddisp.pl?gene=CUEDC1	http://mar2016.archive.ensembl.org/Mus_musculus/Gene/Summary?db=core;g=ENSMUSG00000018378
FV1	USP7	0.631963	0	1.7258	0.758954	0.288	0.415	3286	22048	ENSMUSG00000022710	http://www.genecards.org/cgi-bin/carddisp.pl?gene=USP7	http://mar2016.archive.ensembl.org/Mus_musculus/Gene/Summary?db=core;g=ENSMUSG00000022710
FV1	EMSY	0.631951	0	1.50724	0.61793	0.247	0.346	3286	22048	ENSMUSG00000035401	http://www.genecards.org/cgi-bin/carddisp.pl?gene=EMSY	http://mar2016.archive.ensembl.org/Mus_musculus/Gene/Summary?db=core;g=ENSMUSG00000035401
FV1	TMEM245	0.631831	0	1.59183	0.672657	0.267	0.363	3286	22048	ENSMUSG00000055296	http://www.genecards.org/cgi-bin/carddisp.pl?gene=TMEM245	http://mar2016.archive.ensembl.org/Mus_musculus/Gene/Summary?db=core;g=ENSMUSG00000055296
FV1	SMCHD1	0.62788	0	2.07559	0.990298	0.317	0.491	3286	22048	ENSMUSG00000024054	http://www.genecards.org/cgi-bin/carddisp.pl?gene=SMCHD1	http://mar2016.archive.ensembl.org/Mus_musculus/Gene/Summary?db=core;g=ENSMUSG00000024054
FV1	GABPB2	0.626599	0	1.40414	0.557166	0.223	0.317	3286	22048	ENSMUSG00000038766	http://www.genecards.org/cgi-bin/carddisp.pl?gene=GABPB2	http://mar2016.archive.ensembl.org/Mus_musculus/Gene/Summary?db=core;g=ENSMUSG00000038766
FV1	ADAMTS1	0.626431	0	4.37435	2.48138	0.446	0.6	3286	22048	ENSMUSG00000022893	http://www.genecards.org/cgi-bin/carddisp.pl?gene=ADAMTS1	http://mar2016.archive.ensembl.org/Mus_musculus/Gene/Summary?db=core;g=ENSMUSG00000022893
FV1	THOC2	0.625375	0	2.40108	1.20475	0.355	0.538	3286	22048	ENSMUSG00000037475	http://www.genecards.org/cgi-bin/carddisp.pl?gene=THOC2	http://mar2016.archive.ensembl.org/Mus_musculus/Gene/Summary?db=core;g=ENSMUSG00000037475
FV1	TGFB1I1	0.624305	0	2.81951	1.47784	0.421	0.565	3286	22048	ENSMUSG00000030782	http://www.genecards.org/cgi-bin/carddisp.pl?gene=TGFB1I1	http://mar2016.archive.ensembl.org/Mus_musculus/Gene/Summary?db=core;g=ENSMUSG00000030782
FV1	AI314180	0.620702	0	1.56037	0.665147	0.266	0.367	3286	22048	ENSMUSG00000050812	http://www.genecards.org/cgi-bin/carddisp.pl?gene=AI314180	http://mar2016.archive.ensembl.org/Mus_musculus/Gene/Summary?db=core;g=ENSMUSG00000050812
FV1	FOXC1	0.619951	0	2.6848	1.39768	0.398	0.55	3286	22048	ENSMUSG00000050295	http://www.genecards.org/cgi-bin/carddisp.pl?gene=FOXC1	http://mar2016.archive.ensembl.org/Mus_musculus/Gene/Summary?db=core;g=ENSMUSG00000050295
FV1	CLOCK	0.619207	0	1.84008	0.848974	0.299	0.437	3286	22048	ENSMUSG00000029238	http://www.genecards.org/cgi-bin/carddisp.pl?gene=CLOCK	http://mar2016.archive.ensembl.org/Mus_musculus/Gene/Summary?db=core;g=ENSMUSG00000029238
FV1	ZFP280D	0.618517	0	1.55525	0.664334	0.251	0.355	3286	22048	ENSMUSG00000038535	http://www.genecards.org/cgi-bin/carddisp.pl?gene=ZFP280D	http://mar2016.archive.ensembl.org/Mus_musculus/Gene/Summary?db=core;g=ENSMUSG00000038535
FV1	CLIP1	0.61752	0	2.09196	1.01531	0.341	0.491	3286	22048	ENSMUSG00000049550	http://www.genecards.org/cgi-bin/carddisp.pl?gene=CLIP1	http://mar2016.archive.ensembl.org/Mus_musculus/Gene/Summary?db=core;g=ENSMUSG00000049550
FV1	NSD1	0.615439	0	2.20547	1.09231	0.343	0.508	3286	22048	ENSMUSG00000021488	http://www.genecards.org/cgi-bin/carddisp.pl?gene=NSD1	http://mar2016.archive.ensembl.org/Mus_musculus/Gene/Summary?db=core;g=ENSMUSG00000021488
FV1	FAM133B	0.614138	0	1.52822	0.651738	0.258	0.352	3286	22048	ENSMUSG00000058503	http://www.genecards.org/cgi-bin/carddisp.pl?gene=FAM133B	http://mar2016.archive.ensembl.org/Mus_musculus/Gene/Summary?db=core;g=ENSMUSG00000058503
FV1	N4BP2L2	0.612248	0	2.28877	1.15143	0.351	0.529	3286	22048	ENSMUSG00000029655	http://www.genecards.org/cgi-bin/carddisp.pl?gene=N4BP2L2	http://mar2016.archive.ensembl.org/Mus_musculus/Gene/Summary?db=core;g=ENSMUSG00000029655
FV1	ITGB1	0.61214	0	12.9314	8.11427	0.786	0.893	3286	22048	ENSMUSG00000025809	http://www.genecards.org/cgi-bin/carddisp.pl?gene=ITGB1	http://mar2016.archive.ensembl.org/Mus_musculus/Gene/Summary?db=core;g=ENSMUSG00000025809
FV1	ITCH	0.61098	0	1.61898	0.71478	0.266	0.387	3286	22048	ENSMUSG00000027598	http://www.genecards.org/cgi-bin/carddisp.pl?gene=ITCH	http://mar2016.archive.ensembl.org/Mus_musculus/Gene/Summary?db=core;g=ENSMUSG00000027598
FV1	SRRM1	0.610948	0	3.65493	2.04789	0.506	0.71	3286	22048	ENSMUSG00000028809	http://www.genecards.org/cgi-bin/carddisp.pl?gene=SRRM1	http://mar2016.archive.ensembl.org/Mus_musculus/Gene/Summary?db=core;g=ENSMUSG00000028809
FV1	RND3	0.610436	0	2.05035	0.997976	0.291	0.418	3286	22048	ENSMUSG00000017144	http://www.genecards.org/cgi-bin/carddisp.pl?gene=RND3	http://mar2016.archive.ensembl.org/Mus_musculus/Gene/Summary?db=core;g=ENSMUSG00000017144
FV1	TRP53INP1	0.608563	0	2.55107	1.32897	0.311	0.413	3286	22048	ENSMUSG00000028211	http://www.genecards.org/cgi-bin/carddisp.pl?gene=TRP53INP1	http://mar2016.archive.ensembl.org/Mus_musculus/Gene/Summary?db=core;g=ENSMUSG00000028211
FV1	RAF1	0.608009	0	1.43699	0.598914	0.249	0.363	3286	22048	ENSMUSG00000000441	http://www.genecards.org/cgi-bin/carddisp.pl?gene=RAF1	http://mar2016.archive.ensembl.org/Mus_musculus/Gene/Summary?db=core;g=ENSMUSG00000000441
FV1	CHD2	0.60789	0	1.72349	0.787036	0.268	0.364	3286	22048	ENSMUSG00000078671	http://www.genecards.org/cgi-bin/carddisp.pl?gene=CHD2	http://mar2016.archive.ensembl.org/Mus_musculus/Gene/Summary?db=core;g=ENSMUSG00000078671
FV1	SBNO1	0.605742	0	2.06372	1.01327	0.338	0.496	3286	22048	ENSMUSG00000038095	http://www.genecards.org/cgi-bin/carddisp.pl?gene=SBNO1	http://mar2016.archive.ensembl.org/Mus_musculus/Gene/Summary?db=core;g=ENSMUSG00000038095
FV1	MYSM1	0.603244	0	1.48093	0.63313	0.238	0.343	3286	22048	ENSMUSG00000062627	http://www.genecards.org/cgi-bin/carddisp.pl?gene=MYSM1	http://mar2016.archive.ensembl.org/Mus_musculus/Gene/Summary?db=core;g=ENSMUSG00000062627
FV1	EIF4G1	0.600662	0	2.93868	1.59736	0.432	0.635	3286	22048	ENSMUSG00000045983	http://www.genecards.org/cgi-bin/carddisp.pl?gene=EIF4G1	http://mar2016.archive.ensembl.org/Mus_musculus/Gene/Summary?db=core;g=ENSMUSG00000045983
FV1	CREBBP	0.600304	0	2.57658	1.35917	0.396	0.597	3286	22048	ENSMUSG00000022521	http://www.genecards.org/cgi-bin/carddisp.pl?gene=CREBBP	http://mar2016.archive.ensembl.org/Mus_musculus/Gene/Summary?db=core;g=ENSMUSG00000022521
FV1	BDP1	0.600151	0	1.41001	0.589848	0.232	0.328	3286	22048	ENSMUSG00000049658	http://www.genecards.org/cgi-bin/carddisp.pl?gene=BDP1	http://mar2016.archive.ensembl.org/Mus_musculus/Gene/Summary?db=core;g=ENSMUSG00000049658
FV1	EWSR1	0.599693	0	2.13728	1.07027	0.348	0.521	3286	22048	ENSMUSG00000009079	http://www.genecards.org/cgi-bin/carddisp.pl?gene=EWSR1	http://mar2016.archive.ensembl.org/Mus_musculus/Gene/Summary?db=core;g=ENSMUSG00000009079
FV1	MAP4	0.598582	0	2.26461	1.15596	0.359	0.527	3286	22048	ENSMUSG00000032479	http://www.genecards.org/cgi-bin/carddisp.pl?gene=MAP4	http://mar2016.archive.ensembl.org/Mus_musculus/Gene/Summary?db=core;g=ENSMUSG00000032479
FV1	KIF1C	0.598272	0	1.38674	0.576549	0.25	0.344	3286	22048	ENSMUSG00000020821	http://www.genecards.org/cgi-bin/carddisp.pl?gene=KIF1C	http://mar2016.archive.ensembl.org/Mus_musculus/Gene/Summary?db=core;g=ENSMUSG00000020821
FV1	PRRC2C	0.59803	0	4.23963	2.46159	0.536	0.743	3286	22048	ENSMUSG00000040225	http://www.genecards.org/cgi-bin/carddisp.pl?gene=PRRC2C	http://mar2016.archive.ensembl.org/Mus_musculus/Gene/Summary?db=core;g=ENSMUSG00000040225
FV1	VASN	0.597216	0	2.15581	1.08608	0.349	0.503	3286	22048	ENSMUSG00000039646	http://www.genecards.org/cgi-bin/carddisp.pl?gene=VASN	http://mar2016.archive.ensembl.org/Mus_musculus/Gene/Summary?db=core;g=ENSMUSG00000039646
FV1	KLF7	0.595819	0	2.93791	1.60559	0.403	0.593	3286	22048	ENSMUSG00000025959	http://www.genecards.org/cgi-bin/carddisp.pl?gene=KLF7	http://mar2016.archive.ensembl.org/Mus_musculus/Gene/Summary?db=core;g=ENSMUSG00000025959
FV1	KDM2A	0.595605	0	1.81808	0.864912	0.303	0.442	3286	22048	ENSMUSG00000054611	http://www.genecards.org/cgi-bin/carddisp.pl?gene=KDM2A	http://mar2016.archive.ensembl.org/Mus_musculus/Gene/Summary?db=core;g=ENSMUSG00000054611
FV1	MED13	0.594473	0	1.79391	0.850368	0.298	0.443	3286	22048	ENSMUSG00000034297	http://www.genecards.org/cgi-bin/carddisp.pl?gene=MED13	http://mar2016.archive.ensembl.org/Mus_musculus/Gene/Summary?db=core;g=ENSMUSG00000034297
FV1	AGO3	0.593757	0	1.33516	0.547313	0.216	0.311	3286	22048	ENSMUSG00000028842	http://www.genecards.org/cgi-bin/carddisp.pl?gene=AGO3	http://mar2016.archive.ensembl.org/Mus_musculus/Gene/Summary?db=core;g=ENSMUSG00000028842
FV1	TET3	0.590947	0	1.36106	0.567525	0.237	0.326	3286	22048	ENSMUSG00000034832	http://www.genecards.org/cgi-bin/carddisp.pl?gene=TET3	http://mar2016.archive.ensembl.org/Mus_musculus/Gene/Summary?db=core;g=ENSMUSG00000034832
FV1	CBL	0.584674	0	1.29158	0.528023	0.231	0.318	3286	22048	ENSMUSG00000034342	http://www.genecards.org/cgi-bin/carddisp.pl?gene=CBL	http://mar2016.archive.ensembl.org/Mus_musculus/Gene/Summary?db=core;g=ENSMUSG00000034342
FV1	CHD8	0.583845	0	1.32907	0.553917	0.225	0.332	3286	22048	ENSMUSG00000053754	http://www.genecards.org/cgi-bin/carddisp.pl?gene=CHD8	http://mar2016.archive.ensembl.org/Mus_musculus/Gene/Summary?db=core;g=ENSMUSG00000053754
FV1	RIF1	0.581879	0	1.32318	0.552099	0.221	0.305	3286	22048	ENSMUSG00000036202	http://www.genecards.org/cgi-bin/carddisp.pl?gene=RIF1	http://mar2016.archive.ensembl.org/Mus_musculus/Gene/Summary?db=core;g=ENSMUSG00000036202
FV1	SKIL	0.581685	0	3.10414	1.74232	0.431	0.615	3286	22048	ENSMUSG00000027660	http://www.genecards.org/cgi-bin/carddisp.pl?gene=SKIL	http://mar2016.archive.ensembl.org/Mus_musculus/Gene/Summary?db=core;g=ENSMUSG00000027660
FV1	ATP1A2	0.581663	0	3.5853	2.06386	0.462	0.626	3286	22048	ENSMUSG00000007097	http://www.genecards.org/cgi-bin/carddisp.pl?gene=ATP1A2	http://mar2016.archive.ensembl.org/Mus_musculus/Gene/Summary?db=core;g=ENSMUSG00000007097
FV1	PKN2	0.577694	0	2.63021	1.43237	0.391	0.603	3286	22048	ENSMUSG00000004591	http://www.genecards.org/cgi-bin/carddisp.pl?gene=PKN2	http://mar2016.archive.ensembl.org/Mus_musculus/Gene/Summary?db=core;g=ENSMUSG00000004591
FV1	2310022B05RIK	0.576751	0	1.62269	0.758438	0.28	0.403	3286	22048	ENSMUSG00000031983	http://www.genecards.org/cgi-bin/carddisp.pl?gene=2310022B05RIK	http://mar2016.archive.ensembl.org/Mus_musculus/Gene/Summary?db=core;g=ENSMUSG00000031983
FV1	IQGAP1	0.572821	0	4.6992	2.83158	0.547	0.734	3286	22048	ENSMUSG00000030536	http://www.genecards.org/cgi-bin/carddisp.pl?gene=IQGAP1	http://mar2016.archive.ensembl.org/Mus_musculus/Gene/Summary?db=core;g=ENSMUSG00000030536
FV1	UBAP2L	0.572692	0	2.20524	1.15508	0.345	0.545	3286	22048	ENSMUSG00000042520	http://www.genecards.org/cgi-bin/carddisp.pl?gene=UBAP2L	http://mar2016.archive.ensembl.org/Mus_musculus/Gene/Summary?db=core;g=ENSMUSG00000042520
FV1	FZD7	0.57244	0	1.25915	0.519232	0.219	0.3	3286	22048	ENSMUSG00000041075	http://www.genecards.org/cgi-bin/carddisp.pl?gene=FZD7	http://mar2016.archive.ensembl.org/Mus_musculus/Gene/Summary?db=core;g=ENSMUSG00000041075
FV1	ARID4B	0.570846	0	2.03194	1.04117	0.313	0.493	3286	22048	ENSMUSG00000039219	http://www.genecards.org/cgi-bin/carddisp.pl?gene=ARID4B	http://mar2016.archive.ensembl.org/Mus_musculus/Gene/Summary?db=core;g=ENSMUSG00000039219
FV1	FAM208A	0.570559	0	1.64668	0.782156	0.275	0.399	3286	22048	ENSMUSG00000040651	http://www.genecards.org/cgi-bin/carddisp.pl?gene=FAM208A	http://mar2016.archive.ensembl.org/Mus_musculus/Gene/Summary?db=core;g=ENSMUSG00000040651
FV1	CDC42EP3	0.568709	0	3.19123	1.82581	0.428	0.565	3286	22048	ENSMUSG00000036533	http://www.genecards.org/cgi-bin/carddisp.pl?gene=CDC42EP3	http://mar2016.archive.ensembl.org/Mus_musculus/Gene/Summary?db=core;g=ENSMUSG00000036533
FV1	NRD1	0.567392	0	1.68371	0.81106	0.275	0.434	3286	22048	ENSMUSG00000053510	http://www.genecards.org/cgi-bin/carddisp.pl?gene=NRD1	http://mar2016.archive.ensembl.org/Mus_musculus/Gene/Summary?db=core;g=ENSMUSG00000053510
FV1	MECOM	0.562846	0	1.54049	0.719821	0.252	0.362	3286	22048	ENSMUSG00000027684	http://www.genecards.org/cgi-bin/carddisp.pl?gene=MECOM	http://mar2016.archive.ensembl.org/Mus_musculus/Gene/Summary?db=core;g=ENSMUSG00000027684
FV1	ANKHD1	0.562311	0	1.37963	0.611522	0.239	0.348	3286	22048	ENSMUSG00000024483	http://www.genecards.org/cgi-bin/carddisp.pl?gene=ANKHD1	http://mar2016.archive.ensembl.org/Mus_musculus/Gene/Summary?db=core;g=ENSMUSG00000024483
FV1	DCAF8	0.562248	0	1.86524	0.940473	0.303	0.483	3286	22048	ENSMUSG00000026554	http://www.genecards.org/cgi-bin/carddisp.pl?gene=DCAF8	http://mar2016.archive.ensembl.org/Mus_musculus/Gene/Summary?db=core;g=ENSMUSG00000026554
FV1	DDX17	0.561423	0	2.51666	1.38301	0.386	0.577	3286	22048	ENSMUSG00000055065	http://www.genecards.org/cgi-bin/carddisp.pl?gene=DDX17	http://mar2016.archive.ensembl.org/Mus_musculus/Gene/Summary?db=core;g=ENSMUSG00000055065
FV1	BOD1L	0.560849	0	2.35371	1.27349	0.358	0.553	3286	22048	ENSMUSG00000061755	http://www.genecards.org/cgi-bin/carddisp.pl?gene=BOD1L	http://mar2016.archive.ensembl.org/Mus_musculus/Gene/Summary?db=core;g=ENSMUSG00000061755
FV1	TRIP12	0.560352	0	1.84987	0.932598	0.309	0.475	3286	22048	ENSMUSG00000026219	http://www.genecards.org/cgi-bin/carddisp.pl?gene=TRIP12	http://mar2016.archive.ensembl.org/Mus_musculus/Gene/Summary?db=core;g=ENSMUSG00000026219
FV1	KDM5A	0.559468	0	1.65608	0.802287	0.268	0.419	3286	22048	ENSMUSG00000030180	http://www.genecards.org/cgi-bin/carddisp.pl?gene=KDM5A	http://mar2016.archive.ensembl.org/Mus_musculus/Gene/Summary?db=core;g=ENSMUSG00000030180
FV1	UHRF2	0.557854	0	1.26499	0.538632	0.213	0.308	3286	22048	ENSMUSG00000024817	http://www.genecards.org/cgi-bin/carddisp.pl?gene=UHRF2	http://mar2016.archive.ensembl.org/Mus_musculus/Gene/Summary?db=core;g=ENSMUSG00000024817
FV1	CORO1C	0.556484	0	1.20461	0.499042	0.229	0.32	3286	22048	ENSMUSG00000004530	http://www.genecards.org/cgi-bin/carddisp.pl?gene=CORO1C	http://mar2016.archive.ensembl.org/Mus_musculus/Gene/Summary?db=core;g=ENSMUSG00000004530
FV1	PTPRD	0.555067	0	2.03193	1.06361	0.301	0.429	3286	22048	ENSMUSG00000028399	http://www.genecards.org/cgi-bin/carddisp.pl?gene=PTPRD	http://mar2016.archive.ensembl.org/Mus_musculus/Gene/Summary?db=core;g=ENSMUSG00000028399
FV1	RBM26	0.555023	0	1.44856	0.666601	0.243	0.372	3286	22048	ENSMUSG00000022119	http://www.genecards.org/cgi-bin/carddisp.pl?gene=RBM26	http://mar2016.archive.ensembl.org/Mus_musculus/Gene/Summary?db=core;g=ENSMUSG00000022119
FV1	GUCY1B3	0.554701	0	1.64484	0.800599	0.285	0.347	3286	22048	ENSMUSG00000028005	http://www.genecards.org/cgi-bin/carddisp.pl?gene=GUCY1B3	http://mar2016.archive.ensembl.org/Mus_musculus/Gene/Summary?db=core;g=ENSMUSG00000028005
FV1	LARP4B	0.553971	0	1.55525	0.74049	0.258	0.4	3286	22048	ENSMUSG00000033499	http://www.genecards.org/cgi-bin/carddisp.pl?gene=LARP4B	http://mar2016.archive.ensembl.org/Mus_musculus/Gene/Summary?db=core;g=ENSMUSG00000033499
FV1	LTBP3	0.553372	0	3.79748	2.26912	0.49	0.711	3286	22048	ENSMUSG00000024940	http://www.genecards.org/cgi-bin/carddisp.pl?gene=LTBP3	http://mar2016.archive.ensembl.org/Mus_musculus/Gene/Summary?db=core;g=ENSMUSG00000024940
FV1	DACT3	0.551595	0	1.42574	0.655001	0.253	0.358	3286	22048	ENSMUSG00000078794	http://www.genecards.org/cgi-bin/carddisp.pl?gene=DACT3	http://mar2016.archive.ensembl.org/Mus_musculus/Gene/Summary?db=core;g=ENSMUSG00000078794
FV1	ANO6	0.551197	0	1.76349	0.885956	0.307	0.471	3286	22048	ENSMUSG00000064210	http://www.genecards.org/cgi-bin/carddisp.pl?gene=ANO6	http://mar2016.archive.ensembl.org/Mus_musculus/Gene/Summary?db=core;g=ENSMUSG00000064210
FV1	ANK2	0.551148	0	2.4932	1.38403	0.334	0.519	3286	22048	ENSMUSG00000032826	http://www.genecards.org/cgi-bin/carddisp.pl?gene=ANK2	http://mar2016.archive.ensembl.org/Mus_musculus/Gene/Summary?db=core;g=ENSMUSG00000032826
FV1	D5ERTD579E	0.551035	0	1.28316	0.558327	0.227	0.322	3286	22048	ENSMUSG00000029190	http://www.genecards.org/cgi-bin/carddisp.pl?gene=D5ERTD579E	http://mar2016.archive.ensembl.org/Mus_musculus/Gene/Summary?db=core;g=ENSMUSG00000029190
FV1	FOSL2	0.550542	0	1.46186	0.680867	0.255	0.343	3286	22048	ENSMUSG00000029135	http://www.genecards.org/cgi-bin/carddisp.pl?gene=FOSL2	http://mar2016.archive.ensembl.org/Mus_musculus/Gene/Summary?db=core;g=ENSMUSG00000029135
FV1	BMPR1A	0.548098	0	2.67621	1.51424	0.4	0.622	3286	22048	ENSMUSG00000021796	http://www.genecards.org/cgi-bin/carddisp.pl?gene=BMPR1A	http://mar2016.archive.ensembl.org/Mus_musculus/Gene/Summary?db=core;g=ENSMUSG00000021796
FV1	ZRANB1	0.547179	0	1.54549	0.742026	0.263	0.396	3286	22048	ENSMUSG00000030967	http://www.genecards.org/cgi-bin/carddisp.pl?gene=ZRANB1	http://mar2016.archive.ensembl.org/Mus_musculus/Gene/Summary?db=core;g=ENSMUSG00000030967
FV1	INO80D	0.545537	0	1.36358	0.619373	0.235	0.347	3286	22048	ENSMUSG00000040865	http://www.genecards.org/cgi-bin/carddisp.pl?gene=INO80D	http://mar2016.archive.ensembl.org/Mus_musculus/Gene/Summary?db=core;g=ENSMUSG00000040865
FV1	ZMYM5	0.545291	0	1.56232	0.755836	0.253	0.402	3286	22048	ENSMUSG00000040123	http://www.genecards.org/cgi-bin/carddisp.pl?gene=ZMYM5	http://mar2016.archive.ensembl.org/Mus_musculus/Gene/Summary?db=core;g=ENSMUSG00000040123
FV1	ZFP950	0.54489	0	1.47248	0.694743	0.219	0.341	3286	22048	ENSMUSG00000074733	http://www.genecards.org/cgi-bin/carddisp.pl?gene=ZFP950	http://mar2016.archive.ensembl.org/Mus_musculus/Gene/Summary?db=core;g=ENSMUSG00000074733
FV1	GIGYF1	0.544492	0	1.24383	0.538444	0.214	0.309	3286	22048	ENSMUSG00000029714	http://www.genecards.org/cgi-bin/carddisp.pl?gene=GIGYF1	http://mar2016.archive.ensembl.org/Mus_musculus/Gene/Summary?db=core;g=ENSMUSG00000029714
FV1	LUC7L3	0.543075	0	2.24052	1.22399	0.338	0.542	3286	22048	ENSMUSG00000020863	http://www.genecards.org/cgi-bin/carddisp.pl?gene=LUC7L3	http://mar2016.archive.ensembl.org/Mus_musculus/Gene/Summary?db=core;g=ENSMUSG00000020863
FV1	ATXN2	0.543035	0	1.33483	0.602454	0.224	0.354	3286	22048	ENSMUSG00000042605	http://www.genecards.org/cgi-bin/carddisp.pl?gene=ATXN2	http://mar2016.archive.ensembl.org/Mus_musculus/Gene/Summary?db=core;g=ENSMUSG00000042605
FV1	ZKSCAN3	0.540805	0	1.54192	0.747279	0.252	0.39	3286	22048	ENSMUSG00000021327	http://www.genecards.org/cgi-bin/carddisp.pl?gene=ZKSCAN3	http://mar2016.archive.ensembl.org/Mus_musculus/Gene/Summary?db=core;g=ENSMUSG00000021327
FV1	CBX6	0.539601	0	1.82557	0.94388	0.316	0.473	3286	22048	ENSMUSG00000089715	http://www.genecards.org/cgi-bin/carddisp.pl?gene=CBX6	http://mar2016.archive.ensembl.org/Mus_musculus/Gene/Summary?db=core;g=ENSMUSG00000089715
FV1	RAPH1	0.538602	0	2.41187	1.34886	0.314	0.485	3286	22048	ENSMUSG00000026014	http://www.genecards.org/cgi-bin/carddisp.pl?gene=RAPH1	http://mar2016.archive.ensembl.org/Mus_musculus/Gene/Summary?db=core;g=ENSMUSG00000026014
FV1	TCF12	0.537684	0	1.87567	0.980979	0.304	0.481	3286	22048	ENSMUSG00000032228	http://www.genecards.org/cgi-bin/carddisp.pl?gene=TCF12	http://mar2016.archive.ensembl.org/Mus_musculus/Gene/Summary?db=core;g=ENSMUSG00000032228
FV1	PTPRS	0.537636	0	2.0155	1.07738	0.327	0.501	3286	22048	ENSMUSG00000013236	http://www.genecards.org/cgi-bin/carddisp.pl?gene=PTPRS	http://mar2016.archive.ensembl.org/Mus_musculus/Gene/Summary?db=core;g=ENSMUSG00000013236
FV1	SLTM	0.537327	0	1.4824	0.710486	0.246	0.377	3286	22048	ENSMUSG00000032212	http://www.genecards.org/cgi-bin/carddisp.pl?gene=SLTM	http://mar2016.archive.ensembl.org/Mus_musculus/Gene/Summary?db=core;g=ENSMUSG00000032212
FV1	ARHGAP5	0.536621	0	2.7571	1.59009	0.403	0.624	3286	22048	ENSMUSG00000035133	http://www.genecards.org/cgi-bin/carddisp.pl?gene=ARHGAP5	http://mar2016.archive.ensembl.org/Mus_musculus/Gene/Summary?db=core;g=ENSMUSG00000035133
FV1	JMJD1C	0.536238	0	2.14608	1.16943	0.333	0.511	3286	22048	ENSMUSG00000037876	http://www.genecards.org/cgi-bin/carddisp.pl?gene=JMJD1C	http://mar2016.archive.ensembl.org/Mus_musculus/Gene/Summary?db=core;g=ENSMUSG00000037876
FV1	PDGFA	0.535214	0	1.99936	1.06973	0.323	0.431	3286	22048	ENSMUSG00000025856	http://www.genecards.org/cgi-bin/carddisp.pl?gene=PDGFA	http://mar2016.archive.ensembl.org/Mus_musculus/Gene/Summary?db=core;g=ENSMUSG00000025856
FV1	WAPL	0.534491	0	1.96561	1.04746	0.329	0.508	3286	22048	ENSMUSG00000041408	http://www.genecards.org/cgi-bin/carddisp.pl?gene=WAPL	http://mar2016.archive.ensembl.org/Mus_musculus/Gene/Summary?db=core;g=ENSMUSG00000041408
FV1	AKAP11	0.534414	0	1.49481	0.722512	0.257	0.407	3286	22048	ENSMUSG00000022016	http://www.genecards.org/cgi-bin/carddisp.pl?gene=AKAP11	http://mar2016.archive.ensembl.org/Mus_musculus/Gene/Summary?db=core;g=ENSMUSG00000022016
FV1	UBE3A	0.533542	0	3.03903	1.79039	0.425	0.665	3286	22048	ENSMUSG00000025326	http://www.genecards.org/cgi-bin/carddisp.pl?gene=UBE3A	http://mar2016.archive.ensembl.org/Mus_musculus/Gene/Summary?db=core;g=ENSMUSG00000025326
FV1	RASA2	0.533311	0	1.22439	0.536979	0.209	0.308	3286	22048	ENSMUSG00000032413	http://www.genecards.org/cgi-bin/carddisp.pl?gene=RASA2	http://mar2016.archive.ensembl.org/Mus_musculus/Gene/Summary?db=core;g=ENSMUSG00000032413
FV1	ATL3	0.532233	0	1.20639	0.525683	0.227	0.336	3286	22048	ENSMUSG00000024759	http://www.genecards.org/cgi-bin/carddisp.pl?gene=ATL3	http://mar2016.archive.ensembl.org/Mus_musculus/Gene/Summary?db=core;g=ENSMUSG00000024759
FV1	MEF2D	0.532007	0	1.20323	0.523737	0.23	0.325	3286	22048	ENSMUSG00000001419	http://www.genecards.org/cgi-bin/carddisp.pl?gene=MEF2D	http://mar2016.archive.ensembl.org/Mus_musculus/Gene/Summary?db=core;g=ENSMUSG00000001419
FV1	KIF1B	0.531279	0	2.33953	1.31076	0.366	0.56	3286	22048	ENSMUSG00000063077	http://www.genecards.org/cgi-bin/carddisp.pl?gene=KIF1B	http://mar2016.archive.ensembl.org/Mus_musculus/Gene/Summary?db=core;g=ENSMUSG00000063077
FV1	BPTF	0.531195	0	2.6647	1.53591	0.397	0.615	3286	22048	ENSMUSG00000040481	http://www.genecards.org/cgi-bin/carddisp.pl?gene=BPTF	http://mar2016.archive.ensembl.org/Mus_musculus/Gene/Summary?db=core;g=ENSMUSG00000040481
FV1	PFKP	0.530232	0	1.40797	0.667383	0.247	0.388	3286	22048	ENSMUSG00000021196	http://www.genecards.org/cgi-bin/carddisp.pl?gene=PFKP	http://mar2016.archive.ensembl.org/Mus_musculus/Gene/Summary?db=core;g=ENSMUSG00000021196
FV1	SPAG9	0.529328	0	3.51902	2.13112	0.491	0.709	3286	22048	ENSMUSG00000020859	http://www.genecards.org/cgi-bin/carddisp.pl?gene=SPAG9	http://mar2016.archive.ensembl.org/Mus_musculus/Gene/Summary?db=core;g=ENSMUSG00000020859
FV1	HIF1A	0.52901	0	2.20692	1.22249	0.345	0.52	3286	22048	ENSMUSG00000021109	http://www.genecards.org/cgi-bin/carddisp.pl?gene=HIF1A	http://mar2016.archive.ensembl.org/Mus_musculus/Gene/Summary?db=core;g=ENSMUSG00000021109
FV1	ARFGEF1	0.526827	0	1.40692	0.670597	0.242	0.375	3286	22048	ENSMUSG00000067851	http://www.genecards.org/cgi-bin/carddisp.pl?gene=ARFGEF1	http://mar2016.archive.ensembl.org/Mus_musculus/Gene/Summary?db=core;g=ENSMUSG00000067851
FV1	ASCC3	0.526812	0	1.26103	0.569349	0.214	0.321	3286	22048	ENSMUSG00000038774	http://www.genecards.org/cgi-bin/carddisp.pl?gene=ASCC3	http://mar2016.archive.ensembl.org/Mus_musculus/Gene/Summary?db=core;g=ENSMUSG00000038774
FV1	FAM193A	0.526756	0	1.24847	0.560693	0.213	0.326	3286	22048	ENSMUSG00000037210	http://www.genecards.org/cgi-bin/carddisp.pl?gene=FAM193A	http://mar2016.archive.ensembl.org/Mus_musculus/Gene/Summary?db=core;g=ENSMUSG00000037210
FV1	MYO1C	0.525832	0	1.71734	0.88735	0.304	0.46	3286	22048	ENSMUSG00000017774	http://www.genecards.org/cgi-bin/carddisp.pl?gene=MYO1C	http://mar2016.archive.ensembl.org/Mus_musculus/Gene/Summary?db=core;g=ENSMUSG00000017774
FV1	HSPA1B	0.523532	0	7.26566	4.75014	0.522	0.714	3286	22048	ENSMUSG00000090877	http://www.genecards.org/cgi-bin/carddisp.pl?gene=HSPA1B	http://mar2016.archive.ensembl.org/Mus_musculus/Gene/Summary?db=core;g=ENSMUSG00000090877
FV1	TCF7L2	0.523454	0	1.96593	1.06341	0.314	0.497	3286	22048	ENSMUSG00000024985	http://www.genecards.org/cgi-bin/carddisp.pl?gene=TCF7L2	http://mar2016.archive.ensembl.org/Mus_musculus/Gene/Summary?db=core;g=ENSMUSG00000024985
FV1	KMT2E	0.523368	0	3.90105	2.40989	0.504	0.736	3286	22048	ENSMUSG00000029004	http://www.genecards.org/cgi-bin/carddisp.pl?gene=KMT2E	http://mar2016.archive.ensembl.org/Mus_musculus/Gene/Summary?db=core;g=ENSMUSG00000029004
FV1	ARIH1	0.523131	0	1.40682	0.674811	0.25	0.39	3286	22048	ENSMUSG00000025234	http://www.genecards.org/cgi-bin/carddisp.pl?gene=ARIH1	http://mar2016.archive.ensembl.org/Mus_musculus/Gene/Summary?db=core;g=ENSMUSG00000025234
FV1	RBBP6	0.520945	0	1.80759	0.956655	0.297	0.477	3286	22048	ENSMUSG00000030779	http://www.genecards.org/cgi-bin/carddisp.pl?gene=RBBP6	http://mar2016.archive.ensembl.org/Mus_musculus/Gene/Summary?db=core;g=ENSMUSG00000030779
FV1	MTDH	0.520626	0	4.49323	2.82916	0.542	0.775	3286	22048	ENSMUSG00000022255	http://www.genecards.org/cgi-bin/carddisp.pl?gene=MTDH	http://mar2016.archive.ensembl.org/Mus_musculus/Gene/Summary?db=core;g=ENSMUSG00000022255
FV1	CFL2	0.520129	0	2.70226	1.58162	0.398	0.561	3286	22048	ENSMUSG00000062929	http://www.genecards.org/cgi-bin/carddisp.pl?gene=CFL2	http://mar2016.archive.ensembl.org/Mus_musculus/Gene/Summary?db=core;g=ENSMUSG00000062929
FV1	ZEB1	0.519655	0	2.29616	1.2992	0.364	0.553	3286	22048	ENSMUSG00000024238	http://www.genecards.org/cgi-bin/carddisp.pl?gene=ZEB1	http://mar2016.archive.ensembl.org/Mus_musculus/Gene/Summary?db=core;g=ENSMUSG00000024238
FV1	SAFB2	0.519144	0	1.21185	0.543398	0.207	0.315	3286	22048	ENSMUSG00000042625	http://www.genecards.org/cgi-bin/carddisp.pl?gene=SAFB2	http://mar2016.archive.ensembl.org/Mus_musculus/Gene/Summary?db=core;g=ENSMUSG00000042625
FV1	PPP1CB	0.518414	0	3.84146	2.38002	0.503	0.691	3286	22048	ENSMUSG00000014956	http://www.genecards.org/cgi-bin/carddisp.pl?gene=PPP1CB	http://mar2016.archive.ensembl.org/Mus_musculus/Gene/Summary?db=core;g=ENSMUSG00000014956
FV1	DAB2IP	0.516133	0	1.3723	0.658814	0.242	0.376	3286	22048	ENSMUSG00000026883	http://www.genecards.org/cgi-bin/carddisp.pl?gene=DAB2IP	http://mar2016.archive.ensembl.org/Mus_musculus/Gene/Summary?db=core;g=ENSMUSG00000026883
FV1	U2SURP	0.515503	0	2.39068	1.37195	0.367	0.588	3286	22048	ENSMUSG00000032407	http://www.genecards.org/cgi-bin/carddisp.pl?gene=U2SURP	http://mar2016.archive.ensembl.org/Mus_musculus/Gene/Summary?db=core;g=ENSMUSG00000032407
FV1	FXR1	0.515367	0	1.76303	0.933055	0.286	0.479	3286	22048	ENSMUSG00000027680	http://www.genecards.org/cgi-bin/carddisp.pl?gene=FXR1	http://mar2016.archive.ensembl.org/Mus_musculus/Gene/Summary?db=core;g=ENSMUSG00000027680
FV1	FTO	0.514633	0	1.29316	0.605146	0.222	0.351	3286	22048	ENSMUSG00000055932	http://www.genecards.org/cgi-bin/carddisp.pl?gene=FTO	http://mar2016.archive.ensembl.org/Mus_musculus/Gene/Summary?db=core;g=ENSMUSG00000055932
FV1	HERC2	0.514316	0	1.52641	0.768801	0.267	0.416	3286	22048	ENSMUSG00000030451	http://www.genecards.org/cgi-bin/carddisp.pl?gene=HERC2	http://mar2016.archive.ensembl.org/Mus_musculus/Gene/Summary?db=core;g=ENSMUSG00000030451
FV1	TTC3	0.513945	0	3.05584	1.84032	0.416	0.651	3286	22048	ENSMUSG00000040785	http://www.genecards.org/cgi-bin/carddisp.pl?gene=TTC3	http://mar2016.archive.ensembl.org/Mus_musculus/Gene/Summary?db=core;g=ENSMUSG00000040785
FV1	PEG3	0.513749	0	1.77535	0.943857	0.239	0.349	3286	22048	ENSMUSG00000002265	http://www.genecards.org/cgi-bin/carddisp.pl?gene=PEG3	http://mar2016.archive.ensembl.org/Mus_musculus/Gene/Summary?db=core;g=ENSMUSG00000002265
FV1	ARL4A	0.513544	0	2.3354	1.33645	0.336	0.521	3286	22048	ENSMUSG00000047446	http://www.genecards.org/cgi-bin/carddisp.pl?gene=ARL4A	http://mar2016.archive.ensembl.org/Mus_musculus/Gene/Summary?db=core;g=ENSMUSG00000047446
FV1	BAZ2B	0.512736	0	1.60637	0.826784	0.258	0.422	3286	22048	ENSMUSG00000026987	http://www.genecards.org/cgi-bin/carddisp.pl?gene=BAZ2B	http://mar2016.archive.ensembl.org/Mus_musculus/Gene/Summary?db=core;g=ENSMUSG00000026987
FV1	HIPK1	0.512265	0	1.47726	0.736857	0.262	0.415	3286	22048	ENSMUSG00000008730	http://www.genecards.org/cgi-bin/carddisp.pl?gene=HIPK1	http://mar2016.archive.ensembl.org/Mus_musculus/Gene/Summary?db=core;g=ENSMUSG00000008730
FV1	RSRC2	0.511097	0	2.42411	1.40266	0.368	0.584	3286	22048	ENSMUSG00000029422	http://www.genecards.org/cgi-bin/carddisp.pl?gene=RSRC2	http://mar2016.archive.ensembl.org/Mus_musculus/Gene/Summary?db=core;g=ENSMUSG00000029422
FV1	CNOT4	0.506765	0	1.74056	0.9288	0.288	0.475	3286	22048	ENSMUSG00000038784	http://www.genecards.org/cgi-bin/carddisp.pl?gene=CNOT4	http://mar2016.archive.ensembl.org/Mus_musculus/Gene/Summary?db=core;g=ENSMUSG00000038784
FV1	ATP13A3	0.506266	0	1.40027	0.689894	0.252	0.383	3286	22048	ENSMUSG00000022533	http://www.genecards.org/cgi-bin/carddisp.pl?gene=ATP13A3	http://mar2016.archive.ensembl.org/Mus_musculus/Gene/Summary?db=core;g=ENSMUSG00000022533
FV1	USP9X	0.506162	0	2.79031	1.66873	0.422	0.643	3286	22048	ENSMUSG00000031010	http://www.genecards.org/cgi-bin/carddisp.pl?gene=USP9X	http://mar2016.archive.ensembl.org/Mus_musculus/Gene/Summary?db=core;g=ENSMUSG00000031010
FV1	MPRIP	0.506099	0	3.30827	2.03355	0.475	0.697	3286	22048	ENSMUSG00000005417	http://www.genecards.org/cgi-bin/carddisp.pl?gene=MPRIP	http://mar2016.archive.ensembl.org/Mus_musculus/Gene/Summary?db=core;g=ENSMUSG00000005417
FV1	EMILIN1	0.505577	0	2.02417	1.13016	0.329	0.514	3286	22048	ENSMUSG00000029163	http://www.genecards.org/cgi-bin/carddisp.pl?gene=EMILIN1	http://mar2016.archive.ensembl.org/Mus_musculus/Gene/Summary?db=core;g=ENSMUSG00000029163
FV1	ZBTB44	0.505408	0	1.29004	0.613246	0.229	0.35	3286	22048	ENSMUSG00000047412	http://www.genecards.org/cgi-bin/carddisp.pl?gene=ZBTB44	http://mar2016.archive.ensembl.org/Mus_musculus/Gene/Summary?db=core;g=ENSMUSG00000047412
FV1	CREB3L2	0.504997	0	2.13626	1.21	0.349	0.538	3286	22048	ENSMUSG00000038648	http://www.genecards.org/cgi-bin/carddisp.pl?gene=CREB3L2	http://mar2016.archive.ensembl.org/Mus_musculus/Gene/Summary?db=core;g=ENSMUSG00000038648
FV1	TCF25	0.504748	0	3.71147	2.32057	0.506	0.749	3286	22048	ENSMUSG00000001472	http://www.genecards.org/cgi-bin/carddisp.pl?gene=TCF25	http://mar2016.archive.ensembl.org/Mus_musculus/Gene/Summary?db=core;g=ENSMUSG00000001472
FV1	ZCCHC14	0.503663	0	1.34265	0.652301	0.24	0.372	3286	22048	ENSMUSG00000061410	http://www.genecards.org/cgi-bin/carddisp.pl?gene=ZCCHC14	http://mar2016.archive.ensembl.org/Mus_musculus/Gene/Summary?db=core;g=ENSMUSG00000061410
FV1	MOB2	0.502529	0	1.25049	0.588551	0.217	0.327	3286	22048	ENSMUSG00000025147	http://www.genecards.org/cgi-bin/carddisp.pl?gene=MOB2	http://mar2016.archive.ensembl.org/Mus_musculus/Gene/Summary?db=core;g=ENSMUSG00000025147
FV1	PTGIS	0.501719	0	7.14934	4.75559	0.626	0.769	3286	22048	ENSMUSG00000017969	http://www.genecards.org/cgi-bin/carddisp.pl?gene=PTGIS	http://mar2016.archive.ensembl.org/Mus_musculus/Gene/Summary?db=core;g=ENSMUSG00000017969
FV1	HIPK3	0.501222	0	1.47712	0.750104	0.268	0.416	3286	22048	ENSMUSG00000027177	http://www.genecards.org/cgi-bin/carddisp.pl?gene=HIPK3	http://mar2016.archive.ensembl.org/Mus_musculus/Gene/Summary?db=core;g=ENSMUSG00000027177
FV1	TRIM44	0.500809	0	1.48308	0.754822	0.26	0.419	3286	22048	ENSMUSG00000027189	http://www.genecards.org/cgi-bin/carddisp.pl?gene=TRIM44	http://mar2016.archive.ensembl.org/Mus_musculus/Gene/Summary?db=core;g=ENSMUSG00000027189
FV1	TSC22D4	0.500607	0	1.75554	0.947644	0.288	0.482	3286	22048	ENSMUSG00000029723	http://www.genecards.org/cgi-bin/carddisp.pl?gene=TSC22D4	http://mar2016.archive.ensembl.org/Mus_musculus/Gene/Summary?db=core;g=ENSMUSG00000029723
FV1	PLS3	0.500411	0	7.172	4.77683	0.657	0.799	3286	22048	ENSMUSG00000016382	http://www.genecards.org/cgi-bin/carddisp.pl?gene=PLS3	http://mar2016.archive.ensembl.org/Mus_musculus/Gene/Summary?db=core;g=ENSMUSG00000016382
FV1	ANKRD11	0.500275	0	3.16027	1.94119	0.431	0.668	3286	22048	ENSMUSG00000035569	http://www.genecards.org/cgi-bin/carddisp.pl?gene=ANKRD11	http://mar2016.archive.ensembl.org/Mus_musculus/Gene/Summary?db=core;g=ENSMUSG00000035569
FV1	TAOK1	0.500205	0	2.70692	1.62082	0.401	0.635	3286	22048	ENSMUSG00000017291	http://www.genecards.org/cgi-bin/carddisp.pl?gene=TAOK1	http://mar2016.archive.ensembl.org/Mus_musculus/Gene/Summary?db=core;g=ENSMUSG00000017291
FV1	NEO1	0.499377	0	1.26305	0.600909	0.244	0.35	3286	22048	ENSMUSG00000032340	http://www.genecards.org/cgi-bin/carddisp.pl?gene=NEO1	http://mar2016.archive.ensembl.org/Mus_musculus/Gene/Summary?db=core;g=ENSMUSG00000032340
FV1	PRRC2B	0.497955	0	2.14497	1.22698	0.36	0.561	3286	22048	ENSMUSG00000039262	http://www.genecards.org/cgi-bin/carddisp.pl?gene=PRRC2B	http://mar2016.archive.ensembl.org/Mus_musculus/Gene/Summary?db=core;g=ENSMUSG00000039262
FV1	PTRF	0.497902	0	5.37345	3.51327	0.572	0.772	3286	22048	ENSMUSG00000004044	http://www.genecards.org/cgi-bin/carddisp.pl?gene=PTRF	http://mar2016.archive.ensembl.org/Mus_musculus/Gene/Summary?db=core;g=ENSMUSG00000004044
FV1	UBE2D3	0.497092	0	5.54276	3.63577	0.59	0.838	3286	22048	ENSMUSG00000078578	http://www.genecards.org/cgi-bin/carddisp.pl?gene=UBE2D3	http://mar2016.archive.ensembl.org/Mus_musculus/Gene/Summary?db=core;g=ENSMUSG00000078578
FV1	SRPK2	0.497061	0	1.63234	0.865138	0.278	0.446	3286	22048	ENSMUSG00000062604	http://www.genecards.org/cgi-bin/carddisp.pl?gene=SRPK2	http://mar2016.archive.ensembl.org/Mus_musculus/Gene/Summary?db=core;g=ENSMUSG00000062604
FV1	CLK4	0.496989	0	1.15575	0.527529	0.202	0.312	3286	22048	ENSMUSG00000020385	http://www.genecards.org/cgi-bin/carddisp.pl?gene=CLK4	http://mar2016.archive.ensembl.org/Mus_musculus/Gene/Summary?db=core;g=ENSMUSG00000020385
FV1	PBRM1	0.495468	0	3.46371	2.16625	0.464	0.7	3286	22048	ENSMUSG00000042323	http://www.genecards.org/cgi-bin/carddisp.pl?gene=PBRM1	http://mar2016.archive.ensembl.org/Mus_musculus/Gene/Summary?db=core;g=ENSMUSG00000042323
FV1	MGA	0.493664	0	2.10596	1.20591	0.33	0.519	3286	22048	ENSMUSG00000033943	http://www.genecards.org/cgi-bin/carddisp.pl?gene=MGA	http://mar2016.archive.ensembl.org/Mus_musculus/Gene/Summary?db=core;g=ENSMUSG00000033943
FV1	GLS	0.492932	0	2.62529	1.57605	0.376	0.611	3286	22048	ENSMUSG00000026103	http://www.genecards.org/cgi-bin/carddisp.pl?gene=GLS	http://mar2016.archive.ensembl.org/Mus_musculus/Gene/Summary?db=core;g=ENSMUSG00000026103
FV1	SUV420H1	0.490163	0	1.44168	0.738344	0.247	0.404	3286	22048	ENSMUSG00000045098	http://www.genecards.org/cgi-bin/carddisp.pl?gene=SUV420H1	http://mar2016.archive.ensembl.org/Mus_musculus/Gene/Summary?db=core;g=ENSMUSG00000045098
FV1	EMC8	0.489963	0	1.40187	0.710233	0.259	0.391	3286	22048	ENSMUSG00000031819	http://www.genecards.org/cgi-bin/carddisp.pl?gene=EMC8	http://mar2016.archive.ensembl.org/Mus_musculus/Gene/Summary?db=core;g=ENSMUSG00000031819
FV1	UBR3	0.489917	0	1.19056	0.559823	0.221	0.342	3286	22048	ENSMUSG00000044308	http://www.genecards.org/cgi-bin/carddisp.pl?gene=UBR3	http://mar2016.archive.ensembl.org/Mus_musculus/Gene/Summary?db=core;g=ENSMUSG00000044308
FV1	AGO2	0.489749	0	1.58433	0.840425	0.275	0.445	3286	22048	ENSMUSG00000036698	http://www.genecards.org/cgi-bin/carddisp.pl?gene=AGO2	http://mar2016.archive.ensembl.org/Mus_musculus/Gene/Summary?db=core;g=ENSMUSG00000036698
FV1	ENDOD1	0.488216	0	1.74599	0.957635	0.307	0.43	3286	22048	ENSMUSG00000037419	http://www.genecards.org/cgi-bin/carddisp.pl?gene=ENDOD1	http://mar2016.archive.ensembl.org/Mus_musculus/Gene/Summary?db=core;g=ENSMUSG00000037419
FV1	DDI2	0.487959	0	1.31823	0.652973	0.229	0.365	3286	22048	ENSMUSG00000078515	http://www.genecards.org/cgi-bin/carddisp.pl?gene=DDI2	http://mar2016.archive.ensembl.org/Mus_musculus/Gene/Summary?db=core;g=ENSMUSG00000078515
FV1	PLEC	0.487038	0	2.76959	1.68956	0.402	0.605	3286	22048	ENSMUSG00000022565	http://www.genecards.org/cgi-bin/carddisp.pl?gene=PLEC	http://mar2016.archive.ensembl.org/Mus_musculus/Gene/Summary?db=core;g=ENSMUSG00000022565
FV1	PHF20L1	0.485667	0	1.38724	0.70489	0.232	0.388	3286	22048	ENSMUSG00000072501	http://www.genecards.org/cgi-bin/carddisp.pl?gene=PHF20L1	http://mar2016.archive.ensembl.org/Mus_musculus/Gene/Summary?db=core;g=ENSMUSG00000072501
FV1	GCC2	0.484367	0	1.28249	0.631546	0.206	0.332	3286	22048	ENSMUSG00000038039	http://www.genecards.org/cgi-bin/carddisp.pl?gene=GCC2	http://mar2016.archive.ensembl.org/Mus_musculus/Gene/Summary?db=core;g=ENSMUSG00000038039
FV1	BIRC2	0.484272	0	1.4016	0.716804	0.239	0.368	3286	22048	ENSMUSG00000057367	http://www.genecards.org/cgi-bin/carddisp.pl?gene=BIRC2	http://mar2016.archive.ensembl.org/Mus_musculus/Gene/Summary?db=core;g=ENSMUSG00000057367
FV1	TNRC18	0.484103	0	1.30782	0.649959	0.232	0.372	3286	22048	ENSMUSG00000039477	http://www.genecards.org/cgi-bin/carddisp.pl?gene=TNRC18	http://mar2016.archive.ensembl.org/Mus_musculus/Gene/Summary?db=core;g=ENSMUSG00000039477
FV1	RPS6KB1	0.483524	0	1.42044	0.731169	0.234	0.398	3286	22048	ENSMUSG00000020516	http://www.genecards.org/cgi-bin/carddisp.pl?gene=RPS6KB1	http://mar2016.archive.ensembl.org/Mus_musculus/Gene/Summary?db=core;g=ENSMUSG00000020516
FV1	MATR3	0.482987	0	3.07211	1.91357	0.448	0.694	3286	22048	ENSMUSG00000037236	http://www.genecards.org/cgi-bin/carddisp.pl?gene=MATR3	http://mar2016.archive.ensembl.org/Mus_musculus/Gene/Summary?db=core;g=ENSMUSG00000037236
FV1	PNN	0.482984	0	1.94447	1.10676	0.314	0.524	3286	22048	ENSMUSG00000020994	http://www.genecards.org/cgi-bin/carddisp.pl?gene=PNN	http://mar2016.archive.ensembl.org/Mus_musculus/Gene/Summary?db=core;g=ENSMUSG00000020994
FV1	CAB39	0.481725	0	1.41714	0.730963	0.254	0.411	3286	22048	ENSMUSG00000036707	http://www.genecards.org/cgi-bin/carddisp.pl?gene=CAB39	http://mar2016.archive.ensembl.org/Mus_musculus/Gene/Summary?db=core;g=ENSMUSG00000036707
FV1	SLK	0.480906	0	1.72697	0.953952	0.288	0.482	3286	22048	ENSMUSG00000025060	http://www.genecards.org/cgi-bin/carddisp.pl?gene=SLK	http://mar2016.archive.ensembl.org/Mus_musculus/Gene/Summary?db=core;g=ENSMUSG00000025060
FV1	STAG1	0.48049	0	1.6361	0.889386	0.266	0.456	3286	22048	ENSMUSG00000037286	http://www.genecards.org/cgi-bin/carddisp.pl?gene=STAG1	http://mar2016.archive.ensembl.org/Mus_musculus/Gene/Summary?db=core;g=ENSMUSG00000037286
FV1	FERMT2	0.480186	0	4.49317	2.93797	0.558	0.742	3286	22048	ENSMUSG00000037712	http://www.genecards.org/cgi-bin/carddisp.pl?gene=FERMT2	http://mar2016.archive.ensembl.org/Mus_musculus/Gene/Summary?db=core;g=ENSMUSG00000037712
FV1	XRN1	0.479533	0	1.65282	0.902625	0.268	0.446	3286	22048	ENSMUSG00000032410	http://www.genecards.org/cgi-bin/carddisp.pl?gene=XRN1	http://mar2016.archive.ensembl.org/Mus_musculus/Gene/Summary?db=core;g=ENSMUSG00000032410
FV1	EP300	0.478907	0	1.47224	0.773888	0.264	0.423	3286	22048	ENSMUSG00000055024	http://www.genecards.org/cgi-bin/carddisp.pl?gene=EP300	http://mar2016.archive.ensembl.org/Mus_musculus/Gene/Summary?db=core;g=ENSMUSG00000055024
FV1	COL4A6	0.478166	0	1.90187	1.08322	0.298	0.454	3286	22048	ENSMUSG00000031273	http://www.genecards.org/cgi-bin/carddisp.pl?gene=COL4A6	http://mar2016.archive.ensembl.org/Mus_musculus/Gene/Summary?db=core;g=ENSMUSG00000031273
FV1	TRIP11	0.47761	0	2.43724	1.46851	0.364	0.591	3286	22048	ENSMUSG00000021188	http://www.genecards.org/cgi-bin/carddisp.pl?gene=TRIP11	http://mar2016.archive.ensembl.org/Mus_musculus/Gene/Summary?db=core;g=ENSMUSG00000021188
FV1	ZBTB16	0.476737	0	1.24251	0.611469	0.207	0.309	3286	22048	ENSMUSG00000066687	http://www.genecards.org/cgi-bin/carddisp.pl?gene=ZBTB16	http://mar2016.archive.ensembl.org/Mus_musculus/Gene/Summary?db=core;g=ENSMUSG00000066687
FV1	PRRC2A	0.476145	0	1.4772	0.780851	0.267	0.442	3286	22048	ENSMUSG00000024393	http://www.genecards.org/cgi-bin/carddisp.pl?gene=PRRC2A	http://mar2016.archive.ensembl.org/Mus_musculus/Gene/Summary?db=core;g=ENSMUSG00000024393
FV1	NBEA	0.475858	0	1.2093	0.58857	0.189	0.314	3286	22048	ENSMUSG00000027799	http://www.genecards.org/cgi-bin/carddisp.pl?gene=NBEA	http://mar2016.archive.ensembl.org/Mus_musculus/Gene/Summary?db=core;g=ENSMUSG00000027799
FV1	DIAPH2	0.472667	0	1.43312	0.753384	0.249	0.407	3286	22048	ENSMUSG00000034480	http://www.genecards.org/cgi-bin/carddisp.pl?gene=DIAPH2	http://mar2016.archive.ensembl.org/Mus_musculus/Gene/Summary?db=core;g=ENSMUSG00000034480
FV1	RSBN1L	0.471877	0	1.52472	0.820386	0.266	0.431	3286	22048	ENSMUSG00000039968	http://www.genecards.org/cgi-bin/carddisp.pl?gene=RSBN1L	http://mar2016.archive.ensembl.org/Mus_musculus/Gene/Summary?db=core;g=ENSMUSG00000039968
FV1	DLGAP4	0.470099	0	1.7563	0.989817	0.303	0.501	3286	22048	ENSMUSG00000061689	http://www.genecards.org/cgi-bin/carddisp.pl?gene=DLGAP4	http://mar2016.archive.ensembl.org/Mus_musculus/Gene/Summary?db=core;g=ENSMUSG00000061689
FV1	BAZ1B	0.468017	0	1.80424	1.02734	0.295	0.489	3286	22048	ENSMUSG00000002748	http://www.genecards.org/cgi-bin/carddisp.pl?gene=BAZ1B	http://mar2016.archive.ensembl.org/Mus_musculus/Gene/Summary?db=core;g=ENSMUSG00000002748
FV1	NIPBL	0.467888	0	2.38454	1.4471	0.373	0.602	3286	22048	ENSMUSG00000022141	http://www.genecards.org/cgi-bin/carddisp.pl?gene=NIPBL	http://mar2016.archive.ensembl.org/Mus_musculus/Gene/Summary?db=core;g=ENSMUSG00000022141
FV1	NMT2	0.46725	0	1.06687	0.495056	0.197	0.303	3286	22048	ENSMUSG00000026643	http://www.genecards.org/cgi-bin/carddisp.pl?gene=NMT2	http://mar2016.archive.ensembl.org/Mus_musculus/Gene/Summary?db=core;g=ENSMUSG00000026643
FV1	MAP7D1	0.465161	0	1.77182	1.00788	0.315	0.499	3286	22048	ENSMUSG00000028849	http://www.genecards.org/cgi-bin/carddisp.pl?gene=MAP7D1	http://mar2016.archive.ensembl.org/Mus_musculus/Gene/Summary?db=core;g=ENSMUSG00000028849
FV1	CPSF6	0.464787	0	1.15915	0.564472	0.201	0.335	3286	22048	ENSMUSG00000055531	http://www.genecards.org/cgi-bin/carddisp.pl?gene=CPSF6	http://mar2016.archive.ensembl.org/Mus_musculus/Gene/Summary?db=core;g=ENSMUSG00000055531
FV1	ARHGEF1	0.464593	0	1.11256	0.530919	0.203	0.318	3286	22048	ENSMUSG00000040940	http://www.genecards.org/cgi-bin/carddisp.pl?gene=ARHGEF1	http://mar2016.archive.ensembl.org/Mus_musculus/Gene/Summary?db=core;g=ENSMUSG00000040940
FV1	NCOA3	0.464173	0	1.25561	0.635059	0.233	0.363	3286	22048	ENSMUSG00000027678	http://www.genecards.org/cgi-bin/carddisp.pl?gene=NCOA3	http://mar2016.archive.ensembl.org/Mus_musculus/Gene/Summary?db=core;g=ENSMUSG00000027678
FV1	BRD1	0.462267	0	1.45038	0.778592	0.259	0.429	3286	22048	ENSMUSG00000022387	http://www.genecards.org/cgi-bin/carddisp.pl?gene=BRD1	http://mar2016.archive.ensembl.org/Mus_musculus/Gene/Summary?db=core;g=ENSMUSG00000022387
FV1	RSU1	0.46103	0	3.25981	2.09462	0.457	0.701	3286	22048	ENSMUSG00000026727	http://www.genecards.org/cgi-bin/carddisp.pl?gene=RSU1	http://mar2016.archive.ensembl.org/Mus_musculus/Gene/Summary?db=core;g=ENSMUSG00000026727
FV1	DYNC1H1	0.46074	0	2.10274	1.25449	0.344	0.561	3286	22048	ENSMUSG00000018707	http://www.genecards.org/cgi-bin/carddisp.pl?gene=DYNC1H1	http://mar2016.archive.ensembl.org/Mus_musculus/Gene/Summary?db=core;g=ENSMUSG00000018707
FV1	ATP11B	0.459794	0	1.11621	0.538678	0.199	0.316	3286	22048	ENSMUSG00000037400	http://www.genecards.org/cgi-bin/carddisp.pl?gene=ATP11B	http://mar2016.archive.ensembl.org/Mus_musculus/Gene/Summary?db=core;g=ENSMUSG00000037400
FV1	HELZ	0.456879	0	1.10426	0.533084	0.192	0.316	3286	22048	ENSMUSG00000020721	http://www.genecards.org/cgi-bin/carddisp.pl?gene=HELZ	http://mar2016.archive.ensembl.org/Mus_musculus/Gene/Summary?db=core;g=ENSMUSG00000020721
FV1	STRN3	0.456666	0	2.5669	1.59909	0.386	0.638	3286	22048	ENSMUSG00000020954	http://www.genecards.org/cgi-bin/carddisp.pl?gene=STRN3	http://mar2016.archive.ensembl.org/Mus_musculus/Gene/Summary?db=core;g=ENSMUSG00000020954
FV1	TEF	0.456419	0	1.4371	0.776144	0.223	0.367	3286	22048	ENSMUSG00000022389	http://www.genecards.org/cgi-bin/carddisp.pl?gene=TEF	http://mar2016.archive.ensembl.org/Mus_musculus/Gene/Summary?db=core;g=ENSMUSG00000022389
FV1	ZCCHC11	0.456362	0	1.47158	0.801343	0.232	0.414	3286	22048	ENSMUSG00000034610	http://www.genecards.org/cgi-bin/carddisp.pl?gene=ZCCHC11	http://mar2016.archive.ensembl.org/Mus_musculus/Gene/Summary?db=core;g=ENSMUSG00000034610
FV1	ZFAND5	0.456354	0	2.55499	1.59097	0.378	0.607	3286	22048	ENSMUSG00000024750	http://www.genecards.org/cgi-bin/carddisp.pl?gene=ZFAND5	http://mar2016.archive.ensembl.org/Mus_musculus/Gene/Summary?db=core;g=ENSMUSG00000024750
FV1	BC005537	0.455386	0	2.5667	1.60125	0.385	0.628	3286	22048	ENSMUSG00000019132	http://www.genecards.org/cgi-bin/carddisp.pl?gene=BC005537	http://mar2016.archive.ensembl.org/Mus_musculus/Gene/Summary?db=core;g=ENSMUSG00000019132
FV1	HNRNPA2B1	0.455244	0	7.30835	5.06	0.711	0.893	3286	22048	ENSMUSG00000004980	http://www.genecards.org/cgi-bin/carddisp.pl?gene=HNRNPA2B1	http://mar2016.archive.ensembl.org/Mus_musculus/Gene/Summary?db=core;g=ENSMUSG00000004980
FV1	EIF5B	0.454735	0	2.83827	1.80057	0.394	0.644	3286	22048	ENSMUSG00000026083	http://www.genecards.org/cgi-bin/carddisp.pl?gene=EIF5B	http://mar2016.archive.ensembl.org/Mus_musculus/Gene/Summary?db=core;g=ENSMUSG00000026083
FV1	KIF5B	0.454549	0	5.13215	3.47486	0.579	0.8	3286	22048	ENSMUSG00000006740	http://www.genecards.org/cgi-bin/carddisp.pl?gene=KIF5B	http://mar2016.archive.ensembl.org/Mus_musculus/Gene/Summary?db=core;g=ENSMUSG00000006740
FV1	PUM2	0.453393	0	2.07221	1.24371	0.341	0.565	3286	22048	ENSMUSG00000020594	http://www.genecards.org/cgi-bin/carddisp.pl?gene=PUM2	http://mar2016.archive.ensembl.org/Mus_musculus/Gene/Summary?db=core;g=ENSMUSG00000020594
FV1	NAA15	0.45315	0	1.37243	0.73293	0.245	0.405	3286	22048	ENSMUSG00000063273	http://www.genecards.org/cgi-bin/carddisp.pl?gene=NAA15	http://mar2016.archive.ensembl.org/Mus_musculus/Gene/Summary?db=core;g=ENSMUSG00000063273
FV1	WHSC1L1	0.452933	0	1.95953	1.16211	0.317	0.538	3286	22048	ENSMUSG00000054823	http://www.genecards.org/cgi-bin/carddisp.pl?gene=WHSC1L1	http://mar2016.archive.ensembl.org/Mus_musculus/Gene/Summary?db=core;g=ENSMUSG00000054823
FV1	ATP1A1	0.451151	0	1.68407	0.963288	0.292	0.477	3286	22048	ENSMUSG00000033161	http://www.genecards.org/cgi-bin/carddisp.pl?gene=ATP1A1	http://mar2016.archive.ensembl.org/Mus_musculus/Gene/Summary?db=core;g=ENSMUSG00000033161
FV1	TOP1	0.450982	0	2.81744	1.79263	0.398	0.654	3286	22048	ENSMUSG00000070544	http://www.genecards.org/cgi-bin/carddisp.pl?gene=TOP1	http://mar2016.archive.ensembl.org/Mus_musculus/Gene/Summary?db=core;g=ENSMUSG00000070544
FV1	GOLGA4	0.450683	0	1.65381	0.941781	0.283	0.467	3286	22048	ENSMUSG00000038708	http://www.genecards.org/cgi-bin/carddisp.pl?gene=GOLGA4	http://mar2016.archive.ensembl.org/Mus_musculus/Gene/Summary?db=core;g=ENSMUSG00000038708
FV1	HNRNPL	0.449739	0	1.90319	1.12565	0.303	0.531	3286	22048	ENSMUSG00000015165	http://www.genecards.org/cgi-bin/carddisp.pl?gene=HNRNPL	http://mar2016.archive.ensembl.org/Mus_musculus/Gene/Summary?db=core;g=ENSMUSG00000015165
FV1	VASP	0.449604	0	1.30567	0.688314	0.257	0.389	3286	22048	ENSMUSG00000030403	http://www.genecards.org/cgi-bin/carddisp.pl?gene=VASP	http://mar2016.archive.ensembl.org/Mus_musculus/Gene/Summary?db=core;g=ENSMUSG00000030403
FV1	VLDLR	0.448815	0	1.46709	0.807498	0.241	0.383	3286	22048	ENSMUSG00000024924	http://www.genecards.org/cgi-bin/carddisp.pl?gene=VLDLR	http://mar2016.archive.ensembl.org/Mus_musculus/Gene/Summary?db=core;g=ENSMUSG00000024924
FV1	LZTS2	0.448767	0	1.35091	0.722436	0.244	0.422	3286	22048	ENSMUSG00000035342	http://www.genecards.org/cgi-bin/carddisp.pl?gene=LZTS2	http://mar2016.archive.ensembl.org/Mus_musculus/Gene/Summary?db=core;g=ENSMUSG00000035342
FV1	ATF7IP	0.446457	0	1.5803	0.893537	0.264	0.43	3286	22048	ENSMUSG00000030213	http://www.genecards.org/cgi-bin/carddisp.pl?gene=ATF7IP	http://mar2016.archive.ensembl.org/Mus_musculus/Gene/Summary?db=core;g=ENSMUSG00000030213
FV1	YLPM1	0.444368	0	1.09958	0.542998	0.194	0.33	3286	22048	ENSMUSG00000021244	http://www.genecards.org/cgi-bin/carddisp.pl?gene=YLPM1	http://mar2016.archive.ensembl.org/Mus_musculus/Gene/Summary?db=core;g=ENSMUSG00000021244
FV1	TBL1X	0.444175	0	2.20253	1.35387	0.349	0.584	3286	22048	ENSMUSG00000025246	http://www.genecards.org/cgi-bin/carddisp.pl?gene=TBL1X	http://mar2016.archive.ensembl.org/Mus_musculus/Gene/Summary?db=core;g=ENSMUSG00000025246
FV1	SRPK1	0.442628	0	1.11389	0.555384	0.202	0.34	3286	22048	ENSMUSG00000004865	http://www.genecards.org/cgi-bin/carddisp.pl?gene=SRPK1	http://mar2016.archive.ensembl.org/Mus_musculus/Gene/Summary?db=core;g=ENSMUSG00000004865
FV1	HES1	0.440995	0	1.53301	0.865881	0.225	0.353	3286	22048	ENSMUSG00000022528	http://www.genecards.org/cgi-bin/carddisp.pl?gene=HES1	http://mar2016.archive.ensembl.org/Mus_musculus/Gene/Summary?db=core;g=ENSMUSG00000022528
FV1	HJURP	0.440941	0	1.18058	0.606335	0.207	0.333	3286	22048	ENSMUSG00000044783	http://www.genecards.org/cgi-bin/carddisp.pl?gene=HJURP	http://mar2016.archive.ensembl.org/Mus_musculus/Gene/Summary?db=core;g=ENSMUSG00000044783
FV1	CCNT1	0.440485	0	1.19323	0.616164	0.212	0.349	3286	22048	ENSMUSG00000011960	http://www.genecards.org/cgi-bin/carddisp.pl?gene=CCNT1	http://mar2016.archive.ensembl.org/Mus_musculus/Gene/Summary?db=core;g=ENSMUSG00000011960
FV1	SBF2	0.439528	0	1.19158	0.616021	0.207	0.352	3286	22048	ENSMUSG00000038371	http://www.genecards.org/cgi-bin/carddisp.pl?gene=SBF2	http://mar2016.archive.ensembl.org/Mus_musculus/Gene/Summary?db=core;g=ENSMUSG00000038371
FV1	DIP2C	0.439453	0	1.03152	0.498069	0.198	0.314	3286	22048	ENSMUSG00000048264	http://www.genecards.org/cgi-bin/carddisp.pl?gene=DIP2C	http://mar2016.archive.ensembl.org/Mus_musculus/Gene/Summary?db=core;g=ENSMUSG00000048264
FV1	RC3H1	0.438887	0	1.31322	0.706471	0.232	0.386	3286	22048	ENSMUSG00000040423	http://www.genecards.org/cgi-bin/carddisp.pl?gene=RC3H1	http://mar2016.archive.ensembl.org/Mus_musculus/Gene/Summary?db=core;g=ENSMUSG00000040423
FV1	CHD9	0.437861	0	1.53736	0.873147	0.257	0.436	3286	22048	ENSMUSG00000056608	http://www.genecards.org/cgi-bin/carddisp.pl?gene=CHD9	http://mar2016.archive.ensembl.org/Mus_musculus/Gene/Summary?db=core;g=ENSMUSG00000056608
FV1	RERE	0.437692	0	1.39125	0.765498	0.248	0.416	3286	22048	ENSMUSG00000039852	http://www.genecards.org/cgi-bin/carddisp.pl?gene=RERE	http://mar2016.archive.ensembl.org/Mus_musculus/Gene/Summary?db=core;g=ENSMUSG00000039852
FV1	PRKACB	0.437036	0	1.3522	0.737455	0.248	0.42	3286	22048	ENSMUSG00000005034	http://www.genecards.org/cgi-bin/carddisp.pl?gene=PRKACB	http://mar2016.archive.ensembl.org/Mus_musculus/Gene/Summary?db=core;g=ENSMUSG00000005034
FV1	GAPVD1	0.435148	0	1.257	0.669319	0.225	0.378	3286	22048	ENSMUSG00000026867	http://www.genecards.org/cgi-bin/carddisp.pl?gene=GAPVD1	http://mar2016.archive.ensembl.org/Mus_musculus/Gene/Summary?db=core;g=ENSMUSG00000026867
FV1	CHD3	0.435064	0	1.81017	1.07857	0.302	0.493	3286	22048	ENSMUSG00000018474	http://www.genecards.org/cgi-bin/carddisp.pl?gene=CHD3	http://mar2016.archive.ensembl.org/Mus_musculus/Gene/Summary?db=core;g=ENSMUSG00000018474
FV1	ZFP451	0.434398	0	1.28818	0.693257	0.227	0.377	3286	22048	ENSMUSG00000042197	http://www.genecards.org/cgi-bin/carddisp.pl?gene=ZFP451	http://mar2016.archive.ensembl.org/Mus_musculus/Gene/Summary?db=core;g=ENSMUSG00000042197
FV1	YTHDC1	0.432597	0	1.7091	1.00724	0.276	0.484	3286	22048	ENSMUSG00000035851	http://www.genecards.org/cgi-bin/carddisp.pl?gene=YTHDC1	http://mar2016.archive.ensembl.org/Mus_musculus/Gene/Summary?db=core;g=ENSMUSG00000035851
FV1	SECISBP2L	0.432414	0	1.3954	0.775037	0.257	0.42	3286	22048	ENSMUSG00000035093	http://www.genecards.org/cgi-bin/carddisp.pl?gene=SECISBP2L	http://mar2016.archive.ensembl.org/Mus_musculus/Gene/Summary?db=core;g=ENSMUSG00000035093
FV1	RSF1	0.432173	0	1.4114	0.787197	0.242	0.417	3286	22048	ENSMUSG00000035623	http://www.genecards.org/cgi-bin/carddisp.pl?gene=RSF1	http://mar2016.archive.ensembl.org/Mus_musculus/Gene/Summary?db=core;g=ENSMUSG00000035623
FV1	TPR	0.431612	0	3.25344	2.15364	0.442	0.703	3286	22048	ENSMUSG00000006005	http://www.genecards.org/cgi-bin/carddisp.pl?gene=TPR	http://mar2016.archive.ensembl.org/Mus_musculus/Gene/Summary?db=core;g=ENSMUSG00000006005
FV1	TMX4	0.431415	0	1.709	1.00882	0.286	0.488	3286	22048	ENSMUSG00000034723	http://www.genecards.org/cgi-bin/carddisp.pl?gene=TMX4	http://mar2016.archive.ensembl.org/Mus_musculus/Gene/Summary?db=core;g=ENSMUSG00000034723
FV1	CERS4	0.431298	0	1.23303	0.655999	0.216	0.365	3286	22048	ENSMUSG00000008206	http://www.genecards.org/cgi-bin/carddisp.pl?gene=CERS4	http://mar2016.archive.ensembl.org/Mus_musculus/Gene/Summary?db=core;g=ENSMUSG00000008206
FV1	ARID1A	0.431256	0	1.35353	0.745413	0.242	0.412	3286	22048	ENSMUSG00000007880	http://www.genecards.org/cgi-bin/carddisp.pl?gene=ARID1A	http://mar2016.archive.ensembl.org/Mus_musculus/Gene/Summary?db=core;g=ENSMUSG00000007880
FV1	TNRC6B	0.430664	0	2.06369	1.27301	0.331	0.554	3286	22048	ENSMUSG00000047888	http://www.genecards.org/cgi-bin/carddisp.pl?gene=TNRC6B	http://mar2016.archive.ensembl.org/Mus_musculus/Gene/Summary?db=core;g=ENSMUSG00000047888
FV1	ZFP704	0.42948	0	1.50508	0.860093	0.259	0.437	3286	22048	ENSMUSG00000040209	http://www.genecards.org/cgi-bin/carddisp.pl?gene=ZFP704	http://mar2016.archive.ensembl.org/Mus_musculus/Gene/Summary?db=core;g=ENSMUSG00000040209
FV1	CD2AP	0.429017	0	1.80553	1.08386	0.292	0.509	3286	22048	ENSMUSG00000061665	http://www.genecards.org/cgi-bin/carddisp.pl?gene=CD2AP	http://mar2016.archive.ensembl.org/Mus_musculus/Gene/Summary?db=core;g=ENSMUSG00000061665
FV1	DPYSL3	0.428434	0	2.44443	1.55945	0.38	0.546	3286	22048	ENSMUSG00000024501	http://www.genecards.org/cgi-bin/carddisp.pl?gene=DPYSL3	http://mar2016.archive.ensembl.org/Mus_musculus/Gene/Summary?db=core;g=ENSMUSG00000024501
FV1	TMEM57	0.426545	0	1.10225	0.564158	0.204	0.335	3286	22048	ENSMUSG00000028826	http://www.genecards.org/cgi-bin/carddisp.pl?gene=TMEM57	http://mar2016.archive.ensembl.org/Mus_musculus/Gene/Summary?db=core;g=ENSMUSG00000028826
FV1	FOXN3	0.426528	0	1.65162	0.972939	0.282	0.499	3286	22048	ENSMUSG00000033713	http://www.genecards.org/cgi-bin/carddisp.pl?gene=FOXN3	http://mar2016.archive.ensembl.org/Mus_musculus/Gene/Summary?db=core;g=ENSMUSG00000033713
FV1	CHD4	0.425619	0	2.54486	1.63922	0.382	0.623	3286	22048	ENSMUSG00000063870	http://www.genecards.org/cgi-bin/carddisp.pl?gene=CHD4	http://mar2016.archive.ensembl.org/Mus_musculus/Gene/Summary?db=core;g=ENSMUSG00000063870
FV1	PHF3	0.425248	0	1.9063	1.16435	0.303	0.538	3286	22048	ENSMUSG00000048874	http://www.genecards.org/cgi-bin/carddisp.pl?gene=PHF3	http://mar2016.archive.ensembl.org/Mus_musculus/Gene/Summary?db=core;g=ENSMUSG00000048874
FV1	FAR1	0.424911	0	1.46876	0.838941	0.254	0.437	3286	22048	ENSMUSG00000030759	http://www.genecards.org/cgi-bin/carddisp.pl?gene=FAR1	http://mar2016.archive.ensembl.org/Mus_musculus/Gene/Summary?db=core;g=ENSMUSG00000030759
FV1	CDK11B	0.424849	0	1.46791	0.838387	0.255	0.445	3286	22048	ENSMUSG00000029062	http://www.genecards.org/cgi-bin/carddisp.pl?gene=CDK11B	http://mar2016.archive.ensembl.org/Mus_musculus/Gene/Summary?db=core;g=ENSMUSG00000029062
FV1	PRKAR2A	0.424436	0	1.25729	0.681972	0.226	0.385	3286	22048	ENSMUSG00000032601	http://www.genecards.org/cgi-bin/carddisp.pl?gene=PRKAR2A	http://mar2016.archive.ensembl.org/Mus_musculus/Gene/Summary?db=core;g=ENSMUSG00000032601
FV1	DOCK7	0.424228	0	1.29964	0.713775	0.229	0.394	3286	22048	ENSMUSG00000028556	http://www.genecards.org/cgi-bin/carddisp.pl?gene=DOCK7	http://mar2016.archive.ensembl.org/Mus_musculus/Gene/Summary?db=core;g=ENSMUSG00000028556
FV1	GADD45B	0.423685	0	3.44951	2.31719	0.401	0.598	3286	22048	ENSMUSG00000015312	http://www.genecards.org/cgi-bin/carddisp.pl?gene=GADD45B	http://mar2016.archive.ensembl.org/Mus_musculus/Gene/Summary?db=core;g=ENSMUSG00000015312
FV1	CYTH3	0.423636	0	2.5638	1.65697	0.366	0.598	3286	22048	ENSMUSG00000018001	http://www.genecards.org/cgi-bin/carddisp.pl?gene=CYTH3	http://mar2016.archive.ensembl.org/Mus_musculus/Gene/Summary?db=core;g=ENSMUSG00000018001
FV1	SENP6	0.423631	0	2.15573	1.35274	0.358	0.59	3286	22048	ENSMUSG00000034252	http://www.genecards.org/cgi-bin/carddisp.pl?gene=SENP6	http://mar2016.archive.ensembl.org/Mus_musculus/Gene/Summary?db=core;g=ENSMUSG00000034252
FV1	ESF1	0.422447	0	1.50135	0.866402	0.237	0.428	3286	22048	ENSMUSG00000045624	http://www.genecards.org/cgi-bin/carddisp.pl?gene=ESF1	http://mar2016.archive.ensembl.org/Mus_musculus/Gene/Summary?db=core;g=ENSMUSG00000045624
FV1	NUFIP2	0.422252	0	1.88238	1.151	0.319	0.516	3286	22048	ENSMUSG00000037857	http://www.genecards.org/cgi-bin/carddisp.pl?gene=NUFIP2	http://mar2016.archive.ensembl.org/Mus_musculus/Gene/Summary?db=core;g=ENSMUSG00000037857
FV1	RASL11B	0.421908	0	1.56221	0.912531	0.256	0.412	3286	22048	ENSMUSG00000049907	http://www.genecards.org/cgi-bin/carddisp.pl?gene=RASL11B	http://mar2016.archive.ensembl.org/Mus_musculus/Gene/Summary?db=core;g=ENSMUSG00000049907
FV1	TEAD1	0.42167	0	1.60806	0.947076	0.274	0.453	3286	22048	ENSMUSG00000055320	http://www.genecards.org/cgi-bin/carddisp.pl?gene=TEAD1	http://mar2016.archive.ensembl.org/Mus_musculus/Gene/Summary?db=core;g=ENSMUSG00000055320
FV1	TNPO3	0.421459	0	1.08372	0.555851	0.203	0.336	3286	22048	ENSMUSG00000012535	http://www.genecards.org/cgi-bin/carddisp.pl?gene=TNPO3	http://mar2016.archive.ensembl.org/Mus_musculus/Gene/Summary?db=core;g=ENSMUSG00000012535
FV1	LUC7L	0.421141	0	1.21119	0.651389	0.212	0.357	3286	22048	ENSMUSG00000024188	http://www.genecards.org/cgi-bin/carddisp.pl?gene=LUC7L	http://mar2016.archive.ensembl.org/Mus_musculus/Gene/Summary?db=core;g=ENSMUSG00000024188
FV1	ZRANB2	0.419918	0	1.83172	1.11661	0.292	0.521	3286	22048	ENSMUSG00000028180	http://www.genecards.org/cgi-bin/carddisp.pl?gene=ZRANB2	http://mar2016.archive.ensembl.org/Mus_musculus/Gene/Summary?db=core;g=ENSMUSG00000028180
FV1	UBR2	0.419311	0	1.24792	0.680951	0.227	0.389	3286	22048	ENSMUSG00000023977	http://www.genecards.org/cgi-bin/carddisp.pl?gene=UBR2	http://mar2016.archive.ensembl.org/Mus_musculus/Gene/Summary?db=core;g=ENSMUSG00000023977
FV1	MECP2	0.418097	0	1.37038	0.774017	0.244	0.413	3286	22048	ENSMUSG00000031393	http://www.genecards.org/cgi-bin/carddisp.pl?gene=MECP2	http://mar2016.archive.ensembl.org/Mus_musculus/Gene/Summary?db=core;g=ENSMUSG00000031393
FV1	LUZP1	0.417852	0	2.17617	1.37749	0.344	0.578	3286	22048	ENSMUSG00000001089	http://www.genecards.org/cgi-bin/carddisp.pl?gene=LUZP1	http://mar2016.archive.ensembl.org/Mus_musculus/Gene/Summary?db=core;g=ENSMUSG00000001089
FV1	ACIN1	0.417622	0	1.98739	1.23653	0.33	0.559	3286	22048	ENSMUSG00000022185	http://www.genecards.org/cgi-bin/carddisp.pl?gene=ACIN1	http://mar2016.archive.ensembl.org/Mus_musculus/Gene/Summary?db=core;g=ENSMUSG00000022185
FV1	ATF7	0.41743	0	1.14472	0.605876	0.203	0.353	3286	22048	ENSMUSG00000099083	http://www.genecards.org/cgi-bin/carddisp.pl?gene=ATF7	http://mar2016.archive.ensembl.org/Mus_musculus/Gene/Summary?db=core;g=ENSMUSG00000099083
FV1	AGFG1	0.416863	0	1.21546	0.659495	0.225	0.389	3286	22048	ENSMUSG00000026159	http://www.genecards.org/cgi-bin/carddisp.pl?gene=AGFG1	http://mar2016.archive.ensembl.org/Mus_musculus/Gene/Summary?db=core;g=ENSMUSG00000026159
FV1	FAM160B1	0.415988	0	1.0167	0.511528	0.189	0.317	3286	22048	ENSMUSG00000033478	http://www.genecards.org/cgi-bin/carddisp.pl?gene=FAM160B1	http://mar2016.archive.ensembl.org/Mus_musculus/Gene/Summary?db=core;g=ENSMUSG00000033478
FV1	SAFB	0.414943	0	1.24246	0.681952	0.226	0.39	3286	22048	ENSMUSG00000071054	http://www.genecards.org/cgi-bin/carddisp.pl?gene=SAFB	http://mar2016.archive.ensembl.org/Mus_musculus/Gene/Summary?db=core;g=ENSMUSG00000071054
FV1	TIAL1	0.412809	0	1.20194	0.654008	0.22	0.378	3286	22048	ENSMUSG00000030846	http://www.genecards.org/cgi-bin/carddisp.pl?gene=TIAL1	http://mar2016.archive.ensembl.org/Mus_musculus/Gene/Summary?db=core;g=ENSMUSG00000030846
FV1	CDC73	0.412634	0	1.15267	0.617194	0.203	0.36	3286	22048	ENSMUSG00000026361	http://www.genecards.org/cgi-bin/carddisp.pl?gene=CDC73	http://mar2016.archive.ensembl.org/Mus_musculus/Gene/Summary?db=core;g=ENSMUSG00000026361
FV1	SGK1	0.411277	0	1.2119	0.663256	0.199	0.323	3286	22048	ENSMUSG00000019970	http://www.genecards.org/cgi-bin/carddisp.pl?gene=SGK1	http://mar2016.archive.ensembl.org/Mus_musculus/Gene/Summary?db=core;g=ENSMUSG00000019970
FV1	APC	0.410583	0	1.25012	0.692812	0.222	0.391	3286	22048	ENSMUSG00000005871	http://www.genecards.org/cgi-bin/carddisp.pl?gene=APC	http://mar2016.archive.ensembl.org/Mus_musculus/Gene/Summary?db=core;g=ENSMUSG00000005871
FV1	AEBP2	0.410243	0	1.04333	0.537602	0.195	0.328	3286	22048	ENSMUSG00000030232	http://www.genecards.org/cgi-bin/carddisp.pl?gene=AEBP2	http://mar2016.archive.ensembl.org/Mus_musculus/Gene/Summary?db=core;g=ENSMUSG00000030232
FV1	SREK1	0.409168	0	1.17883	0.640781	0.212	0.368	3286	22048	ENSMUSG00000032621	http://www.genecards.org/cgi-bin/carddisp.pl?gene=SREK1	http://mar2016.archive.ensembl.org/Mus_musculus/Gene/Summary?db=core;g=ENSMUSG00000032621
FV1	SYNPO	0.408436	0	1.73316	1.05927	0.296	0.472	3286	22048	ENSMUSG00000043079	http://www.genecards.org/cgi-bin/carddisp.pl?gene=SYNPO	http://mar2016.archive.ensembl.org/Mus_musculus/Gene/Summary?db=core;g=ENSMUSG00000043079
FV1	ST3GAL2	0.407607	0	1.25189	0.697639	0.235	0.396	3286	22048	ENSMUSG00000031749	http://www.genecards.org/cgi-bin/carddisp.pl?gene=ST3GAL2	http://mar2016.archive.ensembl.org/Mus_musculus/Gene/Summary?db=core;g=ENSMUSG00000031749
FV1	VCPIP1	0.407124	0	1.06901	0.560293	0.207	0.329	3286	22048	ENSMUSG00000045210	http://www.genecards.org/cgi-bin/carddisp.pl?gene=VCPIP1	http://mar2016.archive.ensembl.org/Mus_musculus/Gene/Summary?db=core;g=ENSMUSG00000045210
FV1	YAP1	0.40652	0	0.965248	0.482664	0.184	0.301	3286	22048	ENSMUSG00000053110	http://www.genecards.org/cgi-bin/carddisp.pl?gene=YAP1	http://mar2016.archive.ensembl.org/Mus_musculus/Gene/Summary?db=core;g=ENSMUSG00000053110
FV1	MPDZ	0.405805	0	1.40472	0.815117	0.249	0.434	3286	22048	ENSMUSG00000028402	http://www.genecards.org/cgi-bin/carddisp.pl?gene=MPDZ	http://mar2016.archive.ensembl.org/Mus_musculus/Gene/Summary?db=core;g=ENSMUSG00000028402
FV1	PRPF38B	0.40425	0	1.49185	0.882915	0.248	0.462	3286	22048	ENSMUSG00000027881	http://www.genecards.org/cgi-bin/carddisp.pl?gene=PRPF38B	http://mar2016.archive.ensembl.org/Mus_musculus/Gene/Summary?db=core;g=ENSMUSG00000027881
FV1	NR2C2	0.403103	0	1.00134	0.513474	0.179	0.305	3286	22048	ENSMUSG00000005893	http://www.genecards.org/cgi-bin/carddisp.pl?gene=NR2C2	http://mar2016.archive.ensembl.org/Mus_musculus/Gene/Summary?db=core;g=ENSMUSG00000005893
FV1	TTC19	0.402957	0	1.05495	0.554172	0.187	0.332	3286	22048	ENSMUSG00000042298	http://www.genecards.org/cgi-bin/carddisp.pl?gene=TTC19	http://mar2016.archive.ensembl.org/Mus_musculus/Gene/Summary?db=core;g=ENSMUSG00000042298
FV1	KIDINS220	0.400553	0	1.20588	0.671107	0.223	0.393	3286	22048	ENSMUSG00000036333	http://www.genecards.org/cgi-bin/carddisp.pl?gene=KIDINS220	http://mar2016.archive.ensembl.org/Mus_musculus/Gene/Summary?db=core;g=ENSMUSG00000036333
FV1	TLK1	0.399498	0	1.11808	0.60576	0.215	0.36	3286	22048	ENSMUSG00000041997	http://www.genecards.org/cgi-bin/carddisp.pl?gene=TLK1	http://mar2016.archive.ensembl.org/Mus_musculus/Gene/Summary?db=core;g=ENSMUSG00000041997
FV1	ACTA2	0.398976	0	73.4371	55.4529	0.981	0.86	3286	22048	ENSMUSG00000035783	http://www.genecards.org/cgi-bin/carddisp.pl?gene=ACTA2	http://mar2016.archive.ensembl.org/Mus_musculus/Gene/Summary?db=core;g=ENSMUSG00000035783
FV1	PHF14	0.397377	0	1.06822	0.570272	0.187	0.328	3286	22048	ENSMUSG00000029629	http://www.genecards.org/cgi-bin/carddisp.pl?gene=PHF14	http://mar2016.archive.ensembl.org/Mus_musculus/Gene/Summary?db=core;g=ENSMUSG00000029629
FV1	RFWD2	0.396227	0	1.52515	0.918717	0.27	0.474	3286	22048	ENSMUSG00000040782	http://www.genecards.org/cgi-bin/carddisp.pl?gene=RFWD2	http://mar2016.archive.ensembl.org/Mus_musculus/Gene/Summary?db=core;g=ENSMUSG00000040782
FV1	COPA	0.394855	0	2.70644	1.81899	0.413	0.679	3286	22048	ENSMUSG00000026553	http://www.genecards.org/cgi-bin/carddisp.pl?gene=COPA	http://mar2016.archive.ensembl.org/Mus_musculus/Gene/Summary?db=core;g=ENSMUSG00000026553
FV1	PURB	0.394852	0	2.778	1.87342	0.415	0.665	3286	22048	ENSMUSG00000094483	http://www.genecards.org/cgi-bin/carddisp.pl?gene=PURB	http://mar2016.archive.ensembl.org/Mus_musculus/Gene/Summary?db=core;g=ENSMUSG00000094483
FV1	MLLT10	0.394695	0	0.97781	0.504422	0.18	0.309	3286	22048	ENSMUSG00000026743	http://www.genecards.org/cgi-bin/carddisp.pl?gene=MLLT10	http://mar2016.archive.ensembl.org/Mus_musculus/Gene/Summary?db=core;g=ENSMUSG00000026743
FV1	CDK13	0.394064	0	1.04683	0.557606	0.202	0.335	3286	22048	ENSMUSG00000041297	http://www.genecards.org/cgi-bin/carddisp.pl?gene=CDK13	http://mar2016.archive.ensembl.org/Mus_musculus/Gene/Summary?db=core;g=ENSMUSG00000041297
FV1	APLP2	0.393435	0	5.72847	4.12248	0.588	0.81	3286	22048	ENSMUSG00000031996	http://www.genecards.org/cgi-bin/carddisp.pl?gene=APLP2	http://mar2016.archive.ensembl.org/Mus_musculus/Gene/Summary?db=core;g=ENSMUSG00000031996
FV1	ZDHHC20	0.39275	0	1.16907	0.652127	0.216	0.374	3286	22048	ENSMUSG00000021969	http://www.genecards.org/cgi-bin/carddisp.pl?gene=ZDHHC20	http://mar2016.archive.ensembl.org/Mus_musculus/Gene/Summary?db=core;g=ENSMUSG00000021969
FV1	SPEN	0.392235	0	0.999469	0.523492	0.183	0.322	3286	22048	ENSMUSG00000040761	http://www.genecards.org/cgi-bin/carddisp.pl?gene=SPEN	http://mar2016.archive.ensembl.org/Mus_musculus/Gene/Summary?db=core;g=ENSMUSG00000040761
FV1	EP400	0.391039	0	0.98019	0.510054	0.187	0.319	3286	22048	ENSMUSG00000029505	http://www.genecards.org/cgi-bin/carddisp.pl?gene=EP400	http://mar2016.archive.ensembl.org/Mus_musculus/Gene/Summary?db=core;g=ENSMUSG00000029505
FV1	TMEM87B	0.390782	0	1.06122	0.572128	0.198	0.344	3286	22048	ENSMUSG00000014353	http://www.genecards.org/cgi-bin/carddisp.pl?gene=TMEM87B	http://mar2016.archive.ensembl.org/Mus_musculus/Gene/Summary?db=core;g=ENSMUSG00000014353
FV1	CAV2	0.390332	0	1.50113	0.908248	0.271	0.403	3286	22048	ENSMUSG00000000058	http://www.genecards.org/cgi-bin/carddisp.pl?gene=CAV2	http://mar2016.archive.ensembl.org/Mus_musculus/Gene/Summary?db=core;g=ENSMUSG00000000058
FV1	TMEM110	0.389046	0	1.00737	0.532897	0.19	0.313	3286	22048	ENSMUSG00000006526	http://www.genecards.org/cgi-bin/carddisp.pl?gene=TMEM110	http://mar2016.archive.ensembl.org/Mus_musculus/Gene/Summary?db=core;g=ENSMUSG00000006526
FV1	TMEM259	0.388957	0	1.07787	0.586832	0.201	0.368	3286	22048	ENSMUSG00000013858	http://www.genecards.org/cgi-bin/carddisp.pl?gene=TMEM259	http://mar2016.archive.ensembl.org/Mus_musculus/Gene/Summary?db=core;g=ENSMUSG00000013858
FV1	PPP1R10	0.387118	0	1.81364	1.15147	0.282	0.482	3286	22048	ENSMUSG00000039220	http://www.genecards.org/cgi-bin/carddisp.pl?gene=PPP1R10	http://mar2016.archive.ensembl.org/Mus_musculus/Gene/Summary?db=core;g=ENSMUSG00000039220
FV1	ZFP871	0.387035	0	1.22379	0.700533	0.217	0.383	3286	22048	ENSMUSG00000024298	http://www.genecards.org/cgi-bin/carddisp.pl?gene=ZFP871	http://mar2016.archive.ensembl.org/Mus_musculus/Gene/Summary?db=core;g=ENSMUSG00000024298
FV1	IFRD1	0.386853	0	2.68905	1.82137	0.38	0.609	3286	22048	ENSMUSG00000001627	http://www.genecards.org/cgi-bin/carddisp.pl?gene=IFRD1	http://mar2016.archive.ensembl.org/Mus_musculus/Gene/Summary?db=core;g=ENSMUSG00000001627
FV1	PCMTD1	0.3866	0	2.30557	1.52853	0.351	0.617	3286	22048	ENSMUSG00000051285	http://www.genecards.org/cgi-bin/carddisp.pl?gene=PCMTD1	http://mar2016.archive.ensembl.org/Mus_musculus/Gene/Summary?db=core;g=ENSMUSG00000051285
FV1	STX5A	0.385231	0	1.17868	0.668121	0.216	0.382	3286	22048	ENSMUSG00000010110	http://www.genecards.org/cgi-bin/carddisp.pl?gene=STX5A	http://mar2016.archive.ensembl.org/Mus_musculus/Gene/Summary?db=core;g=ENSMUSG00000010110
FV1	MIER1	0.383898	0	2.16756	1.4275	0.344	0.6	3286	22048	ENSMUSG00000028522	http://www.genecards.org/cgi-bin/carddisp.pl?gene=MIER1	http://mar2016.archive.ensembl.org/Mus_musculus/Gene/Summary?db=core;g=ENSMUSG00000028522
FV1	TPP2	0.383036	0	1.03245	0.558526	0.182	0.335	3286	22048	ENSMUSG00000041763	http://www.genecards.org/cgi-bin/carddisp.pl?gene=TPP2	http://mar2016.archive.ensembl.org/Mus_musculus/Gene/Summary?db=core;g=ENSMUSG00000041763
FV1	UBR4	0.382938	0	1.09545	0.606945	0.215	0.37	3286	22048	ENSMUSG00000066036	http://www.genecards.org/cgi-bin/carddisp.pl?gene=UBR4	http://mar2016.archive.ensembl.org/Mus_musculus/Gene/Summary?db=core;g=ENSMUSG00000066036
FV1	RNF19A	0.382046	0	1.0651	0.584652	0.195	0.34	3286	22048	ENSMUSG00000022280	http://www.genecards.org/cgi-bin/carddisp.pl?gene=RNF19A	http://mar2016.archive.ensembl.org/Mus_musculus/Gene/Summary?db=core;g=ENSMUSG00000022280
FV1	GGNBP2	0.382001	0	1.73196	1.09643	0.281	0.527	3286	22048	ENSMUSG00000020530	http://www.genecards.org/cgi-bin/carddisp.pl?gene=GGNBP2	http://mar2016.archive.ensembl.org/Mus_musculus/Gene/Summary?db=core;g=ENSMUSG00000020530
FV1	BRD2	0.381654	0	2.54951	1.72445	0.383	0.632	3286	22048	ENSMUSG00000024335	http://www.genecards.org/cgi-bin/carddisp.pl?gene=BRD2	http://mar2016.archive.ensembl.org/Mus_musculus/Gene/Summary?db=core;g=ENSMUSG00000024335
FV1	CLTC	0.381486	0	3.13892	2.17723	0.45	0.719	3286	22048	ENSMUSG00000047126	http://www.genecards.org/cgi-bin/carddisp.pl?gene=CLTC	http://mar2016.archive.ensembl.org/Mus_musculus/Gene/Summary?db=core;g=ENSMUSG00000047126
FV1	TOB1	0.381148	0	1.61247	1.00593	0.252	0.433	3286	22048	ENSMUSG00000037573	http://www.genecards.org/cgi-bin/carddisp.pl?gene=TOB1	http://mar2016.archive.ensembl.org/Mus_musculus/Gene/Summary?db=core;g=ENSMUSG00000037573
FV1	4931406P16RIK	0.380121	0	1.16124	0.660638	0.206	0.363	3286	22048	ENSMUSG00000066571	http://www.genecards.org/cgi-bin/carddisp.pl?gene=4931406P16RIK	http://mar2016.archive.ensembl.org/Mus_musculus/Gene/Summary?db=core;g=ENSMUSG00000066571
FV1	IER5L	0.37933	0	1.68482	1.06408	0.246	0.426	3286	22048	ENSMUSG00000089762	http://www.genecards.org/cgi-bin/carddisp.pl?gene=IER5L	http://mar2016.archive.ensembl.org/Mus_musculus/Gene/Summary?db=core;g=ENSMUSG00000089762
FV1	ANGEL2	0.379278	0	1.05772	0.582023	0.188	0.337	3286	22048	ENSMUSG00000026634	http://www.genecards.org/cgi-bin/carddisp.pl?gene=ANGEL2	http://mar2016.archive.ensembl.org/Mus_musculus/Gene/Summary?db=core;g=ENSMUSG00000026634
FV1	CELF2	0.379229	0	4.73925	3.41261	0.535	0.792	3286	22048	ENSMUSG00000002107	http://www.genecards.org/cgi-bin/carddisp.pl?gene=CELF2	http://mar2016.archive.ensembl.org/Mus_musculus/Gene/Summary?db=core;g=ENSMUSG00000002107
FV1	NUDCD3	0.377582	0	1.14995	0.654876	0.209	0.383	3286	22048	ENSMUSG00000053838	http://www.genecards.org/cgi-bin/carddisp.pl?gene=NUDCD3	http://mar2016.archive.ensembl.org/Mus_musculus/Gene/Summary?db=core;g=ENSMUSG00000053838
FV1	PPP2R5A	0.376662	0	1.25839	0.739453	0.23	0.414	3286	22048	ENSMUSG00000026626	http://www.genecards.org/cgi-bin/carddisp.pl?gene=PPP2R5A	http://mar2016.archive.ensembl.org/Mus_musculus/Gene/Summary?db=core;g=ENSMUSG00000026626
FV1	LARP4	0.375105	0	1.21693	0.709365	0.221	0.397	3286	22048	ENSMUSG00000023025	http://www.genecards.org/cgi-bin/carddisp.pl?gene=LARP4	http://mar2016.archive.ensembl.org/Mus_musculus/Gene/Summary?db=core;g=ENSMUSG00000023025
FV1	ZMYM4	0.374256	0	1.00238	0.544845	0.184	0.325	3286	22048	ENSMUSG00000042446	http://www.genecards.org/cgi-bin/carddisp.pl?gene=ZMYM4	http://mar2016.archive.ensembl.org/Mus_musculus/Gene/Summary?db=core;g=ENSMUSG00000042446
FV1	SUPT5	0.373139	0	1.0914	0.614772	0.2	0.374	3286	22048	ENSMUSG00000003435	http://www.genecards.org/cgi-bin/carddisp.pl?gene=SUPT5	http://mar2016.archive.ensembl.org/Mus_musculus/Gene/Summary?db=core;g=ENSMUSG00000003435
FV1	GOLGA3	0.371668	0	1.03574	0.573398	0.2	0.345	3286	22048	ENSMUSG00000029502	http://www.genecards.org/cgi-bin/carddisp.pl?gene=GOLGA3	http://mar2016.archive.ensembl.org/Mus_musculus/Gene/Summary?db=core;g=ENSMUSG00000029502
FV1	ANAPC5	0.371578	0	2.00533	1.32293	0.331	0.595	3286	22048	ENSMUSG00000029472	http://www.genecards.org/cgi-bin/carddisp.pl?gene=ANAPC5	http://mar2016.archive.ensembl.org/Mus_musculus/Gene/Summary?db=core;g=ENSMUSG00000029472
FV1	XIAP	0.370778	0	1.42614	0.876289	0.253	0.451	3286	22048	ENSMUSG00000025860	http://www.genecards.org/cgi-bin/carddisp.pl?gene=XIAP	http://mar2016.archive.ensembl.org/Mus_musculus/Gene/Summary?db=core;g=ENSMUSG00000025860
FV1	MYO1D	0.370318	0	1.15697	0.668658	0.223	0.384	3286	22048	ENSMUSG00000035441	http://www.genecards.org/cgi-bin/carddisp.pl?gene=MYO1D	http://mar2016.archive.ensembl.org/Mus_musculus/Gene/Summary?db=core;g=ENSMUSG00000035441
FV1	PELI1	0.370223	0	1.06304	0.596099	0.184	0.337	3286	22048	ENSMUSG00000020134	http://www.genecards.org/cgi-bin/carddisp.pl?gene=PELI1	http://mar2016.archive.ensembl.org/Mus_musculus/Gene/Summary?db=core;g=ENSMUSG00000020134
FV1	ARRDC3	0.369025	0	1.32615	0.801151	0.204	0.351	3286	22048	ENSMUSG00000074794	http://www.genecards.org/cgi-bin/carddisp.pl?gene=ARRDC3	http://mar2016.archive.ensembl.org/Mus_musculus/Gene/Summary?db=core;g=ENSMUSG00000074794
FV1	SHISA4	0.36898	0	1.25775	0.748244	0.215	0.374	3286	22048	ENSMUSG00000041889	http://www.genecards.org/cgi-bin/carddisp.pl?gene=SHISA4	http://mar2016.archive.ensembl.org/Mus_musculus/Gene/Summary?db=core;g=ENSMUSG00000041889
FV1	CTAGE5	0.368306	0	1.47977	0.921057	0.253	0.478	3286	22048	ENSMUSG00000021000	http://www.genecards.org/cgi-bin/carddisp.pl?gene=CTAGE5	http://mar2016.archive.ensembl.org/Mus_musculus/Gene/Summary?db=core;g=ENSMUSG00000021000
FV1	STK38	0.367492	0	1.09913	0.627099	0.198	0.346	3286	22048	ENSMUSG00000024006	http://www.genecards.org/cgi-bin/carddisp.pl?gene=STK38	http://mar2016.archive.ensembl.org/Mus_musculus/Gene/Summary?db=core;g=ENSMUSG00000024006
FV1	TULP4	0.366791	0	2.56587	1.76535	0.382	0.627	3286	22048	ENSMUSG00000034377	http://www.genecards.org/cgi-bin/carddisp.pl?gene=TULP4	http://mar2016.archive.ensembl.org/Mus_musculus/Gene/Summary?db=core;g=ENSMUSG00000034377
FV1	COL4A5	0.366654	0	3.66462	2.61778	0.469	0.683	3286	22048	ENSMUSG00000031274	http://www.genecards.org/cgi-bin/carddisp.pl?gene=COL4A5	http://mar2016.archive.ensembl.org/Mus_musculus/Gene/Summary?db=core;g=ENSMUSG00000031274
FV1	WDR26	0.365985	0	1.7412	1.127	0.301	0.536	3286	22048	ENSMUSG00000038733	http://www.genecards.org/cgi-bin/carddisp.pl?gene=WDR26	http://mar2016.archive.ensembl.org/Mus_musculus/Gene/Summary?db=core;g=ENSMUSG00000038733
FV1	HECTD1	0.36551	0	1.93828	1.28068	0.325	0.585	3286	22048	ENSMUSG00000035247	http://www.genecards.org/cgi-bin/carddisp.pl?gene=HECTD1	http://mar2016.archive.ensembl.org/Mus_musculus/Gene/Summary?db=core;g=ENSMUSG00000035247
FV1	BBX	0.36449	0	1.31216	0.795958	0.229	0.424	3286	22048	ENSMUSG00000022641	http://www.genecards.org/cgi-bin/carddisp.pl?gene=BBX	http://mar2016.archive.ensembl.org/Mus_musculus/Gene/Summary?db=core;g=ENSMUSG00000022641
FV1	ZBTB1	0.362727	0	0.935043	0.50487	0.176	0.305	3286	22048	ENSMUSG00000033454	http://www.genecards.org/cgi-bin/carddisp.pl?gene=ZBTB1	http://mar2016.archive.ensembl.org/Mus_musculus/Gene/Summary?db=core;g=ENSMUSG00000033454
FV1	GLG1	0.362081	0	3.44979	2.46212	0.477	0.745	3286	22048	ENSMUSG00000003316	http://www.genecards.org/cgi-bin/carddisp.pl?gene=GLG1	http://mar2016.archive.ensembl.org/Mus_musculus/Gene/Summary?db=core;g=ENSMUSG00000003316
FV1	STXBP3	0.361797	0	1.11731	0.647682	0.206	0.382	3286	22048	ENSMUSG00000027882	http://www.genecards.org/cgi-bin/carddisp.pl?gene=STXBP3	http://mar2016.archive.ensembl.org/Mus_musculus/Gene/Summary?db=core;g=ENSMUSG00000027882
FV1	PRKCD	0.361342	0	1.04418	0.591272	0.191	0.353	3286	22048	ENSMUSG00000021948	http://www.genecards.org/cgi-bin/carddisp.pl?gene=PRKCD	http://mar2016.archive.ensembl.org/Mus_musculus/Gene/Summary?db=core;g=ENSMUSG00000021948
FV1	RAPGEF6	0.360613	0	1.48183	0.932929	0.249	0.458	3286	22048	ENSMUSG00000037533	http://www.genecards.org/cgi-bin/carddisp.pl?gene=RAPGEF6	http://mar2016.archive.ensembl.org/Mus_musculus/Gene/Summary?db=core;g=ENSMUSG00000037533
FV1	CDR2	0.360391	0	0.92934	0.502867	0.177	0.312	3286	22048	ENSMUSG00000030878	http://www.genecards.org/cgi-bin/carddisp.pl?gene=CDR2	http://mar2016.archive.ensembl.org/Mus_musculus/Gene/Summary?db=core;g=ENSMUSG00000030878
FV1	SPATS2L	0.360158	0	1.32271	0.809575	0.231	0.425	3286	22048	ENSMUSG00000038305	http://www.genecards.org/cgi-bin/carddisp.pl?gene=SPATS2L	http://mar2016.archive.ensembl.org/Mus_musculus/Gene/Summary?db=core;g=ENSMUSG00000038305
FV1	DUSP1	0.359471	0	7.0295	5.2586	0.611	0.803	3286	22048	ENSMUSG00000024190	http://www.genecards.org/cgi-bin/carddisp.pl?gene=DUSP1	http://mar2016.archive.ensembl.org/Mus_musculus/Gene/Summary?db=core;g=ENSMUSG00000024190
FV1	RAB11FIP2	0.358284	0	0.952744	0.52332	0.172	0.309	3286	22048	ENSMUSG00000040022	http://www.genecards.org/cgi-bin/carddisp.pl?gene=RAB11FIP2	http://mar2016.archive.ensembl.org/Mus_musculus/Gene/Summary?db=core;g=ENSMUSG00000040022
FV1	R3HDM2	0.357713	0	1.47887	0.934513	0.262	0.485	3286	22048	ENSMUSG00000025404	http://www.genecards.org/cgi-bin/carddisp.pl?gene=R3HDM2	http://mar2016.archive.ensembl.org/Mus_musculus/Gene/Summary?db=core;g=ENSMUSG00000025404
FV1	LIMD1	0.356913	0	0.94755	0.520713	0.18	0.313	3286	22048	ENSMUSG00000025239	http://www.genecards.org/cgi-bin/carddisp.pl?gene=LIMD1	http://mar2016.archive.ensembl.org/Mus_musculus/Gene/Summary?db=core;g=ENSMUSG00000025239
FV1	SMOC1	0.356494	0	2.75761	1.93492	0.366	0.528	3286	22048	ENSMUSG00000021136	http://www.genecards.org/cgi-bin/carddisp.pl?gene=SMOC1	http://mar2016.archive.ensembl.org/Mus_musculus/Gene/Summary?db=core;g=ENSMUSG00000021136
FV1	SSBP2	0.35523	0	1.58505	1.02085	0.268	0.496	3286	22048	ENSMUSG00000003992	http://www.genecards.org/cgi-bin/carddisp.pl?gene=SSBP2	http://mar2016.archive.ensembl.org/Mus_musculus/Gene/Summary?db=core;g=ENSMUSG00000003992
FV1	MAFG	0.35496	0	1.13189	0.666905	0.204	0.366	3286	22048	ENSMUSG00000051510	http://www.genecards.org/cgi-bin/carddisp.pl?gene=MAFG	http://mar2016.archive.ensembl.org/Mus_musculus/Gene/Summary?db=core;g=ENSMUSG00000051510
FV1	PDZD8	0.354601	0	1.09691	0.639961	0.205	0.375	3286	22048	ENSMUSG00000074746	http://www.genecards.org/cgi-bin/carddisp.pl?gene=PDZD8	http://mar2016.archive.ensembl.org/Mus_musculus/Gene/Summary?db=core;g=ENSMUSG00000074746
FV1	ZBTB7A	0.35383	0	1.62917	1.05734	0.285	0.508	3286	22048	ENSMUSG00000035011	http://www.genecards.org/cgi-bin/carddisp.pl?gene=ZBTB7A	http://mar2016.archive.ensembl.org/Mus_musculus/Gene/Summary?db=core;g=ENSMUSG00000035011
FV1	DAG1	0.35337	0	2.50855	1.74633	0.398	0.655	3286	22048	ENSMUSG00000039952	http://www.genecards.org/cgi-bin/carddisp.pl?gene=DAG1	http://mar2016.archive.ensembl.org/Mus_musculus/Gene/Summary?db=core;g=ENSMUSG00000039952
FV1	ZZZ3	0.35227	0	1.00653	0.571816	0.193	0.337	3286	22048	ENSMUSG00000039068	http://www.genecards.org/cgi-bin/carddisp.pl?gene=ZZZ3	http://mar2016.archive.ensembl.org/Mus_musculus/Gene/Summary?db=core;g=ENSMUSG00000039068
FV1	RHOB	0.351176	0	3.51808	2.54192	0.435	0.697	3286	22048	ENSMUSG00000054364	http://www.genecards.org/cgi-bin/carddisp.pl?gene=RHOB	http://mar2016.archive.ensembl.org/Mus_musculus/Gene/Summary?db=core;g=ENSMUSG00000054364
FV1	NOTCH2	0.350672	0	1.25626	0.769399	0.226	0.395	3286	22048	ENSMUSG00000027878	http://www.genecards.org/cgi-bin/carddisp.pl?gene=NOTCH2	http://mar2016.archive.ensembl.org/Mus_musculus/Gene/Summary?db=core;g=ENSMUSG00000027878
FV1	NEMF	0.350067	0	1.04145	0.601611	0.191	0.345	3286	22048	ENSMUSG00000020982	http://www.genecards.org/cgi-bin/carddisp.pl?gene=NEMF	http://mar2016.archive.ensembl.org/Mus_musculus/Gene/Summary?db=core;g=ENSMUSG00000020982
FV1	ATXN2L	0.348551	0	0.907947	0.498449	0.166	0.311	3286	22048	ENSMUSG00000032637	http://www.genecards.org/cgi-bin/carddisp.pl?gene=ATXN2L	http://mar2016.archive.ensembl.org/Mus_musculus/Gene/Summary?db=core;g=ENSMUSG00000032637
FV1	SRSF2	0.347732	0	3.72175	2.71044	0.489	0.773	3286	22048	ENSMUSG00000034120	http://www.genecards.org/cgi-bin/carddisp.pl?gene=SRSF2	http://mar2016.archive.ensembl.org/Mus_musculus/Gene/Summary?db=core;g=ENSMUSG00000034120
FV1	FAM168A	0.347418	0	1.20987	0.736935	0.215	0.421	3286	22048	ENSMUSG00000029461	http://www.genecards.org/cgi-bin/carddisp.pl?gene=FAM168A	http://mar2016.archive.ensembl.org/Mus_musculus/Gene/Summary?db=core;g=ENSMUSG00000029461
FV1	WSB1	0.347384	0	1.10554	0.654974	0.201	0.359	3286	22048	ENSMUSG00000017677	http://www.genecards.org/cgi-bin/carddisp.pl?gene=WSB1	http://mar2016.archive.ensembl.org/Mus_musculus/Gene/Summary?db=core;g=ENSMUSG00000017677
FV1	COQ10B	0.347032	0	1.4851	0.953783	0.261	0.466	3286	22048	ENSMUSG00000025981	http://www.genecards.org/cgi-bin/carddisp.pl?gene=COQ10B	http://mar2016.archive.ensembl.org/Mus_musculus/Gene/Summary?db=core;g=ENSMUSG00000025981
FV1	THRAP3	0.345994	0	1.82928	1.22598	0.306	0.558	3286	22048	ENSMUSG00000043962	http://www.genecards.org/cgi-bin/carddisp.pl?gene=THRAP3	http://mar2016.archive.ensembl.org/Mus_musculus/Gene/Summary?db=core;g=ENSMUSG00000043962
FV1	LARP1	0.344991	0	1.05142	0.61511	0.198	0.362	3286	22048	ENSMUSG00000037331	http://www.genecards.org/cgi-bin/carddisp.pl?gene=LARP1	http://mar2016.archive.ensembl.org/Mus_musculus/Gene/Summary?db=core;g=ENSMUSG00000037331
FV1	MAML2	0.34498	0	0.973078	0.553441	0.181	0.321	3286	22048	ENSMUSG00000031925	http://www.genecards.org/cgi-bin/carddisp.pl?gene=MAML2	http://mar2016.archive.ensembl.org/Mus_musculus/Gene/Summary?db=core;g=ENSMUSG00000031925
FV1	NUDT4	0.344818	0	4.27702	3.15517	0.509	0.69	3286	22048	ENSMUSG00000020029	http://www.genecards.org/cgi-bin/carddisp.pl?gene=NUDT4	http://mar2016.archive.ensembl.org/Mus_musculus/Gene/Summary?db=core;g=ENSMUSG00000020029
FV1	TACC1	0.344754	0	2.08639	1.43035	0.341	0.603	3286	22048	ENSMUSG00000065954	http://www.genecards.org/cgi-bin/carddisp.pl?gene=TACC1	http://mar2016.archive.ensembl.org/Mus_musculus/Gene/Summary?db=core;g=ENSMUSG00000065954
FV1	CCAR1	0.344226	0	1.33111	0.836289	0.232	0.436	3286	22048	ENSMUSG00000020074	http://www.genecards.org/cgi-bin/carddisp.pl?gene=CCAR1	http://mar2016.archive.ensembl.org/Mus_musculus/Gene/Summary?db=core;g=ENSMUSG00000020074
FV1	HSPH1	0.343678	0	1.35821	0.858335	0.23	0.404	3286	22048	ENSMUSG00000029657	http://www.genecards.org/cgi-bin/carddisp.pl?gene=HSPH1	http://mar2016.archive.ensembl.org/Mus_musculus/Gene/Summary?db=core;g=ENSMUSG00000029657
FV1	PCF11	0.342315	0	0.987401	0.567611	0.17	0.314	3286	22048	ENSMUSG00000041328	http://www.genecards.org/cgi-bin/carddisp.pl?gene=PCF11	http://mar2016.archive.ensembl.org/Mus_musculus/Gene/Summary?db=core;g=ENSMUSG00000041328
FV1	KLHL24	0.341548	0	1.01485	0.59011	0.184	0.337	3286	22048	ENSMUSG00000062901	http://www.genecards.org/cgi-bin/carddisp.pl?gene=KLHL24	http://mar2016.archive.ensembl.org/Mus_musculus/Gene/Summary?db=core;g=ENSMUSG00000062901
FV1	KANSL1	0.340576	0	1.12137	0.675297	0.205	0.387	3286	22048	ENSMUSG00000018412	http://www.genecards.org/cgi-bin/carddisp.pl?gene=KANSL1	http://mar2016.archive.ensembl.org/Mus_musculus/Gene/Summary?db=core;g=ENSMUSG00000018412
FV1	PIK3CA	0.338174	0	1.17135	0.717627	0.216	0.402	3286	22048	ENSMUSG00000027665	http://www.genecards.org/cgi-bin/carddisp.pl?gene=PIK3CA	http://mar2016.archive.ensembl.org/Mus_musculus/Gene/Summary?db=core;g=ENSMUSG00000027665
FV1	FSTL3	0.333541	0	1.21917	0.761099	0.224	0.377	3286	22048	ENSMUSG00000020325	http://www.genecards.org/cgi-bin/carddisp.pl?gene=FSTL3	http://mar2016.archive.ensembl.org/Mus_musculus/Gene/Summary?db=core;g=ENSMUSG00000020325
FV1	9930021J03RIK	0.332974	0	1.06152	0.636635	0.192	0.364	3286	22048	ENSMUSG00000046138	http://www.genecards.org/cgi-bin/carddisp.pl?gene=9930021J03RIK	http://mar2016.archive.ensembl.org/Mus_musculus/Gene/Summary?db=core;g=ENSMUSG00000046138
FV1	BCL9L	0.332892	0	0.893306	0.503178	0.173	0.319	3286	22048	ENSMUSG00000063382	http://www.genecards.org/cgi-bin/carddisp.pl?gene=BCL9L	http://mar2016.archive.ensembl.org/Mus_musculus/Gene/Summary?db=core;g=ENSMUSG00000063382
FV1	LRRFIP2	0.33251	0	0.961383	0.557639	0.178	0.341	3286	22048	ENSMUSG00000032497	http://www.genecards.org/cgi-bin/carddisp.pl?gene=LRRFIP2	http://mar2016.archive.ensembl.org/Mus_musculus/Gene/Summary?db=core;g=ENSMUSG00000032497
FV1	HSP90AA1	0.332456	0	7.50709	5.75619	0.662	0.864	3286	22048	ENSMUSG00000021270	http://www.genecards.org/cgi-bin/carddisp.pl?gene=HSP90AA1	http://mar2016.archive.ensembl.org/Mus_musculus/Gene/Summary?db=core;g=ENSMUSG00000021270
FV1	DHX36	0.332142	0	1.47244	0.963994	0.247	0.485	3286	22048	ENSMUSG00000027770	http://www.genecards.org/cgi-bin/carddisp.pl?gene=DHX36	http://mar2016.archive.ensembl.org/Mus_musculus/Gene/Summary?db=core;g=ENSMUSG00000027770
FV1	UBR1	0.331876	0	0.92115	0.526359	0.167	0.32	3286	22048	ENSMUSG00000027272	http://www.genecards.org/cgi-bin/carddisp.pl?gene=UBR1	http://mar2016.archive.ensembl.org/Mus_musculus/Gene/Summary?db=core;g=ENSMUSG00000027272
FV1	SCAF11	0.330683	0	2.19049	1.53695	0.338	0.621	3286	22048	ENSMUSG00000033228	http://www.genecards.org/cgi-bin/carddisp.pl?gene=SCAF11	http://mar2016.archive.ensembl.org/Mus_musculus/Gene/Summary?db=core;g=ENSMUSG00000033228
FV1	EFNA5	0.330482	0	1.09441	0.665622	0.197	0.358	3286	22048	ENSMUSG00000048915	http://www.genecards.org/cgi-bin/carddisp.pl?gene=EFNA5	http://mar2016.archive.ensembl.org/Mus_musculus/Gene/Summary?db=core;g=ENSMUSG00000048915
FV1	AFAP1	0.328645	0	1.1689	0.727058	0.221	0.419	3286	22048	ENSMUSG00000029094	http://www.genecards.org/cgi-bin/carddisp.pl?gene=AFAP1	http://mar2016.archive.ensembl.org/Mus_musculus/Gene/Summary?db=core;g=ENSMUSG00000029094
FV1	TOP2B	0.327878	0	1.78386	1.21792	0.302	0.563	3286	22048	ENSMUSG00000017485	http://www.genecards.org/cgi-bin/carddisp.pl?gene=TOP2B	http://mar2016.archive.ensembl.org/Mus_musculus/Gene/Summary?db=core;g=ENSMUSG00000017485
FV1	EML1	0.326653	0	0.914781	0.526817	0.182	0.328	3286	22048	ENSMUSG00000058070	http://www.genecards.org/cgi-bin/carddisp.pl?gene=EML1	http://mar2016.archive.ensembl.org/Mus_musculus/Gene/Summary?db=core;g=ENSMUSG00000058070
FV1	ANXA6	0.325075	0	2.00371	1.39773	0.346	0.594	3286	22048	ENSMUSG00000018340	http://www.genecards.org/cgi-bin/carddisp.pl?gene=ANXA6	http://mar2016.archive.ensembl.org/Mus_musculus/Gene/Summary?db=core;g=ENSMUSG00000018340
FV1	CLSTN1	0.324116	0	1.65244	1.11874	0.292	0.544	3286	22048	ENSMUSG00000039953	http://www.genecards.org/cgi-bin/carddisp.pl?gene=CLSTN1	http://mar2016.archive.ensembl.org/Mus_musculus/Gene/Summary?db=core;g=ENSMUSG00000039953
FV1	SKI	0.323227	0	2.64851	1.91618	0.397	0.686	3286	22048	ENSMUSG00000029050	http://www.genecards.org/cgi-bin/carddisp.pl?gene=SKI	http://mar2016.archive.ensembl.org/Mus_musculus/Gene/Summary?db=core;g=ENSMUSG00000029050
FV1	TARDBP	0.32172	0	1.15619	0.725199	0.206	0.4	3286	22048	ENSMUSG00000041459	http://www.genecards.org/cgi-bin/carddisp.pl?gene=TARDBP	http://mar2016.archive.ensembl.org/Mus_musculus/Gene/Summary?db=core;g=ENSMUSG00000041459
FV1	ANKRD10	0.320219	0	0.915183	0.533962	0.171	0.318	3286	22048	ENSMUSG00000031508	http://www.genecards.org/cgi-bin/carddisp.pl?gene=ANKRD10	http://mar2016.archive.ensembl.org/Mus_musculus/Gene/Summary?db=core;g=ENSMUSG00000031508
FV1	SETD1B	0.319939	0	0.944949	0.558106	0.182	0.327	3286	22048	ENSMUSG00000038384	http://www.genecards.org/cgi-bin/carddisp.pl?gene=SETD1B	http://mar2016.archive.ensembl.org/Mus_musculus/Gene/Summary?db=core;g=ENSMUSG00000038384
FV1	SUZ12	0.319493	0	0.864845	0.494396	0.172	0.311	3286	22048	ENSMUSG00000017548	http://www.genecards.org/cgi-bin/carddisp.pl?gene=SUZ12	http://mar2016.archive.ensembl.org/Mus_musculus/Gene/Summary?db=core;g=ENSMUSG00000017548
FV1	PAFAH1B1	0.318987	0	3.22441	2.38642	0.457	0.752	3286	22048	ENSMUSG00000020745	http://www.genecards.org/cgi-bin/carddisp.pl?gene=PAFAH1B1	http://mar2016.archive.ensembl.org/Mus_musculus/Gene/Summary?db=core;g=ENSMUSG00000020745
FV1	SLC30A9	0.317831	0	0.854327	0.487681	0.169	0.31	3286	22048	ENSMUSG00000029221	http://www.genecards.org/cgi-bin/carddisp.pl?gene=SLC30A9	http://mar2016.archive.ensembl.org/Mus_musculus/Gene/Summary?db=core;g=ENSMUSG00000029221
FV1	BRD7	0.317678	0	1.32691	0.86702	0.243	0.442	3286	22048	ENSMUSG00000031660	http://www.genecards.org/cgi-bin/carddisp.pl?gene=BRD7	http://mar2016.archive.ensembl.org/Mus_musculus/Gene/Summary?db=core;g=ENSMUSG00000031660
FV1	TRIM24	0.317073	0	0.972355	0.583203	0.16	0.308	3286	22048	ENSMUSG00000029833	http://www.genecards.org/cgi-bin/carddisp.pl?gene=TRIM24	http://mar2016.archive.ensembl.org/Mus_musculus/Gene/Summary?db=core;g=ENSMUSG00000029833
FV1	SVIL	0.316191	0	3.71439	2.78654	0.481	0.729	3286	22048	ENSMUSG00000024236	http://www.genecards.org/cgi-bin/carddisp.pl?gene=SVIL	http://mar2016.archive.ensembl.org/Mus_musculus/Gene/Summary?db=core;g=ENSMUSG00000024236
FV1	PAK2	0.315118	0	2.06702	1.46522	0.345	0.613	3286	22048	ENSMUSG00000022781	http://www.genecards.org/cgi-bin/carddisp.pl?gene=PAK2	http://mar2016.archive.ensembl.org/Mus_musculus/Gene/Summary?db=core;g=ENSMUSG00000022781
FV1	SOCS2	0.314765	0	1.12136	0.705532	0.189	0.349	3286	22048	ENSMUSG00000020027	http://www.genecards.org/cgi-bin/carddisp.pl?gene=SOCS2	http://mar2016.archive.ensembl.org/Mus_musculus/Gene/Summary?db=core;g=ENSMUSG00000020027
FV1	ZFP106	0.314318	0	1.55546	1.05518	0.27	0.513	3286	22048	ENSMUSG00000027288	http://www.genecards.org/cgi-bin/carddisp.pl?gene=ZFP106	http://mar2016.archive.ensembl.org/Mus_musculus/Gene/Summary?db=core;g=ENSMUSG00000027288
FV1	CKAP5	0.31379	0	0.907609	0.53472	0.174	0.335	3286	22048	ENSMUSG00000040549	http://www.genecards.org/cgi-bin/carddisp.pl?gene=CKAP5	http://mar2016.archive.ensembl.org/Mus_musculus/Gene/Summary?db=core;g=ENSMUSG00000040549
FV1	FYTTD1	0.313574	0	1.3394	0.882389	0.238	0.469	3286	22048	ENSMUSG00000022800	http://www.genecards.org/cgi-bin/carddisp.pl?gene=FYTTD1	http://mar2016.archive.ensembl.org/Mus_musculus/Gene/Summary?db=core;g=ENSMUSG00000022800
FV1	ZC2HC1A	0.312714	0	1.39123	0.925237	0.253	0.449	3286	22048	ENSMUSG00000043542	http://www.genecards.org/cgi-bin/carddisp.pl?gene=ZC2HC1A	http://mar2016.archive.ensembl.org/Mus_musculus/Gene/Summary?db=core;g=ENSMUSG00000043542
FV1	NFE2L1	0.311982	0	2.31295	1.6687	0.376	0.632	3286	22048	ENSMUSG00000038615	http://www.genecards.org/cgi-bin/carddisp.pl?gene=NFE2L1	http://mar2016.archive.ensembl.org/Mus_musculus/Gene/Summary?db=core;g=ENSMUSG00000038615
FV1	LATS1	0.311432	0	0.890901	0.523767	0.173	0.324	3286	22048	ENSMUSG00000040021	http://www.genecards.org/cgi-bin/carddisp.pl?gene=LATS1	http://mar2016.archive.ensembl.org/Mus_musculus/Gene/Summary?db=core;g=ENSMUSG00000040021
FV1	1700020I14RIK	0.311192	0	1.7464	1.21353	0.303	0.557	3286	22048	ENSMUSG00000085438	http://www.genecards.org/cgi-bin/carddisp.pl?gene=1700020I14RIK	http://mar2016.archive.ensembl.org/Mus_musculus/Gene/Summary?db=core;g=ENSMUSG00000085438
FV1	RABGAP1	0.310928	0	0.967002	0.585646	0.182	0.359	3286	22048	ENSMUSG00000035437	http://www.genecards.org/cgi-bin/carddisp.pl?gene=RABGAP1	http://mar2016.archive.ensembl.org/Mus_musculus/Gene/Summary?db=core;g=ENSMUSG00000035437
FV1	IPO7	0.310489	0	0.90203	0.533736	0.174	0.33	3286	22048	ENSMUSG00000066232	http://www.genecards.org/cgi-bin/carddisp.pl?gene=IPO7	http://mar2016.archive.ensembl.org/Mus_musculus/Gene/Summary?db=core;g=ENSMUSG00000066232
FV1	SMEK2	0.310467	0	1.1142	0.704852	0.202	0.399	3286	22048	ENSMUSG00000020463	http://www.genecards.org/cgi-bin/carddisp.pl?gene=SMEK2	http://mar2016.archive.ensembl.org/Mus_musculus/Gene/Summary?db=core;g=ENSMUSG00000020463
FV1	AW549877	0.309735	0	0.986558	0.602734	0.193	0.353	3286	22048	ENSMUSG00000041935	http://www.genecards.org/cgi-bin/carddisp.pl?gene=AW549877	http://mar2016.archive.ensembl.org/Mus_musculus/Gene/Summary?db=core;g=ENSMUSG00000041935
FV1	CCDC186	0.3092	0	1.31108	0.865244	0.238	0.449	3286	22048	ENSMUSG00000035173	http://www.genecards.org/cgi-bin/carddisp.pl?gene=CCDC186	http://mar2016.archive.ensembl.org/Mus_musculus/Gene/Summary?db=core;g=ENSMUSG00000035173
FV1	SNTA1	0.308992	0	0.922555	0.551897	0.183	0.347	3286	22048	ENSMUSG00000027488	http://www.genecards.org/cgi-bin/carddisp.pl?gene=SNTA1	http://mar2016.archive.ensembl.org/Mus_musculus/Gene/Summary?db=core;g=ENSMUSG00000027488
FV1	DNAJB14	0.308931	0	0.958188	0.580727	0.173	0.346	3286	22048	ENSMUSG00000074212	http://www.genecards.org/cgi-bin/carddisp.pl?gene=DNAJB14	http://mar2016.archive.ensembl.org/Mus_musculus/Gene/Summary?db=core;g=ENSMUSG00000074212
FV1	ILF2	0.308852	0	1.20992	0.784028	0.204	0.43	3286	22048	ENSMUSG00000001016	http://www.genecards.org/cgi-bin/carddisp.pl?gene=ILF2	http://mar2016.archive.ensembl.org/Mus_musculus/Gene/Summary?db=core;g=ENSMUSG00000001016
FV1	DUSP11	0.308308	0	1.64382	1.13512	0.277	0.539	3286	22048	ENSMUSG00000030002	http://www.genecards.org/cgi-bin/carddisp.pl?gene=DUSP11	http://mar2016.archive.ensembl.org/Mus_musculus/Gene/Summary?db=core;g=ENSMUSG00000030002
FV1	ZFR	0.307904	0	1.96821	1.39777	0.324	0.591	3286	22048	ENSMUSG00000022201	http://www.genecards.org/cgi-bin/carddisp.pl?gene=ZFR	http://mar2016.archive.ensembl.org/Mus_musculus/Gene/Summary?db=core;g=ENSMUSG00000022201
FV1	NAE1	0.307576	0	1.12693	0.718552	0.204	0.42	3286	22048	ENSMUSG00000031878	http://www.genecards.org/cgi-bin/carddisp.pl?gene=NAE1	http://mar2016.archive.ensembl.org/Mus_musculus/Gene/Summary?db=core;g=ENSMUSG00000031878
FV1	CREB1	0.306492	0	0.981063	0.601899	0.187	0.347	3286	22048	ENSMUSG00000025958	http://www.genecards.org/cgi-bin/carddisp.pl?gene=CREB1	http://mar2016.archive.ensembl.org/Mus_musculus/Gene/Summary?db=core;g=ENSMUSG00000025958
FV1	ATP2C1	0.306276	0	0.9472	0.574753	0.173	0.338	3286	22048	ENSMUSG00000032570	http://www.genecards.org/cgi-bin/carddisp.pl?gene=ATP2C1	http://mar2016.archive.ensembl.org/Mus_musculus/Gene/Summary?db=core;g=ENSMUSG00000032570
FV1	NDEL1	0.304989	0	1.11778	0.714232	0.205	0.409	3286	22048	ENSMUSG00000018736	http://www.genecards.org/cgi-bin/carddisp.pl?gene=NDEL1	http://mar2016.archive.ensembl.org/Mus_musculus/Gene/Summary?db=core;g=ENSMUSG00000018736
FV1	HMG20B	0.304982	0	1.28082	0.846218	0.231	0.457	3286	22048	ENSMUSG00000020232	http://www.genecards.org/cgi-bin/carddisp.pl?gene=HMG20B	http://mar2016.archive.ensembl.org/Mus_musculus/Gene/Summary?db=core;g=ENSMUSG00000020232
FV1	SERTAD2	0.303119	0	1.09208	0.69563	0.208	0.39	3286	22048	ENSMUSG00000049800	http://www.genecards.org/cgi-bin/carddisp.pl?gene=SERTAD2	http://mar2016.archive.ensembl.org/Mus_musculus/Gene/Summary?db=core;g=ENSMUSG00000049800
FV1	MON2	0.3029	0	0.856539	0.50495	0.167	0.315	3286	22048	ENSMUSG00000034602	http://www.genecards.org/cgi-bin/carddisp.pl?gene=MON2	http://mar2016.archive.ensembl.org/Mus_musculus/Gene/Summary?db=core;g=ENSMUSG00000034602
FV1	LRCH3	0.301297	0	0.877803	0.523879	0.173	0.333	3286	22048	ENSMUSG00000022801	http://www.genecards.org/cgi-bin/carddisp.pl?gene=LRCH3	http://mar2016.archive.ensembl.org/Mus_musculus/Gene/Summary?db=core;g=ENSMUSG00000022801
FV1	TSC22D1	0.301049	0	3.10554	2.33231	0.431	0.624	3286	22048	ENSMUSG00000022010	http://www.genecards.org/cgi-bin/carddisp.pl?gene=TSC22D1	http://mar2016.archive.ensembl.org/Mus_musculus/Gene/Summary?db=core;g=ENSMUSG00000022010
FV1	MSL1	0.300791	0	1.15965	0.753222	0.213	0.421	3286	22048	ENSMUSG00000052915	http://www.genecards.org/cgi-bin/carddisp.pl?gene=MSL1	http://mar2016.archive.ensembl.org/Mus_musculus/Gene/Summary?db=core;g=ENSMUSG00000052915
FV1	TAB2	0.30066	0	1.23826	0.817203	0.225	0.435	3286	22048	ENSMUSG00000015755	http://www.genecards.org/cgi-bin/carddisp.pl?gene=TAB2	http://mar2016.archive.ensembl.org/Mus_musculus/Gene/Summary?db=core;g=ENSMUSG00000015755
FV1	ZFP326	0.299823	0	0.898683	0.542399	0.161	0.331	3286	22048	ENSMUSG00000029290	http://www.genecards.org/cgi-bin/carddisp.pl?gene=ZFP326	http://mar2016.archive.ensembl.org/Mus_musculus/Gene/Summary?db=core;g=ENSMUSG00000029290
FV1	FCHO2	0.299718	0	1.23763	0.817873	0.215	0.435	3286	22048	ENSMUSG00000041685	http://www.genecards.org/cgi-bin/carddisp.pl?gene=FCHO2	http://mar2016.archive.ensembl.org/Mus_musculus/Gene/Summary?db=core;g=ENSMUSG00000041685
FV1	SYPL	0.298839	0	1.68256	1.18067	0.295	0.55	3286	22048	ENSMUSG00000020570	http://www.genecards.org/cgi-bin/carddisp.pl?gene=SYPL	http://mar2016.archive.ensembl.org/Mus_musculus/Gene/Summary?db=core;g=ENSMUSG00000020570
FV1	SNRK	0.297738	0	1.01935	0.642797	0.197	0.377	3286	22048	ENSMUSG00000038145	http://www.genecards.org/cgi-bin/carddisp.pl?gene=SNRK	http://mar2016.archive.ensembl.org/Mus_musculus/Gene/Summary?db=core;g=ENSMUSG00000038145
FV1	MIB1	0.296494	0	1.18706	0.780771	0.225	0.431	3286	22048	ENSMUSG00000024294	http://www.genecards.org/cgi-bin/carddisp.pl?gene=MIB1	http://mar2016.archive.ensembl.org/Mus_musculus/Gene/Summary?db=core;g=ENSMUSG00000024294
FV1	ANXA3	0.296342	0	2.20735	1.6118	0.336	0.503	3286	22048	ENSMUSG00000029484	http://www.genecards.org/cgi-bin/carddisp.pl?gene=ANXA3	http://mar2016.archive.ensembl.org/Mus_musculus/Gene/Summary?db=core;g=ENSMUSG00000029484
FV1	SYNCRIP	0.296241	0	1.95224	1.40422	0.322	0.6	3286	22048	ENSMUSG00000032423	http://www.genecards.org/cgi-bin/carddisp.pl?gene=SYNCRIP	http://mar2016.archive.ensembl.org/Mus_musculus/Gene/Summary?db=core;g=ENSMUSG00000032423
FV1	TMEM38B	0.295437	0	0.890944	0.540789	0.179	0.323	3286	22048	ENSMUSG00000028420	http://www.genecards.org/cgi-bin/carddisp.pl?gene=TMEM38B	http://mar2016.archive.ensembl.org/Mus_musculus/Gene/Summary?db=core;g=ENSMUSG00000028420
FV1	KAT6A	0.295142	0	1.0071	0.635769	0.195	0.37	3286	22048	ENSMUSG00000031540	http://www.genecards.org/cgi-bin/carddisp.pl?gene=KAT6A	http://mar2016.archive.ensembl.org/Mus_musculus/Gene/Summary?db=core;g=ENSMUSG00000031540
FV1	DDX46	0.295035	0	1.13303	0.73853	0.208	0.406	3286	22048	ENSMUSG00000021500	http://www.genecards.org/cgi-bin/carddisp.pl?gene=DDX46	http://mar2016.archive.ensembl.org/Mus_musculus/Gene/Summary?db=core;g=ENSMUSG00000021500
FV1	CNN2	0.294504	0	2.07884	1.51034	0.339	0.551	3286	22048	ENSMUSG00000004665	http://www.genecards.org/cgi-bin/carddisp.pl?gene=CNN2	http://mar2016.archive.ensembl.org/Mus_musculus/Gene/Summary?db=core;g=ENSMUSG00000004665
FV1	SLC12A4	0.294415	0	0.957533	0.596178	0.191	0.357	3286	22048	ENSMUSG00000017765	http://www.genecards.org/cgi-bin/carddisp.pl?gene=SLC12A4	http://mar2016.archive.ensembl.org/Mus_musculus/Gene/Summary?db=core;g=ENSMUSG00000017765
FV1	ZFP148	0.292583	0	1.45949	1.00803	0.261	0.501	3286	22048	ENSMUSG00000022811	http://www.genecards.org/cgi-bin/carddisp.pl?gene=ZFP148	http://mar2016.archive.ensembl.org/Mus_musculus/Gene/Summary?db=core;g=ENSMUSG00000022811
FV1	ZYG11B	0.292098	0	0.873469	0.530088	0.168	0.319	3286	22048	ENSMUSG00000034636	http://www.genecards.org/cgi-bin/carddisp.pl?gene=ZYG11B	http://mar2016.archive.ensembl.org/Mus_musculus/Gene/Summary?db=core;g=ENSMUSG00000034636
FV1	KDM1A	0.291825	0	1.1049	0.719429	0.203	0.418	3286	22048	ENSMUSG00000036940	http://www.genecards.org/cgi-bin/carddisp.pl?gene=KDM1A	http://mar2016.archive.ensembl.org/Mus_musculus/Gene/Summary?db=core;g=ENSMUSG00000036940
FV1	ATE1	0.291598	0	0.919059	0.567864	0.174	0.343	3286	22048	ENSMUSG00000030850	http://www.genecards.org/cgi-bin/carddisp.pl?gene=ATE1	http://mar2016.archive.ensembl.org/Mus_musculus/Gene/Summary?db=core;g=ENSMUSG00000030850
FV1	BMPR2	0.291229	0	2.30501	1.70087	0.359	0.646	3286	22048	ENSMUSG00000067336	http://www.genecards.org/cgi-bin/carddisp.pl?gene=BMPR2	http://mar2016.archive.ensembl.org/Mus_musculus/Gene/Summary?db=core;g=ENSMUSG00000067336
FV1	NEDD9	0.291097	0	1.11672	0.729952	0.208	0.358	3286	22048	ENSMUSG00000021365	http://www.genecards.org/cgi-bin/carddisp.pl?gene=NEDD9	http://mar2016.archive.ensembl.org/Mus_musculus/Gene/Summary?db=core;g=ENSMUSG00000021365
FV1	SAT1	0.29069	0	4.76183	3.71036	0.47	0.768	3286	22048	ENSMUSG00000025283	http://www.genecards.org/cgi-bin/carddisp.pl?gene=SAT1	http://mar2016.archive.ensembl.org/Mus_musculus/Gene/Summary?db=core;g=ENSMUSG00000025283
FV1	EEA1	0.2904	0	1.8485	1.32915	0.311	0.561	3286	22048	ENSMUSG00000036499	http://www.genecards.org/cgi-bin/carddisp.pl?gene=EEA1	http://mar2016.archive.ensembl.org/Mus_musculus/Gene/Summary?db=core;g=ENSMUSG00000036499
FV1	SRSF6	0.29037	0	1.44207	0.996863	0.255	0.502	3286	22048	ENSMUSG00000016921	http://www.genecards.org/cgi-bin/carddisp.pl?gene=SRSF6	http://mar2016.archive.ensembl.org/Mus_musculus/Gene/Summary?db=core;g=ENSMUSG00000016921
FV1	IER5	0.289389	0	1.80702	1.29684	0.265	0.472	3286	22048	ENSMUSG00000056708	http://www.genecards.org/cgi-bin/carddisp.pl?gene=IER5	http://mar2016.archive.ensembl.org/Mus_musculus/Gene/Summary?db=core;g=ENSMUSG00000056708
FV1	KANK2	0.288036	0	1.406	0.97055	0.264	0.49	3286	22048	ENSMUSG00000032194	http://www.genecards.org/cgi-bin/carddisp.pl?gene=KANK2	http://mar2016.archive.ensembl.org/Mus_musculus/Gene/Summary?db=core;g=ENSMUSG00000032194
FV1	SETBP1	0.287631	0	1.66035	1.17948	0.28	0.501	3286	22048	ENSMUSG00000024548	http://www.genecards.org/cgi-bin/carddisp.pl?gene=SETBP1	http://mar2016.archive.ensembl.org/Mus_musculus/Gene/Summary?db=core;g=ENSMUSG00000024548
FV1	EXOC4	0.28726	0	1.1267	0.742737	0.198	0.381	3286	22048	ENSMUSG00000029763	http://www.genecards.org/cgi-bin/carddisp.pl?gene=EXOC4	http://mar2016.archive.ensembl.org/Mus_musculus/Gene/Summary?db=core;g=ENSMUSG00000029763
FV1	UVRAG	0.286566	0	0.849879	0.516625	0.155	0.309	3286	22048	ENSMUSG00000035354	http://www.genecards.org/cgi-bin/carddisp.pl?gene=UVRAG	http://mar2016.archive.ensembl.org/Mus_musculus/Gene/Summary?db=core;g=ENSMUSG00000035354
FV1	CFLAR	0.286094	0	1.30997	0.894455	0.234	0.457	3286	22048	ENSMUSG00000026031	http://www.genecards.org/cgi-bin/carddisp.pl?gene=CFLAR	http://mar2016.archive.ensembl.org/Mus_musculus/Gene/Summary?db=core;g=ENSMUSG00000026031
FV1	BRD3	0.284248	0	1.30615	0.893737	0.225	0.461	3286	22048	ENSMUSG00000026918	http://www.genecards.org/cgi-bin/carddisp.pl?gene=BRD3	http://mar2016.archive.ensembl.org/Mus_musculus/Gene/Summary?db=core;g=ENSMUSG00000026918
FV1	FLII	0.283444	0	1.1573	0.772497	0.229	0.441	3286	22048	ENSMUSG00000002812	http://www.genecards.org/cgi-bin/carddisp.pl?gene=FLII	http://mar2016.archive.ensembl.org/Mus_musculus/Gene/Summary?db=core;g=ENSMUSG00000002812
FV1	WAC	0.281858	0	1.47637	1.03689	0.26	0.519	3286	22048	ENSMUSG00000024283	http://www.genecards.org/cgi-bin/carddisp.pl?gene=WAC	http://mar2016.archive.ensembl.org/Mus_musculus/Gene/Summary?db=core;g=ENSMUSG00000024283
FV1	NR1D2	0.281361	0	1.344	0.928679	0.226	0.429	3286	22048	ENSMUSG00000021775	http://www.genecards.org/cgi-bin/carddisp.pl?gene=NR1D2	http://mar2016.archive.ensembl.org/Mus_musculus/Gene/Summary?db=core;g=ENSMUSG00000021775
FV1	MAP2K3	0.281305	0	1.00053	0.646125	0.197	0.369	3286	22048	ENSMUSG00000018932	http://www.genecards.org/cgi-bin/carddisp.pl?gene=MAP2K3	http://mar2016.archive.ensembl.org/Mus_musculus/Gene/Summary?db=core;g=ENSMUSG00000018932
FV1	PLXNB2	0.280056	0	1.041	0.680886	0.201	0.383	3286	22048	ENSMUSG00000036606	http://www.genecards.org/cgi-bin/carddisp.pl?gene=PLXNB2	http://mar2016.archive.ensembl.org/Mus_musculus/Gene/Summary?db=core;g=ENSMUSG00000036606
FV1	MGEA5	0.280034	0	0.813201	0.493301	0.155	0.3	3286	22048	ENSMUSG00000025220	http://www.genecards.org/cgi-bin/carddisp.pl?gene=MGEA5	http://mar2016.archive.ensembl.org/Mus_musculus/Gene/Summary?db=core;g=ENSMUSG00000025220
FV1	PHLDB1	0.27955	0	0.833112	0.510205	0.157	0.303	3286	22048	ENSMUSG00000048537	http://www.genecards.org/cgi-bin/carddisp.pl?gene=PHLDB1	http://mar2016.archive.ensembl.org/Mus_musculus/Gene/Summary?db=core;g=ENSMUSG00000048537
FV1	NAV1	0.278066	0	1.98204	1.45927	0.286	0.495	3286	22048	ENSMUSG00000009418	http://www.genecards.org/cgi-bin/carddisp.pl?gene=NAV1	http://mar2016.archive.ensembl.org/Mus_musculus/Gene/Summary?db=core;g=ENSMUSG00000009418
FV1	FAM8A1	0.27792	0	0.812057	0.494547	0.165	0.316	3286	22048	ENSMUSG00000069237	http://www.genecards.org/cgi-bin/carddisp.pl?gene=FAM8A1	http://mar2016.archive.ensembl.org/Mus_musculus/Gene/Summary?db=core;g=ENSMUSG00000069237
FV1	ZC3H13	0.277257	0	1.21508	0.827794	0.221	0.433	3286	22048	ENSMUSG00000022000	http://www.genecards.org/cgi-bin/carddisp.pl?gene=ZC3H13	http://mar2016.archive.ensembl.org/Mus_musculus/Gene/Summary?db=core;g=ENSMUSG00000022000
FV1	PDPK1	0.277242	0	0.833456	0.512908	0.163	0.33	3286	22048	ENSMUSG00000024122	http://www.genecards.org/cgi-bin/carddisp.pl?gene=PDPK1	http://mar2016.archive.ensembl.org/Mus_musculus/Gene/Summary?db=core;g=ENSMUSG00000024122
FV1	DUSP3	0.277168	0	1.54589	1.10089	0.277	0.498	3286	22048	ENSMUSG00000003518	http://www.genecards.org/cgi-bin/carddisp.pl?gene=DUSP3	http://mar2016.archive.ensembl.org/Mus_musculus/Gene/Summary?db=core;g=ENSMUSG00000003518
FV1	PRDM2	0.276653	0	0.859559	0.535073	0.164	0.328	3286	22048	ENSMUSG00000057637	http://www.genecards.org/cgi-bin/carddisp.pl?gene=PRDM2	http://mar2016.archive.ensembl.org/Mus_musculus/Gene/Summary?db=core;g=ENSMUSG00000057637
FV1	NPEPPS	0.276401	0	1.31179	0.908726	0.241	0.466	3286	22048	ENSMUSG00000001441	http://www.genecards.org/cgi-bin/carddisp.pl?gene=NPEPPS	http://mar2016.archive.ensembl.org/Mus_musculus/Gene/Summary?db=core;g=ENSMUSG00000001441
FV1	GPRASP1	0.275138	0	0.87089	0.54605	0.157	0.302	3286	22048	ENSMUSG00000043384	http://www.genecards.org/cgi-bin/carddisp.pl?gene=GPRASP1	http://mar2016.archive.ensembl.org/Mus_musculus/Gene/Summary?db=core;g=ENSMUSG00000043384
FV1	AHCYL1	0.274884	0	1.35115	0.943263	0.249	0.495	3286	22048	ENSMUSG00000027893	http://www.genecards.org/cgi-bin/carddisp.pl?gene=AHCYL1	http://mar2016.archive.ensembl.org/Mus_musculus/Gene/Summary?db=core;g=ENSMUSG00000027893
FV1	DYNC1I2	0.273883	0	1.82895	1.3398	0.295	0.593	3286	22048	ENSMUSG00000027012	http://www.genecards.org/cgi-bin/carddisp.pl?gene=DYNC1I2	http://mar2016.archive.ensembl.org/Mus_musculus/Gene/Summary?db=core;g=ENSMUSG00000027012
FV1	DNAJC5	0.273442	0	0.994942	0.650502	0.189	0.381	3286	22048	ENSMUSG00000000826	http://www.genecards.org/cgi-bin/carddisp.pl?gene=DNAJC5	http://mar2016.archive.ensembl.org/Mus_musculus/Gene/Summary?db=core;g=ENSMUSG00000000826
FV1	BRD4	0.273337	0	1.44422	1.02236	0.26	0.513	3286	22048	ENSMUSG00000024002	http://www.genecards.org/cgi-bin/carddisp.pl?gene=BRD4	http://mar2016.archive.ensembl.org/Mus_musculus/Gene/Summary?db=core;g=ENSMUSG00000024002
FV1	TAF15	0.273336	0	0.886829	0.561171	0.164	0.34	3286	22048	ENSMUSG00000020680	http://www.genecards.org/cgi-bin/carddisp.pl?gene=TAF15	http://mar2016.archive.ensembl.org/Mus_musculus/Gene/Summary?db=core;g=ENSMUSG00000020680
FV1	MAP3K2	0.272936	0	1.10754	0.744271	0.207	0.411	3286	22048	ENSMUSG00000024383	http://www.genecards.org/cgi-bin/carddisp.pl?gene=MAP3K2	http://mar2016.archive.ensembl.org/Mus_musculus/Gene/Summary?db=core;g=ENSMUSG00000024383
FV1	DNM1L	0.271516	0	0.841153	0.5253	0.159	0.334	3286	22048	ENSMUSG00000022789	http://www.genecards.org/cgi-bin/carddisp.pl?gene=DNM1L	http://mar2016.archive.ensembl.org/Mus_musculus/Gene/Summary?db=core;g=ENSMUSG00000022789
FV1	RAD23B	0.271213	0	1.10731	0.746162	0.212	0.429	3286	22048	ENSMUSG00000028426	http://www.genecards.org/cgi-bin/carddisp.pl?gene=RAD23B	http://mar2016.archive.ensembl.org/Mus_musculus/Gene/Summary?db=core;g=ENSMUSG00000028426
FV1	ANXA11	0.270729	0	1.15258	0.784271	0.227	0.426	3286	22048	ENSMUSG00000021866	http://www.genecards.org/cgi-bin/carddisp.pl?gene=ANXA11	http://mar2016.archive.ensembl.org/Mus_musculus/Gene/Summary?db=core;g=ENSMUSG00000021866
FV1	USP16	0.2704	0	0.871866	0.551944	0.16	0.325	3286	22048	ENSMUSG00000025616	http://www.genecards.org/cgi-bin/carddisp.pl?gene=USP16	http://mar2016.archive.ensembl.org/Mus_musculus/Gene/Summary?db=core;g=ENSMUSG00000025616
FV1	RSRP1	0.269732	0	4.193	3.30746	0.542	0.8	3286	22048	ENSMUSG00000037266	http://www.genecards.org/cgi-bin/carddisp.pl?gene=RSRP1	http://mar2016.archive.ensembl.org/Mus_musculus/Gene/Summary?db=core;g=ENSMUSG00000037266
FV1	TAF1	0.269722	0	0.878538	0.558209	0.17	0.337	3286	22048	ENSMUSG00000031314	http://www.genecards.org/cgi-bin/carddisp.pl?gene=TAF1	http://mar2016.archive.ensembl.org/Mus_musculus/Gene/Summary?db=core;g=ENSMUSG00000031314
FV1	RIN2	0.269564	0	1.41141	1.00044	0.255	0.478	3286	22048	ENSMUSG00000001768	http://www.genecards.org/cgi-bin/carddisp.pl?gene=RIN2	http://mar2016.archive.ensembl.org/Mus_musculus/Gene/Summary?db=core;g=ENSMUSG00000001768
FV1	ARAF	0.269402	0	0.963922	0.629394	0.183	0.382	3286	22048	ENSMUSG00000001127	http://www.genecards.org/cgi-bin/carddisp.pl?gene=ARAF	http://mar2016.archive.ensembl.org/Mus_musculus/Gene/Summary?db=core;g=ENSMUSG00000001127
FV1	QSER1	0.268361	0	0.813337	0.505545	0.153	0.306	3286	22048	ENSMUSG00000074994	http://www.genecards.org/cgi-bin/carddisp.pl?gene=QSER1	http://mar2016.archive.ensembl.org/Mus_musculus/Gene/Summary?db=core;g=ENSMUSG00000074994
FV1	CHD1	0.267821	0	1.07603	0.724292	0.199	0.408	3286	22048	ENSMUSG00000023852	http://www.genecards.org/cgi-bin/carddisp.pl?gene=CHD1	http://mar2016.archive.ensembl.org/Mus_musculus/Gene/Summary?db=core;g=ENSMUSG00000023852
FV1	MYOF	0.266121	0	1.44463	1.03284	0.257	0.491	3286	22048	ENSMUSG00000048612	http://www.genecards.org/cgi-bin/carddisp.pl?gene=MYOF	http://mar2016.archive.ensembl.org/Mus_musculus/Gene/Summary?db=core;g=ENSMUSG00000048612
FV1	ETNK1	0.265563	0	0.96152	0.631738	0.17	0.349	3286	22048	ENSMUSG00000030275	http://www.genecards.org/cgi-bin/carddisp.pl?gene=ETNK1	http://mar2016.archive.ensembl.org/Mus_musculus/Gene/Summary?db=core;g=ENSMUSG00000030275
FV1	RPRD2	0.264831	0	0.802426	0.500153	0.152	0.307	3286	22048	ENSMUSG00000028106	http://www.genecards.org/cgi-bin/carddisp.pl?gene=RPRD2	http://mar2016.archive.ensembl.org/Mus_musculus/Gene/Summary?db=core;g=ENSMUSG00000028106
FV1	BAG6	0.264391	0	0.750462	0.457347	0.158	0.307	3286	22048	ENSMUSG00000024392	http://www.genecards.org/cgi-bin/carddisp.pl?gene=BAG6	http://mar2016.archive.ensembl.org/Mus_musculus/Gene/Summary?db=core;g=ENSMUSG00000024392
FV1	IRF2BP2	0.263493	0	2.48288	1.90148	0.379	0.665	3286	22048	ENSMUSG00000051495	http://www.genecards.org/cgi-bin/carddisp.pl?gene=IRF2BP2	http://mar2016.archive.ensembl.org/Mus_musculus/Gene/Summary?db=core;g=ENSMUSG00000051495
FV1	EIF4A2	0.263483	0	2.88934	2.24011	0.43	0.72	3286	22048	ENSMUSG00000022884	http://www.genecards.org/cgi-bin/carddisp.pl?gene=EIF4A2	http://mar2016.archive.ensembl.org/Mus_musculus/Gene/Summary?db=core;g=ENSMUSG00000022884
FV1	RMND5A	0.262668	0	0.882701	0.569316	0.173	0.343	3286	22048	ENSMUSG00000002222	http://www.genecards.org/cgi-bin/carddisp.pl?gene=RMND5A	http://mar2016.archive.ensembl.org/Mus_musculus/Gene/Summary?db=core;g=ENSMUSG00000002222
FV1	APPL1	0.262564	0	1.41511	1.01325	0.248	0.496	3286	22048	ENSMUSG00000040760	http://www.genecards.org/cgi-bin/carddisp.pl?gene=APPL1	http://mar2016.archive.ensembl.org/Mus_musculus/Gene/Summary?db=core;g=ENSMUSG00000040760
FV1	CUL5	0.262204	0	1.2565	0.8815	0.223	0.471	3286	22048	ENSMUSG00000032030	http://www.genecards.org/cgi-bin/carddisp.pl?gene=CUL5	http://mar2016.archive.ensembl.org/Mus_musculus/Gene/Summary?db=core;g=ENSMUSG00000032030
FV1	CDC42SE1	0.261412	0	0.88272	0.570699	0.177	0.35	3286	22048	ENSMUSG00000046722	http://www.genecards.org/cgi-bin/carddisp.pl?gene=CDC42SE1	http://mar2016.archive.ensembl.org/Mus_musculus/Gene/Summary?db=core;g=ENSMUSG00000046722
FV1	DNAJC7	0.26111	0	0.774461	0.480691	0.149	0.313	3286	22048	ENSMUSG00000014195	http://www.genecards.org/cgi-bin/carddisp.pl?gene=DNAJC7	http://mar2016.archive.ensembl.org/Mus_musculus/Gene/Summary?db=core;g=ENSMUSG00000014195
FV1	TCERG1	0.260353	0	0.852381	0.546523	0.164	0.326	3286	22048	ENSMUSG00000024498	http://www.genecards.org/cgi-bin/carddisp.pl?gene=TCERG1	http://mar2016.archive.ensembl.org/Mus_musculus/Gene/Summary?db=core;g=ENSMUSG00000024498
FV1	SIDT2	0.259716	0	0.94924	0.628107	0.183	0.378	3286	22048	ENSMUSG00000034908	http://www.genecards.org/cgi-bin/carddisp.pl?gene=SIDT2	http://mar2016.archive.ensembl.org/Mus_musculus/Gene/Summary?db=core;g=ENSMUSG00000034908
FV1	THRA	0.259281	0	2.90897	2.26596	0.425	0.711	3286	22048	ENSMUSG00000058756	http://www.genecards.org/cgi-bin/carddisp.pl?gene=THRA	http://mar2016.archive.ensembl.org/Mus_musculus/Gene/Summary?db=core;g=ENSMUSG00000058756
FV1	TMBIM1	0.258742	0	1.2452	0.876575	0.236	0.453	3286	22048	ENSMUSG00000006301	http://www.genecards.org/cgi-bin/carddisp.pl?gene=TMBIM1	http://mar2016.archive.ensembl.org/Mus_musculus/Gene/Summary?db=core;g=ENSMUSG00000006301
FV1	SUPT6	0.257844	0	0.89529	0.585101	0.168	0.358	3286	22048	ENSMUSG00000002052	http://www.genecards.org/cgi-bin/carddisp.pl?gene=SUPT6	http://mar2016.archive.ensembl.org/Mus_musculus/Gene/Summary?db=core;g=ENSMUSG00000002052
FV1	PPFIA1	0.255863	0	0.826364	0.529555	0.159	0.336	3286	22048	ENSMUSG00000037519	http://www.genecards.org/cgi-bin/carddisp.pl?gene=PPFIA1	http://mar2016.archive.ensembl.org/Mus_musculus/Gene/Summary?db=core;g=ENSMUSG00000037519
FV1	SLIT3	0.255073	0	1.56555	1.14979	0.27	0.463	3286	22048	ENSMUSG00000056427	http://www.genecards.org/cgi-bin/carddisp.pl?gene=SLIT3	http://mar2016.archive.ensembl.org/Mus_musculus/Gene/Summary?db=core;g=ENSMUSG00000056427
FV1	SLC44A2	0.254728	0	0.751169	0.467734	0.155	0.309	3286	22048	ENSMUSG00000057193	http://www.genecards.org/cgi-bin/carddisp.pl?gene=SLC44A2	http://mar2016.archive.ensembl.org/Mus_musculus/Gene/Summary?db=core;g=ENSMUSG00000057193
FV1	MGAT1	0.253771	0	0.785422	0.497436	0.165	0.324	3286	22048	ENSMUSG00000020346	http://www.genecards.org/cgi-bin/carddisp.pl?gene=MGAT1	http://mar2016.archive.ensembl.org/Mus_musculus/Gene/Summary?db=core;g=ENSMUSG00000020346
FV1	KPNB1	0.253446	0	0.985938	0.665985	0.2	0.392	3286	22048	ENSMUSG00000001440	http://www.genecards.org/cgi-bin/carddisp.pl?gene=KPNB1	http://mar2016.archive.ensembl.org/Mus_musculus/Gene/Summary?db=core;g=ENSMUSG00000001440
FV1	LRP10	0.25314	0	1.09141	0.754833	0.207	0.431	3286	22048	ENSMUSG00000022175	http://www.genecards.org/cgi-bin/carddisp.pl?gene=LRP10	http://mar2016.archive.ensembl.org/Mus_musculus/Gene/Summary?db=core;g=ENSMUSG00000022175
FV1	CPE	0.252613	0	7.79884	6.38552	0.633	0.83	3286	22048	ENSMUSG00000037852	http://www.genecards.org/cgi-bin/carddisp.pl?gene=CPE	http://mar2016.archive.ensembl.org/Mus_musculus/Gene/Summary?db=core;g=ENSMUSG00000037852
FV1	MEIS1	0.252487	0	0.9792	0.661436	0.166	0.322	3286	22048	ENSMUSG00000020160	http://www.genecards.org/cgi-bin/carddisp.pl?gene=MEIS1	http://mar2016.archive.ensembl.org/Mus_musculus/Gene/Summary?db=core;g=ENSMUSG00000020160
FV1	ZHX3	0.252113	0	0.780747	0.495233	0.15	0.301	3286	22048	ENSMUSG00000035877	http://www.genecards.org/cgi-bin/carddisp.pl?gene=ZHX3	http://mar2016.archive.ensembl.org/Mus_musculus/Gene/Summary?db=core;g=ENSMUSG00000035877
FV1	LATS2	0.252108	0	1.12706	0.786023	0.215	0.434	3286	22048	ENSMUSG00000021959	http://www.genecards.org/cgi-bin/carddisp.pl?gene=LATS2	http://mar2016.archive.ensembl.org/Mus_musculus/Gene/Summary?db=core;g=ENSMUSG00000021959
FV1	CTNND1	0.251774	0	0.782738	0.497255	0.162	0.325	3286	22048	ENSMUSG00000034101	http://www.genecards.org/cgi-bin/carddisp.pl?gene=CTNND1	http://mar2016.archive.ensembl.org/Mus_musculus/Gene/Summary?db=core;g=ENSMUSG00000034101
FV1	DLG1	0.251674	0	0.765471	0.482857	0.16	0.307	3286	22048	ENSMUSG00000022770	http://www.genecards.org/cgi-bin/carddisp.pl?gene=DLG1	http://mar2016.archive.ensembl.org/Mus_musculus/Gene/Summary?db=core;g=ENSMUSG00000022770
FV1	SUSD5	0.982151	0	2.7918	0.919503	0.401	0.259	3286	22048	ENSMUSG00000086596	http://www.genecards.org/cgi-bin/carddisp.pl?gene=SUSD5	http://mar2016.archive.ensembl.org/Mus_musculus/Gene/Summary?db=core;g=ENSMUSG00000086596
FV1	CAV1	0.53135	0	2.80439	1.63228	0.411	0.469	3286	22048	ENSMUSG00000007655	http://www.genecards.org/cgi-bin/carddisp.pl?gene=CAV1	http://mar2016.archive.ensembl.org/Mus_musculus/Gene/Summary?db=core;g=ENSMUSG00000007655
FV1	FHL1	0.458373	0	9.50877	6.64835	0.728	0.851	3286	22048	ENSMUSG00000023092	http://www.genecards.org/cgi-bin/carddisp.pl?gene=FHL1	http://mar2016.archive.ensembl.org/Mus_musculus/Gene/Summary?db=core;g=ENSMUSG00000023092
FV1	FOSB	0.403712	0	8.19311	5.94917	0.521	0.721	3286	22048	ENSMUSG00000003545	http://www.genecards.org/cgi-bin/carddisp.pl?gene=FOSB	http://mar2016.archive.ensembl.org/Mus_musculus/Gene/Summary?db=core;g=ENSMUSG00000003545
FV1	GADD45G	0.313031	1.74689e-305	3.69837	2.78195	0.397	0.587	3286	22048	ENSMUSG00000021453	http://www.genecards.org/cgi-bin/carddisp.pl?gene=GADD45G	http://mar2016.archive.ensembl.org/Mus_musculus/Gene/Summary?db=core;g=ENSMUSG00000021453
FV1	SOST	1.22092	4.27041e-303	6.07904	2.03697	0.52	0.287	3286	22048	ENSMUSG00000001494	http://www.genecards.org/cgi-bin/carddisp.pl?gene=SOST	http://mar2016.archive.ensembl.org/Mus_musculus/Gene/Summary?db=core;g=ENSMUSG00000001494
FV1	ID1	0.402801	3.42732e-286	2.63364	1.74844	0.301	0.45	3286	22048	ENSMUSG00000042745	http://www.genecards.org/cgi-bin/carddisp.pl?gene=ID1	http://mar2016.archive.ensembl.org/Mus_musculus/Gene/Summary?db=core;g=ENSMUSG00000042745
FV1	CCDC3	0.550623	6.65483e-282	2.1015	1.11747	0.313	0.361	3286	22048	ENSMUSG00000026676	http://www.genecards.org/cgi-bin/carddisp.pl?gene=CCDC3	http://mar2016.archive.ensembl.org/Mus_musculus/Gene/Summary?db=core;g=ENSMUSG00000026676
FV1	TINAGL1	1.04144	3.45478e-279	2.41365	0.658492	0.33	0.196	3286	22048	ENSMUSG00000028776	http://www.genecards.org/cgi-bin/carddisp.pl?gene=TINAGL1	http://mar2016.archive.ensembl.org/Mus_musculus/Gene/Summary?db=core;g=ENSMUSG00000028776
FV1	NR4A1	0.33899	2.67324e-270	1.94629	1.32932	0.241	0.39	3286	22048	ENSMUSG00000023034	http://www.genecards.org/cgi-bin/carddisp.pl?gene=NR4A1	http://mar2016.archive.ensembl.org/Mus_musculus/Gene/Summary?db=core;g=ENSMUSG00000023034
FV1	LMCD1	0.835545	3.11507e-249	3.57566	1.56407	0.415	0.359	3286	22048	ENSMUSG00000057604	http://www.genecards.org/cgi-bin/carddisp.pl?gene=LMCD1	http://mar2016.archive.ensembl.org/Mus_musculus/Gene/Summary?db=core;g=ENSMUSG00000057604
FV1	SERPINE2	0.785368	1.27841e-245	11.3482	6.16449	0.754	0.543	3286	22048	ENSMUSG00000026249	http://www.genecards.org/cgi-bin/carddisp.pl?gene=SERPINE2	http://mar2016.archive.ensembl.org/Mus_musculus/Gene/Summary?db=core;g=ENSMUSG00000026249
FV1	SEMA3C	0.252237	4.2052e-239	1.7428	1.30284	0.265	0.4	3286	22048	ENSMUSG00000028780	http://www.genecards.org/cgi-bin/carddisp.pl?gene=SEMA3C	http://mar2016.archive.ensembl.org/Mus_musculus/Gene/Summary?db=core;g=ENSMUSG00000028780
FV1	HACD1	0.283197	2.35978e-235	1.16225	0.776865	0.222	0.316	3286	22048	ENSMUSG00000063275	http://www.genecards.org/cgi-bin/carddisp.pl?gene=HACD1	http://mar2016.archive.ensembl.org/Mus_musculus/Gene/Summary?db=core;g=ENSMUSG00000063275
FV1	GM13889	0.932735	4.56118e-228	3.24384	1.2232	0.384	0.28	3286	22048	ENSMUSG00000087006	http://www.genecards.org/cgi-bin/carddisp.pl?gene=GM13889	http://mar2016.archive.ensembl.org/Mus_musculus/Gene/Summary?db=core;g=ENSMUSG00000087006
FV1	CSRP2	0.412311	7.82872e-224	13.1151	9.60637	0.775	0.825	3286	22048	ENSMUSG00000020186	http://www.genecards.org/cgi-bin/carddisp.pl?gene=CSRP2	http://mar2016.archive.ensembl.org/Mus_musculus/Gene/Summary?db=core;g=ENSMUSG00000020186
FV1	CSRP1	0.576057	4.74742e-195	6.85867	4.27156	0.638	0.589	3286	22048	ENSMUSG00000026421	http://www.genecards.org/cgi-bin/carddisp.pl?gene=CSRP1	http://mar2016.archive.ensembl.org/Mus_musculus/Gene/Summary?db=core;g=ENSMUSG00000026421
FV1	MYL9	0.320477	1.35701e-193	15.3083	12.0598	0.812	0.685	3286	22048	ENSMUSG00000067818	http://www.genecards.org/cgi-bin/carddisp.pl?gene=MYL9	http://mar2016.archive.ensembl.org/Mus_musculus/Gene/Summary?db=core;g=ENSMUSG00000067818
FV1	FN1	0.616563	1.49846e-188	11.3997	7.08734	0.667	0.609	3286	22048	ENSMUSG00000026193	http://www.genecards.org/cgi-bin/carddisp.pl?gene=FN1	http://mar2016.archive.ensembl.org/Mus_musculus/Gene/Summary?db=core;g=ENSMUSG00000026193
FV1	CNN1	0.53958	4.37231e-177	6.05969	3.85686	0.599	0.337	3286	22048	ENSMUSG00000001349	http://www.genecards.org/cgi-bin/carddisp.pl?gene=CNN1	http://mar2016.archive.ensembl.org/Mus_musculus/Gene/Summary?db=core;g=ENSMUSG00000001349
FV1	RGS5	1.20206	2.59804e-172	7.8075	2.82821	0.365	0.286	3286	22048	ENSMUSG00000026678	http://www.genecards.org/cgi-bin/carddisp.pl?gene=RGS5	http://mar2016.archive.ensembl.org/Mus_musculus/Gene/Summary?db=core;g=ENSMUSG00000026678
FV1	PDLIM3	0.599065	2.00363e-169	1.80654	0.852827	0.304	0.259	3286	22048	ENSMUSG00000031636	http://www.genecards.org/cgi-bin/carddisp.pl?gene=PDLIM3	http://mar2016.archive.ensembl.org/Mus_musculus/Gene/Summary?db=core;g=ENSMUSG00000031636
FV1	NOV	0.67368	1.28539e-164	6.50183	3.70294	0.569	0.469	3286	22048	ENSMUSG00000037362	http://www.genecards.org/cgi-bin/carddisp.pl?gene=NOV	http://mar2016.archive.ensembl.org/Mus_musculus/Gene/Summary?db=core;g=ENSMUSG00000037362
FV1	CLU	0.505298	2.93817e-146	3.33902	2.0569	0.402	0.408	3286	22048	ENSMUSG00000022037	http://www.genecards.org/cgi-bin/carddisp.pl?gene=CLU	http://mar2016.archive.ensembl.org/Mus_musculus/Gene/Summary?db=core;g=ENSMUSG00000022037
FV2	CYTL1	1.90935	0	9.41334	1.77216	0.426	0.141	3095	22239	ENSMUSG00000062329	http://www.genecards.org/cgi-bin/carddisp.pl?gene=CYTL1	http://mar2016.archive.ensembl.org/Mus_musculus/Gene/Summary?db=core;g=ENSMUSG00000062329
FV2	PRSS12	1.12906	0	1.9728	0.359204	0.521	0.171	3095	22239	ENSMUSG00000027978	http://www.genecards.org/cgi-bin/carddisp.pl?gene=PRSS12	http://mar2016.archive.ensembl.org/Mus_musculus/Gene/Summary?db=core;g=ENSMUSG00000027978
FV2	LTBP2	1.10441	0	3.97322	1.31301	0.655	0.325	3095	22239	ENSMUSG00000002020	http://www.genecards.org/cgi-bin/carddisp.pl?gene=LTBP2	http://mar2016.archive.ensembl.org/Mus_musculus/Gene/Summary?db=core;g=ENSMUSG00000002020
FV2	FXYD5	1.09793	0	3.64565	1.17039	0.754	0.396	3095	22239	ENSMUSG00000009687	http://www.genecards.org/cgi-bin/carddisp.pl?gene=FXYD5	http://mar2016.archive.ensembl.org/Mus_musculus/Gene/Summary?db=core;g=ENSMUSG00000009687
FV2	PRG4	1.06699	0	1.73216	0.304101	0.342	0.06	3095	22239	ENSMUSG00000006014	http://www.genecards.org/cgi-bin/carddisp.pl?gene=PRG4	http://mar2016.archive.ensembl.org/Mus_musculus/Gene/Summary?db=core;g=ENSMUSG00000006014
FV2	FRZB	1.03998	0	2.19355	0.553132	0.537	0.186	3095	22239	ENSMUSG00000027004	http://www.genecards.org/cgi-bin/carddisp.pl?gene=FRZB	http://mar2016.archive.ensembl.org/Mus_musculus/Gene/Summary?db=core;g=ENSMUSG00000027004
FV2	LMO4	0.998355	0	6.20956	2.6089	0.87	0.631	3095	22239	ENSMUSG00000028266	http://www.genecards.org/cgi-bin/carddisp.pl?gene=LMO4	http://mar2016.archive.ensembl.org/Mus_musculus/Gene/Summary?db=core;g=ENSMUSG00000028266
FV2	GXYLT2	0.941332	0	7.46071	3.40593	0.865	0.599	3095	22239	ENSMUSG00000030074	http://www.genecards.org/cgi-bin/carddisp.pl?gene=GXYLT2	http://mar2016.archive.ensembl.org/Mus_musculus/Gene/Summary?db=core;g=ENSMUSG00000030074
FV2	F2R	0.906119	0	2.24683	0.732567	0.652	0.3	3095	22239	ENSMUSG00000048376	http://www.genecards.org/cgi-bin/carddisp.pl?gene=F2R	http://mar2016.archive.ensembl.org/Mus_musculus/Gene/Summary?db=core;g=ENSMUSG00000048376
FV2	SOX9	0.82559	0	1.82026	0.591337	0.533	0.178	3095	22239	ENSMUSG00000000567	http://www.genecards.org/cgi-bin/carddisp.pl?gene=SOX9	http://mar2016.archive.ensembl.org/Mus_musculus/Gene/Summary?db=core;g=ENSMUSG00000000567
FV2	ASS1	0.78847	0	1.13693	0.237194	0.491	0.123	3095	22239	ENSMUSG00000076441	http://www.genecards.org/cgi-bin/carddisp.pl?gene=ASS1	http://mar2016.archive.ensembl.org/Mus_musculus/Gene/Summary?db=core;g=ENSMUSG00000076441
FV2	FTL1	0.779458	0	17.5025	9.77929	0.981	0.837	3095	22239	ENSMUSG00000050708	http://www.genecards.org/cgi-bin/carddisp.pl?gene=FTL1	http://mar2016.archive.ensembl.org/Mus_musculus/Gene/Summary?db=core;g=ENSMUSG00000050708
FV2	MMP2	0.725788	0	6.98307	3.8271	0.904	0.57	3095	22239	ENSMUSG00000031740	http://www.genecards.org/cgi-bin/carddisp.pl?gene=MMP2	http://mar2016.archive.ensembl.org/Mus_musculus/Gene/Summary?db=core;g=ENSMUSG00000031740
FV2	BHLHE40	0.714465	0	2.26849	0.991922	0.699	0.34	3095	22239	ENSMUSG00000030103	http://www.genecards.org/cgi-bin/carddisp.pl?gene=BHLHE40	http://mar2016.archive.ensembl.org/Mus_musculus/Gene/Summary?db=core;g=ENSMUSG00000030103
FV2	BOK	0.663912	0	0.948164	0.229612	0.444	0.117	3095	22239	ENSMUSG00000026278	http://www.genecards.org/cgi-bin/carddisp.pl?gene=BOK	http://mar2016.archive.ensembl.org/Mus_musculus/Gene/Summary?db=core;g=ENSMUSG00000026278
FV2	CD55	0.616033	0	1.03001	0.324504	0.412	0.101	3095	22239	ENSMUSG00000026399	http://www.genecards.org/cgi-bin/carddisp.pl?gene=CD55	http://mar2016.archive.ensembl.org/Mus_musculus/Gene/Summary?db=core;g=ENSMUSG00000026399
FV2	S100A4	0.939333	0	7.81072	3.59456	0.818	0.514	3095	22239	ENSMUSG00000001020	http://www.genecards.org/cgi-bin/carddisp.pl?gene=S100A4	http://mar2016.archive.ensembl.org/Mus_musculus/Gene/Summary?db=core;g=ENSMUSG00000001020
FV2	PHLDA3	0.763963	7.1528e-307	4.52648	2.25441	0.844	0.536	3095	22239	ENSMUSG00000041801	http://www.genecards.org/cgi-bin/carddisp.pl?gene=PHLDA3	http://mar2016.archive.ensembl.org/Mus_musculus/Gene/Summary?db=core;g=ENSMUSG00000041801
FV2	IGF1	0.657296	1.74796e-286	7.80127	4.58058	0.803	0.463	3095	22239	ENSMUSG00000020053	http://www.genecards.org/cgi-bin/carddisp.pl?gene=IGF1	http://mar2016.archive.ensembl.org/Mus_musculus/Gene/Summary?db=core;g=ENSMUSG00000020053
FV2	CD34	0.497836	3.86029e-280	3.84757	2.4329	0.771	0.433	3095	22239	ENSMUSG00000016494	http://www.genecards.org/cgi-bin/carddisp.pl?gene=CD34	http://mar2016.archive.ensembl.org/Mus_musculus/Gene/Summary?db=core;g=ENSMUSG00000016494
FV2	LRRN2	0.415142	5.48689e-271	0.513468	0.135019	0.328	0.08	3095	22239	ENSMUSG00000026443	http://www.genecards.org/cgi-bin/carddisp.pl?gene=LRRN2	http://mar2016.archive.ensembl.org/Mus_musculus/Gene/Summary?db=core;g=ENSMUSG00000026443
FV2	TIMP1	1.26535	1.97527e-270	4.48381	1.28125	0.689	0.395	3095	22239	ENSMUSG00000001131	http://www.genecards.org/cgi-bin/carddisp.pl?gene=TIMP1	http://mar2016.archive.ensembl.org/Mus_musculus/Gene/Summary?db=core;g=ENSMUSG00000001131
FV2	PMP22	0.647072	5.95774e-260	5.45226	3.12025	0.901	0.709	3095	22239	ENSMUSG00000018217	http://www.genecards.org/cgi-bin/carddisp.pl?gene=PMP22	http://mar2016.archive.ensembl.org/Mus_musculus/Gene/Summary?db=core;g=ENSMUSG00000018217
FV2	SCARA3	0.735412	9.86429e-257	2.7123	1.22978	0.732	0.448	3095	22239	ENSMUSG00000034463	http://www.genecards.org/cgi-bin/carddisp.pl?gene=SCARA3	http://mar2016.archive.ensembl.org/Mus_musculus/Gene/Summary?db=core;g=ENSMUSG00000034463
FV2	LPAR1	0.549209	1.13223e-256	1.74776	0.877805	0.643	0.317	3095	22239	ENSMUSG00000038668	http://www.genecards.org/cgi-bin/carddisp.pl?gene=LPAR1	http://mar2016.archive.ensembl.org/Mus_musculus/Gene/Summary?db=core;g=ENSMUSG00000038668
FV2	KLF4	0.720843	1.31558e-256	6.20183	3.36966	0.862	0.598	3095	22239	ENSMUSG00000003032	http://www.genecards.org/cgi-bin/carddisp.pl?gene=KLF4	http://mar2016.archive.ensembl.org/Mus_musculus/Gene/Summary?db=core;g=ENSMUSG00000003032
FV2	GDA	0.539209	1.6026e-253	0.940048	0.33504	0.395	0.127	3095	22239	ENSMUSG00000058624	http://www.genecards.org/cgi-bin/carddisp.pl?gene=GDA	http://mar2016.archive.ensembl.org/Mus_musculus/Gene/Summary?db=core;g=ENSMUSG00000058624
FV2	PTMA	0.496423	6.8856e-249	24.1568	16.8327	0.992	0.934	3095	22239	ENSMUSG00000026238	http://www.genecards.org/cgi-bin/carddisp.pl?gene=PTMA	http://mar2016.archive.ensembl.org/Mus_musculus/Gene/Summary?db=core;g=ENSMUSG00000026238
FV2	TSPO	0.622684	4.79624e-245	6.54144	3.89788	0.927	0.736	3095	22239	ENSMUSG00000041736	http://www.genecards.org/cgi-bin/carddisp.pl?gene=TSPO	http://mar2016.archive.ensembl.org/Mus_musculus/Gene/Summary?db=core;g=ENSMUSG00000041736
FV2	TGFB1	0.704667	4.23553e-244	1.40334	0.474652	0.529	0.248	3095	22239	ENSMUSG00000002603	http://www.genecards.org/cgi-bin/carddisp.pl?gene=TGFB1	http://mar2016.archive.ensembl.org/Mus_musculus/Gene/Summary?db=core;g=ENSMUSG00000002603
FV2	UNC5B	0.462587	7.68088e-242	0.777616	0.289987	0.426	0.151	3095	22239	ENSMUSG00000020099	http://www.genecards.org/cgi-bin/carddisp.pl?gene=UNC5B	http://mar2016.archive.ensembl.org/Mus_musculus/Gene/Summary?db=core;g=ENSMUSG00000020099
FV2	TIMP3	0.875655	3.73323e-240	29.8927	15.8367	0.974	0.915	3095	22239	ENSMUSG00000020044	http://www.genecards.org/cgi-bin/carddisp.pl?gene=TIMP3	http://mar2016.archive.ensembl.org/Mus_musculus/Gene/Summary?db=core;g=ENSMUSG00000020044
FV2	RBP1	0.687395	1.11061e-238	11.1118	6.52113	0.935	0.758	3095	22239	ENSMUSG00000046402	http://www.genecards.org/cgi-bin/carddisp.pl?gene=RBP1	http://mar2016.archive.ensembl.org/Mus_musculus/Gene/Summary?db=core;g=ENSMUSG00000046402
FV2	FXYD6	0.734661	3.99904e-236	1.85828	0.717711	0.55	0.251	3095	22239	ENSMUSG00000066705	http://www.genecards.org/cgi-bin/carddisp.pl?gene=FXYD6	http://mar2016.archive.ensembl.org/Mus_musculus/Gene/Summary?db=core;g=ENSMUSG00000066705
FV2	ADD3	0.507152	4.53939e-235	2.12049	1.19561	0.702	0.387	3095	22239	ENSMUSG00000025026	http://www.genecards.org/cgi-bin/carddisp.pl?gene=ADD3	http://mar2016.archive.ensembl.org/Mus_musculus/Gene/Summary?db=core;g=ENSMUSG00000025026
FV2	GAS7	0.47253	4.9351e-234	1.17439	0.567081	0.541	0.242	3095	22239	ENSMUSG00000033066	http://www.genecards.org/cgi-bin/carddisp.pl?gene=GAS7	http://mar2016.archive.ensembl.org/Mus_musculus/Gene/Summary?db=core;g=ENSMUSG00000033066
FV2	ANXA2	0.62666	4.517e-233	7.13729	4.27031	0.918	0.744	3095	22239	ENSMUSG00000032231	http://www.genecards.org/cgi-bin/carddisp.pl?gene=ANXA2	http://mar2016.archive.ensembl.org/Mus_musculus/Gene/Summary?db=core;g=ENSMUSG00000032231
FV2	PPP1R14B	0.584018	3.64829e-230	2.54409	1.36427	0.76	0.469	3095	22239	ENSMUSG00000056612	http://www.genecards.org/cgi-bin/carddisp.pl?gene=PPP1R14B	http://mar2016.archive.ensembl.org/Mus_musculus/Gene/Summary?db=core;g=ENSMUSG00000056612
FV2	FST	1.04642	4.0758e-227	3.59252	1.22355	0.572	0.278	3095	22239	ENSMUSG00000021765	http://www.genecards.org/cgi-bin/carddisp.pl?gene=FST	http://mar2016.archive.ensembl.org/Mus_musculus/Gene/Summary?db=core;g=ENSMUSG00000021765
FV2	DAP	0.598798	2.22367e-224	2.88295	1.56393	0.802	0.565	3095	22239	ENSMUSG00000039168	http://www.genecards.org/cgi-bin/carddisp.pl?gene=DAP	http://mar2016.archive.ensembl.org/Mus_musculus/Gene/Summary?db=core;g=ENSMUSG00000039168
FV2	MFAP5	0.728143	4.19278e-222	14.9981	8.65774	0.937	0.761	3095	22239	ENSMUSG00000030116	http://www.genecards.org/cgi-bin/carddisp.pl?gene=MFAP5	http://mar2016.archive.ensembl.org/Mus_musculus/Gene/Summary?db=core;g=ENSMUSG00000030116
FV2	S100A10	0.588772	2.74627e-221	8.38685	5.2414	0.924	0.741	3095	22239	ENSMUSG00000041959	http://www.genecards.org/cgi-bin/carddisp.pl?gene=S100A10	http://mar2016.archive.ensembl.org/Mus_musculus/Gene/Summary?db=core;g=ENSMUSG00000041959
FV2	RPS19	0.599423	3.48382e-221	17.5152	11.2203	0.966	0.835	3095	22239	ENSMUSG00000040952	http://www.genecards.org/cgi-bin/carddisp.pl?gene=RPS19	http://mar2016.archive.ensembl.org/Mus_musculus/Gene/Summary?db=core;g=ENSMUSG00000040952
FV2	AK1	0.533674	1.34767e-218	1.15318	0.487403	0.554	0.275	3095	22239	ENSMUSG00000026817	http://www.genecards.org/cgi-bin/carddisp.pl?gene=AK1	http://mar2016.archive.ensembl.org/Mus_musculus/Gene/Summary?db=core;g=ENSMUSG00000026817
FV2	SLC29A1	0.630885	2.52423e-218	2.66881	1.36924	0.76	0.51	3095	22239	ENSMUSG00000023942	http://www.genecards.org/cgi-bin/carddisp.pl?gene=SLC29A1	http://mar2016.archive.ensembl.org/Mus_musculus/Gene/Summary?db=core;g=ENSMUSG00000023942
FV2	TSHZ2	0.308634	6.22213e-218	1.89608	1.33832	0.684	0.393	3095	22239	ENSMUSG00000047907	http://www.genecards.org/cgi-bin/carddisp.pl?gene=TSHZ2	http://mar2016.archive.ensembl.org/Mus_musculus/Gene/Summary?db=core;g=ENSMUSG00000047907
FV2	CDKN1A	0.887929	1.49516e-216	7.55129	3.62102	0.724	0.443	3095	22239	ENSMUSG00000023067	http://www.genecards.org/cgi-bin/carddisp.pl?gene=CDKN1A	http://mar2016.archive.ensembl.org/Mus_musculus/Gene/Summary?db=core;g=ENSMUSG00000023067
FV2	IFITM3	0.516646	2.1779e-215	17.456	11.9007	0.976	0.819	3095	22239	ENSMUSG00000025492	http://www.genecards.org/cgi-bin/carddisp.pl?gene=IFITM3	http://mar2016.archive.ensembl.org/Mus_musculus/Gene/Summary?db=core;g=ENSMUSG00000025492
FV2	MTCH1	0.543413	2.04769e-210	4.57732	2.82685	0.886	0.679	3095	22239	ENSMUSG00000024012	http://www.genecards.org/cgi-bin/carddisp.pl?gene=MTCH1	http://mar2016.archive.ensembl.org/Mus_musculus/Gene/Summary?db=core;g=ENSMUSG00000024012
FV2	EMP1	0.524273	6.41502e-209	4.109	2.55234	0.805	0.52	3095	22239	ENSMUSG00000030208	http://www.genecards.org/cgi-bin/carddisp.pl?gene=EMP1	http://mar2016.archive.ensembl.org/Mus_musculus/Gene/Summary?db=core;g=ENSMUSG00000030208
FV2	VCAM1	0.85039	9.84883e-208	2.86178	1.14188	0.617	0.339	3095	22239	ENSMUSG00000027962	http://www.genecards.org/cgi-bin/carddisp.pl?gene=VCAM1	http://mar2016.archive.ensembl.org/Mus_musculus/Gene/Summary?db=core;g=ENSMUSG00000027962
FV2	SDC1	0.456196	5.07082e-202	0.959433	0.428242	0.499	0.227	3095	22239	ENSMUSG00000020592	http://www.genecards.org/cgi-bin/carddisp.pl?gene=SDC1	http://mar2016.archive.ensembl.org/Mus_musculus/Gene/Summary?db=core;g=ENSMUSG00000020592
FV2	CAPG	0.588424	3.13731e-201	1.52879	0.681822	0.591	0.319	3095	22239	ENSMUSG00000056737	http://www.genecards.org/cgi-bin/carddisp.pl?gene=CAPG	http://mar2016.archive.ensembl.org/Mus_musculus/Gene/Summary?db=core;g=ENSMUSG00000056737
FV2	LAMC3	0.466789	9.56987e-201	1.21094	0.599776	0.416	0.167	3095	22239	ENSMUSG00000026840	http://www.genecards.org/cgi-bin/carddisp.pl?gene=LAMC3	http://mar2016.archive.ensembl.org/Mus_musculus/Gene/Summary?db=core;g=ENSMUSG00000026840
FV2	TCF4	0.442903	1.95831e-197	5.56903	3.83252	0.912	0.689	3095	22239	ENSMUSG00000053477	http://www.genecards.org/cgi-bin/carddisp.pl?gene=TCF4	http://mar2016.archive.ensembl.org/Mus_musculus/Gene/Summary?db=core;g=ENSMUSG00000053477
FV2	1700025G04RIK	0.461188	1.2856e-196	1.49313	0.810977	0.622	0.336	3095	22239	ENSMUSG00000032666	http://www.genecards.org/cgi-bin/carddisp.pl?gene=1700025G04RIK	http://mar2016.archive.ensembl.org/Mus_musculus/Gene/Summary?db=core;g=ENSMUSG00000032666
FV2	TNFRSF11B	1.18732	4.14168e-190	2.70336	0.626208	0.375	0.159	3095	22239	ENSMUSG00000063727	http://www.genecards.org/cgi-bin/carddisp.pl?gene=TNFRSF11B	http://mar2016.archive.ensembl.org/Mus_musculus/Gene/Summary?db=core;g=ENSMUSG00000063727
FV2	9930111J21RIK2	0.329749	1.6267e-189	0.501371	0.194604	0.304	0.095	3095	22239	ENSMUSG00000069892	http://www.genecards.org/cgi-bin/carddisp.pl?gene=9930111J21RIK2	http://mar2016.archive.ensembl.org/Mus_musculus/Gene/Summary?db=core;g=ENSMUSG00000069892
FV2	VCAN	0.730021	1.08946e-187	2.75504	1.2639	0.617	0.347	3095	22239	ENSMUSG00000021614	http://www.genecards.org/cgi-bin/carddisp.pl?gene=VCAN	http://mar2016.archive.ensembl.org/Mus_musculus/Gene/Summary?db=core;g=ENSMUSG00000021614
FV2	TRIB2	0.384352	1.62713e-187	0.981825	0.518321	0.479	0.219	3095	22239	ENSMUSG00000020601	http://www.genecards.org/cgi-bin/carddisp.pl?gene=TRIB2	http://mar2016.archive.ensembl.org/Mus_musculus/Gene/Summary?db=core;g=ENSMUSG00000020601
FV2	DIO2	0.72713	2.13474e-187	3.05171	1.44766	0.546	0.273	3095	22239	ENSMUSG00000007682	http://www.genecards.org/cgi-bin/carddisp.pl?gene=DIO2	http://mar2016.archive.ensembl.org/Mus_musculus/Gene/Summary?db=core;g=ENSMUSG00000007682
FV2	MGP	0.791009	3.27136e-187	236.316	136.154	0.997	0.989	3095	22239	ENSMUSG00000030218	http://www.genecards.org/cgi-bin/carddisp.pl?gene=MGP	http://mar2016.archive.ensembl.org/Mus_musculus/Gene/Summary?db=core;g=ENSMUSG00000030218
FV2	CMKLR1	0.354582	1.03767e-186	0.59148	0.24469	0.385	0.148	3095	22239	ENSMUSG00000042190	http://www.genecards.org/cgi-bin/carddisp.pl?gene=CMKLR1	http://mar2016.archive.ensembl.org/Mus_musculus/Gene/Summary?db=core;g=ENSMUSG00000042190
FV2	GAB2	0.417399	1.22425e-185	0.89	0.415182	0.487	0.226	3095	22239	ENSMUSG00000004508	http://www.genecards.org/cgi-bin/carddisp.pl?gene=GAB2	http://mar2016.archive.ensembl.org/Mus_musculus/Gene/Summary?db=core;g=ENSMUSG00000004508
FV2	JUNB	0.602968	3.26691e-184	13.1084	8.28891	0.945	0.794	3095	22239	ENSMUSG00000052837	http://www.genecards.org/cgi-bin/carddisp.pl?gene=JUNB	http://mar2016.archive.ensembl.org/Mus_musculus/Gene/Summary?db=core;g=ENSMUSG00000052837
FV2	LAMA2	0.320723	2.28647e-183	3.05563	2.24721	0.761	0.493	3095	22239	ENSMUSG00000019899	http://www.genecards.org/cgi-bin/carddisp.pl?gene=LAMA2	http://mar2016.archive.ensembl.org/Mus_musculus/Gene/Summary?db=core;g=ENSMUSG00000019899
FV2	LUM	0.651417	2.40664e-183	19.0144	11.7423	0.843	0.592	3095	22239	ENSMUSG00000036446	http://www.genecards.org/cgi-bin/carddisp.pl?gene=LUM	http://mar2016.archive.ensembl.org/Mus_musculus/Gene/Summary?db=core;g=ENSMUSG00000036446
FV2	LDHA	0.498923	1.00486e-182	3.31666	2.05462	0.847	0.634	3095	22239	ENSMUSG00000063229	http://www.genecards.org/cgi-bin/carddisp.pl?gene=LDHA	http://mar2016.archive.ensembl.org/Mus_musculus/Gene/Summary?db=core;g=ENSMUSG00000063229
FV2	PQLC3	0.401801	3.36961e-181	0.920894	0.45395	0.51	0.246	3095	22239	ENSMUSG00000045679	http://www.genecards.org/cgi-bin/carddisp.pl?gene=PQLC3	http://mar2016.archive.ensembl.org/Mus_musculus/Gene/Summary?db=core;g=ENSMUSG00000045679
FV2	PECAM1	0.699359	6.5245e-178	1.12284	0.307343	0.326	0.121	3095	22239	ENSMUSG00000020717	http://www.genecards.org/cgi-bin/carddisp.pl?gene=PECAM1	http://mar2016.archive.ensembl.org/Mus_musculus/Gene/Summary?db=core;g=ENSMUSG00000020717
FV2	CFH	0.378202	4.6321e-177	30.5889	23.3044	0.948	0.756	3095	22239	ENSMUSG00000026365	http://www.genecards.org/cgi-bin/carddisp.pl?gene=CFH	http://mar2016.archive.ensembl.org/Mus_musculus/Gene/Summary?db=core;g=ENSMUSG00000026365
FV2	NRP1	0.358625	2.15452e-176	5.49568	4.06603	0.87	0.627	3095	22239	ENSMUSG00000025810	http://www.genecards.org/cgi-bin/carddisp.pl?gene=NRP1	http://mar2016.archive.ensembl.org/Mus_musculus/Gene/Summary?db=core;g=ENSMUSG00000025810
FV2	ITGB8	0.367545	4.44802e-176	0.609378	0.247429	0.328	0.115	3095	22239	ENSMUSG00000025321	http://www.genecards.org/cgi-bin/carddisp.pl?gene=ITGB8	http://mar2016.archive.ensembl.org/Mus_musculus/Gene/Summary?db=core;g=ENSMUSG00000025321
FV2	NFIC	0.495474	2.10746e-175	5.06351	3.30102	0.903	0.743	3095	22239	ENSMUSG00000055053	http://www.genecards.org/cgi-bin/carddisp.pl?gene=NFIC	http://mar2016.archive.ensembl.org/Mus_musculus/Gene/Summary?db=core;g=ENSMUSG00000055053
FV2	RPL8	0.406048	2.6559e-175	15.1881	11.2169	0.977	0.861	3095	22239	ENSMUSG00000003970	http://www.genecards.org/cgi-bin/carddisp.pl?gene=RPL8	http://mar2016.archive.ensembl.org/Mus_musculus/Gene/Summary?db=core;g=ENSMUSG00000003970
FV2	PRRX2	0.475103	1.24127e-174	1.12875	0.531454	0.496	0.24	3095	22239	ENSMUSG00000039476	http://www.genecards.org/cgi-bin/carddisp.pl?gene=PRRX2	http://mar2016.archive.ensembl.org/Mus_musculus/Gene/Summary?db=core;g=ENSMUSG00000039476
FV2	PLVAP	0.537132	7.15042e-173	1.36983	0.633144	0.522	0.265	3095	22239	ENSMUSG00000034845	http://www.genecards.org/cgi-bin/carddisp.pl?gene=PLVAP	http://mar2016.archive.ensembl.org/Mus_musculus/Gene/Summary?db=core;g=ENSMUSG00000034845
FV2	EMP3	0.487428	3.07543e-172	6.76408	4.53809	0.927	0.778	3095	22239	ENSMUSG00000040212	http://www.genecards.org/cgi-bin/carddisp.pl?gene=EMP3	http://mar2016.archive.ensembl.org/Mus_musculus/Gene/Summary?db=core;g=ENSMUSG00000040212
FV2	PTPRB	0.395624	3.65749e-172	0.740208	0.322838	0.377	0.15	3095	22239	ENSMUSG00000020154	http://www.genecards.org/cgi-bin/carddisp.pl?gene=PTPRB	http://mar2016.archive.ensembl.org/Mus_musculus/Gene/Summary?db=core;g=ENSMUSG00000020154
FV2	ADAMTSL2	0.49772	1.20826e-170	1.13787	0.514095	0.396	0.165	3095	22239	ENSMUSG00000036040	http://www.genecards.org/cgi-bin/carddisp.pl?gene=ADAMTSL2	http://mar2016.archive.ensembl.org/Mus_musculus/Gene/Summary?db=core;g=ENSMUSG00000036040
FV2	SH3KBP1	0.428361	6.29261e-170	0.719938	0.278096	0.387	0.16	3095	22239	ENSMUSG00000040990	http://www.genecards.org/cgi-bin/carddisp.pl?gene=SH3KBP1	http://mar2016.archive.ensembl.org/Mus_musculus/Gene/Summary?db=core;g=ENSMUSG00000040990
FV2	ANK	0.47221	7.97829e-169	1.31602	0.669522	0.575	0.316	3095	22239	ENSMUSG00000022265	http://www.genecards.org/cgi-bin/carddisp.pl?gene=ANK	http://mar2016.archive.ensembl.org/Mus_musculus/Gene/Summary?db=core;g=ENSMUSG00000022265
FV2	TPT1	0.435144	2.79396e-168	42.0686	30.8544	0.994	0.939	3095	22239	ENSMUSG00000060126	http://www.genecards.org/cgi-bin/carddisp.pl?gene=TPT1	http://mar2016.archive.ensembl.org/Mus_musculus/Gene/Summary?db=core;g=ENSMUSG00000060126
FV2	MSX1	0.363028	1.12641e-167	0.544111	0.200594	0.318	0.112	3095	22239	ENSMUSG00000048450	http://www.genecards.org/cgi-bin/carddisp.pl?gene=MSX1	http://mar2016.archive.ensembl.org/Mus_musculus/Gene/Summary?db=core;g=ENSMUSG00000048450
FV2	TUBB2B	0.350707	3.48618e-167	0.551073	0.216352	0.324	0.117	3095	22239	ENSMUSG00000045136	http://www.genecards.org/cgi-bin/carddisp.pl?gene=TUBB2B	http://mar2016.archive.ensembl.org/Mus_musculus/Gene/Summary?db=core;g=ENSMUSG00000045136
FV2	CD9	0.494082	1.00832e-166	16.0655	11.1168	0.974	0.886	3095	22239	ENSMUSG00000030342	http://www.genecards.org/cgi-bin/carddisp.pl?gene=CD9	http://mar2016.archive.ensembl.org/Mus_musculus/Gene/Summary?db=core;g=ENSMUSG00000030342
FV2	JAM2	0.347667	6.59238e-166	0.770496	0.391351	0.448	0.207	3095	22239	ENSMUSG00000053062	http://www.genecards.org/cgi-bin/carddisp.pl?gene=JAM2	http://mar2016.archive.ensembl.org/Mus_musculus/Gene/Summary?db=core;g=ENSMUSG00000053062
FV2	ECE1	0.451283	4.86979e-165	1.16191	0.581203	0.544	0.29	3095	22239	ENSMUSG00000057530	http://www.genecards.org/cgi-bin/carddisp.pl?gene=ECE1	http://mar2016.archive.ensembl.org/Mus_musculus/Gene/Summary?db=core;g=ENSMUSG00000057530
FV2	EPHX1	0.52165	2.53169e-164	2.46835	1.41597	0.754	0.512	3095	22239	ENSMUSG00000038776	http://www.genecards.org/cgi-bin/carddisp.pl?gene=EPHX1	http://mar2016.archive.ensembl.org/Mus_musculus/Gene/Summary?db=core;g=ENSMUSG00000038776
FV2	FEZ1	0.551944	1.01929e-163	1.25575	0.538647	0.489	0.247	3095	22239	ENSMUSG00000032118	http://www.genecards.org/cgi-bin/carddisp.pl?gene=FEZ1	http://mar2016.archive.ensembl.org/Mus_musculus/Gene/Summary?db=core;g=ENSMUSG00000032118
FV2	MAFF	0.340479	5.74107e-163	0.511573	0.193808	0.332	0.123	3095	22239	ENSMUSG00000042622	http://www.genecards.org/cgi-bin/carddisp.pl?gene=MAFF	http://mar2016.archive.ensembl.org/Mus_musculus/Gene/Summary?db=core;g=ENSMUSG00000042622
FV2	ANXA5	0.464903	6.26205e-163	9.26033	6.43381	0.943	0.809	3095	22239	ENSMUSG00000027712	http://www.genecards.org/cgi-bin/carddisp.pl?gene=ANXA5	http://mar2016.archive.ensembl.org/Mus_musculus/Gene/Summary?db=core;g=ENSMUSG00000027712
FV2	CXCL16	0.420757	2.28374e-161	0.978338	0.477883	0.48	0.235	3095	22239	ENSMUSG00000018920	http://www.genecards.org/cgi-bin/carddisp.pl?gene=CXCL16	http://mar2016.archive.ensembl.org/Mus_musculus/Gene/Summary?db=core;g=ENSMUSG00000018920
FV2	TPM4	0.462582	2.09109e-158	3.60817	2.34409	0.846	0.648	3095	22239	ENSMUSG00000031799	http://www.genecards.org/cgi-bin/carddisp.pl?gene=TPM4	http://mar2016.archive.ensembl.org/Mus_musculus/Gene/Summary?db=core;g=ENSMUSG00000031799
FV2	NPDC1	0.423433	1.23015e-157	3.15445	2.09775	0.849	0.65	3095	22239	ENSMUSG00000015094	http://www.genecards.org/cgi-bin/carddisp.pl?gene=NPDC1	http://mar2016.archive.ensembl.org/Mus_musculus/Gene/Summary?db=core;g=ENSMUSG00000015094
FV2	ADCY7	0.334134	2.12613e-156	1.28749	0.814576	0.565	0.313	3095	22239	ENSMUSG00000031659	http://www.genecards.org/cgi-bin/carddisp.pl?gene=ADCY7	http://mar2016.archive.ensembl.org/Mus_musculus/Gene/Summary?db=core;g=ENSMUSG00000031659
FV2	ICAM1	0.425676	3.57343e-156	0.810589	0.347965	0.397	0.173	3095	22239	ENSMUSG00000037405	http://www.genecards.org/cgi-bin/carddisp.pl?gene=ICAM1	http://mar2016.archive.ensembl.org/Mus_musculus/Gene/Summary?db=core;g=ENSMUSG00000037405
FV2	RPS27L	0.581118	1.08372e-154	7.06136	4.38858	0.903	0.728	3095	22239	ENSMUSG00000036781	http://www.genecards.org/cgi-bin/carddisp.pl?gene=RPS27L	http://mar2016.archive.ensembl.org/Mus_musculus/Gene/Summary?db=core;g=ENSMUSG00000036781
FV2	SOD3	0.530559	1.50689e-154	10.363	6.86642	0.939	0.813	3095	22239	ENSMUSG00000072941	http://www.genecards.org/cgi-bin/carddisp.pl?gene=SOD3	http://mar2016.archive.ensembl.org/Mus_musculus/Gene/Summary?db=core;g=ENSMUSG00000072941
FV2	CBFB	0.323873	3.22606e-153	0.852416	0.479936	0.5	0.257	3095	22239	ENSMUSG00000031885	http://www.genecards.org/cgi-bin/carddisp.pl?gene=CBFB	http://mar2016.archive.ensembl.org/Mus_musculus/Gene/Summary?db=core;g=ENSMUSG00000031885
FV2	SPTBN1	0.422402	1.13443e-152	11.2881	8.16917	0.968	0.87	3095	22239	ENSMUSG00000020315	http://www.genecards.org/cgi-bin/carddisp.pl?gene=SPTBN1	http://mar2016.archive.ensembl.org/Mus_musculus/Gene/Summary?db=core;g=ENSMUSG00000020315
FV2	TUBA1A	0.401713	4.12453e-151	7.62251	5.52688	0.926	0.749	3095	22239	ENSMUSG00000072235	http://www.genecards.org/cgi-bin/carddisp.pl?gene=TUBA1A	http://mar2016.archive.ensembl.org/Mus_musculus/Gene/Summary?db=core;g=ENSMUSG00000072235
FV2	H3F3B	0.384316	1.5622e-150	14.5926	10.9462	0.984	0.903	3095	22239	ENSMUSG00000016559	http://www.genecards.org/cgi-bin/carddisp.pl?gene=H3F3B	http://mar2016.archive.ensembl.org/Mus_musculus/Gene/Summary?db=core;g=ENSMUSG00000016559
FV2	RPSA	0.355406	1.81145e-150	22.4544	17.3332	0.989	0.907	3095	22239	ENSMUSG00000032518	http://www.genecards.org/cgi-bin/carddisp.pl?gene=RPSA	http://mar2016.archive.ensembl.org/Mus_musculus/Gene/Summary?db=core;g=ENSMUSG00000032518
FV2	ST3GAL4	0.364218	9.66743e-150	0.697957	0.319125	0.415	0.191	3095	22239	ENSMUSG00000032038	http://www.genecards.org/cgi-bin/carddisp.pl?gene=ST3GAL4	http://mar2016.archive.ensembl.org/Mus_musculus/Gene/Summary?db=core;g=ENSMUSG00000032038
FV2	FBLN2	0.482777	1.88128e-149	2.69735	1.64582	0.601	0.35	3095	22239	ENSMUSG00000064080	http://www.genecards.org/cgi-bin/carddisp.pl?gene=FBLN2	http://mar2016.archive.ensembl.org/Mus_musculus/Gene/Summary?db=core;g=ENSMUSG00000064080
FV2	NFKBIA	0.537718	3.99735e-149	3.18584	1.88346	0.78	0.553	3095	22239	ENSMUSG00000021025	http://www.genecards.org/cgi-bin/carddisp.pl?gene=NFKBIA	http://mar2016.archive.ensembl.org/Mus_musculus/Gene/Summary?db=core;g=ENSMUSG00000021025
FV2	MXRA7	0.39375	3.08815e-148	3.51015	2.4329	0.828	0.601	3095	22239	ENSMUSG00000020814	http://www.genecards.org/cgi-bin/carddisp.pl?gene=MXRA7	http://mar2016.archive.ensembl.org/Mus_musculus/Gene/Summary?db=core;g=ENSMUSG00000020814
FV2	SHISA5	0.383013	1.88794e-147	1.96396	1.27286	0.753	0.513	3095	22239	ENSMUSG00000025647	http://www.genecards.org/cgi-bin/carddisp.pl?gene=SHISA5	http://mar2016.archive.ensembl.org/Mus_musculus/Gene/Summary?db=core;g=ENSMUSG00000025647
FV2	GDF15	0.590779	8.26327e-147	1.72496	0.809334	0.393	0.176	3095	22239	ENSMUSG00000038508	http://www.genecards.org/cgi-bin/carddisp.pl?gene=GDF15	http://mar2016.archive.ensembl.org/Mus_musculus/Gene/Summary?db=core;g=ENSMUSG00000038508
FV2	TMEM50A	0.386835	1.36984e-145	3.55372	2.48271	0.883	0.695	3095	22239	ENSMUSG00000028822	http://www.genecards.org/cgi-bin/carddisp.pl?gene=TMEM50A	http://mar2016.archive.ensembl.org/Mus_musculus/Gene/Summary?db=core;g=ENSMUSG00000028822
FV2	FAM20C	0.410977	2.37751e-144	0.83223	0.378046	0.429	0.209	3095	22239	ENSMUSG00000025854	http://www.genecards.org/cgi-bin/carddisp.pl?gene=FAM20C	http://mar2016.archive.ensembl.org/Mus_musculus/Gene/Summary?db=core;g=ENSMUSG00000025854
FV2	RPL19	0.371019	4.85519e-142	20.4236	15.5655	0.981	0.879	3095	22239	ENSMUSG00000017404	http://www.genecards.org/cgi-bin/carddisp.pl?gene=RPL19	http://mar2016.archive.ensembl.org/Mus_musculus/Gene/Summary?db=core;g=ENSMUSG00000017404
FV2	MGST1	0.317513	2.33668e-141	2.06553	1.45994	0.658	0.416	3095	22239	ENSMUSG00000008540	http://www.genecards.org/cgi-bin/carddisp.pl?gene=MGST1	http://mar2016.archive.ensembl.org/Mus_musculus/Gene/Summary?db=core;g=ENSMUSG00000008540
FV2	IER2	0.421927	3.77403e-141	4.91313	3.41372	0.847	0.632	3095	22239	ENSMUSG00000053560	http://www.genecards.org/cgi-bin/carddisp.pl?gene=IER2	http://mar2016.archive.ensembl.org/Mus_musculus/Gene/Summary?db=core;g=ENSMUSG00000053560
FV2	SLC43A3	0.310171	1.35027e-140	2.85324	2.10781	0.702	0.464	3095	22239	ENSMUSG00000027074	http://www.genecards.org/cgi-bin/carddisp.pl?gene=SLC43A3	http://mar2016.archive.ensembl.org/Mus_musculus/Gene/Summary?db=core;g=ENSMUSG00000027074
FV2	RPS2	0.341973	2.3722e-140	22.862	17.8262	0.987	0.891	3095	22239	ENSMUSG00000044533	http://www.genecards.org/cgi-bin/carddisp.pl?gene=RPS2	http://mar2016.archive.ensembl.org/Mus_musculus/Gene/Summary?db=core;g=ENSMUSG00000044533
FV2	LMNA	0.42107	2.0937e-139	7.77712	5.55537	0.948	0.814	3095	22239	ENSMUSG00000028063	http://www.genecards.org/cgi-bin/carddisp.pl?gene=LMNA	http://mar2016.archive.ensembl.org/Mus_musculus/Gene/Summary?db=core;g=ENSMUSG00000028063
FV2	GRIA3	0.284207	1.0708e-138	0.553579	0.275788	0.306	0.121	3095	22239	ENSMUSG00000001986	http://www.genecards.org/cgi-bin/carddisp.pl?gene=GRIA3	http://mar2016.archive.ensembl.org/Mus_musculus/Gene/Summary?db=core;g=ENSMUSG00000001986
FV2	TMOD3	0.386456	1.94998e-138	1.55332	0.953305	0.664	0.424	3095	22239	ENSMUSG00000058587	http://www.genecards.org/cgi-bin/carddisp.pl?gene=TMOD3	http://mar2016.archive.ensembl.org/Mus_musculus/Gene/Summary?db=core;g=ENSMUSG00000058587
FV2	RPLP0	0.377108	3.5359e-138	12.3836	9.30511	0.954	0.816	3095	22239	ENSMUSG00000067274	http://www.genecards.org/cgi-bin/carddisp.pl?gene=RPLP0	http://mar2016.archive.ensembl.org/Mus_musculus/Gene/Summary?db=core;g=ENSMUSG00000067274
FV2	PKD2	0.354129	5.1713e-138	2.56489	1.78896	0.786	0.557	3095	22239	ENSMUSG00000034462	http://www.genecards.org/cgi-bin/carddisp.pl?gene=PKD2	http://mar2016.archive.ensembl.org/Mus_musculus/Gene/Summary?db=core;g=ENSMUSG00000034462
FV2	GFRA2	0.399691	5.03083e-136	0.775142	0.345594	0.313	0.125	3095	22239	ENSMUSG00000022103	http://www.genecards.org/cgi-bin/carddisp.pl?gene=GFRA2	http://mar2016.archive.ensembl.org/Mus_musculus/Gene/Summary?db=core;g=ENSMUSG00000022103
FV2	EZR	0.319938	2.12037e-135	0.523715	0.220655	0.315	0.125	3095	22239	ENSMUSG00000052397	http://www.genecards.org/cgi-bin/carddisp.pl?gene=EZR	http://mar2016.archive.ensembl.org/Mus_musculus/Gene/Summary?db=core;g=ENSMUSG00000052397
FV2	IFI27L2A	0.885755	3.71832e-134	2.82401	1.06957	0.385	0.18	3095	22239	ENSMUSG00000079017	http://www.genecards.org/cgi-bin/carddisp.pl?gene=IFI27L2A	http://mar2016.archive.ensembl.org/Mus_musculus/Gene/Summary?db=core;g=ENSMUSG00000079017
FV2	EDNRA	0.253561	4.83433e-134	0.510488	0.267032	0.334	0.143	3095	22239	ENSMUSG00000031616	http://www.genecards.org/cgi-bin/carddisp.pl?gene=EDNRA	http://mar2016.archive.ensembl.org/Mus_musculus/Gene/Summary?db=core;g=ENSMUSG00000031616
FV2	CRISPLD1	0.456176	5.22531e-134	0.848021	0.347051	0.309	0.123	3095	22239	ENSMUSG00000025776	http://www.genecards.org/cgi-bin/carddisp.pl?gene=CRISPLD1	http://mar2016.archive.ensembl.org/Mus_musculus/Gene/Summary?db=core;g=ENSMUSG00000025776
FV2	CRIP2	0.3863	9.91403e-134	4.7495	3.39888	0.874	0.671	3095	22239	ENSMUSG00000006356	http://www.genecards.org/cgi-bin/carddisp.pl?gene=CRIP2	http://mar2016.archive.ensembl.org/Mus_musculus/Gene/Summary?db=core;g=ENSMUSG00000006356
FV2	RPL13A	0.383504	1.07592e-133	13.2462	9.92075	0.96	0.837	3095	22239	ENSMUSG00000074129	http://www.genecards.org/cgi-bin/carddisp.pl?gene=RPL13A	http://mar2016.archive.ensembl.org/Mus_musculus/Gene/Summary?db=core;g=ENSMUSG00000074129
FV2	ARPC1B	0.400038	2.15287e-133	5.27972	3.75901	0.907	0.754	3095	22239	ENSMUSG00000029622	http://www.genecards.org/cgi-bin/carddisp.pl?gene=ARPC1B	http://mar2016.archive.ensembl.org/Mus_musculus/Gene/Summary?db=core;g=ENSMUSG00000029622
FV2	DDIT4	0.342282	3.47472e-133	0.636186	0.290612	0.326	0.135	3095	22239	ENSMUSG00000020108	http://www.genecards.org/cgi-bin/carddisp.pl?gene=DDIT4	http://mar2016.archive.ensembl.org/Mus_musculus/Gene/Summary?db=core;g=ENSMUSG00000020108
FV2	BAX	0.449169	8.09775e-133	2.42959	1.51205	0.743	0.52	3095	22239	ENSMUSG00000003873	http://www.genecards.org/cgi-bin/carddisp.pl?gene=BAX	http://mar2016.archive.ensembl.org/Mus_musculus/Gene/Summary?db=core;g=ENSMUSG00000003873
FV2	NEDD9	0.368461	1.13654e-131	1.2192	0.719011	0.542	0.311	3095	22239	ENSMUSG00000021365	http://www.genecards.org/cgi-bin/carddisp.pl?gene=NEDD9	http://mar2016.archive.ensembl.org/Mus_musculus/Gene/Summary?db=core;g=ENSMUSG00000021365
FV2	RUNX1	0.460379	8.61624e-131	1.01058	0.461279	0.386	0.18	3095	22239	ENSMUSG00000022952	http://www.genecards.org/cgi-bin/carddisp.pl?gene=RUNX1	http://mar2016.archive.ensembl.org/Mus_musculus/Gene/Summary?db=core;g=ENSMUSG00000022952
FV2	RPL12	0.378792	2.49404e-130	12.934	9.71638	0.964	0.837	3095	22239	ENSMUSG00000038900	http://www.genecards.org/cgi-bin/carddisp.pl?gene=RPL12	http://mar2016.archive.ensembl.org/Mus_musculus/Gene/Summary?db=core;g=ENSMUSG00000038900
FV2	TPM3	0.372194	3.24381e-129	2.29282	1.54406	0.778	0.566	3095	22239	ENSMUSG00000027940	http://www.genecards.org/cgi-bin/carddisp.pl?gene=TPM3	http://mar2016.archive.ensembl.org/Mus_musculus/Gene/Summary?db=core;g=ENSMUSG00000027940
FV2	XPNPEP1	0.451295	1.72729e-127	0.859076	0.359703	0.409	0.209	3095	22239	ENSMUSG00000025027	http://www.genecards.org/cgi-bin/carddisp.pl?gene=XPNPEP1	http://mar2016.archive.ensembl.org/Mus_musculus/Gene/Summary?db=core;g=ENSMUSG00000025027
FV2	RPL13	0.331788	1.02918e-126	17.4543	13.6629	0.976	0.876	3095	22239	ENSMUSG00000000740	http://www.genecards.org/cgi-bin/carddisp.pl?gene=RPL13	http://mar2016.archive.ensembl.org/Mus_musculus/Gene/Summary?db=core;g=ENSMUSG00000000740
FV2	PHLDA1	0.269655	1.06151e-126	2.63923	2.01881	0.654	0.426	3095	22239	ENSMUSG00000020205	http://www.genecards.org/cgi-bin/carddisp.pl?gene=PHLDA1	http://mar2016.archive.ensembl.org/Mus_musculus/Gene/Summary?db=core;g=ENSMUSG00000020205
FV2	H2-T23	0.25317	5.26106e-126	1.1079	0.768636	0.533	0.315	3095	22239	ENSMUSG00000067212	http://www.genecards.org/cgi-bin/carddisp.pl?gene=H2-T23	http://mar2016.archive.ensembl.org/Mus_musculus/Gene/Summary?db=core;g=ENSMUSG00000067212
FV2	RPS10	0.302927	1.62101e-125	17.2169	13.7667	0.979	0.867	3095	22239	ENSMUSG00000052146	http://www.genecards.org/cgi-bin/carddisp.pl?gene=RPS10	http://mar2016.archive.ensembl.org/Mus_musculus/Gene/Summary?db=core;g=ENSMUSG00000052146
FV2	THBD	0.334575	1.91229e-125	1.82423	1.23966	0.567	0.339	3095	22239	ENSMUSG00000074743	http://www.genecards.org/cgi-bin/carddisp.pl?gene=THBD	http://mar2016.archive.ensembl.org/Mus_musculus/Gene/Summary?db=core;g=ENSMUSG00000074743
FV2	NBL1	0.378394	2.86895e-124	2.69501	1.84255	0.721	0.496	3095	22239	ENSMUSG00000041120	http://www.genecards.org/cgi-bin/carddisp.pl?gene=NBL1	http://mar2016.archive.ensembl.org/Mus_musculus/Gene/Summary?db=core;g=ENSMUSG00000041120
FV2	RPLP1	0.33504	2.9345e-124	26.3911	20.7146	0.984	0.904	3095	22239	ENSMUSG00000007892	http://www.genecards.org/cgi-bin/carddisp.pl?gene=RPLP1	http://mar2016.archive.ensembl.org/Mus_musculus/Gene/Summary?db=core;g=ENSMUSG00000007892
FV2	H2-D1	0.347555	4.04389e-124	5.58246	4.17326	0.923	0.758	3095	22239	ENSMUSG00000073411	http://www.genecards.org/cgi-bin/carddisp.pl?gene=H2-D1	http://mar2016.archive.ensembl.org/Mus_musculus/Gene/Summary?db=core;g=ENSMUSG00000073411
FV2	COX6B2	0.552747	4.69366e-124	0.971632	0.344103	0.32	0.138	3095	22239	ENSMUSG00000051811	http://www.genecards.org/cgi-bin/carddisp.pl?gene=COX6B2	http://mar2016.archive.ensembl.org/Mus_musculus/Gene/Summary?db=core;g=ENSMUSG00000051811
FV2	KLF2	0.504548	4.76842e-124	3.25215	1.99726	0.686	0.46	3095	22239	ENSMUSG00000055148	http://www.genecards.org/cgi-bin/carddisp.pl?gene=KLF2	http://mar2016.archive.ensembl.org/Mus_musculus/Gene/Summary?db=core;g=ENSMUSG00000055148
FV2	DCLK1	0.464665	4.91814e-124	1.24457	0.6265	0.466	0.251	3095	22239	ENSMUSG00000027797	http://www.genecards.org/cgi-bin/carddisp.pl?gene=DCLK1	http://mar2016.archive.ensembl.org/Mus_musculus/Gene/Summary?db=core;g=ENSMUSG00000027797
FV2	CD109	0.347449	4.37087e-123	1.07601	0.631685	0.447	0.235	3095	22239	ENSMUSG00000046186	http://www.genecards.org/cgi-bin/carddisp.pl?gene=CD109	http://mar2016.archive.ensembl.org/Mus_musculus/Gene/Summary?db=core;g=ENSMUSG00000046186
FV2	DPYSL2	0.321057	5.86107e-123	2.27736	1.62347	0.778	0.559	3095	22239	ENSMUSG00000022048	http://www.genecards.org/cgi-bin/carddisp.pl?gene=DPYSL2	http://mar2016.archive.ensembl.org/Mus_musculus/Gene/Summary?db=core;g=ENSMUSG00000022048
FV2	RPL28	0.304655	1.86449e-121	16.0637	12.8154	0.98	0.874	3095	22239	ENSMUSG00000030432	http://www.genecards.org/cgi-bin/carddisp.pl?gene=RPL28	http://mar2016.archive.ensembl.org/Mus_musculus/Gene/Summary?db=core;g=ENSMUSG00000030432
FV2	MEDAG	0.252342	2.02975e-121	1.56275	1.15151	0.584	0.367	3095	22239	ENSMUSG00000029659	http://www.genecards.org/cgi-bin/carddisp.pl?gene=MEDAG	http://mar2016.archive.ensembl.org/Mus_musculus/Gene/Summary?db=core;g=ENSMUSG00000029659
FV2	NDUFA4L2	0.353251	3.66148e-121	1.60529	1.03947	0.508	0.296	3095	22239	ENSMUSG00000040280	http://www.genecards.org/cgi-bin/carddisp.pl?gene=NDUFA4L2	http://mar2016.archive.ensembl.org/Mus_musculus/Gene/Summary?db=core;g=ENSMUSG00000040280
FV2	RPS13	0.308069	1.19675e-120	11.6055	9.18178	0.965	0.838	3095	22239	ENSMUSG00000090862	http://www.genecards.org/cgi-bin/carddisp.pl?gene=RPS13	http://mar2016.archive.ensembl.org/Mus_musculus/Gene/Summary?db=core;g=ENSMUSG00000090862
FV2	RPL17	0.337506	1.79082e-120	13.03	10.1035	0.96	0.832	3095	22239	ENSMUSG00000062328	http://www.genecards.org/cgi-bin/carddisp.pl?gene=RPL17	http://mar2016.archive.ensembl.org/Mus_musculus/Gene/Summary?db=core;g=ENSMUSG00000062328
FV2	GNB1	0.336712	1.13093e-119	3.40043	2.48445	0.875	0.698	3095	22239	ENSMUSG00000029064	http://www.genecards.org/cgi-bin/carddisp.pl?gene=GNB1	http://mar2016.archive.ensembl.org/Mus_musculus/Gene/Summary?db=core;g=ENSMUSG00000029064
FV2	IGSF3	0.250813	1.13132e-119	1.30306	0.93554	0.603	0.379	3095	22239	ENSMUSG00000042035	http://www.genecards.org/cgi-bin/carddisp.pl?gene=IGSF3	http://mar2016.archive.ensembl.org/Mus_musculus/Gene/Summary?db=core;g=ENSMUSG00000042035
FV2	RAP1B	0.345595	2.3928e-119	2.29766	1.5952	0.795	0.591	3095	22239	ENSMUSG00000052681	http://www.genecards.org/cgi-bin/carddisp.pl?gene=RAP1B	http://mar2016.archive.ensembl.org/Mus_musculus/Gene/Summary?db=core;g=ENSMUSG00000052681
FV2	EIF5A	0.344374	7.02632e-119	4.40615	3.25815	0.902	0.734	3095	22239	ENSMUSG00000078812	http://www.genecards.org/cgi-bin/carddisp.pl?gene=EIF5A	http://mar2016.archive.ensembl.org/Mus_musculus/Gene/Summary?db=core;g=ENSMUSG00000078812
FV2	SOX4	0.499976	7.53606e-119	1.37252	0.677655	0.453	0.244	3095	22239	ENSMUSG00000076431	http://www.genecards.org/cgi-bin/carddisp.pl?gene=SOX4	http://mar2016.archive.ensembl.org/Mus_musculus/Gene/Summary?db=core;g=ENSMUSG00000076431
FV2	PPIA	0.294845	1.44465e-118	20.7431	16.7241	0.984	0.913	3095	22239	ENSMUSG00000071866	http://www.genecards.org/cgi-bin/carddisp.pl?gene=PPIA	http://mar2016.archive.ensembl.org/Mus_musculus/Gene/Summary?db=core;g=ENSMUSG00000071866
FV2	RPS5	0.300211	3.43989e-118	16.2291	12.9923	0.97	0.848	3095	22239	ENSMUSG00000012848	http://www.genecards.org/cgi-bin/carddisp.pl?gene=RPS5	http://mar2016.archive.ensembl.org/Mus_musculus/Gene/Summary?db=core;g=ENSMUSG00000012848
FV2	RPLP2	0.313511	4.92508e-117	12.2758	9.68279	0.97	0.862	3095	22239	ENSMUSG00000025508	http://www.genecards.org/cgi-bin/carddisp.pl?gene=RPLP2	http://mar2016.archive.ensembl.org/Mus_musculus/Gene/Summary?db=core;g=ENSMUSG00000025508
FV2	RPL14	0.316782	5.09622e-117	10.155	7.95585	0.953	0.816	3095	22239	ENSMUSG00000025794	http://www.genecards.org/cgi-bin/carddisp.pl?gene=RPL14	http://mar2016.archive.ensembl.org/Mus_musculus/Gene/Summary?db=core;g=ENSMUSG00000025794
FV2	NR4A1	0.447757	7.71149e-117	2.14627	1.30679	0.565	0.343	3095	22239	ENSMUSG00000023034	http://www.genecards.org/cgi-bin/carddisp.pl?gene=NR4A1	http://mar2016.archive.ensembl.org/Mus_musculus/Gene/Summary?db=core;g=ENSMUSG00000023034
FV2	ID1	0.389853	1.68753e-116	2.61461	1.7587	0.628	0.403	3095	22239	ENSMUSG00000042745	http://www.genecards.org/cgi-bin/carddisp.pl?gene=ID1	http://mar2016.archive.ensembl.org/Mus_musculus/Gene/Summary?db=core;g=ENSMUSG00000042745
FV2	UAP1	0.368964	1.97804e-116	1.33524	0.808265	0.579	0.357	3095	22239	ENSMUSG00000026670	http://www.genecards.org/cgi-bin/carddisp.pl?gene=UAP1	http://mar2016.archive.ensembl.org/Mus_musculus/Gene/Summary?db=core;g=ENSMUSG00000026670
FV2	NME1	0.354779	2.19083e-116	1.61989	1.04872	0.7	0.486	3095	22239	ENSMUSG00000037601	http://www.genecards.org/cgi-bin/carddisp.pl?gene=NME1	http://mar2016.archive.ensembl.org/Mus_musculus/Gene/Summary?db=core;g=ENSMUSG00000037601
FV2	BOC	0.327885	3.86956e-116	1.21398	0.763889	0.54	0.321	3095	22239	ENSMUSG00000022687	http://www.genecards.org/cgi-bin/carddisp.pl?gene=BOC	http://mar2016.archive.ensembl.org/Mus_musculus/Gene/Summary?db=core;g=ENSMUSG00000022687
FV2	RHOC	0.390106	1.08767e-115	4.95202	3.54183	0.896	0.736	3095	22239	ENSMUSG00000002233	http://www.genecards.org/cgi-bin/carddisp.pl?gene=RHOC	http://mar2016.archive.ensembl.org/Mus_musculus/Gene/Summary?db=core;g=ENSMUSG00000002233
FV2	MAFB	0.334705	1.31234e-115	1.6128	1.07181	0.528	0.313	3095	22239	ENSMUSG00000074622	http://www.genecards.org/cgi-bin/carddisp.pl?gene=MAFB	http://mar2016.archive.ensembl.org/Mus_musculus/Gene/Summary?db=core;g=ENSMUSG00000074622
FV2	IFITM2	0.273995	5.03341e-115	9.12925	7.37716	0.955	0.815	3095	22239	ENSMUSG00000060591	http://www.genecards.org/cgi-bin/carddisp.pl?gene=IFITM2	http://mar2016.archive.ensembl.org/Mus_musculus/Gene/Summary?db=core;g=ENSMUSG00000060591
FV2	ATP1B1	0.455376	2.59496e-114	0.843144	0.344242	0.343	0.163	3095	22239	ENSMUSG00000026576	http://www.genecards.org/cgi-bin/carddisp.pl?gene=ATP1B1	http://mar2016.archive.ensembl.org/Mus_musculus/Gene/Summary?db=core;g=ENSMUSG00000026576
FV2	RPL18	0.284603	2.94862e-114	13.8414	11.1843	0.974	0.863	3095	22239	ENSMUSG00000059070	http://www.genecards.org/cgi-bin/carddisp.pl?gene=RPL18	http://mar2016.archive.ensembl.org/Mus_musculus/Gene/Summary?db=core;g=ENSMUSG00000059070
FV2	RPL21	0.318387	4.74267e-114	21.4287	16.9871	0.978	0.894	3095	22239	ENSMUSG00000041453	http://www.genecards.org/cgi-bin/carddisp.pl?gene=RPL21	http://mar2016.archive.ensembl.org/Mus_musculus/Gene/Summary?db=core;g=ENSMUSG00000041453
FV2	MT1	0.901579	1.73608e-113	14.031	7.04609	0.852	0.696	3095	22239	ENSMUSG00000031765	http://www.genecards.org/cgi-bin/carddisp.pl?gene=MT1	http://mar2016.archive.ensembl.org/Mus_musculus/Gene/Summary?db=core;g=ENSMUSG00000031765
FV2	RPS18	0.325042	7.00666e-113	10.1447	7.8965	0.954	0.817	3095	22239	ENSMUSG00000008668	http://www.genecards.org/cgi-bin/carddisp.pl?gene=RPS18	http://mar2016.archive.ensembl.org/Mus_musculus/Gene/Summary?db=core;g=ENSMUSG00000008668
FV2	SQSTM1	0.33684	1.53787e-112	3.05805	2.21306	0.826	0.628	3095	22239	ENSMUSG00000015837	http://www.genecards.org/cgi-bin/carddisp.pl?gene=SQSTM1	http://mar2016.archive.ensembl.org/Mus_musculus/Gene/Summary?db=core;g=ENSMUSG00000015837
FV2	TRPS1	0.275536	1.74756e-112	0.827276	0.509591	0.442	0.238	3095	22239	ENSMUSG00000038679	http://www.genecards.org/cgi-bin/carddisp.pl?gene=TRPS1	http://mar2016.archive.ensembl.org/Mus_musculus/Gene/Summary?db=core;g=ENSMUSG00000038679
FV2	1500009L16RIK	0.308497	9.8282e-112	0.824286	0.473079	0.465	0.258	3095	22239	ENSMUSG00000087651	http://www.genecards.org/cgi-bin/carddisp.pl?gene=1500009L16RIK	http://mar2016.archive.ensembl.org/Mus_musculus/Gene/Summary?db=core;g=ENSMUSG00000087651
FV2	RPS3	0.292473	1.29069e-111	12.845	10.3044	0.964	0.845	3095	22239	ENSMUSG00000030744	http://www.genecards.org/cgi-bin/carddisp.pl?gene=RPS3	http://mar2016.archive.ensembl.org/Mus_musculus/Gene/Summary?db=core;g=ENSMUSG00000030744
FV2	GNB2L1	0.311511	3.23133e-111	7.84644	6.12844	0.935	0.783	3095	22239	ENSMUSG00000020372	http://www.genecards.org/cgi-bin/carddisp.pl?gene=GNB2L1	http://mar2016.archive.ensembl.org/Mus_musculus/Gene/Summary?db=core;g=ENSMUSG00000020372
FV2	WWTR1	0.395481	3.50555e-111	2.03505	1.30735	0.718	0.518	3095	22239	ENSMUSG00000027803	http://www.genecards.org/cgi-bin/carddisp.pl?gene=WWTR1	http://mar2016.archive.ensembl.org/Mus_musculus/Gene/Summary?db=core;g=ENSMUSG00000027803
FV2	TAF10	0.332894	4.92036e-111	1.25237	0.788249	0.621	0.406	3095	22239	ENSMUSG00000043866	http://www.genecards.org/cgi-bin/carddisp.pl?gene=TAF10	http://mar2016.archive.ensembl.org/Mus_musculus/Gene/Summary?db=core;g=ENSMUSG00000043866
FV2	RPL36	0.297787	7.95894e-111	10.9783	8.74435	0.962	0.832	3095	22239	ENSMUSG00000057863	http://www.genecards.org/cgi-bin/carddisp.pl?gene=RPL36	http://mar2016.archive.ensembl.org/Mus_musculus/Gene/Summary?db=core;g=ENSMUSG00000057863
FV2	GSN	0.502004	3.61437e-110	68.8776	48.3424	0.985	0.926	3095	22239	ENSMUSG00000026879	http://www.genecards.org/cgi-bin/carddisp.pl?gene=GSN	http://mar2016.archive.ensembl.org/Mus_musculus/Gene/Summary?db=core;g=ENSMUSG00000026879
FV2	ENG	0.32084	6.87047e-109	1.25713	0.807065	0.574	0.358	3095	22239	ENSMUSG00000026814	http://www.genecards.org/cgi-bin/carddisp.pl?gene=ENG	http://mar2016.archive.ensembl.org/Mus_musculus/Gene/Summary?db=core;g=ENSMUSG00000026814
FV2	YWHAE	0.30326	8.79883e-109	3.56839	2.70231	0.884	0.714	3095	22239	ENSMUSG00000020849	http://www.genecards.org/cgi-bin/carddisp.pl?gene=YWHAE	http://mar2016.archive.ensembl.org/Mus_musculus/Gene/Summary?db=core;g=ENSMUSG00000020849
FV2	CLIC1	0.329113	2.25907e-108	3.1663	2.31648	0.853	0.672	3095	22239	ENSMUSG00000007041	http://www.genecards.org/cgi-bin/carddisp.pl?gene=CLIC1	http://mar2016.archive.ensembl.org/Mus_musculus/Gene/Summary?db=core;g=ENSMUSG00000007041
FV2	RPS28	0.303524	2.48978e-108	11.3761	9.02802	0.96	0.834	3095	22239	ENSMUSG00000067288	http://www.genecards.org/cgi-bin/carddisp.pl?gene=RPS28	http://mar2016.archive.ensembl.org/Mus_musculus/Gene/Summary?db=core;g=ENSMUSG00000067288
FV2	RPS16	0.280758	4.52105e-108	23.1193	18.854	0.979	0.886	3095	22239	ENSMUSG00000037563	http://www.genecards.org/cgi-bin/carddisp.pl?gene=RPS16	http://mar2016.archive.ensembl.org/Mus_musculus/Gene/Summary?db=core;g=ENSMUSG00000037563
FV2	CDH11	0.276823	2.50561e-107	1.30868	0.905598	0.495	0.294	3095	22239	ENSMUSG00000031673	http://www.genecards.org/cgi-bin/carddisp.pl?gene=CDH11	http://mar2016.archive.ensembl.org/Mus_musculus/Gene/Summary?db=core;g=ENSMUSG00000031673
FV2	EGR1	0.406929	2.88348e-107	11.4719	8.40663	0.901	0.744	3095	22239	ENSMUSG00000038418	http://www.genecards.org/cgi-bin/carddisp.pl?gene=EGR1	http://mar2016.archive.ensembl.org/Mus_musculus/Gene/Summary?db=core;g=ENSMUSG00000038418
FV2	TMEM176B	0.34303	4.20502e-107	1.92665	1.30733	0.551	0.341	3095	22239	ENSMUSG00000029810	http://www.genecards.org/cgi-bin/carddisp.pl?gene=TMEM176B	http://mar2016.archive.ensembl.org/Mus_musculus/Gene/Summary?db=core;g=ENSMUSG00000029810
FV2	UQCRQ	0.279517	5.80413e-107	3.27196	2.51952	0.849	0.659	3095	22239	ENSMUSG00000044894	http://www.genecards.org/cgi-bin/carddisp.pl?gene=UQCRQ	http://mar2016.archive.ensembl.org/Mus_musculus/Gene/Summary?db=core;g=ENSMUSG00000044894
FV2	RPS27	0.326624	6.87988e-107	13.1085	10.2501	0.961	0.841	3095	22239	ENSMUSG00000090733	http://www.genecards.org/cgi-bin/carddisp.pl?gene=RPS27	http://mar2016.archive.ensembl.org/Mus_musculus/Gene/Summary?db=core;g=ENSMUSG00000090733
FV2	TUBB4B	0.384559	7.471e-107	2.88335	1.9747	0.794	0.596	3095	22239	ENSMUSG00000036752	http://www.genecards.org/cgi-bin/carddisp.pl?gene=TUBB4B	http://mar2016.archive.ensembl.org/Mus_musculus/Gene/Summary?db=core;g=ENSMUSG00000036752
FV2	RPL7A	0.274152	1.328e-106	8.24926	6.64855	0.95	0.812	3095	22239	ENSMUSG00000062647	http://www.genecards.org/cgi-bin/carddisp.pl?gene=RPL7A	http://mar2016.archive.ensembl.org/Mus_musculus/Gene/Summary?db=core;g=ENSMUSG00000062647
FV2	KRAS	0.293929	1.66096e-106	1.34616	0.91371	0.629	0.415	3095	22239	ENSMUSG00000030265	http://www.genecards.org/cgi-bin/carddisp.pl?gene=KRAS	http://mar2016.archive.ensembl.org/Mus_musculus/Gene/Summary?db=core;g=ENSMUSG00000030265
FV2	PPP1CA	0.288555	2.62469e-106	2.17793	1.60184	0.796	0.597	3095	22239	ENSMUSG00000040385	http://www.genecards.org/cgi-bin/carddisp.pl?gene=PPP1CA	http://mar2016.archive.ensembl.org/Mus_musculus/Gene/Summary?db=core;g=ENSMUSG00000040385
FV2	SLC9A3R2	0.267979	5.47665e-106	0.501204	0.246723	0.332	0.155	3095	22239	ENSMUSG00000002504	http://www.genecards.org/cgi-bin/carddisp.pl?gene=SLC9A3R2	http://mar2016.archive.ensembl.org/Mus_musculus/Gene/Summary?db=core;g=ENSMUSG00000002504
FV2	NTN4	0.35996	6.54237e-106	1.40234	0.871867	0.557	0.345	3095	22239	ENSMUSG00000020019	http://www.genecards.org/cgi-bin/carddisp.pl?gene=NTN4	http://mar2016.archive.ensembl.org/Mus_musculus/Gene/Summary?db=core;g=ENSMUSG00000020019
FV2	RPS26	0.288179	6.90447e-106	12.0541	9.69045	0.964	0.843	3095	22239	ENSMUSG00000025362	http://www.genecards.org/cgi-bin/carddisp.pl?gene=RPS26	http://mar2016.archive.ensembl.org/Mus_musculus/Gene/Summary?db=core;g=ENSMUSG00000025362
FV2	BGN	0.385555	7.28896e-106	45.411	34.5269	0.992	0.963	3095	22239	ENSMUSG00000031375	http://www.genecards.org/cgi-bin/carddisp.pl?gene=BGN	http://mar2016.archive.ensembl.org/Mus_musculus/Gene/Summary?db=core;g=ENSMUSG00000031375
FV2	MPZL1	0.317001	3.28856e-105	0.686155	0.353539	0.394	0.204	3095	22239	ENSMUSG00000026566	http://www.genecards.org/cgi-bin/carddisp.pl?gene=MPZL1	http://mar2016.archive.ensembl.org/Mus_musculus/Gene/Summary?db=core;g=ENSMUSG00000026566
FV2	TMEM59	0.261968	1.46393e-104	5.11171	4.09686	0.927	0.776	3095	22239	ENSMUSG00000028618	http://www.genecards.org/cgi-bin/carddisp.pl?gene=TMEM59	http://mar2016.archive.ensembl.org/Mus_musculus/Gene/Summary?db=core;g=ENSMUSG00000028618
FV2	CLTB	0.32917	1.88672e-104	1.69666	1.14653	0.707	0.5	3095	22239	ENSMUSG00000047547	http://www.genecards.org/cgi-bin/carddisp.pl?gene=CLTB	http://mar2016.archive.ensembl.org/Mus_musculus/Gene/Summary?db=core;g=ENSMUSG00000047547
FV2	RPL32	0.310542	2.2542e-104	15.6455	12.4219	0.97	0.859	3095	22239	ENSMUSG00000057841	http://www.genecards.org/cgi-bin/carddisp.pl?gene=RPL32	http://mar2016.archive.ensembl.org/Mus_musculus/Gene/Summary?db=core;g=ENSMUSG00000057841
FV2	RPL11	0.275098	3.11573e-104	11.5036	9.33292	0.967	0.857	3095	22239	ENSMUSG00000059291	http://www.genecards.org/cgi-bin/carddisp.pl?gene=RPL11	http://mar2016.archive.ensembl.org/Mus_musculus/Gene/Summary?db=core;g=ENSMUSG00000059291
FV2	CST3	0.300445	7.84259e-104	134.733	109.216	0.997	0.978	3095	22239	ENSMUSG00000027447	http://www.genecards.org/cgi-bin/carddisp.pl?gene=CST3	http://mar2016.archive.ensembl.org/Mus_musculus/Gene/Summary?db=core;g=ENSMUSG00000027447
FV2	TMED10	0.27944	1.66565e-103	4.58038	3.59774	0.912	0.758	3095	22239	ENSMUSG00000021248	http://www.genecards.org/cgi-bin/carddisp.pl?gene=TMED10	http://mar2016.archive.ensembl.org/Mus_musculus/Gene/Summary?db=core;g=ENSMUSG00000021248
FV2	TUBB2A	0.31959	1.8713e-103	1.84428	1.27911	0.684	0.474	3095	22239	ENSMUSG00000058672	http://www.genecards.org/cgi-bin/carddisp.pl?gene=TUBB2A	http://mar2016.archive.ensembl.org/Mus_musculus/Gene/Summary?db=core;g=ENSMUSG00000058672
FV2	ARF5	0.262927	1.88532e-103	2.8438	2.20341	0.844	0.662	3095	22239	ENSMUSG00000020440	http://www.genecards.org/cgi-bin/carddisp.pl?gene=ARF5	http://mar2016.archive.ensembl.org/Mus_musculus/Gene/Summary?db=core;g=ENSMUSG00000020440
FV2	MT2	0.839228	1.96548e-103	3.16141	1.32599	0.53	0.341	3095	22239	ENSMUSG00000031762	http://www.genecards.org/cgi-bin/carddisp.pl?gene=MT2	http://mar2016.archive.ensembl.org/Mus_musculus/Gene/Summary?db=core;g=ENSMUSG00000031762
FV2	CHST2	0.355296	3.00212e-103	0.724359	0.347948	0.359	0.178	3095	22239	ENSMUSG00000033350	http://www.genecards.org/cgi-bin/carddisp.pl?gene=CHST2	http://mar2016.archive.ensembl.org/Mus_musculus/Gene/Summary?db=core;g=ENSMUSG00000033350
FV2	SOCS3	0.444829	3.48677e-103	1.75215	1.02193	0.525	0.319	3095	22239	ENSMUSG00000053113	http://www.genecards.org/cgi-bin/carddisp.pl?gene=SOCS3	http://mar2016.archive.ensembl.org/Mus_musculus/Gene/Summary?db=core;g=ENSMUSG00000053113
FV2	RPS6	0.277274	6.77589e-103	6.64603	5.30911	0.929	0.776	3095	22239	ENSMUSG00000028495	http://www.genecards.org/cgi-bin/carddisp.pl?gene=RPS6	http://mar2016.archive.ensembl.org/Mus_musculus/Gene/Summary?db=core;g=ENSMUSG00000028495
FV2	UQCC2	0.334771	8.02271e-103	1.8672	1.27343	0.708	0.501	3095	22239	ENSMUSG00000024208	http://www.genecards.org/cgi-bin/carddisp.pl?gene=UQCC2	http://mar2016.archive.ensembl.org/Mus_musculus/Gene/Summary?db=core;g=ENSMUSG00000024208
FV2	RPL41	0.284168	8.67654e-103	24.8073	20.1933	0.987	0.916	3095	22239	ENSMUSG00000093674	http://www.genecards.org/cgi-bin/carddisp.pl?gene=RPL41	http://mar2016.archive.ensembl.org/Mus_musculus/Gene/Summary?db=core;g=ENSMUSG00000093674
FV2	ATF5	0.476961	2.18245e-102	2.67956	1.64372	0.676	0.473	3095	22239	ENSMUSG00000038539	http://www.genecards.org/cgi-bin/carddisp.pl?gene=ATF5	http://mar2016.archive.ensembl.org/Mus_musculus/Gene/Summary?db=core;g=ENSMUSG00000038539
FV2	RPL26	0.284792	1.05827e-101	15.3442	12.4163	0.97	0.859	3095	22239	ENSMUSG00000060938	http://www.genecards.org/cgi-bin/carddisp.pl?gene=RPL26	http://mar2016.archive.ensembl.org/Mus_musculus/Gene/Summary?db=core;g=ENSMUSG00000060938
FV2	ATOX1	0.285117	1.2775e-101	3.30145	2.53009	0.852	0.671	3095	22239	ENSMUSG00000018585	http://www.genecards.org/cgi-bin/carddisp.pl?gene=ATOX1	http://mar2016.archive.ensembl.org/Mus_musculus/Gene/Summary?db=core;g=ENSMUSG00000018585
FV2	HMGB1	0.261766	2.96825e-101	6.218	5.02029	0.944	0.804	3095	22239	ENSMUSG00000066551	http://www.genecards.org/cgi-bin/carddisp.pl?gene=HMGB1	http://mar2016.archive.ensembl.org/Mus_musculus/Gene/Summary?db=core;g=ENSMUSG00000066551
FV2	GNB2	0.284541	5.02482e-101	4.1097	3.19508	0.904	0.749	3095	22239	ENSMUSG00000029713	http://www.genecards.org/cgi-bin/carddisp.pl?gene=GNB2	http://mar2016.archive.ensembl.org/Mus_musculus/Gene/Summary?db=core;g=ENSMUSG00000029713
FV2	CD47	0.259227	6.82622e-101	4.29867	3.42723	0.898	0.738	3095	22239	ENSMUSG00000055447	http://www.genecards.org/cgi-bin/carddisp.pl?gene=CD47	http://mar2016.archive.ensembl.org/Mus_musculus/Gene/Summary?db=core;g=ENSMUSG00000055447
FV2	MYL12A	0.311467	1.74671e-100	8.25466	6.4576	0.946	0.82	3095	22239	ENSMUSG00000024048	http://www.genecards.org/cgi-bin/carddisp.pl?gene=MYL12A	http://mar2016.archive.ensembl.org/Mus_musculus/Gene/Summary?db=core;g=ENSMUSG00000024048
FV2	GPX4	0.28336	1.98953e-99	5.07999	3.99578	0.907	0.749	3095	22239	ENSMUSG00000075706	http://www.genecards.org/cgi-bin/carddisp.pl?gene=GPX4	http://mar2016.archive.ensembl.org/Mus_musculus/Gene/Summary?db=core;g=ENSMUSG00000075706
FV2	RPL35A	0.259223	4.05666e-99	20.1645	16.6837	0.979	0.885	3095	22239	ENSMUSG00000060636	http://www.genecards.org/cgi-bin/carddisp.pl?gene=RPL35A	http://mar2016.archive.ensembl.org/Mus_musculus/Gene/Summary?db=core;g=ENSMUSG00000060636
FV2	RPL27A	0.252268	5.91886e-99	19.0598	15.8417	0.983	0.899	3095	22239	ENSMUSG00000046364	http://www.genecards.org/cgi-bin/carddisp.pl?gene=RPL27A	http://mar2016.archive.ensembl.org/Mus_musculus/Gene/Summary?db=core;g=ENSMUSG00000046364
FV2	ARPC3	0.310893	6.41655e-99	2.28251	1.64617	0.791	0.602	3095	22239	ENSMUSG00000029465	http://www.genecards.org/cgi-bin/carddisp.pl?gene=ARPC3	http://mar2016.archive.ensembl.org/Mus_musculus/Gene/Summary?db=core;g=ENSMUSG00000029465
FV2	RPL23A	0.26764	9.83361e-99	7.91883	6.40867	0.937	0.795	3095	22239	ENSMUSG00000058546	http://www.genecards.org/cgi-bin/carddisp.pl?gene=RPL23A	http://mar2016.archive.ensembl.org/Mus_musculus/Gene/Summary?db=core;g=ENSMUSG00000058546
FV2	KLF13	0.289605	7.42048e-98	2.19374	1.61288	0.759	0.564	3095	22239	ENSMUSG00000052040	http://www.genecards.org/cgi-bin/carddisp.pl?gene=KLF13	http://mar2016.archive.ensembl.org/Mus_musculus/Gene/Summary?db=core;g=ENSMUSG00000052040
FV2	SEP15	0.261664	8.55323e-98	5.42783	4.36162	0.919	0.767	3095	22239	ENSMUSG00000037072	http://www.genecards.org/cgi-bin/carddisp.pl?gene=SEP15	http://mar2016.archive.ensembl.org/Mus_musculus/Gene/Summary?db=core;g=ENSMUSG00000037072
FV2	RHOA	0.289871	1.27867e-97	6.78691	5.3695	0.949	0.829	3095	22239	ENSMUSG00000007815	http://www.genecards.org/cgi-bin/carddisp.pl?gene=RHOA	http://mar2016.archive.ensembl.org/Mus_musculus/Gene/Summary?db=core;g=ENSMUSG00000007815
FV2	RPS17	0.26814	1.45606e-97	5.92705	4.75215	0.923	0.77	3095	22239	ENSMUSG00000061787	http://www.genecards.org/cgi-bin/carddisp.pl?gene=RPS17	http://mar2016.archive.ensembl.org/Mus_musculus/Gene/Summary?db=core;g=ENSMUSG00000061787
FV2	RPL5	0.268696	1.8096e-97	8.17389	6.61496	0.94	0.8	3095	22239	ENSMUSG00000058558	http://www.genecards.org/cgi-bin/carddisp.pl?gene=RPL5	http://mar2016.archive.ensembl.org/Mus_musculus/Gene/Summary?db=core;g=ENSMUSG00000058558
FV2	GNAI2	0.274586	2.35158e-97	6.07276	4.84696	0.929	0.789	3095	22239	ENSMUSG00000032562	http://www.genecards.org/cgi-bin/carddisp.pl?gene=GNAI2	http://mar2016.archive.ensembl.org/Mus_musculus/Gene/Summary?db=core;g=ENSMUSG00000032562
FV2	B2M	0.267469	5.66331e-97	6.10561	4.90317	0.931	0.787	3095	22239	ENSMUSG00000060802	http://www.genecards.org/cgi-bin/carddisp.pl?gene=B2M	http://mar2016.archive.ensembl.org/Mus_musculus/Gene/Summary?db=core;g=ENSMUSG00000060802
FV2	YBX3	0.339755	7.48195e-97	3.22452	2.33811	0.829	0.655	3095	22239	ENSMUSG00000030189	http://www.genecards.org/cgi-bin/carddisp.pl?gene=YBX3	http://mar2016.archive.ensembl.org/Mus_musculus/Gene/Summary?db=core;g=ENSMUSG00000030189
FV2	CRIP1	0.450784	1.67391e-96	16.2847	11.6463	0.942	0.835	3095	22239	ENSMUSG00000006360	http://www.genecards.org/cgi-bin/carddisp.pl?gene=CRIP1	http://mar2016.archive.ensembl.org/Mus_musculus/Gene/Summary?db=core;g=ENSMUSG00000006360
FV2	ATPIF1	0.26108	1.853e-96	2.55486	1.9664	0.801	0.611	3095	22239	ENSMUSG00000054428	http://www.genecards.org/cgi-bin/carddisp.pl?gene=ATPIF1	http://mar2016.archive.ensembl.org/Mus_musculus/Gene/Summary?db=core;g=ENSMUSG00000054428
FV2	RPS14	0.276662	3.54044e-96	15.0185	12.2232	0.966	0.857	3095	22239	ENSMUSG00000024608	http://www.genecards.org/cgi-bin/carddisp.pl?gene=RPS14	http://mar2016.archive.ensembl.org/Mus_musculus/Gene/Summary?db=core;g=ENSMUSG00000024608
FV2	HINT1	0.253953	4.25522e-96	4.72134	3.79788	0.909	0.751	3095	22239	ENSMUSG00000020267	http://www.genecards.org/cgi-bin/carddisp.pl?gene=HINT1	http://mar2016.archive.ensembl.org/Mus_musculus/Gene/Summary?db=core;g=ENSMUSG00000020267
FV2	TJP2	0.253809	4.98668e-96	0.601302	0.342978	0.366	0.188	3095	22239	ENSMUSG00000024812	http://www.genecards.org/cgi-bin/carddisp.pl?gene=TJP2	http://mar2016.archive.ensembl.org/Mus_musculus/Gene/Summary?db=core;g=ENSMUSG00000024812
FV2	GM26532	0.344886	5.66136e-96	1.0679	0.6282	0.401	0.217	3095	22239	ENSMUSG00000097296	http://www.genecards.org/cgi-bin/carddisp.pl?gene=GM26532	http://mar2016.archive.ensembl.org/Mus_musculus/Gene/Summary?db=core;g=ENSMUSG00000097296
FV2	RPS23	0.268786	8.7979e-96	14.1604	11.5834	0.968	0.859	3095	22239	ENSMUSG00000049517	http://www.genecards.org/cgi-bin/carddisp.pl?gene=RPS23	http://mar2016.archive.ensembl.org/Mus_musculus/Gene/Summary?db=core;g=ENSMUSG00000049517
FV2	BMYC	0.522511	1.09952e-95	2.20575	1.23171	0.639	0.455	3095	22239	ENSMUSG00000049086	http://www.genecards.org/cgi-bin/carddisp.pl?gene=BMYC	http://mar2016.archive.ensembl.org/Mus_musculus/Gene/Summary?db=core;g=ENSMUSG00000049086
FV2	TULP4	0.259492	1.80221e-95	2.35384	1.80174	0.766	0.571	3095	22239	ENSMUSG00000034377	http://www.genecards.org/cgi-bin/carddisp.pl?gene=TULP4	http://mar2016.archive.ensembl.org/Mus_musculus/Gene/Summary?db=core;g=ENSMUSG00000034377
FV2	RTN4	0.26735	2.09502e-95	4.61625	3.66623	0.91	0.759	3095	22239	ENSMUSG00000020458	http://www.genecards.org/cgi-bin/carddisp.pl?gene=RTN4	http://mar2016.archive.ensembl.org/Mus_musculus/Gene/Summary?db=core;g=ENSMUSG00000020458
FV2	RPL10	0.260033	3.51561e-95	9.30596	7.60618	0.946	0.812	3095	22239	ENSMUSG00000008682	http://www.genecards.org/cgi-bin/carddisp.pl?gene=RPL10	http://mar2016.archive.ensembl.org/Mus_musculus/Gene/Summary?db=core;g=ENSMUSG00000008682
FV2	ARF4	0.252871	3.63768e-95	4.35702	3.49574	0.902	0.747	3095	22239	ENSMUSG00000021877	http://www.genecards.org/cgi-bin/carddisp.pl?gene=ARF4	http://mar2016.archive.ensembl.org/Mus_musculus/Gene/Summary?db=core;g=ENSMUSG00000021877
FV2	PTP4A1	0.332451	5.12127e-95	1.63826	1.09527	0.658	0.458	3095	22239	ENSMUSG00000026064	http://www.genecards.org/cgi-bin/carddisp.pl?gene=PTP4A1	http://mar2016.archive.ensembl.org/Mus_musculus/Gene/Summary?db=core;g=ENSMUSG00000026064
FV2	RBM3	0.31548	1.02942e-94	4.32914	3.28241	0.861	0.69	3095	22239	ENSMUSG00000031167	http://www.genecards.org/cgi-bin/carddisp.pl?gene=RBM3	http://mar2016.archive.ensembl.org/Mus_musculus/Gene/Summary?db=core;g=ENSMUSG00000031167
FV2	S100A6	0.318359	3.45396e-94	30.1389	23.9728	0.986	0.924	3095	22239	ENSMUSG00000001025	http://www.genecards.org/cgi-bin/carddisp.pl?gene=S100A6	http://mar2016.archive.ensembl.org/Mus_musculus/Gene/Summary?db=core;g=ENSMUSG00000001025
FV2	YIF1B	0.257645	3.65026e-93	1.17977	0.823277	0.628	0.426	3095	22239	ENSMUSG00000030588	http://www.genecards.org/cgi-bin/carddisp.pl?gene=YIF1B	http://mar2016.archive.ensembl.org/Mus_musculus/Gene/Summary?db=core;g=ENSMUSG00000030588
FV2	SLC25A5	0.27426	4.60676e-93	2.2311	1.67171	0.761	0.568	3095	22239	ENSMUSG00000016319	http://www.genecards.org/cgi-bin/carddisp.pl?gene=SLC25A5	http://mar2016.archive.ensembl.org/Mus_musculus/Gene/Summary?db=core;g=ENSMUSG00000016319
FV2	EDF1	0.272913	2.35577e-92	3.08608	2.38183	0.848	0.675	3095	22239	ENSMUSG00000015092	http://www.genecards.org/cgi-bin/carddisp.pl?gene=EDF1	http://mar2016.archive.ensembl.org/Mus_musculus/Gene/Summary?db=core;g=ENSMUSG00000015092
FV2	EEF1A1	0.254409	2.93375e-92	36.4635	30.4068	0.993	0.949	3095	22239	ENSMUSG00000037742	http://www.genecards.org/cgi-bin/carddisp.pl?gene=EEF1A1	http://mar2016.archive.ensembl.org/Mus_musculus/Gene/Summary?db=core;g=ENSMUSG00000037742
FV2	MXRA8	0.333396	3.8066e-92	3.76894	2.78494	0.849	0.688	3095	22239	ENSMUSG00000029070	http://www.genecards.org/cgi-bin/carddisp.pl?gene=MXRA8	http://mar2016.archive.ensembl.org/Mus_musculus/Gene/Summary?db=core;g=ENSMUSG00000029070
FV2	H13	0.264597	8.59854e-92	1.61964	1.18067	0.702	0.506	3095	22239	ENSMUSG00000019188	http://www.genecards.org/cgi-bin/carddisp.pl?gene=H13	http://mar2016.archive.ensembl.org/Mus_musculus/Gene/Summary?db=core;g=ENSMUSG00000019188
FV2	RPL3	0.257799	5.86831e-91	8.8818	7.26478	0.937	0.804	3095	22239	ENSMUSG00000060036	http://www.genecards.org/cgi-bin/carddisp.pl?gene=RPL3	http://mar2016.archive.ensembl.org/Mus_musculus/Gene/Summary?db=core;g=ENSMUSG00000060036
FV2	MMP14	0.336213	7.09687e-91	1.30635	0.826897	0.567	0.372	3095	22239	ENSMUSG00000000957	http://www.genecards.org/cgi-bin/carddisp.pl?gene=MMP14	http://mar2016.archive.ensembl.org/Mus_musculus/Gene/Summary?db=core;g=ENSMUSG00000000957
FV2	COL4A3	0.294556	9.97561e-91	0.906697	0.554574	0.393	0.217	3095	22239	ENSMUSG00000079465	http://www.genecards.org/cgi-bin/carddisp.pl?gene=COL4A3	http://mar2016.archive.ensembl.org/Mus_musculus/Gene/Summary?db=core;g=ENSMUSG00000079465
FV2	NAV1	0.302649	1.19846e-90	2.0305	1.45702	0.642	0.444	3095	22239	ENSMUSG00000009418	http://www.genecards.org/cgi-bin/carddisp.pl?gene=NAV1	http://mar2016.archive.ensembl.org/Mus_musculus/Gene/Summary?db=core;g=ENSMUSG00000009418
FV2	NINJ1	0.29738	2.85416e-90	1.15101	0.750343	0.56	0.363	3095	22239	ENSMUSG00000037966	http://www.genecards.org/cgi-bin/carddisp.pl?gene=NINJ1	http://mar2016.archive.ensembl.org/Mus_musculus/Gene/Summary?db=core;g=ENSMUSG00000037966
FV2	S100A13	0.251379	1.07923e-89	3.00228	2.36229	0.83	0.655	3095	22239	ENSMUSG00000042312	http://www.genecards.org/cgi-bin/carddisp.pl?gene=S100A13	http://mar2016.archive.ensembl.org/Mus_musculus/Gene/Summary?db=core;g=ENSMUSG00000042312
FV2	RPS15	0.279828	1.4332e-89	13.7548	11.1534	0.978	0.894	3095	22239	ENSMUSG00000063457	http://www.genecards.org/cgi-bin/carddisp.pl?gene=RPS15	http://mar2016.archive.ensembl.org/Mus_musculus/Gene/Summary?db=core;g=ENSMUSG00000063457
FV2	2410015M20RIK	0.276227	2.47654e-89	1.47939	1.04735	0.686	0.491	3095	22239	ENSMUSG00000049760	http://www.genecards.org/cgi-bin/carddisp.pl?gene=2410015M20RIK	http://mar2016.archive.ensembl.org/Mus_musculus/Gene/Summary?db=core;g=ENSMUSG00000049760
FV2	RPL18A	0.27657	4.24853e-89	14.4152	11.7261	0.968	0.875	3095	22239	ENSMUSG00000045128	http://www.genecards.org/cgi-bin/carddisp.pl?gene=RPL18A	http://mar2016.archive.ensembl.org/Mus_musculus/Gene/Summary?db=core;g=ENSMUSG00000045128
FV2	TUBB5	0.348266	1.92366e-88	4.10989	3.01396	0.863	0.712	3095	22239	ENSMUSG00000001525	http://www.genecards.org/cgi-bin/carddisp.pl?gene=TUBB5	http://mar2016.archive.ensembl.org/Mus_musculus/Gene/Summary?db=core;g=ENSMUSG00000001525
FV2	ID3	0.393799	7.15603e-88	12.0765	8.95283	0.945	0.848	3095	22239	ENSMUSG00000007872	http://www.genecards.org/cgi-bin/carddisp.pl?gene=ID3	http://mar2016.archive.ensembl.org/Mus_musculus/Gene/Summary?db=core;g=ENSMUSG00000007872
FV2	ACE	0.375344	3.71976e-87	2.27664	1.52603	0.661	0.468	3095	22239	ENSMUSG00000020681	http://www.genecards.org/cgi-bin/carddisp.pl?gene=ACE	http://mar2016.archive.ensembl.org/Mus_musculus/Gene/Summary?db=core;g=ENSMUSG00000020681
FV2	HSP90AB1	0.265263	5.00616e-86	19.1135	15.7354	0.985	0.935	3095	22239	ENSMUSG00000023944	http://www.genecards.org/cgi-bin/carddisp.pl?gene=HSP90AB1	http://mar2016.archive.ensembl.org/Mus_musculus/Gene/Summary?db=core;g=ENSMUSG00000023944
FV2	IER3	0.387981	7.10684e-86	3.9333	2.77002	0.762	0.583	3095	22239	ENSMUSG00000003541	http://www.genecards.org/cgi-bin/carddisp.pl?gene=IER3	http://mar2016.archive.ensembl.org/Mus_musculus/Gene/Summary?db=core;g=ENSMUSG00000003541
FV2	SH3BGRL3	0.268442	7.56005e-86	1.83895	1.35694	0.721	0.533	3095	22239	ENSMUSG00000028843	http://www.genecards.org/cgi-bin/carddisp.pl?gene=SH3BGRL3	http://mar2016.archive.ensembl.org/Mus_musculus/Gene/Summary?db=core;g=ENSMUSG00000028843
FV2	OLFM1	0.286504	9.84564e-86	1.13197	0.747975	0.555	0.363	3095	22239	ENSMUSG00000026833	http://www.genecards.org/cgi-bin/carddisp.pl?gene=OLFM1	http://mar2016.archive.ensembl.org/Mus_musculus/Gene/Summary?db=core;g=ENSMUSG00000026833
FV2	TUBA1B	0.273777	1.24463e-85	3.6734	2.86561	0.854	0.689	3095	22239	ENSMUSG00000023004	http://www.genecards.org/cgi-bin/carddisp.pl?gene=TUBA1B	http://mar2016.archive.ensembl.org/Mus_musculus/Gene/Summary?db=core;g=ENSMUSG00000023004
FV2	APOE	0.290092	4.64324e-85	15.8168	12.7536	0.897	0.747	3095	22239	ENSMUSG00000002985	http://www.genecards.org/cgi-bin/carddisp.pl?gene=APOE	http://mar2016.archive.ensembl.org/Mus_musculus/Gene/Summary?db=core;g=ENSMUSG00000002985
FV2	PTTG1IP	0.262498	1.49081e-84	1.93501	1.44675	0.754	0.571	3095	22239	ENSMUSG00000009291	http://www.genecards.org/cgi-bin/carddisp.pl?gene=PTTG1IP	http://mar2016.archive.ensembl.org/Mus_musculus/Gene/Summary?db=core;g=ENSMUSG00000009291
FV2	CAMK2N1	0.304116	3.51576e-82	2.57231	1.89335	0.767	0.59	3095	22239	ENSMUSG00000046447	http://www.genecards.org/cgi-bin/carddisp.pl?gene=CAMK2N1	http://mar2016.archive.ensembl.org/Mus_musculus/Gene/Summary?db=core;g=ENSMUSG00000046447
FV2	FIBIN	0.536729	2.01872e-81	3.3007	1.96461	0.662	0.481	3095	22239	ENSMUSG00000074971	http://www.genecards.org/cgi-bin/carddisp.pl?gene=FIBIN	http://mar2016.archive.ensembl.org/Mus_musculus/Gene/Summary?db=core;g=ENSMUSG00000074971
FV2	CSTB	0.308771	5.5803e-81	2.01164	1.43138	0.721	0.539	3095	22239	ENSMUSG00000005054	http://www.genecards.org/cgi-bin/carddisp.pl?gene=CSTB	http://mar2016.archive.ensembl.org/Mus_musculus/Gene/Summary?db=core;g=ENSMUSG00000005054
FV2	AEN	0.277307	6.45834e-80	0.783559	0.471668	0.405	0.234	3095	22239	ENSMUSG00000030609	http://www.genecards.org/cgi-bin/carddisp.pl?gene=AEN	http://mar2016.archive.ensembl.org/Mus_musculus/Gene/Summary?db=core;g=ENSMUSG00000030609
FV2	TMEM176A	0.263226	6.63612e-79	1.16974	0.807881	0.413	0.246	3095	22239	ENSMUSG00000023367	http://www.genecards.org/cgi-bin/carddisp.pl?gene=TMEM176A	http://mar2016.archive.ensembl.org/Mus_musculus/Gene/Summary?db=core;g=ENSMUSG00000023367
FV2	FSTL1	0.380906	6.98294e-79	11.7965	8.82715	0.951	0.874	3095	22239	ENSMUSG00000022816	http://www.genecards.org/cgi-bin/carddisp.pl?gene=FSTL1	http://mar2016.archive.ensembl.org/Mus_musculus/Gene/Summary?db=core;g=ENSMUSG00000022816
FV2	SNX18	0.262481	1.72832e-76	2.63228	2.02806	0.781	0.611	3095	22239	ENSMUSG00000042364	http://www.genecards.org/cgi-bin/carddisp.pl?gene=SNX18	http://mar2016.archive.ensembl.org/Mus_musculus/Gene/Summary?db=core;g=ENSMUSG00000042364
FV2	MRPL52	0.25149	3.19489e-76	2.10877	1.61146	0.753	0.578	3095	22239	ENSMUSG00000010406	http://www.genecards.org/cgi-bin/carddisp.pl?gene=MRPL52	http://mar2016.archive.ensembl.org/Mus_musculus/Gene/Summary?db=core;g=ENSMUSG00000010406
FV2	SCAND1	0.257107	7.50217e-76	1.87749	1.40778	0.729	0.552	3095	22239	ENSMUSG00000046229	http://www.genecards.org/cgi-bin/carddisp.pl?gene=SCAND1	http://mar2016.archive.ensembl.org/Mus_musculus/Gene/Summary?db=core;g=ENSMUSG00000046229
FV2	CRISPLD2	0.361513	2.95758e-75	4.22769	3.06896	0.776	0.611	3095	22239	ENSMUSG00000031825	http://www.genecards.org/cgi-bin/carddisp.pl?gene=CRISPLD2	http://mar2016.archive.ensembl.org/Mus_musculus/Gene/Summary?db=core;g=ENSMUSG00000031825
FV2	VAMP5	0.27725	1.27611e-74	0.750759	0.444661	0.424	0.255	3095	22239	ENSMUSG00000073002	http://www.genecards.org/cgi-bin/carddisp.pl?gene=VAMP5	http://mar2016.archive.ensembl.org/Mus_musculus/Gene/Summary?db=core;g=ENSMUSG00000073002
FV2	H2AFJ	0.332897	1.74458e-73	1.89887	1.30153	0.658	0.48	3095	22239	ENSMUSG00000060032	http://www.genecards.org/cgi-bin/carddisp.pl?gene=H2AFJ	http://mar2016.archive.ensembl.org/Mus_musculus/Gene/Summary?db=core;g=ENSMUSG00000060032
FV2	CEBPB	0.308615	1.77739e-73	2.57012	1.88257	0.716	0.541	3095	22239	ENSMUSG00000056501	http://www.genecards.org/cgi-bin/carddisp.pl?gene=CEBPB	http://mar2016.archive.ensembl.org/Mus_musculus/Gene/Summary?db=core;g=ENSMUSG00000056501
FV2	BST2	0.267812	1.34813e-71	1.42226	1.01188	0.556	0.379	3095	22239	ENSMUSG00000046718	http://www.genecards.org/cgi-bin/carddisp.pl?gene=BST2	http://mar2016.archive.ensembl.org/Mus_musculus/Gene/Summary?db=core;g=ENSMUSG00000046718
FV2	NUPR1	0.32116	2.10248e-71	14.7707	11.6232	0.943	0.848	3095	22239	ENSMUSG00000030717	http://www.genecards.org/cgi-bin/carddisp.pl?gene=NUPR1	http://mar2016.archive.ensembl.org/Mus_musculus/Gene/Summary?db=core;g=ENSMUSG00000030717
FV2	ANXA1	0.275988	7.96353e-71	4.48691	3.53155	0.847	0.694	3095	22239	ENSMUSG00000024659	http://www.genecards.org/cgi-bin/carddisp.pl?gene=ANXA1	http://mar2016.archive.ensembl.org/Mus_musculus/Gene/Summary?db=core;g=ENSMUSG00000024659
FV2	PPIC	0.259385	5.07231e-69	2.43864	1.87279	0.736	0.568	3095	22239	ENSMUSG00000024538	http://www.genecards.org/cgi-bin/carddisp.pl?gene=PPIC	http://mar2016.archive.ensembl.org/Mus_musculus/Gene/Summary?db=core;g=ENSMUSG00000024538
FV2	CCNG1	0.341818	1.50591e-68	1.42601	0.914235	0.538	0.369	3095	22239	ENSMUSG00000020326	http://www.genecards.org/cgi-bin/carddisp.pl?gene=CCNG1	http://mar2016.archive.ensembl.org/Mus_musculus/Gene/Summary?db=core;g=ENSMUSG00000020326
FV2	MIF	0.262739	1.82953e-68	1.6257	1.18853	0.662	0.489	3095	22239	ENSMUSG00000033307	http://www.genecards.org/cgi-bin/carddisp.pl?gene=MIF	http://mar2016.archive.ensembl.org/Mus_musculus/Gene/Summary?db=core;g=ENSMUSG00000033307
FV2	SMOC1	0.367166	2.41209e-66	2.78899	1.93762	0.651	0.487	3095	22239	ENSMUSG00000021136	http://www.genecards.org/cgi-bin/carddisp.pl?gene=SMOC1	http://mar2016.archive.ensembl.org/Mus_musculus/Gene/Summary?db=core;g=ENSMUSG00000021136
FV2	CCND2	0.294264	8.42803e-65	4.10925	3.16653	0.821	0.675	3095	22239	ENSMUSG00000000184	http://www.genecards.org/cgi-bin/carddisp.pl?gene=CCND2	http://mar2016.archive.ensembl.org/Mus_musculus/Gene/Summary?db=core;g=ENSMUSG00000000184
FV2	CD200	0.3052	8.63003e-65	7.9426	6.23751	0.897	0.773	3095	22239	ENSMUSG00000022661	http://www.genecards.org/cgi-bin/carddisp.pl?gene=CD200	http://mar2016.archive.ensembl.org/Mus_musculus/Gene/Summary?db=core;g=ENSMUSG00000022661
FV2	LTBP4	0.320348	2.67828e-64	7.64952	5.9272	0.897	0.801	3095	22239	ENSMUSG00000040488	http://www.genecards.org/cgi-bin/carddisp.pl?gene=LTBP4	http://mar2016.archive.ensembl.org/Mus_musculus/Gene/Summary?db=core;g=ENSMUSG00000040488
FV2	PMEPA1	0.272904	5.01732e-63	15.0128	12.253	0.97	0.906	3095	22239	ENSMUSG00000038400	http://www.genecards.org/cgi-bin/carddisp.pl?gene=PMEPA1	http://mar2016.archive.ensembl.org/Mus_musculus/Gene/Summary?db=core;g=ENSMUSG00000038400
FV2	IGFBP5	0.561451	3.73332e-62	17.4716	11.5168	0.664	0.501	3095	22239	ENSMUSG00000026185	http://www.genecards.org/cgi-bin/carddisp.pl?gene=IGFBP5	http://mar2016.archive.ensembl.org/Mus_musculus/Gene/Summary?db=core;g=ENSMUSG00000026185
FV2	VMP1	0.254168	1.02168e-59	1.05746	0.725122	0.511	0.351	3095	22239	ENSMUSG00000018171	http://www.genecards.org/cgi-bin/carddisp.pl?gene=VMP1	http://mar2016.archive.ensembl.org/Mus_musculus/Gene/Summary?db=core;g=ENSMUSG00000018171
FV2	ACTG1	0.364686	2.34417e-54	17.3519	13.2528	0.962	0.899	3095	22239	ENSMUSG00000062825	http://www.genecards.org/cgi-bin/carddisp.pl?gene=ACTG1	http://mar2016.archive.ensembl.org/Mus_musculus/Gene/Summary?db=core;g=ENSMUSG00000062825
FV2	CRYAB	0.40161	5.48599e-54	5.32221	3.78599	0.835	0.7	3095	22239	ENSMUSG00000032060	http://www.genecards.org/cgi-bin/carddisp.pl?gene=CRYAB	http://mar2016.archive.ensembl.org/Mus_musculus/Gene/Summary?db=core;g=ENSMUSG00000032060
FV2	ABCC9	0.306024	1.63835e-53	3.32679	2.4998	0.755	0.611	3095	22239	ENSMUSG00000030249	http://www.genecards.org/cgi-bin/carddisp.pl?gene=ABCC9	http://mar2016.archive.ensembl.org/Mus_musculus/Gene/Summary?db=core;g=ENSMUSG00000030249
FV2	COL15A1	0.320519	2.75155e-52	4.47337	3.38297	0.73	0.59	3095	22239	ENSMUSG00000028339	http://www.genecards.org/cgi-bin/carddisp.pl?gene=COL15A1	http://mar2016.archive.ensembl.org/Mus_musculus/Gene/Summary?db=core;g=ENSMUSG00000028339
FV2	FBN1	0.291445	3.38665e-51	4.77005	3.71461	0.794	0.678	3095	22239	ENSMUSG00000027204	http://www.genecards.org/cgi-bin/carddisp.pl?gene=FBN1	http://mar2016.archive.ensembl.org/Mus_musculus/Gene/Summary?db=core;g=ENSMUSG00000027204
FV2	FOS	0.272132	4.16554e-47	21.6974	17.7956	0.934	0.852	3095	22239	ENSMUSG00000021250	http://www.genecards.org/cgi-bin/carddisp.pl?gene=FOS	http://mar2016.archive.ensembl.org/Mus_musculus/Gene/Summary?db=core;g=ENSMUSG00000021250
FV2	JUN	0.273567	3.53449e-45	17.3202	14.1558	0.941	0.872	3095	22239	ENSMUSG00000052684	http://www.genecards.org/cgi-bin/carddisp.pl?gene=JUN	http://mar2016.archive.ensembl.org/Mus_musculus/Gene/Summary?db=core;g=ENSMUSG00000052684
FV2	KCNJ8	0.259038	1.59489e-42	1.4117	1.01533	0.492	0.355	3095	22239	ENSMUSG00000030247	http://www.genecards.org/cgi-bin/carddisp.pl?gene=KCNJ8	http://mar2016.archive.ensembl.org/Mus_musculus/Gene/Summary?db=core;g=ENSMUSG00000030247
FV2	WISP1	0.257909	3.25966e-42	0.782882	0.491022	0.345	0.222	3095	22239	ENSMUSG00000005124	http://www.genecards.org/cgi-bin/carddisp.pl?gene=WISP1	http://mar2016.archive.ensembl.org/Mus_musculus/Gene/Summary?db=core;g=ENSMUSG00000005124
FV2	ECM1	0.278739	5.08024e-19	4.26528	3.34023	0.747	0.656	3095	22239	ENSMUSG00000028108	http://www.genecards.org/cgi-bin/carddisp.pl?gene=ECM1	http://mar2016.archive.ensembl.org/Mus_musculus/Gene/Summary?db=core;g=ENSMUSG00000028108
FV2	AQP1	0.260016	3.45046e-17	1.38647	0.992887	0.336	0.255	3095	22239	ENSMUSG00000004655	http://www.genecards.org/cgi-bin/carddisp.pl?gene=AQP1	http://mar2016.archive.ensembl.org/Mus_musculus/Gene/Summary?db=core;g=ENSMUSG00000004655
FV2	CTGF	0.260476	2.04706e-06	35.3429	29.3395	0.932	0.899	3095	22239	ENSMUSG00000019997	http://www.genecards.org/cgi-bin/carddisp.pl?gene=CTGF	http://mar2016.archive.ensembl.org/Mus_musculus/Gene/Summary?db=core;g=ENSMUSG00000019997
FV3	ACTA2	2.73006	0	234.664	34.5193	0.999	0.86	2945	22389	ENSMUSG00000035783	http://www.genecards.org/cgi-bin/carddisp.pl?gene=ACTA2	http://mar2016.archive.ensembl.org/Mus_musculus/Gene/Summary?db=core;g=ENSMUSG00000035783
FV3	MYL9	2.70861	0	52.6153	7.20196	0.998	0.662	2945	22389	ENSMUSG00000067818	http://www.genecards.org/cgi-bin/carddisp.pl?gene=MYL9	http://mar2016.archive.ensembl.org/Mus_musculus/Gene/Summary?db=core;g=ENSMUSG00000067818
FV3	TPM2	2.6095	0	40.1201	5.73779	0.997	0.595	2945	22389	ENSMUSG00000028464	http://www.genecards.org/cgi-bin/carddisp.pl?gene=TPM2	http://mar2016.archive.ensembl.org/Mus_musculus/Gene/Summary?db=core;g=ENSMUSG00000028464
FV3	TAGLN	2.60563	0	149.206	23.6783	0.999	0.719	2945	22389	ENSMUSG00000032085	http://www.genecards.org/cgi-bin/carddisp.pl?gene=TAGLN	http://mar2016.archive.ensembl.org/Mus_musculus/Gene/Summary?db=core;g=ENSMUSG00000032085
[truncated: 4,165 more rows]
