# Supplementary material for: Endothelial YAP/TAZ activation promotes atherosclerosis in a mouse model of Hutchinson-Gilford progeria syndrome
Source: J Clin Invest. 2024 Oct 1;134(22):e173448. doi: 10.1172/JCI173448 (PMC11563688; doi:10.1172/JCI173448)
Supplement: Supplemental table 3 [file jci-134-173448-s022.xlsx]

## Sheet: FV6 vs other FIBR. (FV0,2,5,8)
cluster	gene	avg_logFC	p_val_adj	exp_FV6	exp_FIBR	pct_FV6	pct_FIBR	GeneCardLink
FV6	TAGLN	3.0667	4.96868e-178	37.9349	3.64698	0.722	0.61	<a href='http://www.genecards.org/cgi-bin/carddisp.pl?gene=TAGLN' rel='noopener noreferrer' target='_blank'>TAGLN</a>
FV6	ACTA2	2.9693	3.80883e-273	47.2219	5.15738	0.842	0.808	<a href='http://www.genecards.org/cgi-bin/carddisp.pl?gene=ACTA2' rel='noopener noreferrer' target='_blank'>ACTA2</a>
FV6	MYH11	2.09232	3.27831e-133	6.08394	0.66121	0.502	0.276	<a href='http://www.genecards.org/cgi-bin/carddisp.pl?gene=MYH11' rel='noopener noreferrer' target='_blank'>MYH11</a>
FV6	MYL9	2.03355	1.24546e-48	11.343	2.01481	0.559	0.595	<a href='http://www.genecards.org/cgi-bin/carddisp.pl?gene=MYL9' rel='noopener noreferrer' target='_blank'>MYL9</a>
FV6	TPM2	1.8016	2.60564e-42	6.85517	1.2533	0.508	0.497	<a href='http://www.genecards.org/cgi-bin/carddisp.pl?gene=TPM2' rel='noopener noreferrer' target='_blank'>TPM2</a>
FV6	MALAT1	1.77444	3.88782e-291	1385.3	404.225	0.998	0.998	<a href='http://www.genecards.org/cgi-bin/carddisp.pl?gene=MALAT1' rel='noopener noreferrer' target='_blank'>MALAT1</a>
FV6	ITGA8	1.53811	2.60606e-63	5.76668	1.33002	0.529	0.447	<a href='http://www.genecards.org/cgi-bin/carddisp.pl?gene=ITGA8' rel='noopener noreferrer' target='_blank'>ITGA8</a>
FV6	TPM1	1.50454	4.3681e-40	7.32275	1.93329	0.565	0.633	<a href='http://www.genecards.org/cgi-bin/carddisp.pl?gene=TPM1' rel='noopener noreferrer' target='_blank'>TPM1</a>
FV6	XIST	1.45549	1.71683e-21	19.4126	6.44309	0.583	0.546	<a href='http://www.genecards.org/cgi-bin/carddisp.pl?gene=XIST' rel='noopener noreferrer' target='_blank'>XIST</a>
FV6	CNN1	1.34028	2.27026e-85	2.08803	0.219599	0.283	0.111	<a href='http://www.genecards.org/cgi-bin/carddisp.pl?gene=CNN1' rel='noopener noreferrer' target='_blank'>CNN1</a>
FV6	PCDH7	1.32651	4.16081e-64	7.44276	2.36638	0.626	0.65	<a href='http://www.genecards.org/cgi-bin/carddisp.pl?gene=PCDH7' rel='noopener noreferrer' target='_blank'>PCDH7</a>
FV6	DMD	1.32626	3.54939e-49	3.08067	0.627378	0.41	0.28	<a href='http://www.genecards.org/cgi-bin/carddisp.pl?gene=DMD' rel='noopener noreferrer' target='_blank'>DMD</a>
FV6	FLNA	1.32397	4.15495e-36	6.4834	1.98912	0.569	0.657	<a href='http://www.genecards.org/cgi-bin/carddisp.pl?gene=FLNA' rel='noopener noreferrer' target='_blank'>FLNA</a>
FV6	KCNQ1OT1	1.32303	0.470846	10.7729	3.70553	0.563	0.671	<a href='http://www.genecards.org/cgi-bin/carddisp.pl?gene=KCNQ1OT1' rel='noopener noreferrer' target='_blank'>KCNQ1OT1</a>
FV6	GUCY1A3	1.22804	2.45755e-47	2.34403	0.427562	0.349	0.217	<a href='http://www.genecards.org/cgi-bin/carddisp.pl?gene=GUCY1A3' rel='noopener noreferrer' target='_blank'>GUCY1A3</a>
FV6	LMOD1	1.18323	2.74675e-28	2.79208	0.669901	0.394	0.323	<a href='http://www.genecards.org/cgi-bin/carddisp.pl?gene=LMOD1' rel='noopener noreferrer' target='_blank'>LMOD1</a>
FV6	TNS1	1.15488	2.31931e-38	5.40643	1.87714	0.581	0.643	<a href='http://www.genecards.org/cgi-bin/carddisp.pl?gene=TNS1' rel='noopener noreferrer' target='_blank'>TNS1</a>
FV6	BTG2	1.14121	1.80236e-28	13.954	5.77987	0.709	0.767	<a href='http://www.genecards.org/cgi-bin/carddisp.pl?gene=BTG2' rel='noopener noreferrer' target='_blank'>BTG2</a>
FV6	NEAT1	1.12845	4.90162e-12	12.2888	5.07839	0.677	0.759	<a href='http://www.genecards.org/cgi-bin/carddisp.pl?gene=NEAT1' rel='noopener noreferrer' target='_blank'>NEAT1</a>
FV6	RAMP1	1.09839	5.15892e-140	1.38672	0.11469	0.259	0.066	<a href='http://www.genecards.org/cgi-bin/carddisp.pl?gene=RAMP1' rel='noopener noreferrer' target='_blank'>RAMP1</a>
FV6	RGS5	1.09161	0.000385078	3.37485	1.05285	0.229	0.181	<a href='http://www.genecards.org/cgi-bin/carddisp.pl?gene=RGS5' rel='noopener noreferrer' target='_blank'>RGS5</a>
FV6	FUS	1.0718	8.25489e-28	8.16314	3.35912	0.712	0.801	<a href='http://www.genecards.org/cgi-bin/carddisp.pl?gene=FUS' rel='noopener noreferrer' target='_blank'>FUS</a>
FV6	SON	1.07099	5.56895e-79	11.1003	4.75964	0.825	0.881	<a href='http://www.genecards.org/cgi-bin/carddisp.pl?gene=SON' rel='noopener noreferrer' target='_blank'>SON</a>
FV6	AY036118	1.06712	1.09537e-48	5.45816	2.0823	0.519	0.384	<a href='http://www.genecards.org/cgi-bin/carddisp.pl?gene=AY036118' rel='noopener noreferrer' target='_blank'>AY036118</a>
FV6	MUSTN1	1.05684	8.95854e-26	2.31561	0.593759	0.333	0.24	<a href='http://www.genecards.org/cgi-bin/carddisp.pl?gene=MUSTN1' rel='noopener noreferrer' target='_blank'>MUSTN1</a>
FV6	LMCD1	1.02486	1.17809e-30	1.90605	0.4282	0.302	0.19	<a href='http://www.genecards.org/cgi-bin/carddisp.pl?gene=LMCD1' rel='noopener noreferrer' target='_blank'>LMCD1</a>
FV6	BTG1	1.00656	6.80999e-09	3.58068	1.27995	0.474	0.494	<a href='http://www.genecards.org/cgi-bin/carddisp.pl?gene=BTG1' rel='noopener noreferrer' target='_blank'>BTG1</a>
FV6	FOSB	0.995775	0.065224	13.9349	6.48934	0.654	0.771	<a href='http://www.genecards.org/cgi-bin/carddisp.pl?gene=FOSB' rel='noopener noreferrer' target='_blank'>FOSB</a>
FV6	LUC7L2	0.991464	7.51544e-27	8.00507	3.52926	0.72	0.822	<a href='http://www.genecards.org/cgi-bin/carddisp.pl?gene=LUC7L2' rel='noopener noreferrer' target='_blank'>LUC7L2</a>
FV6	ENAH	0.99069	9.35853e-24	1.74434	0.381055	0.3	0.206	<a href='http://www.genecards.org/cgi-bin/carddisp.pl?gene=ENAH' rel='noopener noreferrer' target='_blank'>ENAH</a>
FV6	PPP1R14A	0.987864	2.36623e-16	1.85145	0.437767	0.306	0.237	<a href='http://www.genecards.org/cgi-bin/carddisp.pl?gene=PPP1R14A' rel='noopener noreferrer' target='_blank'>PPP1R14A</a>
FV6	DNAJB4	0.985103	9.83297e-12	3.78695	1.41832	0.51	0.555	<a href='http://www.genecards.org/cgi-bin/carddisp.pl?gene=DNAJB4' rel='noopener noreferrer' target='_blank'>DNAJB4</a>
FV6	FBLIM1	0.982401	3.89033e-24	4.34029	1.70292	0.531	0.554	<a href='http://www.genecards.org/cgi-bin/carddisp.pl?gene=FBLIM1' rel='noopener noreferrer' target='_blank'>FBLIM1</a>
FV6	MYLK	0.978763	2.13057e-15	3.27475	1.16907	0.432	0.411	<a href='http://www.genecards.org/cgi-bin/carddisp.pl?gene=MYLK' rel='noopener noreferrer' target='_blank'>MYLK</a>
FV6	MAP1B	0.963431	1.1564e-15	4.31613	1.7263	0.515	0.564	<a href='http://www.genecards.org/cgi-bin/carddisp.pl?gene=MAP1B' rel='noopener noreferrer' target='_blank'>MAP1B</a>
FV6	CLK1	0.959505	0.200156	4.03217	1.58771	0.498	0.6	<a href='http://www.genecards.org/cgi-bin/carddisp.pl?gene=CLK1' rel='noopener noreferrer' target='_blank'>CLK1</a>
FV6	PNISR	0.935138	6.38799e-06	4.26104	1.75149	0.54	0.619	<a href='http://www.genecards.org/cgi-bin/carddisp.pl?gene=PNISR' rel='noopener noreferrer' target='_blank'>PNISR</a>
FV6	SGCD	0.933225	1.11548e-05	3.31834	1.26146	0.469	0.507	<a href='http://www.genecards.org/cgi-bin/carddisp.pl?gene=SGCD' rel='noopener noreferrer' target='_blank'>SGCD</a>
FV6	CALD1	0.917926	5.52934e-52	12.9518	6.38423	0.728	0.886	<a href='http://www.genecards.org/cgi-bin/carddisp.pl?gene=CALD1' rel='noopener noreferrer' target='_blank'>CALD1</a>
FV6	TTC14	0.905868	1	2.76539	1.00963	0.397	0.443	<a href='http://www.genecards.org/cgi-bin/carddisp.pl?gene=TTC14' rel='noopener noreferrer' target='_blank'>TTC14</a>
FV6	ZCCHC7	0.905402	1	3.23165	1.25921	0.451	0.534	<a href='http://www.genecards.org/cgi-bin/carddisp.pl?gene=ZCCHC7' rel='noopener noreferrer' target='_blank'>ZCCHC7</a>
FV6	MAST4	0.902745	1	3.54178	1.42925	0.443	0.529	<a href='http://www.genecards.org/cgi-bin/carddisp.pl?gene=MAST4' rel='noopener noreferrer' target='_blank'>MAST4</a>
FV6	TMSB4X	0.895475	1.06612e-14	46.4642	24.5153	0.921	0.985	<a href='http://www.genecards.org/cgi-bin/carddisp.pl?gene=TMSB4X' rel='noopener noreferrer' target='_blank'>TMSB4X</a>
FV6	MICAL2	0.891757	1	4.89194	2.17551	0.512	0.592	<a href='http://www.genecards.org/cgi-bin/carddisp.pl?gene=MICAL2' rel='noopener noreferrer' target='_blank'>MICAL2</a>
FV6	AUTS2	0.886512	0.000255473	3.53697	1.45414	0.502	0.564	<a href='http://www.genecards.org/cgi-bin/carddisp.pl?gene=AUTS2' rel='noopener noreferrer' target='_blank'>AUTS2</a>
FV6	MEF2C	0.886463	1.26552e-15	3.30952	1.33119	0.496	0.509	<a href='http://www.genecards.org/cgi-bin/carddisp.pl?gene=MEF2C' rel='noopener noreferrer' target='_blank'>MEF2C</a>
FV6	BCAM	0.884293	5.43401e-64	1.19191	0.187475	0.275	0.121	<a href='http://www.genecards.org/cgi-bin/carddisp.pl?gene=BCAM' rel='noopener noreferrer' target='_blank'>BCAM</a>
FV6	NKTR	0.883802	1	4.82427	2.15639	0.549	0.677	<a href='http://www.genecards.org/cgi-bin/carddisp.pl?gene=NKTR' rel='noopener noreferrer' target='_blank'>NKTR</a>
FV6	NAV2	0.882981	4.22652e-33	1.28756	0.24042	0.253	0.138	<a href='http://www.genecards.org/cgi-bin/carddisp.pl?gene=NAV2' rel='noopener noreferrer' target='_blank'>NAV2</a>
FV6	MEG3	0.882321	0.00113529	21.7355	11.3339	0.772	0.882	<a href='http://www.genecards.org/cgi-bin/carddisp.pl?gene=MEG3' rel='noopener noreferrer' target='_blank'>MEG3</a>
FV6	OGT	0.879677	1	3.02996	1.19024	0.413	0.504	<a href='http://www.genecards.org/cgi-bin/carddisp.pl?gene=OGT' rel='noopener noreferrer' target='_blank'>OGT</a>
FV6	HSPA1A	0.879564	1	5.99563	2.80235	0.505	0.568	<a href='http://www.genecards.org/cgi-bin/carddisp.pl?gene=HSPA1A' rel='noopener noreferrer' target='_blank'>HSPA1A</a>
FV6	NBEAL1	0.873587	1.68766e-17	5.43054	2.50971	0.633	0.727	<a href='http://www.genecards.org/cgi-bin/carddisp.pl?gene=NBEAL1' rel='noopener noreferrer' target='_blank'>NBEAL1</a>
FV6	PPP1R12B	0.867026	3.28425e-07	1.92597	0.60424	0.348	0.32	<a href='http://www.genecards.org/cgi-bin/carddisp.pl?gene=PPP1R12B' rel='noopener noreferrer' target='_blank'>PPP1R12B</a>
FV6	RBPMS	0.860024	7.3844e-05	2.67664	1.02562	0.427	0.482	<a href='http://www.genecards.org/cgi-bin/carddisp.pl?gene=RBPMS' rel='noopener noreferrer' target='_blank'>RBPMS</a>
FV6	GM42418	0.857023	7.29483e-103	118.595	65.0274	0.962	0.966	<a href='http://www.genecards.org/cgi-bin/carddisp.pl?gene=GM42418' rel='noopener noreferrer' target='_blank'>GM42418</a>
FV6	NEXN	0.849524	1.47894e-14	1.7573	0.530215	0.342	0.283	<a href='http://www.genecards.org/cgi-bin/carddisp.pl?gene=NEXN' rel='noopener noreferrer' target='_blank'>NEXN</a>
FV6	MYL6	0.838109	1.51451e-12	21.9776	11.8531	0.776	0.963	<a href='http://www.genecards.org/cgi-bin/carddisp.pl?gene=MYL6' rel='noopener noreferrer' target='_blank'>MYL6</a>
FV6	GM26802	0.835443	1	1.35035	0.317159	0.165	0.142	<a href='http://www.genecards.org/cgi-bin/carddisp.pl?gene=GM26802' rel='noopener noreferrer' target='_blank'>GM26802</a>
FV6	ST5	0.828816	1.10328e-10	1.55658	0.43933	0.298	0.248	<a href='http://www.genecards.org/cgi-bin/carddisp.pl?gene=ST5' rel='noopener noreferrer' target='_blank'>ST5</a>
FV6	SERPINE2	0.82329	2.3055e-26	4.30997	2.00094	0.461	0.369	<a href='http://www.genecards.org/cgi-bin/carddisp.pl?gene=SERPINE2' rel='noopener noreferrer' target='_blank'>SERPINE2</a>
FV6	RSPO3	0.819546	2.70725e-28	1.18598	0.238619	0.151	0.065	<a href='http://www.genecards.org/cgi-bin/carddisp.pl?gene=RSPO3' rel='noopener noreferrer' target='_blank'>RSPO3</a>
FV6	PRPF4B	0.817723	1	2.70167	1.10009	0.395	0.494	<a href='http://www.genecards.org/cgi-bin/carddisp.pl?gene=PRPF4B' rel='noopener noreferrer' target='_blank'>PRPF4B</a>
FV6	JUN	0.816959	1.17988e-08	27.8853	15.3964	0.818	0.897	<a href='http://www.genecards.org/cgi-bin/carddisp.pl?gene=JUN' rel='noopener noreferrer' target='_blank'>JUN</a>
FV6	RCAN2	0.815399	5.609e-17	1.61427	0.48556	0.33	0.262	<a href='http://www.genecards.org/cgi-bin/carddisp.pl?gene=RCAN2' rel='noopener noreferrer' target='_blank'>RCAN2</a>
FV6	ITIH4	0.804603	4.86488e-84	0.902689	0.0893274	0.173	0.044	<a href='http://www.genecards.org/cgi-bin/carddisp.pl?gene=ITIH4' rel='noopener noreferrer' target='_blank'>ITIH4</a>
FV6	PPP1R12A	0.803593	0.000266475	1.86093	0.639086	0.361	0.365	<a href='http://www.genecards.org/cgi-bin/carddisp.pl?gene=PPP1R12A' rel='noopener noreferrer' target='_blank'>PPP1R12A</a>
FV6	KRIT1	0.801983	1	2.68898	1.11585	0.397	0.483	<a href='http://www.genecards.org/cgi-bin/carddisp.pl?gene=KRIT1' rel='noopener noreferrer' target='_blank'>KRIT1</a>
FV6	LIMCH1	0.799724	6.90518e-52	1.18271	0.253879	0.263	0.121	<a href='http://www.genecards.org/cgi-bin/carddisp.pl?gene=LIMCH1' rel='noopener noreferrer' target='_blank'>LIMCH1</a>
FV6	LPP	0.79925	0.00360032	4.01049	1.87927	0.506	0.645	<a href='http://www.genecards.org/cgi-bin/carddisp.pl?gene=LPP' rel='noopener noreferrer' target='_blank'>LPP</a>
FV6	FILIP1L	0.798931	0.151117	2.49578	1.00929	0.396	0.428	<a href='http://www.genecards.org/cgi-bin/carddisp.pl?gene=FILIP1L' rel='noopener noreferrer' target='_blank'>FILIP1L</a>
FV6	ACTN1	0.79684	5.30371e-05	4.08139	1.92489	0.508	0.629	<a href='http://www.genecards.org/cgi-bin/carddisp.pl?gene=ACTN1' rel='noopener noreferrer' target='_blank'>ACTN1</a>
FV6	PPP1R10	0.795176	1	2.75012	1.16109	0.389	0.495	<a href='http://www.genecards.org/cgi-bin/carddisp.pl?gene=PPP1R10' rel='noopener noreferrer' target='_blank'>PPP1R10</a>
FV6	PDE3A	0.795095	1.40134e-05	2.3865	0.951658	0.417	0.43	<a href='http://www.genecards.org/cgi-bin/carddisp.pl?gene=PDE3A' rel='noopener noreferrer' target='_blank'>PDE3A</a>
FV6	EGR1	0.794188	2.28315e-10	18.2672	10.1108	0.779	0.859	<a href='http://www.genecards.org/cgi-bin/carddisp.pl?gene=EGR1' rel='noopener noreferrer' target='_blank'>EGR1</a>
FV6	DST	0.789159	6.64896e-15	5.52123	2.77372	0.637	0.738	<a href='http://www.genecards.org/cgi-bin/carddisp.pl?gene=DST' rel='noopener noreferrer' target='_blank'>DST</a>
FV6	SLMAP	0.787692	0.000873614	1.85811	0.655615	0.356	0.364	<a href='http://www.genecards.org/cgi-bin/carddisp.pl?gene=SLMAP' rel='noopener noreferrer' target='_blank'>SLMAP</a>
FV6	FCHSD2	0.787441	1	1.70571	0.567607	0.312	0.314	<a href='http://www.genecards.org/cgi-bin/carddisp.pl?gene=FCHSD2' rel='noopener noreferrer' target='_blank'>FCHSD2</a>
FV6	SMTN	0.784707	0.0017973	2.08648	0.791611	0.385	0.406	<a href='http://www.genecards.org/cgi-bin/carddisp.pl?gene=SMTN' rel='noopener noreferrer' target='_blank'>SMTN</a>
FV6	DSTN	0.782346	1.87391e-10	10.2203	5.52372	0.652	0.896	<a href='http://www.genecards.org/cgi-bin/carddisp.pl?gene=DSTN' rel='noopener noreferrer' target='_blank'>DSTN</a>
FV6	RBM5	0.774563	1	2.96766	1.31935	0.439	0.561	<a href='http://www.genecards.org/cgi-bin/carddisp.pl?gene=RBM5' rel='noopener noreferrer' target='_blank'>RBM5</a>
FV6	SOST	0.770881	2.71151e-21	1.16397	0.268216	0.206	0.117	<a href='http://www.genecards.org/cgi-bin/carddisp.pl?gene=SOST' rel='noopener noreferrer' target='_blank'>SOST</a>
FV6	CSRP1	0.765898	1	2.408	1.0042	0.371	0.455	<a href='http://www.genecards.org/cgi-bin/carddisp.pl?gene=CSRP1' rel='noopener noreferrer' target='_blank'>CSRP1</a>
FV6	RBM25	0.76356	1	3.57212	1.69317	0.489	0.634	<a href='http://www.genecards.org/cgi-bin/carddisp.pl?gene=RBM25' rel='noopener noreferrer' target='_blank'>RBM25</a>
FV6	CSRP2	0.76318	0.00506675	8.41683	4.54836	0.6	0.803	<a href='http://www.genecards.org/cgi-bin/carddisp.pl?gene=CSRP2' rel='noopener noreferrer' target='_blank'>CSRP2</a>
FV6	2810474O19RIK	0.760455	1	3.69101	1.76915	0.451	0.539	<a href='http://www.genecards.org/cgi-bin/carddisp.pl?gene=2810474O19RIK' rel='noopener noreferrer' target='_blank'>2810474O19RIK</a>
FV6	R3HDM1	0.747389	1	2.0569	0.820934	0.337	0.419	<a href='http://www.genecards.org/cgi-bin/carddisp.pl?gene=R3HDM1' rel='noopener noreferrer' target='_blank'>R3HDM1</a>
FV6	COL18A1	0.741258	1	1.27638	0.361772	0.215	0.196	<a href='http://www.genecards.org/cgi-bin/carddisp.pl?gene=COL18A1' rel='noopener noreferrer' target='_blank'>COL18A1</a>
FV6	TAF1D	0.740202	1	1.56143	0.533416	0.238	0.29	<a href='http://www.genecards.org/cgi-bin/carddisp.pl?gene=TAF1D' rel='noopener noreferrer' target='_blank'>TAF1D</a>
FV6	NTRK3	0.737923	1	3.36944	1.61992	0.456	0.515	<a href='http://www.genecards.org/cgi-bin/carddisp.pl?gene=NTRK3' rel='noopener noreferrer' target='_blank'>NTRK3</a>
FV6	SLC38A2	0.72897	1.17567e-08	6.31247	3.41186	0.648	0.791	<a href='http://www.genecards.org/cgi-bin/carddisp.pl?gene=SLC38A2' rel='noopener noreferrer' target='_blank'>SLC38A2</a>
FV6	BC005561	0.728817	1	1.67596	0.614671	0.254	0.319	<a href='http://www.genecards.org/cgi-bin/carddisp.pl?gene=BC005561' rel='noopener noreferrer' target='_blank'>BC005561</a>
FV6	ELN	0.727232	4.67181e-25	32.6985	19.356	0.806	0.839	<a href='http://www.genecards.org/cgi-bin/carddisp.pl?gene=ELN' rel='noopener noreferrer' target='_blank'>ELN</a>
FV6	MCAM	0.72395	6.22902e-36	0.888064	0.143105	0.178	0.077	<a href='http://www.genecards.org/cgi-bin/carddisp.pl?gene=MCAM' rel='noopener noreferrer' target='_blank'>MCAM</a>
FV6	NFAT5	0.717875	1	3.30779	1.6191	0.48	0.611	<a href='http://www.genecards.org/cgi-bin/carddisp.pl?gene=NFAT5' rel='noopener noreferrer' target='_blank'>NFAT5</a>
FV6	CAMK2D	0.71657	1	2.94729	1.40209	0.449	0.577	<a href='http://www.genecards.org/cgi-bin/carddisp.pl?gene=CAMK2D' rel='noopener noreferrer' target='_blank'>CAMK2D</a>
FV6	NISCH	0.715507	1	3.87784	1.97056	0.523	0.689	<a href='http://www.genecards.org/cgi-bin/carddisp.pl?gene=NISCH' rel='noopener noreferrer' target='_blank'>NISCH</a>
FV6	FRY	0.715408	1	1.86945	0.747592	0.355	0.374	<a href='http://www.genecards.org/cgi-bin/carddisp.pl?gene=FRY' rel='noopener noreferrer' target='_blank'>FRY</a>
FV6	HSPA1B	0.713408	1	7.85872	4.40274	0.582	0.69	<a href='http://www.genecards.org/cgi-bin/carddisp.pl?gene=HSPA1B' rel='noopener noreferrer' target='_blank'>HSPA1B</a>
FV6	NUDT4	0.709467	1	4.27876	2.22821	0.463	0.621	<a href='http://www.genecards.org/cgi-bin/carddisp.pl?gene=NUDT4' rel='noopener noreferrer' target='_blank'>NUDT4</a>
FV6	ANKRD12	0.706919	1	2.98455	1.44104	0.428	0.556	<a href='http://www.genecards.org/cgi-bin/carddisp.pl?gene=ANKRD12' rel='noopener noreferrer' target='_blank'>ANKRD12</a>
FV6	MARK1	0.706488	9.56832e-06	1.6571	0.628295	0.335	0.304	<a href='http://www.genecards.org/cgi-bin/carddisp.pl?gene=MARK1' rel='noopener noreferrer' target='_blank'>MARK1</a>
FV6	CD74	0.704969	1	1.12699	0.304812	0.163	0.14	<a href='http://www.genecards.org/cgi-bin/carddisp.pl?gene=CD74' rel='noopener noreferrer' target='_blank'>CD74</a>
FV6	LYZ2	0.702682	1	1.27927	0.400446	0.208	0.202	<a href='http://www.genecards.org/cgi-bin/carddisp.pl?gene=LYZ2' rel='noopener noreferrer' target='_blank'>LYZ2</a>
FV6	HERC1	0.700897	1	1.94163	0.809658	0.306	0.406	<a href='http://www.genecards.org/cgi-bin/carddisp.pl?gene=HERC1' rel='noopener noreferrer' target='_blank'>HERC1</a>
FV6	ATRX	0.698954	0.232325	4.78118	2.56131	0.591	0.735	<a href='http://www.genecards.org/cgi-bin/carddisp.pl?gene=ATRX' rel='noopener noreferrer' target='_blank'>ATRX</a>
FV6	KLF6	0.690274	1	5.00322	2.72041	0.547	0.69	<a href='http://www.genecards.org/cgi-bin/carddisp.pl?gene=KLF6' rel='noopener noreferrer' target='_blank'>KLF6</a>
FV6	MKLN1	0.688866	1	2.20536	0.988416	0.37	0.479	<a href='http://www.genecards.org/cgi-bin/carddisp.pl?gene=MKLN1' rel='noopener noreferrer' target='_blank'>MKLN1</a>
FV6	BICD1	0.687373	1	1.21827	0.377512	0.224	0.204	<a href='http://www.genecards.org/cgi-bin/carddisp.pl?gene=BICD1' rel='noopener noreferrer' target='_blank'>BICD1</a>
FV6	LNCPINT	0.687093	1	1.184	0.356489	0.191	0.212	<a href='http://www.genecards.org/cgi-bin/carddisp.pl?gene=LNCPINT' rel='noopener noreferrer' target='_blank'>LNCPINT</a>
FV6	MARVELD1	0.686529	1	2.08353	0.91594	0.385	0.446	<a href='http://www.genecards.org/cgi-bin/carddisp.pl?gene=MARVELD1' rel='noopener noreferrer' target='_blank'>MARVELD1</a>
FV6	SERPINE1	0.685646	1	2.38684	1.10569	0.351	0.349	<a href='http://www.genecards.org/cgi-bin/carddisp.pl?gene=SERPINE1' rel='noopener noreferrer' target='_blank'>SERPINE1</a>
FV6	LARS2	0.681758	1	1.76687	0.724881	0.286	0.317	<a href='http://www.genecards.org/cgi-bin/carddisp.pl?gene=LARS2' rel='noopener noreferrer' target='_blank'>LARS2</a>
FV6	CSPG4	0.67868	4.23356e-16	1.05714	0.285171	0.239	0.156	<a href='http://www.genecards.org/cgi-bin/carddisp.pl?gene=CSPG4' rel='noopener noreferrer' target='_blank'>CSPG4</a>
FV6	ADGRL2	0.678187	0.23865	1.57235	0.607593	0.329	0.325	<a href='http://www.genecards.org/cgi-bin/carddisp.pl?gene=ADGRL2' rel='noopener noreferrer' target='_blank'>ADGRL2</a>
FV6	BCL2	0.677184	1	1.98383	0.866042	0.341	0.421	<a href='http://www.genecards.org/cgi-bin/carddisp.pl?gene=BCL2' rel='noopener noreferrer' target='_blank'>BCL2</a>
FV6	ZFP950	0.67631	1	1.71755	0.700544	0.27	0.35	<a href='http://www.genecards.org/cgi-bin/carddisp.pl?gene=ZFP950' rel='noopener noreferrer' target='_blank'>ZFP950</a>
FV6	RAPH1	0.669388	1	2.65348	1.29721	0.356	0.489	<a href='http://www.genecards.org/cgi-bin/carddisp.pl?gene=RAPH1' rel='noopener noreferrer' target='_blank'>RAPH1</a>
FV6	CHD2	0.669244	1	1.76156	0.73657	0.283	0.354	<a href='http://www.genecards.org/cgi-bin/carddisp.pl?gene=CHD2' rel='noopener noreferrer' target='_blank'>CHD2</a>
FV6	GM26699	0.667389	0.0142848	0.904467	0.199138	0.156	0.119	<a href='http://www.genecards.org/cgi-bin/carddisp.pl?gene=GM26699' rel='noopener noreferrer' target='_blank'>GM26699</a>
FV6	FUBP1	0.665794	1	2.47862	1.19272	0.375	0.515	<a href='http://www.genecards.org/cgi-bin/carddisp.pl?gene=FUBP1' rel='noopener noreferrer' target='_blank'>FUBP1</a>
FV6	NPNT	0.665411	2.48513e-18	0.855109	0.169663	0.169	0.092	<a href='http://www.genecards.org/cgi-bin/carddisp.pl?gene=NPNT' rel='noopener noreferrer' target='_blank'>NPNT</a>
FV6	ZC3H7A	0.660098	1	1.76856	0.752042	0.289	0.386	<a href='http://www.genecards.org/cgi-bin/carddisp.pl?gene=ZC3H7A' rel='noopener noreferrer' target='_blank'>ZC3H7A</a>
FV6	TRA2A	0.657447	1	2.49425	1.21535	0.367	0.53	<a href='http://www.genecards.org/cgi-bin/carddisp.pl?gene=TRA2A' rel='noopener noreferrer' target='_blank'>TRA2A</a>
FV6	FBXL22	0.653461	1.26761e-78	0.66853	0.0607738	0.157	0.039	<a href='http://www.genecards.org/cgi-bin/carddisp.pl?gene=FBXL22' rel='noopener noreferrer' target='_blank'>FBXL22</a>
FV6	ROCK1	0.651812	1	3.16861	1.65324	0.463	0.624	<a href='http://www.genecards.org/cgi-bin/carddisp.pl?gene=ROCK1' rel='noopener noreferrer' target='_blank'>ROCK1</a>
FV6	MYH10	0.651628	1	2.5952	1.28856	0.395	0.529	<a href='http://www.genecards.org/cgi-bin/carddisp.pl?gene=MYH10' rel='noopener noreferrer' target='_blank'>MYH10</a>
FV6	MYOM1	0.649535	1.04272e-112	0.669653	0.0643799	0.172	0.034	<a href='http://www.genecards.org/cgi-bin/carddisp.pl?gene=MYOM1' rel='noopener noreferrer' target='_blank'>MYOM1</a>
FV6	CHD6	0.648837	1	1.80061	0.786213	0.333	0.403	<a href='http://www.genecards.org/cgi-bin/carddisp.pl?gene=CHD6' rel='noopener noreferrer' target='_blank'>CHD6</a>
FV6	TNRC6C	0.645371	1	3.14266	1.64852	0.468	0.629	<a href='http://www.genecards.org/cgi-bin/carddisp.pl?gene=TNRC6C' rel='noopener noreferrer' target='_blank'>TNRC6C</a>
FV6	SFPQ	0.643621	1	3.98648	2.19187	0.543	0.71	<a href='http://www.genecards.org/cgi-bin/carddisp.pl?gene=SFPQ' rel='noopener noreferrer' target='_blank'>SFPQ</a>
FV6	UBN2	0.641392	1	2.06383	0.964204	0.34	0.451	<a href='http://www.genecards.org/cgi-bin/carddisp.pl?gene=UBN2' rel='noopener noreferrer' target='_blank'>UBN2</a>
FV6	DNM3OS	0.640457	1	1.3131	0.483879	0.184	0.218	<a href='http://www.genecards.org/cgi-bin/carddisp.pl?gene=DNM3OS' rel='noopener noreferrer' target='_blank'>DNM3OS</a>
FV6	SETD2	0.639223	1	1.74535	0.762679	0.301	0.406	<a href='http://www.genecards.org/cgi-bin/carddisp.pl?gene=SETD2' rel='noopener noreferrer' target='_blank'>SETD2</a>
FV6	FABP4	0.63911	6.71224e-23	1.13059	0.368073	0.202	0.108	<a href='http://www.genecards.org/cgi-bin/carddisp.pl?gene=FABP4' rel='noopener noreferrer' target='_blank'>FABP4</a>
FV6	SMG1	0.635187	1	1.5433	0.63752	0.257	0.349	<a href='http://www.genecards.org/cgi-bin/carddisp.pl?gene=SMG1' rel='noopener noreferrer' target='_blank'>SMG1</a>
FV6	SYNE2	0.633464	1	1.63756	0.700241	0.303	0.351	<a href='http://www.genecards.org/cgi-bin/carddisp.pl?gene=SYNE2' rel='noopener noreferrer' target='_blank'>SYNE2</a>
FV6	PTPRD	0.633275	1	2.23839	1.08783	0.36	0.427	<a href='http://www.genecards.org/cgi-bin/carddisp.pl?gene=PTPRD' rel='noopener noreferrer' target='_blank'>PTPRD</a>
FV6	PBX1	0.632115	1	4.45726	2.52119	0.569	0.723	<a href='http://www.genecards.org/cgi-bin/carddisp.pl?gene=PBX1' rel='noopener noreferrer' target='_blank'>PBX1</a>
FV6	PAXBP1	0.631235	1	1.21406	0.429451	0.201	0.256	<a href='http://www.genecards.org/cgi-bin/carddisp.pl?gene=PAXBP1' rel='noopener noreferrer' target='_blank'>PAXBP1</a>
FV6	CYR61	0.627122	1	5.8696	3.44784	0.502	0.584	<a href='http://www.genecards.org/cgi-bin/carddisp.pl?gene=CYR61' rel='noopener noreferrer' target='_blank'>CYR61</a>
FV6	ZBTB20	0.626492	5.26572e-27	27.5862	17.5167	0.932	0.971	<a href='http://www.genecards.org/cgi-bin/carddisp.pl?gene=ZBTB20' rel='noopener noreferrer' target='_blank'>ZBTB20</a>
FV6	MACF1	0.625085	1	3.8773	2.16235	0.53	0.692	<a href='http://www.genecards.org/cgi-bin/carddisp.pl?gene=MACF1' rel='noopener noreferrer' target='_blank'>MACF1</a>
FV6	NCAM1	0.622321	1.07697e-08	1.17367	0.412067	0.235	0.173	<a href='http://www.genecards.org/cgi-bin/carddisp.pl?gene=NCAM1' rel='noopener noreferrer' target='_blank'>NCAM1</a>
FV6	TINAGL1	0.621411	2.91712e-89	0.612745	0.0483408	0.145	0.03	<a href='http://www.genecards.org/cgi-bin/carddisp.pl?gene=TINAGL1' rel='noopener noreferrer' target='_blank'>TINAGL1</a>
FV6	EBF1	0.621159	0.000190458	7.21047	4.33803	0.653	0.756	<a href='http://www.genecards.org/cgi-bin/carddisp.pl?gene=EBF1' rel='noopener noreferrer' target='_blank'>EBF1</a>
FV6	TSC22D2	0.620099	1	1.56263	0.667316	0.29	0.365	<a href='http://www.genecards.org/cgi-bin/carddisp.pl?gene=TSC22D2' rel='noopener noreferrer' target='_blank'>TSC22D2</a>
FV6	KTN1	0.619297	1	1.83906	0.848197	0.355	0.422	<a href='http://www.genecards.org/cgi-bin/carddisp.pl?gene=KTN1' rel='noopener noreferrer' target='_blank'>KTN1</a>
FV6	XPR1	0.618836	1	1.15889	0.40586	0.251	0.246	<a href='http://www.genecards.org/cgi-bin/carddisp.pl?gene=XPR1' rel='noopener noreferrer' target='_blank'>XPR1</a>
FV6	CCNL1	0.616849	1	2.18883	1.07942	0.352	0.483	<a href='http://www.genecards.org/cgi-bin/carddisp.pl?gene=CCNL1' rel='noopener noreferrer' target='_blank'>CCNL1</a>
FV6	WNK1	0.614257	1	3.66081	2.04475	0.505	0.679	<a href='http://www.genecards.org/cgi-bin/carddisp.pl?gene=WNK1' rel='noopener noreferrer' target='_blank'>WNK1</a>
FV6	GUCY1B3	0.614175	6.35137e-09	1.05703	0.343867	0.264	0.206	<a href='http://www.genecards.org/cgi-bin/carddisp.pl?gene=GUCY1B3' rel='noopener noreferrer' target='_blank'>GUCY1B3</a>
FV6	PHXR4	0.61232	1	0.912853	0.251281	0.158	0.161	<a href='http://www.genecards.org/cgi-bin/carddisp.pl?gene=PHXR4' rel='noopener noreferrer' target='_blank'>PHXR4</a>
FV6	MAPK8IP3	0.611456	1	1.00082	0.30961	0.165	0.192	<a href='http://www.genecards.org/cgi-bin/carddisp.pl?gene=MAPK8IP3' rel='noopener noreferrer' target='_blank'>MAPK8IP3</a>
FV6	MYCBP2	0.607578	1	2.77301	1.47622	0.421	0.58	<a href='http://www.genecards.org/cgi-bin/carddisp.pl?gene=MYCBP2' rel='noopener noreferrer' target='_blank'>MYCBP2</a>
FV6	VCL	0.607368	1	1.82724	0.855783	0.351	0.43	<a href='http://www.genecards.org/cgi-bin/carddisp.pl?gene=VCL' rel='noopener noreferrer' target='_blank'>VCL</a>
FV6	GM10600	0.606592	6.15554e-10	1.8188	0.851239	0.204	0.357	<a href='http://www.genecards.org/cgi-bin/carddisp.pl?gene=GM10600' rel='noopener noreferrer' target='_blank'>GM10600</a>
FV6	SLC7A2	0.605442	1	1.7828	0.829049	0.309	0.368	<a href='http://www.genecards.org/cgi-bin/carddisp.pl?gene=SLC7A2' rel='noopener noreferrer' target='_blank'>SLC7A2</a>
FV6	SYNPO2	0.604825	1.55282e-24	0.839255	0.209404	0.223	0.126	<a href='http://www.genecards.org/cgi-bin/carddisp.pl?gene=SYNPO2' rel='noopener noreferrer' target='_blank'>SYNPO2</a>
FV6	TMCC1	0.603841	1	1.33485	0.536333	0.235	0.3	<a href='http://www.genecards.org/cgi-bin/carddisp.pl?gene=TMCC1' rel='noopener noreferrer' target='_blank'>TMCC1</a>
FV6	RGS17	0.603498	3.61348e-59	0.612601	0.0613436	0.123	0.03	<a href='http://www.genecards.org/cgi-bin/carddisp.pl?gene=RGS17' rel='noopener noreferrer' target='_blank'>RGS17</a>
FV6	ARRDC3	0.602156	1	1.70981	0.785136	0.283	0.349	<a href='http://www.genecards.org/cgi-bin/carddisp.pl?gene=ARRDC3' rel='noopener noreferrer' target='_blank'>ARRDC3</a>
FV6	NET1	0.6017	4.28428e-76	0.611935	0.0622282	0.16	0.041	<a href='http://www.genecards.org/cgi-bin/carddisp.pl?gene=NET1' rel='noopener noreferrer' target='_blank'>NET1</a>
FV6	ADAMTS10	0.601611	0.0495716	2.12383	1.05866	0.321	0.477	<a href='http://www.genecards.org/cgi-bin/carddisp.pl?gene=ADAMTS10' rel='noopener noreferrer' target='_blank'>ADAMTS10</a>
FV6	TSIX	0.598404	0.12216	0.709642	0.129191	0.103	0.073	<a href='http://www.genecards.org/cgi-bin/carddisp.pl?gene=TSIX' rel='noopener noreferrer' target='_blank'>TSIX</a>
FV6	PCDH11X	0.595116	0.000300356	0.844082	0.220766	0.131	0.087	<a href='http://www.genecards.org/cgi-bin/carddisp.pl?gene=PCDH11X' rel='noopener noreferrer' target='_blank'>PCDH11X</a>
FV6	GM21092	0.594728	1	1.72145	0.802061	0.301	0.414	<a href='http://www.genecards.org/cgi-bin/carddisp.pl?gene=GM21092' rel='noopener noreferrer' target='_blank'>GM21092</a>
FV6	AOC3	0.591887	1.81246e-29	0.832446	0.215781	0.241	0.133	<a href='http://www.genecards.org/cgi-bin/carddisp.pl?gene=AOC3' rel='noopener noreferrer' target='_blank'>AOC3</a>
FV6	MEIS2	0.591038	1	2.86948	1.56882	0.438	0.569	<a href='http://www.genecards.org/cgi-bin/carddisp.pl?gene=MEIS2' rel='noopener noreferrer' target='_blank'>MEIS2</a>
FV6	HSPB1	0.589819	1	3.50894	1.99586	0.407	0.531	<a href='http://www.genecards.org/cgi-bin/carddisp.pl?gene=HSPB1' rel='noopener noreferrer' target='_blank'>HSPB1</a>
FV6	PI15	0.589312	1	3.10642	1.72937	0.446	0.504	<a href='http://www.genecards.org/cgi-bin/carddisp.pl?gene=PI15' rel='noopener noreferrer' target='_blank'>PI15</a>
FV6	MECOM	0.587904	1	1.61633	0.740667	0.292	0.375	<a href='http://www.genecards.org/cgi-bin/carddisp.pl?gene=MECOM' rel='noopener noreferrer' target='_blank'>MECOM</a>
FV6	CSPP1	0.580794	1	1.26895	0.517013	0.214	0.271	<a href='http://www.genecards.org/cgi-bin/carddisp.pl?gene=CSPP1' rel='noopener noreferrer' target='_blank'>CSPP1</a>
FV6	DLC1	0.578875	1	2.54011	1.37005	0.416	0.558	<a href='http://www.genecards.org/cgi-bin/carddisp.pl?gene=DLC1' rel='noopener noreferrer' target='_blank'>DLC1</a>
FV6	MRVI1	0.577377	1.98847e-58	0.66407	0.115228	0.203	0.075	<a href='http://www.genecards.org/cgi-bin/carddisp.pl?gene=MRVI1' rel='noopener noreferrer' target='_blank'>MRVI1</a>
FV6	ZFP280D	0.576709	1	1.37273	0.590897	0.259	0.327	<a href='http://www.genecards.org/cgi-bin/carddisp.pl?gene=ZFP280D' rel='noopener noreferrer' target='_blank'>ZFP280D</a>
FV6	PTPRZ1	0.576066	1.65569e-36	0.584833	0.063091	0.111	0.035	<a href='http://www.genecards.org/cgi-bin/carddisp.pl?gene=PTPRZ1' rel='noopener noreferrer' target='_blank'>PTPRZ1</a>
FV6	CELF2	0.575932	1	6.07586	3.74686	0.649	0.827	<a href='http://www.genecards.org/cgi-bin/carddisp.pl?gene=CELF2' rel='noopener noreferrer' target='_blank'>CELF2</a>
FV6	BIRC6	0.574848	1	2.3723	1.26402	0.401	0.549	<a href='http://www.genecards.org/cgi-bin/carddisp.pl?gene=BIRC6' rel='noopener noreferrer' target='_blank'>BIRC6</a>
FV6	ACTN4	0.574585	1	2.67333	1.46657	0.424	0.594	<a href='http://www.genecards.org/cgi-bin/carddisp.pl?gene=ACTN4' rel='noopener noreferrer' target='_blank'>ACTN4</a>
FV6	ADCY5	0.573319	9.22424e-13	0.921254	0.291215	0.25	0.177	<a href='http://www.genecards.org/cgi-bin/carddisp.pl?gene=ADCY5' rel='noopener noreferrer' target='_blank'>ADCY5</a>
FV6	GM26632	0.573006	3.66539e-25	0.645748	0.106296	0.153	0.071	<a href='http://www.genecards.org/cgi-bin/carddisp.pl?gene=GM26632' rel='noopener noreferrer' target='_blank'>GM26632</a>
FV6	PHIP	0.57271	1	2.30489	1.22205	0.362	0.507	<a href='http://www.genecards.org/cgi-bin/carddisp.pl?gene=PHIP' rel='noopener noreferrer' target='_blank'>PHIP</a>
FV6	MEIS1	0.572085	0.967378	1.54887	0.71448	0.247	0.355	<a href='http://www.genecards.org/cgi-bin/carddisp.pl?gene=MEIS1' rel='noopener noreferrer' target='_blank'>MEIS1</a>
FV6	TRA2B	0.571736	1	2.54132	1.38262	0.422	0.591	<a href='http://www.genecards.org/cgi-bin/carddisp.pl?gene=TRA2B' rel='noopener noreferrer' target='_blank'>TRA2B</a>
FV6	DMPK	0.571367	4.16847e-09	0.949711	0.312115	0.258	0.199	<a href='http://www.genecards.org/cgi-bin/carddisp.pl?gene=DMPK' rel='noopener noreferrer' target='_blank'>DMPK</a>
FV6	PLCB1	0.571366	1	0.940871	0.306166	0.219	0.196	<a href='http://www.genecards.org/cgi-bin/carddisp.pl?gene=PLCB1' rel='noopener noreferrer' target='_blank'>PLCB1</a>
FV6	ADAMTS1	0.570677	1	3.9054	2.30281	0.457	0.586	<a href='http://www.genecards.org/cgi-bin/carddisp.pl?gene=ADAMTS1' rel='noopener noreferrer' target='_blank'>ADAMTS1</a>
FV6	SKIL	0.570567	0.489922	2.7437	1.52083	0.399	0.575	<a href='http://www.genecards.org/cgi-bin/carddisp.pl?gene=SKIL' rel='noopener noreferrer' target='_blank'>SKIL</a>
FV6	ANK2	0.568013	1	2.74422	1.52564	0.4	0.567	<a href='http://www.genecards.org/cgi-bin/carddisp.pl?gene=ANK2' rel='noopener noreferrer' target='_blank'>ANK2</a>
FV6	PDLIM5	0.566666	1	1.74558	0.853751	0.36	0.423	<a href='http://www.genecards.org/cgi-bin/carddisp.pl?gene=PDLIM5' rel='noopener noreferrer' target='_blank'>PDLIM5</a>
FV6	AKAP9	0.565733	1	1.98469	1.01649	0.34	0.467	<a href='http://www.genecards.org/cgi-bin/carddisp.pl?gene=AKAP9' rel='noopener noreferrer' target='_blank'>AKAP9</a>
FV6	BIRC2	0.565248	1	1.50069	0.690061	0.274	0.353	<a href='http://www.genecards.org/cgi-bin/carddisp.pl?gene=BIRC2' rel='noopener noreferrer' target='_blank'>BIRC2</a>
FV6	HIP1	0.564204	1	1.23445	0.511223	0.285	0.293	<a href='http://www.genecards.org/cgi-bin/carddisp.pl?gene=HIP1' rel='noopener noreferrer' target='_blank'>HIP1</a>
FV6	SMAD7	0.563934	1	2.19972	1.16447	0.349	0.491	<a href='http://www.genecards.org/cgi-bin/carddisp.pl?gene=SMAD7' rel='noopener noreferrer' target='_blank'>SMAD7</a>
FV6	SRRM2	0.563397	0.0247059	5.61552	3.47677	0.653	0.822	<a href='http://www.genecards.org/cgi-bin/carddisp.pl?gene=SRRM2' rel='noopener noreferrer' target='_blank'>SRRM2</a>
FV6	ASH1L	0.563325	1	3.63032	2.13353	0.527	0.7	<a href='http://www.genecards.org/cgi-bin/carddisp.pl?gene=ASH1L' rel='noopener noreferrer' target='_blank'>ASH1L</a>
FV6	HNRNPDL	0.560866	1	3.08225	1.76734	0.473	0.653	<a href='http://www.genecards.org/cgi-bin/carddisp.pl?gene=HNRNPDL' rel='noopener noreferrer' target='_blank'>HNRNPDL</a>
FV6	N4BP2L2	0.560566	0.287372	2.03826	1.06005	0.348	0.503	<a href='http://www.genecards.org/cgi-bin/carddisp.pl?gene=N4BP2L2' rel='noopener noreferrer' target='_blank'>N4BP2L2</a>
FV6	FAM126B	0.560514	1	0.990779	0.349868	0.183	0.207	<a href='http://www.genecards.org/cgi-bin/carddisp.pl?gene=FAM126B' rel='noopener noreferrer' target='_blank'>FAM126B</a>
FV6	USP34	0.559282	1	2.40137	1.3083	0.417	0.561	<a href='http://www.genecards.org/cgi-bin/carddisp.pl?gene=USP34' rel='noopener noreferrer' target='_blank'>USP34</a>
FV6	LRRFIP1	0.558519	1	1.78407	0.890378	0.349	0.436	<a href='http://www.genecards.org/cgi-bin/carddisp.pl?gene=LRRFIP1' rel='noopener noreferrer' target='_blank'>LRRFIP1</a>
FV6	MARCH7	0.558307	1	1.50245	0.69941	0.277	0.379	<a href='http://www.genecards.org/cgi-bin/carddisp.pl?gene=MARCH7' rel='noopener noreferrer' target='_blank'>MARCH7</a>
FV6	BCLAF1	0.551668	0.489598	2.37886	1.30516	0.388	0.559	<a href='http://www.genecards.org/cgi-bin/carddisp.pl?gene=BCLAF1' rel='noopener noreferrer' target='_blank'>BCLAF1</a>
FV6	2610037D02RIK	0.549072	1	0.89948	0.298218	0.167	0.177	<a href='http://www.genecards.org/cgi-bin/carddisp.pl?gene=2610037D02RIK' rel='noopener noreferrer' target='_blank'>2610037D02RIK</a>
FV6	FRYL	0.544805	1	0.959218	0.343013	0.223	0.217	<a href='http://www.genecards.org/cgi-bin/carddisp.pl?gene=FRYL' rel='noopener noreferrer' target='_blank'>FRYL</a>
FV6	HNRNPH1	0.544411	1	3.74117	2.25089	0.534	0.722	<a href='http://www.genecards.org/cgi-bin/carddisp.pl?gene=HNRNPH1' rel='noopener noreferrer' target='_blank'>HNRNPH1</a>
FV6	TNC	0.542186	4.27885e-22	0.759665	0.208414	0.158	0.076	<a href='http://www.genecards.org/cgi-bin/carddisp.pl?gene=TNC' rel='noopener noreferrer' target='_blank'>TNC</a>
FV6	PLCE1	0.542182	0.16475	1.44319	0.677815	0.232	0.337	<a href='http://www.genecards.org/cgi-bin/carddisp.pl?gene=PLCE1' rel='noopener noreferrer' target='_blank'>PLCE1</a>
FV6	SRSF5	0.54158	1	3.75624	2.26763	0.54	0.721	<a href='http://www.genecards.org/cgi-bin/carddisp.pl?gene=SRSF5' rel='noopener noreferrer' target='_blank'>SRSF5</a>
FV6	DNMT3A	0.541391	1	1.30617	0.584588	0.253	0.332	<a href='http://www.genecards.org/cgi-bin/carddisp.pl?gene=DNMT3A' rel='noopener noreferrer' target='_blank'>DNMT3A</a>
FV6	ERDR1	0.539164	1	1.08603	0.43554	0.203	0.249	<a href='http://www.genecards.org/cgi-bin/carddisp.pl?gene=ERDR1' rel='noopener noreferrer' target='_blank'>ERDR1</a>
FV6	4930523C07RIK	0.538652	1	3.42144	2.04378	0.5	0.656	<a href='http://www.genecards.org/cgi-bin/carddisp.pl?gene=4930523C07RIK' rel='noopener noreferrer' target='_blank'>4930523C07RIK</a>
FV6	THSD4	0.538431	6.26621e-30	0.694169	0.166469	0.192	0.091	<a href='http://www.genecards.org/cgi-bin/carddisp.pl?gene=THSD4' rel='noopener noreferrer' target='_blank'>THSD4</a>
FV6	BRWD1	0.53741	1	1.3168	0.59629	0.232	0.332	<a href='http://www.genecards.org/cgi-bin/carddisp.pl?gene=BRWD1' rel='noopener noreferrer' target='_blank'>BRWD1</a>
FV6	NR4A2	0.536676	1	1.00816	0.384343	0.144	0.183	<a href='http://www.genecards.org/cgi-bin/carddisp.pl?gene=NR4A2' rel='noopener noreferrer' target='_blank'>NR4A2</a>
FV6	TET2	0.536455	1	1.00672	0.383558	0.178	0.234	<a href='http://www.genecards.org/cgi-bin/carddisp.pl?gene=TET2' rel='noopener noreferrer' target='_blank'>TET2</a>
FV6	CELF1	0.529222	1	1.53709	0.758021	0.293	0.395	<a href='http://www.genecards.org/cgi-bin/carddisp.pl?gene=CELF1' rel='noopener noreferrer' target='_blank'>CELF1</a>
FV6	NSD1	0.529102	0.263625	1.9783	1.06392	0.344	0.5	<a href='http://www.genecards.org/cgi-bin/carddisp.pl?gene=NSD1' rel='noopener noreferrer' target='_blank'>NSD1</a>
FV6	RBM39	0.528897	1.17835e-07	6.84556	4.43763	0.718	0.883	<a href='http://www.genecards.org/cgi-bin/carddisp.pl?gene=RBM39' rel='noopener noreferrer' target='_blank'>RBM39</a>
FV6	BRD8	0.528761	1	1.30869	0.600269	0.256	0.336	<a href='http://www.genecards.org/cgi-bin/carddisp.pl?gene=BRD8' rel='noopener noreferrer' target='_blank'>BRD8</a>
FV6	ZKSCAN3	0.528015	1	1.48757	0.725149	0.285	0.383	<a href='http://www.genecards.org/cgi-bin/carddisp.pl?gene=ZKSCAN3' rel='noopener noreferrer' target='_blank'>ZKSCAN3</a>
FV6	PDLIM1	0.527967	6.03694e-08	0.928096	0.337196	0.245	0.187	<a href='http://www.genecards.org/cgi-bin/carddisp.pl?gene=PDLIM1' rel='noopener noreferrer' target='_blank'>PDLIM1</a>
FV6	PCF11	0.52742	1	1.21395	0.536024	0.221	0.312	<a href='http://www.genecards.org/cgi-bin/carddisp.pl?gene=PCF11' rel='noopener noreferrer' target='_blank'>PCF11</a>
FV6	RB1CC1	0.526101	0.0234179	1.945	1.04509	0.329	0.486	<a href='http://www.genecards.org/cgi-bin/carddisp.pl?gene=RB1CC1' rel='noopener noreferrer' target='_blank'>RB1CC1</a>
FV6	NFKBIZ	0.525964	1	1.11498	0.468842	0.165	0.23	<a href='http://www.genecards.org/cgi-bin/carddisp.pl?gene=NFKBIZ' rel='noopener noreferrer' target='_blank'>NFKBIZ</a>
FV6	KMT2C	0.525179	1	1.82	0.959542	0.324	0.458	<a href='http://www.genecards.org/cgi-bin/carddisp.pl?gene=KMT2C' rel='noopener noreferrer' target='_blank'>KMT2C</a>
FV6	GM20342	0.525014	1	0.756342	0.220574	0.117	0.132	<a href='http://www.genecards.org/cgi-bin/carddisp.pl?gene=GM20342' rel='noopener noreferrer' target='_blank'>GM20342</a>
FV6	ZFHX3	0.524621	1	2.42644	1.38186	0.411	0.554	<a href='http://www.genecards.org/cgi-bin/carddisp.pl?gene=ZFHX3' rel='noopener noreferrer' target='_blank'>ZFHX3</a>
FV6	KMT2A	0.524453	1	2.48933	1.42586	0.41	0.573	<a href='http://www.genecards.org/cgi-bin/carddisp.pl?gene=KMT2A' rel='noopener noreferrer' target='_blank'>KMT2A</a>
FV6	CHD9	0.521153	0.0324288	1.63933	0.839122	0.288	0.422	<a href='http://www.genecards.org/cgi-bin/carddisp.pl?gene=CHD9' rel='noopener noreferrer' target='_blank'>CHD9</a>
FV6	JUNB	0.520163	1	15.5329	10.5283	0.768	0.893	<a href='http://www.genecards.org/cgi-bin/carddisp.pl?gene=JUNB' rel='noopener noreferrer' target='_blank'>JUNB</a>
FV6	ATF7IP	0.520086	0.0137145	1.706	0.886978	0.291	0.427	<a href='http://www.genecards.org/cgi-bin/carddisp.pl?gene=ATF7IP' rel='noopener noreferrer' target='_blank'>ATF7IP</a>
FV6	SYNE1	0.51965	1	1.22705	0.553462	0.288	0.313	<a href='http://www.genecards.org/cgi-bin/carddisp.pl?gene=SYNE1' rel='noopener noreferrer' target='_blank'>SYNE1</a>
FV6	ZFP644	0.518399	1	1.97596	1.07766	0.375	0.511	<a href='http://www.genecards.org/cgi-bin/carddisp.pl?gene=ZFP644' rel='noopener noreferrer' target='_blank'>ZFP644</a>
FV6	MTUS2	0.517797	1.53998e-28	0.678583	0.172385	0.212	0.11	<a href='http://www.genecards.org/cgi-bin/carddisp.pl?gene=MTUS2' rel='noopener noreferrer' target='_blank'>MTUS2</a>
FV6	RBM4B	0.517199	1	1.039	0.424706	0.194	0.247	<a href='http://www.genecards.org/cgi-bin/carddisp.pl?gene=RBM4B' rel='noopener noreferrer' target='_blank'>RBM4B</a>
FV6	GM13889	0.516523	2.30891e-08	0.730467	0.209691	0.167	0.11	<a href='http://www.genecards.org/cgi-bin/carddisp.pl?gene=GM13889' rel='noopener noreferrer' target='_blank'>GM13889</a>
FV6	TET3	0.516218	1	1.14221	0.497839	0.237	0.296	<a href='http://www.genecards.org/cgi-bin/carddisp.pl?gene=TET3' rel='noopener noreferrer' target='_blank'>TET3</a>
FV6	CCNL2	0.515278	1	1.54498	0.780614	0.287	0.404	<a href='http://www.genecards.org/cgi-bin/carddisp.pl?gene=CCNL2' rel='noopener noreferrer' target='_blank'>CCNL2</a>
FV6	NUFIP2	0.514136	0.000421554	1.99519	1.09727	0.333	0.507	<a href='http://www.genecards.org/cgi-bin/carddisp.pl?gene=NUFIP2' rel='noopener noreferrer' target='_blank'>NUFIP2</a>
FV6	MAF	0.513937	1	1.80391	0.963603	0.307	0.352	<a href='http://www.genecards.org/cgi-bin/carddisp.pl?gene=MAF' rel='noopener noreferrer' target='_blank'>MAF</a>
FV6	NCOR1	0.51329	1	3.79084	2.35658	0.548	0.739	<a href='http://www.genecards.org/cgi-bin/carddisp.pl?gene=NCOR1' rel='noopener noreferrer' target='_blank'>NCOR1</a>
FV6	CDC42EP3	0.510388	1	2.22165	1.26171	0.396	0.476	<a href='http://www.genecards.org/cgi-bin/carddisp.pl?gene=CDC42EP3' rel='noopener noreferrer' target='_blank'>CDC42EP3</a>
FV6	CPED1	0.510379	1.91803e-12	8.49715	5.66736	0.748	0.877	<a href='http://www.genecards.org/cgi-bin/carddisp.pl?gene=CPED1' rel='noopener noreferrer' target='_blank'>CPED1</a>
FV6	FAM133B	0.509491	1	1.18201	0.532796	0.235	0.307	<a href='http://www.genecards.org/cgi-bin/carddisp.pl?gene=FAM133B' rel='noopener noreferrer' target='_blank'>FAM133B</a>
FV6	MDM4	0.509338	0.182505	1.4563	0.725664	0.263	0.38	<a href='http://www.genecards.org/cgi-bin/carddisp.pl?gene=MDM4' rel='noopener noreferrer' target='_blank'>MDM4</a>
FV6	ZAK	0.508632	1	1.38554	0.676767	0.315	0.362	<a href='http://www.genecards.org/cgi-bin/carddisp.pl?gene=ZAK' rel='noopener noreferrer' target='_blank'>ZAK</a>
FV6	SUSD5	0.508483	5.99795e-61	0.531456	0.0765539	0.154	0.044	<a href='http://www.genecards.org/cgi-bin/carddisp.pl?gene=SUSD5' rel='noopener noreferrer' target='_blank'>SUSD5</a>
FV6	NRD1	0.507955	0.675133	1.45621	0.727249	0.279	0.402	<a href='http://www.genecards.org/cgi-bin/carddisp.pl?gene=NRD1' rel='noopener noreferrer' target='_blank'>NRD1</a>
FV6	ABCC5	0.507494	1	1.06508	0.452664	0.202	0.27	<a href='http://www.genecards.org/cgi-bin/carddisp.pl?gene=ABCC5' rel='noopener noreferrer' target='_blank'>ABCC5</a>
FV6	ANKRD11	0.506748	1	2.94115	1.77381	0.451	0.639	<a href='http://www.genecards.org/cgi-bin/carddisp.pl?gene=ANKRD11' rel='noopener noreferrer' target='_blank'>ANKRD11</a>
FV6	CNN2	0.506697	1	2.08107	1.16856	0.386	0.484	<a href='http://www.genecards.org/cgi-bin/carddisp.pl?gene=CNN2' rel='noopener noreferrer' target='_blank'>CNN2</a>
FV6	CYTH3	0.506182	0.0189288	2.93821	1.77283	0.428	0.617	<a href='http://www.genecards.org/cgi-bin/carddisp.pl?gene=CYTH3' rel='noopener noreferrer' target='_blank'>CYTH3</a>
FV6	MAGI2	0.506173	1	0.907139	0.342793	0.16	0.209	<a href='http://www.genecards.org/cgi-bin/carddisp.pl?gene=MAGI2' rel='noopener noreferrer' target='_blank'>MAGI2</a>
FV6	ARGLU1	0.503963	1	3.29946	2.03184	0.511	0.69	<a href='http://www.genecards.org/cgi-bin/carddisp.pl?gene=ARGLU1' rel='noopener noreferrer' target='_blank'>ARGLU1</a>
FV6	PLEKHA1	0.503927	1	0.911798	0.34817	0.192	0.228	<a href='http://www.genecards.org/cgi-bin/carddisp.pl?gene=PLEKHA1' rel='noopener noreferrer' target='_blank'>PLEKHA1</a>
FV6	TIA1	0.501296	0.0470742	1.2376	0.580801	0.211	0.31	<a href='http://www.genecards.org/cgi-bin/carddisp.pl?gene=TIA1' rel='noopener noreferrer' target='_blank'>TIA1</a>
FV6	CITED2	0.500429	1	1.02198	0.429333	0.218	0.211	<a href='http://www.genecards.org/cgi-bin/carddisp.pl?gene=CITED2' rel='noopener noreferrer' target='_blank'>CITED2</a>
FV6	LUZP1	0.498557	1	2.16029	1.2369	0.396	0.539	<a href='http://www.genecards.org/cgi-bin/carddisp.pl?gene=LUZP1' rel='noopener noreferrer' target='_blank'>LUZP1</a>
FV6	IER5L	0.498371	0.00191321	1.97395	1.10528	0.296	0.444	<a href='http://www.genecards.org/cgi-bin/carddisp.pl?gene=IER5L' rel='noopener noreferrer' target='_blank'>IER5L</a>
FV6	CCDC88A	0.495682	0.841315	1.72868	0.935252	0.31	0.442	<a href='http://www.genecards.org/cgi-bin/carddisp.pl?gene=CCDC88A' rel='noopener noreferrer' target='_blank'>CCDC88A</a>
FV6	MEF2A	0.495665	1	2.59424	1.54916	0.456	0.607	<a href='http://www.genecards.org/cgi-bin/carddisp.pl?gene=MEF2A' rel='noopener noreferrer' target='_blank'>MEF2A</a>
FV6	GM12022	0.495572	0.452584	0.852223	0.313745	0.092	0.144	<a href='http://www.genecards.org/cgi-bin/carddisp.pl?gene=GM12022' rel='noopener noreferrer' target='_blank'>GM12022</a>
FV6	PID1	0.492685	1.40414e-10	3.44141	2.15651	0.404	0.653	<a href='http://www.genecards.org/cgi-bin/carddisp.pl?gene=PID1' rel='noopener noreferrer' target='_blank'>PID1</a>
FV6	NOV	0.49205	0.121621	2.77114	1.68134	0.357	0.338	<a href='http://www.genecards.org/cgi-bin/carddisp.pl?gene=NOV' rel='noopener noreferrer' target='_blank'>NOV</a>
FV6	ITCH	0.48968	1	1.35434	0.676725	0.264	0.371	<a href='http://www.genecards.org/cgi-bin/carddisp.pl?gene=ITCH' rel='noopener noreferrer' target='_blank'>ITCH</a>
FV6	RBM6	0.489435	0.331934	1.28506	0.62766	0.242	0.351	<a href='http://www.genecards.org/cgi-bin/carddisp.pl?gene=RBM6' rel='noopener noreferrer' target='_blank'>RBM6</a>
FV6	HSP90AA1	0.485943	0.497716	6.79602	4.56659	0.667	0.842	<a href='http://www.genecards.org/cgi-bin/carddisp.pl?gene=HSP90AA1' rel='noopener noreferrer' target='_blank'>HSP90AA1</a>
FV6	TM4SF1	0.48584	0.306471	12.5997	8.71129	0.679	0.868	<a href='http://www.genecards.org/cgi-bin/carddisp.pl?gene=TM4SF1' rel='noopener noreferrer' target='_blank'>TM4SF1</a>
FV6	SPACA6	0.485113	1	0.847749	0.320108	0.154	0.193	<a href='http://www.genecards.org/cgi-bin/carddisp.pl?gene=SPACA6' rel='noopener noreferrer' target='_blank'>SPACA6</a>
FV6	PICALM	0.484472	1	2.63711	1.59965	0.449	0.618	<a href='http://www.genecards.org/cgi-bin/carddisp.pl?gene=PICALM' rel='noopener noreferrer' target='_blank'>PICALM</a>
FV6	PLCB4	0.482786	1	1.45527	0.756978	0.284	0.379	<a href='http://www.genecards.org/cgi-bin/carddisp.pl?gene=PLCB4' rel='noopener noreferrer' target='_blank'>PLCB4</a>
FV6	PDS5A	0.482399	0.0116356	1.30867	0.652516	0.245	0.364	<a href='http://www.genecards.org/cgi-bin/carddisp.pl?gene=PDS5A' rel='noopener noreferrer' target='_blank'>PDS5A</a>
FV6	AKAP13	0.482399	1	3.55762	2.26228	0.491	0.693	<a href='http://www.genecards.org/cgi-bin/carddisp.pl?gene=AKAP13' rel='noopener noreferrer' target='_blank'>AKAP13</a>
FV6	PLS3	0.482115	1	4.36687	2.84229	0.523	0.761	<a href='http://www.genecards.org/cgi-bin/carddisp.pl?gene=PLS3' rel='noopener noreferrer' target='_blank'>PLS3</a>
FV6	HNRNPL	0.482047	1	1.8913	1.07006	0.363	0.506	<a href='http://www.genecards.org/cgi-bin/carddisp.pl?gene=HNRNPL' rel='noopener noreferrer' target='_blank'>HNRNPL</a>
FV6	4932438A13RIK	0.479653	0.335816	1.35522	0.689045	0.254	0.369	<a href='http://www.genecards.org/cgi-bin/carddisp.pl?gene=4932438A13RIK' rel='noopener noreferrer' target='_blank'>4932438A13RIK</a>
FV6	SRSF11	0.479473	1	3.16171	1.98494	0.506	0.697	<a href='http://www.genecards.org/cgi-bin/carddisp.pl?gene=SRSF11' rel='noopener noreferrer' target='_blank'>SRSF11</a>
FV6	CCNT2	0.477315	0.378953	1.13215	0.531553	0.202	0.294	<a href='http://www.genecards.org/cgi-bin/carddisp.pl?gene=CCNT2' rel='noopener noreferrer' target='_blank'>CCNT2</a>
FV6	PER3	0.476311	1	1.13699	0.536093	0.194	0.268	<a href='http://www.genecards.org/cgi-bin/carddisp.pl?gene=PER3' rel='noopener noreferrer' target='_blank'>PER3</a>
FV6	AI838599	0.475231	4.1894e-19	0.529441	0.100206	0.124	0.057	<a href='http://www.genecards.org/cgi-bin/carddisp.pl?gene=AI838599' rel='noopener noreferrer' target='_blank'>AI838599</a>
FV6	SAFB2	0.473603	1	1.11623	0.524033	0.226	0.309	<a href='http://www.genecards.org/cgi-bin/carddisp.pl?gene=SAFB2' rel='noopener noreferrer' target='_blank'>SAFB2</a>
FV6	SCUBE3	0.472906	3.2639e-74	0.459225	0.0513887	0.133	0.03	<a href='http://www.genecards.org/cgi-bin/carddisp.pl?gene=SCUBE3' rel='noopener noreferrer' target='_blank'>SCUBE3</a>
FV6	SFSWAP	0.472633	1	0.931674	0.392057	0.194	0.243	<a href='http://www.genecards.org/cgi-bin/carddisp.pl?gene=SFSWAP' rel='noopener noreferrer' target='_blank'>SFSWAP</a>
FV6	SMG6	0.47074	1	1.09378	0.51086	0.231	0.305	<a href='http://www.genecards.org/cgi-bin/carddisp.pl?gene=SMG6' rel='noopener noreferrer' target='_blank'>SMG6</a>
FV6	ZFP36	0.469923	0.664591	3.95692	2.57891	0.443	0.633	<a href='http://www.genecards.org/cgi-bin/carddisp.pl?gene=ZFP36' rel='noopener noreferrer' target='_blank'>ZFP36</a>
FV6	MYH9	0.469587	1	3.24989	2.06915	0.458	0.656	<a href='http://www.genecards.org/cgi-bin/carddisp.pl?gene=MYH9' rel='noopener noreferrer' target='_blank'>MYH9</a>
FV6	ZBTB37	0.468214	1	0.730633	0.251003	0.132	0.162	<a href='http://www.genecards.org/cgi-bin/carddisp.pl?gene=ZBTB37' rel='noopener noreferrer' target='_blank'>ZBTB37</a>
FV6	FHL1	0.467264	1	7.89985	5.43757	0.606	0.843	<a href='http://www.genecards.org/cgi-bin/carddisp.pl?gene=FHL1' rel='noopener noreferrer' target='_blank'>FHL1</a>
FV6	CCDC82	0.465409	1	0.705985	0.235586	0.166	0.159	<a href='http://www.genecards.org/cgi-bin/carddisp.pl?gene=CCDC82' rel='noopener noreferrer' target='_blank'>CCDC82</a>
FV6	AI314180	0.465007	0.0056045	1.24525	0.62661	0.235	0.351	<a href='http://www.genecards.org/cgi-bin/carddisp.pl?gene=AI314180' rel='noopener noreferrer' target='_blank'>AI314180</a>
FV6	FAM193A	0.46499	0.186585	1.1014	0.522417	0.217	0.314	<a href='http://www.genecards.org/cgi-bin/carddisp.pl?gene=FAM193A' rel='noopener noreferrer' target='_blank'>FAM193A</a>
FV6	MGA	0.464122	0.00184796	2.00902	1.18128	0.344	0.514	<a href='http://www.genecards.org/cgi-bin/carddisp.pl?gene=MGA' rel='noopener noreferrer' target='_blank'>MGA</a>
FV6	MATR3	0.464007	1	2.85315	1.79342	0.47	0.669	<a href='http://www.genecards.org/cgi-bin/carddisp.pl?gene=MATR3' rel='noopener noreferrer' target='_blank'>MATR3</a>
FV6	ANKRD17	0.463717	3.45764e-05	1.67149	0.937143	0.298	0.461	<a href='http://www.genecards.org/cgi-bin/carddisp.pl?gene=ANKRD17' rel='noopener noreferrer' target='_blank'>ANKRD17</a>
FV6	AIRN	0.463492	1	0.875576	0.360222	0.153	0.221	<a href='http://www.genecards.org/cgi-bin/carddisp.pl?gene=AIRN' rel='noopener noreferrer' target='_blank'>AIRN</a>
FV6	FOXC1	0.463448	1	1.95752	1.14494	0.364	0.482	<a href='http://www.genecards.org/cgi-bin/carddisp.pl?gene=FOXC1' rel='noopener noreferrer' target='_blank'>FOXC1</a>
FV6	ZFP329	0.463354	1	0.985316	0.439946	0.176	0.245	<a href='http://www.genecards.org/cgi-bin/carddisp.pl?gene=ZFP329' rel='noopener noreferrer' target='_blank'>ZFP329</a>
FV6	HUWE1	0.461318	0.98702	1.825	1.05186	0.35	0.499	<a href='http://www.genecards.org/cgi-bin/carddisp.pl?gene=HUWE1' rel='noopener noreferrer' target='_blank'>HUWE1</a>
FV6	BRAF	0.459651	1	1.11249	0.53612	0.233	0.308	<a href='http://www.genecards.org/cgi-bin/carddisp.pl?gene=BRAF' rel='noopener noreferrer' target='_blank'>BRAF</a>
FV6	EMSY	0.459473	1	1.12203	0.543252	0.231	0.312	<a href='http://www.genecards.org/cgi-bin/carddisp.pl?gene=EMSY' rel='noopener noreferrer' target='_blank'>EMSY</a>
FV6	IER5	0.459125	0.00573002	2.13749	1.28229	0.323	0.472	<a href='http://www.genecards.org/cgi-bin/carddisp.pl?gene=IER5' rel='noopener noreferrer' target='_blank'>IER5</a>
FV6	D5ERTD579E	0.457472	0.638503	1.05174	0.494202	0.201	0.289	<a href='http://www.genecards.org/cgi-bin/carddisp.pl?gene=D5ERTD579E' rel='noopener noreferrer' target='_blank'>D5ERTD579E</a>
FV6	PHC3	0.455317	0.0485477	1.23281	0.628498	0.234	0.347	<a href='http://www.genecards.org/cgi-bin/carddisp.pl?gene=PHC3' rel='noopener noreferrer' target='_blank'>PHC3</a>
FV6	MAP4K4	0.455263	1	2.93131	1.86741	0.466	0.651	<a href='http://www.genecards.org/cgi-bin/carddisp.pl?gene=MAP4K4' rel='noopener noreferrer' target='_blank'>MAP4K4</a>
FV6	C1QA	0.454415	1	0.678347	0.224867	0.116	0.125	<a href='http://www.genecards.org/cgi-bin/carddisp.pl?gene=C1QA' rel='noopener noreferrer' target='_blank'>C1QA</a>
FV6	PHACTR1	0.45359	1	1.32769	0.699732	0.275	0.343	<a href='http://www.genecards.org/cgi-bin/carddisp.pl?gene=PHACTR1' rel='noopener noreferrer' target='_blank'>PHACTR1</a>
FV6	2310035C23RIK	0.453098	1	0.819376	0.329003	0.147	0.204	<a href='http://www.genecards.org/cgi-bin/carddisp.pl?gene=2310035C23RIK' rel='noopener noreferrer' target='_blank'>2310035C23RIK</a>
FV6	TNRC6A	0.452466	0.000141209	1.79403	1.04186	0.326	0.494	<a href='http://www.genecards.org/cgi-bin/carddisp.pl?gene=TNRC6A' rel='noopener noreferrer' target='_blank'>TNRC6A</a>
FV6	DOPEY1	0.452262	1	0.900316	0.388933	0.162	0.232	<a href='http://www.genecards.org/cgi-bin/carddisp.pl?gene=DOPEY1' rel='noopener noreferrer' target='_blank'>DOPEY1</a>
FV6	GM26523	0.452145	0.339826	0.878536	0.373126	0.124	0.189	<a href='http://www.genecards.org/cgi-bin/carddisp.pl?gene=GM26523' rel='noopener noreferrer' target='_blank'>GM26523</a>
FV6	CDK12	0.450846	1.88524e-05	1.26203	0.65493	0.235	0.366	<a href='http://www.genecards.org/cgi-bin/carddisp.pl?gene=CDK12' rel='noopener noreferrer' target='_blank'>CDK12</a>
FV6	ZFP638	0.450441	2.06457e-06	1.92113	1.13774	0.333	0.519	<a href='http://www.genecards.org/cgi-bin/carddisp.pl?gene=ZFP638' rel='noopener noreferrer' target='_blank'>ZFP638</a>
FV6	FAM208A	0.449685	0.00124234	1.35697	0.725778	0.253	0.378	<a href='http://www.genecards.org/cgi-bin/carddisp.pl?gene=FAM208A' rel='noopener noreferrer' target='_blank'>FAM208A</a>
FV6	TEF	0.448789	0.150041	1.41847	0.771914	0.254	0.365	<a href='http://www.genecards.org/cgi-bin/carddisp.pl?gene=TEF' rel='noopener noreferrer' target='_blank'>TEF</a>
FV6	PKD1	0.44871	0.345144	2.2205	1.35965	0.381	0.554	<a href='http://www.genecards.org/cgi-bin/carddisp.pl?gene=PKD1' rel='noopener noreferrer' target='_blank'>PKD1</a>
FV6	B3GALT1	0.448574	6.61577e-05	0.642777	0.203773	0.186	0.137	<a href='http://www.genecards.org/cgi-bin/carddisp.pl?gene=B3GALT1' rel='noopener noreferrer' target='_blank'>B3GALT1</a>
FV6	CHKA	0.44845	1	0.733592	0.270428	0.135	0.155	<a href='http://www.genecards.org/cgi-bin/carddisp.pl?gene=CHKA' rel='noopener noreferrer' target='_blank'>CHKA</a>
FV6	ARHGEF2	0.446754	1	1.37065	0.739324	0.283	0.384	<a href='http://www.genecards.org/cgi-bin/carddisp.pl?gene=ARHGEF2' rel='noopener noreferrer' target='_blank'>ARHGEF2</a>
FV6	SAMD4	0.446114	1	1.45598	0.802735	0.328	0.392	<a href='http://www.genecards.org/cgi-bin/carddisp.pl?gene=SAMD4' rel='noopener noreferrer' target='_blank'>SAMD4</a>
FV6	E030013I19RIK	0.444749	9.9335e-39	0.46331	0.0751112	0.143	0.051	<a href='http://www.genecards.org/cgi-bin/carddisp.pl?gene=E030013I19RIK' rel='noopener noreferrer' target='_blank'>E030013I19RIK</a>
FV6	LARGE	0.444497	1	0.893623	0.391511	0.193	0.24	<a href='http://www.genecards.org/cgi-bin/carddisp.pl?gene=LARGE' rel='noopener noreferrer' target='_blank'>LARGE</a>
FV6	NBEA	0.443721	0.149699	1.21121	0.62576	0.236	0.337	<a href='http://www.genecards.org/cgi-bin/carddisp.pl?gene=NBEA' rel='noopener noreferrer' target='_blank'>NBEA</a>
FV6	TRPM7	0.443643	0.000207226	1.99562	1.2026	0.356	0.539	<a href='http://www.genecards.org/cgi-bin/carddisp.pl?gene=TRPM7' rel='noopener noreferrer' target='_blank'>TRPM7</a>
FV6	USP53	0.443144	1	0.907676	0.403153	0.177	0.236	<a href='http://www.genecards.org/cgi-bin/carddisp.pl?gene=USP53' rel='noopener noreferrer' target='_blank'>USP53</a>
FV6	ENTPD1	0.442968	2.2541e-38	0.497644	0.101697	0.169	0.068	<a href='http://www.genecards.org/cgi-bin/carddisp.pl?gene=ENTPD1' rel='noopener noreferrer' target='_blank'>ENTPD1</a>
FV6	ATP2B4	0.442585	1	1.38281	0.753308	0.302	0.384	<a href='http://www.genecards.org/cgi-bin/carddisp.pl?gene=ATP2B4' rel='noopener noreferrer' target='_blank'>ATP2B4</a>
FV6	LTBP1	0.440902	1	4.37974	2.96311	0.527	0.684	<a href='http://www.genecards.org/cgi-bin/carddisp.pl?gene=LTBP1' rel='noopener noreferrer' target='_blank'>LTBP1</a>
FV6	ASCC3	0.440594	3.14544e-05	1.07951	0.53225	0.192	0.309	<a href='http://www.genecards.org/cgi-bin/carddisp.pl?gene=ASCC3' rel='noopener noreferrer' target='_blank'>ASCC3</a>
FV6	TOP1	0.440383	0.00601821	2.70059	1.72711	0.432	0.638	<a href='http://www.genecards.org/cgi-bin/carddisp.pl?gene=TOP1' rel='noopener noreferrer' target='_blank'>TOP1</a>
FV6	ZFC3H1	0.439875	1	0.859327	0.370693	0.165	0.234	<a href='http://www.genecards.org/cgi-bin/carddisp.pl?gene=ZFC3H1' rel='noopener noreferrer' target='_blank'>ZFC3H1</a>
FV6	PBXIP1	0.439167	1	1.55931	0.887645	0.341	0.455	<a href='http://www.genecards.org/cgi-bin/carddisp.pl?gene=PBXIP1' rel='noopener noreferrer' target='_blank'>PBXIP1</a>
FV6	XRN1	0.437714	9.87185e-07	1.58802	0.910745	0.284	0.452	<a href='http://www.genecards.org/cgi-bin/carddisp.pl?gene=XRN1' rel='noopener noreferrer' target='_blank'>XRN1</a>
FV6	PISD.1	0.437394	1	0.928238	0.42394	0.175	0.228	<a href='http://www.genecards.org/cgi-bin/carddisp.pl?gene=PISD.1' rel='noopener noreferrer' target='_blank'>PISD.1</a>
FV6	SH3BGR	0.437267	2.61352e-31	0.486338	0.0977089	0.153	0.064	<a href='http://www.genecards.org/cgi-bin/carddisp.pl?gene=SH3BGR' rel='noopener noreferrer' target='_blank'>SH3BGR</a>
FV6	UHRF2	0.437186	1	1.02168	0.493157	0.21	0.286	<a href='http://www.genecards.org/cgi-bin/carddisp.pl?gene=UHRF2' rel='noopener noreferrer' target='_blank'>UHRF2</a>
FV6	ZFP36L1	0.436436	1	7.94832	5.61243	0.656	0.847	<a href='http://www.genecards.org/cgi-bin/carddisp.pl?gene=ZFP36L1' rel='noopener noreferrer' target='_blank'>ZFP36L1</a>
FV6	MYO9A	0.435706	0.00689208	1.39816	0.773036	0.268	0.396	<a href='http://www.genecards.org/cgi-bin/carddisp.pl?gene=MYO9A' rel='noopener noreferrer' target='_blank'>MYO9A</a>
FV6	ZFP292	0.435675	0.136728	1.44369	0.806735	0.277	0.397	<a href='http://www.genecards.org/cgi-bin/carddisp.pl?gene=ZFP292' rel='noopener noreferrer' target='_blank'>ZFP292</a>
FV6	PHLDB2	0.435371	1	1.63559	0.949027	0.333	0.426	<a href='http://www.genecards.org/cgi-bin/carddisp.pl?gene=PHLDB2' rel='noopener noreferrer' target='_blank'>PHLDB2</a>
FV6	EWSR1	0.434994	0.395538	1.59843	0.922049	0.329	0.471	<a href='http://www.genecards.org/cgi-bin/carddisp.pl?gene=EWSR1' rel='noopener noreferrer' target='_blank'>EWSR1</a>
FV6	CPE	0.433949	1	6.91645	4.86002	0.578	0.816	<a href='http://www.genecards.org/cgi-bin/carddisp.pl?gene=CPE' rel='noopener noreferrer' target='_blank'>CPE</a>
FV6	PEX5L	0.433946	0.00641588	1.54347	0.882766	0.232	0.346	<a href='http://www.genecards.org/cgi-bin/carddisp.pl?gene=PEX5L' rel='noopener noreferrer' target='_blank'>PEX5L</a>
FV6	PDGFRB	0.433703	1	3.57183	2.3848	0.505	0.693	<a href='http://www.genecards.org/cgi-bin/carddisp.pl?gene=PDGFRB' rel='noopener noreferrer' target='_blank'>PDGFRB</a>
FV6	SPINT2	0.433395	2.64743e-30	0.540723	0.140931	0.191	0.091	<a href='http://www.genecards.org/cgi-bin/carddisp.pl?gene=SPINT2' rel='noopener noreferrer' target='_blank'>SPINT2</a>
FV6	CEP350	0.432724	0.0104436	1.09643	0.553166	0.215	0.322	<a href='http://www.genecards.org/cgi-bin/carddisp.pl?gene=CEP350' rel='noopener noreferrer' target='_blank'>CEP350</a>
FV6	LYST	0.432616	1	0.749002	0.295865	0.162	0.19	<a href='http://www.genecards.org/cgi-bin/carddisp.pl?gene=LYST' rel='noopener noreferrer' target='_blank'>LYST</a>
FV6	JMJD1C	0.43244	1.93013e-06	1.92603	1.16821	0.332	0.509	<a href='http://www.genecards.org/cgi-bin/carddisp.pl?gene=JMJD1C' rel='noopener noreferrer' target='_blank'>JMJD1C</a>
FV6	RSRC2	0.432341	0.0619019	2.01895	1.23722	0.376	0.546	<a href='http://www.genecards.org/cgi-bin/carddisp.pl?gene=RSRC2' rel='noopener noreferrer' target='_blank'>RSRC2</a>
FV6	ITGA9	0.432315	1	1.24786	0.665823	0.276	0.352	<a href='http://www.genecards.org/cgi-bin/carddisp.pl?gene=ITGA9' rel='noopener noreferrer' target='_blank'>ITGA9</a>
FV6	MYOCD	0.430877	2.08275e-81	0.411005	0.0466982	0.146	0.033	<a href='http://www.genecards.org/cgi-bin/carddisp.pl?gene=MYOCD' rel='noopener noreferrer' target='_blank'>MYOCD</a>
FV6	RRAD	0.430814	6.16479e-18	0.505867	0.117117	0.151	0.078	<a href='http://www.genecards.org/cgi-bin/carddisp.pl?gene=RRAD' rel='noopener noreferrer' target='_blank'>RRAD</a>
FV6	PF4	0.4307	1	0.613919	0.197369	0.102	0.104	<a href='http://www.genecards.org/cgi-bin/carddisp.pl?gene=PF4' rel='noopener noreferrer' target='_blank'>PF4</a>
FV6	SRSF2	0.430021	1	3.89082	2.63022	0.544	0.761	<a href='http://www.genecards.org/cgi-bin/carddisp.pl?gene=SRSF2' rel='noopener noreferrer' target='_blank'>SRSF2</a>
FV6	PTBP2	0.429904	1	0.79939	0.335707	0.164	0.202	<a href='http://www.genecards.org/cgi-bin/carddisp.pl?gene=PTBP2' rel='noopener noreferrer' target='_blank'>PTBP2</a>
FV6	PPP1R15A	0.429764	2.23668e-05	2.07058	1.27955	0.325	0.498	<a href='http://www.genecards.org/cgi-bin/carddisp.pl?gene=PPP1R15A' rel='noopener noreferrer' target='_blank'>PPP1R15A</a>
FV6	KDM2A	0.429231	0.000175524	1.48244	0.843603	0.287	0.436	<a href='http://www.genecards.org/cgi-bin/carddisp.pl?gene=KDM2A' rel='noopener noreferrer' target='_blank'>KDM2A</a>
FV6	SETD5	0.428652	7.10993e-05	1.71944	1.02042	0.318	0.488	<a href='http://www.genecards.org/cgi-bin/carddisp.pl?gene=SETD5' rel='noopener noreferrer' target='_blank'>SETD5</a>
FV6	TLN1	0.42708	1	2.43943	1.55813	0.413	0.61	<a href='http://www.genecards.org/cgi-bin/carddisp.pl?gene=TLN1' rel='noopener noreferrer' target='_blank'>TLN1</a>
FV6	PREX2	0.426866	1	0.945676	0.447341	0.19	0.24	<a href='http://www.genecards.org/cgi-bin/carddisp.pl?gene=PREX2' rel='noopener noreferrer' target='_blank'>PREX2</a>
FV6	THRB	0.426171	1	0.9643	0.461899	0.233	0.259	<a href='http://www.genecards.org/cgi-bin/carddisp.pl?gene=THRB' rel='noopener noreferrer' target='_blank'>THRB</a>
FV6	SRPK2	0.426032	0.000251792	1.42037	0.801498	0.272	0.418	<a href='http://www.genecards.org/cgi-bin/carddisp.pl?gene=SRPK2' rel='noopener noreferrer' target='_blank'>SRPK2</a>
FV6	GPATCH8	0.42561	0.743404	1.38996	0.779379	0.284	0.409	<a href='http://www.genecards.org/cgi-bin/carddisp.pl?gene=GPATCH8' rel='noopener noreferrer' target='_blank'>GPATCH8</a>
FV6	5031425E22RIK	0.425199	1	0.900526	0.41539	0.195	0.248	<a href='http://www.genecards.org/cgi-bin/carddisp.pl?gene=5031425E22RIK' rel='noopener noreferrer' target='_blank'>5031425E22RIK</a>
FV6	ADGRL1	0.424273	1	0.877994	0.399507	0.187	0.246	<a href='http://www.genecards.org/cgi-bin/carddisp.pl?gene=ADGRL1' rel='noopener noreferrer' target='_blank'>ADGRL1</a>
FV6	CSNK1A1	0.422596	1	3.74096	2.53714	0.555	0.767	<a href='http://www.genecards.org/cgi-bin/carddisp.pl?gene=CSNK1A1' rel='noopener noreferrer' target='_blank'>CSNK1A1</a>
FV6	SNRNP70	0.422505	7.46327e-06	1.43963	0.820279	0.279	0.434	<a href='http://www.genecards.org/cgi-bin/carddisp.pl?gene=SNRNP70' rel='noopener noreferrer' target='_blank'>SNRNP70</a>
FV6	STBD1	0.421931	1	0.893423	0.413298	0.226	0.206	<a href='http://www.genecards.org/cgi-bin/carddisp.pl?gene=STBD1' rel='noopener noreferrer' target='_blank'>STBD1</a>
FV6	PKP4	0.421708	0.000370388	0.665995	0.243732	0.207	0.162	<a href='http://www.genecards.org/cgi-bin/carddisp.pl?gene=PKP4' rel='noopener noreferrer' target='_blank'>PKP4</a>
FV6	RC3H2	0.421686	0.000126555	1.47063	0.844456	0.286	0.433	<a href='http://www.genecards.org/cgi-bin/carddisp.pl?gene=RC3H2' rel='noopener noreferrer' target='_blank'>RC3H2</a>
FV6	LGR6	0.421317	4.93123e-34	0.49405	0.115671	0.154	0.061	<a href='http://www.genecards.org/cgi-bin/carddisp.pl?gene=LGR6' rel='noopener noreferrer' target='_blank'>LGR6</a>
FV6	PWWP2A	0.420867	1	0.746297	0.304441	0.147	0.195	<a href='http://www.genecards.org/cgi-bin/carddisp.pl?gene=PWWP2A' rel='noopener noreferrer' target='_blank'>PWWP2A</a>
FV6	TSC22D1	0.420368	1	2.62359	1.70767	0.425	0.557	<a href='http://www.genecards.org/cgi-bin/carddisp.pl?gene=TSC22D1' rel='noopener noreferrer' target='_blank'>TSC22D1</a>
FV6	ADARB1	0.420036	1	0.870339	0.397902	0.22	0.229	<a href='http://www.genecards.org/cgi-bin/carddisp.pl?gene=ADARB1' rel='noopener noreferrer' target='_blank'>ADARB1</a>
FV6	MICAL3	0.418651	1	0.832026	0.370582	0.183	0.227	<a href='http://www.genecards.org/cgi-bin/carddisp.pl?gene=MICAL3' rel='noopener noreferrer' target='_blank'>MICAL3</a>
FV6	ATP1A2	0.418615	1	3.01574	2.00435	0.466	0.608	<a href='http://www.genecards.org/cgi-bin/carddisp.pl?gene=ATP1A2' rel='noopener noreferrer' target='_blank'>ATP1A2</a>
FV6	LIMS2	0.418356	1.72444e-19	0.546944	0.157542	0.181	0.097	<a href='http://www.genecards.org/cgi-bin/carddisp.pl?gene=LIMS2' rel='noopener noreferrer' target='_blank'>LIMS2</a>
FV6	ZFP398	0.418174	0.682186	0.782854	0.334237	0.137	0.205	<a href='http://www.genecards.org/cgi-bin/carddisp.pl?gene=ZFP398' rel='noopener noreferrer' target='_blank'>ZFP398</a>
FV6	HSPB6	0.417837	7.33369e-41	0.433056	0.0727085	0.15	0.054	<a href='http://www.genecards.org/cgi-bin/carddisp.pl?gene=HSPB6' rel='noopener noreferrer' target='_blank'>HSPB6</a>
FV6	NFKB1	0.417321	1.11989e-07	1.34656	0.757135	0.255	0.411	<a href='http://www.genecards.org/cgi-bin/carddisp.pl?gene=NFKB1' rel='noopener noreferrer' target='_blank'>NFKB1</a>
FV6	GLS	0.416919	2.33254e-06	2.47185	1.6005	0.398	0.612	<a href='http://www.genecards.org/cgi-bin/carddisp.pl?gene=GLS' rel='noopener noreferrer' target='_blank'>GLS</a>
FV6	GM26917	0.415742	1	1.00631	0.503996	0.179	0.259	<a href='http://www.genecards.org/cgi-bin/carddisp.pl?gene=GM26917' rel='noopener noreferrer' target='_blank'>GM26917</a>
FV6	ARID5B	0.415466	1	1.54202	0.905948	0.335	0.425	<a href='http://www.genecards.org/cgi-bin/carddisp.pl?gene=ARID5B' rel='noopener noreferrer' target='_blank'>ARID5B</a>
FV6	PPP1CB	0.414581	1	2.36243	1.52262	0.434	0.621	<a href='http://www.genecards.org/cgi-bin/carddisp.pl?gene=PPP1CB' rel='noopener noreferrer' target='_blank'>PPP1CB</a>
FV6	DDX26B	0.414059	1	0.631451	0.224419	0.13	0.138	<a href='http://www.genecards.org/cgi-bin/carddisp.pl?gene=DDX26B' rel='noopener noreferrer' target='_blank'>DDX26B</a>
FV6	MIR143HG	0.413928	1.62329e-32	0.42059	0.0662624	0.13	0.048	<a href='http://www.genecards.org/cgi-bin/carddisp.pl?gene=MIR143HG' rel='noopener noreferrer' target='_blank'>MIR143HG</a>
FV6	DMXL1	0.412901	5.17846e-05	1.15735	0.62041	0.222	0.344	<a href='http://www.genecards.org/cgi-bin/carddisp.pl?gene=DMXL1' rel='noopener noreferrer' target='_blank'>DMXL1</a>
FV6	SRCAP	0.410402	1	0.546811	0.163842	0.102	0.108	<a href='http://www.genecards.org/cgi-bin/carddisp.pl?gene=SRCAP' rel='noopener noreferrer' target='_blank'>SRCAP</a>
FV6	FTO	0.409834	3.43804e-05	1.09503	0.576949	0.214	0.338	<a href='http://www.genecards.org/cgi-bin/carddisp.pl?gene=FTO' rel='noopener noreferrer' target='_blank'>FTO</a>
FV6	NES	0.409792	5.8818e-13	0.519584	0.14384	0.146	0.081	<a href='http://www.genecards.org/cgi-bin/carddisp.pl?gene=NES' rel='noopener noreferrer' target='_blank'>NES</a>
FV6	HOXB4	0.409633	3.63305e-08	1.59244	0.951628	0.258	0.414	<a href='http://www.genecards.org/cgi-bin/carddisp.pl?gene=HOXB4' rel='noopener noreferrer' target='_blank'>HOXB4</a>
FV6	TMEM245	0.409314	0.0147464	1.16186	0.627843	0.233	0.341	<a href='http://www.genecards.org/cgi-bin/carddisp.pl?gene=TMEM245' rel='noopener noreferrer' target='_blank'>TMEM245</a>
FV6	HNRNPA2B1	0.409239	0.43626	7.05786	5.06773	0.726	0.89	<a href='http://www.genecards.org/cgi-bin/carddisp.pl?gene=HNRNPA2B1' rel='noopener noreferrer' target='_blank'>HNRNPA2B1</a>
FV6	TANC2	0.408913	1	0.769878	0.333055	0.155	0.194	<a href='http://www.genecards.org/cgi-bin/carddisp.pl?gene=TANC2' rel='noopener noreferrer' target='_blank'>TANC2</a>
FV6	MAP4	0.408767	1	1.58643	0.948273	0.34	0.465	<a href='http://www.genecards.org/cgi-bin/carddisp.pl?gene=MAP4' rel='noopener noreferrer' target='_blank'>MAP4</a>
FV6	MCL1	0.407341	0.000273376	3.51486	2.40426	0.492	0.71	<a href='http://www.genecards.org/cgi-bin/carddisp.pl?gene=MCL1' rel='noopener noreferrer' target='_blank'>MCL1</a>
FV6	VWC2	0.407169	1	0.831901	0.38144	0.208	0.183	<a href='http://www.genecards.org/cgi-bin/carddisp.pl?gene=VWC2' rel='noopener noreferrer' target='_blank'>VWC2</a>
FV6	WHSC1	0.407138	1	0.699278	0.281456	0.135	0.18	<a href='http://www.genecards.org/cgi-bin/carddisp.pl?gene=WHSC1' rel='noopener noreferrer' target='_blank'>WHSC1</a>
FV6	BPTF	0.406915	0.000123123	2.27659	1.47132	0.394	0.595	<a href='http://www.genecards.org/cgi-bin/carddisp.pl?gene=BPTF' rel='noopener noreferrer' target='_blank'>BPTF</a>
FV6	MTSS1	0.406107	2.54133e-07	0.634214	0.233271	0.197	0.138	<a href='http://www.genecards.org/cgi-bin/carddisp.pl?gene=MTSS1' rel='noopener noreferrer' target='_blank'>MTSS1</a>
FV6	DDX5	0.405971	1.57835e-09	10.7464	7.86531	0.811	0.934	<a href='http://www.genecards.org/cgi-bin/carddisp.pl?gene=DDX5' rel='noopener noreferrer' target='_blank'>DDX5</a>
FV6	LCORL	0.405965	1	0.781735	0.344731	0.132	0.187	<a href='http://www.genecards.org/cgi-bin/carddisp.pl?gene=LCORL' rel='noopener noreferrer' target='_blank'>LCORL</a>
FV6	ESF1	0.404743	0.0125977	1.25828	0.705839	0.253	0.37	<a href='http://www.genecards.org/cgi-bin/carddisp.pl?gene=ESF1' rel='noopener noreferrer' target='_blank'>ESF1</a>
FV6	TCF12	0.404249	0.000117025	1.60333	0.967156	0.314	0.474	<a href='http://www.genecards.org/cgi-bin/carddisp.pl?gene=TCF12' rel='noopener noreferrer' target='_blank'>TCF12</a>
FV6	C1QB	0.402983	1	0.573041	0.18968	0.105	0.105	<a href='http://www.genecards.org/cgi-bin/carddisp.pl?gene=C1QB' rel='noopener noreferrer' target='_blank'>C1QB</a>
FV6	ZFP451	0.402854	2.72009e-07	1.24576	0.698607	0.237	0.385	<a href='http://www.genecards.org/cgi-bin/carddisp.pl?gene=ZFP451' rel='noopener noreferrer' target='_blank'>ZFP451</a>
FV6	ZRANB1	0.401653	8.21207e-05	1.15943	0.634672	0.23	0.354	<a href='http://www.genecards.org/cgi-bin/carddisp.pl?gene=ZRANB1' rel='noopener noreferrer' target='_blank'>ZRANB1</a>
FV6	PLD1	0.400924	0.106129	0.865387	0.412793	0.163	0.244	<a href='http://www.genecards.org/cgi-bin/carddisp.pl?gene=PLD1' rel='noopener noreferrer' target='_blank'>PLD1</a>
FV6	MAU2	0.400235	1	0.719748	0.303113	0.147	0.201	<a href='http://www.genecards.org/cgi-bin/carddisp.pl?gene=MAU2' rel='noopener noreferrer' target='_blank'>MAU2</a>
FV6	CALCRL	0.400126	4.85889e-16	0.481658	0.122789	0.145	0.076	<a href='http://www.genecards.org/cgi-bin/carddisp.pl?gene=CALCRL' rel='noopener noreferrer' target='_blank'>CALCRL</a>
FV6	INSR	0.399302	1	0.712769	0.298665	0.159	0.184	<a href='http://www.genecards.org/cgi-bin/carddisp.pl?gene=INSR' rel='noopener noreferrer' target='_blank'>INSR</a>
FV6	RRNAD1	0.398981	1	0.584298	0.201521	0.105	0.129	<a href='http://www.genecards.org/cgi-bin/carddisp.pl?gene=RRNAD1' rel='noopener noreferrer' target='_blank'>RRNAD1</a>
FV6	MYSM1	0.398916	0.000252673	1.09484	0.588789	0.207	0.326	<a href='http://www.genecards.org/cgi-bin/carddisp.pl?gene=MYSM1' rel='noopener noreferrer' target='_blank'>MYSM1</a>
FV6	WHSC1L1	0.398904	1.27511e-05	1.89597	1.1964	0.349	0.542	<a href='http://www.genecards.org/cgi-bin/carddisp.pl?gene=WHSC1L1' rel='noopener noreferrer' target='_blank'>WHSC1L1</a>
FV6	USP40	0.396193	1	0.647599	0.251946	0.114	0.159	<a href='http://www.genecards.org/cgi-bin/carddisp.pl?gene=USP40' rel='noopener noreferrer' target='_blank'>USP40</a>
FV6	TNS3	0.395563	1	0.988869	0.511924	0.25	0.282	<a href='http://www.genecards.org/cgi-bin/carddisp.pl?gene=TNS3' rel='noopener noreferrer' target='_blank'>TNS3</a>
FV6	BRD7	0.394317	4.2851e-07	1.2814	0.735805	0.245	0.391	<a href='http://www.genecards.org/cgi-bin/carddisp.pl?gene=BRD7' rel='noopener noreferrer' target='_blank'>BRD7</a>
FV6	FAM13C	0.394077	1	0.643243	0.250469	0.18	0.168	<a href='http://www.genecards.org/cgi-bin/carddisp.pl?gene=FAM13C' rel='noopener noreferrer' target='_blank'>FAM13C</a>
FV6	EPN2	0.393893	0.0175807	1.22759	0.69536	0.264	0.386	<a href='http://www.genecards.org/cgi-bin/carddisp.pl?gene=EPN2' rel='noopener noreferrer' target='_blank'>EPN2</a>
FV6	CLIC4	0.392795	1	2.94463	2.00444	0.456	0.665	<a href='http://www.genecards.org/cgi-bin/carddisp.pl?gene=CLIC4' rel='noopener noreferrer' target='_blank'>CLIC4</a>
FV6	NPY1R	0.392351	3.38525e-30	0.397492	0.0647315	0.112	0.039	<a href='http://www.genecards.org/cgi-bin/carddisp.pl?gene=NPY1R' rel='noopener noreferrer' target='_blank'>NPY1R</a>
FV6	UTRN	0.391889	1	1.19737	0.674686	0.262	0.36	<a href='http://www.genecards.org/cgi-bin/carddisp.pl?gene=UTRN' rel='noopener noreferrer' target='_blank'>UTRN</a>
FV6	GADD45B	0.391503	0.875241	3.07436	2.10603	0.411	0.576	<a href='http://www.genecards.org/cgi-bin/carddisp.pl?gene=GADD45B' rel='noopener noreferrer' target='_blank'>GADD45B</a>
FV6	JPH2	0.39141	1.50955e-16	0.46478	0.116725	0.154	0.082	<a href='http://www.genecards.org/cgi-bin/carddisp.pl?gene=JPH2' rel='noopener noreferrer' target='_blank'>JPH2</a>
FV6	ZFOS1	0.390788	1.55262e-12	1.20899	0.684825	0.2	0.356	<a href='http://www.genecards.org/cgi-bin/carddisp.pl?gene=ZFOS1' rel='noopener noreferrer' target='_blank'>ZFOS1</a>
FV6	BAZ2B	0.390337	0.00192878	1.31447	0.76583	0.266	0.393	<a href='http://www.genecards.org/cgi-bin/carddisp.pl?gene=BAZ2B' rel='noopener noreferrer' target='_blank'>BAZ2B</a>
FV6	FBXO30	0.389233	1	0.667515	0.273207	0.168	0.179	<a href='http://www.genecards.org/cgi-bin/carddisp.pl?gene=FBXO30' rel='noopener noreferrer' target='_blank'>FBXO30</a>
FV6	HSPB7	0.388957	2.92511e-08	0.612709	0.231596	0.199	0.136	<a href='http://www.genecards.org/cgi-bin/carddisp.pl?gene=HSPB7' rel='noopener noreferrer' target='_blank'>HSPB7</a>
FV6	SLC4A3	0.388172	0.353588	0.50261	0.14814	0.14	0.108	<a href='http://www.genecards.org/cgi-bin/carddisp.pl?gene=SLC4A3' rel='noopener noreferrer' target='_blank'>SLC4A3</a>
FV6	LUC7L	0.387753	0.0101937	1.05054	0.567268	0.219	0.326	<a href='http://www.genecards.org/cgi-bin/carddisp.pl?gene=LUC7L' rel='noopener noreferrer' target='_blank'>LUC7L</a>
FV6	DAB2IP	0.387595	1	0.964301	0.501517	0.248	0.307	<a href='http://www.genecards.org/cgi-bin/carddisp.pl?gene=DAB2IP' rel='noopener noreferrer' target='_blank'>DAB2IP</a>
FV6	KLF4	0.387462	3.34638e-10	6.01649	4.36392	0.493	0.732	<a href='http://www.genecards.org/cgi-bin/carddisp.pl?gene=KLF4' rel='noopener noreferrer' target='_blank'>KLF4</a>
FV6	RAPGEF6	0.38707	2.82593e-06	1.57118	0.966133	0.302	0.461	<a href='http://www.genecards.org/cgi-bin/carddisp.pl?gene=RAPGEF6' rel='noopener noreferrer' target='_blank'>RAPGEF6</a>
FV6	CNOT4	0.386242	0.00737671	1.42688	0.856858	0.303	0.443	<a href='http://www.genecards.org/cgi-bin/carddisp.pl?gene=CNOT4' rel='noopener noreferrer' target='_blank'>CNOT4</a>
FV6	UVRAG	0.3858	1.02567e-05	0.993824	0.525982	0.2	0.314	<a href='http://www.genecards.org/cgi-bin/carddisp.pl?gene=UVRAG' rel='noopener noreferrer' target='_blank'>UVRAG</a>
FV6	RALGAPA1	0.384669	1	0.69832	0.300836	0.158	0.203	<a href='http://www.genecards.org/cgi-bin/carddisp.pl?gene=RALGAPA1' rel='noopener noreferrer' target='_blank'>RALGAPA1</a>
FV6	TES	0.384394	3.73817e-52	0.36988	0.0494661	0.118	0.031	<a href='http://www.genecards.org/cgi-bin/carddisp.pl?gene=TES' rel='noopener noreferrer' target='_blank'>TES</a>
FV6	SRRM1	0.384346	0.0145825	2.73315	1.86007	0.461	0.68	<a href='http://www.genecards.org/cgi-bin/carddisp.pl?gene=SRRM1' rel='noopener noreferrer' target='_blank'>SRRM1</a>
FV6	MBNL1	0.383865	0.00037964	7.62043	5.60654	0.728	0.884	<a href='http://www.genecards.org/cgi-bin/carddisp.pl?gene=MBNL1' rel='noopener noreferrer' target='_blank'>MBNL1</a>
FV6	SEMA5A	0.381519	1	1.16735	0.663721	0.287	0.338	<a href='http://www.genecards.org/cgi-bin/carddisp.pl?gene=SEMA5A' rel='noopener noreferrer' target='_blank'>SEMA5A</a>
FV6	RSU1	0.38116	1	2.5228	1.70487	0.458	0.656	<a href='http://www.genecards.org/cgi-bin/carddisp.pl?gene=RSU1' rel='noopener noreferrer' target='_blank'>RSU1</a>
FV6	PCM1	0.380993	8.28623e-07	2.04848	1.34096	0.365	0.557	<a href='http://www.genecards.org/cgi-bin/carddisp.pl?gene=PCM1' rel='noopener noreferrer' target='_blank'>PCM1</a>
FV6	PLEKHH2	0.380792	0.06345	0.79867	0.381408	0.153	0.23	<a href='http://www.genecards.org/cgi-bin/carddisp.pl?gene=PLEKHH2' rel='noopener noreferrer' target='_blank'>PLEKHH2</a>
FV6	SPEG	0.380769	2.35283e-19	0.438258	0.104623	0.148	0.073	<a href='http://www.genecards.org/cgi-bin/carddisp.pl?gene=SPEG' rel='noopener noreferrer' target='_blank'>SPEG</a>
FV6	UBAP2L	0.380607	5.08635e-07	1.74762	1.11049	0.334	0.524	<a href='http://www.genecards.org/cgi-bin/carddisp.pl?gene=UBAP2L' rel='noopener noreferrer' target='_blank'>UBAP2L</a>
FV6	IGF1R	0.378927	0.0615188	1.62929	1.02194	0.317	0.459	<a href='http://www.genecards.org/cgi-bin/carddisp.pl?gene=IGF1R' rel='noopener noreferrer' target='_blank'>IGF1R</a>
FV6	GOLGB1	0.378866	0.0140243	2.86085	1.96915	0.452	0.663	<a href='http://www.genecards.org/cgi-bin/carddisp.pl?gene=GOLGB1' rel='noopener noreferrer' target='_blank'>GOLGB1</a>
FV6	SBNO1	0.378186	2.73009e-06	1.43415	0.872848	0.289	0.448	<a href='http://www.genecards.org/cgi-bin/carddisp.pl?gene=SBNO1' rel='noopener noreferrer' target='_blank'>SBNO1</a>
FV6	HJURP	0.377945	1.29739e-05	1.11945	0.63099	0.219	0.346	<a href='http://www.genecards.org/cgi-bin/carddisp.pl?gene=HJURP' rel='noopener noreferrer' target='_blank'>HJURP</a>
FV6	TTC28	0.377645	1	2.14871	1.42354	0.405	0.573	<a href='http://www.genecards.org/cgi-bin/carddisp.pl?gene=TTC28' rel='noopener noreferrer' target='_blank'>TTC28</a>
FV6	FNBP4	0.376038	1	0.696918	0.307561	0.144	0.206	<a href='http://www.genecards.org/cgi-bin/carddisp.pl?gene=FNBP4' rel='noopener noreferrer' target='_blank'>FNBP4</a>
FV6	LUC7L3	0.375963	3.2841e-06	1.7738	1.13746	0.337	0.515	<a href='http://www.genecards.org/cgi-bin/carddisp.pl?gene=LUC7L3' rel='noopener noreferrer' target='_blank'>LUC7L3</a>
FV6	MSI2	0.37579	0.000390522	1.11459	0.629681	0.228	0.343	<a href='http://www.genecards.org/cgi-bin/carddisp.pl?gene=MSI2' rel='noopener noreferrer' target='_blank'>MSI2</a>
FV6	BCL9L	0.37554	1	0.861835	0.435133	0.208	0.282	<a href='http://www.genecards.org/cgi-bin/carddisp.pl?gene=BCL9L' rel='noopener noreferrer' target='_blank'>BCL9L</a>
FV6	ZEB2	0.37525	2.81003e-07	3.89861	2.77669	0.485	0.734	<a href='http://www.genecards.org/cgi-bin/carddisp.pl?gene=ZEB2' rel='noopener noreferrer' target='_blank'>ZEB2</a>
FV6	ZFAND5	0.375232	4.99614e-08	2.10518	1.39403	0.366	0.568	<a href='http://www.genecards.org/cgi-bin/carddisp.pl?gene=ZFAND5' rel='noopener noreferrer' target='_blank'>ZFAND5</a>
FV6	CERS4	0.374319	0.00185615	1.08716	0.610184	0.23	0.343	<a href='http://www.genecards.org/cgi-bin/carddisp.pl?gene=CERS4' rel='noopener noreferrer' target='_blank'>CERS4</a>
FV6	SUN2	0.373789	1	0.842991	0.422334	0.241	0.257	<a href='http://www.genecards.org/cgi-bin/carddisp.pl?gene=SUN2' rel='noopener noreferrer' target='_blank'>SUN2</a>
FV6	BOD1L	0.373683	0.00596136	1.78874	1.15237	0.356	0.518	<a href='http://www.genecards.org/cgi-bin/carddisp.pl?gene=BOD1L' rel='noopener noreferrer' target='_blank'>BOD1L</a>
FV6	DIAPH2	0.373301	0.702177	1.19477	0.694395	0.27	0.377	<a href='http://www.genecards.org/cgi-bin/carddisp.pl?gene=DIAPH2' rel='noopener noreferrer' target='_blank'>DIAPH2</a>
FV6	FRMD4A	0.37298	0.228169	0.841286	0.421814	0.166	0.245	<a href='http://www.genecards.org/cgi-bin/carddisp.pl?gene=FRMD4A' rel='noopener noreferrer' target='_blank'>FRMD4A</a>
FV6	KIF13B	0.372059	0.000447362	0.805673	0.395205	0.148	0.238	<a href='http://www.genecards.org/cgi-bin/carddisp.pl?gene=KIF13B' rel='noopener noreferrer' target='_blank'>KIF13B</a>
FV6	CHUK	0.372014	0.537915	0.742795	0.346663	0.147	0.217	<a href='http://www.genecards.org/cgi-bin/carddisp.pl?gene=CHUK' rel='noopener noreferrer' target='_blank'>CHUK</a>
FV6	LBH	0.371713	1	3.71494	2.64401	0.47	0.637	<a href='http://www.genecards.org/cgi-bin/carddisp.pl?gene=LBH' rel='noopener noreferrer' target='_blank'>LBH</a>
FV6	PLEKHA5	0.371564	1	0.811566	0.40024	0.19	0.245	<a href='http://www.genecards.org/cgi-bin/carddisp.pl?gene=PLEKHA5' rel='noopener noreferrer' target='_blank'>PLEKHA5</a>
FV6	ZBTB38	0.371356	1	2.6782	1.84345	0.45	0.651	<a href='http://www.genecards.org/cgi-bin/carddisp.pl?gene=ZBTB38' rel='noopener noreferrer' target='_blank'>ZBTB38</a>
FV6	TEAD1	0.371006	0.000700064	1.45557	0.898752	0.293	0.433	<a href='http://www.genecards.org/cgi-bin/carddisp.pl?gene=TEAD1' rel='noopener noreferrer' target='_blank'>TEAD1</a>
FV6	POSTN	0.370867	0.0080023	2.02479	1.33912	0.273	0.23	<a href='http://www.genecards.org/cgi-bin/carddisp.pl?gene=POSTN' rel='noopener noreferrer' target='_blank'>POSTN</a>
FV6	COL27A1	0.368368	1	0.647655	0.27637	0.118	0.157	<a href='http://www.genecards.org/cgi-bin/carddisp.pl?gene=COL27A1' rel='noopener noreferrer' target='_blank'>COL27A1</a>
FV6	TRIM24	0.368336	1	1.02921	0.571979	0.225	0.307	<a href='http://www.genecards.org/cgi-bin/carddisp.pl?gene=TRIM24' rel='noopener noreferrer' target='_blank'>TRIM24</a>
FV6	ATXN7	0.368335	1	0.754897	0.359477	0.158	0.22	<a href='http://www.genecards.org/cgi-bin/carddisp.pl?gene=ATXN7' rel='noopener noreferrer' target='_blank'>ATXN7</a>
FV6	SYNPO	0.367942	0.69999	1.53588	0.965022	0.311	0.433	<a href='http://www.genecards.org/cgi-bin/carddisp.pl?gene=SYNPO' rel='noopener noreferrer' target='_blank'>SYNPO</a>
FV6	AMN1	0.367802	1	0.685096	0.305886	0.119	0.176	<a href='http://www.genecards.org/cgi-bin/carddisp.pl?gene=AMN1' rel='noopener noreferrer' target='_blank'>AMN1</a>
FV6	KANSL1L	0.367714	1	0.731797	0.342159	0.177	0.218	<a href='http://www.genecards.org/cgi-bin/carddisp.pl?gene=KANSL1L' rel='noopener noreferrer' target='_blank'>KANSL1L</a>
FV6	ATP2A2	0.367686	1	3.22908	2.27764	0.507	0.713	<a href='http://www.genecards.org/cgi-bin/carddisp.pl?gene=ATP2A2' rel='noopener noreferrer' target='_blank'>ATP2A2</a>
FV6	MAP3K7CL	0.367372	3.52906e-41	0.376374	0.0669558	0.14	0.048	<a href='http://www.genecards.org/cgi-bin/carddisp.pl?gene=MAP3K7CL' rel='noopener noreferrer' target='_blank'>MAP3K7CL</a>
FV6	TSC22D4	0.366557	1.83519e-09	1.32931	0.806689	0.264	0.43	<a href='http://www.genecards.org/cgi-bin/carddisp.pl?gene=TSC22D4' rel='noopener noreferrer' target='_blank'>TSC22D4</a>
FV6	MSL2	0.36644	0.0840434	0.882917	0.460567	0.191	0.281	<a href='http://www.genecards.org/cgi-bin/carddisp.pl?gene=MSL2' rel='noopener noreferrer' target='_blank'>MSL2</a>
FV6	IER2	0.366281	1	5.95766	4.39761	0.553	0.773	<a href='http://www.genecards.org/cgi-bin/carddisp.pl?gene=IER2' rel='noopener noreferrer' target='_blank'>IER2</a>
FV6	GCC2	0.366085	5.13635e-08	1.04481	0.586535	0.191	0.319	<a href='http://www.genecards.org/cgi-bin/carddisp.pl?gene=GCC2' rel='noopener noreferrer' target='_blank'>GCC2</a>
FV6	ROCK2	0.36588	1	3.08617	2.17085	0.485	0.679	<a href='http://www.genecards.org/cgi-bin/carddisp.pl?gene=ROCK2' rel='noopener noreferrer' target='_blank'>ROCK2</a>
FV6	INO80D	0.364808	1.64582e-06	1.03925	0.583626	0.204	0.33	<a href='http://www.genecards.org/cgi-bin/carddisp.pl?gene=INO80D' rel='noopener noreferrer' target='_blank'>INO80D</a>
FV6	STAG1	0.364509	1.88581e-09	1.38155	0.849829	0.269	0.437	<a href='http://www.genecards.org/cgi-bin/carddisp.pl?gene=STAG1' rel='noopener noreferrer' target='_blank'>STAG1</a>
FV6	GATAD2B	0.364186	6.5433e-05	1.61267	1.0298	0.333	0.503	<a href='http://www.genecards.org/cgi-bin/carddisp.pl?gene=GATAD2B' rel='noopener noreferrer' target='_blank'>GATAD2B</a>
FV6	ANKHD1	0.363749	0.000367861	1.00736	0.560003	0.207	0.322	<a href='http://www.genecards.org/cgi-bin/carddisp.pl?gene=ANKHD1' rel='noopener noreferrer' target='_blank'>ANKHD1</a>
FV6	RASSF3	0.363269	1	0.625938	0.264006	0.198	0.171	<a href='http://www.genecards.org/cgi-bin/carddisp.pl?gene=RASSF3' rel='noopener noreferrer' target='_blank'>RASSF3</a>
FV6	ABHD18	0.363144	1	0.505776	0.170693	0.086	0.106	<a href='http://www.genecards.org/cgi-bin/carddisp.pl?gene=ABHD18' rel='noopener noreferrer' target='_blank'>ABHD18</a>
FV6	GABRE	0.362962	1	0.627648	0.265604	0.148	0.141	<a href='http://www.genecards.org/cgi-bin/carddisp.pl?gene=GABRE' rel='noopener noreferrer' target='_blank'>GABRE</a>
FV6	DDX3X	0.362677	0.0495773	3.60927	2.58473	0.509	0.738	<a href='http://www.genecards.org/cgi-bin/carddisp.pl?gene=DDX3X' rel='noopener noreferrer' target='_blank'>DDX3X</a>
FV6	GIT2	0.362618	0.000105972	0.930803	0.501686	0.18	0.286	<a href='http://www.genecards.org/cgi-bin/carddisp.pl?gene=GIT2' rel='noopener noreferrer' target='_blank'>GIT2</a>
FV6	ARHGAP17	0.362534	1	0.857034	0.444396	0.188	0.265	<a href='http://www.genecards.org/cgi-bin/carddisp.pl?gene=ARHGAP17' rel='noopener noreferrer' target='_blank'>ARHGAP17</a>
FV6	ZCCHC11	0.362523	1.18932e-06	1.27865	0.772341	0.259	0.405	<a href='http://www.genecards.org/cgi-bin/carddisp.pl?gene=ZCCHC11' rel='noopener noreferrer' target='_blank'>ZCCHC11</a>
FV6	NRIP1	0.362495	8.35383e-10	3.47227	2.47862	0.438	0.674	<a href='http://www.genecards.org/cgi-bin/carddisp.pl?gene=NRIP1' rel='noopener noreferrer' target='_blank'>NRIP1</a>
FV6	ADAM33	0.362474	1	0.741027	0.354222	0.131	0.156	<a href='http://www.genecards.org/cgi-bin/carddisp.pl?gene=ADAM33' rel='noopener noreferrer' target='_blank'>ADAM33</a>
FV6	RBBP6	0.362336	0.00280095	1.38409	0.854595	0.299	0.435	<a href='http://www.genecards.org/cgi-bin/carddisp.pl?gene=RBBP6' rel='noopener noreferrer' target='_blank'>RBBP6</a>
FV6	SSBP2	0.362072	9.3521e-05	1.58084	1.00801	0.317	0.481	<a href='http://www.genecards.org/cgi-bin/carddisp.pl?gene=SSBP2' rel='noopener noreferrer' target='_blank'>SSBP2</a>
FV6	ACIN1	0.361757	0.000638915	1.77362	1.15847	0.357	0.531	<a href='http://www.genecards.org/cgi-bin/carddisp.pl?gene=ACIN1' rel='noopener noreferrer' target='_blank'>ACIN1</a>
FV6	ATF3	0.360409	1	1.00089	0.558581	0.164	0.199	<a href='http://www.genecards.org/cgi-bin/carddisp.pl?gene=ATF3' rel='noopener noreferrer' target='_blank'>ATF3</a>
FV6	BDP1	0.35998	1.49764e-05	0.928974	0.503009	0.184	0.295	<a href='http://www.genecards.org/cgi-bin/carddisp.pl?gene=BDP1' rel='noopener noreferrer' target='_blank'>BDP1</a>
FV6	CDC42BPA	0.359203	1.35855e-07	2.16046	1.46388	0.38	0.582	<a href='http://www.genecards.org/cgi-bin/carddisp.pl?gene=CDC42BPA' rel='noopener noreferrer' target='_blank'>CDC42BPA</a>
FV6	SWT1	0.358905	0.00278214	0.947735	0.518759	0.196	0.298	<a href='http://www.genecards.org/cgi-bin/carddisp.pl?gene=SWT1' rel='noopener noreferrer' target='_blank'>SWT1</a>
FV6	TRRAP	0.358482	0.000320223	0.700086	0.326041	0.129	0.215	<a href='http://www.genecards.org/cgi-bin/carddisp.pl?gene=TRRAP' rel='noopener noreferrer' target='_blank'>TRRAP</a>
FV6	MBTD1	0.357591	1	0.69779	0.325069	0.145	0.203	<a href='http://www.genecards.org/cgi-bin/carddisp.pl?gene=MBTD1' rel='noopener noreferrer' target='_blank'>MBTD1</a>
FV6	CLASP1	0.357272	1	0.755067	0.370075	0.174	0.237	<a href='http://www.genecards.org/cgi-bin/carddisp.pl?gene=CLASP1' rel='noopener noreferrer' target='_blank'>CLASP1</a>
FV6	GM26669	0.357245	1	0.615664	0.261274	0.132	0.153	<a href='http://www.genecards.org/cgi-bin/carddisp.pl?gene=GM26669' rel='noopener noreferrer' target='_blank'>GM26669</a>
FV6	LRRK1	0.356687	8.47808e-16	1.27357	0.775561	0.226	0.411	<a href='http://www.genecards.org/cgi-bin/carddisp.pl?gene=LRRK1' rel='noopener noreferrer' target='_blank'>LRRK1</a>
FV6	RBM26	0.356159	1.14899e-07	1.09516	0.636824	0.222	0.358	<a href='http://www.genecards.org/cgi-bin/carddisp.pl?gene=RBM26' rel='noopener noreferrer' target='_blank'>RBM26</a>
FV6	U2SURP	0.355845	1.75569e-05	1.92369	1.28461	0.361	0.56	<a href='http://www.genecards.org/cgi-bin/carddisp.pl?gene=U2SURP' rel='noopener noreferrer' target='_blank'>U2SURP</a>
FV6	CAV1	0.35573	1	1.26542	0.770365	0.283	0.336	<a href='http://www.genecards.org/cgi-bin/carddisp.pl?gene=CAV1' rel='noopener noreferrer' target='_blank'>CAV1</a>
FV6	RSBN1L	0.35502	0.0473816	1.16819	0.69522	0.262	0.378	<a href='http://www.genecards.org/cgi-bin/carddisp.pl?gene=RSBN1L' rel='noopener noreferrer' target='_blank'>RSBN1L</a>
FV6	SCAI	0.35497	1	0.640932	0.283022	0.119	0.172	<a href='http://www.genecards.org/cgi-bin/carddisp.pl?gene=SCAI' rel='noopener noreferrer' target='_blank'>SCAI</a>
FV6	TLE4	0.354178	1	0.566051	0.225146	0.126	0.143	<a href='http://www.genecards.org/cgi-bin/carddisp.pl?gene=TLE4' rel='noopener noreferrer' target='_blank'>TLE4</a>
FV6	SF3B1	0.353376	1	3.4115	2.4531	0.535	0.75	<a href='http://www.genecards.org/cgi-bin/carddisp.pl?gene=SF3B1' rel='noopener noreferrer' target='_blank'>SF3B1</a>
FV6	DNAJA1	0.353218	1	6.11238	4.56783	0.622	0.841	<a href='http://www.genecards.org/cgi-bin/carddisp.pl?gene=DNAJA1' rel='noopener noreferrer' target='_blank'>DNAJA1</a>
FV6	DOCK10	0.352945	0.00167806	0.921725	0.50468	0.173	0.265	<a href='http://www.genecards.org/cgi-bin/carddisp.pl?gene=DOCK10' rel='noopener noreferrer' target='_blank'>DOCK10</a>
FV6	RBFOX2	0.352492	0.0232889	1.5413	0.990418	0.34	0.495	<a href='http://www.genecards.org/cgi-bin/carddisp.pl?gene=RBFOX2' rel='noopener noreferrer' target='_blank'>RBFOX2</a>
FV6	AKAP8L	0.352415	0.00534991	0.804163	0.41315	0.17	0.261	<a href='http://www.genecards.org/cgi-bin/carddisp.pl?gene=AKAP8L' rel='noopener noreferrer' target='_blank'>AKAP8L</a>
FV6	EPT1	0.351192	1	0.560556	0.223376	0.097	0.145	<a href='http://www.genecards.org/cgi-bin/carddisp.pl?gene=EPT1' rel='noopener noreferrer' target='_blank'>EPT1</a>
FV6	RUNX1	0.351083	0.00966134	1.03621	0.596381	0.161	0.249	<a href='http://www.genecards.org/cgi-bin/carddisp.pl?gene=RUNX1' rel='noopener noreferrer' target='_blank'>RUNX1</a>
FV6	ERC1	0.351	1	0.75448	0.375584	0.179	0.25	<a href='http://www.genecards.org/cgi-bin/carddisp.pl?gene=ERC1' rel='noopener noreferrer' target='_blank'>ERC1</a>
FV6	PPP2R3A	0.350521	1	0.739068	0.363953	0.169	0.226	<a href='http://www.genecards.org/cgi-bin/carddisp.pl?gene=PPP2R3A' rel='noopener noreferrer' target='_blank'>PPP2R3A</a>
FV6	SH3PXD2A	0.350176	1	1.22501	0.745497	0.277	0.377	<a href='http://www.genecards.org/cgi-bin/carddisp.pl?gene=SH3PXD2A' rel='noopener noreferrer' target='_blank'>SH3PXD2A</a>
FV6	PURA	0.349925	1	4.85368	3.59294	0.615	0.83	<a href='http://www.genecards.org/cgi-bin/carddisp.pl?gene=PURA' rel='noopener noreferrer' target='_blank'>PURA</a>
FV6	AFF4	0.349538	0.0424323	2.14922	1.47162	0.406	0.6	<a href='http://www.genecards.org/cgi-bin/carddisp.pl?gene=AFF4' rel='noopener noreferrer' target='_blank'>AFF4</a>
FV6	TTC19	0.34923	9.73456e-07	0.979857	0.554194	0.203	0.329	<a href='http://www.genecards.org/cgi-bin/carddisp.pl?gene=TTC19' rel='noopener noreferrer' target='_blank'>TTC19</a>
FV6	HTT	0.34755	1	0.5839	0.244815	0.124	0.165	<a href='http://www.genecards.org/cgi-bin/carddisp.pl?gene=HTT' rel='noopener noreferrer' target='_blank'>HTT</a>
FV6	DCAF8	0.347519	1.92063e-11	1.37587	0.867275	0.271	0.454	<a href='http://www.genecards.org/cgi-bin/carddisp.pl?gene=DCAF8' rel='noopener noreferrer' target='_blank'>DCAF8</a>
FV6	PHF14	0.347509	3.99549e-06	0.955728	0.537085	0.191	0.309	<a href='http://www.genecards.org/cgi-bin/carddisp.pl?gene=PHF14' rel='noopener noreferrer' target='_blank'>PHF14</a>
FV6	HES1	0.347259	0.416697	1.32171	0.825039	0.244	0.337	<a href='http://www.genecards.org/cgi-bin/carddisp.pl?gene=HES1' rel='noopener noreferrer' target='_blank'>HES1</a>
FV6	FOXP2	0.346559	0.0456063	3.12414	2.24346	0.459	0.674	<a href='http://www.genecards.org/cgi-bin/carddisp.pl?gene=FOXP2' rel='noopener noreferrer' target='_blank'>FOXP2</a>
FV6	EXOC6B	0.346557	0.0109218	0.711978	0.3464	0.145	0.224	<a href='http://www.genecards.org/cgi-bin/carddisp.pl?gene=EXOC6B' rel='noopener noreferrer' target='_blank'>EXOC6B</a>
FV6	STK38	0.346424	8.61743e-06	1.09275	0.646014	0.222	0.352	<a href='http://www.genecards.org/cgi-bin/carddisp.pl?gene=STK38' rel='noopener noreferrer' target='_blank'>STK38</a>
FV6	ATR	0.346109	1	0.547273	0.217245	0.099	0.135	<a href='http://www.genecards.org/cgi-bin/carddisp.pl?gene=ATR' rel='noopener noreferrer' target='_blank'>ATR</a>
FV6	PRPF39	0.346082	0.0995133	0.805312	0.420271	0.177	0.258	<a href='http://www.genecards.org/cgi-bin/carddisp.pl?gene=PRPF39' rel='noopener noreferrer' target='_blank'>PRPF39</a>
FV6	EPB41	0.345934	1	0.625224	0.278723	0.186	0.175	<a href='http://www.genecards.org/cgi-bin/carddisp.pl?gene=EPB41' rel='noopener noreferrer' target='_blank'>EPB41</a>
FV6	MECP2	0.34551	0.778447	1.19326	0.72616	0.273	0.386	<a href='http://www.genecards.org/cgi-bin/carddisp.pl?gene=MECP2' rel='noopener noreferrer' target='_blank'>MECP2</a>
FV6	2410089E03RIK	0.345304	0.000125143	0.757676	0.383541	0.143	0.236	<a href='http://www.genecards.org/cgi-bin/carddisp.pl?gene=2410089E03RIK' rel='noopener noreferrer' target='_blank'>2410089E03RIK</a>
FV6	ARID5A	0.345212	1	0.532118	0.206071	0.111	0.137	<a href='http://www.genecards.org/cgi-bin/carddisp.pl?gene=ARID5A' rel='noopener noreferrer' target='_blank'>ARID5A</a>
FV6	ID1	0.344907	0.00401437	1.93197	1.30851	0.263	0.382	<a href='http://www.genecards.org/cgi-bin/carddisp.pl?gene=ID1' rel='noopener noreferrer' target='_blank'>ID1</a>
FV6	GPC6	0.344132	1	3.34576	2.42351	0.488	0.702	<a href='http://www.genecards.org/cgi-bin/carddisp.pl?gene=GPC6' rel='noopener noreferrer' target='_blank'>GPC6</a>
FV6	ZMYM5	0.344129	7.10981e-09	1.17789	0.715703	0.239	0.385	<a href='http://www.genecards.org/cgi-bin/carddisp.pl?gene=ZMYM5' rel='noopener noreferrer' target='_blank'>ZMYM5</a>
FV6	CBX6	0.343891	6.91049e-05	1.42163	0.908038	0.303	0.457	<a href='http://www.genecards.org/cgi-bin/carddisp.pl?gene=CBX6' rel='noopener noreferrer' target='_blank'>CBX6</a>
FV6	TCF7L2	0.343616	3.44312e-08	1.56144	1.01858	0.302	0.477	<a href='http://www.genecards.org/cgi-bin/carddisp.pl?gene=TCF7L2' rel='noopener noreferrer' target='_blank'>TCF7L2</a>
FV6	USP24	0.343449	1.01444e-08	0.966341	0.549781	0.181	0.311	<a href='http://www.genecards.org/cgi-bin/carddisp.pl?gene=USP24' rel='noopener noreferrer' target='_blank'>USP24</a>
FV6	MLXIP	0.343239	1	0.546697	0.219214	0.116	0.143	<a href='http://www.genecards.org/cgi-bin/carddisp.pl?gene=MLXIP' rel='noopener noreferrer' target='_blank'>MLXIP</a>
FV6	PDE5A	0.342513	1	1.41972	0.908349	0.303	0.413	<a href='http://www.genecards.org/cgi-bin/carddisp.pl?gene=PDE5A' rel='noopener noreferrer' target='_blank'>PDE5A</a>
FV6	HNRNPR	0.342268	1.72401e-09	1.7797	1.19263	0.337	0.534	<a href='http://www.genecards.org/cgi-bin/carddisp.pl?gene=HNRNPR' rel='noopener noreferrer' target='_blank'>HNRNPR</a>
FV6	DHX30	0.341831	1	0.799688	0.420024	0.177	0.253	<a href='http://www.genecards.org/cgi-bin/carddisp.pl?gene=DHX30' rel='noopener noreferrer' target='_blank'>DHX30</a>
FV6	SBF2	0.341711	5.41446e-07	1.04846	0.616452	0.216	0.351	<a href='http://www.genecards.org/cgi-bin/carddisp.pl?gene=SBF2' rel='noopener noreferrer' target='_blank'>SBF2</a>
FV6	CCDC141	0.341449	0.0965014	0.407155	0.110595	0.113	0.08	<a href='http://www.genecards.org/cgi-bin/carddisp.pl?gene=CCDC141' rel='noopener noreferrer' target='_blank'>CCDC141</a>
FV6	RPS6KB1	0.340814	9.5502e-09	1.14801	0.696061	0.228	0.379	<a href='http://www.genecards.org/cgi-bin/carddisp.pl?gene=RPS6KB1' rel='noopener noreferrer' target='_blank'>RPS6KB1</a>
FV6	RIF1	0.340731	0.00316665	0.898878	0.499432	0.187	0.28	<a href='http://www.genecards.org/cgi-bin/carddisp.pl?gene=RIF1' rel='noopener noreferrer' target='_blank'>RIF1</a>
FV6	ARHGAP5	0.339623	3.94832e-05	2.08777	1.44011	0.387	0.587	<a href='http://www.genecards.org/cgi-bin/carddisp.pl?gene=ARHGAP5' rel='noopener noreferrer' target='_blank'>ARHGAP5</a>
FV6	SLC30A9	0.338735	0.0297746	0.787495	0.413434	0.18	0.263	<a href='http://www.genecards.org/cgi-bin/carddisp.pl?gene=SLC30A9' rel='noopener noreferrer' target='_blank'>SLC30A9</a>
FV6	ASPH	0.338627	0.0137838	1.47538	0.957518	0.325	0.47	<a href='http://www.genecards.org/cgi-bin/carddisp.pl?gene=ASPH' rel='noopener noreferrer' target='_blank'>ASPH</a>
FV6	NOX4	0.338463	0.895526	2.18537	1.51925	0.375	0.528	<a href='http://www.genecards.org/cgi-bin/carddisp.pl?gene=NOX4' rel='noopener noreferrer' target='_blank'>NOX4</a>
FV6	ATP11B	0.338102	0.000105799	0.898833	0.502131	0.188	0.297	<a href='http://www.genecards.org/cgi-bin/carddisp.pl?gene=ATP11B' rel='noopener noreferrer' target='_blank'>ATP11B</a>
FV6	SETBP1	0.337583	2.04419e-05	1.88796	1.28544	0.349	0.523	<a href='http://www.genecards.org/cgi-bin/carddisp.pl?gene=SETBP1' rel='noopener noreferrer' target='_blank'>SETBP1</a>
FV6	TGFB1I1	0.336884	1	1.49987	0.97927	0.344	0.48	<a href='http://www.genecards.org/cgi-bin/carddisp.pl?gene=TGFB1I1' rel='noopener noreferrer' target='_blank'>TGFB1I1</a>
FV6	LCOR	0.336773	1	0.48596	0.176598	0.101	0.121	<a href='http://www.genecards.org/cgi-bin/carddisp.pl?gene=LCOR' rel='noopener noreferrer' target='_blank'>LCOR</a>
FV6	GM37494	0.336606	4.07047e-05	0.857247	0.470757	0.165	0.269	<a href='http://www.genecards.org/cgi-bin/carddisp.pl?gene=GM37494' rel='noopener noreferrer' target='_blank'>GM37494</a>
FV6	SNAPC3	0.336483	1	0.517106	0.201502	0.105	0.137	<a href='http://www.genecards.org/cgi-bin/carddisp.pl?gene=SNAPC3' rel='noopener noreferrer' target='_blank'>SNAPC3</a>
FV6	SLC5A3	0.335978	1	0.901338	0.50633	0.181	0.235	<a href='http://www.genecards.org/cgi-bin/carddisp.pl?gene=SLC5A3' rel='noopener noreferrer' target='_blank'>SLC5A3</a>
FV6	MAP1A	0.334991	0.228719	0.946508	0.54317	0.224	0.32	<a href='http://www.genecards.org/cgi-bin/carddisp.pl?gene=MAP1A' rel='noopener noreferrer' target='_blank'>MAP1A</a>
FV6	2003-08-01	0.334892	0.000388228	0.916356	0.51937	0.19	0.294	<a href='http://www.genecards.org/cgi-bin/carddisp.pl?gene=AGO3' rel='noopener noreferrer' target='_blank'>AGO3</a>
FV6	SPOPL	0.334422	0.205356	0.707571	0.354278	0.15	0.221	<a href='http://www.genecards.org/cgi-bin/carddisp.pl?gene=SPOPL' rel='noopener noreferrer' target='_blank'>SPOPL</a>
FV6	BC005537	0.334115	4.39668e-09	2.22117	1.55526	0.393	0.615	<a href='http://www.genecards.org/cgi-bin/carddisp.pl?gene=BC005537' rel='noopener noreferrer' target='_blank'>BC005537</a>
FV6	UBP1	0.333319	0.0542933	0.772142	0.406564	0.173	0.256	<a href='http://www.genecards.org/cgi-bin/carddisp.pl?gene=UBP1' rel='noopener noreferrer' target='_blank'>UBP1</a>
FV6	CACNA1C	0.332962	1	0.511806	0.20023	0.119	0.135	<a href='http://www.genecards.org/cgi-bin/carddisp.pl?gene=CACNA1C' rel='noopener noreferrer' target='_blank'>CACNA1C</a>
FV6	NR4A1	0.332824	9.79127e-05	1.97537	1.36239	0.263	0.391	<a href='http://www.genecards.org/cgi-bin/carddisp.pl?gene=NR4A1' rel='noopener noreferrer' target='_blank'>NR4A1</a>
FV6	ATP13A3	0.332415	0.192015	0.95908	0.555913	0.228	0.324	<a href='http://www.genecards.org/cgi-bin/carddisp.pl?gene=ATP13A3' rel='noopener noreferrer' target='_blank'>ATP13A3</a>
FV6	ZEB1	0.332193	2.79455e-06	1.75053	1.18482	0.337	0.513	<a href='http://www.genecards.org/cgi-bin/carddisp.pl?gene=ZEB1' rel='noopener noreferrer' target='_blank'>ZEB1</a>
FV6	ZC2HC1A	0.332173	1	1.13888	0.698998	0.286	0.376	<a href='http://www.genecards.org/cgi-bin/carddisp.pl?gene=ZC2HC1A' rel='noopener noreferrer' target='_blank'>ZC2HC1A</a>
FV6	ARHGEF17	0.331801	1	0.643801	0.306072	0.193	0.203	<a href='http://www.genecards.org/cgi-bin/carddisp.pl?gene=ARHGEF17' rel='noopener noreferrer' target='_blank'>ARHGEF17</a>
FV6	SPECC1	0.331082	1	0.454745	0.156436	0.139	0.111	<a href='http://www.genecards.org/cgi-bin/carddisp.pl?gene=SPECC1' rel='noopener noreferrer' target='_blank'>SPECC1</a>
FV6	FOSL2	0.33078	1.83921e-05	0.96946	0.56593	0.188	0.302	<a href='http://www.genecards.org/cgi-bin/carddisp.pl?gene=FOSL2' rel='noopener noreferrer' target='_blank'>FOSL2</a>
FV6	RICTOR	0.329982	0.180697	0.59529	0.269128	0.12	0.183	<a href='http://www.genecards.org/cgi-bin/carddisp.pl?gene=RICTOR' rel='noopener noreferrer' target='_blank'>RICTOR</a>
FV6	FILIP1	0.329929	1.96332e-13	0.363936	0.0851143	0.112	0.055	<a href='http://www.genecards.org/cgi-bin/carddisp.pl?gene=FILIP1' rel='noopener noreferrer' target='_blank'>FILIP1</a>
FV6	PRKG1	0.329609	0.00157534	0.499529	0.193254	0.176	0.132	<a href='http://www.genecards.org/cgi-bin/carddisp.pl?gene=PRKG1' rel='noopener noreferrer' target='_blank'>PRKG1</a>
FV6	KAT6B	0.328612	0.00124468	0.970651	0.569233	0.219	0.329	<a href='http://www.genecards.org/cgi-bin/carddisp.pl?gene=KAT6B' rel='noopener noreferrer' target='_blank'>KAT6B</a>
FV6	SLC20A1	0.328515	0.0724842	0.529938	0.218375	0.085	0.139	<a href='http://www.genecards.org/cgi-bin/carddisp.pl?gene=SLC20A1' rel='noopener noreferrer' target='_blank'>SLC20A1</a>
FV6	SAT1	0.328138	5.25074e-06	4.71791	3.55468	0.523	0.768	<a href='http://www.genecards.org/cgi-bin/carddisp.pl?gene=SAT1' rel='noopener noreferrer' target='_blank'>SAT1</a>
FV6	BHLHE40	0.328003	2.02389e-15	2.08903	1.46084	0.298	0.508	<a href='http://www.genecards.org/cgi-bin/carddisp.pl?gene=BHLHE40' rel='noopener noreferrer' target='_blank'>BHLHE40</a>
FV6	BRD1	0.327924	0.000121978	1.13871	0.703876	0.264	0.397	<a href='http://www.genecards.org/cgi-bin/carddisp.pl?gene=BRD1' rel='noopener noreferrer' target='_blank'>BRD1</a>
FV6	ARHGEF12	0.327045	3.13735e-07	2.15434	1.51454	0.401	0.61	<a href='http://www.genecards.org/cgi-bin/carddisp.pl?gene=ARHGEF12' rel='noopener noreferrer' target='_blank'>ARHGEF12</a>
FV6	IER3	0.326703	0.0878136	4.02807	3.00917	0.478	0.657	<a href='http://www.genecards.org/cgi-bin/carddisp.pl?gene=IER3' rel='noopener noreferrer' target='_blank'>IER3</a>
FV6	CPSF6	0.326317	1.23087e-06	0.934107	0.542586	0.197	0.32	<a href='http://www.genecards.org/cgi-bin/carddisp.pl?gene=CPSF6' rel='noopener noreferrer' target='_blank'>CPSF6</a>
FV6	FCHO2	0.326004	6.34854e-10	1.24599	0.791721	0.257	0.423	<a href='http://www.genecards.org/cgi-bin/carddisp.pl?gene=FCHO2' rel='noopener noreferrer' target='_blank'>FCHO2</a>
FV6	RASL12	0.32541	0.0176771	0.421812	0.134707	0.132	0.093	<a href='http://www.genecards.org/cgi-bin/carddisp.pl?gene=RASL12' rel='noopener noreferrer' target='_blank'>RASL12</a>
FV6	E130102H24RIK	0.325043	1	0.454601	0.161171	0.089	0.103	<a href='http://www.genecards.org/cgi-bin/carddisp.pl?gene=E130102H24RIK' rel='noopener noreferrer' target='_blank'>E130102H24RIK</a>
FV6	CSNK1G1	0.324723	0.0285682	0.769507	0.412866	0.165	0.248	<a href='http://www.genecards.org/cgi-bin/carddisp.pl?gene=CSNK1G1' rel='noopener noreferrer' target='_blank'>CSNK1G1</a>
FV6	TCF25	0.324563	0.11283	3.09261	2.26812	0.504	0.736	<a href='http://www.genecards.org/cgi-bin/carddisp.pl?gene=TCF25' rel='noopener noreferrer' target='_blank'>TCF25</a>
FV6	PPIP5K1	0.324239	1	0.445978	0.154931	0.095	0.104	<a href='http://www.genecards.org/cgi-bin/carddisp.pl?gene=PPIP5K1' rel='noopener noreferrer' target='_blank'>PPIP5K1</a>
FV6	TRIP11	0.324116	1.48903e-11	1.98274	1.38257	0.351	0.567	<a href='http://www.genecards.org/cgi-bin/carddisp.pl?gene=TRIP11' rel='noopener noreferrer' target='_blank'>TRIP11</a>
FV6	IKZF2	0.324035	1	0.503318	0.200899	0.089	0.121	<a href='http://www.genecards.org/cgi-bin/carddisp.pl?gene=IKZF2' rel='noopener noreferrer' target='_blank'>IKZF2</a>
FV6	SAMD9L	0.323983	3.20733e-10	1.14503	0.713581	0.219	0.368	<a href='http://www.genecards.org/cgi-bin/carddisp.pl?gene=SAMD9L' rel='noopener noreferrer' target='_blank'>SAMD9L</a>
FV6	EHBP1L1	0.323082	1	0.619913	0.294895	0.197	0.204	<a href='http://www.genecards.org/cgi-bin/carddisp.pl?gene=EHBP1L1' rel='noopener noreferrer' target='_blank'>EHBP1L1</a>
FV6	CTDSPL2	0.323067	0.00324505	0.767802	0.413126	0.169	0.26	<a href='http://www.genecards.org/cgi-bin/carddisp.pl?gene=CTDSPL2' rel='noopener noreferrer' target='_blank'>CTDSPL2</a>
FV6	CLOCK	0.322683	2.34208e-11	1.31085	0.847716	0.257	0.429	<a href='http://www.genecards.org/cgi-bin/carddisp.pl?gene=CLOCK' rel='noopener noreferrer' target='_blank'>CLOCK</a>
FV6	DIDO1	0.322254	0.0200713	0.743247	0.394283	0.169	0.253	<a href='http://www.genecards.org/cgi-bin/carddisp.pl?gene=DIDO1' rel='noopener noreferrer' target='_blank'>DIDO1</a>
FV6	ITGA7	0.32216	2.95601e-96	0.273989	0.0190271	0.103	0.014	<a href='http://www.genecards.org/cgi-bin/carddisp.pl?gene=ITGA7' rel='noopener noreferrer' target='_blank'>ITGA7</a>
FV6	IFRD1	0.321541	2.03822e-08	2.08393	1.46781	0.365	0.57	<a href='http://www.genecards.org/cgi-bin/carddisp.pl?gene=IFRD1' rel='noopener noreferrer' target='_blank'>IFRD1</a>
FV6	ZFP157	0.321478	1	0.506577	0.205638	0.093	0.13	<a href='http://www.genecards.org/cgi-bin/carddisp.pl?gene=ZFP157' rel='noopener noreferrer' target='_blank'>ZFP157</a>
FV6	PLEKHO1	0.320754	4.40094e-24	0.329386	0.0643743	0.116	0.047	<a href='http://www.genecards.org/cgi-bin/carddisp.pl?gene=PLEKHO1' rel='noopener noreferrer' target='_blank'>PLEKHO1</a>
FV6	SMCHD1	0.320438	1.40546e-06	1.43151	0.94722	0.3	0.471	<a href='http://www.genecards.org/cgi-bin/carddisp.pl?gene=SMCHD1' rel='noopener noreferrer' target='_blank'>SMCHD1</a>
FV6	WAPL	0.319912	2.467e-07	1.32042	0.858933	0.289	0.451	<a href='http://www.genecards.org/cgi-bin/carddisp.pl?gene=WAPL' rel='noopener noreferrer' target='_blank'>WAPL</a>
FV6	SAFB	0.319648	0.000366784	1.04225	0.636385	0.248	0.368	<a href='http://www.genecards.org/cgi-bin/carddisp.pl?gene=SAFB' rel='noopener noreferrer' target='_blank'>SAFB</a>
FV6	RAF1	0.319243	0.317245	0.853703	0.485725	0.212	0.303	<a href='http://www.genecards.org/cgi-bin/carddisp.pl?gene=RAF1' rel='noopener noreferrer' target='_blank'>RAF1</a>
FV6	MLLT4	0.318584	3.3797e-15	1.60554	1.08927	0.294	0.505	<a href='http://www.genecards.org/cgi-bin/carddisp.pl?gene=MLLT4' rel='noopener noreferrer' target='_blank'>MLLT4</a>
FV6	GAPVD1	0.317912	5.72968e-06	1.0443	0.639998	0.231	0.36	<a href='http://www.genecards.org/cgi-bin/carddisp.pl?gene=GAPVD1' rel='noopener noreferrer' target='_blank'>GAPVD1</a>
FV6	ARHGEF1	0.317836	0.000370017	0.895658	0.520834	0.201	0.307	<a href='http://www.genecards.org/cgi-bin/carddisp.pl?gene=ARHGEF1' rel='noopener noreferrer' target='_blank'>ARHGEF1</a>
FV6	CDK11B	0.317836	1.176e-05	1.11755	0.698852	0.254	0.391	<a href='http://www.genecards.org/cgi-bin/carddisp.pl?gene=CDK11B' rel='noopener noreferrer' target='_blank'>CDK11B</a>
FV6	GM12216	0.317607	2.46154e-05	0.623622	0.302793	0.097	0.176	<a href='http://www.genecards.org/cgi-bin/carddisp.pl?gene=GM12216' rel='noopener noreferrer' target='_blank'>GM12216</a>
FV6	RNPC3	0.317416	0.263373	0.677903	0.346527	0.146	0.214	<a href='http://www.genecards.org/cgi-bin/carddisp.pl?gene=RNPC3' rel='noopener noreferrer' target='_blank'>RNPC3</a>
FV6	UBE2D3	0.317052	1	4.44642	3.37189	0.58	0.825	<a href='http://www.genecards.org/cgi-bin/carddisp.pl?gene=UBE2D3' rel='noopener noreferrer' target='_blank'>UBE2D3</a>
FV6	BAZ1B	0.316567	9.27892e-09	1.49022	0.999592	0.299	0.478	<a href='http://www.genecards.org/cgi-bin/carddisp.pl?gene=BAZ1B' rel='noopener noreferrer' target='_blank'>BAZ1B</a>
FV6	RPRD2	0.315651	2.04804e-07	0.830924	0.471126	0.171	0.288	<a href='http://www.genecards.org/cgi-bin/carddisp.pl?gene=RPRD2' rel='noopener noreferrer' target='_blank'>RPRD2</a>
FV6	CREB5	0.315178	7.89811e-08	1.81816	1.2651	0.261	0.419	<a href='http://www.genecards.org/cgi-bin/carddisp.pl?gene=CREB5' rel='noopener noreferrer' target='_blank'>CREB5</a>
FV6	GUF1	0.3149	1	0.495835	0.202512	0.098	0.136	<a href='http://www.genecards.org/cgi-bin/carddisp.pl?gene=GUF1' rel='noopener noreferrer' target='_blank'>GUF1</a>
FV6	MSRB3	0.314636	1	1.04602	0.645112	0.278	0.368	<a href='http://www.genecards.org/cgi-bin/carddisp.pl?gene=MSRB3' rel='noopener noreferrer' target='_blank'>MSRB3</a>
FV6	METAP1D	0.314571	0.00694507	0.61793	0.300961	0.12	0.193	<a href='http://www.genecards.org/cgi-bin/carddisp.pl?gene=METAP1D' rel='noopener noreferrer' target='_blank'>METAP1D</a>
FV6	PAN3	0.314218	5.84016e-06	0.792343	0.441557	0.159	0.263	<a href='http://www.genecards.org/cgi-bin/carddisp.pl?gene=PAN3' rel='noopener noreferrer' target='_blank'>PAN3</a>
FV6	4931406P16RIK	0.314181	0.000531216	1.05149	0.650027	0.234	0.354	<a href='http://www.genecards.org/cgi-bin/carddisp.pl?gene=4931406P16RIK' rel='noopener noreferrer' target='_blank'>4931406P16RIK</a>
FV6	CDK8	0.313789	3.83972e-06	0.70987	0.375635	0.139	0.236	<a href='http://www.genecards.org/cgi-bin/carddisp.pl?gene=CDK8' rel='noopener noreferrer' target='_blank'>CDK8</a>
FV6	COL4A6	0.313066	0.0587411	1.60002	1.09283	0.32	0.45	<a href='http://www.genecards.org/cgi-bin/carddisp.pl?gene=COL4A6' rel='noopener noreferrer' target='_blank'>COL4A6</a>
FV6	CCDC42	0.31284	2.44497e-11	0.375269	0.107168	0.123	0.066	<a href='http://www.genecards.org/cgi-bin/carddisp.pl?gene=CCDC42' rel='noopener noreferrer' target='_blank'>CCDC42</a>
FV6	CDH13	0.312198	1	0.803777	0.452787	0.192	0.219	<a href='http://www.genecards.org/cgi-bin/carddisp.pl?gene=CDH13' rel='noopener noreferrer' target='_blank'>CDH13</a>
FV6	MED13	0.312139	2.56407e-09	1.25153	0.813484	0.261	0.43	<a href='http://www.genecards.org/cgi-bin/carddisp.pl?gene=MED13' rel='noopener noreferrer' target='_blank'>MED13</a>
FV6	FGL2	0.312036	1	3.68742	2.77573	0.446	0.634	<a href='http://www.genecards.org/cgi-bin/carddisp.pl?gene=FGL2' rel='noopener noreferrer' target='_blank'>FGL2</a>
FV6	EEA1	0.310758	3.32784e-08	1.65638	1.14162	0.33	0.513	<a href='http://www.genecards.org/cgi-bin/carddisp.pl?gene=EEA1' rel='noopener noreferrer' target='_blank'>EEA1</a>
FV6	LAMC3	0.31034	1	1.20006	0.774241	0.193	0.252	<a href='http://www.genecards.org/cgi-bin/carddisp.pl?gene=LAMC3' rel='noopener noreferrer' target='_blank'>LAMC3</a>
FV6	MFGE8	0.309943	1	3.59115	2.70356	0.501	0.759	<a href='http://www.genecards.org/cgi-bin/carddisp.pl?gene=MFGE8' rel='noopener noreferrer' target='_blank'>MFGE8</a>
FV6	D430042O09RIK	0.30969	0.614865	0.568107	0.265173	0.108	0.162	<a href='http://www.genecards.org/cgi-bin/carddisp.pl?gene=D430042O09RIK' rel='noopener noreferrer' target='_blank'>D430042O09RIK</a>
FV6	TMCC3	0.309539	9.41951e-09	2.25692	1.62801	0.374	0.584	<a href='http://www.genecards.org/cgi-bin/carddisp.pl?gene=TMCC3' rel='noopener noreferrer' target='_blank'>TMCC3</a>
FV6	CRTC3	0.309455	2.14792e-05	1.37024	0.91266	0.302	0.461	<a href='http://www.genecards.org/cgi-bin/carddisp.pl?gene=CRTC3' rel='noopener noreferrer' target='_blank'>CRTC3</a>
FV6	ANGEL2	0.309275	2.65624e-06	0.908998	0.540651	0.193	0.31	<a href='http://www.genecards.org/cgi-bin/carddisp.pl?gene=ANGEL2' rel='noopener noreferrer' target='_blank'>ANGEL2</a>
FV6	COPA	0.309232	3.47758e-09	2.53895	1.85619	0.434	0.678	<a href='http://www.genecards.org/cgi-bin/carddisp.pl?gene=COPA' rel='noopener noreferrer' target='_blank'>COPA</a>
FV6	LRRCC1	0.30885	1	0.62553	0.312265	0.141	0.201	<a href='http://www.genecards.org/cgi-bin/carddisp.pl?gene=LRRCC1' rel='noopener noreferrer' target='_blank'>LRRCC1</a>
FV6	PTRF	0.308735	1	3.46926	2.60826	0.493	0.735	<a href='http://www.genecards.org/cgi-bin/carddisp.pl?gene=PTRF' rel='noopener noreferrer' target='_blank'>PTRF</a>
FV6	EMILIN1	0.308728	0.035582	1.64135	1.1325	0.347	0.503	<a href='http://www.genecards.org/cgi-bin/carddisp.pl?gene=EMILIN1' rel='noopener noreferrer' target='_blank'>EMILIN1</a>
FV6	SMARCAD1	0.308719	0.0415471	0.739323	0.404257	0.169	0.252	<a href='http://www.genecards.org/cgi-bin/carddisp.pl?gene=SMARCAD1' rel='noopener noreferrer' target='_blank'>SMARCAD1</a>
FV6	PKDCC	0.308316	1	0.492222	0.205095	0.152	0.13	<a href='http://www.genecards.org/cgi-bin/carddisp.pl?gene=PKDCC' rel='noopener noreferrer' target='_blank'>PKDCC</a>
FV6	VCPIP1	0.308163	8.95713e-07	0.859976	0.502246	0.184	0.303	<a href='http://www.genecards.org/cgi-bin/carddisp.pl?gene=VCPIP1' rel='noopener noreferrer' target='_blank'>VCPIP1</a>
FV6	UPF2	0.308054	0.0212072	0.723373	0.392021	0.158	0.241	<a href='http://www.genecards.org/cgi-bin/carddisp.pl?gene=UPF2' rel='noopener noreferrer' target='_blank'>UPF2</a>
FV6	SMC5	0.307962	7.17927e-07	0.768595	0.428639	0.152	0.257	<a href='http://www.genecards.org/cgi-bin/carddisp.pl?gene=SMC5' rel='noopener noreferrer' target='_blank'>SMC5</a>
FV6	FLT1	0.307855	1	0.724011	0.392728	0.181	0.192	<a href='http://www.genecards.org/cgi-bin/carddisp.pl?gene=FLT1' rel='noopener noreferrer' target='_blank'>FLT1</a>
FV6	MSRB1	0.307802	0.248031	0.974028	0.594762	0.247	0.358	<a href='http://www.genecards.org/cgi-bin/carddisp.pl?gene=MSRB1' rel='noopener noreferrer' target='_blank'>MSRB1</a>
FV6	RASGRP2	0.307733	3.29143e-10	0.349176	0.0900125	0.116	0.062	<a href='http://www.genecards.org/cgi-bin/carddisp.pl?gene=RASGRP2' rel='noopener noreferrer' target='_blank'>RASGRP2</a>
FV6	CACNB2	0.307563	1.39629e-07	0.339898	0.0826449	0.102	0.056	<a href='http://www.genecards.org/cgi-bin/carddisp.pl?gene=CACNB2' rel='noopener noreferrer' target='_blank'>CACNB2</a>
FV6	CD2AP	0.306978	8.615e-15	1.5835	1.08833	0.295	0.506	<a href='http://www.genecards.org/cgi-bin/carddisp.pl?gene=CD2AP' rel='noopener noreferrer' target='_blank'>CD2AP</a>
FV6	TBCK	0.306952	0.089703	0.558895	0.260129	0.113	0.176	<a href='http://www.genecards.org/cgi-bin/carddisp.pl?gene=TBCK' rel='noopener noreferrer' target='_blank'>TBCK</a>
FV6	TULP4	0.306832	2.48213e-10	2.26893	1.64266	0.392	0.611	<a href='http://www.genecards.org/cgi-bin/carddisp.pl?gene=TULP4' rel='noopener noreferrer' target='_blank'>TULP4</a>
FV6	SCLT1	0.306536	1	0.512946	0.22334	0.097	0.144	<a href='http://www.genecards.org/cgi-bin/carddisp.pl?gene=SCLT1' rel='noopener noreferrer' target='_blank'>SCLT1</a>
FV6	SUPT20	0.306436	0.201795	0.82883	0.478859	0.2	0.287	<a href='http://www.genecards.org/cgi-bin/carddisp.pl?gene=SUPT20' rel='noopener noreferrer' target='_blank'>SUPT20</a>
FV6	TRIM12A	0.306269	0.599467	0.619992	0.310137	0.126	0.186	<a href='http://www.genecards.org/cgi-bin/carddisp.pl?gene=TRIM12A' rel='noopener noreferrer' target='_blank'>TRIM12A</a>
FV6	PARD3B	0.306221	1.20227e-06	0.831652	0.481362	0.173	0.285	<a href='http://www.genecards.org/cgi-bin/carddisp.pl?gene=PARD3B' rel='noopener noreferrer' target='_blank'>PARD3B</a>
FV6	ATXN2	0.306211	2.11302e-07	0.922107	0.554528	0.2	0.326	<a href='http://www.genecards.org/cgi-bin/carddisp.pl?gene=ATXN2' rel='noopener noreferrer' target='_blank'>ATXN2</a>
FV6	TSPAN2	0.305971	2.1777e-19	0.326743	0.0731994	0.115	0.05	<a href='http://www.genecards.org/cgi-bin/carddisp.pl?gene=TSPAN2' rel='noopener noreferrer' target='_blank'>TSPAN2</a>
FV6	GM26532	0.305683	1.53813e-09	1.13442	0.726868	0.153	0.272	<a href='http://www.genecards.org/cgi-bin/carddisp.pl?gene=GM26532' rel='noopener noreferrer' target='_blank'>GM26532</a>
FV6	TMEM87B	0.305273	0.000320962	0.869531	0.512991	0.201	0.308	<a href='http://www.genecards.org/cgi-bin/carddisp.pl?gene=TMEM87B' rel='noopener noreferrer' target='_blank'>TMEM87B</a>
FV6	DMTF1	0.305149	2.76905e-05	0.705324	0.380219	0.144	0.239	<a href='http://www.genecards.org/cgi-bin/carddisp.pl?gene=DMTF1' rel='noopener noreferrer' target='_blank'>DMTF1</a>
FV6	LHFP	0.305098	1	5.38617	4.16888	0.576	0.818	<a href='http://www.genecards.org/cgi-bin/carddisp.pl?gene=LHFP' rel='noopener noreferrer' target='_blank'>LHFP</a>
FV6	RCOR3	0.304745	0.00305769	0.804069	0.460548	0.184	0.278	<a href='http://www.genecards.org/cgi-bin/carddisp.pl?gene=RCOR3' rel='noopener noreferrer' target='_blank'>RCOR3</a>
FV6	ZZEF1	0.304237	0.574382	0.648738	0.335264	0.145	0.211	<a href='http://www.genecards.org/cgi-bin/carddisp.pl?gene=ZZEF1' rel='noopener noreferrer' target='_blank'>ZZEF1</a>
FV6	DICER1	0.304133	0.0316893	0.675246	0.35683	0.154	0.229	<a href='http://www.genecards.org/cgi-bin/carddisp.pl?gene=DICER1' rel='noopener noreferrer' target='_blank'>DICER1</a>
FV6	ATP2C1	0.302903	1.32147e-06	0.967041	0.594521	0.218	0.344	<a href='http://www.genecards.org/cgi-bin/carddisp.pl?gene=ATP2C1' rel='noopener noreferrer' target='_blank'>ATP2C1</a>
FV6	HSPA2	0.30248	1	0.537975	0.247078	0.159	0.158	<a href='http://www.genecards.org/cgi-bin/carddisp.pl?gene=HSPA2' rel='noopener noreferrer' target='_blank'>HSPA2</a>
FV6	NOTCH3	0.301464	0.0320707	0.453729	0.179597	0.127	0.09	<a href='http://www.genecards.org/cgi-bin/carddisp.pl?gene=NOTCH3' rel='noopener noreferrer' target='_blank'>NOTCH3</a>
FV6	YTHDC1	0.301231	4.48741e-08	1.34075	0.899655	0.287	0.452	<a href='http://www.genecards.org/cgi-bin/carddisp.pl?gene=YTHDC1' rel='noopener noreferrer' target='_blank'>YTHDC1</a>
FV6	EHD4	0.300975	1	0.586267	0.287578	0.185	0.189	<a href='http://www.genecards.org/cgi-bin/carddisp.pl?gene=EHD4' rel='noopener noreferrer' target='_blank'>EHD4</a>
FV6	IQGAP1	0.300893	1	2.91617	2.17895	0.478	0.685	<a href='http://www.genecards.org/cgi-bin/carddisp.pl?gene=IQGAP1' rel='noopener noreferrer' target='_blank'>IQGAP1</a>
FV6	GTF3C2	0.300828	0.00161942	0.762293	0.430605	0.168	0.261	<a href='http://www.genecards.org/cgi-bin/carddisp.pl?gene=GTF3C2' rel='noopener noreferrer' target='_blank'>GTF3C2</a>
FV6	WLS	0.30045	0.00537476	2.82274	2.10406	0.466	0.686	<a href='http://www.genecards.org/cgi-bin/carddisp.pl?gene=WLS' rel='noopener noreferrer' target='_blank'>WLS</a>
FV6	KALRN	0.30038	5.43998e-07	0.333272	0.0826682	0.104	0.059	<a href='http://www.genecards.org/cgi-bin/carddisp.pl?gene=KALRN' rel='noopener noreferrer' target='_blank'>KALRN</a>
FV6	NR2C2	0.300108	2.43698e-08	0.856201	0.507591	0.177	0.3	<a href='http://www.genecards.org/cgi-bin/carddisp.pl?gene=NR2C2' rel='noopener noreferrer' target='_blank'>NR2C2</a>
FV6	TIAL1	0.299951	1.37243e-07	0.992941	0.618826	0.219	0.357	<a href='http://www.genecards.org/cgi-bin/carddisp.pl?gene=TIAL1' rel='noopener noreferrer' target='_blank'>TIAL1</a>
FV6	CLU	0.299838	1	1.38006	0.933426	0.262	0.26	<a href='http://www.genecards.org/cgi-bin/carddisp.pl?gene=CLU' rel='noopener noreferrer' target='_blank'>CLU</a>
FV6	TOB1	0.299785	5.41833e-07	1.15058	0.747077	0.23	0.364	<a href='http://www.genecards.org/cgi-bin/carddisp.pl?gene=TOB1' rel='noopener noreferrer' target='_blank'>TOB1</a>
FV6	NVL	0.299608	0.000546941	0.655966	0.345428	0.139	0.223	<a href='http://www.genecards.org/cgi-bin/carddisp.pl?gene=NVL' rel='noopener noreferrer' target='_blank'>NVL</a>
FV6	RAI1	0.298996	0.0400714	0.564628	0.271758	0.119	0.183	<a href='http://www.genecards.org/cgi-bin/carddisp.pl?gene=RAI1' rel='noopener noreferrer' target='_blank'>RAI1</a>
FV6	ARAF	0.298903	7.57129e-06	0.941417	0.57812	0.222	0.349	<a href='http://www.genecards.org/cgi-bin/carddisp.pl?gene=ARAF' rel='noopener noreferrer' target='_blank'>ARAF</a>
FV6	RASA2	0.298734	5.76177e-06	0.774487	0.442597	0.164	0.267	<a href='http://www.genecards.org/cgi-bin/carddisp.pl?gene=RASA2' rel='noopener noreferrer' target='_blank'>RASA2</a>
FV6	ZRANB2	0.298522	1.80613e-06	1.44769	0.990181	0.311	0.478	<a href='http://www.genecards.org/cgi-bin/carddisp.pl?gene=ZRANB2' rel='noopener noreferrer' target='_blank'>ZRANB2</a>
FV6	SERTAD2	0.298514	4.8848e-05	1.0002	0.626342	0.236	0.359	<a href='http://www.genecards.org/cgi-bin/carddisp.pl?gene=SERTAD2' rel='noopener noreferrer' target='_blank'>SERTAD2</a>
FV6	WWP2	0.298509	1	0.547458	0.258227	0.15	0.163	<a href='http://www.genecards.org/cgi-bin/carddisp.pl?gene=WWP2' rel='noopener noreferrer' target='_blank'>WWP2</a>
FV6	ATF7	0.298025	2.13206e-07	0.974397	0.605905	0.212	0.349	<a href='http://www.genecards.org/cgi-bin/carddisp.pl?gene=ATF7' rel='noopener noreferrer' target='_blank'>ATF7</a>
FV6	KLHDC8B	0.297292	1	0.462463	0.190121	0.135	0.132	<a href='http://www.genecards.org/cgi-bin/carddisp.pl?gene=KLHDC8B' rel='noopener noreferrer' target='_blank'>KLHDC8B</a>
FV6	BCL7A	0.296943	1	0.458396	0.187098	0.101	0.127	<a href='http://www.genecards.org/cgi-bin/carddisp.pl?gene=BCL7A' rel='noopener noreferrer' target='_blank'>BCL7A</a>
FV6	TRMT1L	0.296897	1	0.530282	0.245651	0.118	0.162	<a href='http://www.genecards.org/cgi-bin/carddisp.pl?gene=TRMT1L' rel='noopener noreferrer' target='_blank'>TRMT1L</a>
FV6	ATP1B2	0.296376	0.268139	0.440514	0.173004	0.146	0.112	<a href='http://www.genecards.org/cgi-bin/carddisp.pl?gene=ATP1B2' rel='noopener noreferrer' target='_blank'>ATP1B2</a>
FV6	RBM28	0.2963	1.33127e-06	0.959309	0.595541	0.211	0.341	<a href='http://www.genecards.org/cgi-bin/carddisp.pl?gene=RBM28' rel='noopener noreferrer' target='_blank'>RBM28</a>
FV6	KLHL24	0.29591	5.89094e-05	0.912423	0.557781	0.204	0.315	<a href='http://www.genecards.org/cgi-bin/carddisp.pl?gene=KLHL24' rel='noopener noreferrer' target='_blank'>KLHL24</a>
FV6	AEBP2	0.295847	0.740463	0.772097	0.44354	0.201	0.284	<a href='http://www.genecards.org/cgi-bin/carddisp.pl?gene=AEBP2' rel='noopener noreferrer' target='_blank'>AEBP2</a>
FV6	PHF20L1	0.295556	2.92065e-11	1.03019	0.654111	0.214	0.365	<a href='http://www.genecards.org/cgi-bin/carddisp.pl?gene=PHF20L1' rel='noopener noreferrer' target='_blank'>PHF20L1</a>
FV6	GM6483	0.295549	0.025011	0.633643	0.331031	0.139	0.214	<a href='http://www.genecards.org/cgi-bin/carddisp.pl?gene=GM6483' rel='noopener noreferrer' target='_blank'>GM6483</a>
FV6	QK	0.295528	7.1543e-07	2.20231	1.60916	0.416	0.621	<a href='http://www.genecards.org/cgi-bin/carddisp.pl?gene=QK' rel='noopener noreferrer' target='_blank'>QK</a>
FV6	RBM33	0.295264	1	0.641601	0.337779	0.154	0.214	<a href='http://www.genecards.org/cgi-bin/carddisp.pl?gene=RBM33' rel='noopener noreferrer' target='_blank'>RBM33</a>
FV6	USP48	0.294958	8.94744e-06	0.741116	0.419177	0.163	0.268	<a href='http://www.genecards.org/cgi-bin/carddisp.pl?gene=USP48' rel='noopener noreferrer' target='_blank'>USP48</a>
FV6	PHYKPL	0.294874	1	0.459303	0.189541	0.097	0.128	<a href='http://www.genecards.org/cgi-bin/carddisp.pl?gene=PHYKPL' rel='noopener noreferrer' target='_blank'>PHYKPL</a>
FV6	MIER1	0.294657	1.552e-10	1.87616	1.34484	0.363	0.576	<a href='http://www.genecards.org/cgi-bin/carddisp.pl?gene=MIER1' rel='noopener noreferrer' target='_blank'>MIER1</a>
FV6	ZFP800	0.294522	2.68414e-06	0.686161	0.374798	0.143	0.241	<a href='http://www.genecards.org/cgi-bin/carddisp.pl?gene=ZFP800' rel='noopener noreferrer' target='_blank'>ZFP800</a>
FV6	CPEB4	0.294436	0.000913294	0.816111	0.480841	0.189	0.289	<a href='http://www.genecards.org/cgi-bin/carddisp.pl?gene=CPEB4' rel='noopener noreferrer' target='_blank'>CPEB4</a>
FV6	ITPKB	0.293998	0.00135557	0.701684	0.387959	0.158	0.245	<a href='http://www.genecards.org/cgi-bin/carddisp.pl?gene=ITPKB' rel='noopener noreferrer' target='_blank'>ITPKB</a>
FV6	TMEM47	0.293917	1	1.36396	0.928243	0.319	0.449	<a href='http://www.genecards.org/cgi-bin/carddisp.pl?gene=TMEM47' rel='noopener noreferrer' target='_blank'>TMEM47</a>
FV6	MPRIP	0.293593	0.239589	2.50127	1.85658	0.439	0.669	<a href='http://www.genecards.org/cgi-bin/carddisp.pl?gene=MPRIP' rel='noopener noreferrer' target='_blank'>MPRIP</a>
FV6	SSH2	0.29359	1.76601e-19	0.968654	0.606164	0.154	0.324	<a href='http://www.genecards.org/cgi-bin/carddisp.pl?gene=SSH2' rel='noopener noreferrer' target='_blank'>SSH2</a>
FV6	ZC3H13	0.293575	3.05578e-10	1.09874	0.712314	0.233	0.389	<a href='http://www.genecards.org/cgi-bin/carddisp.pl?gene=ZC3H13' rel='noopener noreferrer' target='_blank'>ZC3H13</a>
FV6	UBE3A	0.293461	1.35836e-08	2.32053	1.70936	0.417	0.648	<a href='http://www.genecards.org/cgi-bin/carddisp.pl?gene=UBE3A' rel='noopener noreferrer' target='_blank'>UBE3A</a>
FV6	FAT1	0.293454	0.235272	1.91011	1.37449	0.371	0.528	<a href='http://www.genecards.org/cgi-bin/carddisp.pl?gene=FAT1' rel='noopener noreferrer' target='_blank'>FAT1</a>
FV6	KANK1	0.293067	1	0.772674	0.446794	0.197	0.259	<a href='http://www.genecards.org/cgi-bin/carddisp.pl?gene=KANK1' rel='noopener noreferrer' target='_blank'>KANK1</a>
FV6	KMT2E	0.292979	0.00221534	3.07206	2.32368	0.49	0.721	<a href='http://www.genecards.org/cgi-bin/carddisp.pl?gene=KMT2E' rel='noopener noreferrer' target='_blank'>KMT2E</a>
FV6	ATG16L2	0.292214	1	0.444317	0.179498	0.104	0.127	<a href='http://www.genecards.org/cgi-bin/carddisp.pl?gene=ATG16L2' rel='noopener noreferrer' target='_blank'>ATG16L2</a>
FV6	PIBF1	0.291973	1	0.446267	0.181289	0.082	0.128	<a href='http://www.genecards.org/cgi-bin/carddisp.pl?gene=PIBF1' rel='noopener noreferrer' target='_blank'>PIBF1</a>
FV6	MYO1C	0.291608	0.324016	1.0289	0.65759	0.266	0.385	<a href='http://www.genecards.org/cgi-bin/carddisp.pl?gene=MYO1C' rel='noopener noreferrer' target='_blank'>MYO1C</a>
FV6	HIPK2	0.291516	1	0.481308	0.210292	0.125	0.149	<a href='http://www.genecards.org/cgi-bin/carddisp.pl?gene=HIPK2' rel='noopener noreferrer' target='_blank'>HIPK2</a>
FV6	WDFY1	0.291495	1	0.42112	0.161133	0.108	0.107	<a href='http://www.genecards.org/cgi-bin/carddisp.pl?gene=WDFY1' rel='noopener noreferrer' target='_blank'>WDFY1</a>
FV6	DENND5B	0.291303	1	0.628724	0.330934	0.135	0.192	<a href='http://www.genecards.org/cgi-bin/carddisp.pl?gene=DENND5B' rel='noopener noreferrer' target='_blank'>DENND5B</a>
FV6	PTP4A3	0.291175	1	0.581186	0.292202	0.19	0.193	<a href='http://www.genecards.org/cgi-bin/carddisp.pl?gene=PTP4A3' rel='noopener noreferrer' target='_blank'>PTP4A3</a>
FV6	RBM15	0.289893	0.976211	0.51441	0.238731	0.106	0.16	<a href='http://www.genecards.org/cgi-bin/carddisp.pl?gene=RBM15' rel='noopener noreferrer' target='_blank'>RBM15</a>
FV6	DNAJC1	0.289176	1.18441e-10	2.28784	1.69067	0.39	0.629	<a href='http://www.genecards.org/cgi-bin/carddisp.pl?gene=DNAJC1' rel='noopener noreferrer' target='_blank'>DNAJC1</a>
FV6	NAPEPLD	0.289107	1	0.448247	0.185257	0.132	0.126	<a href='http://www.genecards.org/cgi-bin/carddisp.pl?gene=NAPEPLD' rel='noopener noreferrer' target='_blank'>NAPEPLD</a>
FV6	RASAL2	0.288876	1	0.541622	0.261878	0.162	0.182	<a href='http://www.genecards.org/cgi-bin/carddisp.pl?gene=RASAL2' rel='noopener noreferrer' target='_blank'>RASAL2</a>
FV6	CUEDC1	0.288589	3.69728e-07	0.984607	0.624803	0.229	0.362	<a href='http://www.genecards.org/cgi-bin/carddisp.pl?gene=CUEDC1' rel='noopener noreferrer' target='_blank'>CUEDC1</a>
FV6	JARID2	0.287563	1	0.494693	0.22458	0.105	0.144	<a href='http://www.genecards.org/cgi-bin/carddisp.pl?gene=JARID2' rel='noopener noreferrer' target='_blank'>JARID2</a>
FV6	ARID4B	0.28753	8.61174e-10	1.2785	0.866785	0.271	0.439	<a href='http://www.genecards.org/cgi-bin/carddisp.pl?gene=ARID4B' rel='noopener noreferrer' target='_blank'>ARID4B</a>
FV6	MAML2	0.287402	0.00133564	0.836501	0.504786	0.194	0.294	<a href='http://www.genecards.org/cgi-bin/carddisp.pl?gene=MAML2' rel='noopener noreferrer' target='_blank'>MAML2</a>
FV6	PDE7A	0.287235	1	0.420278	0.163877	0.078	0.107	<a href='http://www.genecards.org/cgi-bin/carddisp.pl?gene=PDE7A' rel='noopener noreferrer' target='_blank'>PDE7A</a>
FV6	AVL9	0.286694	0.121563	0.550082	0.270724	0.11	0.171	<a href='http://www.genecards.org/cgi-bin/carddisp.pl?gene=AVL9' rel='noopener noreferrer' target='_blank'>AVL9</a>
FV6	TTLL7	0.286513	4.28757e-35	0.273675	0.044262	0.106	0.033	<a href='http://www.genecards.org/cgi-bin/carddisp.pl?gene=TTLL7' rel='noopener noreferrer' target='_blank'>TTLL7</a>
FV6	SMG5	0.28651	1	0.433921	0.175647	0.099	0.126	<a href='http://www.genecards.org/cgi-bin/carddisp.pl?gene=SMG5' rel='noopener noreferrer' target='_blank'>SMG5</a>
FV6	UBR5	0.286099	9.27729e-09	1.53361	1.07786	0.318	0.501	<a href='http://www.genecards.org/cgi-bin/carddisp.pl?gene=UBR5' rel='noopener noreferrer' target='_blank'>UBR5</a>
FV6	RANBP2	0.285777	1.10214e-09	1.22086	0.82177	0.261	0.422	<a href='http://www.genecards.org/cgi-bin/carddisp.pl?gene=RANBP2' rel='noopener noreferrer' target='_blank'>RANBP2</a>
FV6	INPP5A	0.285123	1	0.569301	0.28788	0.188	0.203	<a href='http://www.genecards.org/cgi-bin/carddisp.pl?gene=INPP5A' rel='noopener noreferrer' target='_blank'>INPP5A</a>
FV6	CUX1	0.285061	7.34738e-05	1.0972	0.72119	0.264	0.398	<a href='http://www.genecards.org/cgi-bin/carddisp.pl?gene=CUX1' rel='noopener noreferrer' target='_blank'>CUX1</a>
FV6	TAOK2	0.28438	3.62922e-05	0.602988	0.316205	0.128	0.214	<a href='http://www.genecards.org/cgi-bin/carddisp.pl?gene=TAOK2' rel='noopener noreferrer' target='_blank'>TAOK2</a>
FV6	ZFP281	0.284326	1	0.540413	0.264871	0.151	0.176	<a href='http://www.genecards.org/cgi-bin/carddisp.pl?gene=ZFP281' rel='noopener noreferrer' target='_blank'>ZFP281</a>
FV6	SPAG9	0.284013	8.70398e-05	2.65938	2.00546	0.458	0.686	<a href='http://www.genecards.org/cgi-bin/carddisp.pl?gene=SPAG9' rel='noopener noreferrer' target='_blank'>SPAG9</a>
FV6	PEAK1	0.283371	2.95091e-09	1.46532	1.02568	0.299	0.474	<a href='http://www.genecards.org/cgi-bin/carddisp.pl?gene=PEAK1' rel='noopener noreferrer' target='_blank'>PEAK1</a>
FV6	SPEN	0.28278	2.82226e-06	0.821214	0.497048	0.191	0.307	<a href='http://www.genecards.org/cgi-bin/carddisp.pl?gene=SPEN' rel='noopener noreferrer' target='_blank'>SPEN</a>
FV6	FOXN3	0.282501	1.45118e-07	1.224	0.828492	0.286	0.445	<a href='http://www.genecards.org/cgi-bin/carddisp.pl?gene=FOXN3' rel='noopener noreferrer' target='_blank'>FOXN3</a>
FV6	GPATCH2	0.282452	0.325387	0.472867	0.21098	0.09	0.143	<a href='http://www.genecards.org/cgi-bin/carddisp.pl?gene=GPATCH2' rel='noopener noreferrer' target='_blank'>GPATCH2</a>
FV6	NFE2L1	0.282378	5.13643e-05	1.94965	1.42531	0.387	0.581	<a href='http://www.genecards.org/cgi-bin/carddisp.pl?gene=NFE2L1' rel='noopener noreferrer' target='_blank'>NFE2L1</a>
FV6	ASXL2	0.281975	0.00055018	0.773031	0.458254	0.176	0.27	<a href='http://www.genecards.org/cgi-bin/carddisp.pl?gene=ASXL2' rel='noopener noreferrer' target='_blank'>ASXL2</a>
FV6	PHF3	0.28184	3.93841e-13	1.58345	1.12499	0.317	0.523	<a href='http://www.genecards.org/cgi-bin/carddisp.pl?gene=PHF3' rel='noopener noreferrer' target='_blank'>PHF3</a>
FV6	GALNT11	0.281814	0.00108575	0.675503	0.378195	0.16	0.247	<a href='http://www.genecards.org/cgi-bin/carddisp.pl?gene=GALNT11' rel='noopener noreferrer' target='_blank'>GALNT11</a>
FV6	TRPC1	0.281734	1	0.540148	0.266928	0.124	0.172	<a href='http://www.genecards.org/cgi-bin/carddisp.pl?gene=TRPC1' rel='noopener noreferrer' target='_blank'>TRPC1</a>
FV6	LARP1B	0.281279	1	0.507831	0.240735	0.131	0.156	<a href='http://www.genecards.org/cgi-bin/carddisp.pl?gene=LARP1B' rel='noopener noreferrer' target='_blank'>LARP1B</a>
FV6	RBPJ	0.281091	0.000239767	1.64118	1.1736	0.35	0.516	<a href='http://www.genecards.org/cgi-bin/carddisp.pl?gene=RBPJ' rel='noopener noreferrer' target='_blank'>RBPJ</a>
FV6	PDLIM3	0.28102	2.81866e-11	0.355986	0.115988	0.12	0.064	<a href='http://www.genecards.org/cgi-bin/carddisp.pl?gene=PDLIM3' rel='noopener noreferrer' target='_blank'>PDLIM3</a>
FV6	ESCO1	0.281005	0.00671029	0.632625	0.343679	0.145	0.223	<a href='http://www.genecards.org/cgi-bin/carddisp.pl?gene=ESCO1' rel='noopener noreferrer' target='_blank'>ESCO1</a>
FV6	DUSP11	0.280825	8.62118e-14	1.59714	1.13776	0.321	0.531	<a href='http://www.genecards.org/cgi-bin/carddisp.pl?gene=DUSP11' rel='noopener noreferrer' target='_blank'>DUSP11</a>
FV6	UVSSA	0.280351	3.14645e-05	0.580366	0.301259	0.104	0.183	<a href='http://www.genecards.org/cgi-bin/carddisp.pl?gene=UVSSA' rel='noopener noreferrer' target='_blank'>UVSSA</a>
FV6	RSF1	0.279603	7.63348e-07	1.07466	0.709145	0.242	0.381	<a href='http://www.genecards.org/cgi-bin/carddisp.pl?gene=RSF1' rel='noopener noreferrer' target='_blank'>RSF1</a>
FV6	PABPN1	0.279094	0.000940411	0.682405	0.386484	0.153	0.239	<a href='http://www.genecards.org/cgi-bin/carddisp.pl?gene=PABPN1' rel='noopener noreferrer' target='_blank'>PABPN1</a>
FV6	2810403A07RIK	0.278815	0.407377	0.63191	0.345131	0.151	0.22	<a href='http://www.genecards.org/cgi-bin/carddisp.pl?gene=2810403A07RIK' rel='noopener noreferrer' target='_blank'>2810403A07RIK</a>
FV6	FAR1	0.278718	7.56425e-10	1.21411	0.825142	0.26	0.422	<a href='http://www.genecards.org/cgi-bin/carddisp.pl?gene=FAR1' rel='noopener noreferrer' target='_blank'>FAR1</a>
FV6	DDI2	0.278152	1.17756e-09	0.92456	0.587082	0.195	0.334	<a href='http://www.genecards.org/cgi-bin/carddisp.pl?gene=DDI2' rel='noopener noreferrer' target='_blank'>DDI2</a>
FV6	CHD8	0.278069	7.4531e-06	0.789444	0.475744	0.185	0.295	<a href='http://www.genecards.org/cgi-bin/carddisp.pl?gene=CHD8' rel='noopener noreferrer' target='_blank'>CHD8</a>
FV6	CLCN3	0.278061	0.00281049	0.771784	0.461188	0.173	0.264	<a href='http://www.genecards.org/cgi-bin/carddisp.pl?gene=CLCN3' rel='noopener noreferrer' target='_blank'>CLCN3</a>
FV6	ZER1	0.277916	1	0.492825	0.231255	0.112	0.156	<a href='http://www.genecards.org/cgi-bin/carddisp.pl?gene=ZER1' rel='noopener noreferrer' target='_blank'>ZER1</a>
FV6	ACACA	0.277611	7.46013e-05	0.493196	0.23182	0.086	0.155	<a href='http://www.genecards.org/cgi-bin/carddisp.pl?gene=ACACA' rel='noopener noreferrer' target='_blank'>ACACA</a>
FV6	ST7L	0.277535	0.000974536	0.564791	0.290952	0.122	0.199	<a href='http://www.genecards.org/cgi-bin/carddisp.pl?gene=ST7L' rel='noopener noreferrer' target='_blank'>ST7L</a>
FV6	PLIN4	0.277328	1.8838e-05	0.339534	0.105274	0.111	0.067	<a href='http://www.genecards.org/cgi-bin/carddisp.pl?gene=PLIN4' rel='noopener noreferrer' target='_blank'>PLIN4</a>
FV6	LTBP2	0.277299	1	2.57962	1.95367	0.344	0.416	<a href='http://www.genecards.org/cgi-bin/carddisp.pl?gene=LTBP2' rel='noopener noreferrer' target='_blank'>LTBP2</a>
FV6	AGAP1	0.277284	0.22417	0.687003	0.392019	0.164	0.237	<a href='http://www.genecards.org/cgi-bin/carddisp.pl?gene=AGAP1' rel='noopener noreferrer' target='_blank'>AGAP1</a>
FV6	AMER1	0.276972	1	0.469435	0.212756	0.115	0.141	<a href='http://www.genecards.org/cgi-bin/carddisp.pl?gene=AMER1' rel='noopener noreferrer' target='_blank'>AMER1</a>
FV6	NEMF	0.27643	0.00178609	0.824906	0.5067	0.196	0.297	<a href='http://www.genecards.org/cgi-bin/carddisp.pl?gene=NEMF' rel='noopener noreferrer' target='_blank'>NEMF</a>
FV6	CACNA1A	0.276216	1.33711e-09	0.582467	0.306728	0.093	0.19	<a href='http://www.genecards.org/cgi-bin/carddisp.pl?gene=CACNA1A' rel='noopener noreferrer' target='_blank'>CACNA1A</a>
FV6	ZFP871	0.275285	7.11015e-12	1.07442	0.714066	0.226	0.388	<a href='http://www.genecards.org/cgi-bin/carddisp.pl?gene=ZFP871' rel='noopener noreferrer' target='_blank'>ZFP871</a>
FV6	GIGYF1	0.274156	1.08e-06	0.850023	0.529847	0.184	0.301	<a href='http://www.genecards.org/cgi-bin/carddisp.pl?gene=GIGYF1' rel='noopener noreferrer' target='_blank'>GIGYF1</a>
FV6	USP36	0.273558	0.000691378	0.528619	0.264591	0.108	0.181	<a href='http://www.genecards.org/cgi-bin/carddisp.pl?gene=USP36' rel='noopener noreferrer' target='_blank'>USP36</a>
FV6	PRRC2C	0.273371	0.00670033	3.05997	2.35915	0.489	0.725	<a href='http://www.genecards.org/cgi-bin/carddisp.pl?gene=PRRC2C' rel='noopener noreferrer' target='_blank'>PRRC2C</a>
FV6	DENND1B	0.273277	5.853e-10	0.635303	0.353112	0.109	0.215	<a href='http://www.genecards.org/cgi-bin/carddisp.pl?gene=DENND1B' rel='noopener noreferrer' target='_blank'>DENND1B</a>
FV6	THOC2	0.273211	4.7805e-14	1.64151	1.18579	0.315	0.527	<a href='http://www.genecards.org/cgi-bin/carddisp.pl?gene=THOC2' rel='noopener noreferrer' target='_blank'>THOC2</a>
FV6	MAML3	0.272616	2.43801e-06	0.592685	0.318452	0.111	0.198	<a href='http://www.genecards.org/cgi-bin/carddisp.pl?gene=MAML3' rel='noopener noreferrer' target='_blank'>MAML3</a>
FV6	DZIP1L	0.272378	1	0.466695	0.214355	0.115	0.152	<a href='http://www.genecards.org/cgi-bin/carddisp.pl?gene=DZIP1L' rel='noopener noreferrer' target='_blank'>DZIP1L</a>
FV6	DYNC2H1	0.272046	1.44036e-07	0.682899	0.393683	0.129	0.231	<a href='http://www.genecards.org/cgi-bin/carddisp.pl?gene=DYNC2H1' rel='noopener noreferrer' target='_blank'>DYNC2H1</a>
FV6	RFWD2	0.271903	1.58436e-11	1.31353	0.916124	0.281	0.462	<a href='http://www.genecards.org/cgi-bin/carddisp.pl?gene=RFWD2' rel='noopener noreferrer' target='_blank'>RFWD2</a>
FV6	MFHAS1	0.271665	1	0.506901	0.248261	0.161	0.176	<a href='http://www.genecards.org/cgi-bin/carddisp.pl?gene=MFHAS1' rel='noopener noreferrer' target='_blank'>MFHAS1</a>
FV6	RABGAP1L	0.271612	2.50502e-13	0.781744	0.475985	0.146	0.281	<a href='http://www.genecards.org/cgi-bin/carddisp.pl?gene=RABGAP1L' rel='noopener noreferrer' target='_blank'>RABGAP1L</a>
FV6	PARD3	0.271439	2.96143e-07	0.728171	0.431777	0.159	0.269	<a href='http://www.genecards.org/cgi-bin/carddisp.pl?gene=PARD3' rel='noopener noreferrer' target='_blank'>PARD3</a>
FV6	UBE3C	0.271366	8.46972e-07	0.689985	0.400211	0.146	0.249	<a href='http://www.genecards.org/cgi-bin/carddisp.pl?gene=UBE3C' rel='noopener noreferrer' target='_blank'>UBE3C</a>
FV6	AGL	0.271291	1	0.497164	0.240516	0.127	0.16	<a href='http://www.genecards.org/cgi-bin/carddisp.pl?gene=AGL' rel='noopener noreferrer' target='_blank'>AGL</a>
FV6	EP400	0.271254	4.9939e-06	0.792192	0.485009	0.192	0.305	<a href='http://www.genecards.org/cgi-bin/carddisp.pl?gene=EP400' rel='noopener noreferrer' target='_blank'>EP400</a>
FV6	GNB4	0.2711	8.86688e-07	1.31325	0.916963	0.287	0.438	<a href='http://www.genecards.org/cgi-bin/carddisp.pl?gene=GNB4' rel='noopener noreferrer' target='_blank'>GNB4</a>
FV6	CLK4	0.270456	1.47854e-08	0.819716	0.508649	0.178	0.301	<a href='http://www.genecards.org/cgi-bin/carddisp.pl?gene=CLK4' rel='noopener noreferrer' target='_blank'>CLK4</a>
FV6	FXR1	0.270276	1.34191e-08	1.12996	0.766078	0.262	0.419	<a href='http://www.genecards.org/cgi-bin/carddisp.pl?gene=FXR1' rel='noopener noreferrer' target='_blank'>FXR1</a>
FV6	C2CD5	0.270209	0.208928	0.49789	0.242049	0.1	0.157	<a href='http://www.genecards.org/cgi-bin/carddisp.pl?gene=C2CD5' rel='noopener noreferrer' target='_blank'>C2CD5</a>
FV6	DENND1A	0.269461	0.0931453	0.563024	0.296731	0.124	0.189	<a href='http://www.genecards.org/cgi-bin/carddisp.pl?gene=DENND1A' rel='noopener noreferrer' target='_blank'>DENND1A</a>
FV6	SLTM	0.269256	2.83392e-11	0.939579	0.60936	0.193	0.337	<a href='http://www.genecards.org/cgi-bin/carddisp.pl?gene=SLTM' rel='noopener noreferrer' target='_blank'>SLTM</a>
FV6	EPHA7	0.26925	0.00016403	0.317386	0.0931018	0.101	0.062	<a href='http://www.genecards.org/cgi-bin/carddisp.pl?gene=EPHA7' rel='noopener noreferrer' target='_blank'>EPHA7</a>
FV6	USP46	0.269065	2.29976e-11	0.800902	0.494492	0.158	0.285	<a href='http://www.genecards.org/cgi-bin/carddisp.pl?gene=USP46' rel='noopener noreferrer' target='_blank'>USP46</a>
FV6	SLC25A36	0.26863	4.45641e-07	0.803026	0.496705	0.174	0.288	<a href='http://www.genecards.org/cgi-bin/carddisp.pl?gene=SLC25A36' rel='noopener noreferrer' target='_blank'>SLC25A36</a>
FV6	HEXIM1	0.268575	5.47723e-13	1.13455	0.771972	0.234	0.395	<a href='http://www.genecards.org/cgi-bin/carddisp.pl?gene=HEXIM1' rel='noopener noreferrer' target='_blank'>HEXIM1</a>
FV6	THRAP3	0.267994	8.42508e-12	1.5963	1.15616	0.328	0.532	<a href='http://www.genecards.org/cgi-bin/carddisp.pl?gene=THRAP3' rel='noopener noreferrer' target='_blank'>THRAP3</a>
FV6	YLPM1	0.267963	9.91773e-07	0.83247	0.521851	0.193	0.311	<a href='http://www.genecards.org/cgi-bin/carddisp.pl?gene=YLPM1' rel='noopener noreferrer' target='_blank'>YLPM1</a>
FV6	AP4M1	0.267693	1	0.441287	0.197201	0.084	0.129	<a href='http://www.genecards.org/cgi-bin/carddisp.pl?gene=AP4M1' rel='noopener noreferrer' target='_blank'>AP4M1</a>
FV6	MAP6	0.267457	1	0.494126	0.241294	0.132	0.172	<a href='http://www.genecards.org/cgi-bin/carddisp.pl?gene=MAP6' rel='noopener noreferrer' target='_blank'>MAP6</a>
FV6	CDS2	0.267305	1	0.59108	0.321982	0.177	0.209	<a href='http://www.genecards.org/cgi-bin/carddisp.pl?gene=CDS2' rel='noopener noreferrer' target='_blank'>CDS2</a>
FV6	MAPK8	0.266963	3.41976e-07	0.575656	0.309476	0.108	0.198	<a href='http://www.genecards.org/cgi-bin/carddisp.pl?gene=MAPK8' rel='noopener noreferrer' target='_blank'>MAPK8</a>
FV6	PKN2	0.266792	3.00179e-11	1.74692	1.28314	0.357	0.569	<a href='http://www.genecards.org/cgi-bin/carddisp.pl?gene=PKN2' rel='noopener noreferrer' target='_blank'>PKN2</a>
FV6	PRKAA2	0.266789	1	0.400626	0.164155	0.105	0.109	<a href='http://www.genecards.org/cgi-bin/carddisp.pl?gene=PRKAA2' rel='noopener noreferrer' target='_blank'>PRKAA2</a>
FV6	KLF9	0.266777	1	4.53034	3.59668	0.574	0.799	<a href='http://www.genecards.org/cgi-bin/carddisp.pl?gene=KLF9' rel='noopener noreferrer' target='_blank'>KLF9</a>
FV6	TAF15	0.266476	2.90928e-08	0.803599	0.499419	0.184	0.307	<a href='http://www.genecards.org/cgi-bin/carddisp.pl?gene=TAF15' rel='noopener noreferrer' target='_blank'>TAF15</a>
FV6	ATE1	0.266314	0.000299979	0.839469	0.52941	0.211	0.318	<a href='http://www.genecards.org/cgi-bin/carddisp.pl?gene=ATE1' rel='noopener noreferrer' target='_blank'>ATE1</a>
FV6	ATXN1	0.265553	1	0.647176	0.370252	0.162	0.218	<a href='http://www.genecards.org/cgi-bin/carddisp.pl?gene=ATXN1' rel='noopener noreferrer' target='_blank'>ATXN1</a>
FV6	GLE1	0.265282	0.000154788	0.674232	0.393021	0.153	0.245	<a href='http://www.genecards.org/cgi-bin/carddisp.pl?gene=GLE1' rel='noopener noreferrer' target='_blank'>GLE1</a>
FV6	INPP4A	0.265149	1	0.471687	0.22461	0.139	0.157	<a href='http://www.genecards.org/cgi-bin/carddisp.pl?gene=INPP4A' rel='noopener noreferrer' target='_blank'>INPP4A</a>
FV6	ADCY6	0.265071	1	0.400183	0.165173	0.125	0.121	<a href='http://www.genecards.org/cgi-bin/carddisp.pl?gene=ADCY6' rel='noopener noreferrer' target='_blank'>ADCY6</a>
FV6	SMEK1	0.264912	0.0211454	0.673963	0.393155	0.169	0.253	<a href='http://www.genecards.org/cgi-bin/carddisp.pl?gene=SMEK1' rel='noopener noreferrer' target='_blank'>SMEK1</a>
FV6	ITPR1	0.264782	9.66626e-06	1.2162	0.844601	0.272	0.42	<a href='http://www.genecards.org/cgi-bin/carddisp.pl?gene=ITPR1' rel='noopener noreferrer' target='_blank'>ITPR1</a>
FV6	PSME4	0.264706	4.8123e-07	0.792146	0.491726	0.179	0.29	<a href='http://www.genecards.org/cgi-bin/carddisp.pl?gene=PSME4' rel='noopener noreferrer' target='_blank'>PSME4</a>
FV6	ZBTB1	0.264643	4.30092e-10	0.775559	0.477983	0.163	0.287	<a href='http://www.genecards.org/cgi-bin/carddisp.pl?gene=ZBTB1' rel='noopener noreferrer' target='_blank'>ZBTB1</a>
FV6	GOLGA4	0.264205	2.42193e-13	1.18868	0.822424	0.251	0.428	<a href='http://www.genecards.org/cgi-bin/carddisp.pl?gene=GOLGA4' rel='noopener noreferrer' target='_blank'>GOLGA4</a>
FV6	TAF3	0.263938	0.00498991	0.661305	0.383554	0.159	0.245	<a href='http://www.genecards.org/cgi-bin/carddisp.pl?gene=TAF3' rel='noopener noreferrer' target='_blank'>TAF3</a>
FV6	GCN1L1	0.263259	2.21522e-06	0.639753	0.366248	0.141	0.241	<a href='http://www.genecards.org/cgi-bin/carddisp.pl?gene=GCN1L1' rel='noopener noreferrer' target='_blank'>GCN1L1</a>
FV6	STX5A	0.26287	1.20408e-12	0.996764	0.66416	0.217	0.377	<a href='http://www.genecards.org/cgi-bin/carddisp.pl?gene=STX5A' rel='noopener noreferrer' target='_blank'>STX5A</a>
FV6	CDC14A	0.262792	1	0.424444	0.187237	0.097	0.12	<a href='http://www.genecards.org/cgi-bin/carddisp.pl?gene=CDC14A' rel='noopener noreferrer' target='_blank'>CDC14A</a>
FV6	CEP170	0.262782	2.02869e-14	1.00307	0.669514	0.209	0.371	<a href='http://www.genecards.org/cgi-bin/carddisp.pl?gene=CEP170' rel='noopener noreferrer' target='_blank'>CEP170</a>
FV6	COQ10B	0.261914	6.7012e-12	1.21175	0.844556	0.248	0.423	<a href='http://www.genecards.org/cgi-bin/carddisp.pl?gene=COQ10B' rel='noopener noreferrer' target='_blank'>COQ10B</a>
FV6	9930111J21RIK2	0.261762	0.000480207	0.482146	0.236212	0.08	0.144	<a href='http://www.genecards.org/cgi-bin/carddisp.pl?gene=9930111J21RIK2' rel='noopener noreferrer' target='_blank'>9930111J21RIK2</a>
FV6	ITGA5	0.261662	1	0.482828	0.236867	0.132	0.16	<a href='http://www.genecards.org/cgi-bin/carddisp.pl?gene=ITGA5' rel='noopener noreferrer' target='_blank'>ITGA5</a>
FV6	ZBTB4	0.261277	4.86377e-19	1.5956	1.16564	0.305	0.527	<a href='http://www.genecards.org/cgi-bin/carddisp.pl?gene=ZBTB4' rel='noopener noreferrer' target='_blank'>ZBTB4</a>
FV6	FIGN	0.26017	0.0325305	0.583665	0.322343	0.112	0.176	<a href='http://www.genecards.org/cgi-bin/carddisp.pl?gene=FIGN' rel='noopener noreferrer' target='_blank'>FIGN</a>
FV6	KDM6A	0.260133	0.0175881	0.59267	0.329897	0.135	0.208	<a href='http://www.genecards.org/cgi-bin/carddisp.pl?gene=KDM6A' rel='noopener noreferrer' target='_blank'>KDM6A</a>
FV6	ITGB1	0.260102	1	6.74995	5.47143	0.61	0.884	<a href='http://www.genecards.org/cgi-bin/carddisp.pl?gene=ITGB1' rel='noopener noreferrer' target='_blank'>ITGB1</a>
FV6	MTUS1	0.260088	0.000598946	0.689368	0.410684	0.163	0.256	<a href='http://www.genecards.org/cgi-bin/carddisp.pl?gene=MTUS1' rel='noopener noreferrer' target='_blank'>MTUS1</a>
FV6	GTPBP2	0.260085	0.000978162	0.66222	0.388017	0.16	0.249	<a href='http://www.genecards.org/cgi-bin/carddisp.pl?gene=GTPBP2' rel='noopener noreferrer' target='_blank'>GTPBP2</a>
FV6	DUBR	0.260065	1	0.530705	0.278216	0.148	0.19	<a href='http://www.genecards.org/cgi-bin/carddisp.pl?gene=DUBR' rel='noopener noreferrer' target='_blank'>DUBR</a>
FV6	CCDC174	0.258853	0.000610422	0.675454	0.400264	0.152	0.241	<a href='http://www.genecards.org/cgi-bin/carddisp.pl?gene=CCDC174' rel='noopener noreferrer' target='_blank'>CCDC174</a>
FV6	HOXA3	0.258772	0.000119866	0.755436	0.467192	0.168	0.265	<a href='http://www.genecards.org/cgi-bin/carddisp.pl?gene=HOXA3' rel='noopener noreferrer' target='_blank'>HOXA3</a>
FV6	KDM5A	0.258671	6.62347e-11	1.0921	0.748695	0.239	0.397	<a href='http://www.genecards.org/cgi-bin/carddisp.pl?gene=KDM5A' rel='noopener noreferrer' target='_blank'>KDM5A</a>
FV6	VEZT	0.258519	1	0.441376	0.204912	0.101	0.14	<a href='http://www.genecards.org/cgi-bin/carddisp.pl?gene=VEZT' rel='noopener noreferrer' target='_blank'>VEZT</a>
FV6	CFL2	0.258433	0.00108045	1.25058	0.881473	0.305	0.456	<a href='http://www.genecards.org/cgi-bin/carddisp.pl?gene=CFL2' rel='noopener noreferrer' target='_blank'>CFL2</a>
FV6	CPEB1	0.258383	2.21373e-05	0.688077	0.411273	0.144	0.24	<a href='http://www.genecards.org/cgi-bin/carddisp.pl?gene=CPEB1' rel='noopener noreferrer' target='_blank'>CPEB1</a>
FV6	KCNMA1	0.258352	0.000537648	0.314339	0.0988437	0.105	0.066	<a href='http://www.genecards.org/cgi-bin/carddisp.pl?gene=KCNMA1' rel='noopener noreferrer' target='_blank'>KCNMA1</a>
FV6	RIC1	0.257891	7.99472e-07	0.625558	0.35947	0.133	0.23	<a href='http://www.genecards.org/cgi-bin/carddisp.pl?gene=RIC1' rel='noopener noreferrer' target='_blank'>RIC1</a>
FV6	PRICKLE3	0.257885	1	0.378359	0.152739	0.078	0.102	<a href='http://www.genecards.org/cgi-bin/carddisp.pl?gene=PRICKLE3' rel='noopener noreferrer' target='_blank'>PRICKLE3</a>
FV6	REV3L	0.25735	2.26955e-13	0.824452	0.526379	0.154	0.294	<a href='http://www.genecards.org/cgi-bin/carddisp.pl?gene=REV3L' rel='noopener noreferrer' target='_blank'>REV3L</a>
FV6	PLEKHG2	0.257204	1	0.554396	0.300576	0.153	0.199	<a href='http://www.genecards.org/cgi-bin/carddisp.pl?gene=PLEKHG2' rel='noopener noreferrer' target='_blank'>PLEKHG2</a>
FV6	PLEKHG3	0.257053	1	0.467224	0.227767	0.127	0.16	<a href='http://www.genecards.org/cgi-bin/carddisp.pl?gene=PLEKHG3' rel='noopener noreferrer' target='_blank'>PLEKHG3</a>
FV6	4930402H24RIK	0.25702	0.00152262	0.651719	0.382182	0.154	0.239	<a href='http://www.genecards.org/cgi-bin/carddisp.pl?gene=4930402H24RIK' rel='noopener noreferrer' target='_blank'>4930402H24RIK</a>
FV6	PLXNA2	0.256936	1	0.552634	0.299343	0.132	0.171	<a href='http://www.genecards.org/cgi-bin/carddisp.pl?gene=PLXNA2' rel='noopener noreferrer' target='_blank'>PLXNA2</a>
FV6	REXO1	0.256837	0.542711	0.556709	0.302843	0.144	0.21	<a href='http://www.genecards.org/cgi-bin/carddisp.pl?gene=REXO1' rel='noopener noreferrer' target='_blank'>REXO1</a>
FV6	RLIM	0.256811	2.75579e-08	0.799387	0.505971	0.173	0.291	<a href='http://www.genecards.org/cgi-bin/carddisp.pl?gene=RLIM' rel='noopener noreferrer' target='_blank'>RLIM</a>
FV6	MLLT10	0.256751	0.0105823	0.735482	0.452548	0.188	0.277	<a href='http://www.genecards.org/cgi-bin/carddisp.pl?gene=MLLT10' rel='noopener noreferrer' target='_blank'>MLLT10</a>
FV6	TRMT1	0.256735	0.644988	0.47666	0.235935	0.11	0.165	<a href='http://www.genecards.org/cgi-bin/carddisp.pl?gene=TRMT1' rel='noopener noreferrer' target='_blank'>TRMT1</a>
FV6	ARL4A	0.256674	4.68447e-13	1.36944	0.98326	0.264	0.449	<a href='http://www.genecards.org/cgi-bin/carddisp.pl?gene=ARL4A' rel='noopener noreferrer' target='_blank'>ARL4A</a>
FV6	ZCCHC14	0.25642	2.96962e-06	0.948564	0.631265	0.23	0.358	<a href='http://www.genecards.org/cgi-bin/carddisp.pl?gene=ZCCHC14' rel='noopener noreferrer' target='_blank'>ZCCHC14</a>
FV6	PEG3	0.256251	3.06745e-08	1.40975	1.01758	0.218	0.353	<a href='http://www.genecards.org/cgi-bin/carddisp.pl?gene=PEG3' rel='noopener noreferrer' target='_blank'>PEG3</a>
FV6	NDEL1	0.255796	1.58768e-15	1.00983	0.683285	0.217	0.394	<a href='http://www.genecards.org/cgi-bin/carddisp.pl?gene=NDEL1' rel='noopener noreferrer' target='_blank'>NDEL1</a>
FV6	ZMYM4	0.255623	1.10682e-07	0.8372	0.538885	0.192	0.317	<a href='http://www.genecards.org/cgi-bin/carddisp.pl?gene=ZMYM4' rel='noopener noreferrer' target='_blank'>ZMYM4</a>
FV6	NCL	0.255568	0.603833	3.3571	2.64975	0.509	0.744	<a href='http://www.genecards.org/cgi-bin/carddisp.pl?gene=NCL' rel='noopener noreferrer' target='_blank'>NCL</a>
FV6	NCOA3	0.255436	1.85937e-06	0.868521	0.565323	0.203	0.326	<a href='http://www.genecards.org/cgi-bin/carddisp.pl?gene=NCOA3' rel='noopener noreferrer' target='_blank'>NCOA3</a>
FV6	MAP3K12	0.25482	1	0.383994	0.159914	0.076	0.111	<a href='http://www.genecards.org/cgi-bin/carddisp.pl?gene=MAP3K12' rel='noopener noreferrer' target='_blank'>MAP3K12</a>
FV6	PDE4D	0.254603	6.44285e-07	0.523931	0.277386	0.083	0.163	<a href='http://www.genecards.org/cgi-bin/carddisp.pl?gene=PDE4D' rel='noopener noreferrer' target='_blank'>PDE4D</a>
FV6	KMT2D	0.254554	0.166862	0.60378	0.344362	0.149	0.221	<a href='http://www.genecards.org/cgi-bin/carddisp.pl?gene=KMT2D' rel='noopener noreferrer' target='_blank'>KMT2D</a>
FV6	VPS13D	0.254128	1	0.482508	0.243074	0.115	0.169	<a href='http://www.genecards.org/cgi-bin/carddisp.pl?gene=VPS13D' rel='noopener noreferrer' target='_blank'>VPS13D</a>
FV6	MOB1B	0.253367	5.87915e-09	0.659866	0.392521	0.139	0.25	<a href='http://www.genecards.org/cgi-bin/carddisp.pl?gene=MOB1B' rel='noopener noreferrer' target='_blank'>MOB1B</a>
FV6	DOT1L	0.252729	1	0.406633	0.180598	0.098	0.127	<a href='http://www.genecards.org/cgi-bin/carddisp.pl?gene=DOT1L' rel='noopener noreferrer' target='_blank'>DOT1L</a>
FV6	RSRC1	0.252622	0.000236886	0.68495	0.414296	0.17	0.267	<a href='http://www.genecards.org/cgi-bin/carddisp.pl?gene=RSRC1' rel='noopener noreferrer' target='_blank'>RSRC1</a>
FV6	MLLT6	0.252316	1	0.479417	0.242041	0.123	0.168	<a href='http://www.genecards.org/cgi-bin/carddisp.pl?gene=MLLT6' rel='noopener noreferrer' target='_blank'>MLLT6</a>
FV6	UPF3B	0.25219	0.0080169	0.665289	0.398211	0.152	0.23	<a href='http://www.genecards.org/cgi-bin/carddisp.pl?gene=UPF3B' rel='noopener noreferrer' target='_blank'>UPF3B</a>
FV6	2900026A02RIK	0.251688	1	0.480842	0.243779	0.139	0.16	<a href='http://www.genecards.org/cgi-bin/carddisp.pl?gene=2900026A02RIK' rel='noopener noreferrer' target='_blank'>2900026A02RIK</a>
FV6	DUSP8	0.251595	1	0.436802	0.206866	0.131	0.14	<a href='http://www.genecards.org/cgi-bin/carddisp.pl?gene=DUSP8' rel='noopener noreferrer' target='_blank'>DUSP8</a>
FV6	ANKRD44	0.251593	1	0.412761	0.186674	0.09	0.122	<a href='http://www.genecards.org/cgi-bin/carddisp.pl?gene=ANKRD44' rel='noopener noreferrer' target='_blank'>ANKRD44</a>
FV6	VPS13A	0.25132	0.0035448	0.489556	0.251416	0.101	0.168	<a href='http://www.genecards.org/cgi-bin/carddisp.pl?gene=VPS13A' rel='noopener noreferrer' target='_blank'>VPS13A</a>
FV6	HIVEP2	0.251269	1.25541e-12	0.767402	0.484895	0.158	0.295	<a href='http://www.genecards.org/cgi-bin/carddisp.pl?gene=HIVEP2' rel='noopener noreferrer' target='_blank'>HIVEP2</a>
FV6	AFTPH	0.251208	0.00910501	0.651101	0.387242	0.16	0.243	<a href='http://www.genecards.org/cgi-bin/carddisp.pl?gene=AFTPH' rel='noopener noreferrer' target='_blank'>AFTPH</a>
FV6	IRAK2	0.251192	6.53428e-12	0.28493	0.0796007	0.118	0.061	<a href='http://www.genecards.org/cgi-bin/carddisp.pl?gene=IRAK2' rel='noopener noreferrer' target='_blank'>IRAK2</a>
FV6	NHLRC2	0.25096	2.88657e-06	0.565731	0.315742	0.12	0.211	<a href='http://www.genecards.org/cgi-bin/carddisp.pl?gene=NHLRC2' rel='noopener noreferrer' target='_blank'>NHLRC2</a>
FV6	PDGFA	0.250782	1	0.899951	0.596797	0.241	0.314	<a href='http://www.genecards.org/cgi-bin/carddisp.pl?gene=PDGFA' rel='noopener noreferrer' target='_blank'>PDGFA</a>
FV6	TNRC6B	0.250539	2.1126e-19	1.71544	1.28255	0.318	0.55	<a href='http://www.genecards.org/cgi-bin/carddisp.pl?gene=TNRC6B' rel='noopener noreferrer' target='_blank'>TNRC6B</a>
FV6	HACD1	0.250413	1	0.446407	0.215931	0.164	0.144	<a href='http://www.genecards.org/cgi-bin/carddisp.pl?gene=HACD1' rel='noopener noreferrer' target='_blank'>HACD1</a>
FV6	GIN1	0.250261	1	0.435114	0.206564	0.086	0.128	<a href='http://www.genecards.org/cgi-bin/carddisp.pl?gene=GIN1' rel='noopener noreferrer' target='_blank'>GIN1</a>
FV6	ANP32A	-0.250231	9.33705e-56	1.14451	1.55067	0.31	0.632	<a href='http://www.genecards.org/cgi-bin/carddisp.pl?gene=ANP32A' rel='noopener noreferrer' target='_blank'>ANP32A</a>
FV6	HMGB1	-0.250446	5.72717e-29	4.42312	5.45121	0.546	0.889	<a href='http://www.genecards.org/cgi-bin/carddisp.pl?gene=HMGB1' rel='noopener noreferrer' target='_blank'>HMGB1</a>
FV6	TEX261	-0.250463	2.4484e-67	0.653037	0.966435	0.199	0.501	<a href='http://www.genecards.org/cgi-bin/carddisp.pl?gene=TEX261' rel='noopener noreferrer' target='_blank'>TEX261</a>
FV6	TMEM205	-0.250538	4.58935e-50	0.395874	0.660603	0.135	0.374	<a href='http://www.genecards.org/cgi-bin/carddisp.pl?gene=TMEM205' rel='noopener noreferrer' target='_blank'>TMEM205</a>
FV6	RHOJ	-0.250545	5.13144e-62	1.23048	1.6535	0.283	0.607	<a href='http://www.genecards.org/cgi-bin/carddisp.pl?gene=RHOJ' rel='noopener noreferrer' target='_blank'>RHOJ</a>
FV6	SNRPD3	-0.250723	6.25155e-54	0.716629	1.04245	0.234	0.515	<a href='http://www.genecards.org/cgi-bin/carddisp.pl?gene=SNRPD3' rel='noopener noreferrer' target='_blank'>SNRPD3</a>
FV6	SGCE	-0.250774	2.17799e-63	0.86256	1.21616	0.236	0.546	<a href='http://www.genecards.org/cgi-bin/carddisp.pl?gene=SGCE' rel='noopener noreferrer' target='_blank'>SGCE</a>
FV6	NEDD4	-0.250796	2.38145e-28	6.72808	8.19536	0.687	0.934	<a href='http://www.genecards.org/cgi-bin/carddisp.pl?gene=NEDD4' rel='noopener noreferrer' target='_blank'>NEDD4</a>
FV6	NAAA	-0.250967	9.41563e-50	0.21167	0.441893	0.063	0.268	<a href='http://www.genecards.org/cgi-bin/carddisp.pl?gene=NAAA' rel='noopener noreferrer' target='_blank'>NAAA</a>
FV6	ABCC9	-0.250999	2.42861e-36	2.60984	3.29582	0.448	0.745	<a href='http://www.genecards.org/cgi-bin/carddisp.pl?gene=ABCC9' rel='noopener noreferrer' target='_blank'>ABCC9</a>
FV6	ATP6V1G1	-0.251594	1.16266e-71	1.79236	2.32437	0.376	0.753	<a href='http://www.genecards.org/cgi-bin/carddisp.pl?gene=ATP6V1G1' rel='noopener noreferrer' target='_blank'>ATP6V1G1</a>
FV6	JKAMP	-0.252077	1.09179e-54	0.623601	0.933579	0.213	0.485	<a href='http://www.genecards.org/cgi-bin/carddisp.pl?gene=JKAMP' rel='noopener noreferrer' target='_blank'>JKAMP</a>
FV6	ARAP1	-0.252221	5.40011e-56	0.463249	0.742787	0.12	0.369	<a href='http://www.genecards.org/cgi-bin/carddisp.pl?gene=ARAP1' rel='noopener noreferrer' target='_blank'>ARAP1</a>
FV6	ICAM1	-0.252493	4.68777e-57	0.353101	0.611901	0.078	0.315	<a href='http://www.genecards.org/cgi-bin/carddisp.pl?gene=ICAM1' rel='noopener noreferrer' target='_blank'>ICAM1</a>
FV6	UBE2R2	-0.252606	2.12855e-60	1.35935	1.81082	0.337	0.674	<a href='http://www.genecards.org/cgi-bin/carddisp.pl?gene=UBE2R2' rel='noopener noreferrer' target='_blank'>UBE2R2</a>
FV6	GRINA	-0.252846	3.08813e-79	0.881168	1.24151	0.217	0.557	<a href='http://www.genecards.org/cgi-bin/carddisp.pl?gene=GRINA' rel='noopener noreferrer' target='_blank'>GRINA</a>
FV6	PLA2G4A	-0.252889	8.02539e-50	0.43807	0.713591	0.127	0.359	<a href='http://www.genecards.org/cgi-bin/carddisp.pl?gene=PLA2G4A' rel='noopener noreferrer' target='_blank'>PLA2G4A</a>
FV6	DCTN3	-0.253116	1.1421e-65	0.614822	0.92451	0.195	0.492	<a href='http://www.genecards.org/cgi-bin/carddisp.pl?gene=DCTN3' rel='noopener noreferrer' target='_blank'>DCTN3</a>
FV6	PSMB10	-0.253191	9.48459e-52	0.331933	0.587452	0.115	0.349	<a href='http://www.genecards.org/cgi-bin/carddisp.pl?gene=PSMB10' rel='noopener noreferrer' target='_blank'>PSMB10</a>
FV6	PSMB4	-0.253205	1.36248e-61	1.19972	1.62174	0.31	0.647	<a href='http://www.genecards.org/cgi-bin/carddisp.pl?gene=PSMB4' rel='noopener noreferrer' target='_blank'>PSMB4</a>
FV6	SSR3	-0.253452	4.25341e-67	1.63905	2.14589	0.372	0.72	<a href='http://www.genecards.org/cgi-bin/carddisp.pl?gene=SSR3' rel='noopener noreferrer' target='_blank'>SSR3</a>
FV6	MTFR1L	-0.253595	6.82747e-48	0.356484	0.617165	0.142	0.376	<a href='http://www.genecards.org/cgi-bin/carddisp.pl?gene=MTFR1L' rel='noopener noreferrer' target='_blank'>MTFR1L</a>
FV6	LEFTY1	-0.253685	3.73604e-41	0.152944	0.374596	0.063	0.242	<a href='http://www.genecards.org/cgi-bin/carddisp.pl?gene=LEFTY1' rel='noopener noreferrer' target='_blank'>LEFTY1</a>
FV6	NAA38	-0.253781	1.16428e-53	0.575732	0.878789	0.184	0.449	<a href='http://www.genecards.org/cgi-bin/carddisp.pl?gene=NAA38' rel='noopener noreferrer' target='_blank'>NAA38</a>
FV6	FKBP3	-0.253842	9.97305e-57	0.634821	0.949325	0.196	0.473	<a href='http://www.genecards.org/cgi-bin/carddisp.pl?gene=FKBP3' rel='noopener noreferrer' target='_blank'>FKBP3</a>
FV6	TAF10	-0.2548	2.41202e-66	0.718455	1.05041	0.211	0.512	<a href='http://www.genecards.org/cgi-bin/carddisp.pl?gene=TAF10' rel='noopener noreferrer' target='_blank'>TAF10</a>
FV6	ATP5J2	-0.254837	9.06985e-52	2.44405	3.10944	0.418	0.805	<a href='http://www.genecards.org/cgi-bin/carddisp.pl?gene=ATP5J2' rel='noopener noreferrer' target='_blank'>ATP5J2</a>
FV6	TCEAL8	-0.254954	8.99726e-71	0.936979	1.31139	0.248	0.577	<a href='http://www.genecards.org/cgi-bin/carddisp.pl?gene=TCEAL8' rel='noopener noreferrer' target='_blank'>TCEAL8</a>
FV6	MEDAG	-0.255231	2.1839e-91	1.36152	1.81853	0.211	0.584	<a href='http://www.genecards.org/cgi-bin/carddisp.pl?gene=MEDAG' rel='noopener noreferrer' target='_blank'>MEDAG</a>
FV6	TRMT112	-0.255443	4.20954e-61	1.00572	1.39424	0.287	0.6	<a href='http://www.genecards.org/cgi-bin/carddisp.pl?gene=TRMT112' rel='noopener noreferrer' target='_blank'>TRMT112</a>
FV6	TWF1	-0.255606	1.26396e-70	0.623851	0.938614	0.174	0.478	<a href='http://www.genecards.org/cgi-bin/carddisp.pl?gene=TWF1' rel='noopener noreferrer' target='_blank'>TWF1</a>
FV6	SCD1	-0.25576	7.8989e-47	0.221342	0.458239	0.07	0.267	<a href='http://www.genecards.org/cgi-bin/carddisp.pl?gene=SCD1' rel='noopener noreferrer' target='_blank'>SCD1</a>
FV6	VTI1B	-0.255902	2.46048e-45	0.500739	0.792006	0.2	0.439	<a href='http://www.genecards.org/cgi-bin/carddisp.pl?gene=VTI1B' rel='noopener noreferrer' target='_blank'>VTI1B</a>
FV6	PTGFR	-0.25607	3.11624e-41	0.300626	0.553236	0.058	0.241	<a href='http://www.genecards.org/cgi-bin/carddisp.pl?gene=PTGFR' rel='noopener noreferrer' target='_blank'>PTGFR</a>
FV6	KITL	-0.256689	1.78542e-30	0.218203	0.455428	0.04	0.178	<a href='http://www.genecards.org/cgi-bin/carddisp.pl?gene=KITL' rel='noopener noreferrer' target='_blank'>KITL</a>
FV6	PEA15A	-0.256938	3.64414e-59	0.930069	1.30632	0.267	0.57	<a href='http://www.genecards.org/cgi-bin/carddisp.pl?gene=PEA15A' rel='noopener noreferrer' target='_blank'>PEA15A</a>
FV6	OLFM1	-0.256993	3.51785e-59	0.654831	0.977499	0.183	0.465	<a href='http://www.genecards.org/cgi-bin/carddisp.pl?gene=OLFM1' rel='noopener noreferrer' target='_blank'>OLFM1</a>
FV6	ECE1	-0.257049	2.32404e-65	0.538582	0.838655	0.136	0.417	<a href='http://www.genecards.org/cgi-bin/carddisp.pl?gene=ECE1' rel='noopener noreferrer' target='_blank'>ECE1</a>
FV6	YBX1	-0.257237	2.0673e-30	5.4441	6.70191	0.546	0.884	<a href='http://www.genecards.org/cgi-bin/carddisp.pl?gene=YBX1' rel='noopener noreferrer' target='_blank'>YBX1</a>
FV6	PLBD2	-0.257263	9.50843e-76	0.679383	1.00721	0.183	0.504	<a href='http://www.genecards.org/cgi-bin/carddisp.pl?gene=PLBD2' rel='noopener noreferrer' target='_blank'>PLBD2</a>
FV6	FGFR1	-0.25773	1.29197e-74	1.94143	2.51677	0.382	0.751	<a href='http://www.genecards.org/cgi-bin/carddisp.pl?gene=FGFR1' rel='noopener noreferrer' target='_blank'>FGFR1</a>
FV6	WFDC1	-0.257796	1.57792e-44	0.930893	1.30867	0.264	0.522	<a href='http://www.genecards.org/cgi-bin/carddisp.pl?gene=WFDC1' rel='noopener noreferrer' target='_blank'>WFDC1</a>
FV6	POMP	-0.257907	4.74552e-58	1.47435	1.95869	0.361	0.709	<a href='http://www.genecards.org/cgi-bin/carddisp.pl?gene=POMP' rel='noopener noreferrer' target='_blank'>POMP</a>
FV6	CWC15	-0.258015	4.58051e-53	0.592168	0.903965	0.204	0.473	<a href='http://www.genecards.org/cgi-bin/carddisp.pl?gene=CWC15' rel='noopener noreferrer' target='_blank'>CWC15</a>
FV6	TBCA	-0.258738	3.22747e-66	1.74261	2.28134	0.363	0.738	<a href='http://www.genecards.org/cgi-bin/carddisp.pl?gene=TBCA' rel='noopener noreferrer' target='_blank'>TBCA</a>
FV6	TXNDC12	-0.2588	1.83485e-49	0.375606	0.645889	0.145	0.382	<a href='http://www.genecards.org/cgi-bin/carddisp.pl?gene=TXNDC12' rel='noopener noreferrer' target='_blank'>TXNDC12</a>
FV6	TRAM1	-0.259558	1.12962e-79	1.57811	2.08628	0.334	0.701	<a href='http://www.genecards.org/cgi-bin/carddisp.pl?gene=TRAM1' rel='noopener noreferrer' target='_blank'>TRAM1</a>
FV6	UQCR10	-0.259776	4.88619e-55	2.11768	2.73277	0.403	0.778	<a href='http://www.genecards.org/cgi-bin/carddisp.pl?gene=UQCR10' rel='noopener noreferrer' target='_blank'>UQCR10</a>
FV6	RPL36AL	-0.259863	1.09653e-44	3.58331	4.4879	0.498	0.864	<a href='http://www.genecards.org/cgi-bin/carddisp.pl?gene=RPL36AL' rel='noopener noreferrer' target='_blank'>RPL36AL</a>
FV6	TRAPPC6B	-0.260443	9.38031e-64	0.836362	1.19968	0.253	0.571	<a href='http://www.genecards.org/cgi-bin/carddisp.pl?gene=TRAPPC6B' rel='noopener noreferrer' target='_blank'>TRAPPC6B</a>
FV6	CP	-0.260456	5.35794e-38	3.02171	3.81743	0.371	0.638	<a href='http://www.genecards.org/cgi-bin/carddisp.pl?gene=CP' rel='noopener noreferrer' target='_blank'>CP</a>
FV6	P3H4	-0.260663	9.8245e-54	0.516996	0.817405	0.184	0.444	<a href='http://www.genecards.org/cgi-bin/carddisp.pl?gene=P3H4' rel='noopener noreferrer' target='_blank'>P3H4</a>
FV6	SNAP47	-0.260689	1.04426e-60	0.247778	0.494901	0.078	0.32	<a href='http://www.genecards.org/cgi-bin/carddisp.pl?gene=SNAP47' rel='noopener noreferrer' target='_blank'>SNAP47</a>
FV6	RPS12-PS3	-0.260783	2.35651e-54	0.45619	0.744704	0.155	0.405	<a href='http://www.genecards.org/cgi-bin/carddisp.pl?gene=RPS12-PS3' rel='noopener noreferrer' target='_blank'>RPS12-PS3</a>
FV6	KAZALD1	-0.260802	2.252e-52	0.853839	1.22117	0.226	0.497	<a href='http://www.genecards.org/cgi-bin/carddisp.pl?gene=KAZALD1' rel='noopener noreferrer' target='_blank'>KAZALD1</a>
FV6	SULF2	-0.261601	1.12121e-37	0.776572	1.12977	0.177	0.4	<a href='http://www.genecards.org/cgi-bin/carddisp.pl?gene=SULF2' rel='noopener noreferrer' target='_blank'>SULF2</a>
FV6	ACP5	-0.261885	8.1243e-36	0.0671593	0.279571	0.014	0.151	<a href='http://www.genecards.org/cgi-bin/carddisp.pl?gene=ACP5' rel='noopener noreferrer' target='_blank'>ACP5</a>
FV6	ANAPC11	-0.261907	5.99149e-65	1.25299	1.70147	0.318	0.66	<a href='http://www.genecards.org/cgi-bin/carddisp.pl?gene=ANAPC11' rel='noopener noreferrer' target='_blank'>ANAPC11</a>
FV6	SDC1	-0.262022	4.99859e-55	0.362567	0.633934	0.097	0.333	<a href='http://www.genecards.org/cgi-bin/carddisp.pl?gene=SDC1' rel='noopener noreferrer' target='_blank'>SDC1</a>
FV6	UGDH	-0.262061	1.69536e-31	0.892281	1.26921	0.188	0.39	<a href='http://www.genecards.org/cgi-bin/carddisp.pl?gene=UGDH' rel='noopener noreferrer' target='_blank'>UGDH</a>
FV6	SRPR	-0.262246	3.52079e-66	1.30839	1.76856	0.325	0.663	<a href='http://www.genecards.org/cgi-bin/carddisp.pl?gene=SRPR' rel='noopener noreferrer' target='_blank'>SRPR</a>
FV6	ADGRD1	-0.262393	1.01145e-21	0.073735	0.28791	0.013	0.106	<a href='http://www.genecards.org/cgi-bin/carddisp.pl?gene=ADGRD1' rel='noopener noreferrer' target='_blank'>ADGRD1</a>
FV6	DDRGK1	-0.262449	3.97338e-66	0.861506	1.2329	0.249	0.565	<a href='http://www.genecards.org/cgi-bin/carddisp.pl?gene=DDRGK1' rel='noopener noreferrer' target='_blank'>DDRGK1</a>
FV6	TUSC3	-0.262726	9.30206e-55	0.325379	0.590114	0.118	0.359	<a href='http://www.genecards.org/cgi-bin/carddisp.pl?gene=TUSC3' rel='noopener noreferrer' target='_blank'>TUSC3</a>
FV6	NPM1	-0.262806	5.00133e-40	3.56015	4.47131	0.505	0.865	<a href='http://www.genecards.org/cgi-bin/carddisp.pl?gene=NPM1' rel='noopener noreferrer' target='_blank'>NPM1</a>
FV6	ATP6V0D1	-0.263009	5.67454e-56	0.540615	0.848705	0.189	0.457	<a href='http://www.genecards.org/cgi-bin/carddisp.pl?gene=ATP6V0D1' rel='noopener noreferrer' target='_blank'>ATP6V0D1</a>
FV6	LITAF	-0.264115	1.65543e-64	0.425931	0.712398	0.12	0.395	<a href='http://www.genecards.org/cgi-bin/carddisp.pl?gene=LITAF' rel='noopener noreferrer' target='_blank'>LITAF</a>
FV6	IGF1	-0.264188	2.95011e-33	6.38348	7.86726	0.505	0.77	<a href='http://www.genecards.org/cgi-bin/carddisp.pl?gene=IGF1' rel='noopener noreferrer' target='_blank'>IGF1</a>
FV6	METTL9	-0.264268	1.47439e-59	0.702191	1.04438	0.232	0.525	<a href='http://www.genecards.org/cgi-bin/carddisp.pl?gene=METTL9' rel='noopener noreferrer' target='_blank'>METTL9</a>
FV6	GCSH	-0.26427	5.09862e-50	0.287755	0.54663	0.105	0.328	<a href='http://www.genecards.org/cgi-bin/carddisp.pl?gene=GCSH' rel='noopener noreferrer' target='_blank'>GCSH</a>
FV6	GAS7	-0.264987	2.30479e-70	0.661831	0.996898	0.139	0.439	<a href='http://www.genecards.org/cgi-bin/carddisp.pl?gene=GAS7' rel='noopener noreferrer' target='_blank'>GAS7</a>
FV6	FXYD1	-0.265289	2.32054e-49	2.56881	3.28927	0.436	0.807	<a href='http://www.genecards.org/cgi-bin/carddisp.pl?gene=FXYD1' rel='noopener noreferrer' target='_blank'>FXYD1</a>
FV6	MDH2	-0.265391	2.72871e-60	1.10306	1.5278	0.31	0.637	<a href='http://www.genecards.org/cgi-bin/carddisp.pl?gene=MDH2' rel='noopener noreferrer' target='_blank'>MDH2</a>
FV6	DNAJC10	-0.265794	4.42284e-67	1.17514	1.61517	0.292	0.623	<a href='http://www.genecards.org/cgi-bin/carddisp.pl?gene=DNAJC10' rel='noopener noreferrer' target='_blank'>DNAJC10</a>
FV6	TVP23B	-0.265909	1.04722e-55	0.387488	0.668306	0.138	0.386	<a href='http://www.genecards.org/cgi-bin/carddisp.pl?gene=TVP23B' rel='noopener noreferrer' target='_blank'>TVP23B</a>
FV6	TMEM14C	-0.266121	3.48961e-58	0.781844	1.14279	0.25	0.551	<a href='http://www.genecards.org/cgi-bin/carddisp.pl?gene=TMEM14C' rel='noopener noreferrer' target='_blank'>TMEM14C</a>
FV6	LSM4	-0.266747	4.35741e-59	0.60927	0.9361	0.191	0.473	<a href='http://www.genecards.org/cgi-bin/carddisp.pl?gene=LSM4' rel='noopener noreferrer' target='_blank'>LSM4</a>
FV6	FAM102B	-0.266891	4.55805e-67	0.733797	1.08612	0.18	0.481	<a href='http://www.genecards.org/cgi-bin/carddisp.pl?gene=FAM102B' rel='noopener noreferrer' target='_blank'>FAM102B</a>
FV6	PPDPF	-0.267306	6.47668e-51	0.459273	0.75632	0.168	0.416	<a href='http://www.genecards.org/cgi-bin/carddisp.pl?gene=PPDPF' rel='noopener noreferrer' target='_blank'>PPDPF</a>
FV6	GHITM	-0.267312	5.28168e-59	0.720322	1.07052	0.226	0.523	<a href='http://www.genecards.org/cgi-bin/carddisp.pl?gene=GHITM' rel='noopener noreferrer' target='_blank'>GHITM</a>
FV6	H3F3A	-0.267331	1.54742e-23	6.5803	8.1235	0.625	0.938	<a href='http://www.genecards.org/cgi-bin/carddisp.pl?gene=H3F3A' rel='noopener noreferrer' target='_blank'>H3F3A</a>
FV6	LIX1L	-0.267337	3.83341e-61	0.800252	1.16675	0.247	0.545	<a href='http://www.genecards.org/cgi-bin/carddisp.pl?gene=LIX1L' rel='noopener noreferrer' target='_blank'>LIX1L</a>
FV6	MRPS33	-0.26774	2.00867e-73	0.806267	1.1746	0.217	0.542	<a href='http://www.genecards.org/cgi-bin/carddisp.pl?gene=MRPS33' rel='noopener noreferrer' target='_blank'>MRPS33</a>
FV6	PSMD14	-0.267764	5.60982e-48	0.361072	0.63865	0.146	0.378	<a href='http://www.genecards.org/cgi-bin/carddisp.pl?gene=PSMD14' rel='noopener noreferrer' target='_blank'>PSMD14</a>
FV6	MRPS14	-0.267966	1.52713e-60	0.950758	1.34892	0.278	0.598	<a href='http://www.genecards.org/cgi-bin/carddisp.pl?gene=MRPS14' rel='noopener noreferrer' target='_blank'>MRPS14</a>
FV6	IMP3	-0.268506	2.70323e-66	0.944936	1.34279	0.26	0.579	<a href='http://www.genecards.org/cgi-bin/carddisp.pl?gene=IMP3' rel='noopener noreferrer' target='_blank'>IMP3</a>
FV6	PITPNA	-0.268689	3.20496e-57	0.591404	0.917185	0.207	0.485	<a href='http://www.genecards.org/cgi-bin/carddisp.pl?gene=PITPNA' rel='noopener noreferrer' target='_blank'>PITPNA</a>
FV6	MEOX2	-0.268822	8.97573e-34	0.373026	0.654254	0.063	0.226	<a href='http://www.genecards.org/cgi-bin/carddisp.pl?gene=MEOX2' rel='noopener noreferrer' target='_blank'>MEOX2</a>
FV6	HIC1	-0.269461	5.68275e-51	0.197439	0.443343	0.058	0.264	<a href='http://www.genecards.org/cgi-bin/carddisp.pl?gene=HIC1' rel='noopener noreferrer' target='_blank'>HIC1</a>
FV6	NDUFA8	-0.269765	5.22985e-63	0.802087	1.17262	0.251	0.564	<a href='http://www.genecards.org/cgi-bin/carddisp.pl?gene=NDUFA8' rel='noopener noreferrer' target='_blank'>NDUFA8</a>
FV6	ARPC3	-0.27002	7.10498e-58	1.4354	1.93666	0.36	0.692	<a href='http://www.genecards.org/cgi-bin/carddisp.pl?gene=ARPC3' rel='noopener noreferrer' target='_blank'>ARPC3</a>
FV6	POLR2I	-0.270207	1.49669e-51	0.515345	0.827477	0.194	0.453	<a href='http://www.genecards.org/cgi-bin/carddisp.pl?gene=POLR2I' rel='noopener noreferrer' target='_blank'>POLR2I</a>
FV6	NUDC	-0.270255	2.89681e-58	0.687528	1.03519	0.241	0.535	<a href='http://www.genecards.org/cgi-bin/carddisp.pl?gene=NUDC' rel='noopener noreferrer' target='_blank'>NUDC</a>
FV6	SCD2	-0.270374	6.41146e-70	1.0615	1.48642	0.231	0.563	<a href='http://www.genecards.org/cgi-bin/carddisp.pl?gene=SCD2' rel='noopener noreferrer' target='_blank'>SCD2</a>
FV6	PCBP2	-0.270529	6.09078e-55	2.38064	3.0779	0.44	0.804	<a href='http://www.genecards.org/cgi-bin/carddisp.pl?gene=PCBP2' rel='noopener noreferrer' target='_blank'>PCBP2</a>
FV6	PENK	-0.270806	1.09042e-17	0.164146	0.404521	0.049	0.149	<a href='http://www.genecards.org/cgi-bin/carddisp.pl?gene=PENK' rel='noopener noreferrer' target='_blank'>PENK</a>
FV6	TOMM7	-0.271046	6.56394e-60	2.0597	2.69208	0.399	0.778	<a href='http://www.genecards.org/cgi-bin/carddisp.pl?gene=TOMM7' rel='noopener noreferrer' target='_blank'>TOMM7</a>
FV6	TMCO1	-0.271074	8.1382e-62	1.01682	1.43371	0.286	0.606	<a href='http://www.genecards.org/cgi-bin/carddisp.pl?gene=TMCO1' rel='noopener noreferrer' target='_blank'>TMCO1</a>
FV6	EBF2	-0.271867	2.00361e-37	0.156149	0.395899	0.028	0.18	<a href='http://www.genecards.org/cgi-bin/carddisp.pl?gene=EBF2' rel='noopener noreferrer' target='_blank'>EBF2</a>
FV6	HNRNPK	-0.272613	1.28322e-40	3.03377	3.87276	0.49	0.849	<a href='http://www.genecards.org/cgi-bin/carddisp.pl?gene=HNRNPK' rel='noopener noreferrer' target='_blank'>HNRNPK</a>
FV6	2002-09-01	-0.273037	5.53634e-62	1.32486	1.80924	0.33	0.666	<a href='http://www.genecards.org/cgi-bin/carddisp.pl?gene=SEPT2' rel='noopener noreferrer' target='_blank'>SEPT2</a>
FV6	BAX	-0.273314	1.5109e-51	1.19563	1.6536	0.284	0.579	<a href='http://www.genecards.org/cgi-bin/carddisp.pl?gene=BAX' rel='noopener noreferrer' target='_blank'>BAX</a>
FV6	MRPL30	-0.27338	1.84087e-61	0.787225	1.1601	0.242	0.547	<a href='http://www.genecards.org/cgi-bin/carddisp.pl?gene=MRPL30' rel='noopener noreferrer' target='_blank'>MRPL30</a>
FV6	PTPRA	-0.273525	1.8551e-60	0.827749	1.20931	0.255	0.557	<a href='http://www.genecards.org/cgi-bin/carddisp.pl?gene=PTPRA' rel='noopener noreferrer' target='_blank'>PTPRA</a>
FV6	MAGED1	-0.273633	7.23146e-64	1.09394	1.53126	0.286	0.608	<a href='http://www.genecards.org/cgi-bin/carddisp.pl?gene=MAGED1' rel='noopener noreferrer' target='_blank'>MAGED1</a>
FV6	MESDC2	-0.274116	3.28766e-53	0.605715	0.941715	0.208	0.482	<a href='http://www.genecards.org/cgi-bin/carddisp.pl?gene=MESDC2' rel='noopener noreferrer' target='_blank'>MESDC2</a>
FV6	SPARCL1	-0.274327	9.62815e-14	0.404982	0.699227	0.074	0.171	<a href='http://www.genecards.org/cgi-bin/carddisp.pl?gene=SPARCL1' rel='noopener noreferrer' target='_blank'>SPARCL1</a>
FV6	MPV17	-0.274463	1.37435e-61	0.619722	0.959125	0.194	0.482	<a href='http://www.genecards.org/cgi-bin/carddisp.pl?gene=MPV17' rel='noopener noreferrer' target='_blank'>MPV17</a>
FV6	CCBE1	-0.274966	8.97372e-38	0.208698	0.462483	0.029	0.184	<a href='http://www.genecards.org/cgi-bin/carddisp.pl?gene=CCBE1' rel='noopener noreferrer' target='_blank'>CCBE1</a>
FV6	SLFN5	-0.274977	8.17223e-48	0.32044	0.597699	0.066	0.267	<a href='http://www.genecards.org/cgi-bin/carddisp.pl?gene=SLFN5' rel='noopener noreferrer' target='_blank'>SLFN5</a>
FV6	MLEC	-0.275144	1.1515e-72	0.78401	1.15886	0.211	0.538	<a href='http://www.genecards.org/cgi-bin/carddisp.pl?gene=MLEC' rel='noopener noreferrer' target='_blank'>MLEC</a>
FV6	TM9SF2	-0.275938	2.48844e-69	1.3307	1.82197	0.333	0.683	<a href='http://www.genecards.org/cgi-bin/carddisp.pl?gene=TM9SF2' rel='noopener noreferrer' target='_blank'>TM9SF2</a>
FV6	BAG1	-0.276523	9.10346e-61	1.15407	1.60916	0.303	0.632	<a href='http://www.genecards.org/cgi-bin/carddisp.pl?gene=BAG1' rel='noopener noreferrer' target='_blank'>BAG1</a>
FV6	1500009L16RIK	-0.276532	1.01567e-48	0.331607	0.612948	0.105	0.325	<a href='http://www.genecards.org/cgi-bin/carddisp.pl?gene=1500009L16RIK' rel='noopener noreferrer' target='_blank'>1500009L16RIK</a>
FV6	ALYREF	-0.276843	2.19225e-54	0.520317	0.841926	0.177	0.44	<a href='http://www.genecards.org/cgi-bin/carddisp.pl?gene=ALYREF' rel='noopener noreferrer' target='_blank'>ALYREF</a>
FV6	SHFM1	-0.277198	8.92065e-50	4.27431	5.39161	0.527	0.904	<a href='http://www.genecards.org/cgi-bin/carddisp.pl?gene=SHFM1' rel='noopener noreferrer' target='_blank'>SHFM1</a>
FV6	SUPT4A	-0.27728	1.85205e-59	0.541461	0.868108	0.186	0.465	<a href='http://www.genecards.org/cgi-bin/carddisp.pl?gene=SUPT4A' rel='noopener noreferrer' target='_blank'>SUPT4A</a>
FV6	TMED9	-0.277932	3.07875e-60	2.17492	2.84945	0.429	0.791	<a href='http://www.genecards.org/cgi-bin/carddisp.pl?gene=TMED9' rel='noopener noreferrer' target='_blank'>TMED9</a>
FV6	FMO2	-0.278256	8.81137e-19	11.3545	13.9827	0.696	0.888	<a href='http://www.genecards.org/cgi-bin/carddisp.pl?gene=FMO2' rel='noopener noreferrer' target='_blank'>FMO2</a>
FV6	SF3B6	-0.27848	3.87833e-71	1.07528	1.51714	0.288	0.631	<a href='http://www.genecards.org/cgi-bin/carddisp.pl?gene=SF3B6' rel='noopener noreferrer' target='_blank'>SF3B6</a>
FV6	COX4I1	-0.27871	3.48821e-31	5.79879	7.24768	0.549	0.927	<a href='http://www.genecards.org/cgi-bin/carddisp.pl?gene=COX4I1' rel='noopener noreferrer' target='_blank'>COX4I1</a>
FV6	ANXA3	-0.278873	2.03682e-27	1.10462	1.55342	0.252	0.454	<a href='http://www.genecards.org/cgi-bin/carddisp.pl?gene=ANXA3' rel='noopener noreferrer' target='_blank'>ANXA3</a>
FV6	RAB3IL1	-0.279141	1.30364e-51	0.124433	0.364468	0.04	0.236	<a href='http://www.genecards.org/cgi-bin/carddisp.pl?gene=RAB3IL1' rel='noopener noreferrer' target='_blank'>RAB3IL1</a>
FV6	SF3B5	-0.279293	2.20541e-72	1.07085	1.51318	0.29	0.629	<a href='http://www.genecards.org/cgi-bin/carddisp.pl?gene=SF3B5' rel='noopener noreferrer' target='_blank'>SF3B5</a>
FV6	EIF3M	-0.279901	7.7852e-56	0.818794	1.20822	0.266	0.564	<a href='http://www.genecards.org/cgi-bin/carddisp.pl?gene=EIF3M' rel='noopener noreferrer' target='_blank'>EIF3M</a>
FV6	ANTXR2	-0.280737	9.94714e-49	0.243659	0.510815	0.07	0.277	<a href='http://www.genecards.org/cgi-bin/carddisp.pl?gene=ANTXR2' rel='noopener noreferrer' target='_blank'>ANTXR2</a>
FV6	SMARCA2	-0.280793	1.43963e-66	1.42986	1.95195	0.33	0.678	<a href='http://www.genecards.org/cgi-bin/carddisp.pl?gene=SMARCA2' rel='noopener noreferrer' target='_blank'>SMARCA2</a>
FV6	TIMM13	-0.281368	2.70066e-66	0.961356	1.38373	0.277	0.603	<a href='http://www.genecards.org/cgi-bin/carddisp.pl?gene=TIMM13' rel='noopener noreferrer' target='_blank'>TIMM13</a>
FV6	CKAP4	-0.282012	2.56246e-69	1.43952	1.96619	0.321	0.667	<a href='http://www.genecards.org/cgi-bin/carddisp.pl?gene=CKAP4' rel='noopener noreferrer' target='_blank'>CKAP4</a>
FV6	GPM6B	-0.282125	2.97893e-49	0.343295	0.633427	0.073	0.284	<a href='http://www.genecards.org/cgi-bin/carddisp.pl?gene=GPM6B' rel='noopener noreferrer' target='_blank'>GPM6B</a>
FV6	EBP	-0.282506	1.40225e-50	0.305475	0.587856	0.137	0.372	<a href='http://www.genecards.org/cgi-bin/carddisp.pl?gene=EBP' rel='noopener noreferrer' target='_blank'>EBP</a>
FV6	KRCC1	-0.282796	3.20913e-64	0.803028	1.19347	0.231	0.54	<a href='http://www.genecards.org/cgi-bin/carddisp.pl?gene=KRCC1' rel='noopener noreferrer' target='_blank'>KRCC1</a>
FV6	AP3S1	-0.283069	1.80947e-70	0.646033	1.00286	0.192	0.5	<a href='http://www.genecards.org/cgi-bin/carddisp.pl?gene=AP3S1' rel='noopener noreferrer' target='_blank'>AP3S1</a>
FV6	MRPL27	-0.28313	1.62017e-59	0.382661	0.682467	0.144	0.407	<a href='http://www.genecards.org/cgi-bin/carddisp.pl?gene=MRPL27' rel='noopener noreferrer' target='_blank'>MRPL27</a>
FV6	RNH1	-0.28357	6.21934e-72	0.956345	1.38127	0.271	0.608	<a href='http://www.genecards.org/cgi-bin/carddisp.pl?gene=RNH1' rel='noopener noreferrer' target='_blank'>RNH1</a>
FV6	TM9SF3	-0.283629	1.63509e-59	2.23014	2.9319	0.436	0.791	<a href='http://www.genecards.org/cgi-bin/carddisp.pl?gene=TM9SF3' rel='noopener noreferrer' target='_blank'>TM9SF3</a>
FV6	CCND1	-0.283742	1.16354e-28	0.102117	0.34166	0.025	0.147	<a href='http://www.genecards.org/cgi-bin/carddisp.pl?gene=CCND1' rel='noopener noreferrer' target='_blank'>CCND1</a>
FV6	TCP11L2	-0.284125	8.79662e-66	0.461199	0.77926	0.134	0.41	<a href='http://www.genecards.org/cgi-bin/carddisp.pl?gene=TCP11L2' rel='noopener noreferrer' target='_blank'>TCP11L2</a>
FV6	IFT20	-0.284514	8.77213e-76	1.32381	1.8304	0.311	0.674	<a href='http://www.genecards.org/cgi-bin/carddisp.pl?gene=IFT20' rel='noopener noreferrer' target='_blank'>IFT20</a>
FV6	CPQ	-0.285212	1.40622e-51	1.91711	2.55476	0.386	0.725	<a href='http://www.genecards.org/cgi-bin/carddisp.pl?gene=CPQ' rel='noopener noreferrer' target='_blank'>CPQ</a>
FV6	BOC	-0.285263	2.12248e-76	0.781781	1.17134	0.164	0.485	<a href='http://www.genecards.org/cgi-bin/carddisp.pl?gene=BOC' rel='noopener noreferrer' target='_blank'>BOC</a>
FV6	TPPP3	-0.285516	1.98065e-10	0.259943	0.535677	0.078	0.163	<a href='http://www.genecards.org/cgi-bin/carddisp.pl?gene=TPPP3' rel='noopener noreferrer' target='_blank'>TPPP3</a>
FV6	FAM162A	-0.285674	2.83175e-67	0.718444	1.09475	0.214	0.516	<a href='http://www.genecards.org/cgi-bin/carddisp.pl?gene=FAM162A' rel='noopener noreferrer' target='_blank'>FAM162A</a>
FV6	MED28	-0.28577	3.64699e-54	0.822965	1.22231	0.266	0.562	<a href='http://www.genecards.org/cgi-bin/carddisp.pl?gene=MED28' rel='noopener noreferrer' target='_blank'>MED28</a>
FV6	TEX264	-0.285823	2.26305e-66	0.532968	0.86885	0.174	0.47	<a href='http://www.genecards.org/cgi-bin/carddisp.pl?gene=TEX264' rel='noopener noreferrer' target='_blank'>TEX264</a>
FV6	YIF1A	-0.286036	1.24603e-64	0.470725	0.793234	0.154	0.438	<a href='http://www.genecards.org/cgi-bin/carddisp.pl?gene=YIF1A' rel='noopener noreferrer' target='_blank'>YIF1A</a>
FV6	MRPS24	-0.286159	2.91598e-68	1.03111	1.47671	0.282	0.616	<a href='http://www.genecards.org/cgi-bin/carddisp.pl?gene=MRPS24' rel='noopener noreferrer' target='_blank'>MRPS24</a>
FV6	ID3	-0.286229	3.8218e-34	8.53814	10.6313	0.666	0.926	<a href='http://www.genecards.org/cgi-bin/carddisp.pl?gene=ID3' rel='noopener noreferrer' target='_blank'>ID3</a>
FV6	LOXL2	-0.286378	1.35764e-50	0.365893	0.665808	0.096	0.317	<a href='http://www.genecards.org/cgi-bin/carddisp.pl?gene=LOXL2' rel='noopener noreferrer' target='_blank'>LOXL2</a>
FV6	COX6B2	-0.286418	8.1527e-23	0.267381	0.545708	0.074	0.202	<a href='http://www.genecards.org/cgi-bin/carddisp.pl?gene=COX6B2' rel='noopener noreferrer' target='_blank'>COX6B2</a>
FV6	AR	-0.28654	3.00614e-76	1.32027	1.83006	0.264	0.608	<a href='http://www.genecards.org/cgi-bin/carddisp.pl?gene=AR' rel='noopener noreferrer' target='_blank'>AR</a>
FV6	RFTN1	-0.287004	3.55227e-66	0.555474	0.897841	0.154	0.443	<a href='http://www.genecards.org/cgi-bin/carddisp.pl?gene=RFTN1' rel='noopener noreferrer' target='_blank'>RFTN1</a>
FV6	APOA1BP	-0.28704	7.7215e-57	0.591094	0.941348	0.203	0.483	<a href='http://www.genecards.org/cgi-bin/carddisp.pl?gene=APOA1BP' rel='noopener noreferrer' target='_blank'>APOA1BP</a>
FV6	CNBP	-0.287129	1.22023e-54	2.76259	3.59115	0.468	0.845	<a href='http://www.genecards.org/cgi-bin/carddisp.pl?gene=CNBP' rel='noopener noreferrer' target='_blank'>CNBP</a>
FV6	SLC39A1	-0.287407	6.6822e-58	1.36534	1.88677	0.306	0.624	<a href='http://www.genecards.org/cgi-bin/carddisp.pl?gene=SLC39A1' rel='noopener noreferrer' target='_blank'>SLC39A1</a>
FV6	SNX18	-0.28743	5.67945e-72	1.85269	2.48161	0.357	0.72	<a href='http://www.genecards.org/cgi-bin/carddisp.pl?gene=SNX18' rel='noopener noreferrer' target='_blank'>SNX18</a>
FV6	WBP5	-0.287595	9.41333e-66	1.65499	2.24069	0.357	0.711	<a href='http://www.genecards.org/cgi-bin/carddisp.pl?gene=WBP5' rel='noopener noreferrer' target='_blank'>WBP5</a>
FV6	ERP29	-0.288123	6.38501e-80	1.02905	1.47757	0.272	0.621	<a href='http://www.genecards.org/cgi-bin/carddisp.pl?gene=ERP29' rel='noopener noreferrer' target='_blank'>ERP29</a>
FV6	THBS3	-0.288413	2.11141e-61	0.5707	0.91829	0.135	0.406	<a href='http://www.genecards.org/cgi-bin/carddisp.pl?gene=THBS3' rel='noopener noreferrer' target='_blank'>THBS3</a>
FV6	TOMM5	-0.288466	1.09266e-70	0.76611	1.15702	0.24	0.559	<a href='http://www.genecards.org/cgi-bin/carddisp.pl?gene=TOMM5' rel='noopener noreferrer' target='_blank'>TOMM5</a>
FV6	2007-09-01	-0.2889	1.5212e-44	3.30664	4.26146	0.496	0.865	<a href='http://www.genecards.org/cgi-bin/carddisp.pl?gene=SEPT7' rel='noopener noreferrer' target='_blank'>SEPT7</a>
FV6	SERINC1	-0.289217	4.91124e-68	2.08548	2.77038	0.416	0.785	<a href='http://www.genecards.org/cgi-bin/carddisp.pl?gene=SERINC1' rel='noopener noreferrer' target='_blank'>SERINC1</a>
FV6	COA3	-0.289768	3.69929e-61	0.699872	1.078	0.223	0.522	<a href='http://www.genecards.org/cgi-bin/carddisp.pl?gene=COA3' rel='noopener noreferrer' target='_blank'>COA3</a>
FV6	MRPL20	-0.290118	5.85679e-62	0.897803	1.32052	0.273	0.589	<a href='http://www.genecards.org/cgi-bin/carddisp.pl?gene=MRPL20' rel='noopener noreferrer' target='_blank'>MRPL20</a>
FV6	PSMB3	-0.290273	2.36997e-67	1.67163	2.26706	0.366	0.737	<a href='http://www.genecards.org/cgi-bin/carddisp.pl?gene=PSMB3' rel='noopener noreferrer' target='_blank'>PSMB3</a>
FV6	S100A11	-0.290656	6.67029e-38	5.44629	6.88508	0.552	0.902	<a href='http://www.genecards.org/cgi-bin/carddisp.pl?gene=S100A11' rel='noopener noreferrer' target='_blank'>S100A11</a>
FV6	TPST1	-0.291128	2.27477e-63	0.53193	0.874464	0.179	0.462	<a href='http://www.genecards.org/cgi-bin/carddisp.pl?gene=TPST1' rel='noopener noreferrer' target='_blank'>TPST1</a>
FV6	POLR2E	-0.291133	4.08964e-61	0.491533	0.825041	0.178	0.455	<a href='http://www.genecards.org/cgi-bin/carddisp.pl?gene=POLR2E' rel='noopener noreferrer' target='_blank'>POLR2E</a>
FV6	NDUFB5	-0.291233	4.47891e-72	1.22376	1.72118	0.312	0.669	<a href='http://www.genecards.org/cgi-bin/carddisp.pl?gene=NDUFB5' rel='noopener noreferrer' target='_blank'>NDUFB5</a>
FV6	EID1	-0.291491	2.48822e-55	2.21731	2.93768	0.409	0.77	<a href='http://www.genecards.org/cgi-bin/carddisp.pl?gene=EID1' rel='noopener noreferrer' target='_blank'>EID1</a>
FV6	EIF1B	-0.291543	1.56407e-71	0.97277	1.41457	0.27	0.609	<a href='http://www.genecards.org/cgi-bin/carddisp.pl?gene=EIF1B' rel='noopener noreferrer' target='_blank'>EIF1B</a>
FV6	SDF2L1	-0.291555	3.02784e-46	0.21533	0.487514	0.056	0.248	<a href='http://www.genecards.org/cgi-bin/carddisp.pl?gene=SDF2L1' rel='noopener noreferrer' target='_blank'>SDF2L1</a>
FV6	ABLIM1	-0.291691	2.12877e-77	1.70754	2.31423	0.307	0.671	<a href='http://www.genecards.org/cgi-bin/carddisp.pl?gene=ABLIM1' rel='noopener noreferrer' target='_blank'>ABLIM1</a>
FV6	LMAN1	-0.291855	4.29732e-81	1.27835	1.78919	0.296	0.664	<a href='http://www.genecards.org/cgi-bin/carddisp.pl?gene=LMAN1' rel='noopener noreferrer' target='_blank'>LMAN1</a>
FV6	NDUFA13	-0.291885	2.87901e-57	2.93227	3.81404	0.468	0.855	<a href='http://www.genecards.org/cgi-bin/carddisp.pl?gene=NDUFA13' rel='noopener noreferrer' target='_blank'>NDUFA13</a>
FV6	PSMB8	-0.292235	2.32965e-54	0.290193	0.579888	0.095	0.326	<a href='http://www.genecards.org/cgi-bin/carddisp.pl?gene=PSMB8' rel='noopener noreferrer' target='_blank'>PSMB8</a>
FV6	CHST12	-0.292271	3.76184e-64	0.413024	0.730342	0.131	0.4	<a href='http://www.genecards.org/cgi-bin/carddisp.pl?gene=CHST12' rel='noopener noreferrer' target='_blank'>CHST12</a>
FV6	OPCML	-0.29341	9.45876e-25	0.0710747	0.312638	0.013	0.117	<a href='http://www.genecards.org/cgi-bin/carddisp.pl?gene=OPCML' rel='noopener noreferrer' target='_blank'>OPCML</a>
FV6	SNRPB	-0.294215	3.24192e-60	1.70246	2.3138	0.395	0.755	<a href='http://www.genecards.org/cgi-bin/carddisp.pl?gene=SNRPB' rel='noopener noreferrer' target='_blank'>SNRPB</a>
FV6	SYS1	-0.294697	5.64613e-60	0.486993	0.823987	0.173	0.451	<a href='http://www.genecards.org/cgi-bin/carddisp.pl?gene=SYS1' rel='noopener noreferrer' target='_blank'>SYS1</a>
FV6	CTDNEP1	-0.294914	2.37069e-60	0.443981	0.771493	0.168	0.44	<a href='http://www.genecards.org/cgi-bin/carddisp.pl?gene=CTDNEP1' rel='noopener noreferrer' target='_blank'>CTDNEP1</a>
FV6	PSMA2	-0.295033	1.2263e-65	1.4697	2.03011	0.351	0.716	<a href='http://www.genecards.org/cgi-bin/carddisp.pl?gene=PSMA2' rel='noopener noreferrer' target='_blank'>PSMA2</a>
FV6	FAM198B	-0.295301	6.40314e-58	1.9777	2.65405	0.374	0.705	<a href='http://www.genecards.org/cgi-bin/carddisp.pl?gene=FAM198B' rel='noopener noreferrer' target='_blank'>FAM198B</a>
FV6	STEAP3	-0.295826	1.5018e-55	0.332164	0.635348	0.085	0.318	<a href='http://www.genecards.org/cgi-bin/carddisp.pl?gene=STEAP3' rel='noopener noreferrer' target='_blank'>STEAP3</a>
FV6	PHEX	-0.295862	1.54178e-21	0.278554	0.569576	0.063	0.183	<a href='http://www.genecards.org/cgi-bin/carddisp.pl?gene=PHEX' rel='noopener noreferrer' target='_blank'>PHEX</a>
FV6	NEDD8	-0.296137	1.92493e-67	1.67479	2.28425	0.373	0.749	<a href='http://www.genecards.org/cgi-bin/carddisp.pl?gene=NEDD8' rel='noopener noreferrer' target='_blank'>NEDD8</a>
FV6	SVBP	-0.296895	4.64647e-60	0.577264	0.937666	0.196	0.481	<a href='http://www.genecards.org/cgi-bin/carddisp.pl?gene=SVBP' rel='noopener noreferrer' target='_blank'>SVBP</a>
FV6	NNMT	-0.296987	5.58041e-55	0.556791	0.912636	0.183	0.446	<a href='http://www.genecards.org/cgi-bin/carddisp.pl?gene=NNMT' rel='noopener noreferrer' target='_blank'>NNMT</a>
FV6	SMIM11	-0.297446	2.57684e-71	1.0474	1.51619	0.283	0.623	<a href='http://www.genecards.org/cgi-bin/carddisp.pl?gene=SMIM11' rel='noopener noreferrer' target='_blank'>SMIM11</a>
FV6	CHPF	-0.297545	2.42629e-73	0.948037	1.39424	0.232	0.563	<a href='http://www.genecards.org/cgi-bin/carddisp.pl?gene=CHPF' rel='noopener noreferrer' target='_blank'>CHPF</a>
FV6	DTNBP1	-0.297558	5.32876e-57	0.391392	0.710107	0.144	0.4	<a href='http://www.genecards.org/cgi-bin/carddisp.pl?gene=DTNBP1' rel='noopener noreferrer' target='_blank'>DTNBP1</a>
FV6	HSD17B11	-0.297568	1.27356e-60	0.437675	0.767004	0.147	0.414	<a href='http://www.genecards.org/cgi-bin/carddisp.pl?gene=HSD17B11' rel='noopener noreferrer' target='_blank'>HSD17B11</a>
FV6	PSMC5	-0.297574	9.20894e-61	0.650179	1.0282	0.23	0.523	<a href='http://www.genecards.org/cgi-bin/carddisp.pl?gene=PSMC5' rel='noopener noreferrer' target='_blank'>PSMC5</a>
FV6	PPIA	-0.297925	2.4302e-41	13.4776	16.7984	0.724	0.97	<a href='http://www.genecards.org/cgi-bin/carddisp.pl?gene=PPIA' rel='noopener noreferrer' target='_blank'>PPIA</a>
FV6	PLVAP	-0.297994	3.9236e-39	0.638688	1.01466	0.175	0.393	<a href='http://www.genecards.org/cgi-bin/carddisp.pl?gene=PLVAP' rel='noopener noreferrer' target='_blank'>PLVAP</a>
FV6	LAMB1	-0.298999	1.96248e-44	0.164082	0.432159	0.044	0.223	<a href='http://www.genecards.org/cgi-bin/carddisp.pl?gene=LAMB1' rel='noopener noreferrer' target='_blank'>LAMB1</a>
FV6	TMEM119	-0.300462	2.35578e-73	0.973312	1.43021	0.219	0.554	<a href='http://www.genecards.org/cgi-bin/carddisp.pl?gene=TMEM119' rel='noopener noreferrer' target='_blank'>TMEM119</a>
FV6	CDK2AP1	-0.300786	5.53818e-63	0.589322	0.957751	0.198	0.494	<a href='http://www.genecards.org/cgi-bin/carddisp.pl?gene=CDK2AP1' rel='noopener noreferrer' target='_blank'>CDK2AP1</a>
FV6	RPS21	-0.30085	2.04665e-53	18.0691	22.4906	0.792	0.984	<a href='http://www.genecards.org/cgi-bin/carddisp.pl?gene=RPS21' rel='noopener noreferrer' target='_blank'>RPS21</a>
FV6	PRDX5	-0.300886	8.82569e-60	1.15173	1.65072	0.318	0.644	<a href='http://www.genecards.org/cgi-bin/carddisp.pl?gene=PRDX5' rel='noopener noreferrer' target='_blank'>PRDX5</a>
FV6	FDX1	-0.300994	1.13933e-62	0.571497	0.936072	0.169	0.451	<a href='http://www.genecards.org/cgi-bin/carddisp.pl?gene=FDX1' rel='noopener noreferrer' target='_blank'>FDX1</a>
FV6	ABI3BP	-0.30199	6.66218e-40	5.99607	7.62506	0.635	0.888	<a href='http://www.genecards.org/cgi-bin/carddisp.pl?gene=ABI3BP' rel='noopener noreferrer' target='_blank'>ABI3BP</a>
FV6	SCN1B	-0.302133	3.08583e-59	0.41077	0.739431	0.143	0.405	<a href='http://www.genecards.org/cgi-bin/carddisp.pl?gene=SCN1B' rel='noopener noreferrer' target='_blank'>SCN1B</a>
FV6	CHMP5	-0.302927	7.98444e-67	0.715775	1.11666	0.232	0.54	<a href='http://www.genecards.org/cgi-bin/carddisp.pl?gene=CHMP5' rel='noopener noreferrer' target='_blank'>CHMP5</a>
FV6	FEZ1	-0.302951	2.87791e-37	0.321686	0.630517	0.095	0.278	<a href='http://www.genecards.org/cgi-bin/carddisp.pl?gene=FEZ1' rel='noopener noreferrer' target='_blank'>FEZ1</a>
FV6	MRPL52	-0.303037	8.93565e-72	1.29142	1.82702	0.305	0.66	<a href='http://www.genecards.org/cgi-bin/carddisp.pl?gene=MRPL52' rel='noopener noreferrer' target='_blank'>MRPL52</a>
FV6	NDUFB9	-0.303097	5.5729e-61	1.94024	2.62764	0.394	0.776	<a href='http://www.genecards.org/cgi-bin/carddisp.pl?gene=NDUFB9' rel='noopener noreferrer' target='_blank'>NDUFB9</a>
FV6	RAN	-0.303454	2.03194e-74	1.65835	2.28065	0.361	0.731	<a href='http://www.genecards.org/cgi-bin/carddisp.pl?gene=RAN' rel='noopener noreferrer' target='_blank'>RAN</a>
FV6	ADPRH	-0.303959	9.70482e-58	0.363253	0.682972	0.138	0.391	<a href='http://www.genecards.org/cgi-bin/carddisp.pl?gene=ADPRH' rel='noopener noreferrer' target='_blank'>ADPRH</a>
FV6	ASAH1	-0.304223	4.14049e-70	0.943385	1.3996	0.273	0.602	<a href='http://www.genecards.org/cgi-bin/carddisp.pl?gene=ASAH1' rel='noopener noreferrer' target='_blank'>ASAH1</a>
FV6	TMEM258	-0.304436	4.20081e-81	1.44129	2.01484	0.314	0.682	<a href='http://www.genecards.org/cgi-bin/carddisp.pl?gene=TMEM258' rel='noopener noreferrer' target='_blank'>TMEM258</a>
FV6	FMO1	-0.304576	3.04322e-73	1.18478	1.69832	0.216	0.543	<a href='http://www.genecards.org/cgi-bin/carddisp.pl?gene=FMO1' rel='noopener noreferrer' target='_blank'>FMO1</a>
FV6	ACTG1	-0.305101	1.61772e-25	10.4545	13.1521	0.667	0.936	<a href='http://www.genecards.org/cgi-bin/carddisp.pl?gene=ACTG1' rel='noopener noreferrer' target='_blank'>ACTG1</a>
FV6	ST13	-0.306064	9.8769e-75	1.18345	1.69946	0.303	0.65	<a href='http://www.genecards.org/cgi-bin/carddisp.pl?gene=ST13' rel='noopener noreferrer' target='_blank'>ST13</a>
FV6	RBM3	-0.306336	3.33211e-54	2.74127	3.62632	0.423	0.785	<a href='http://www.genecards.org/cgi-bin/carddisp.pl?gene=RBM3' rel='noopener noreferrer' target='_blank'>RBM3</a>
FV6	MRPS21	-0.306877	1.63559e-64	0.98255	1.45247	0.277	0.604	<a href='http://www.genecards.org/cgi-bin/carddisp.pl?gene=MRPS21' rel='noopener noreferrer' target='_blank'>MRPS21</a>
FV6	JTB	-0.307256	3.99778e-68	0.630513	1.01752	0.198	0.502	<a href='http://www.genecards.org/cgi-bin/carddisp.pl?gene=JTB' rel='noopener noreferrer' target='_blank'>JTB</a>
FV6	SLC50A1	-0.307278	1.50156e-80	1.02	1.49949	0.252	0.609	<a href='http://www.genecards.org/cgi-bin/carddisp.pl?gene=SLC50A1' rel='noopener noreferrer' target='_blank'>SLC50A1</a>
FV6	MPZL1	-0.307312	8.1703e-53	0.240106	0.534507	0.084	0.305	<a href='http://www.genecards.org/cgi-bin/carddisp.pl?gene=MPZL1' rel='noopener noreferrer' target='_blank'>MPZL1</a>
FV6	LIPA	-0.307593	3.71717e-76	0.71869	1.12712	0.177	0.498	<a href='http://www.genecards.org/cgi-bin/carddisp.pl?gene=LIPA' rel='noopener noreferrer' target='_blank'>LIPA</a>
FV6	UQCRQ	-0.307663	1.32095e-68	1.86266	2.54312	0.372	0.746	<a href='http://www.genecards.org/cgi-bin/carddisp.pl?gene=UQCRQ' rel='noopener noreferrer' target='_blank'>UQCRQ</a>
FV6	ATP5B	-0.308155	1.03362e-52	2.33436	3.12834	0.429	0.796	<a href='http://www.genecards.org/cgi-bin/carddisp.pl?gene=ATP5B' rel='noopener noreferrer' target='_blank'>ATP5B</a>
FV6	CES2G	-0.308371	2.05002e-48	0.228603	0.52139	0.069	0.27	<a href='http://www.genecards.org/cgi-bin/carddisp.pl?gene=CES2G' rel='noopener noreferrer' target='_blank'>CES2G</a>
FV6	PMM1	-0.3086	1.58368e-60	0.534668	0.900695	0.181	0.455	<a href='http://www.genecards.org/cgi-bin/carddisp.pl?gene=PMM1' rel='noopener noreferrer' target='_blank'>PMM1</a>
FV6	TRAPPC4	-0.308739	7.31986e-60	0.446974	0.792258	0.164	0.438	<a href='http://www.genecards.org/cgi-bin/carddisp.pl?gene=TRAPPC4' rel='noopener noreferrer' target='_blank'>TRAPPC4</a>
FV6	GFRA2	-0.308765	4.41156e-29	0.318451	0.633095	0.079	0.231	<a href='http://www.genecards.org/cgi-bin/carddisp.pl?gene=GFRA2' rel='noopener noreferrer' target='_blank'>GFRA2</a>
FV6	POLR2F	-0.308895	8.77208e-66	0.833011	1.27066	0.258	0.583	<a href='http://www.genecards.org/cgi-bin/carddisp.pl?gene=POLR2F' rel='noopener noreferrer' target='_blank'>POLR2F</a>
FV6	TUBB2B	-0.309497	2.53468e-46	0.123161	0.391906	0.036	0.216	<a href='http://www.genecards.org/cgi-bin/carddisp.pl?gene=TUBB2B' rel='noopener noreferrer' target='_blank'>TUBB2B</a>
FV6	VAT1	-0.309557	9.88337e-71	0.895102	1.34865	0.242	0.558	<a href='http://www.genecards.org/cgi-bin/carddisp.pl?gene=VAT1' rel='noopener noreferrer' target='_blank'>VAT1</a>
FV6	TMA7	-0.309565	2.2029e-59	0.965751	1.43622	0.297	0.61	<a href='http://www.genecards.org/cgi-bin/carddisp.pl?gene=TMA7' rel='noopener noreferrer' target='_blank'>TMA7</a>
FV6	ARPC1A	-0.309943	4.04615e-63	0.734227	1.14985	0.242	0.547	<a href='http://www.genecards.org/cgi-bin/carddisp.pl?gene=ARPC1A' rel='noopener noreferrer' target='_blank'>ARPC1A</a>
FV6	TPRGL	-0.310513	1.69481e-68	1.51862	2.12346	0.349	0.722	<a href='http://www.genecards.org/cgi-bin/carddisp.pl?gene=TPRGL' rel='noopener noreferrer' target='_blank'>TPRGL</a>
FV6	RAB2A	-0.310823	4.46543e-65	1.98554	2.70331	0.417	0.788	<a href='http://www.genecards.org/cgi-bin/carddisp.pl?gene=RAB2A' rel='noopener noreferrer' target='_blank'>RAB2A</a>
FV6	YIF1B	-0.310824	1.79114e-63	0.656308	1.05451	0.222	0.524	<a href='http://www.genecards.org/cgi-bin/carddisp.pl?gene=YIF1B' rel='noopener noreferrer' target='_blank'>YIF1B</a>
FV6	GBP2	-0.31122	1.79508e-37	0.161828	0.441545	0.075	0.248	<a href='http://www.genecards.org/cgi-bin/carddisp.pl?gene=GBP2' rel='noopener noreferrer' target='_blank'>GBP2</a>
FV6	SH3BGRL3	-0.311231	2.50247e-67	1.14279	1.6587	0.295	0.628	<a href='http://www.genecards.org/cgi-bin/carddisp.pl?gene=SH3BGRL3' rel='noopener noreferrer' target='_blank'>SH3BGRL3</a>
FV6	CARKD	-0.312008	2.34727e-68	0.534429	0.904893	0.174	0.472	<a href='http://www.genecards.org/cgi-bin/carddisp.pl?gene=CARKD' rel='noopener noreferrer' target='_blank'>CARKD</a>
FV6	RWDD1	-0.312146	6.1336e-68	1.0538	1.54991	0.292	0.628	<a href='http://www.genecards.org/cgi-bin/carddisp.pl?gene=RWDD1' rel='noopener noreferrer' target='_blank'>RWDD1</a>
FV6	ARL6IP1	-0.312601	1.20643e-68	1.2892	1.84306	0.33	0.683	<a href='http://www.genecards.org/cgi-bin/carddisp.pl?gene=ARL6IP1' rel='noopener noreferrer' target='_blank'>ARL6IP1</a>
FV6	VCAN	-0.312723	3.23589e-59	1.03546	1.52814	0.143	0.418	<a href='http://www.genecards.org/cgi-bin/carddisp.pl?gene=VCAN' rel='noopener noreferrer' target='_blank'>VCAN</a>
FV6	PAICS	-0.313597	8.90106e-66	0.486435	0.847345	0.173	0.455	<a href='http://www.genecards.org/cgi-bin/carddisp.pl?gene=PAICS' rel='noopener noreferrer' target='_blank'>PAICS</a>
FV6	COL15A1	-0.313834	8.14035e-34	3.04556	4.02866	0.394	0.645	<a href='http://www.genecards.org/cgi-bin/carddisp.pl?gene=COL15A1' rel='noopener noreferrer' target='_blank'>COL15A1</a>
FV6	ESD	-0.313972	3.87478e-65	1.22044	1.76029	0.332	0.674	<a href='http://www.genecards.org/cgi-bin/carddisp.pl?gene=ESD' rel='noopener noreferrer' target='_blank'>ESD</a>
FV6	COPB1	-0.31403	5.50728e-73	1.10409	1.61575	0.287	0.635	<a href='http://www.genecards.org/cgi-bin/carddisp.pl?gene=COPB1' rel='noopener noreferrer' target='_blank'>COPB1</a>
FV6	GNS	-0.314319	1.69078e-72	0.781737	1.21545	0.211	0.532	<a href='http://www.genecards.org/cgi-bin/carddisp.pl?gene=GNS' rel='noopener noreferrer' target='_blank'>GNS</a>
FV6	CPNE8	-0.314435	2.33308e-50	0.230365	0.529988	0.073	0.285	<a href='http://www.genecards.org/cgi-bin/carddisp.pl?gene=CPNE8' rel='noopener noreferrer' target='_blank'>CPNE8</a>
FV6	PNP	-0.314441	2.01186e-95	1.23806	1.78309	0.251	0.635	<a href='http://www.genecards.org/cgi-bin/carddisp.pl?gene=PNP' rel='noopener noreferrer' target='_blank'>PNP</a>
FV6	SERF2	-0.314586	2.84565e-49	9.10284	11.5644	0.644	0.956	<a href='http://www.genecards.org/cgi-bin/carddisp.pl?gene=SERF2' rel='noopener noreferrer' target='_blank'>SERF2</a>
FV6	CMTM3	-0.314673	5.75367e-65	0.367015	0.700198	0.117	0.385	<a href='http://www.genecards.org/cgi-bin/carddisp.pl?gene=CMTM3' rel='noopener noreferrer' target='_blank'>CMTM3</a>
FV6	1110008F13RIK	-0.314735	4.83483e-72	0.804123	1.24394	0.243	0.576	<a href='http://www.genecards.org/cgi-bin/carddisp.pl?gene=1110008F13RIK' rel='noopener noreferrer' target='_blank'>1110008F13RIK</a>
FV6	KDELC2	-0.315038	2.94162e-59	0.367958	0.7018	0.136	0.395	<a href='http://www.genecards.org/cgi-bin/carddisp.pl?gene=KDELC2' rel='noopener noreferrer' target='_blank'>KDELC2</a>
FV6	PDIA4	-0.315088	6.97886e-75	0.833565	1.28111	0.219	0.546	<a href='http://www.genecards.org/cgi-bin/carddisp.pl?gene=PDIA4' rel='noopener noreferrer' target='_blank'>PDIA4</a>
FV6	ATF5	-0.31535	1.18873e-61	1.70967	2.37168	0.298	0.629	<a href='http://www.genecards.org/cgi-bin/carddisp.pl?gene=ATF5' rel='noopener noreferrer' target='_blank'>ATF5</a>
FV6	HMGN1	-0.315556	1.37548e-50	2.97035	3.94107	0.462	0.85	<a href='http://www.genecards.org/cgi-bin/carddisp.pl?gene=HMGN1' rel='noopener noreferrer' target='_blank'>HMGN1</a>
FV6	COX6B1	-0.315612	1.17692e-61	2.44532	3.28784	0.431	0.825	<a href='http://www.genecards.org/cgi-bin/carddisp.pl?gene=COX6B1' rel='noopener noreferrer' target='_blank'>COX6B1</a>
FV6	SUMO1	-0.315717	5.47041e-77	1.03533	1.53324	0.284	0.636	<a href='http://www.genecards.org/cgi-bin/carddisp.pl?gene=SUMO1' rel='noopener noreferrer' target='_blank'>SUMO1</a>
FV6	NDUFB4	-0.315994	3.84589e-66	1.37003	1.95038	0.332	0.687	<a href='http://www.genecards.org/cgi-bin/carddisp.pl?gene=NDUFB4' rel='noopener noreferrer' target='_blank'>NDUFB4</a>
FV6	EVA1B	-0.316114	6.83239e-58	1.23973	1.78841	0.311	0.624	<a href='http://www.genecards.org/cgi-bin/carddisp.pl?gene=EVA1B' rel='noopener noreferrer' target='_blank'>EVA1B</a>
FV6	TMEM158	-0.316864	3.76342e-39	0.338029	0.666676	0.103	0.295	<a href='http://www.genecards.org/cgi-bin/carddisp.pl?gene=TMEM158' rel='noopener noreferrer' target='_blank'>TMEM158</a>
FV6	VIM	-0.316876	1.5193e-40	17.1737	21.6378	0.839	0.973	<a href='http://www.genecards.org/cgi-bin/carddisp.pl?gene=VIM' rel='noopener noreferrer' target='_blank'>VIM</a>
FV6	XBP1	-0.316948	1.25009e-76	1.59041	2.22685	0.342	0.707	<a href='http://www.genecards.org/cgi-bin/carddisp.pl?gene=XBP1' rel='noopener noreferrer' target='_blank'>XBP1</a>
FV6	H2-K1	-0.31735	1.46613e-53	2.65638	3.556	0.461	0.796	<a href='http://www.genecards.org/cgi-bin/carddisp.pl?gene=H2-K1' rel='noopener noreferrer' target='_blank'>H2-K1</a>
FV6	TECR	-0.317886	9.59106e-75	1.09075	1.60612	0.299	0.644	<a href='http://www.genecards.org/cgi-bin/carddisp.pl?gene=TECR' rel='noopener noreferrer' target='_blank'>TECR</a>
FV6	WDR83OS	-0.31849	4.18119e-73	0.790709	1.23306	0.245	0.572	<a href='http://www.genecards.org/cgi-bin/carddisp.pl?gene=WDR83OS' rel='noopener noreferrer' target='_blank'>WDR83OS</a>
FV6	NOP10	-0.31868	2.40123e-72	1.49441	2.111	0.335	0.701	<a href='http://www.genecards.org/cgi-bin/carddisp.pl?gene=NOP10' rel='noopener noreferrer' target='_blank'>NOP10</a>
FV6	EIF3K	-0.318948	4.10034e-76	1.70554	2.37494	0.378	0.758	<a href='http://www.genecards.org/cgi-bin/carddisp.pl?gene=EIF3K' rel='noopener noreferrer' target='_blank'>EIF3K</a>
FV6	SOD3	-0.319176	6.58594e-30	5.57485	7.2029	0.566	0.881	<a href='http://www.genecards.org/cgi-bin/carddisp.pl?gene=SOD3' rel='noopener noreferrer' target='_blank'>SOD3</a>
FV6	IMPDH2	-0.319792	9.98146e-69	0.428871	0.783446	0.152	0.438	<a href='http://www.genecards.org/cgi-bin/carddisp.pl?gene=IMPDH2' rel='noopener noreferrer' target='_blank'>IMPDH2</a>
FV6	DHRS7	-0.319929	1.68096e-67	0.624151	1.02738	0.2	0.504	<a href='http://www.genecards.org/cgi-bin/carddisp.pl?gene=DHRS7' rel='noopener noreferrer' target='_blank'>DHRS7</a>
FV6	RECK	-0.319993	1.59319e-70	0.943118	1.42564	0.23	0.549	<a href='http://www.genecards.org/cgi-bin/carddisp.pl?gene=RECK' rel='noopener noreferrer' target='_blank'>RECK</a>
FV6	DERL1	-0.320224	5.77342e-82	0.793204	1.23886	0.224	0.566	<a href='http://www.genecards.org/cgi-bin/carddisp.pl?gene=DERL1' rel='noopener noreferrer' target='_blank'>DERL1</a>
FV6	EPHA3	-0.320358	2.96701e-61	1.83268	2.537	0.343	0.669	<a href='http://www.genecards.org/cgi-bin/carddisp.pl?gene=EPHA3' rel='noopener noreferrer' target='_blank'>EPHA3</a>
FV6	CYP1B1	-0.320862	9.78984e-66	1.82128	2.52399	0.329	0.671	<a href='http://www.genecards.org/cgi-bin/carddisp.pl?gene=CYP1B1' rel='noopener noreferrer' target='_blank'>CYP1B1</a>
FV6	ARL6IP5	-0.32095	2.53861e-65	1.28203	1.85061	0.327	0.671	<a href='http://www.genecards.org/cgi-bin/carddisp.pl?gene=ARL6IP5' rel='noopener noreferrer' target='_blank'>ARL6IP5</a>
FV6	MYL12A	-0.321074	2.94252e-47	5.51195	7.13511	0.536	0.916	<a href='http://www.genecards.org/cgi-bin/carddisp.pl?gene=MYL12A' rel='noopener noreferrer' target='_blank'>MYL12A</a>
FV6	DPP7	-0.321274	1.28277e-61	0.218639	0.522608	0.068	0.305	<a href='http://www.genecards.org/cgi-bin/carddisp.pl?gene=DPP7' rel='noopener noreferrer' target='_blank'>DPP7</a>
FV6	TGFBR3	-0.321466	5.29936e-65	0.861611	1.32627	0.237	0.541	<a href='http://www.genecards.org/cgi-bin/carddisp.pl?gene=TGFBR3' rel='noopener noreferrer' target='_blank'>TGFBR3</a>
FV6	MCFD2	-0.321821	7.56361e-65	0.519909	0.899744	0.179	0.463	<a href='http://www.genecards.org/cgi-bin/carddisp.pl?gene=MCFD2' rel='noopener noreferrer' target='_blank'>MCFD2</a>
FV6	RPL38	-0.322069	3.02499e-45	8.54014	10.9263	0.637	0.951	<a href='http://www.genecards.org/cgi-bin/carddisp.pl?gene=RPL38' rel='noopener noreferrer' target='_blank'>RPL38</a>
FV6	LAMTOR2	-0.322499	5.1978e-70	1.06946	1.58784	0.297	0.646	<a href='http://www.genecards.org/cgi-bin/carddisp.pl?gene=LAMTOR2' rel='noopener noreferrer' target='_blank'>LAMTOR2</a>
FV6	NFE2L2	-0.32262	2.75166e-66	0.738172	1.17376	0.231	0.537	<a href='http://www.genecards.org/cgi-bin/carddisp.pl?gene=NFE2L2' rel='noopener noreferrer' target='_blank'>NFE2L2</a>
FV6	ANXA4	-0.323102	3.35614e-70	0.443128	0.805378	0.143	0.43	<a href='http://www.genecards.org/cgi-bin/carddisp.pl?gene=ANXA4' rel='noopener noreferrer' target='_blank'>ANXA4</a>
FV6	AFF3	-0.32328	2.36889e-69	0.487051	0.860556	0.132	0.411	<a href='http://www.genecards.org/cgi-bin/carddisp.pl?gene=AFF3' rel='noopener noreferrer' target='_blank'>AFF3</a>
FV6	ATP5G2	-0.323616	7.20045e-73	2.07668	2.85035	0.396	0.792	<a href='http://www.genecards.org/cgi-bin/carddisp.pl?gene=ATP5G2' rel='noopener noreferrer' target='_blank'>ATP5G2</a>
FV6	TM7SF3	-0.323961	9.81083e-87	1.04307	1.55743	0.255	0.619	<a href='http://www.genecards.org/cgi-bin/carddisp.pl?gene=TM7SF3' rel='noopener noreferrer' target='_blank'>TM7SF3</a>
FV6	DNAJA2	-0.324031	1.50378e-72	0.737798	1.17542	0.234	0.556	<a href='http://www.genecards.org/cgi-bin/carddisp.pl?gene=DNAJA2' rel='noopener noreferrer' target='_blank'>DNAJA2</a>
FV6	ALDOA	-0.32406	4.91152e-54	2.50472	3.38738	0.443	0.807	<a href='http://www.genecards.org/cgi-bin/carddisp.pl?gene=ALDOA' rel='noopener noreferrer' target='_blank'>ALDOA</a>
FV6	GAPDH	-0.324331	8.55452e-46	3.3186	4.40725	0.478	0.845	<a href='http://www.genecards.org/cgi-bin/carddisp.pl?gene=GAPDH' rel='noopener noreferrer' target='_blank'>GAPDH</a>
FV6	IER3IP1	-0.32439	9.18517e-88	1.17768	1.72676	0.282	0.654	<a href='http://www.genecards.org/cgi-bin/carddisp.pl?gene=IER3IP1' rel='noopener noreferrer' target='_blank'>IER3IP1</a>
FV6	TMBIM6	-0.32444	4.39239e-70	1.83147	2.5455	0.397	0.766	<a href='http://www.genecards.org/cgi-bin/carddisp.pl?gene=TMBIM6' rel='noopener noreferrer' target='_blank'>TMBIM6</a>
FV6	SKP1A	-0.32467	2.08473e-71	0.983495	1.48409	0.277	0.616	<a href='http://www.genecards.org/cgi-bin/carddisp.pl?gene=SKP1A' rel='noopener noreferrer' target='_blank'>SKP1A</a>
FV6	SLC6A6	-0.325384	1.67347e-36	1.93517	2.67776	0.321	0.561	<a href='http://www.genecards.org/cgi-bin/carddisp.pl?gene=SLC6A6' rel='noopener noreferrer' target='_blank'>SLC6A6</a>
FV6	CHMP4B	-0.325571	6.58338e-74	1.19978	1.75667	0.314	0.681	<a href='http://www.genecards.org/cgi-bin/carddisp.pl?gene=CHMP4B' rel='noopener noreferrer' target='_blank'>CHMP4B</a>
FV6	H2AFV	-0.325862	2.45934e-73	1.37429	1.97597	0.338	0.715	<a href='http://www.genecards.org/cgi-bin/carddisp.pl?gene=H2AFV' rel='noopener noreferrer' target='_blank'>H2AFV</a>
FV6	ATP5G1	-0.326671	7.37106e-77	2.09786	2.88507	0.397	0.786	<a href='http://www.genecards.org/cgi-bin/carddisp.pl?gene=ATP5G1' rel='noopener noreferrer' target='_blank'>ATP5G1</a>
FV6	RNF7	-0.326703	4.76301e-70	1.21948	1.78354	0.325	0.678	<a href='http://www.genecards.org/cgi-bin/carddisp.pl?gene=RNF7' rel='noopener noreferrer' target='_blank'>RNF7</a>
FV6	ATP5A1	-0.326827	1.62513e-66	1.8362	2.55731	0.38	0.768	<a href='http://www.genecards.org/cgi-bin/carddisp.pl?gene=ATP5A1' rel='noopener noreferrer' target='_blank'>ATP5A1</a>
FV6	IFT27	-0.326854	2.45058e-66	0.349276	0.692363	0.134	0.408	<a href='http://www.genecards.org/cgi-bin/carddisp.pl?gene=IFT27' rel='noopener noreferrer' target='_blank'>IFT27</a>
FV6	ERP44	-0.32689	8.81872e-74	0.704753	1.13828	0.222	0.546	<a href='http://www.genecards.org/cgi-bin/carddisp.pl?gene=ERP44' rel='noopener noreferrer' target='_blank'>ERP44</a>
FV6	GINM1	-0.327157	7.95335e-72	0.96627	1.46676	0.283	0.623	<a href='http://www.genecards.org/cgi-bin/carddisp.pl?gene=GINM1' rel='noopener noreferrer' target='_blank'>GINM1</a>
FV6	CUTA	-0.327468	5.93905e-79	0.903662	1.38873	0.263	0.61	<a href='http://www.genecards.org/cgi-bin/carddisp.pl?gene=CUTA' rel='noopener noreferrer' target='_blank'>CUTA</a>
FV6	EMILIN2	-0.327512	2.21481e-28	0.0504456	0.318149	0.01	0.12	<a href='http://www.genecards.org/cgi-bin/carddisp.pl?gene=EMILIN2' rel='noopener noreferrer' target='_blank'>EMILIN2</a>
FV6	CREB3L1	-0.328163	2.81937e-64	0.661953	1.08644	0.183	0.472	<a href='http://www.genecards.org/cgi-bin/carddisp.pl?gene=CREB3L1' rel='noopener noreferrer' target='_blank'>CREB3L1</a>
FV6	RPL4	-0.328487	2.08934e-46	3.22426	4.30438	0.491	0.842	<a href='http://www.genecards.org/cgi-bin/carddisp.pl?gene=RPL4' rel='noopener noreferrer' target='_blank'>RPL4</a>
FV6	SCP2	-0.328514	8.29314e-69	1.77805	2.48845	0.382	0.763	<a href='http://www.genecards.org/cgi-bin/carddisp.pl?gene=SCP2' rel='noopener noreferrer' target='_blank'>SCP2</a>
FV6	SIVA1	-0.328534	4.45034e-54	0.799536	1.25974	0.251	0.536	<a href='http://www.genecards.org/cgi-bin/carddisp.pl?gene=SIVA1' rel='noopener noreferrer' target='_blank'>SIVA1</a>
FV6	COL8A1	-0.328749	6.88798e-07	0.312632	0.648567	0.073	0.141	<a href='http://www.genecards.org/cgi-bin/carddisp.pl?gene=COL8A1' rel='noopener noreferrer' target='_blank'>COL8A1</a>
FV6	ENPP3	-0.328917	4.87195e-62	0.158621	0.455309	0.035	0.256	<a href='http://www.genecards.org/cgi-bin/carddisp.pl?gene=ENPP3' rel='noopener noreferrer' target='_blank'>ENPP3</a>
FV6	ATP5L	-0.329257	1.2233e-64	3.70577	4.91217	0.469	0.883	<a href='http://www.genecards.org/cgi-bin/carddisp.pl?gene=ATP5L' rel='noopener noreferrer' target='_blank'>ATP5L</a>
FV6	SDC2	-0.329471	2.4767e-58	2.05528	2.83912	0.396	0.738	<a href='http://www.genecards.org/cgi-bin/carddisp.pl?gene=SDC2' rel='noopener noreferrer' target='_blank'>SDC2</a>
FV6	TBRG1	-0.329613	2.27765e-82	1.28751	1.87465	0.306	0.676	<a href='http://www.genecards.org/cgi-bin/carddisp.pl?gene=TBRG1' rel='noopener noreferrer' target='_blank'>TBRG1</a>
FV6	ACVRL1	-0.329701	3.70117e-76	0.512262	0.90054	0.156	0.464	<a href='http://www.genecards.org/cgi-bin/carddisp.pl?gene=ACVRL1' rel='noopener noreferrer' target='_blank'>ACVRL1</a>
FV6	MAN2B1	-0.329991	2.13843e-64	0.363498	0.713925	0.121	0.387	<a href='http://www.genecards.org/cgi-bin/carddisp.pl?gene=MAN2B1' rel='noopener noreferrer' target='_blank'>MAN2B1</a>
FV6	H2-T22	-0.330218	1.71036e-65	0.414914	0.778834	0.143	0.419	<a href='http://www.genecards.org/cgi-bin/carddisp.pl?gene=H2-T22' rel='noopener noreferrer' target='_blank'>H2-T22</a>
FV6	MAP1LC3B	-0.330642	3.38485e-59	2.27202	3.11481	0.429	0.802	<a href='http://www.genecards.org/cgi-bin/carddisp.pl?gene=MAP1LC3B' rel='noopener noreferrer' target='_blank'>MAP1LC3B</a>
FV6	XDH	-0.330747	4.27563e-63	0.295894	0.6298	0.071	0.317	<a href='http://www.genecards.org/cgi-bin/carddisp.pl?gene=XDH' rel='noopener noreferrer' target='_blank'>XDH</a>
FV6	CALU	-0.331043	1.39993e-70	1.75458	2.46504	0.377	0.738	<a href='http://www.genecards.org/cgi-bin/carddisp.pl?gene=CALU' rel='noopener noreferrer' target='_blank'>CALU</a>
FV6	SNX3	-0.331223	5.25491e-72	1.40847	2.03004	0.352	0.715	<a href='http://www.genecards.org/cgi-bin/carddisp.pl?gene=SNX3' rel='noopener noreferrer' target='_blank'>SNX3</a>
FV6	PSMA4	-0.331501	9.985e-81	1.29618	1.88933	0.328	0.693	<a href='http://www.genecards.org/cgi-bin/carddisp.pl?gene=PSMA4' rel='noopener noreferrer' target='_blank'>PSMA4</a>
FV6	MYDGF	-0.332083	2.82664e-79	0.684763	1.12083	0.215	0.541	<a href='http://www.genecards.org/cgi-bin/carddisp.pl?gene=MYDGF' rel='noopener noreferrer' target='_blank'>MYDGF</a>
FV6	MIEN1	-0.332943	3.9165e-69	0.396017	0.758396	0.142	0.423	<a href='http://www.genecards.org/cgi-bin/carddisp.pl?gene=MIEN1' rel='noopener noreferrer' target='_blank'>MIEN1</a>
FV6	SULT5A1	-0.333293	6.52605e-55	0.213961	0.529452	0.039	0.246	<a href='http://www.genecards.org/cgi-bin/carddisp.pl?gene=SULT5A1' rel='noopener noreferrer' target='_blank'>SULT5A1</a>
FV6	C1D	-0.333606	2.22167e-73	0.545675	0.947797	0.184	0.492	<a href='http://www.genecards.org/cgi-bin/carddisp.pl?gene=C1D' rel='noopener noreferrer' target='_blank'>C1D</a>
FV6	RPS15	-0.333878	1.20147e-34	9.12495	11.7615	0.703	0.956	<a href='http://www.genecards.org/cgi-bin/carddisp.pl?gene=RPS15' rel='noopener noreferrer' target='_blank'>RPS15</a>
FV6	ERH	-0.333939	1.40118e-82	1.43082	2.06393	0.337	0.72	<a href='http://www.genecards.org/cgi-bin/carddisp.pl?gene=ERH' rel='noopener noreferrer' target='_blank'>ERH</a>
FV6	PARK7	-0.33399	8.46206e-73	1.56423	2.2322	0.367	0.739	<a href='http://www.genecards.org/cgi-bin/carddisp.pl?gene=PARK7' rel='noopener noreferrer' target='_blank'>PARK7</a>
FV6	PSME2	-0.334528	1.79111e-68	0.647228	1.0771	0.211	0.523	<a href='http://www.genecards.org/cgi-bin/carddisp.pl?gene=PSME2' rel='noopener noreferrer' target='_blank'>PSME2</a>
FV6	MPC2	-0.334879	8.30238e-79	1.52261	2.1817	0.349	0.733	<a href='http://www.genecards.org/cgi-bin/carddisp.pl?gene=MPC2' rel='noopener noreferrer' target='_blank'>MPC2</a>
FV6	PRAF2	-0.335123	2.64893e-51	0.249806	0.576611	0.118	0.347	<a href='http://www.genecards.org/cgi-bin/carddisp.pl?gene=PRAF2' rel='noopener noreferrer' target='_blank'>PRAF2</a>
FV6	APP	-0.335185	7.56603e-39	6.05668	7.90228	0.615	0.927	<a href='http://www.genecards.org/cgi-bin/carddisp.pl?gene=APP' rel='noopener noreferrer' target='_blank'>APP</a>
FV6	ADM	-0.335583	2.57192e-24	0.584895	0.999958	0.154	0.311	<a href='http://www.genecards.org/cgi-bin/carddisp.pl?gene=ADM' rel='noopener noreferrer' target='_blank'>ADM</a>
FV6	PIGP	-0.33568	1.08594e-72	0.798511	1.26967	0.223	0.552	<a href='http://www.genecards.org/cgi-bin/carddisp.pl?gene=PIGP' rel='noopener noreferrer' target='_blank'>PIGP</a>
FV6	IFNGR1	-0.336537	2.32535e-90	0.998105	1.52305	0.249	0.619	<a href='http://www.genecards.org/cgi-bin/carddisp.pl?gene=IFNGR1' rel='noopener noreferrer' target='_blank'>IFNGR1</a>
FV6	D8ERTD738E	-0.336816	3.28722e-71	1.76148	2.48765	0.38	0.766	<a href='http://www.genecards.org/cgi-bin/carddisp.pl?gene=D8ERTD738E' rel='noopener noreferrer' target='_blank'>D8ERTD738E</a>
FV6	ATXN10	-0.336859	3.93148e-87	0.953943	1.46784	0.274	0.625	<a href='http://www.genecards.org/cgi-bin/carddisp.pl?gene=ATXN10' rel='noopener noreferrer' target='_blank'>ATXN10</a>
FV6	NDUFA11	-0.336898	1.32996e-71	2.20348	3.04612	0.383	0.789	<a href='http://www.genecards.org/cgi-bin/carddisp.pl?gene=NDUFA11' rel='noopener noreferrer' target='_blank'>NDUFA11</a>
FV6	EEF1G	-0.337216	2.18333e-69	1.58323	2.26343	0.361	0.722	<a href='http://www.genecards.org/cgi-bin/carddisp.pl?gene=EEF1G' rel='noopener noreferrer' target='_blank'>EEF1G</a>
FV6	TUBB4B	-0.33737	2.8754e-69	1.45847	2.10616	0.326	0.661	<a href='http://www.genecards.org/cgi-bin/carddisp.pl?gene=TUBB4B' rel='noopener noreferrer' target='_blank'>TUBB4B</a>
FV6	SQRDL	-0.337373	5.9881e-66	0.318777	0.666215	0.117	0.385	<a href='http://www.genecards.org/cgi-bin/carddisp.pl?gene=SQRDL' rel='noopener noreferrer' target='_blank'>SQRDL</a>
FV6	GM9780	-0.337482	7.63197e-61	0.342657	0.696513	0.131	0.385	<a href='http://www.genecards.org/cgi-bin/carddisp.pl?gene=GM9780' rel='noopener noreferrer' target='_blank'>GM9780</a>
FV6	LAMTOR4	-0.338551	6.36257e-69	0.752484	1.21599	0.25	0.569	<a href='http://www.genecards.org/cgi-bin/carddisp.pl?gene=LAMTOR4' rel='noopener noreferrer' target='_blank'>LAMTOR4</a>
FV6	LAMC1	-0.338563	4.53043e-70	1.07025	1.61782	0.271	0.594	<a href='http://www.genecards.org/cgi-bin/carddisp.pl?gene=LAMC1' rel='noopener noreferrer' target='_blank'>LAMC1</a>
FV6	GNAI2	-0.339124	1.87633e-43	3.84341	5.12686	0.511	0.87	<a href='http://www.genecards.org/cgi-bin/carddisp.pl?gene=GNAI2' rel='noopener noreferrer' target='_blank'>GNAI2</a>
FV6	HTRA1	-0.33925	8.92516e-48	3.33155	4.47984	0.482	0.806	<a href='http://www.genecards.org/cgi-bin/carddisp.pl?gene=HTRA1' rel='noopener noreferrer' target='_blank'>HTRA1</a>
FV6	HN1	-0.339698	1.44671e-59	0.456547	0.843248	0.142	0.398	<a href='http://www.genecards.org/cgi-bin/carddisp.pl?gene=HN1' rel='noopener noreferrer' target='_blank'>HN1</a>
FV6	NME1	-0.339954	1.06621e-80	0.798265	1.27609	0.234	0.577	<a href='http://www.genecards.org/cgi-bin/carddisp.pl?gene=NME1' rel='noopener noreferrer' target='_blank'>NME1</a>
FV6	JAK1	-0.340157	1.98023e-87	1.29476	1.90493	0.299	0.679	<a href='http://www.genecards.org/cgi-bin/carddisp.pl?gene=JAK1' rel='noopener noreferrer' target='_blank'>JAK1</a>
FV6	CPZ	-0.34019	3.11998e-31	0.257742	0.592205	0.079	0.236	<a href='http://www.genecards.org/cgi-bin/carddisp.pl?gene=CPZ' rel='noopener noreferrer' target='_blank'>CPZ</a>
FV6	RAB7	-0.340595	6.17341e-86	1.09612	1.65427	0.287	0.661	<a href='http://www.genecards.org/cgi-bin/carddisp.pl?gene=RAB7' rel='noopener noreferrer' target='_blank'>RAB7</a>
FV6	ART4	-0.34065	4.26101e-49	0.535823	0.944854	0.151	0.385	<a href='http://www.genecards.org/cgi-bin/carddisp.pl?gene=ART4' rel='noopener noreferrer' target='_blank'>ART4</a>
FV6	ATP5D	-0.340778	8.02431e-64	2.20667	3.06105	0.432	0.811	<a href='http://www.genecards.org/cgi-bin/carddisp.pl?gene=ATP5D' rel='noopener noreferrer' target='_blank'>ATP5D</a>
FV6	ATP6AP2	-0.342007	3.76109e-84	1.22512	1.82038	0.305	0.673	<a href='http://www.genecards.org/cgi-bin/carddisp.pl?gene=ATP6AP2' rel='noopener noreferrer' target='_blank'>ATP6AP2</a>
FV6	ETFB	-0.342328	4.49575e-72	0.730659	1.19413	0.235	0.552	<a href='http://www.genecards.org/cgi-bin/carddisp.pl?gene=ETFB' rel='noopener noreferrer' target='_blank'>ETFB</a>
FV6	APRT	-0.343482	1.91147e-78	0.813848	1.30144	0.241	0.575	<a href='http://www.genecards.org/cgi-bin/carddisp.pl?gene=APRT' rel='noopener noreferrer' target='_blank'>APRT</a>
FV6	ATP6AP1	-0.344693	3.8772e-84	1.29121	1.90956	0.325	0.701	<a href='http://www.genecards.org/cgi-bin/carddisp.pl?gene=ATP6AP1' rel='noopener noreferrer' target='_blank'>ATP6AP1</a>
FV6	GDI2	-0.345021	5.6727e-71	1.61825	2.32562	0.375	0.744	<a href='http://www.genecards.org/cgi-bin/carddisp.pl?gene=GDI2' rel='noopener noreferrer' target='_blank'>GDI2</a>
FV6	IL6ST	-0.345234	1.95353e-85	1.75158	2.4955	0.343	0.733	<a href='http://www.genecards.org/cgi-bin/carddisp.pl?gene=IL6ST' rel='noopener noreferrer' target='_blank'>IL6ST</a>
FV6	TCEB2	-0.345339	1.9316e-59	4.50903	5.99894	0.511	0.915	<a href='http://www.genecards.org/cgi-bin/carddisp.pl?gene=TCEB2' rel='noopener noreferrer' target='_blank'>TCEB2</a>
FV6	ETFA	-0.345442	2.80451e-76	0.862319	1.36615	0.26	0.595	<a href='http://www.genecards.org/cgi-bin/carddisp.pl?gene=ETFA' rel='noopener noreferrer' target='_blank'>ETFA</a>
FV6	RPN1	-0.345576	1.03392e-76	1.0305	1.58007	0.277	0.626	<a href='http://www.genecards.org/cgi-bin/carddisp.pl?gene=RPN1' rel='noopener noreferrer' target='_blank'>RPN1</a>
FV6	TXNDC5	-0.345776	1.8202e-83	1.25365	1.86401	0.306	0.676	<a href='http://www.genecards.org/cgi-bin/carddisp.pl?gene=TXNDC5' rel='noopener noreferrer' target='_blank'>TXNDC5</a>
FV6	MAN2A1	-0.346158	1.72266e-60	1.05062	1.60669	0.247	0.542	<a href='http://www.genecards.org/cgi-bin/carddisp.pl?gene=MAN2A1' rel='noopener noreferrer' target='_blank'>MAN2A1</a>
FV6	FAM195B	-0.34713	1.27014e-80	1.05374	1.61241	0.288	0.641	<a href='http://www.genecards.org/cgi-bin/carddisp.pl?gene=FAM195B' rel='noopener noreferrer' target='_blank'>FAM195B</a>
FV6	LGALS1	-0.348238	1.19995e-45	10.8711	14.112	0.652	0.946	<a href='http://www.genecards.org/cgi-bin/carddisp.pl?gene=LGALS1' rel='noopener noreferrer' target='_blank'>LGALS1</a>
FV6	POLR1D	-0.348467	5.76078e-86	1.03288	1.58828	0.281	0.646	<a href='http://www.genecards.org/cgi-bin/carddisp.pl?gene=POLR1D' rel='noopener noreferrer' target='_blank'>POLR1D</a>
FV6	PSMB2	-0.348469	3.15643e-67	0.648795	1.09926	0.216	0.519	<a href='http://www.genecards.org/cgi-bin/carddisp.pl?gene=PSMB2' rel='noopener noreferrer' target='_blank'>PSMB2</a>
FV6	CDK4	-0.348537	2.15054e-67	0.554658	0.979497	0.207	0.508	<a href='http://www.genecards.org/cgi-bin/carddisp.pl?gene=CDK4' rel='noopener noreferrer' target='_blank'>CDK4</a>
FV6	SPRY1	-0.349053	7.15775e-62	0.673129	1.13111	0.15	0.423	<a href='http://www.genecards.org/cgi-bin/carddisp.pl?gene=SPRY1' rel='noopener noreferrer' target='_blank'>SPRY1</a>
FV6	SEC11A	-0.349098	1.95162e-86	1.19049	1.79016	0.312	0.684	<a href='http://www.genecards.org/cgi-bin/carddisp.pl?gene=SEC11A' rel='noopener noreferrer' target='_blank'>SEC11A</a>
FV6	EMC10	-0.349362	1.39804e-78	1.26139	1.88101	0.327	0.687	<a href='http://www.genecards.org/cgi-bin/carddisp.pl?gene=EMC10' rel='noopener noreferrer' target='_blank'>EMC10</a>
FV6	RPL35	-0.34938	2.25755e-69	1.02922	1.58525	0.285	0.62	<a href='http://www.genecards.org/cgi-bin/carddisp.pl?gene=RPL35' rel='noopener noreferrer' target='_blank'>RPL35</a>
FV6	PRRX1	-0.350598	1.25373e-57	3.87665	5.21817	0.501	0.824	<a href='http://www.genecards.org/cgi-bin/carddisp.pl?gene=PRRX1' rel='noopener noreferrer' target='_blank'>PRRX1</a>
FV6	EFEMP2	-0.351096	2.59812e-67	0.986827	1.53426	0.279	0.601	<a href='http://www.genecards.org/cgi-bin/carddisp.pl?gene=EFEMP2' rel='noopener noreferrer' target='_blank'>EFEMP2</a>
FV6	PFDN5	-0.35131	1.57804e-57	3.76986	5.085	0.499	0.889	<a href='http://www.genecards.org/cgi-bin/carddisp.pl?gene=PFDN5' rel='noopener noreferrer' target='_blank'>PFDN5</a>
FV6	CHRDL1	-0.351379	5.18423e-31	0.249157	0.593649	0.063	0.211	<a href='http://www.genecards.org/cgi-bin/carddisp.pl?gene=CHRDL1' rel='noopener noreferrer' target='_blank'>CHRDL1</a>
FV6	TMEM204	-0.351821	1.30853e-61	0.60136	1.04361	0.164	0.438	<a href='http://www.genecards.org/cgi-bin/carddisp.pl?gene=TMEM204' rel='noopener noreferrer' target='_blank'>TMEM204</a>
FV6	CSF1	-0.351912	8.96234e-81	0.844192	1.35365	0.199	0.534	<a href='http://www.genecards.org/cgi-bin/carddisp.pl?gene=CSF1' rel='noopener noreferrer' target='_blank'>CSF1</a>
FV6	S100A4	-0.352016	9.33809e-25	2.27947	3.18573	0.315	0.519	<a href='http://www.genecards.org/cgi-bin/carddisp.pl?gene=S100A4' rel='noopener noreferrer' target='_blank'>S100A4</a>
FV6	SNRPE	-0.352557	3.62252e-79	1.13653	1.72797	0.301	0.663	<a href='http://www.genecards.org/cgi-bin/carddisp.pl?gene=SNRPE' rel='noopener noreferrer' target='_blank'>SNRPE</a>
FV6	SCAND1	-0.352879	7.05289e-77	1.07868	1.6547	0.295	0.646	<a href='http://www.genecards.org/cgi-bin/carddisp.pl?gene=SCAND1' rel='noopener noreferrer' target='_blank'>SCAND1</a>
FV6	IAH1	-0.35348	7.80137e-73	0.459784	0.865076	0.151	0.449	<a href='http://www.genecards.org/cgi-bin/carddisp.pl?gene=IAH1' rel='noopener noreferrer' target='_blank'>IAH1</a>
FV6	PSMB1	-0.353807	1.94909e-80	1.46644	2.15193	0.347	0.731	<a href='http://www.genecards.org/cgi-bin/carddisp.pl?gene=PSMB1' rel='noopener noreferrer' target='_blank'>PSMB1</a>
FV6	ADAMTS2	-0.353844	6.60857e-59	3.90644	5.27025	0.52	0.829	<a href='http://www.genecards.org/cgi-bin/carddisp.pl?gene=ADAMTS2' rel='noopener noreferrer' target='_blank'>ADAMTS2</a>
FV6	SWI5	-0.353895	4.0215e-70	2.37261	3.31022	0.447	0.83	<a href='http://www.genecards.org/cgi-bin/carddisp.pl?gene=SWI5' rel='noopener noreferrer' target='_blank'>SWI5</a>
FV6	MXRA8	-0.353946	1.32788e-67	2.55087	3.5382	0.433	0.803	<a href='http://www.genecards.org/cgi-bin/carddisp.pl?gene=MXRA8' rel='noopener noreferrer' target='_blank'>MXRA8</a>
FV6	CTGF	-0.354042	3.36775e-06	20.7482	26.7971	0.8	0.895	<a href='http://www.genecards.org/cgi-bin/carddisp.pl?gene=CTGF' rel='noopener noreferrer' target='_blank'>CTGF</a>
FV6	GNPTG	-0.354107	2.65343e-73	0.281287	0.637733	0.094	0.37	<a href='http://www.genecards.org/cgi-bin/carddisp.pl?gene=GNPTG' rel='noopener noreferrer' target='_blank'>GNPTG</a>
FV6	PPP1CA	-0.354297	2.95298e-79	1.25876	1.88751	0.328	0.692	<a href='http://www.genecards.org/cgi-bin/carddisp.pl?gene=PPP1CA' rel='noopener noreferrer' target='_blank'>PPP1CA</a>
FV6	CRELD2	-0.354964	1.36867e-60	0.456041	0.862209	0.133	0.392	<a href='http://www.genecards.org/cgi-bin/carddisp.pl?gene=CRELD2' rel='noopener noreferrer' target='_blank'>CRELD2</a>
FV6	GNB2	-0.355295	3.24995e-62	2.63994	3.65639	0.454	0.845	<a href='http://www.genecards.org/cgi-bin/carddisp.pl?gene=GNB2' rel='noopener noreferrer' target='_blank'>GNB2</a>
FV6	GLRX3	-0.35558	1.05836e-71	0.666706	1.13255	0.226	0.545	<a href='http://www.genecards.org/cgi-bin/carddisp.pl?gene=GLRX3' rel='noopener noreferrer' target='_blank'>GLRX3</a>
FV6	CRYAB	-0.356657	1.72908e-45	2.74165	3.79102	0.421	0.769	<a href='http://www.genecards.org/cgi-bin/carddisp.pl?gene=CRYAB' rel='noopener noreferrer' target='_blank'>CRYAB</a>
FV6	TMED1	-0.3571	5.9697e-70	0.374356	0.760341	0.144	0.425	<a href='http://www.genecards.org/cgi-bin/carddisp.pl?gene=TMED1' rel='noopener noreferrer' target='_blank'>TMED1</a>
FV6	COL1A1	-0.357147	7.14208e-30	50.22	64.6073	0.924	0.981	<a href='http://www.genecards.org/cgi-bin/carddisp.pl?gene=COL1A1' rel='noopener noreferrer' target='_blank'>COL1A1</a>
FV6	EIF3I	-0.357527	2.27041e-72	0.984082	1.54206	0.29	0.638	<a href='http://www.genecards.org/cgi-bin/carddisp.pl?gene=EIF3I' rel='noopener noreferrer' target='_blank'>EIF3I</a>
FV6	PSENEN	-0.358209	1.77414e-89	1.14163	1.74522	0.29	0.678	<a href='http://www.genecards.org/cgi-bin/carddisp.pl?gene=PSENEN' rel='noopener noreferrer' target='_blank'>PSENEN</a>
FV6	OST4	-0.358364	4.5281e-81	2.84225	3.92566	0.442	0.85	<a href='http://www.genecards.org/cgi-bin/carddisp.pl?gene=OST4' rel='noopener noreferrer' target='_blank'>OST4</a>
FV6	JAM2	-0.358454	1.16927e-68	0.306856	0.675456	0.093	0.362	<a href='http://www.genecards.org/cgi-bin/carddisp.pl?gene=JAM2' rel='noopener noreferrer' target='_blank'>JAM2</a>
FV6	TNFSF12	-0.358589	2.48759e-80	1.22518	1.85307	0.319	0.685	<a href='http://www.genecards.org/cgi-bin/carddisp.pl?gene=TNFSF12' rel='noopener noreferrer' target='_blank'>TNFSF12</a>
FV6	RPL37	-0.358965	1.62965e-72	13.9264	18.1432	0.668	0.97	<a href='http://www.genecards.org/cgi-bin/carddisp.pl?gene=RPL37' rel='noopener noreferrer' target='_blank'>RPL37</a>
FV6	PSMB5	-0.359088	5.68978e-72	1.00069	1.56612	0.293	0.641	<a href='http://www.genecards.org/cgi-bin/carddisp.pl?gene=PSMB5' rel='noopener noreferrer' target='_blank'>PSMB5</a>
FV6	YIPF3	-0.359419	4.27371e-79	0.695247	1.17485	0.224	0.557	<a href='http://www.genecards.org/cgi-bin/carddisp.pl?gene=YIPF3' rel='noopener noreferrer' target='_blank'>YIPF3</a>
FV6	ATP5J	-0.359455	3.91222e-64	3.24212	4.44239	0.48	0.878	<a href='http://www.genecards.org/cgi-bin/carddisp.pl?gene=ATP5J' rel='noopener noreferrer' target='_blank'>ATP5J</a>
FV6	ROMO1	-0.361568	1.61508e-77	1.63168	2.38124	0.357	0.746	<a href='http://www.genecards.org/cgi-bin/carddisp.pl?gene=ROMO1' rel='noopener noreferrer' target='_blank'>ROMO1</a>
FV6	RAP1B	-0.361792	1.65022e-72	1.31768	1.97827	0.345	0.699	<a href='http://www.genecards.org/cgi-bin/carddisp.pl?gene=RAP1B' rel='noopener noreferrer' target='_blank'>RAP1B</a>
FV6	UFC1	-0.362037	2.02529e-81	0.923079	1.47162	0.276	0.621	<a href='http://www.genecards.org/cgi-bin/carddisp.pl?gene=UFC1' rel='noopener noreferrer' target='_blank'>UFC1</a>
FV6	UGP2	-0.362121	1.73228e-64	0.806874	1.3224	0.23	0.526	<a href='http://www.genecards.org/cgi-bin/carddisp.pl?gene=UGP2' rel='noopener noreferrer' target='_blank'>UGP2</a>
FV6	CBR3	-0.362281	4.96411e-70	0.304322	0.67665	0.112	0.388	<a href='http://www.genecards.org/cgi-bin/carddisp.pl?gene=CBR3' rel='noopener noreferrer' target='_blank'>CBR3</a>
FV6	ANTXR1	-0.362525	8.16171e-76	0.998875	1.5699	0.238	0.569	<a href='http://www.genecards.org/cgi-bin/carddisp.pl?gene=ANTXR1' rel='noopener noreferrer' target='_blank'>ANTXR1</a>
FV6	LBP	-0.362642	1.40295e-31	0.0977912	0.411516	0.015	0.141	<a href='http://www.genecards.org/cgi-bin/carddisp.pl?gene=LBP' rel='noopener noreferrer' target='_blank'>LBP</a>
FV6	GRN	-0.362911	6.30302e-73	2.1165	3.00788	0.412	0.779	<a href='http://www.genecards.org/cgi-bin/carddisp.pl?gene=GRN' rel='noopener noreferrer' target='_blank'>GRN</a>
FV6	YWHAE	-0.363326	3.36075e-67	2.18033	3.09114	0.429	0.804	<a href='http://www.genecards.org/cgi-bin/carddisp.pl?gene=YWHAE' rel='noopener noreferrer' target='_blank'>YWHAE</a>
FV6	ATP5H	-0.363395	2.85166e-59	2.90707	4.02624	0.459	0.854	<a href='http://www.genecards.org/cgi-bin/carddisp.pl?gene=ATP5H' rel='noopener noreferrer' target='_blank'>ATP5H</a>
FV6	COPZ2	-0.364472	7.76648e-82	1.38377	2.06889	0.326	0.701	<a href='http://www.genecards.org/cgi-bin/carddisp.pl?gene=COPZ2' rel='noopener noreferrer' target='_blank'>COPZ2</a>
FV6	CNIH1	-0.364831	2.6219e-76	0.672399	1.1536	0.221	0.548	<a href='http://www.genecards.org/cgi-bin/carddisp.pl?gene=CNIH1' rel='noopener noreferrer' target='_blank'>CNIH1</a>
FV6	CLIC1	-0.364915	7.80008e-70	1.82731	2.64102	0.397	0.761	<a href='http://www.genecards.org/cgi-bin/carddisp.pl?gene=CLIC1' rel='noopener noreferrer' target='_blank'>CLIC1</a>
FV6	TMEM147	-0.365946	5.31341e-69	0.415945	0.824765	0.165	0.452	<a href='http://www.genecards.org/cgi-bin/carddisp.pl?gene=TMEM147' rel='noopener noreferrer' target='_blank'>TMEM147</a>
FV6	HSBP1	-0.366015	9.12038e-84	1.49	2.20908	0.346	0.737	<a href='http://www.genecards.org/cgi-bin/carddisp.pl?gene=HSBP1' rel='noopener noreferrer' target='_blank'>HSBP1</a>
FV6	MRFAP1	-0.367746	3.90989e-62	2.63038	3.6844	0.458	0.84	<a href='http://www.genecards.org/cgi-bin/carddisp.pl?gene=MRFAP1' rel='noopener noreferrer' target='_blank'>MRFAP1</a>
FV6	UQCRH	-0.367791	5.24744e-74	3.30995	4.56146	0.473	0.879	<a href='http://www.genecards.org/cgi-bin/carddisp.pl?gene=UQCRH' rel='noopener noreferrer' target='_blank'>UQCRH</a>
FV6	YPEL3	-0.368158	2.5721e-82	1.44876	2.16063	0.337	0.717	<a href='http://www.genecards.org/cgi-bin/carddisp.pl?gene=YPEL3' rel='noopener noreferrer' target='_blank'>YPEL3</a>
FV6	SRM	-0.368533	2.64417e-64	0.296066	0.673272	0.108	0.369	<a href='http://www.genecards.org/cgi-bin/carddisp.pl?gene=SRM' rel='noopener noreferrer' target='_blank'>SRM</a>
FV6	CREG1	-0.369192	6.48344e-90	0.792316	1.31501	0.215	0.574	<a href='http://www.genecards.org/cgi-bin/carddisp.pl?gene=CREG1' rel='noopener noreferrer' target='_blank'>CREG1</a>
FV6	NACA	-0.369268	4.66789e-55	4.74799	6.42466	0.532	0.907	<a href='http://www.genecards.org/cgi-bin/carddisp.pl?gene=NACA' rel='noopener noreferrer' target='_blank'>NACA</a>
FV6	EPHX1	-0.369342	3.2662e-67	1.07108	1.67535	0.276	0.601	<a href='http://www.genecards.org/cgi-bin/carddisp.pl?gene=EPHX1' rel='noopener noreferrer' target='_blank'>EPHX1</a>
FV6	DACT1	-0.370018	9.55029e-75	0.567393	1.02565	0.116	0.413	<a href='http://www.genecards.org/cgi-bin/carddisp.pl?gene=DACT1' rel='noopener noreferrer' target='_blank'>DACT1</a>
FV6	SRP14	-0.370334	2.94814e-83	1.57366	2.32685	0.359	0.752	<a href='http://www.genecards.org/cgi-bin/carddisp.pl?gene=SRP14' rel='noopener noreferrer' target='_blank'>SRP14</a>
FV6	NDN	-0.371282	1.31568e-54	0.354787	0.752421	0.108	0.344	<a href='http://www.genecards.org/cgi-bin/carddisp.pl?gene=NDN' rel='noopener noreferrer' target='_blank'>NDN</a>
FV6	DBI	-0.372048	9.42193e-60	2.64827	3.72154	0.443	0.82	<a href='http://www.genecards.org/cgi-bin/carddisp.pl?gene=DBI' rel='noopener noreferrer' target='_blank'>DBI</a>
FV6	EEF2	-0.372271	8.02095e-47	3.99514	5.46566	0.519	0.868	<a href='http://www.genecards.org/cgi-bin/carddisp.pl?gene=EEF2' rel='noopener noreferrer' target='_blank'>EEF2</a>
FV6	GLMP	-0.372709	1.19438e-85	0.65654	1.14486	0.196	0.537	<a href='http://www.genecards.org/cgi-bin/carddisp.pl?gene=GLMP' rel='noopener noreferrer' target='_blank'>GLMP</a>
FV6	CCDC80	-0.372886	2.9883e-41	5.53161	7.45804	0.584	0.865	<a href='http://www.genecards.org/cgi-bin/carddisp.pl?gene=CCDC80' rel='noopener noreferrer' target='_blank'>CCDC80</a>
FV6	IFI27	-0.372948	4.33327e-67	1.78279	2.60371	0.385	0.738	<a href='http://www.genecards.org/cgi-bin/carddisp.pl?gene=IFI27' rel='noopener noreferrer' target='_blank'>IFI27</a>
FV6	SEC13	-0.373044	1.15944e-75	0.573242	1.03748	0.197	0.509	<a href='http://www.genecards.org/cgi-bin/carddisp.pl?gene=SEC13' rel='noopener noreferrer' target='_blank'>SEC13</a>
FV6	GLT8D2	-0.374982	1.78131e-71	0.222875	0.585853	0.058	0.316	<a href='http://www.genecards.org/cgi-bin/carddisp.pl?gene=GLT8D2' rel='noopener noreferrer' target='_blank'>GLT8D2</a>
FV6	GPNMB	-0.376309	2.30372e-48	0.18343	0.536112	0.034	0.221	<a href='http://www.genecards.org/cgi-bin/carddisp.pl?gene=GPNMB' rel='noopener noreferrer' target='_blank'>GPNMB</a>
FV6	DIO2	-0.376935	7.29707e-56	1.81935	2.66115	0.209	0.501	<a href='http://www.genecards.org/cgi-bin/carddisp.pl?gene=DIO2' rel='noopener noreferrer' target='_blank'>DIO2</a>
FV6	FIS1	-0.377269	4.53076e-82	1.032	1.63933	0.292	0.655	<a href='http://www.genecards.org/cgi-bin/carddisp.pl?gene=FIS1' rel='noopener noreferrer' target='_blank'>FIS1</a>
FV6	TNFRSF1A	-0.377937	1.52123e-80	0.787848	1.32328	0.238	0.575	<a href='http://www.genecards.org/cgi-bin/carddisp.pl?gene=TNFRSF1A' rel='noopener noreferrer' target='_blank'>TNFRSF1A</a>
FV6	RPL31	-0.378566	3.11773e-67	3.05529	4.27207	0.477	0.857	<a href='http://www.genecards.org/cgi-bin/carddisp.pl?gene=RPL31' rel='noopener noreferrer' target='_blank'>RPL31</a>
FV6	LYSMD2	-0.378716	1.48708e-61	0.282143	0.667022	0.107	0.358	<a href='http://www.genecards.org/cgi-bin/carddisp.pl?gene=LYSMD2' rel='noopener noreferrer' target='_blank'>LYSMD2</a>
FV6	TXNDC15	-0.379162	1.26313e-81	0.606274	1.0891	0.204	0.534	<a href='http://www.genecards.org/cgi-bin/carddisp.pl?gene=TXNDC15' rel='noopener noreferrer' target='_blank'>TXNDC15</a>
FV6	CHCHD2	-0.379783	2.08537e-55	6.2669	8.45529	0.573	0.942	<a href='http://www.genecards.org/cgi-bin/carddisp.pl?gene=CHCHD2' rel='noopener noreferrer' target='_blank'>CHCHD2</a>
FV6	RPL6	-0.379848	6.39413e-51	7.52796	10.0966	0.629	0.945	<a href='http://www.genecards.org/cgi-bin/carddisp.pl?gene=RPL6' rel='noopener noreferrer' target='_blank'>RPL6</a>
FV6	2700060E02RIK	-0.380822	1.1827e-87	1.24105	1.91804	0.322	0.701	<a href='http://www.genecards.org/cgi-bin/carddisp.pl?gene=2700060E02RIK' rel='noopener noreferrer' target='_blank'>2700060E02RIK</a>
FV6	IFIT3	-0.381386	1.86436e-20	0.185789	0.544601	0.058	0.173	<a href='http://www.genecards.org/cgi-bin/carddisp.pl?gene=IFIT3' rel='noopener noreferrer' target='_blank'>IFIT3</a>
FV6	ISG15	-0.382897	2.66666e-16	0.32167	0.723403	0.074	0.181	<a href='http://www.genecards.org/cgi-bin/carddisp.pl?gene=ISG15' rel='noopener noreferrer' target='_blank'>ISG15</a>
FV6	ATP5C1	-0.383046	1.80225e-81	1.88404	2.76105	0.383	0.787	<a href='http://www.genecards.org/cgi-bin/carddisp.pl?gene=ATP5C1' rel='noopener noreferrer' target='_blank'>ATP5C1</a>
FV6	2010107E04RIK	-0.383057	3.5035e-85	1.90728	2.79139	0.382	0.784	<a href='http://www.genecards.org/cgi-bin/carddisp.pl?gene=2010107E04RIK' rel='noopener noreferrer' target='_blank'>2010107E04RIK</a>
FV6	FZD4	-0.383126	7.23402e-92	1.35944	2.07709	0.238	0.613	<a href='http://www.genecards.org/cgi-bin/carddisp.pl?gene=FZD4' rel='noopener noreferrer' target='_blank'>FZD4</a>
FV6	SDF2	-0.383303	7.32237e-80	0.611147	1.10146	0.211	0.542	<a href='http://www.genecards.org/cgi-bin/carddisp.pl?gene=SDF2' rel='noopener noreferrer' target='_blank'>SDF2</a>
FV6	DNAJB11	-0.383429	5.13314e-95	0.852376	1.41631	0.23	0.594	<a href='http://www.genecards.org/cgi-bin/carddisp.pl?gene=DNAJB11' rel='noopener noreferrer' target='_blank'>DNAJB11</a>
FV6	SLC25A5	-0.383645	2.73481e-71	1.105	1.74625	0.294	0.627	<a href='http://www.genecards.org/cgi-bin/carddisp.pl?gene=SLC25A5' rel='noopener noreferrer' target='_blank'>SLC25A5</a>
FV6	ABCA8B	-0.383827	1.50248e-100	0.921761	1.50751	0.134	0.506	<a href='http://www.genecards.org/cgi-bin/carddisp.pl?gene=ABCA8B' rel='noopener noreferrer' target='_blank'>ABCA8B</a>
FV6	COX8A	-0.384134	6.79807e-62	4.59287	6.29913	0.518	0.915	<a href='http://www.genecards.org/cgi-bin/carddisp.pl?gene=COX8A' rel='noopener noreferrer' target='_blank'>COX8A</a>
FV6	SEC62	-0.384362	1.52999e-62	4.0319	5.56805	0.559	0.913	<a href='http://www.genecards.org/cgi-bin/carddisp.pl?gene=SEC62' rel='noopener noreferrer' target='_blank'>SEC62</a>
FV6	SAR1A	-0.385547	1.22362e-89	1.16946	1.83408	0.307	0.68	<a href='http://www.genecards.org/cgi-bin/carddisp.pl?gene=SAR1A' rel='noopener noreferrer' target='_blank'>SAR1A</a>
FV6	DPM3	-0.386641	2.17686e-94	1.65431	2.4701	0.35	0.745	<a href='http://www.genecards.org/cgi-bin/carddisp.pl?gene=DPM3' rel='noopener noreferrer' target='_blank'>DPM3</a>
FV6	RPS25	-0.386641	2.99007e-51	7.01923	9.4839	0.61	0.931	<a href='http://www.genecards.org/cgi-bin/carddisp.pl?gene=RPS25' rel='noopener noreferrer' target='_blank'>RPS25</a>
FV6	LSAMP	-0.387244	7.92784e-64	0.428014	0.867689	0.069	0.319	<a href='http://www.genecards.org/cgi-bin/carddisp.pl?gene=LSAMP' rel='noopener noreferrer' target='_blank'>LSAMP</a>
FV6	THBD	-0.387923	1.12168e-55	1.22147	1.90681	0.223	0.507	<a href='http://www.genecards.org/cgi-bin/carddisp.pl?gene=THBD' rel='noopener noreferrer' target='_blank'>THBD</a>
FV6	NUCB1	-0.388073	5.88685e-77	1.14356	1.80515	0.316	0.67	<a href='http://www.genecards.org/cgi-bin/carddisp.pl?gene=NUCB1' rel='noopener noreferrer' target='_blank'>NUCB1</a>
FV6	MAN1A	-0.388274	6.84508e-83	0.77395	1.32179	0.173	0.502	<a href='http://www.genecards.org/cgi-bin/carddisp.pl?gene=MAN1A' rel='noopener noreferrer' target='_blank'>MAN1A</a>
FV6	FKBP2	-0.389837	1.5011e-84	0.964514	1.574	0.269	0.626	<a href='http://www.genecards.org/cgi-bin/carddisp.pl?gene=FKBP2' rel='noopener noreferrer' target='_blank'>FKBP2</a>
FV6	PSAP	-0.390118	8.79564e-52	4.83034	6.64066	0.607	0.92	<a href='http://www.genecards.org/cgi-bin/carddisp.pl?gene=PSAP' rel='noopener noreferrer' target='_blank'>PSAP</a>
FV6	NDUFA7	-0.390124	4.27559e-76	2.20751	3.20346	0.404	0.812	<a href='http://www.genecards.org/cgi-bin/carddisp.pl?gene=NDUFA7' rel='noopener noreferrer' target='_blank'>NDUFA7</a>
FV6	UQCC2	-0.39086	1.99592e-75	0.864737	1.445	0.242	0.57	<a href='http://www.genecards.org/cgi-bin/carddisp.pl?gene=UQCC2' rel='noopener noreferrer' target='_blank'>UQCC2</a>
FV6	LGALS9	-0.391994	1.3817e-82	0.340152	0.758556	0.112	0.414	<a href='http://www.genecards.org/cgi-bin/carddisp.pl?gene=LGALS9' rel='noopener noreferrer' target='_blank'>LGALS9</a>
FV6	SURF4	-0.39224	2.33532e-84	0.700172	1.23136	0.222	0.564	<a href='http://www.genecards.org/cgi-bin/carddisp.pl?gene=SURF4' rel='noopener noreferrer' target='_blank'>SURF4</a>
FV6	CDC42EP2	-0.392783	3.62065e-61	0.194016	0.567652	0.059	0.289	<a href='http://www.genecards.org/cgi-bin/carddisp.pl?gene=CDC42EP2' rel='noopener noreferrer' target='_blank'>CDC42EP2</a>
FV6	CLDN10	-0.393449	7.36855e-50	0.158215	0.52135	0.032	0.221	<a href='http://www.genecards.org/cgi-bin/carddisp.pl?gene=CLDN10' rel='noopener noreferrer' target='_blank'>CLDN10</a>
FV6	CANX	-0.394752	1.2021e-83	2.36547	3.42465	0.427	0.814	<a href='http://www.genecards.org/cgi-bin/carddisp.pl?gene=CANX' rel='noopener noreferrer' target='_blank'>CANX</a>
FV6	PLXDC2	-0.395067	1.66902e-60	3.20625	4.53124	0.491	0.823	<a href='http://www.genecards.org/cgi-bin/carddisp.pl?gene=PLXDC2' rel='noopener noreferrer' target='_blank'>PLXDC2</a>
FV6	SHISA3	-0.3953	4.16925e-46	0.230494	0.618365	0.039	0.221	<a href='http://www.genecards.org/cgi-bin/carddisp.pl?gene=SHISA3' rel='noopener noreferrer' target='_blank'>SHISA3</a>
FV6	COPB2	-0.395314	3.04453e-86	0.93252	1.54171	0.268	0.629	<a href='http://www.genecards.org/cgi-bin/carddisp.pl?gene=COPB2' rel='noopener noreferrer' target='_blank'>COPB2</a>
FV6	RHOC	-0.39547	1.09938e-58	2.67225	3.83037	0.451	0.818	<a href='http://www.genecards.org/cgi-bin/carddisp.pl?gene=RHOC' rel='noopener noreferrer' target='_blank'>RHOC</a>
FV6	THBS2	-0.395477	2.63191e-39	0.525839	1.00705	0.139	0.34	<a href='http://www.genecards.org/cgi-bin/carddisp.pl?gene=THBS2' rel='noopener noreferrer' target='_blank'>THBS2</a>
FV6	1500015O10RIK	-0.395755	4.24559e-33	0.139265	0.498852	0.035	0.177	<a href='http://www.genecards.org/cgi-bin/carddisp.pl?gene=1500015O10RIK' rel='noopener noreferrer' target='_blank'>1500015O10RIK</a>
FV6	ATP6V0E	-0.395935	1.40968e-103	1.93626	2.86352	0.372	0.789	<a href='http://www.genecards.org/cgi-bin/carddisp.pl?gene=ATP6V0E' rel='noopener noreferrer' target='_blank'>ATP6V0E</a>
FV6	RNASET2B	-0.395984	3.91097e-80	0.360718	0.790487	0.12	0.422	<a href='http://www.genecards.org/cgi-bin/carddisp.pl?gene=RNASET2B' rel='noopener noreferrer' target='_blank'>RNASET2B</a>
FV6	NDUFB11	-0.396446	9.80131e-86	1.93048	2.85728	0.385	0.796	<a href='http://www.genecards.org/cgi-bin/carddisp.pl?gene=NDUFB11' rel='noopener noreferrer' target='_blank'>NDUFB11</a>
FV6	AES	-0.396985	2.20551e-74	2.0431	3.00701	0.397	0.79	<a href='http://www.genecards.org/cgi-bin/carddisp.pl?gene=AES' rel='noopener noreferrer' target='_blank'>AES</a>
FV6	BLVRB	-0.397442	2.39077e-82	0.58975	1.09397	0.177	0.507	<a href='http://www.genecards.org/cgi-bin/carddisp.pl?gene=BLVRB' rel='noopener noreferrer' target='_blank'>BLVRB</a>
FV6	CD9	-0.398244	4.81878e-48	8.03899	10.9125	0.635	0.942	<a href='http://www.genecards.org/cgi-bin/carddisp.pl?gene=CD9' rel='noopener noreferrer' target='_blank'>CD9</a>
FV6	TMED2	-0.398756	5.41895e-78	2.30557	3.35796	0.442	0.825	<a href='http://www.genecards.org/cgi-bin/carddisp.pl?gene=TMED2' rel='noopener noreferrer' target='_blank'>TMED2</a>
FV6	COL5A2	-0.398778	5.43931e-74	3.05608	4.3475	0.448	0.806	<a href='http://www.genecards.org/cgi-bin/carddisp.pl?gene=COL5A2' rel='noopener noreferrer' target='_blank'>COL5A2</a>
FV6	DYNLL1	-0.398859	9.16617e-51	6.8068	9.29298	0.638	0.93	<a href='http://www.genecards.org/cgi-bin/carddisp.pl?gene=DYNLL1' rel='noopener noreferrer' target='_blank'>DYNLL1</a>
FV6	HSPE1	-0.398897	1.96175e-89	1.52743	2.33242	0.337	0.732	<a href='http://www.genecards.org/cgi-bin/carddisp.pl?gene=HSPE1' rel='noopener noreferrer' target='_blank'>HSPE1</a>
FV6	GDA	-0.399006	8.87109e-62	0.26019	0.661686	0.038	0.264	<a href='http://www.genecards.org/cgi-bin/carddisp.pl?gene=GDA' rel='noopener noreferrer' target='_blank'>GDA</a>
FV6	CCT5	-0.39944	2.00574e-76	0.583115	1.08812	0.216	0.538	<a href='http://www.genecards.org/cgi-bin/carddisp.pl?gene=CCT5' rel='noopener noreferrer' target='_blank'>CCT5</a>
FV6	RPLP2	-0.400922	1.50089e-65	8.08858	11.0001	0.633	0.952	<a href='http://www.genecards.org/cgi-bin/carddisp.pl?gene=RPLP2' rel='noopener noreferrer' target='_blank'>RPLP2</a>
FV6	RPL27	-0.401307	1.09854e-68	3.43773	4.86093	0.477	0.876	<a href='http://www.genecards.org/cgi-bin/carddisp.pl?gene=RPL27' rel='noopener noreferrer' target='_blank'>RPL27</a>
FV6	SEMA3C	-0.401609	2.88188e-34	0.676323	1.21439	0.144	0.339	<a href='http://www.genecards.org/cgi-bin/carddisp.pl?gene=SEMA3C' rel='noopener noreferrer' target='_blank'>SEMA3C</a>
FV6	EMP1	-0.401858	3.22139e-107	2.89196	4.1421	0.371	0.8	<a href='http://www.genecards.org/cgi-bin/carddisp.pl?gene=EMP1' rel='noopener noreferrer' target='_blank'>EMP1</a>
FV6	ARF1	-0.401921	1.46509e-69	2.39722	3.48863	0.443	0.834	<a href='http://www.genecards.org/cgi-bin/carddisp.pl?gene=ARF1' rel='noopener noreferrer' target='_blank'>ARF1</a>
FV6	OMD	-0.402251	1.01902e-70	0.757543	1.32271	0.169	0.468	<a href='http://www.genecards.org/cgi-bin/carddisp.pl?gene=OMD' rel='noopener noreferrer' target='_blank'>OMD</a>
FV6	ATP5F1	-0.402475	3.63657e-87	1.74862	2.63306	0.382	0.782	<a href='http://www.genecards.org/cgi-bin/carddisp.pl?gene=ATP5F1' rel='noopener noreferrer' target='_blank'>ATP5F1</a>
FV6	ALDH2	-0.402788	1.34419e-66	2.64434	3.81803	0.447	0.822	<a href='http://www.genecards.org/cgi-bin/carddisp.pl?gene=ALDH2' rel='noopener noreferrer' target='_blank'>ALDH2</a>
FV6	TUBB5	-0.402875	2.46841e-70	2.51437	3.64649	0.438	0.811	<a href='http://www.genecards.org/cgi-bin/carddisp.pl?gene=TUBB5' rel='noopener noreferrer' target='_blank'>TUBB5</a>
FV6	SRI	-0.403477	3.95064e-99	1.28604	2.02373	0.319	0.708	<a href='http://www.genecards.org/cgi-bin/carddisp.pl?gene=SRI' rel='noopener noreferrer' target='_blank'>SRI</a>
FV6	C1QTNF7	-0.404617	5.2374e-63	0.709723	1.26322	0.175	0.461	<a href='http://www.genecards.org/cgi-bin/carddisp.pl?gene=C1QTNF7' rel='noopener noreferrer' target='_blank'>C1QTNF7</a>
FV6	PRKCDBP	-0.405309	1.12477e-67	2.18608	3.21955	0.409	0.791	<a href='http://www.genecards.org/cgi-bin/carddisp.pl?gene=PRKCDBP' rel='noopener noreferrer' target='_blank'>PRKCDBP</a>
FV6	ITGBL1	-0.40533	6.49307e-49	3.68768	5.20832	0.507	0.803	<a href='http://www.genecards.org/cgi-bin/carddisp.pl?gene=ITGBL1' rel='noopener noreferrer' target='_blank'>ITGBL1</a>
FV6	CAMK2N1	-0.405362	3.40309e-73	1.66053	2.52367	0.371	0.719	<a href='http://www.genecards.org/cgi-bin/carddisp.pl?gene=CAMK2N1' rel='noopener noreferrer' target='_blank'>CAMK2N1</a>
FV6	BICC1	-0.405967	5.70498e-90	3.31874	4.72223	0.435	0.825	<a href='http://www.genecards.org/cgi-bin/carddisp.pl?gene=BICC1' rel='noopener noreferrer' target='_blank'>BICC1</a>
FV6	ANGPTL4	-0.406649	4.23604e-74	0.507484	0.998326	0.128	0.424	<a href='http://www.genecards.org/cgi-bin/carddisp.pl?gene=ANGPTL4' rel='noopener noreferrer' target='_blank'>ANGPTL4</a>
FV6	PTTG1IP	-0.406665	5.95805e-91	1.02327	1.68209	0.286	0.656	<a href='http://www.genecards.org/cgi-bin/carddisp.pl?gene=PTTG1IP' rel='noopener noreferrer' target='_blank'>PTTG1IP</a>
FV6	EIF3H	-0.406688	4.84806e-84	1.61	2.45991	0.35	0.747	<a href='http://www.genecards.org/cgi-bin/carddisp.pl?gene=EIF3H' rel='noopener noreferrer' target='_blank'>EIF3H</a>
FV6	SRA1	-0.406801	6.76138e-94	0.718036	1.27767	0.223	0.58	<a href='http://www.genecards.org/cgi-bin/carddisp.pl?gene=SRA1' rel='noopener noreferrer' target='_blank'>SRA1</a>
FV6	C4B	-0.40687	3.06852e-30	0.821893	1.41548	0.133	0.312	<a href='http://www.genecards.org/cgi-bin/carddisp.pl?gene=C4B' rel='noopener noreferrer' target='_blank'>C4B</a>
FV6	NDUFC2	-0.40748	5.77695e-85	1.1513	1.85341	0.313	0.688	<a href='http://www.genecards.org/cgi-bin/carddisp.pl?gene=NDUFC2' rel='noopener noreferrer' target='_blank'>NDUFC2</a>
FV6	BCAP31	-0.408148	8.90063e-88	1.23128	1.96087	0.325	0.703	<a href='http://www.genecards.org/cgi-bin/carddisp.pl?gene=BCAP31' rel='noopener noreferrer' target='_blank'>BCAP31</a>
FV6	ASS1	-0.408897	7.18267e-57	0.13688	0.509402	0.032	0.239	<a href='http://www.genecards.org/cgi-bin/carddisp.pl?gene=ASS1' rel='noopener noreferrer' target='_blank'>ASS1</a>
FV6	RPS29	-0.409182	4.34721e-56	9.7732	13.3061	0.675	0.957	<a href='http://www.genecards.org/cgi-bin/carddisp.pl?gene=RPS29' rel='noopener noreferrer' target='_blank'>RPS29</a>
FV6	KDELR3	-0.410245	2.3383e-83	0.850346	1.45895	0.244	0.582	<a href='http://www.genecards.org/cgi-bin/carddisp.pl?gene=KDELR3' rel='noopener noreferrer' target='_blank'>KDELR3</a>
FV6	ATP5O	-0.41034	4.42722e-89	1.28295	2.03403	0.312	0.692	<a href='http://www.genecards.org/cgi-bin/carddisp.pl?gene=ATP5O' rel='noopener noreferrer' target='_blank'>ATP5O</a>
FV6	LGI2	-0.411099	2.43913e-44	0.280553	0.70275	0.067	0.258	<a href='http://www.genecards.org/cgi-bin/carddisp.pl?gene=LGI2' rel='noopener noreferrer' target='_blank'>LGI2</a>
FV6	SCARA3	-0.41278	3.43289e-74	1.01311	1.67994	0.23	0.547	<a href='http://www.genecards.org/cgi-bin/carddisp.pl?gene=SCARA3' rel='noopener noreferrer' target='_blank'>SCARA3</a>
FV6	CSTB	-0.413575	2.8704e-83	0.998741	1.66229	0.271	0.627	<a href='http://www.genecards.org/cgi-bin/carddisp.pl?gene=CSTB' rel='noopener noreferrer' target='_blank'>CSTB</a>
FV6	SRGN	-0.414085	1.52049e-48	0.171983	0.561613	0.046	0.238	<a href='http://www.genecards.org/cgi-bin/carddisp.pl?gene=SRGN' rel='noopener noreferrer' target='_blank'>SRGN</a>
FV6	PCBP1	-0.414388	2.07842e-92	1.54171	2.38742	0.362	0.752	<a href='http://www.genecards.org/cgi-bin/carddisp.pl?gene=PCBP1' rel='noopener noreferrer' target='_blank'>PCBP1</a>
FV6	FAU	-0.414867	1.41985e-68	9.75258	13.3351	0.658	0.958	<a href='http://www.genecards.org/cgi-bin/carddisp.pl?gene=FAU' rel='noopener noreferrer' target='_blank'>FAU</a>
FV6	AKR1A1	-0.419673	8.54023e-82	1.66203	2.56079	0.377	0.763	<a href='http://www.genecards.org/cgi-bin/carddisp.pl?gene=AKR1A1' rel='noopener noreferrer' target='_blank'>AKR1A1</a>
FV6	ACE	-0.419887	3.98117e-91	1.42387	2.24271	0.257	0.643	<a href='http://www.genecards.org/cgi-bin/carddisp.pl?gene=ACE' rel='noopener noreferrer' target='_blank'>ACE</a>
FV6	GSTM5	-0.420252	3.76035e-80	0.524484	1.04	0.171	0.487	<a href='http://www.genecards.org/cgi-bin/carddisp.pl?gene=GSTM5' rel='noopener noreferrer' target='_blank'>GSTM5</a>
FV6	CILP	-0.420375	1.14101e-15	0.126158	0.50711	0.022	0.102	<a href='http://www.genecards.org/cgi-bin/carddisp.pl?gene=CILP' rel='noopener noreferrer' target='_blank'>CILP</a>
FV6	CFB	-0.420401	7.22485e-69	0.175425	0.573071	0.033	0.272	<a href='http://www.genecards.org/cgi-bin/carddisp.pl?gene=CFB' rel='noopener noreferrer' target='_blank'>CFB</a>
FV6	LGALS3BP	-0.420475	3.73133e-68	0.27858	0.711211	0.084	0.344	<a href='http://www.genecards.org/cgi-bin/carddisp.pl?gene=LGALS3BP' rel='noopener noreferrer' target='_blank'>LGALS3BP</a>
FV6	TGOLN1	-0.421623	4.25672e-92	1.0049	1.68544	0.279	0.65	<a href='http://www.genecards.org/cgi-bin/carddisp.pl?gene=TGOLN1' rel='noopener noreferrer' target='_blank'>TGOLN1</a>
FV6	GNG5	-0.423834	2.98322e-72	3.86687	5.52885	0.505	0.904	<a href='http://www.genecards.org/cgi-bin/carddisp.pl?gene=GNG5' rel='noopener noreferrer' target='_blank'>GNG5</a>
FV6	OLFML2B	-0.424058	1.82811e-79	1.968	2.98215	0.382	0.753	<a href='http://www.genecards.org/cgi-bin/carddisp.pl?gene=OLFML2B' rel='noopener noreferrer' target='_blank'>OLFML2B</a>
FV6	COX7A2L	-0.425008	2.7085e-85	1.56873	2.44873	0.351	0.744	<a href='http://www.genecards.org/cgi-bin/carddisp.pl?gene=COX7A2L' rel='noopener noreferrer' target='_blank'>COX7A2L</a>
FV6	HINT1	-0.427467	2.76651e-79	2.93784	4.29589	0.448	0.868	<a href='http://www.genecards.org/cgi-bin/carddisp.pl?gene=HINT1' rel='noopener noreferrer' target='_blank'>HINT1</a>
FV6	NAALAD2	-0.427593	3.03794e-64	0.388383	0.867358	0.093	0.351	<a href='http://www.genecards.org/cgi-bin/carddisp.pl?gene=NAALAD2' rel='noopener noreferrer' target='_blank'>NAALAD2</a>
FV6	GM2A	-0.428782	3.87553e-81	0.934653	1.60423	0.275	0.614	<a href='http://www.genecards.org/cgi-bin/carddisp.pl?gene=GM2A' rel='noopener noreferrer' target='_blank'>GM2A</a>
FV6	UAP1	-0.430342	1.53246e-77	0.553332	1.0932	0.148	0.454	<a href='http://www.genecards.org/cgi-bin/carddisp.pl?gene=UAP1' rel='noopener noreferrer' target='_blank'>UAP1</a>
FV6	RPS27A	-0.43088	3.18255e-88	16.0058	21.9247	0.71	0.974	<a href='http://www.genecards.org/cgi-bin/carddisp.pl?gene=RPS27A' rel='noopener noreferrer' target='_blank'>RPS27A</a>
FV6	RPL24	-0.430946	5.44103e-58	7.29662	10.1848	0.606	0.947	<a href='http://www.genecards.org/cgi-bin/carddisp.pl?gene=RPL24' rel='noopener noreferrer' target='_blank'>RPL24</a>
FV6	RNF130	-0.431253	1.16325e-90	0.653007	1.22892	0.214	0.561	<a href='http://www.genecards.org/cgi-bin/carddisp.pl?gene=RNF130' rel='noopener noreferrer' target='_blank'>RNF130</a>
FV6	2410015M20RIK	-0.431533	5.20696e-90	0.687511	1.27589	0.226	0.577	<a href='http://www.genecards.org/cgi-bin/carddisp.pl?gene=2410015M20RIK' rel='noopener noreferrer' target='_blank'>2410015M20RIK</a>
FV6	GNAS	-0.431769	1.66787e-57	8.03516	11.1874	0.651	0.945	<a href='http://www.genecards.org/cgi-bin/carddisp.pl?gene=GNAS' rel='noopener noreferrer' target='_blank'>GNAS</a>
FV6	TSPAN3	-0.432073	6.83172e-87	1.56699	2.46331	0.365	0.755	<a href='http://www.genecards.org/cgi-bin/carddisp.pl?gene=TSPAN3' rel='noopener noreferrer' target='_blank'>TSPAN3</a>
FV6	TMEM256	-0.432897	2.88784e-95	1.20415	1.97547	0.299	0.689	<a href='http://www.genecards.org/cgi-bin/carddisp.pl?gene=TMEM256' rel='noopener noreferrer' target='_blank'>TMEM256</a>
FV6	PRNP	-0.433208	1.22264e-77	0.53268	1.06948	0.15	0.453	<a href='http://www.genecards.org/cgi-bin/carddisp.pl?gene=PRNP' rel='noopener noreferrer' target='_blank'>PRNP</a>
FV6	EDF1	-0.433658	2.14729e-83	1.80428	2.78761	0.386	0.784	<a href='http://www.genecards.org/cgi-bin/carddisp.pl?gene=EDF1' rel='noopener noreferrer' target='_blank'>EDF1</a>
FV6	OAF	-0.433705	5.25321e-91	0.335517	0.80388	0.094	0.412	<a href='http://www.genecards.org/cgi-bin/carddisp.pl?gene=OAF' rel='noopener noreferrer' target='_blank'>OAF</a>
FV6	PLPP1	-0.433871	2.19642e-79	1.50786	2.38775	0.348	0.702	<a href='http://www.genecards.org/cgi-bin/carddisp.pl?gene=PLPP1' rel='noopener noreferrer' target='_blank'>PLPP1</a>
FV6	GFPT2	-0.43394	1.32453e-55	0.368053	0.848128	0.073	0.299	<a href='http://www.genecards.org/cgi-bin/carddisp.pl?gene=GFPT2' rel='noopener noreferrer' target='_blank'>GFPT2</a>
FV6	FUNDC2	-0.434401	8.68721e-102	1.07566	1.80495	0.273	0.666	<a href='http://www.genecards.org/cgi-bin/carddisp.pl?gene=FUNDC2' rel='noopener noreferrer' target='_blank'>FUNDC2</a>
FV6	RPL5	-0.434452	7.22245e-58	4.87663	6.94166	0.53	0.893	<a href='http://www.genecards.org/cgi-bin/carddisp.pl?gene=RPL5' rel='noopener noreferrer' target='_blank'>RPL5</a>
FV6	RAC1	-0.434531	2.79709e-87	1.64429	2.57368	0.384	0.772	<a href='http://www.genecards.org/cgi-bin/carddisp.pl?gene=RAC1' rel='noopener noreferrer' target='_blank'>RAC1</a>
FV6	ADH1	-0.434748	2.12575e-51	0.0621254	0.435648	0.016	0.196	<a href='http://www.genecards.org/cgi-bin/carddisp.pl?gene=ADH1' rel='noopener noreferrer' target='_blank'>ADH1</a>
FV6	BMP4	-0.436291	1.25032e-79	1.21598	1.99849	0.178	0.519	<a href='http://www.genecards.org/cgi-bin/carddisp.pl?gene=BMP4' rel='noopener noreferrer' target='_blank'>BMP4</a>
FV6	PRDX2	-0.437298	4.48594e-94	1.87962	2.8992	0.39	0.801	<a href='http://www.genecards.org/cgi-bin/carddisp.pl?gene=PRDX2' rel='noopener noreferrer' target='_blank'>PRDX2</a>
FV6	PPP1R14B	-0.438154	1.54015e-72	1.07702	1.81409	0.26	0.575	<a href='http://www.genecards.org/cgi-bin/carddisp.pl?gene=PPP1R14B' rel='noopener noreferrer' target='_blank'>PPP1R14B</a>
FV6	IGSF10	-0.43882	9.6657e-92	0.679374	1.27638	0.133	0.476	<a href='http://www.genecards.org/cgi-bin/carddisp.pl?gene=IGSF10' rel='noopener noreferrer' target='_blank'>IGSF10</a>
FV6	TNFSF13B	-0.439228	9.21547e-68	0.372682	0.86119	0.067	0.321	<a href='http://www.genecards.org/cgi-bin/carddisp.pl?gene=TNFSF13B' rel='noopener noreferrer' target='_blank'>TNFSF13B</a>
FV6	GSTT1	-0.439493	1.7929e-83	1.1763	1.95133	0.304	0.671	<a href='http://www.genecards.org/cgi-bin/carddisp.pl?gene=GSTT1' rel='noopener noreferrer' target='_blank'>GSTT1</a>
FV6	RPS17	-0.439755	4.13952e-74	3.37773	4.93784	0.474	0.871	<a href='http://www.genecards.org/cgi-bin/carddisp.pl?gene=RPS17' rel='noopener noreferrer' target='_blank'>RPS17</a>
FV6	DYNLRB1	-0.440354	1.83976e-88	1.80522	2.80651	0.381	0.787	<a href='http://www.genecards.org/cgi-bin/carddisp.pl?gene=DYNLRB1' rel='noopener noreferrer' target='_blank'>DYNLRB1</a>
FV6	SEC61G	-0.441207	6.33733e-84	4.86222	6.95937	0.515	0.917	<a href='http://www.genecards.org/cgi-bin/carddisp.pl?gene=SEC61G' rel='noopener noreferrer' target='_blank'>SEC61G</a>
FV6	EIF5A	-0.441525	2.84638e-73	2.40566	3.62501	0.437	0.831	<a href='http://www.genecards.org/cgi-bin/carddisp.pl?gene=EIF5A' rel='noopener noreferrer' target='_blank'>EIF5A</a>
FV6	HFE	-0.442204	9.27807e-78	0.197957	0.627638	0.071	0.345	<a href='http://www.genecards.org/cgi-bin/carddisp.pl?gene=HFE' rel='noopener noreferrer' target='_blank'>HFE</a>
FV6	ECM2	-0.442425	2.31809e-70	1.5571	2.47481	0.339	0.68	<a href='http://www.genecards.org/cgi-bin/carddisp.pl?gene=ECM2' rel='noopener noreferrer' target='_blank'>ECM2</a>
FV6	RPS26	-0.443583	3.97921e-70	7.70623	10.8403	0.604	0.943	<a href='http://www.genecards.org/cgi-bin/carddisp.pl?gene=RPS26' rel='noopener noreferrer' target='_blank'>RPS26</a>
FV6	FSTL1	-0.444356	1.03571e-44	7.41173	10.4459	0.685	0.932	<a href='http://www.genecards.org/cgi-bin/carddisp.pl?gene=FSTL1' rel='noopener noreferrer' target='_blank'>FSTL1</a>
FV6	CLTA	-0.444493	1.58626e-86	1.62542	2.57277	0.387	0.778	<a href='http://www.genecards.org/cgi-bin/carddisp.pl?gene=CLTA' rel='noopener noreferrer' target='_blank'>CLTA</a>
FV6	RCN1	-0.444852	1.52143e-100	0.882413	1.56229	0.246	0.622	<a href='http://www.genecards.org/cgi-bin/carddisp.pl?gene=RCN1' rel='noopener noreferrer' target='_blank'>RCN1</a>
FV6	COLEC12	-0.445699	2.69457e-71	2.40105	3.63215	0.421	0.772	<a href='http://www.genecards.org/cgi-bin/carddisp.pl?gene=COLEC12' rel='noopener noreferrer' target='_blank'>COLEC12</a>
FV6	REEP5	-0.448634	1.22456e-89	2.1221	3.26088	0.422	0.819	<a href='http://www.genecards.org/cgi-bin/carddisp.pl?gene=REEP5' rel='noopener noreferrer' target='_blank'>REEP5</a>
FV6	EEF1D	-0.449851	1.0343e-96	2.00992	3.11124	0.397	0.814	<a href='http://www.genecards.org/cgi-bin/carddisp.pl?gene=EEF1D' rel='noopener noreferrer' target='_blank'>EEF1D</a>
FV6	SQSTM1	-0.449981	1.33112e-95	1.42482	2.31236	0.33	0.718	<a href='http://www.genecards.org/cgi-bin/carddisp.pl?gene=SQSTM1' rel='noopener noreferrer' target='_blank'>SQSTM1</a>
FV6	NDUFA1	-0.450295	5.65151e-98	1.25266	2.07785	0.315	0.708	<a href='http://www.genecards.org/cgi-bin/carddisp.pl?gene=NDUFA1' rel='noopener noreferrer' target='_blank'>NDUFA1</a>
FV6	ANXA1	-0.451408	1.54568e-62	2.53308	3.83104	0.425	0.78	<a href='http://www.genecards.org/cgi-bin/carddisp.pl?gene=ANXA1' rel='noopener noreferrer' target='_blank'>ANXA1</a>
FV6	APOE	-0.451453	1.47853e-25	14.0295	19.5515	0.73	0.881	<a href='http://www.genecards.org/cgi-bin/carddisp.pl?gene=APOE' rel='noopener noreferrer' target='_blank'>APOE</a>
FV6	GSTM2	-0.452009	1.46406e-84	1.38906	2.2681	0.334	0.704	<a href='http://www.genecards.org/cgi-bin/carddisp.pl?gene=GSTM2' rel='noopener noreferrer' target='_blank'>GSTM2</a>
FV6	ARPC1B	-0.452079	1.93511e-73	3.05361	4.54537	0.491	0.856	<a href='http://www.genecards.org/cgi-bin/carddisp.pl?gene=ARPC1B' rel='noopener noreferrer' target='_blank'>ARPC1B</a>
FV6	UBB	-0.453204	1.45931e-76	8.70051	12.2807	0.707	0.957	<a href='http://www.genecards.org/cgi-bin/carddisp.pl?gene=UBB' rel='noopener noreferrer' target='_blank'>UBB</a>
FV6	GLUL	-0.453912	4.98469e-61	1.52164	2.45401	0.3	0.607	<a href='http://www.genecards.org/cgi-bin/carddisp.pl?gene=GLUL' rel='noopener noreferrer' target='_blank'>GLUL</a>
FV6	CDKN1C	-0.455165	1.1864e-55	0.632607	1.23821	0.17	0.425	<a href='http://www.genecards.org/cgi-bin/carddisp.pl?gene=CDKN1C' rel='noopener noreferrer' target='_blank'>CDKN1C</a>
FV6	DNAJC3	-0.456483	3.7555e-77	3.41884	5.06351	0.506	0.876	<a href='http://www.genecards.org/cgi-bin/carddisp.pl?gene=DNAJC3' rel='noopener noreferrer' target='_blank'>DNAJC3</a>
FV6	REEP3	-0.456888	2.63234e-96	1.7132	2.72408	0.362	0.76	<a href='http://www.genecards.org/cgi-bin/carddisp.pl?gene=REEP3' rel='noopener noreferrer' target='_blank'>REEP3</a>
FV6	CD55	-0.45809	6.39624e-41	0.205364	0.655834	0.046	0.217	<a href='http://www.genecards.org/cgi-bin/carddisp.pl?gene=CD55' rel='noopener noreferrer' target='_blank'>CD55</a>
FV6	TCN2	-0.458958	1.88793e-91	0.578506	1.16973	0.178	0.518	<a href='http://www.genecards.org/cgi-bin/carddisp.pl?gene=TCN2' rel='noopener noreferrer' target='_blank'>TCN2</a>
FV6	PRDX1	-0.459521	6.35237e-81	5.63455	8.12306	0.574	0.935	<a href='http://www.genecards.org/cgi-bin/carddisp.pl?gene=PRDX1' rel='noopener noreferrer' target='_blank'>PRDX1</a>
FV6	SUMO2	-0.460116	4.76582e-72	3.48792	5.17382	0.498	0.898	<a href='http://www.genecards.org/cgi-bin/carddisp.pl?gene=SUMO2' rel='noopener noreferrer' target='_blank'>SUMO2</a>
FV6	RNASET2A	-0.460937	1.18658e-85	0.258635	0.732429	0.101	0.404	<a href='http://www.genecards.org/cgi-bin/carddisp.pl?gene=RNASET2A' rel='noopener noreferrer' target='_blank'>RNASET2A</a>
FV6	RER1	-0.461161	6.81095e-113	1.51762	2.46588	0.35	0.771	<a href='http://www.genecards.org/cgi-bin/carddisp.pl?gene=RER1' rel='noopener noreferrer' target='_blank'>RER1</a>
FV6	H2-T23	-0.46133	1.11422e-103	0.644307	1.2639	0.157	0.527	<a href='http://www.genecards.org/cgi-bin/carddisp.pl?gene=H2-T23' rel='noopener noreferrer' target='_blank'>H2-T23</a>
FV6	RPN2	-0.461526	2.82399e-97	2.23317	3.45206	0.423	0.82	<a href='http://www.genecards.org/cgi-bin/carddisp.pl?gene=RPN2' rel='noopener noreferrer' target='_blank'>RPN2</a>
FV6	RPS6	-0.4621	5.71482e-70	3.66441	5.42544	0.492	0.866	<a href='http://www.genecards.org/cgi-bin/carddisp.pl?gene=RPS6' rel='noopener noreferrer' target='_blank'>RPS6</a>
FV6	NFIX	-0.462175	3.22824e-71	4.68818	6.83614	0.588	0.902	<a href='http://www.genecards.org/cgi-bin/carddisp.pl?gene=NFIX' rel='noopener noreferrer' target='_blank'>NFIX</a>
FV6	IFI27L2A	-0.46335	1.72451e-12	0.995318	1.75102	0.135	0.249	<a href='http://www.genecards.org/cgi-bin/carddisp.pl?gene=IFI27L2A' rel='noopener noreferrer' target='_blank'>IFI27L2A</a>
FV6	TUBA1B	-0.463417	3.08376e-79	2.43943	3.74229	0.433	0.817	<a href='http://www.genecards.org/cgi-bin/carddisp.pl?gene=TUBA1B' rel='noopener noreferrer' target='_blank'>TUBA1B</a>
FV6	PDGFRA	-0.464112	6.06393e-115	2.43185	3.73413	0.341	0.784	<a href='http://www.genecards.org/cgi-bin/carddisp.pl?gene=PDGFRA' rel='noopener noreferrer' target='_blank'>PDGFRA</a>
FV6	DPYSL2	-0.465995	2.45981e-98	1.36837	2.27135	0.321	0.718	<a href='http://www.genecards.org/cgi-bin/carddisp.pl?gene=DPYSL2' rel='noopener noreferrer' target='_blank'>DPYSL2</a>
FV6	CDH11	-0.466113	1.66673e-63	0.81123	1.502	0.205	0.492	<a href='http://www.genecards.org/cgi-bin/carddisp.pl?gene=CDH11' rel='noopener noreferrer' target='_blank'>CDH11</a>
FV6	PEBP1	-0.466296	4.29535e-91	2.13781	3.33506	0.414	0.826	<a href='http://www.genecards.org/cgi-bin/carddisp.pl?gene=PEBP1' rel='noopener noreferrer' target='_blank'>PEBP1</a>
FV6	RPL22	-0.467695	2.76727e-71	6.62632	9.54643	0.583	0.941	<a href='http://www.genecards.org/cgi-bin/carddisp.pl?gene=RPL22' rel='noopener noreferrer' target='_blank'>RPL22</a>
FV6	RABAC1	-0.468269	4.90574e-81	3.25036	4.88015	0.489	0.888	<a href='http://www.genecards.org/cgi-bin/carddisp.pl?gene=RABAC1' rel='noopener noreferrer' target='_blank'>RABAC1</a>
FV6	RPL36	-0.468588	1.54008e-70	6.8564	9.87133	0.588	0.935	<a href='http://www.genecards.org/cgi-bin/carddisp.pl?gene=RPL36' rel='noopener noreferrer' target='_blank'>RPL36</a>
FV6	C1QTNF2	-0.468613	1.61006e-82	1.33597	2.23247	0.314	0.664	<a href='http://www.genecards.org/cgi-bin/carddisp.pl?gene=C1QTNF2' rel='noopener noreferrer' target='_blank'>C1QTNF2</a>
FV6	TMEM176A	-0.469089	2.94592e-46	0.663075	1.30209	0.163	0.386	<a href='http://www.genecards.org/cgi-bin/carddisp.pl?gene=TMEM176A' rel='noopener noreferrer' target='_blank'>TMEM176A</a>
FV6	PDPN	-0.46923	5.5196e-81	0.250733	0.731478	0.055	0.336	<a href='http://www.genecards.org/cgi-bin/carddisp.pl?gene=PDPN' rel='noopener noreferrer' target='_blank'>PDPN</a>
FV6	TSPO	-0.470133	1.60603e-75	2.84419	4.32512	0.443	0.836	<a href='http://www.genecards.org/cgi-bin/carddisp.pl?gene=TSPO' rel='noopener noreferrer' target='_blank'>TSPO</a>
FV6	TM2D2	-0.470438	3.47335e-108	0.804533	1.50024	0.251	0.638	<a href='http://www.genecards.org/cgi-bin/carddisp.pl?gene=TM2D2' rel='noopener noreferrer' target='_blank'>TM2D2</a>
FV6	RPL37A	-0.470674	6.91735e-77	11.0834	15.7447	0.652	0.963	<a href='http://www.genecards.org/cgi-bin/carddisp.pl?gene=RPL37A' rel='noopener noreferrer' target='_blank'>RPL37A</a>
FV6	ATOX1	-0.47085	2.20888e-105	1.85644	2.95881	0.371	0.785	<a href='http://www.genecards.org/cgi-bin/carddisp.pl?gene=ATOX1' rel='noopener noreferrer' target='_blank'>ATOX1</a>
FV6	CRTAP	-0.472016	1.51686e-96	0.820576	1.52522	0.241	0.612	<a href='http://www.genecards.org/cgi-bin/carddisp.pl?gene=CRTAP' rel='noopener noreferrer' target='_blank'>CRTAP</a>
FV6	EPB41L2	-0.472585	2.49639e-109	1.10966	1.92735	0.267	0.67	<a href='http://www.genecards.org/cgi-bin/carddisp.pl?gene=EPB41L2' rel='noopener noreferrer' target='_blank'>EPB41L2</a>
FV6	SMDT1	-0.473027	1.47058e-95	2.25812	3.52234	0.426	0.836	<a href='http://www.genecards.org/cgi-bin/carddisp.pl?gene=SMDT1' rel='noopener noreferrer' target='_blank'>SMDT1</a>
FV6	TSC22D3	-0.474216	7.4522e-66	0.967536	1.73323	0.208	0.509	<a href='http://www.genecards.org/cgi-bin/carddisp.pl?gene=TSC22D3' rel='noopener noreferrer' target='_blank'>TSC22D3</a>
FV6	ANGPTL1	-0.475662	2.81963e-30	0.153914	0.604581	0.025	0.152	<a href='http://www.genecards.org/cgi-bin/carddisp.pl?gene=ANGPTL1' rel='noopener noreferrer' target='_blank'>ANGPTL1</a>
FV6	TUBB2A	-0.476139	8.03383e-100	0.978809	1.75256	0.236	0.616	<a href='http://www.genecards.org/cgi-bin/carddisp.pl?gene=TUBB2A' rel='noopener noreferrer' target='_blank'>TUBB2A</a>
FV6	NUCB2	-0.477671	2.46451e-107	0.637751	1.28056	0.174	0.549	<a href='http://www.genecards.org/cgi-bin/carddisp.pl?gene=NUCB2' rel='noopener noreferrer' target='_blank'>NUCB2</a>
FV6	RPS27L	-0.477736	1.22722e-83	3.16315	4.79743	0.433	0.833	<a href='http://www.genecards.org/cgi-bin/carddisp.pl?gene=RPS27L' rel='noopener noreferrer' target='_blank'>RPS27L</a>
FV6	RPL10A	-0.478092	5.78516e-67	6.04905	8.81863	0.576	0.933	<a href='http://www.genecards.org/cgi-bin/carddisp.pl?gene=RPL10A' rel='noopener noreferrer' target='_blank'>RPL10A</a>
FV6	BST2	-0.478487	3.18592e-68	0.773892	1.47153	0.211	0.507	<a href='http://www.genecards.org/cgi-bin/carddisp.pl?gene=BST2' rel='noopener noreferrer' target='_blank'>BST2</a>
FV6	ALDH1A1	-0.479457	1.72275e-75	0.320355	0.840865	0.097	0.379	<a href='http://www.genecards.org/cgi-bin/carddisp.pl?gene=ALDH1A1' rel='noopener noreferrer' target='_blank'>ALDH1A1</a>
FV6	KDELR1	-0.480235	5.54338e-99	1.32384	2.24169	0.339	0.736	<a href='http://www.genecards.org/cgi-bin/carddisp.pl?gene=KDELR1' rel='noopener noreferrer' target='_blank'>KDELR1</a>
FV6	LAMP2	-0.480385	4.01675e-99	2.48001	3.85501	0.445	0.844	<a href='http://www.genecards.org/cgi-bin/carddisp.pl?gene=LAMP2' rel='noopener noreferrer' target='_blank'>LAMP2</a>
FV6	RPL36A	-0.480494	1.92001e-88	5.64513	8.27143	0.538	0.927	<a href='http://www.genecards.org/cgi-bin/carddisp.pl?gene=RPL36A' rel='noopener noreferrer' target='_blank'>RPL36A</a>
FV6	EIF1	-0.48057	1.61746e-79	9.4027	13.5148	0.724	0.969	<a href='http://www.genecards.org/cgi-bin/carddisp.pl?gene=EIF1' rel='noopener noreferrer' target='_blank'>EIF1</a>
FV6	ATP5E	-0.480655	5.24033e-85	3.64912	5.48728	0.469	0.892	<a href='http://www.genecards.org/cgi-bin/carddisp.pl?gene=ATP5E' rel='noopener noreferrer' target='_blank'>ATP5E</a>
FV6	GAS6	-0.481897	4.7143e-47	7.29892	10.5901	0.629	0.887	<a href='http://www.genecards.org/cgi-bin/carddisp.pl?gene=GAS6' rel='noopener noreferrer' target='_blank'>GAS6</a>
FV6	RPL30	-0.482811	1.33782e-105	14.3503	20.4515	0.684	0.971	<a href='http://www.genecards.org/cgi-bin/carddisp.pl?gene=RPL30' rel='noopener noreferrer' target='_blank'>RPL30</a>
FV6	MGP	-0.483094	2.8343e-41	142.747	199.921	0.976	0.995	<a href='http://www.genecards.org/cgi-bin/carddisp.pl?gene=MGP' rel='noopener noreferrer' target='_blank'>MGP</a>
FV6	PODN	-0.483923	1.12393e-93	0.964931	1.74804	0.197	0.557	<a href='http://www.genecards.org/cgi-bin/carddisp.pl?gene=PODN' rel='noopener noreferrer' target='_blank'>PODN</a>
FV6	OAZ1	-0.484209	6.26538e-72	6.05922	8.87457	0.586	0.944	<a href='http://www.genecards.org/cgi-bin/carddisp.pl?gene=OAZ1' rel='noopener noreferrer' target='_blank'>OAZ1</a>
FV6	OAT	-0.484499	1.42756e-78	2.76435	4.26671	0.461	0.852	<a href='http://www.genecards.org/cgi-bin/carddisp.pl?gene=OAT' rel='noopener noreferrer' target='_blank'>OAT</a>
FV6	LAMP1	-0.486535	2.32288e-79	4.34945	6.49498	0.55	0.912	<a href='http://www.genecards.org/cgi-bin/carddisp.pl?gene=LAMP1' rel='noopener noreferrer' target='_blank'>LAMP1</a>
FV6	LRPAP1	-0.486674	1.84919e-106	1.0837	1.9197	0.294	0.685	<a href='http://www.genecards.org/cgi-bin/carddisp.pl?gene=LRPAP1' rel='noopener noreferrer' target='_blank'>LRPAP1</a>
FV6	RPS20	-0.486785	8.41653e-94	15.2338	21.7488	0.741	0.975	<a href='http://www.genecards.org/cgi-bin/carddisp.pl?gene=RPS20' rel='noopener noreferrer' target='_blank'>RPS20</a>
FV6	RPL14	-0.487255	4.72365e-69	5.86112	8.61775	0.553	0.914	<a href='http://www.genecards.org/cgi-bin/carddisp.pl?gene=RPL14' rel='noopener noreferrer' target='_blank'>RPL14</a>
FV6	RPL41	-0.488247	1.67006e-90	16.0781	22.9561	0.776	0.98	<a href='http://www.genecards.org/cgi-bin/carddisp.pl?gene=RPL41' rel='noopener noreferrer' target='_blank'>RPL41</a>
FV6	COL6A2	-0.491157	7.73092e-81	2.78716	4.32313	0.466	0.819	<a href='http://www.genecards.org/cgi-bin/carddisp.pl?gene=COL6A2' rel='noopener noreferrer' target='_blank'>COL6A2</a>
FV6	SPCS1	-0.491206	1.41961e-112	2.33757	3.69135	0.408	0.839	<a href='http://www.genecards.org/cgi-bin/carddisp.pl?gene=SPCS1' rel='noopener noreferrer' target='_blank'>SPCS1</a>
FV6	BTF3	-0.492198	1.25896e-76	3.41399	5.20866	0.495	0.893	<a href='http://www.genecards.org/cgi-bin/carddisp.pl?gene=BTF3' rel='noopener noreferrer' target='_blank'>BTF3</a>
FV6	CXCL16	-0.493095	1.8577e-92	0.310669	0.844715	0.099	0.414	<a href='http://www.genecards.org/cgi-bin/carddisp.pl?gene=CXCL16' rel='noopener noreferrer' target='_blank'>CXCL16</a>
FV6	LOX	-0.493496	9.67483e-53	2.00088	3.2248	0.344	0.622	<a href='http://www.genecards.org/cgi-bin/carddisp.pl?gene=LOX' rel='noopener noreferrer' target='_blank'>LOX</a>
FV6	PLD3	-0.493932	3.31483e-102	0.384088	0.94918	0.125	0.472	<a href='http://www.genecards.org/cgi-bin/carddisp.pl?gene=PLD3' rel='noopener noreferrer' target='_blank'>PLD3</a>
FV6	RPL29	-0.494589	1.72069e-74	4.17204	6.28699	0.503	0.89	<a href='http://www.genecards.org/cgi-bin/carddisp.pl?gene=RPL29' rel='noopener noreferrer' target='_blank'>RPL29</a>
FV6	EIF3F	-0.496496	9.20674e-95	1.95755	3.17246	0.395	0.807	<a href='http://www.genecards.org/cgi-bin/carddisp.pl?gene=EIF3F' rel='noopener noreferrer' target='_blank'>EIF3F</a>
FV6	SCPEP1	-0.496845	1.20123e-102	1.12792	2.00276	0.292	0.689	<a href='http://www.genecards.org/cgi-bin/carddisp.pl?gene=SCPEP1' rel='noopener noreferrer' target='_blank'>SCPEP1</a>
FV6	GAA	-0.496933	9.33842e-102	0.650862	1.32971	0.181	0.546	<a href='http://www.genecards.org/cgi-bin/carddisp.pl?gene=GAA' rel='noopener noreferrer' target='_blank'>GAA</a>
FV6	PRG4	-0.497402	2.11425e-28	0.1839	0.671274	0.027	0.151	<a href='http://www.genecards.org/cgi-bin/carddisp.pl?gene=PRG4' rel='noopener noreferrer' target='_blank'>PRG4</a>
FV6	ATRAID	-0.498079	5.4249e-113	1.25607	2.18631	0.31	0.729	<a href='http://www.genecards.org/cgi-bin/carddisp.pl?gene=ATRAID' rel='noopener noreferrer' target='_blank'>ATRAID</a>
FV6	VIT	-0.498112	2.88927e-57	0.147712	0.620987	0.037	0.246	<a href='http://www.genecards.org/cgi-bin/carddisp.pl?gene=VIT' rel='noopener noreferrer' target='_blank'>VIT</a>
FV6	ITM2A	-0.498381	1.38462e-76	0.253815	0.771174	0.075	0.35	<a href='http://www.genecards.org/cgi-bin/carddisp.pl?gene=ITM2A' rel='noopener noreferrer' target='_blank'>ITM2A</a>
FV6	FTH1	-0.501208	3.187e-99	52.4639	74.6727	0.909	0.995	<a href='http://www.genecards.org/cgi-bin/carddisp.pl?gene=FTH1' rel='noopener noreferrer' target='_blank'>FTH1</a>
FV6	RPL35A	-0.501811	1.41734e-104	13.6454	19.7377	0.702	0.971	<a href='http://www.genecards.org/cgi-bin/carddisp.pl?gene=RPL35A' rel='noopener noreferrer' target='_blank'>RPL35A</a>
FV6	RPL21	-0.502135	6.425e-82	12.8091	18.5579	0.703	0.957	<a href='http://www.genecards.org/cgi-bin/carddisp.pl?gene=RPL21' rel='noopener noreferrer' target='_blank'>RPL21</a>
FV6	IFNAR2	-0.502236	1.22527e-102	0.563612	1.21471	0.192	0.551	<a href='http://www.genecards.org/cgi-bin/carddisp.pl?gene=IFNAR2' rel='noopener noreferrer' target='_blank'>IFNAR2</a>
FV6	RPL23A	-0.50311	1.88635e-77	4.78913	7.20474	0.525	0.904	<a href='http://www.genecards.org/cgi-bin/carddisp.pl?gene=RPL23A' rel='noopener noreferrer' target='_blank'>RPL23A</a>
FV6	RPS11	-0.503188	6.6699e-91	9.9318	14.4941	0.649	0.962	<a href='http://www.genecards.org/cgi-bin/carddisp.pl?gene=RPS11' rel='noopener noreferrer' target='_blank'>RPS11</a>
FV6	ARF5	-0.506429	1.43036e-118	1.82814	3.01746	0.39	0.809	<a href='http://www.genecards.org/cgi-bin/carddisp.pl?gene=ARF5' rel='noopener noreferrer' target='_blank'>ARF5</a>
FV6	GPX4	-0.507995	6.27254e-82	2.87732	4.51383	0.457	0.858	<a href='http://www.genecards.org/cgi-bin/carddisp.pl?gene=GPX4' rel='noopener noreferrer' target='_blank'>GPX4</a>
FV6	HSPA5	-0.508073	8.13693e-78	9.49205	13.9213	0.695	0.943	<a href='http://www.genecards.org/cgi-bin/carddisp.pl?gene=HSPA5' rel='noopener noreferrer' target='_blank'>HSPA5</a>
FV6	SELK	-0.508471	6.58591e-96	3.22772	5.0141	0.481	0.895	<a href='http://www.genecards.org/cgi-bin/carddisp.pl?gene=SELK' rel='noopener noreferrer' target='_blank'>SELK</a>
FV6	LOXL1	-0.510854	1.59243e-76	3.78593	5.81943	0.517	0.843	<a href='http://www.genecards.org/cgi-bin/carddisp.pl?gene=LOXL1' rel='noopener noreferrer' target='_blank'>LOXL1</a>
FV6	TIMP3	-0.513243	3.47834e-49	15.2802	22.236	0.804	0.959	<a href='http://www.genecards.org/cgi-bin/carddisp.pl?gene=TIMP3' rel='noopener noreferrer' target='_blank'>TIMP3</a>
FV6	JDP2	-0.515831	1.90287e-116	0.696567	1.42578	0.177	0.564	<a href='http://www.genecards.org/cgi-bin/carddisp.pl?gene=JDP2' rel='noopener noreferrer' target='_blank'>JDP2</a>
FV6	ECM1	-0.516743	1.53625e-50	2.2643	3.6703	0.383	0.691	<a href='http://www.genecards.org/cgi-bin/carddisp.pl?gene=ECM1' rel='noopener noreferrer' target='_blank'>ECM1</a>
FV6	PPIC	-0.517659	6.58089e-91	1.43325	2.48351	0.323	0.699	<a href='http://www.genecards.org/cgi-bin/carddisp.pl?gene=PPIC' rel='noopener noreferrer' target='_blank'>PPIC</a>
FV6	HERPUD1	-0.518833	6.77446e-106	1.69457	2.86076	0.337	0.744	<a href='http://www.genecards.org/cgi-bin/carddisp.pl?gene=HERPUD1' rel='noopener noreferrer' target='_blank'>HERPUD1</a>
FV6	SLC43A3	-0.519319	5.88367e-96	2.03667	3.35239	0.318	0.706	<a href='http://www.genecards.org/cgi-bin/carddisp.pl?gene=SLC43A3' rel='noopener noreferrer' target='_blank'>SLC43A3</a>
FV6	RBP1	-0.51949	6.05087e-82	6.34123	9.52328	0.548	0.914	<a href='http://www.genecards.org/cgi-bin/carddisp.pl?gene=RBP1' rel='noopener noreferrer' target='_blank'>RBP1</a>
FV6	RPL34	-0.523405	4.31153e-95	10.2731	15.2034	0.656	0.959	<a href='http://www.genecards.org/cgi-bin/carddisp.pl?gene=RPL34' rel='noopener noreferrer' target='_blank'>RPL34</a>
FV6	PRDX4	-0.524721	9.11382e-89	1.97887	3.28556	0.39	0.784	<a href='http://www.genecards.org/cgi-bin/carddisp.pl?gene=PRDX4' rel='noopener noreferrer' target='_blank'>PRDX4</a>
FV6	SPCS2	-0.524936	3.18874e-106	1.51049	2.61226	0.357	0.765	<a href='http://www.genecards.org/cgi-bin/carddisp.pl?gene=SPCS2' rel='noopener noreferrer' target='_blank'>SPCS2</a>
FV6	VIMP	-0.52634	1.19975e-114	1.85853	3.11705	0.378	0.792	<a href='http://www.genecards.org/cgi-bin/carddisp.pl?gene=VIMP' rel='noopener noreferrer' target='_blank'>VIMP</a>
FV6	SCN7A	-0.526842	4.88147e-109	2.20393	3.61613	0.268	0.697	<a href='http://www.genecards.org/cgi-bin/carddisp.pl?gene=SCN7A' rel='noopener noreferrer' target='_blank'>SCN7A</a>
FV6	RPL13A	-0.527023	2.24883e-74	7.17821	10.7844	0.591	0.922	<a href='http://www.genecards.org/cgi-bin/carddisp.pl?gene=RPL13A' rel='noopener noreferrer' target='_blank'>RPL13A</a>
FV6	TSPAN11	-0.527556	5.60809e-129	1.02575	1.92008	0.143	0.579	<a href='http://www.genecards.org/cgi-bin/carddisp.pl?gene=TSPAN11' rel='noopener noreferrer' target='_blank'>TSPAN11</a>
FV6	EMP3	-0.529984	5.71393e-93	3.51385	5.5176	0.479	0.886	<a href='http://www.genecards.org/cgi-bin/carddisp.pl?gene=EMP3' rel='noopener noreferrer' target='_blank'>EMP3</a>
FV6	CYBA	-0.530084	8.29149e-110	1.49222	2.59879	0.355	0.771	<a href='http://www.genecards.org/cgi-bin/carddisp.pl?gene=CYBA' rel='noopener noreferrer' target='_blank'>CYBA</a>
FV6	RPS13	-0.530147	2.16062e-86	7.15564	10.7774	0.599	0.941	<a href='http://www.genecards.org/cgi-bin/carddisp.pl?gene=RPS13' rel='noopener noreferrer' target='_blank'>RPS13</a>
FV6	ITIH5	-0.53133	5.91053e-67	0.249984	0.806554	0.048	0.289	<a href='http://www.genecards.org/cgi-bin/carddisp.pl?gene=ITIH5' rel='noopener noreferrer' target='_blank'>ITIH5</a>
FV6	ANPEP	-0.532008	7.60042e-102	0.299016	0.8783	0.089	0.424	<a href='http://www.genecards.org/cgi-bin/carddisp.pl?gene=ANPEP' rel='noopener noreferrer' target='_blank'>ANPEP</a>
FV6	SEPW1	-0.532499	2.62466e-86	4.33476	6.71637	0.5	0.908	<a href='http://www.genecards.org/cgi-bin/carddisp.pl?gene=SEPW1' rel='noopener noreferrer' target='_blank'>SEPW1</a>
FV6	S100A13	-0.532572	3.66749e-100	1.81226	3.06794	0.373	0.785	<a href='http://www.genecards.org/cgi-bin/carddisp.pl?gene=S100A13' rel='noopener noreferrer' target='_blank'>S100A13</a>
FV6	SHISA5	-0.534089	6.71278e-121	0.938453	1.80693	0.258	0.664	<a href='http://www.genecards.org/cgi-bin/carddisp.pl?gene=SHISA5' rel='noopener noreferrer' target='_blank'>SHISA5</a>
FV6	MFAP2	-0.534687	5.7779e-87	0.614815	1.33927	0.178	0.501	<a href='http://www.genecards.org/cgi-bin/carddisp.pl?gene=MFAP2' rel='noopener noreferrer' target='_blank'>MFAP2</a>
FV6	SMPDL3A	-0.534759	4.45795e-90	0.685588	1.44191	0.2	0.536	<a href='http://www.genecards.org/cgi-bin/carddisp.pl?gene=SMPDL3A' rel='noopener noreferrer' target='_blank'>SMPDL3A</a>
FV6	ARL1	-0.536611	7.21226e-119	1.52703	2.66561	0.345	0.772	<a href='http://www.genecards.org/cgi-bin/carddisp.pl?gene=ARL1' rel='noopener noreferrer' target='_blank'>ARL1</a>
FV6	GPX7	-0.536837	3.50648e-109	0.502201	1.17938	0.173	0.543	<a href='http://www.genecards.org/cgi-bin/carddisp.pl?gene=GPX7' rel='noopener noreferrer' target='_blank'>GPX7</a>
FV6	HHIP	-0.537488	4.51236e-63	0.772134	1.57215	0.092	0.35	<a href='http://www.genecards.org/cgi-bin/carddisp.pl?gene=HHIP' rel='noopener noreferrer' target='_blank'>HHIP</a>
FV6	CRIP1	-0.537583	6.63815e-62	7.68865	11.6119	0.603	0.916	<a href='http://www.genecards.org/cgi-bin/carddisp.pl?gene=CRIP1' rel='noopener noreferrer' target='_blank'>CRIP1</a>
FV6	HEXB	-0.538429	5.81849e-106	0.713373	1.48849	0.188	0.561	<a href='http://www.genecards.org/cgi-bin/carddisp.pl?gene=HEXB' rel='noopener noreferrer' target='_blank'>HEXB</a>
FV6	S100A16	-0.538466	3.93596e-105	0.905689	1.76788	0.271	0.651	<a href='http://www.genecards.org/cgi-bin/carddisp.pl?gene=S100A16' rel='noopener noreferrer' target='_blank'>S100A16</a>
FV6	RPS3A1	-0.540052	1.10927e-99	14.5817	21.6561	0.7	0.968	<a href='http://www.genecards.org/cgi-bin/carddisp.pl?gene=RPS3A1' rel='noopener noreferrer' target='_blank'>RPS3A1</a>
FV6	RPL27A	-0.540061	5.21295e-106	12.5072	18.64	0.718	0.974	<a href='http://www.genecards.org/cgi-bin/carddisp.pl?gene=RPL27A' rel='noopener noreferrer' target='_blank'>RPL27A</a>
FV6	SSR2	-0.540534	5.93344e-115	1.08331	2.0302	0.302	0.699	<a href='http://www.genecards.org/cgi-bin/carddisp.pl?gene=SSR2' rel='noopener noreferrer' target='_blank'>SSR2</a>
FV6	DAP	-0.541433	4.42609e-106	1.09986	2.05617	0.288	0.679	<a href='http://www.genecards.org/cgi-bin/carddisp.pl?gene=DAP' rel='noopener noreferrer' target='_blank'>DAP</a>
FV6	PAX1	-0.541522	2.88159e-54	0.26511	0.841377	0.067	0.283	<a href='http://www.genecards.org/cgi-bin/carddisp.pl?gene=PAX1' rel='noopener noreferrer' target='_blank'>PAX1</a>
FV6	PRRX2	-0.543349	2.04691e-106	0.264773	0.843219	0.058	0.395	<a href='http://www.genecards.org/cgi-bin/carddisp.pl?gene=PRRX2' rel='noopener noreferrer' target='_blank'>PRRX2</a>
FV6	KCNJ8	-0.543399	3.54269e-80	0.704701	1.48444	0.183	0.496	<a href='http://www.genecards.org/cgi-bin/carddisp.pl?gene=KCNJ8' rel='noopener noreferrer' target='_blank'>KCNJ8</a>
FV6	RPL15	-0.543527	2.00239e-101	2.91934	4.71257	0.446	0.864	<a href='http://www.genecards.org/cgi-bin/carddisp.pl?gene=RPL15' rel='noopener noreferrer' target='_blank'>RPL15</a>
FV6	FKBP9	-0.544613	2.99413e-108	1.95971	3.31712	0.401	0.805	<a href='http://www.genecards.org/cgi-bin/carddisp.pl?gene=FKBP9' rel='noopener noreferrer' target='_blank'>FKBP9</a>
FV6	ERLEC1	-0.545294	2.21003e-104	0.563052	1.28099	0.195	0.557	<a href='http://www.genecards.org/cgi-bin/carddisp.pl?gene=ERLEC1' rel='noopener noreferrer' target='_blank'>ERLEC1</a>
FV6	PHLDA3	-0.545785	1.40898e-93	1.37365	2.46509	0.279	0.65	<a href='http://www.genecards.org/cgi-bin/carddisp.pl?gene=PHLDA3' rel='noopener noreferrer' target='_blank'>PHLDA3</a>
FV6	MYL12B	-0.545873	1.50788e-120	2.27322	3.77858	0.397	0.829	<a href='http://www.genecards.org/cgi-bin/carddisp.pl?gene=MYL12B' rel='noopener noreferrer' target='_blank'>MYL12B</a>
FV6	B2M	-0.54593	3.52761e-88	4.13134	6.49155	0.543	0.916	<a href='http://www.genecards.org/cgi-bin/carddisp.pl?gene=B2M' rel='noopener noreferrer' target='_blank'>B2M</a>
FV6	NTN4	-0.547303	5.38059e-98	0.548785	1.26332	0.139	0.487	<a href='http://www.genecards.org/cgi-bin/carddisp.pl?gene=NTN4' rel='noopener noreferrer' target='_blank'>NTN4</a>
FV6	C2	-0.548991	2.09643e-66	0.235944	0.808262	0.054	0.292	<a href='http://www.genecards.org/cgi-bin/carddisp.pl?gene=C2' rel='noopener noreferrer' target='_blank'>C2</a>
FV6	OS9	-0.549903	5.73483e-116	0.660948	1.43161	0.201	0.594	<a href='http://www.genecards.org/cgi-bin/carddisp.pl?gene=OS9' rel='noopener noreferrer' target='_blank'>OS9</a>
FV6	TMEM100	-0.550604	3.50325e-37	0.0944402	0.603025	0.021	0.165	<a href='http://www.genecards.org/cgi-bin/carddisp.pl?gene=TMEM100' rel='noopener noreferrer' target='_blank'>TMEM100</a>
FV6	ARF4	-0.551343	8.41232e-103	2.65608	4.3578	0.475	0.86	<a href='http://www.genecards.org/cgi-bin/carddisp.pl?gene=ARF4' rel='noopener noreferrer' target='_blank'>ARF4</a>
FV6	MT2	-0.551416	1.01277e-54	0.906253	1.79366	0.147	0.407	<a href='http://www.genecards.org/cgi-bin/carddisp.pl?gene=MT2' rel='noopener noreferrer' target='_blank'>MT2</a>
FV6	DDAH2	-0.55262	6.76804e-117	1.04663	2.00189	0.271	0.677	<a href='http://www.genecards.org/cgi-bin/carddisp.pl?gene=DDAH2' rel='noopener noreferrer' target='_blank'>DDAH2</a>
FV6	NTRK2	-0.555214	3.56485e-68	0.454419	1.1371	0.118	0.382	<a href='http://www.genecards.org/cgi-bin/carddisp.pl?gene=NTRK2' rel='noopener noreferrer' target='_blank'>NTRK2</a>
FV6	TGFBR2	-0.555301	1.17622e-120	1.04922	2.01129	0.255	0.663	<a href='http://www.genecards.org/cgi-bin/carddisp.pl?gene=TGFBR2' rel='noopener noreferrer' target='_blank'>TGFBR2</a>
FV6	RPS16	-0.555453	2.18534e-120	15.3116	22.972	0.703	0.97	<a href='http://www.genecards.org/cgi-bin/carddisp.pl?gene=RPS16' rel='noopener noreferrer' target='_blank'>RPS16</a>
FV6	RPS28	-0.555849	2.53005e-96	7.14241	10.9696	0.606	0.943	<a href='http://www.genecards.org/cgi-bin/carddisp.pl?gene=RPS28' rel='noopener noreferrer' target='_blank'>RPS28</a>
FV6	KDELR2	-0.556041	1.25844e-113	1.79938	3.11572	0.376	0.796	<a href='http://www.genecards.org/cgi-bin/carddisp.pl?gene=KDELR2' rel='noopener noreferrer' target='_blank'>KDELR2</a>
FV6	P4HB	-0.556472	1.78115e-107	2.36429	3.94775	0.431	0.847	<a href='http://www.genecards.org/cgi-bin/carddisp.pl?gene=P4HB' rel='noopener noreferrer' target='_blank'>P4HB</a>
FV6	RPL23	-0.556625	7.90469e-117	15.9556	23.9387	0.757	0.982	<a href='http://www.genecards.org/cgi-bin/carddisp.pl?gene=RPL23' rel='noopener noreferrer' target='_blank'>RPL23</a>
FV6	TNXB	-0.560787	8.66487e-69	1.22058	2.27551	0.211	0.511	<a href='http://www.genecards.org/cgi-bin/carddisp.pl?gene=TNXB' rel='noopener noreferrer' target='_blank'>TNXB</a>
FV6	RPL28	-0.561003	2.53018e-107	9.98139	15.2008	0.677	0.962	<a href='http://www.genecards.org/cgi-bin/carddisp.pl?gene=RPL28' rel='noopener noreferrer' target='_blank'>RPL28</a>
FV6	RPL39	-0.561678	2.42154e-122	15.7118	23.6664	0.699	0.969	<a href='http://www.genecards.org/cgi-bin/carddisp.pl?gene=RPL39' rel='noopener noreferrer' target='_blank'>RPL39</a>
FV6	MGST1	-0.562754	3.88947e-91	1.25781	2.33499	0.276	0.639	<a href='http://www.genecards.org/cgi-bin/carddisp.pl?gene=MGST1' rel='noopener noreferrer' target='_blank'>MGST1</a>
FV6	TMEM50A	-0.563697	3.1157e-117	1.88965	3.27105	0.401	0.825	<a href='http://www.genecards.org/cgi-bin/carddisp.pl?gene=TMEM50A' rel='noopener noreferrer' target='_blank'>TMEM50A</a>
FV6	IL33	-0.564836	1.55785e-86	0.678318	1.4826	0.116	0.437	<a href='http://www.genecards.org/cgi-bin/carddisp.pl?gene=IL33' rel='noopener noreferrer' target='_blank'>IL33</a>
FV6	PRSS12	-0.564906	2.5431e-73	0.261208	0.865694	0.068	0.33	<a href='http://www.genecards.org/cgi-bin/carddisp.pl?gene=PRSS12' rel='noopener noreferrer' target='_blank'>PRSS12</a>
FV6	GSTM1	-0.566963	9.58308e-83	2.78669	4.60962	0.44	0.818	<a href='http://www.genecards.org/cgi-bin/carddisp.pl?gene=GSTM1' rel='noopener noreferrer' target='_blank'>GSTM1</a>
FV6	GNB2L1	-0.56735	5.06886e-78	4.07888	6.52588	0.501	0.871	<a href='http://www.genecards.org/cgi-bin/carddisp.pl?gene=GNB2L1' rel='noopener noreferrer' target='_blank'>GNB2L1</a>
FV6	NPDC1	-0.568423	8.7823e-121	1.55866	2.79424	0.369	0.779	<a href='http://www.genecards.org/cgi-bin/carddisp.pl?gene=NPDC1' rel='noopener noreferrer' target='_blank'>NPDC1</a>
FV6	KRTCAP2	-0.568818	2.3637e-138	2.48115	4.16362	0.411	0.858	<a href='http://www.genecards.org/cgi-bin/carddisp.pl?gene=KRTCAP2' rel='noopener noreferrer' target='_blank'>KRTCAP2</a>
FV6	CTSB	-0.569355	1.18934e-102	3.24003	5.29161	0.508	0.888	<a href='http://www.genecards.org/cgi-bin/carddisp.pl?gene=CTSB' rel='noopener noreferrer' target='_blank'>CTSB</a>
FV6	RPL8	-0.569702	3.17284e-95	8.43358	13.0015	0.632	0.941	<a href='http://www.genecards.org/cgi-bin/carddisp.pl?gene=RPL8' rel='noopener noreferrer' target='_blank'>RPL8</a>
FV6	AEBP1	-0.569801	9.38709e-71	11.2254	17.1463	0.745	0.957	<a href='http://www.genecards.org/cgi-bin/carddisp.pl?gene=AEBP1' rel='noopener noreferrer' target='_blank'>AEBP1</a>
FV6	ITM2C	-0.570582	7.27773e-112	2.03419	3.50614	0.408	0.823	<a href='http://www.genecards.org/cgi-bin/carddisp.pl?gene=ITM2C' rel='noopener noreferrer' target='_blank'>ITM2C</a>
FV6	RPL18A	-0.571651	1.77378e-96	8.62038	13.298	0.646	0.954	<a href='http://www.genecards.org/cgi-bin/carddisp.pl?gene=RPL18A' rel='noopener noreferrer' target='_blank'>RPL18A</a>
FV6	RPS8	-0.572895	1.39184e-141	23.3316	35.1935	0.797	0.985	<a href='http://www.genecards.org/cgi-bin/carddisp.pl?gene=RPS8' rel='noopener noreferrer' target='_blank'>RPS8</a>
FV6	RPS7	-0.574097	4.83444e-100	9.10963	14.0507	0.607	0.955	<a href='http://www.genecards.org/cgi-bin/carddisp.pl?gene=RPS7' rel='noopener noreferrer' target='_blank'>RPS7</a>
FV6	RPS14	-0.574493	1.40007e-94	8.52157	13.1791	0.613	0.948	<a href='http://www.genecards.org/cgi-bin/carddisp.pl?gene=RPS14' rel='noopener noreferrer' target='_blank'>RPS14</a>
FV6	RPS24	-0.574728	1.44704e-120	12.5987	19.2539	0.692	0.967	<a href='http://www.genecards.org/cgi-bin/carddisp.pl?gene=RPS24' rel='noopener noreferrer' target='_blank'>RPS24</a>
FV6	CFH	-0.578039	2.0817e-73	25.1095	37.9767	0.854	0.975	<a href='http://www.genecards.org/cgi-bin/carddisp.pl?gene=CFH' rel='noopener noreferrer' target='_blank'>CFH</a>
FV6	EEF1B2	-0.578185	3.31547e-104	2.96715	4.92283	0.451	0.868	<a href='http://www.genecards.org/cgi-bin/carddisp.pl?gene=EEF1B2' rel='noopener noreferrer' target='_blank'>EEF1B2</a>
FV6	HEXA	-0.579547	1.91241e-123	1.3324	2.48549	0.298	0.718	<a href='http://www.genecards.org/cgi-bin/carddisp.pl?gene=HEXA' rel='noopener noreferrer' target='_blank'>HEXA</a>
FV6	RPL26	-0.581978	2.11866e-97	8.92418	13.8555	0.633	0.952	<a href='http://www.genecards.org/cgi-bin/carddisp.pl?gene=RPL26' rel='noopener noreferrer' target='_blank'>RPL26</a>
FV6	RPS27	-0.583292	6.67757e-95	7.71168	12.0524	0.607	0.943	<a href='http://www.genecards.org/cgi-bin/carddisp.pl?gene=RPS27' rel='noopener noreferrer' target='_blank'>RPS27</a>
FV6	DAD1	-0.583587	1.18607e-128	2.33511	3.9979	0.435	0.868	<a href='http://www.genecards.org/cgi-bin/carddisp.pl?gene=DAD1' rel='noopener noreferrer' target='_blank'>DAD1</a>
FV6	RPL22L1	-0.583787	7.42808e-112	4.21291	6.813	0.488	0.892	<a href='http://www.genecards.org/cgi-bin/carddisp.pl?gene=RPL22L1' rel='noopener noreferrer' target='_blank'>RPL22L1</a>
FV6	RPS3	-0.584254	8.7064e-99	7.44512	11.6615	0.608	0.941	<a href='http://www.genecards.org/cgi-bin/carddisp.pl?gene=RPS3' rel='noopener noreferrer' target='_blank'>RPS3</a>
FV6	RPL11	-0.586931	1.0739e-110	7.11403	11.1877	0.614	0.955	<a href='http://www.genecards.org/cgi-bin/carddisp.pl?gene=RPL11' rel='noopener noreferrer' target='_blank'>RPL11</a>
FV6	CKB	-0.588677	3.2202e-100	1.02877	2.051	0.245	0.618	<a href='http://www.genecards.org/cgi-bin/carddisp.pl?gene=CKB' rel='noopener noreferrer' target='_blank'>CKB</a>
FV6	RPL12	-0.588719	7.14377e-92	6.55136	10.3566	0.597	0.925	<a href='http://www.genecards.org/cgi-bin/carddisp.pl?gene=RPL12' rel='noopener noreferrer' target='_blank'>RPL12</a>
FV6	FBLN5	-0.590009	4.97797e-49	6.88319	10.8662	0.61	0.881	<a href='http://www.genecards.org/cgi-bin/carddisp.pl?gene=FBLN5' rel='noopener noreferrer' target='_blank'>FBLN5</a>
FV6	FBN1	-0.59098	4.32544e-64	3.02923	5.06911	0.466	0.775	<a href='http://www.genecards.org/cgi-bin/carddisp.pl?gene=FBN1' rel='noopener noreferrer' target='_blank'>FBN1</a>
FV6	WNT5A	-0.591132	1.28952e-119	1.59724	2.91255	0.241	0.666	<a href='http://www.genecards.org/cgi-bin/carddisp.pl?gene=WNT5A' rel='noopener noreferrer' target='_blank'>WNT5A</a>
FV6	RPL9	-0.59274	1.59042e-118	12.2688	19.0107	0.676	0.969	<a href='http://www.genecards.org/cgi-bin/carddisp.pl?gene=RPL9' rel='noopener noreferrer' target='_blank'>RPL9</a>
FV6	GGH	-0.59709	7.42031e-121	0.66756	1.52246	0.211	0.609	<a href='http://www.genecards.org/cgi-bin/carddisp.pl?gene=GGH' rel='noopener noreferrer' target='_blank'>GGH</a>
FV6	2015-09-01	-0.597295	3.38084e-103	3.11341	5.22308	0.465	0.87	<a href='http://www.genecards.org/cgi-bin/carddisp.pl?gene=SEP15' rel='noopener noreferrer' target='_blank'>SEP15</a>
FV6	RPS23	-0.598713	5.52209e-106	8.36514	13.1822	0.632	0.952	<a href='http://www.genecards.org/cgi-bin/carddisp.pl?gene=RPS23' rel='noopener noreferrer' target='_blank'>RPS23</a>
FV6	RPS15A	-0.59969	6.66197e-113	10.672	16.6876	0.66	0.957	<a href='http://www.genecards.org/cgi-bin/carddisp.pl?gene=RPS15A' rel='noopener noreferrer' target='_blank'>RPS15A</a>
FV6	GABARAP	-0.601882	1.05511e-119	4.76074	7.74305	0.535	0.933	<a href='http://www.genecards.org/cgi-bin/carddisp.pl?gene=GABARAP' rel='noopener noreferrer' target='_blank'>GABARAP</a>
FV6	MS4A4D	-0.602561	2.38533e-95	0.260004	0.913203	0.055	0.366	<a href='http://www.genecards.org/cgi-bin/carddisp.pl?gene=MS4A4D' rel='noopener noreferrer' target='_blank'>MS4A4D</a>
FV6	IL11RA1	-0.603088	4.55131e-89	4.08348	6.72162	0.531	0.885	<a href='http://www.genecards.org/cgi-bin/carddisp.pl?gene=IL11RA1' rel='noopener noreferrer' target='_blank'>IL11RA1</a>
FV6	PLAT	-0.60641	5.22355e-85	0.382531	1.10486	0.12	0.427	<a href='http://www.genecards.org/cgi-bin/carddisp.pl?gene=PLAT' rel='noopener noreferrer' target='_blank'>PLAT</a>
FV6	RPL10	-0.610003	2.00755e-96	5.43515	8.82173	0.561	0.918	<a href='http://www.genecards.org/cgi-bin/carddisp.pl?gene=RPL10' rel='noopener noreferrer' target='_blank'>RPL10</a>
FV6	RPL7A	-0.610988	1.36236e-97	4.67456	7.66679	0.537	0.916	<a href='http://www.genecards.org/cgi-bin/carddisp.pl?gene=RPL7A' rel='noopener noreferrer' target='_blank'>RPL7A</a>
FV6	NID1	-0.611015	5.23865e-102	1.65827	3.06006	0.333	0.722	<a href='http://www.genecards.org/cgi-bin/carddisp.pl?gene=NID1' rel='noopener noreferrer' target='_blank'>NID1</a>
FV6	YBX3	-0.612092	7.98026e-120	1.56567	2.92155	0.344	0.761	<a href='http://www.genecards.org/cgi-bin/carddisp.pl?gene=YBX3' rel='noopener noreferrer' target='_blank'>YBX3</a>
FV6	NENF	-0.612524	2.29319e-102	3.65179	6.11227	0.496	0.911	<a href='http://www.genecards.org/cgi-bin/carddisp.pl?gene=NENF' rel='noopener noreferrer' target='_blank'>NENF</a>
FV6	SEC61B	-0.612763	2.65175e-130	2.36309	4.14279	0.408	0.846	<a href='http://www.genecards.org/cgi-bin/carddisp.pl?gene=SEC61B' rel='noopener noreferrer' target='_blank'>SEC61B</a>
FV6	RPL7	-0.613982	2.00469e-102	7.01116	11.2609	0.569	0.937	<a href='http://www.genecards.org/cgi-bin/carddisp.pl?gene=RPL7' rel='noopener noreferrer' target='_blank'>RPL7</a>
FV6	RARRES2	-0.61547	6.63291e-83	3.15277	5.36228	0.459	0.825	<a href='http://www.genecards.org/cgi-bin/carddisp.pl?gene=RARRES2' rel='noopener noreferrer' target='_blank'>RARRES2</a>
FV6	PRSS23	-0.615723	8.03902e-73	1.36773	2.62814	0.269	0.588	<a href='http://www.genecards.org/cgi-bin/carddisp.pl?gene=PRSS23' rel='noopener noreferrer' target='_blank'>PRSS23</a>
FV6	RPS9	-0.616502	4.74191e-126	8.90721	14.1893	0.642	0.956	<a href='http://www.genecards.org/cgi-bin/carddisp.pl?gene=RPS9' rel='noopener noreferrer' target='_blank'>RPS9</a>
FV6	BGN	-0.61752	1.23997e-119	27.367	42.5217	0.882	0.988	<a href='http://www.genecards.org/cgi-bin/carddisp.pl?gene=BGN' rel='noopener noreferrer' target='_blank'>BGN</a>
FV6	PDLIM2	-0.619172	8.09873e-109	1.83807	3.35926	0.359	0.772	<a href='http://www.genecards.org/cgi-bin/carddisp.pl?gene=PDLIM2' rel='noopener noreferrer' target='_blank'>PDLIM2</a>
FV6	ADD3	-0.619505	8.36357e-144	0.975895	2.03566	0.181	0.644	<a href='http://www.genecards.org/cgi-bin/carddisp.pl?gene=ADD3' rel='noopener noreferrer' target='_blank'>ADD3</a>
FV6	SELM	-0.621143	7.77157e-117	3.69642	6.22353	0.49	0.909	<a href='http://www.genecards.org/cgi-bin/carddisp.pl?gene=SELM' rel='noopener noreferrer' target='_blank'>SELM</a>
FV6	CD47	-0.621513	1.5646e-124	2.64913	4.61415	0.466	0.872	<a href='http://www.genecards.org/cgi-bin/carddisp.pl?gene=CD47' rel='noopener noreferrer' target='_blank'>CD47</a>
FV6	COL3A1	-0.622876	7.21194e-45	36.5271	56.7896	0.921	0.976	<a href='http://www.genecards.org/cgi-bin/carddisp.pl?gene=COL3A1' rel='noopener noreferrer' target='_blank'>COL3A1</a>
FV6	LPAR1	-0.622877	5.56961e-150	0.679405	1.58619	0.126	0.58	<a href='http://www.genecards.org/cgi-bin/carddisp.pl?gene=LPAR1' rel='noopener noreferrer' target='_blank'>LPAR1</a>
FV6	PRELP	-0.622985	9.75318e-102	3.02493	5.19863	0.457	0.84	<a href='http://www.genecards.org/cgi-bin/carddisp.pl?gene=PRELP' rel='noopener noreferrer' target='_blank'>PRELP</a>
FV6	FCGRT	-0.624399	4.25947e-135	1.66937	3.11502	0.378	0.8	<a href='http://www.genecards.org/cgi-bin/carddisp.pl?gene=FCGRT' rel='noopener noreferrer' target='_blank'>FCGRT</a>
FV6	CNPY2	-0.626942	2.15836e-139	1.09643	2.23748	0.287	0.731	<a href='http://www.genecards.org/cgi-bin/carddisp.pl?gene=CNPY2' rel='noopener noreferrer' target='_blank'>CNPY2</a>
FV6	S100A6	-0.628868	4.37228e-110	17.078	26.955	0.746	0.98	<a href='http://www.genecards.org/cgi-bin/carddisp.pl?gene=S100A6' rel='noopener noreferrer' target='_blank'>S100A6</a>
FV6	COL1A2	-0.629319	1.00493e-67	47.9761	74.7579	0.958	0.991	<a href='http://www.genecards.org/cgi-bin/carddisp.pl?gene=COL1A2' rel='noopener noreferrer' target='_blank'>COL1A2</a>
FV6	RPS10	-0.631492	1.64469e-118	10.4389	16.7208	0.649	0.966	<a href='http://www.genecards.org/cgi-bin/carddisp.pl?gene=RPS10' rel='noopener noreferrer' target='_blank'>RPS10</a>
FV6	EEF1A1	-0.631675	3.28728e-138	20.5072	32.3225	0.83	0.983	<a href='http://www.genecards.org/cgi-bin/carddisp.pl?gene=EEF1A1' rel='noopener noreferrer' target='_blank'>EEF1A1</a>
FV6	C1RA	-0.632589	9.22134e-122	0.890221	1.93049	0.235	0.639	<a href='http://www.genecards.org/cgi-bin/carddisp.pl?gene=C1RA' rel='noopener noreferrer' target='_blank'>C1RA</a>
FV6	VCAM1	-0.634267	9.84799e-92	0.836286	1.85019	0.182	0.536	<a href='http://www.genecards.org/cgi-bin/carddisp.pl?gene=VCAM1' rel='noopener noreferrer' target='_blank'>VCAM1</a>
FV6	CTSH	-0.639458	6.42571e-94	1.71378	3.22738	0.365	0.727	<a href='http://www.genecards.org/cgi-bin/carddisp.pl?gene=CTSH' rel='noopener noreferrer' target='_blank'>CTSH</a>
FV6	RPS18	-0.641411	4.29015e-106	5.3473	8.90087	0.554	0.921	<a href='http://www.genecards.org/cgi-bin/carddisp.pl?gene=RPS18' rel='noopener noreferrer' target='_blank'>RPS18</a>
FV6	RPL32	-0.641744	3.20246e-114	8.69758	14.1303	0.62	0.955	<a href='http://www.genecards.org/cgi-bin/carddisp.pl?gene=RPL32' rel='noopener noreferrer' target='_blank'>RPL32</a>
FV6	RPL19	-0.642759	6.95508e-122	11.1174	17.9191	0.679	0.966	<a href='http://www.genecards.org/cgi-bin/carddisp.pl?gene=RPL19' rel='noopener noreferrer' target='_blank'>RPL19</a>
FV6	CD63	-0.643428	8.34059e-111	6.71784	11.0556	0.612	0.951	<a href='http://www.genecards.org/cgi-bin/carddisp.pl?gene=CD63' rel='noopener noreferrer' target='_blank'>CD63</a>
FV6	STEAP4	-0.644248	3.11859e-85	0.370238	1.14158	0.077	0.375	<a href='http://www.genecards.org/cgi-bin/carddisp.pl?gene=STEAP4' rel='noopener noreferrer' target='_blank'>STEAP4</a>
FV6	COL6A1	-0.646718	3.14487e-115	3.8714	6.62668	0.533	0.893	<a href='http://www.genecards.org/cgi-bin/carddisp.pl?gene=COL6A1' rel='noopener noreferrer' target='_blank'>COL6A1</a>
FV6	RPS2	-0.6468	2.13143e-129	12.7368	20.5076	0.693	0.974	<a href='http://www.genecards.org/cgi-bin/carddisp.pl?gene=RPS2' rel='noopener noreferrer' target='_blank'>RPS2</a>
FV6	QPCT	-0.64694	4.83606e-120	0.744008	1.73084	0.203	0.601	<a href='http://www.genecards.org/cgi-bin/carddisp.pl?gene=QPCT' rel='noopener noreferrer' target='_blank'>QPCT</a>
FV6	TMEM59	-0.64717	4.08414e-126	2.94419	5.17697	0.473	0.898	<a href='http://www.genecards.org/cgi-bin/carddisp.pl?gene=TMEM59' rel='noopener noreferrer' target='_blank'>TMEM59</a>
FV6	PMP22	-0.648149	2.29359e-116	2.54306	4.55254	0.463	0.854	<a href='http://www.genecards.org/cgi-bin/carddisp.pl?gene=PMP22' rel='noopener noreferrer' target='_blank'>PMP22</a>
FV6	PDIA6	-0.648941	4.34244e-120	2.21349	4.0388	0.409	0.82	<a href='http://www.genecards.org/cgi-bin/carddisp.pl?gene=PDIA6' rel='noopener noreferrer' target='_blank'>PDIA6</a>
FV6	RPSA	-0.648943	2.21383e-143	12.9248	20.8343	0.74	0.977	<a href='http://www.genecards.org/cgi-bin/carddisp.pl?gene=RPSA' rel='noopener noreferrer' target='_blank'>RPSA</a>
FV6	RPL17	-0.649331	1.21609e-105	6.85152	11.3146	0.587	0.925	<a href='http://www.genecards.org/cgi-bin/carddisp.pl?gene=RPL17' rel='noopener noreferrer' target='_blank'>RPL17</a>
FV6	RPL3	-0.650434	1.22464e-109	4.89316	8.25014	0.529	0.909	<a href='http://www.genecards.org/cgi-bin/carddisp.pl?gene=RPL3' rel='noopener noreferrer' target='_blank'>RPL3</a>
FV6	OSTC	-0.650602	3.9348e-137	1.45868	2.85969	0.341	0.773	<a href='http://www.genecards.org/cgi-bin/carddisp.pl?gene=OSTC' rel='noopener noreferrer' target='_blank'>OSTC</a>
FV6	FXYD5	-0.651201	1.5358e-85	0.654843	1.59889	0.169	0.492	<a href='http://www.genecards.org/cgi-bin/carddisp.pl?gene=FXYD5' rel='noopener noreferrer' target='_blank'>FXYD5</a>
FV6	RPL18	-0.653716	3.14419e-117	7.74419	12.7565	0.595	0.954	<a href='http://www.genecards.org/cgi-bin/carddisp.pl?gene=RPL18' rel='noopener noreferrer' target='_blank'>RPL18</a>
FV6	EFEMP1	-0.654559	1.07971e-54	0.251396	0.969865	0.074	0.293	<a href='http://www.genecards.org/cgi-bin/carddisp.pl?gene=EFEMP1' rel='noopener noreferrer' target='_blank'>EFEMP1</a>
FV6	FN1	-0.66455	0.000326494	3.12217	5.53394	0.379	0.505	<a href='http://www.genecards.org/cgi-bin/carddisp.pl?gene=FN1' rel='noopener noreferrer' target='_blank'>FN1</a>
FV6	RPS12	-0.66714	3.94849e-137	12.0383	19.7038	0.702	0.963	<a href='http://www.genecards.org/cgi-bin/carddisp.pl?gene=RPS12' rel='noopener noreferrer' target='_blank'>RPS12</a>
FV6	H2-D1	-0.66844	2.31663e-115	3.19458	5.66667	0.508	0.885	<a href='http://www.genecards.org/cgi-bin/carddisp.pl?gene=H2-D1' rel='noopener noreferrer' target='_blank'>H2-D1</a>
FV6	MATN2	-0.671012	1.12054e-111	0.636053	1.60491	0.139	0.512	<a href='http://www.genecards.org/cgi-bin/carddisp.pl?gene=MATN2' rel='noopener noreferrer' target='_blank'>MATN2</a>
FV6	RPL13	-0.671186	2.46742e-126	9.77719	16.1614	0.648	0.957	<a href='http://www.genecards.org/cgi-bin/carddisp.pl?gene=RPL13' rel='noopener noreferrer' target='_blank'>RPL13</a>
FV6	SERPINB6A	-0.672337	3.22097e-120	2.12912	3.98673	0.416	0.825	<a href='http://www.genecards.org/cgi-bin/carddisp.pl?gene=SERPINB6A' rel='noopener noreferrer' target='_blank'>SERPINB6A</a>
FV6	DDOST	-0.673502	1.89871e-132	1.03408	2.24423	0.29	0.708	<a href='http://www.genecards.org/cgi-bin/carddisp.pl?gene=DDOST' rel='noopener noreferrer' target='_blank'>DDOST</a>
FV6	ASPN	-0.673986	6.18574e-73	2.06373	3.8881	0.302	0.622	<a href='http://www.genecards.org/cgi-bin/carddisp.pl?gene=ASPN' rel='noopener noreferrer' target='_blank'>ASPN</a>
FV6	SDF4	-0.675682	3.48215e-140	1.67379	3.27098	0.377	0.818	<a href='http://www.genecards.org/cgi-bin/carddisp.pl?gene=SDF4' rel='noopener noreferrer' target='_blank'>SDF4</a>
FV6	CAPG	-0.677401	1.12558e-116	0.322857	1.11559	0.113	0.471	<a href='http://www.genecards.org/cgi-bin/carddisp.pl?gene=CAPG' rel='noopener noreferrer' target='_blank'>CAPG</a>
FV6	RPS19	-0.679372	1.02959e-96	7.86087	13.1902	0.604	0.921	<a href='http://www.genecards.org/cgi-bin/carddisp.pl?gene=RPS19' rel='noopener noreferrer' target='_blank'>RPS19</a>
FV6	CPXM1	-0.68566	4.70267e-120	1.41876	2.89043	0.251	0.671	<a href='http://www.genecards.org/cgi-bin/carddisp.pl?gene=CPXM1' rel='noopener noreferrer' target='_blank'>CPXM1</a>
FV6	SRPX	-0.689041	5.82387e-118	0.564753	1.52271	0.154	0.534	<a href='http://www.genecards.org/cgi-bin/carddisp.pl?gene=SRPX' rel='noopener noreferrer' target='_blank'>SRPX</a>
FV6	CTSZ	-0.689185	4.1848e-144	1.72871	3.3997	0.382	0.814	<a href='http://www.genecards.org/cgi-bin/carddisp.pl?gene=CTSZ' rel='noopener noreferrer' target='_blank'>CTSZ</a>
FV6	MTCH1	-0.689259	9.40473e-139	2.28011	4.28903	0.428	0.849	<a href='http://www.genecards.org/cgi-bin/carddisp.pl?gene=MTCH1' rel='noopener noreferrer' target='_blank'>MTCH1</a>
FV6	C7	-0.694152	2.42207e-43	0.145972	0.854106	0.023	0.187	<a href='http://www.genecards.org/cgi-bin/carddisp.pl?gene=C7' rel='noopener noreferrer' target='_blank'>C7</a>
FV6	C1S1	-0.705338	3.07182e-138	1.29741	2.74598	0.273	0.712	<a href='http://www.genecards.org/cgi-bin/carddisp.pl?gene=C1S1' rel='noopener noreferrer' target='_blank'>C1S1</a>
FV6	CCL11	-0.706288	4.67049e-27	0.0792468	0.7609	0.011	0.119	<a href='http://www.genecards.org/cgi-bin/carddisp.pl?gene=CCL11' rel='noopener noreferrer' target='_blank'>CCL11</a>
FV6	RCN3	-0.708493	5.56654e-109	3.29356	6.01609	0.503	0.882	<a href='http://www.genecards.org/cgi-bin/carddisp.pl?gene=RCN3' rel='noopener noreferrer' target='_blank'>RCN3</a>
FV6	CLEC11A	-0.708717	1.99951e-118	0.958927	2.20157	0.218	0.619	<a href='http://www.genecards.org/cgi-bin/carddisp.pl?gene=CLEC11A' rel='noopener noreferrer' target='_blank'>CLEC11A</a>
FV6	CPXM2	-0.708997	2.64571e-72	1.42235	2.95973	0.244	0.563	<a href='http://www.genecards.org/cgi-bin/carddisp.pl?gene=CPXM2' rel='noopener noreferrer' target='_blank'>CPXM2</a>
FV6	RPS5	-0.711028	2.45655e-131	8.85655	15.1349	0.609	0.945	<a href='http://www.genecards.org/cgi-bin/carddisp.pl?gene=RPS5' rel='noopener noreferrer' target='_blank'>RPS5</a>
FV6	MDK	-0.711751	4.45095e-105	0.894178	2.10227	0.185	0.556	<a href='http://www.genecards.org/cgi-bin/carddisp.pl?gene=MDK' rel='noopener noreferrer' target='_blank'>MDK</a>
FV6	FNDC1	-0.713749	2.53625e-57	0.239607	1.03303	0.041	0.251	<a href='http://www.genecards.org/cgi-bin/carddisp.pl?gene=FNDC1' rel='noopener noreferrer' target='_blank'>FNDC1</a>
FV6	FKBP7	-0.715485	4.30167e-150	1.49669	3.09964	0.344	0.79	<a href='http://www.genecards.org/cgi-bin/carddisp.pl?gene=FKBP7' rel='noopener noreferrer' target='_blank'>FKBP7</a>
FV6	ABCA8A	-0.718035	1.0962e-120	5.61562	9.8823	0.447	0.853	<a href='http://www.genecards.org/cgi-bin/carddisp.pl?gene=ABCA8A' rel='noopener noreferrer' target='_blank'>ABCA8A</a>
FV6	RPS4X	-0.71878	2.46124e-140	14.736	24.8982	0.683	0.967	<a href='http://www.genecards.org/cgi-bin/carddisp.pl?gene=RPS4X' rel='noopener noreferrer' target='_blank'>RPS4X</a>
FV6	CD81	-0.718815	2.99932e-151	8.71409	14.9877	0.673	0.971	<a href='http://www.genecards.org/cgi-bin/carddisp.pl?gene=CD81' rel='noopener noreferrer' target='_blank'>CD81</a>
FV6	MXRA7	-0.719086	1.11286e-142	1.91147	3.79268	0.382	0.814	<a href='http://www.genecards.org/cgi-bin/carddisp.pl?gene=MXRA7' rel='noopener noreferrer' target='_blank'>MXRA7</a>
FV6	CTSD	-0.720005	2.56197e-125	3.51123	6.43084	0.513	0.9	<a href='http://www.genecards.org/cgi-bin/carddisp.pl?gene=CTSD' rel='noopener noreferrer' target='_blank'>CTSD</a>
FV6	COL14A1	-0.722877	1.75916e-84	6.79206	11.8606	0.601	0.884	<a href='http://www.genecards.org/cgi-bin/carddisp.pl?gene=COL14A1' rel='noopener noreferrer' target='_blank'>COL14A1</a>
FV6	CYB5A	-0.72715	3.50168e-148	2.17484	4.25552	0.405	0.858	<a href='http://www.genecards.org/cgi-bin/carddisp.pl?gene=CYB5A' rel='noopener noreferrer' target='_blank'>CYB5A</a>
FV6	CD248	-0.730251	4.74531e-70	0.245832	1.06675	0.055	0.305	<a href='http://www.genecards.org/cgi-bin/carddisp.pl?gene=CD248' rel='noopener noreferrer' target='_blank'>CD248</a>
FV6	FXYD6	-0.730345	7.47961e-101	0.428407	1.36978	0.116	0.455	<a href='http://www.genecards.org/cgi-bin/carddisp.pl?gene=FXYD6' rel='noopener noreferrer' target='_blank'>FXYD6</a>
FV6	CALR	-0.735355	4.38589e-126	4.42748	8.03571	0.553	0.913	<a href='http://www.genecards.org/cgi-bin/carddisp.pl?gene=CALR' rel='noopener noreferrer' target='_blank'>CALR</a>
FV6	HSP90B1	-0.736197	7.95981e-137	7.46191	13.0957	0.661	0.958	<a href='http://www.genecards.org/cgi-bin/carddisp.pl?gene=HSP90B1' rel='noopener noreferrer' target='_blank'>HSP90B1</a>
FV6	SSR4	-0.742254	1.49084e-157	2.52581	4.89794	0.42	0.876	<a href='http://www.genecards.org/cgi-bin/carddisp.pl?gene=SSR4' rel='noopener noreferrer' target='_blank'>SSR4</a>
FV6	VKORC1	-0.746166	4.09973e-168	1.72434	3.56962	0.34	0.815	<a href='http://www.genecards.org/cgi-bin/carddisp.pl?gene=VKORC1' rel='noopener noreferrer' target='_blank'>VKORC1</a>
FV6	GPX8	-0.746688	4.77917e-155	1.30416	2.86623	0.322	0.778	<a href='http://www.genecards.org/cgi-bin/carddisp.pl?gene=GPX8' rel='noopener noreferrer' target='_blank'>GPX8</a>
FV6	SVEP1	-0.747137	8.40418e-120	1.83857	3.76442	0.212	0.637	<a href='http://www.genecards.org/cgi-bin/carddisp.pl?gene=SVEP1' rel='noopener noreferrer' target='_blank'>SVEP1</a>
FV6	LY6E	-0.747944	8.19732e-148	1.04175	2.42891	0.203	0.662	<a href='http://www.genecards.org/cgi-bin/carddisp.pl?gene=LY6E' rel='noopener noreferrer' target='_blank'>LY6E</a>
FV6	ERGIC3	-0.753676	3.8532e-165	1.13413	2.59833	0.295	0.76	<a href='http://www.genecards.org/cgi-bin/carddisp.pl?gene=ERGIC3' rel='noopener noreferrer' target='_blank'>ERGIC3</a>
FV6	TMED10	-0.761962	3.20367e-158	2.13251	4.3121	0.419	0.868	<a href='http://www.genecards.org/cgi-bin/carddisp.pl?gene=TMED10' rel='noopener noreferrer' target='_blank'>TMED10</a>
FV6	RPLP1	-0.762217	3.94682e-162	13.5415	23.6637	0.723	0.971	<a href='http://www.genecards.org/cgi-bin/carddisp.pl?gene=RPLP1' rel='noopener noreferrer' target='_blank'>RPLP1</a>
FV6	FUCA1	-0.766882	2.70853e-163	1.30877	2.92858	0.315	0.78	<a href='http://www.genecards.org/cgi-bin/carddisp.pl?gene=FUCA1' rel='noopener noreferrer' target='_blank'>FUCA1</a>
FV6	ANGPTL7	-0.768709	3.8157e-33	0.354013	1.30689	0.046	0.195	<a href='http://www.genecards.org/cgi-bin/carddisp.pl?gene=ANGPTL7' rel='noopener noreferrer' target='_blank'>ANGPTL7</a>
FV6	MANF	-0.770779	1.28097e-122	2.14165	4.36026	0.366	0.78	<a href='http://www.genecards.org/cgi-bin/carddisp.pl?gene=MANF' rel='noopener noreferrer' target='_blank'>MANF</a>
FV6	ANXA2	-0.772368	1.64441e-123	2.96179	5.76702	0.473	0.863	<a href='http://www.genecards.org/cgi-bin/carddisp.pl?gene=ANXA2' rel='noopener noreferrer' target='_blank'>ANXA2</a>
FV6	LPL	-0.77309	1.34847e-109	0.510124	1.58069	0.071	0.417	<a href='http://www.genecards.org/cgi-bin/carddisp.pl?gene=LPL' rel='noopener noreferrer' target='_blank'>LPL</a>
FV6	BACE2	-0.778941	2.99092e-153	0.489476	1.55575	0.125	0.563	<a href='http://www.genecards.org/cgi-bin/carddisp.pl?gene=BACE2' rel='noopener noreferrer' target='_blank'>BACE2</a>
FV6	PDIA3	-0.780012	5.1847e-165	5.20357	9.65243	0.588	0.937	<a href='http://www.genecards.org/cgi-bin/carddisp.pl?gene=PDIA3' rel='noopener noreferrer' target='_blank'>PDIA3</a>
FV6	AKAP12	-0.789322	1.00648e-126	0.735988	2.00024	0.137	0.537	<a href='http://www.genecards.org/cgi-bin/carddisp.pl?gene=AKAP12' rel='noopener noreferrer' target='_blank'>AKAP12</a>
FV6	IFITM2	-0.792703	4.73883e-157	5.41154	10.1068	0.557	0.942	<a href='http://www.genecards.org/cgi-bin/carddisp.pl?gene=IFITM2' rel='noopener noreferrer' target='_blank'>IFITM2</a>
FV6	TUBA1A	-0.799098	1.61814e-136	4.3128	8.24435	0.543	0.906	<a href='http://www.genecards.org/cgi-bin/carddisp.pl?gene=TUBA1A' rel='noopener noreferrer' target='_blank'>TUBA1A</a>
FV6	SERPINA3N	-0.799402	1.25714e-78	0.172036	1.03979	0.041	0.303	<a href='http://www.genecards.org/cgi-bin/carddisp.pl?gene=SERPINA3N' rel='noopener noreferrer' target='_blank'>SERPINA3N</a>
FV6	MMP23	-0.807534	1.46852e-131	1.5452	3.45466	0.327	0.741	<a href='http://www.genecards.org/cgi-bin/carddisp.pl?gene=MMP23' rel='noopener noreferrer' target='_blank'>MMP23</a>
FV6	PDGFRL	-0.814421	1.02684e-127	1.61954	3.6067	0.303	0.706	<a href='http://www.genecards.org/cgi-bin/carddisp.pl?gene=PDGFRL' rel='noopener noreferrer' target='_blank'>PDGFRL</a>
FV6	CST3	-0.820127	1.32773e-148	92.9828	164.932	0.956	0.997	<a href='http://www.genecards.org/cgi-bin/carddisp.pl?gene=CST3' rel='noopener noreferrer' target='_blank'>CST3</a>
FV6	TPT1	-0.821601	2.4109e-204	20.9308	37.7598	0.846	0.987	<a href='http://www.genecards.org/cgi-bin/carddisp.pl?gene=TPT1' rel='noopener noreferrer' target='_blank'>TPT1</a>
FV6	ACKR3	-0.822769	1.85383e-120	1.70202	3.77932	0.268	0.685	<a href='http://www.genecards.org/cgi-bin/carddisp.pl?gene=ACKR3' rel='noopener noreferrer' target='_blank'>ACKR3</a>
FV6	TMED3	-0.823105	5.09044e-169	2.06737	4.42682	0.401	0.848	<a href='http://www.genecards.org/cgi-bin/carddisp.pl?gene=TMED3' rel='noopener noreferrer' target='_blank'>TMED3</a>
FV6	GPX3	-0.823738	3.74287e-50	0.465504	1.59392	0.088	0.299	<a href='http://www.genecards.org/cgi-bin/carddisp.pl?gene=GPX3' rel='noopener noreferrer' target='_blank'>GPX3</a>
FV6	TMSB10	-0.826029	6.48768e-150	3.01231	6.11302	0.432	0.869	<a href='http://www.genecards.org/cgi-bin/carddisp.pl?gene=TMSB10' rel='noopener noreferrer' target='_blank'>TMSB10</a>
FV6	THY1	-0.828239	2.20901e-106	0.285219	1.28193	0.055	0.388	<a href='http://www.genecards.org/cgi-bin/carddisp.pl?gene=THY1' rel='noopener noreferrer' target='_blank'>THY1</a>
FV6	BSG	-0.828841	5.7032e-154	3.56514	7.10886	0.508	0.919	<a href='http://www.genecards.org/cgi-bin/carddisp.pl?gene=BSG' rel='noopener noreferrer' target='_blank'>BSG</a>
FV6	LAPTM4A	-0.831674	1.56064e-194	6.41365	12.1944	0.648	0.959	<a href='http://www.genecards.org/cgi-bin/carddisp.pl?gene=LAPTM4A' rel='noopener noreferrer' target='_blank'>LAPTM4A</a>
FV6	RPLP0	-0.833068	2.70987e-155	5.6813	10.9025	0.556	0.917	<a href='http://www.genecards.org/cgi-bin/carddisp.pl?gene=RPLP0' rel='noopener noreferrer' target='_blank'>RPLP0</a>
FV6	ANXA5	-0.838139	1.09948e-164	4.34348	8.55276	0.527	0.927	<a href='http://www.genecards.org/cgi-bin/carddisp.pl?gene=ANXA5' rel='noopener noreferrer' target='_blank'>ANXA5</a>
FV6	OGN	-0.839209	5.866e-101	8.02266	15.1422	0.627	0.905	<a href='http://www.genecards.org/cgi-bin/carddisp.pl?gene=OGN' rel='noopener noreferrer' target='_blank'>OGN</a>
FV6	PCSK6	-0.840224	5.23401e-93	0.2936	1.31597	0.068	0.37	<a href='http://www.genecards.org/cgi-bin/carddisp.pl?gene=PCSK6' rel='noopener noreferrer' target='_blank'>PCSK6</a>
FV6	NDUFA4L2	-0.842063	1.30411e-141	0.576686	1.82639	0.105	0.533	<a href='http://www.genecards.org/cgi-bin/carddisp.pl?gene=NDUFA4L2' rel='noopener noreferrer' target='_blank'>NDUFA4L2</a>
FV6	NPC2	-0.846853	3.99934e-178	1.86226	4.14798	0.385	0.85	<a href='http://www.genecards.org/cgi-bin/carddisp.pl?gene=NPC2' rel='noopener noreferrer' target='_blank'>NPC2</a>
FV6	MMP3	-0.846887	9.53892e-25	4.50013	8.89263	0.223	0.393	<a href='http://www.genecards.org/cgi-bin/carddisp.pl?gene=MMP3' rel='noopener noreferrer' target='_blank'>MMP3</a>
FV6	HTRA3	-0.85179	2.64491e-149	1.27899	3.11298	0.23	0.683	<a href='http://www.genecards.org/cgi-bin/carddisp.pl?gene=HTRA3' rel='noopener noreferrer' target='_blank'>HTRA3</a>
FV6	GAS1	-0.852926	1.04669e-147	2.63372	5.56308	0.363	0.81	<a href='http://www.genecards.org/cgi-bin/carddisp.pl?gene=GAS1' rel='noopener noreferrer' target='_blank'>GAS1</a>
FV6	MT1	-0.859045	4.041e-83	4.13034	8.30561	0.405	0.776	<a href='http://www.genecards.org/cgi-bin/carddisp.pl?gene=MT1' rel='noopener noreferrer' target='_blank'>MT1</a>
FV6	WISP2	-0.859302	1.44702e-20	2.98622	6.23165	0.339	0.486	<a href='http://www.genecards.org/cgi-bin/carddisp.pl?gene=WISP2' rel='noopener noreferrer' target='_blank'>WISP2</a>
FV6	ISLR	-0.863811	5.97753e-148	1.93759	4.34594	0.393	0.806	<a href='http://www.genecards.org/cgi-bin/carddisp.pl?gene=ISLR' rel='noopener noreferrer' target='_blank'>ISLR</a>
FV6	COMP	-0.864046	3.36796e-35	0.550361	1.82187	0.055	0.213	<a href='http://www.genecards.org/cgi-bin/carddisp.pl?gene=COMP' rel='noopener noreferrer' target='_blank'>COMP</a>
FV6	MARCKS	-0.864484	2.34804e-149	1.87838	4.24063	0.298	0.756	<a href='http://www.genecards.org/cgi-bin/carddisp.pl?gene=MARCKS' rel='noopener noreferrer' target='_blank'>MARCKS</a>
FV6	PLTP	-0.870976	5.40226e-152	0.848284	2.38033	0.191	0.629	<a href='http://www.genecards.org/cgi-bin/carddisp.pl?gene=PLTP' rel='noopener noreferrer' target='_blank'>PLTP</a>
FV6	CTSK	-0.876176	4.31321e-148	1.08532	2.82761	0.253	0.685	<a href='http://www.genecards.org/cgi-bin/carddisp.pl?gene=CTSK' rel='noopener noreferrer' target='_blank'>CTSK</a>
FV6	APOD	-0.877485	4.82162e-72	0.123774	1.06456	0.025	0.263	<a href='http://www.genecards.org/cgi-bin/carddisp.pl?gene=APOD' rel='noopener noreferrer' target='_blank'>APOD</a>
FV6	RAMP2	-0.883381	1.45478e-192	0.635099	2.01626	0.108	0.617	<a href='http://www.genecards.org/cgi-bin/carddisp.pl?gene=RAMP2' rel='noopener noreferrer' target='_blank'>RAMP2</a>
FV6	FTL1	-0.8834	3.11057e-164	6.98684	13.7335	0.648	0.942	<a href='http://www.genecards.org/cgi-bin/carddisp.pl?gene=FTL1' rel='noopener noreferrer' target='_blank'>FTL1</a>
FV6	MMP2	-0.885492	7.94567e-165	3.13856	6.64555	0.413	0.87	<a href='http://www.genecards.org/cgi-bin/carddisp.pl?gene=MMP2' rel='noopener noreferrer' target='_blank'>MMP2</a>
FV6	F3	-0.891536	1.89498e-111	5.28588	10.6612	0.442	0.808	<a href='http://www.genecards.org/cgi-bin/carddisp.pl?gene=F3' rel='noopener noreferrer' target='_blank'>F3</a>
FV6	ENTPD2	-0.909754	1.62451e-179	1.11437	2.97231	0.182	0.686	<a href='http://www.genecards.org/cgi-bin/carddisp.pl?gene=ENTPD2' rel='noopener noreferrer' target='_blank'>ENTPD2</a>
FV6	S100A10	-0.911569	1.04244e-152	3.66025	7.76636	0.501	0.897	<a href='http://www.genecards.org/cgi-bin/carddisp.pl?gene=S100A10' rel='noopener noreferrer' target='_blank'>S100A10</a>
FV6	CD34	-0.920594	3.38582e-166	1.7748	4.25241	0.27	0.749	<a href='http://www.genecards.org/cgi-bin/carddisp.pl?gene=CD34' rel='noopener noreferrer' target='_blank'>CD34</a>
FV6	NBL1	-0.927909	8.12238e-141	0.949842	2.70961	0.233	0.651	<a href='http://www.genecards.org/cgi-bin/carddisp.pl?gene=NBL1' rel='noopener noreferrer' target='_blank'>NBL1</a>
FV6	FIGF	-0.935531	9.11202e-73	1.25462	3.31218	0.223	0.519	<a href='http://www.genecards.org/cgi-bin/carddisp.pl?gene=FIGF' rel='noopener noreferrer' target='_blank'>FIGF</a>
FV6	SFRP2	-0.936269	1.03726e-15	10.0874	20.2165	0.534	0.658	<a href='http://www.genecards.org/cgi-bin/carddisp.pl?gene=SFRP2' rel='noopener noreferrer' target='_blank'>SFRP2</a>
FV6	TIMP2	-0.94372	4.32238e-229	9.3412	18.8911	0.72	0.979	<a href='http://www.genecards.org/cgi-bin/carddisp.pl?gene=TIMP2' rel='noopener noreferrer' target='_blank'>TIMP2</a>
FV6	PPIB	-0.945991	4.64935e-204	4.58993	9.76906	0.543	0.946	<a href='http://www.genecards.org/cgi-bin/carddisp.pl?gene=PPIB' rel='noopener noreferrer' target='_blank'>PPIB</a>
FV6	SCARA5	-0.950558	4.18312e-128	0.351094	1.61115	0.051	0.427	<a href='http://www.genecards.org/cgi-bin/carddisp.pl?gene=SCARA5' rel='noopener noreferrer' target='_blank'>SCARA5</a>
FV6	SFRP1	-0.957794	1.10103e-44	0.318753	1.56146	0.093	0.286	<a href='http://www.genecards.org/cgi-bin/carddisp.pl?gene=SFRP1' rel='noopener noreferrer' target='_blank'>SFRP1</a>
FV6	TIMP1	-0.976466	6.3247e-148	0.734626	2.41312	0.165	0.597	<a href='http://www.genecards.org/cgi-bin/carddisp.pl?gene=TIMP1' rel='noopener noreferrer' target='_blank'>TIMP1</a>
FV6	IFITM3	-0.995401	3.02105e-198	8.80106	18.5397	0.648	0.966	<a href='http://www.genecards.org/cgi-bin/carddisp.pl?gene=IFITM3' rel='noopener noreferrer' target='_blank'>IFITM3</a>
FV6	CYTL1	-0.996111	1.18341e-17	0.931654	2.85291	0.101	0.221	<a href='http://www.genecards.org/cgi-bin/carddisp.pl?gene=CYTL1' rel='noopener noreferrer' target='_blank'>CYTL1</a>
FV6	FBLN2	-1.00212	4.68886e-128	0.890502	2.78657	0.15	0.56	<a href='http://www.genecards.org/cgi-bin/carddisp.pl?gene=FBLN2' rel='noopener noreferrer' target='_blank'>FBLN2</a>
FV6	PLPP3	-1.01197	1.25137e-163	3.55824	8.19242	0.478	0.889	<a href='http://www.genecards.org/cgi-bin/carddisp.pl?gene=PLPP3' rel='noopener noreferrer' target='_blank'>PLPP3</a>
FV6	LUM	-1.03173	4.54195e-158	9.36601	20.1931	0.574	0.917	<a href='http://www.genecards.org/cgi-bin/carddisp.pl?gene=LUM' rel='noopener noreferrer' target='_blank'>LUM</a>
FV6	SERPINH1	-1.03602	1.28044e-170	6.18018	13.7235	0.618	0.937	<a href='http://www.genecards.org/cgi-bin/carddisp.pl?gene=SERPINH1' rel='noopener noreferrer' target='_blank'>SERPINH1</a>
FV6	ITM2B	-1.04636	3.7199e-302	14.5066	31.0261	0.771	0.988	<a href='http://www.genecards.org/cgi-bin/carddisp.pl?gene=ITM2B' rel='noopener noreferrer' target='_blank'>ITM2B</a>
FV6	GSN	-1.05086	3.43442e-174	37.8732	79.5361	0.899	0.994	<a href='http://www.genecards.org/cgi-bin/carddisp.pl?gene=GSN' rel='noopener noreferrer' target='_blank'>GSN</a>
FV6	G0S2	-1.09693	3.63178e-142	0.800832	2.85197	0.154	0.579	<a href='http://www.genecards.org/cgi-bin/carddisp.pl?gene=G0S2' rel='noopener noreferrer' target='_blank'>G0S2</a>
FV6	SPARC	-1.11371	1.77823e-175	42.0369	92.1327	0.915	0.996	<a href='http://www.genecards.org/cgi-bin/carddisp.pl?gene=SPARC' rel='noopener noreferrer' target='_blank'>SPARC</a>
FV6	PCOLCE2	-1.11749	2.53592e-184	2.97001	7.61368	0.386	0.848	<a href='http://www.genecards.org/cgi-bin/carddisp.pl?gene=PCOLCE2' rel='noopener noreferrer' target='_blank'>PCOLCE2</a>
FV6	RNASE4	-1.12082	8.34221e-226	2.35816	6.30299	0.416	0.885	<a href='http://www.genecards.org/cgi-bin/carddisp.pl?gene=RNASE4' rel='noopener noreferrer' target='_blank'>RNASE4</a>
FV6	SFRP4	-1.12476	2.40824e-69	1.55074	4.56228	0.237	0.525	<a href='http://www.genecards.org/cgi-bin/carddisp.pl?gene=SFRP4' rel='noopener noreferrer' target='_blank'>SFRP4</a>
FV6	CTSL	-1.12868	3.03006e-265	9.01954	20.9086	0.674	0.978	<a href='http://www.genecards.org/cgi-bin/carddisp.pl?gene=CTSL' rel='noopener noreferrer' target='_blank'>CTSL</a>
FV6	MFAP5	-1.1296	6.51084e-185	5.39347	12.9888	0.558	0.927	<a href='http://www.genecards.org/cgi-bin/carddisp.pl?gene=MFAP5' rel='noopener noreferrer' target='_blank'>MFAP5</a>
FV6	CXCL12	-1.1427	1.87013e-120	3.36939	8.64732	0.37	0.752	<a href='http://www.genecards.org/cgi-bin/carddisp.pl?gene=CXCL12' rel='noopener noreferrer' target='_blank'>CXCL12</a>
FV6	PCOLCE	-1.14878	1.16261e-196	3.88457	9.83036	0.523	0.91	<a href='http://www.genecards.org/cgi-bin/carddisp.pl?gene=PCOLCE' rel='noopener noreferrer' target='_blank'>PCOLCE</a>
FV6	MFAP4	-1.15677	8.75414e-97	9.43869	22.2739	0.635	0.846	<a href='http://www.genecards.org/cgi-bin/carddisp.pl?gene=MFAP4' rel='noopener noreferrer' target='_blank'>MFAP4</a>
FV6	HSD11B1	-1.16765	9.90172e-139	0.444582	2.24519	0.083	0.483	<a href='http://www.genecards.org/cgi-bin/carddisp.pl?gene=HSD11B1' rel='noopener noreferrer' target='_blank'>HSD11B1</a>
FV6	FBLN7	-1.17189	5.96136e-112	0.890732	3.25995	0.206	0.548	<a href='http://www.genecards.org/cgi-bin/carddisp.pl?gene=FBLN7' rel='noopener noreferrer' target='_blank'>FBLN7</a>
FV6	GPC3	-1.17715	2.10675e-122	0.731575	2.91559	0.139	0.518	<a href='http://www.genecards.org/cgi-bin/carddisp.pl?gene=GPC3' rel='noopener noreferrer' target='_blank'>GPC3</a>
FV6	CD302	-1.21091	3.82069e-265	2.87453	7.96888	0.42	0.917	<a href='http://www.genecards.org/cgi-bin/carddisp.pl?gene=CD302' rel='noopener noreferrer' target='_blank'>CD302</a>
FV6	SEPP1	-1.21892	4.33358e-241	3.99384	10.6243	0.514	0.922	<a href='http://www.genecards.org/cgi-bin/carddisp.pl?gene=SEPP1' rel='noopener noreferrer' target='_blank'>SEPP1</a>
FV6	FMOD	-1.22644	2.97788e-112	1.60742	5.10105	0.243	0.596	<a href='http://www.genecards.org/cgi-bin/carddisp.pl?gene=FMOD' rel='noopener noreferrer' target='_blank'>FMOD</a>
FV6	C3	-1.23148	5.38949e-78	1.66007	5.24606	0.165	0.464	<a href='http://www.genecards.org/cgi-bin/carddisp.pl?gene=C3' rel='noopener noreferrer' target='_blank'>C3</a>
FV6	IGFBP5	-1.23845	6.78838e-67	7.76429	19.679	0.437	0.699	<a href='http://www.genecards.org/cgi-bin/carddisp.pl?gene=IGFBP5' rel='noopener noreferrer' target='_blank'>IGFBP5</a>
FV6	FBLN1	-1.26535	8.30844e-218	3.31718	9.37785	0.363	0.865	<a href='http://www.genecards.org/cgi-bin/carddisp.pl?gene=FBLN1' rel='noopener noreferrer' target='_blank'>FBLN1</a>
FV6	LY6C1	-1.28601	5.79807e-64	0.132247	1.76101	0.027	0.243	<a href='http://www.genecards.org/cgi-bin/carddisp.pl?gene=LY6C1' rel='noopener noreferrer' target='_blank'>LY6C1</a>
FV6	OLFML3	-1.30104	3.10276e-226	0.865037	3.59557	0.18	0.708	<a href='http://www.genecards.org/cgi-bin/carddisp.pl?gene=OLFML3' rel='noopener noreferrer' target='_blank'>OLFML3</a>
FV6	DPT	-1.33515	1.62271e-241	2.3966	7.56965	0.333	0.857	<a href='http://www.genecards.org/cgi-bin/carddisp.pl?gene=DPT' rel='noopener noreferrer' target='_blank'>DPT</a>
FV6	CYGB	-1.43075	4.38396e-272	5.05173	15.3147	0.454	0.923	<a href='http://www.genecards.org/cgi-bin/carddisp.pl?gene=CYGB' rel='noopener noreferrer' target='_blank'>CYGB</a>
FV6	INMT	-1.46476	8.45737e-112	0.528629	3.21929	0.07	0.415	<a href='http://www.genecards.org/cgi-bin/carddisp.pl?gene=INMT' rel='noopener noreferrer' target='_blank'>INMT</a>
FV6	IGFBP4	-1.46502	2.58332e-256	7.58835	22.7096	0.578	0.951	<a href='http://www.genecards.org/cgi-bin/carddisp.pl?gene=IGFBP4' rel='noopener noreferrer' target='_blank'>IGFBP4</a>
FV6	SERPINF1	-1.48019	2.3989e-286	7.27341	22.0816	0.622	0.951	<a href='http://www.genecards.org/cgi-bin/carddisp.pl?gene=SERPINF1' rel='noopener noreferrer' target='_blank'>SERPINF1</a>
FV6	CLEC3B	-1.49841	1.95397e-144	1.28648	5.46004	0.151	0.578	<a href='http://www.genecards.org/cgi-bin/carddisp.pl?gene=CLEC3B' rel='noopener noreferrer' target='_blank'>CLEC3B</a>
FV6	DPEP1	-1.50983	2.58149e-169	0.439099	3.09822	0.071	0.516	<a href='http://www.genecards.org/cgi-bin/carddisp.pl?gene=DPEP1' rel='noopener noreferrer' target='_blank'>DPEP1</a>
FV6	TGFBI	-1.51107	1.1673e-219	2.24628	8.2526	0.253	0.775	<a href='http://www.genecards.org/cgi-bin/carddisp.pl?gene=TGFBI' rel='noopener noreferrer' target='_blank'>TGFBI</a>
FV6	SERPING1	-1.58117	0	7.53984	24.5522	0.638	0.968	<a href='http://www.genecards.org/cgi-bin/carddisp.pl?gene=SERPING1' rel='noopener noreferrer' target='_blank'>SERPING1</a>
FV6	SMOC2	-1.58427	1.2725e-200	2.09875	8.29179	0.238	0.721	<a href='http://www.genecards.org/cgi-bin/carddisp.pl?gene=SMOC2' rel='noopener noreferrer' target='_blank'>SMOC2</a>
FV6	GDF10	-1.63265	4.51194e-145	1.38548	6.39693	0.155	0.565	<a href='http://www.genecards.org/cgi-bin/carddisp.pl?gene=GDF10' rel='noopener noreferrer' target='_blank'>GDF10</a>
FV6	PI16	-1.66051	1.25239e-213	2.92438	11.4061	0.284	0.806	<a href='http://www.genecards.org/cgi-bin/carddisp.pl?gene=PI16' rel='noopener noreferrer' target='_blank'>PI16</a>
FV6	IGFBP6	-1.67299	9.26788e-108	0.605193	4.11857	0.099	0.44	<a href='http://www.genecards.org/cgi-bin/carddisp.pl?gene=IGFBP6' rel='noopener noreferrer' target='_blank'>IGFBP6</a>
FV6	DCN	-1.70126	0	49.69	163.836	0.889	0.99	<a href='http://www.genecards.org/cgi-bin/carddisp.pl?gene=DCN' rel='noopener noreferrer' target='_blank'>DCN</a>
FV6	LY6A	-1.93638	6.3072e-162	1.11874	7.10936	0.133	0.578	<a href='http://www.genecards.org/cgi-bin/carddisp.pl?gene=LY6A' rel='noopener noreferrer' target='_blank'>LY6A</a>
