# Supplementary material for: Endothelial YAP/TAZ activation promotes atherosclerosis in a mouse model of Hutchinson-Gilford progeria syndrome
Source: J Clin Invest. 2024 Oct 1;134(22):e173448. doi: 10.1172/JCI173448 (PMC11563688; doi:10.1172/JCI173448)
Supplement: Supplemental table 4 [file jci-134-173448-s023.xlsx]

## Sheet: FV0 vs FIBR. (FV2FV5FV8)
cluster	gene	avg_logFC	p_val_adj	exp_FV0	exp_FIBR	pct_FV0	pct_FIBR	GeneCardLink
FV0	FMOD	1.95422	0	7.44848	1.18022	0.777	0.294	<a href='http://www.genecards.org/cgi-bin/carddisp.pl?gene=FMOD' rel='noopener noreferrer' target='_blank'>FMOD</a>
FV0	SFRP2	1.7492	0	27.7913	7.56444	0.731	0.535	<a href='http://www.genecards.org/cgi-bin/carddisp.pl?gene=SFRP2' rel='noopener noreferrer' target='_blank'>SFRP2</a>
FV0	FIGF	1.58019	0	4.74382	0.920951	0.636	0.324	<a href='http://www.genecards.org/cgi-bin/carddisp.pl?gene=FIGF' rel='noopener noreferrer' target='_blank'>FIGF</a>
FV0	WISP2	1.52583	7.06414e-264	8.57124	2.3239	0.577	0.334	<a href='http://www.genecards.org/cgi-bin/carddisp.pl?gene=WISP2' rel='noopener noreferrer' target='_blank'>WISP2</a>
FV0	FBLN7	1.43648	0	4.5768	1.06045	0.69	0.309	<a href='http://www.genecards.org/cgi-bin/carddisp.pl?gene=FBLN7' rel='noopener noreferrer' target='_blank'>FBLN7</a>
FV0	RBP4	1.36068	0	15.3211	5.35538	0.854	0.583	<a href='http://www.genecards.org/cgi-bin/carddisp.pl?gene=RBP4' rel='noopener noreferrer' target='_blank'>RBP4</a>
FV0	CPXM2	1.30577	0	4.09624	1.06145	0.688	0.354	<a href='http://www.genecards.org/cgi-bin/carddisp.pl?gene=CPXM2' rel='noopener noreferrer' target='_blank'>CPXM2</a>
FV0	F3	1.30387	0	14.0044	5.07736	0.91	0.638	<a href='http://www.genecards.org/cgi-bin/carddisp.pl?gene=F3' rel='noopener noreferrer' target='_blank'>F3</a>
FV0	MFAP4	1.2788	0	28.8441	11.2999	0.915	0.731	<a href='http://www.genecards.org/cgi-bin/carddisp.pl?gene=MFAP4' rel='noopener noreferrer' target='_blank'>MFAP4</a>
FV0	SMOC2	1.21638	0	10.8115	4.08321	0.847	0.512	<a href='http://www.genecards.org/cgi-bin/carddisp.pl?gene=SMOC2' rel='noopener noreferrer' target='_blank'>SMOC2</a>
FV0	TGFBI	1.15513	0	10.6581	4.23479	0.872	0.613	<a href='http://www.genecards.org/cgi-bin/carddisp.pl?gene=TGFBI' rel='noopener noreferrer' target='_blank'>TGFBI</a>
FV0	COL1A1	1.13484	0	81.4166	36.5312	0.99	0.967	<a href='http://www.genecards.org/cgi-bin/carddisp.pl?gene=COL1A1' rel='noopener noreferrer' target='_blank'>COL1A1</a>
FV0	PDGFRL	1.0854	0	4.74409	1.70696	0.808	0.536	<a href='http://www.genecards.org/cgi-bin/carddisp.pl?gene=PDGFRL' rel='noopener noreferrer' target='_blank'>PDGFRL</a>
FV0	MMP3	1.08376	1.39575e-137	11.332	4.81822	0.467	0.27	<a href='http://www.genecards.org/cgi-bin/carddisp.pl?gene=MMP3' rel='noopener noreferrer' target='_blank'>MMP3</a>
FV0	COL1A2	1.04875	0	92.9305	44.4048	0.997	0.982	<a href='http://www.genecards.org/cgi-bin/carddisp.pl?gene=COL1A2' rel='noopener noreferrer' target='_blank'>COL1A2</a>
FV0	HSD11B1	0.981316	3.63493e-235	2.98089	1.01639	0.57	0.337	<a href='http://www.genecards.org/cgi-bin/carddisp.pl?gene=HSD11B1' rel='noopener noreferrer' target='_blank'>HSD11B1</a>
FV0	SERPINF1	0.972981	0	27.2762	13.4054	0.981	0.9	<a href='http://www.genecards.org/cgi-bin/carddisp.pl?gene=SERPINF1' rel='noopener noreferrer' target='_blank'>SERPINF1</a>
FV0	SVEP1	0.970573	0	4.83437	1.9773	0.74	0.466	<a href='http://www.genecards.org/cgi-bin/carddisp.pl?gene=SVEP1' rel='noopener noreferrer' target='_blank'>SVEP1</a>
FV0	GM26771	0.961264	4.59451e-149	2.0756	0.579647	0.388	0.201	<a href='http://www.genecards.org/cgi-bin/carddisp.pl?gene=GM26771' rel='noopener noreferrer' target='_blank'>GM26771</a>
FV0	ABCA8A	0.949246	0	12.2799	5.87769	0.935	0.717	<a href='http://www.genecards.org/cgi-bin/carddisp.pl?gene=ABCA8A' rel='noopener noreferrer' target='_blank'>ABCA8A</a>
FV0	FMO2	0.940603	0	17.2577	8.51253	0.943	0.797	<a href='http://www.genecards.org/cgi-bin/carddisp.pl?gene=FMO2' rel='noopener noreferrer' target='_blank'>FMO2</a>
FV0	NR2F2	0.935108	0	8.79665	4.12368	0.875	0.727	<a href='http://www.genecards.org/cgi-bin/carddisp.pl?gene=NR2F2' rel='noopener noreferrer' target='_blank'>NR2F2</a>
FV0	ITGBL1	0.915169	0	6.53352	2.99489	0.873	0.687	<a href='http://www.genecards.org/cgi-bin/carddisp.pl?gene=ITGBL1' rel='noopener noreferrer' target='_blank'>ITGBL1</a>
FV0	G0S2	0.911813	1.7657e-284	3.67157	1.48302	0.676	0.416	<a href='http://www.genecards.org/cgi-bin/carddisp.pl?gene=G0S2' rel='noopener noreferrer' target='_blank'>G0S2</a>
FV0	INMT	0.886684	1.50948e-205	4.09544	1.7559	0.509	0.257	<a href='http://www.genecards.org/cgi-bin/carddisp.pl?gene=INMT' rel='noopener noreferrer' target='_blank'>INMT</a>
FV0	BMP4	0.839501	1.92852e-183	2.59192	1.0073	0.588	0.404	<a href='http://www.genecards.org/cgi-bin/carddisp.pl?gene=BMP4' rel='noopener noreferrer' target='_blank'>BMP4</a>
FV0	OGN	0.808875	0	18.2334	9.97895	0.958	0.816	<a href='http://www.genecards.org/cgi-bin/carddisp.pl?gene=OGN' rel='noopener noreferrer' target='_blank'>OGN</a>
FV0	ANGPTL7	0.796666	3.65497e-53	1.74273	0.578928	0.232	0.133	<a href='http://www.genecards.org/cgi-bin/carddisp.pl?gene=ANGPTL7' rel='noopener noreferrer' target='_blank'>ANGPTL7</a>
FV0	CP	0.76983	3.16948e-224	4.70015	2.34306	0.713	0.514	<a href='http://www.genecards.org/cgi-bin/carddisp.pl?gene=CP' rel='noopener noreferrer' target='_blank'>CP</a>
FV0	SLC6A6	0.768756	2.24011e-124	3.35081	1.55359	0.607	0.484	<a href='http://www.genecards.org/cgi-bin/carddisp.pl?gene=SLC6A6' rel='noopener noreferrer' target='_blank'>SLC6A6</a>
FV0	ADAMTS2	0.761137	0	6.40753	3.37068	0.865	0.769	<a href='http://www.genecards.org/cgi-bin/carddisp.pl?gene=ADAMTS2' rel='noopener noreferrer' target='_blank'>ADAMTS2</a>
FV0	CXCL12	0.750831	1.11717e-286	10.3758	5.76022	0.823	0.633	<a href='http://www.genecards.org/cgi-bin/carddisp.pl?gene=CXCL12' rel='noopener noreferrer' target='_blank'>CXCL12</a>
FV0	GDF10	0.746054	1.06165e-92	7.71467	4.19597	0.609	0.492	<a href='http://www.genecards.org/cgi-bin/carddisp.pl?gene=GDF10' rel='noopener noreferrer' target='_blank'>GDF10</a>
FV0	LOX	0.741	5.14714e-171	3.97284	1.97537	0.682	0.523	<a href='http://www.genecards.org/cgi-bin/carddisp.pl?gene=LOX' rel='noopener noreferrer' target='_blank'>LOX</a>
FV0	PAX1	0.733215	2.19277e-244	1.16432	0.301973	0.378	0.124	<a href='http://www.genecards.org/cgi-bin/carddisp.pl?gene=PAX1' rel='noopener noreferrer' target='_blank'>PAX1</a>
FV0	CTSH	0.727013	5.50391e-235	3.96313	1.99849	0.768	0.657	<a href='http://www.genecards.org/cgi-bin/carddisp.pl?gene=CTSH' rel='noopener noreferrer' target='_blank'>CTSH</a>
FV0	ART4	0.712593	2.25877e-265	1.27727	0.389638	0.486	0.217	<a href='http://www.genecards.org/cgi-bin/carddisp.pl?gene=ART4' rel='noopener noreferrer' target='_blank'>ART4</a>
FV0	SPARC	0.708421	4.13351e-279	107.966	65.6863	0.997	0.993	<a href='http://www.genecards.org/cgi-bin/carddisp.pl?gene=SPARC' rel='noopener noreferrer' target='_blank'>SPARC</a>
FV0	MDK	0.708312	6.94434e-215	2.62962	1.22145	0.641	0.415	<a href='http://www.genecards.org/cgi-bin/carddisp.pl?gene=MDK' rel='noopener noreferrer' target='_blank'>MDK</a>
FV0	IL11RA1	0.699408	0	8.01923	4.55427	0.908	0.846	<a href='http://www.genecards.org/cgi-bin/carddisp.pl?gene=IL11RA1' rel='noopener noreferrer' target='_blank'>IL11RA1</a>
FV0	CST3	0.697426	0	192.745	118.477	0.999	0.995	<a href='http://www.genecards.org/cgi-bin/carddisp.pl?gene=CST3' rel='noopener noreferrer' target='_blank'>CST3</a>
FV0	COL6A3	0.691544	9.6644e-235	5.94008	3.29723	0.825	0.703	<a href='http://www.genecards.org/cgi-bin/carddisp.pl?gene=COL6A3' rel='noopener noreferrer' target='_blank'>COL6A3</a>
FV0	FBLN5	0.686594	2.68954e-156	12.8271	7.59104	0.9	0.85	<a href='http://www.genecards.org/cgi-bin/carddisp.pl?gene=FBLN5' rel='noopener noreferrer' target='_blank'>FBLN5</a>
FV0	EPHA3	0.678596	1.84045e-242	3.11529	1.57112	0.739	0.552	<a href='http://www.genecards.org/cgi-bin/carddisp.pl?gene=EPHA3' rel='noopener noreferrer' target='_blank'>EPHA3</a>
FV0	OLFML3	0.673159	9.98128e-270	4.34144	2.34978	0.787	0.576	<a href='http://www.genecards.org/cgi-bin/carddisp.pl?gene=OLFML3' rel='noopener noreferrer' target='_blank'>OLFML3</a>
FV0	COL3A1	0.669055	4.93519e-283	66.1167	41.2109	0.99	0.953	<a href='http://www.genecards.org/cgi-bin/carddisp.pl?gene=COL3A1' rel='noopener noreferrer' target='_blank'>COL3A1</a>
FV0	CD302	0.66025	0	9.39902	5.58017	0.934	0.887	<a href='http://www.genecards.org/cgi-bin/carddisp.pl?gene=CD302' rel='noopener noreferrer' target='_blank'>CD302</a>
FV0	SEPP1	0.658415	0	12.4731	7.53623	0.937	0.896	<a href='http://www.genecards.org/cgi-bin/carddisp.pl?gene=SEPP1' rel='noopener noreferrer' target='_blank'>SEPP1</a>
FV0	MATN2	0.648108	7.10762e-158	2.01328	0.922822	0.575	0.407	<a href='http://www.genecards.org/cgi-bin/carddisp.pl?gene=MATN2' rel='noopener noreferrer' target='_blank'>MATN2</a>
FV0	SVIL	0.646454	1.12749e-201	3.63032	1.95808	0.782	0.686	<a href='http://www.genecards.org/cgi-bin/carddisp.pl?gene=SVIL' rel='noopener noreferrer' target='_blank'>SVIL</a>
FV0	CYGB	0.636538	4.82225e-301	17.8304	11.1127	0.957	0.866	<a href='http://www.genecards.org/cgi-bin/carddisp.pl?gene=CYGB' rel='noopener noreferrer' target='_blank'>CYGB</a>
FV0	MYLK	0.625818	1.4947e-169	1.49836	0.619066	0.488	0.283	<a href='http://www.genecards.org/cgi-bin/carddisp.pl?gene=MYLK' rel='noopener noreferrer' target='_blank'>MYLK</a>
FV0	CTSK	0.624441	2.01917e-191	3.40751	1.85902	0.737	0.597	<a href='http://www.genecards.org/cgi-bin/carddisp.pl?gene=CTSK' rel='noopener noreferrer' target='_blank'>CTSK</a>
FV0	SERPINH1	0.6202	3.13395e-236	15.9402	10.021	0.949	0.919	<a href='http://www.genecards.org/cgi-bin/carddisp.pl?gene=SERPINH1' rel='noopener noreferrer' target='_blank'>SERPINH1</a>
FV0	CPXM1	0.618959	1.19832e-170	3.47508	1.91391	0.723	0.585	<a href='http://www.genecards.org/cgi-bin/carddisp.pl?gene=CPXM1' rel='noopener noreferrer' target='_blank'>CPXM1</a>
FV0	AEBP1	0.617864	2.4482e-294	19.8689	12.5989	0.964	0.946	<a href='http://www.genecards.org/cgi-bin/carddisp.pl?gene=AEBP1' rel='noopener noreferrer' target='_blank'>AEBP1</a>
FV0	WNT5A	0.613949	2.11253e-219	3.49614	1.93781	0.74	0.541	<a href='http://www.genecards.org/cgi-bin/carddisp.pl?gene=WNT5A' rel='noopener noreferrer' target='_blank'>WNT5A</a>
FV0	CPED1	0.609345	2.13213e-281	6.65497	4.01779	0.903	0.832	<a href='http://www.genecards.org/cgi-bin/carddisp.pl?gene=CPED1' rel='noopener noreferrer' target='_blank'>CPED1</a>
FV0	NTRK3	0.605696	9.96156e-148	2.00586	0.975312	0.58	0.408	<a href='http://www.genecards.org/cgi-bin/carddisp.pl?gene=NTRK3' rel='noopener noreferrer' target='_blank'>NTRK3</a>
FV0	ITGA8	0.601592	7.60264e-142	1.6711	0.760322	0.514	0.335	<a href='http://www.genecards.org/cgi-bin/carddisp.pl?gene=ITGA8' rel='noopener noreferrer' target='_blank'>ITGA8</a>
FV0	BICC1	0.600925	2.78954e-234	5.55902	3.32457	0.859	0.768	<a href='http://www.genecards.org/cgi-bin/carddisp.pl?gene=BICC1' rel='noopener noreferrer' target='_blank'>BICC1</a>
FV0	APOE	0.599317	1.24989e-218	22.5494	14.5442	0.917	0.822	<a href='http://www.genecards.org/cgi-bin/carddisp.pl?gene=APOE' rel='noopener noreferrer' target='_blank'>APOE</a>
FV0	CLEC11A	0.599083	1.37252e-175	2.66843	1.4218	0.683	0.512	<a href='http://www.genecards.org/cgi-bin/carddisp.pl?gene=CLEC11A' rel='noopener noreferrer' target='_blank'>CLEC11A</a>
FV0	C1QTNF2	0.585366	1.2954e-173	2.69383	1.46187	0.711	0.588	<a href='http://www.genecards.org/cgi-bin/carddisp.pl?gene=C1QTNF2' rel='noopener noreferrer' target='_blank'>C1QTNF2</a>
FV0	STK17B	0.58468	9.68359e-128	1.26574	0.510789	0.46	0.293	<a href='http://www.genecards.org/cgi-bin/carddisp.pl?gene=STK17B' rel='noopener noreferrer' target='_blank'>STK17B</a>
FV0	PODN	0.583849	1.48055e-158	2.13932	1.09449	0.618	0.456	<a href='http://www.genecards.org/cgi-bin/carddisp.pl?gene=PODN' rel='noopener noreferrer' target='_blank'>PODN</a>
FV0	FBLN1	0.57549	8.10724e-242	10.8359	6.94256	0.912	0.786	<a href='http://www.genecards.org/cgi-bin/carddisp.pl?gene=FBLN1' rel='noopener noreferrer' target='_blank'>FBLN1</a>
FV0	CFH	0.574376	4.51978e-276	43.4428	28.8468	0.988	0.952	<a href='http://www.genecards.org/cgi-bin/carddisp.pl?gene=CFH' rel='noopener noreferrer' target='_blank'>CFH</a>
FV0	FAM46A	0.567597	8.05379e-123	3.88217	2.29419	0.701	0.572	<a href='http://www.genecards.org/cgi-bin/carddisp.pl?gene=FAM46A' rel='noopener noreferrer' target='_blank'>FAM46A</a>
FV0	PIK3R1	0.56748	2.30338e-176	3.50922	2.0428	0.766	0.667	<a href='http://www.genecards.org/cgi-bin/carddisp.pl?gene=PIK3R1' rel='noopener noreferrer' target='_blank'>PIK3R1</a>
FV0	ABI3BP	0.564926	6.38805e-249	8.81616	5.63562	0.913	0.846	<a href='http://www.genecards.org/cgi-bin/carddisp.pl?gene=ABI3BP' rel='noopener noreferrer' target='_blank'>ABI3BP</a>
FV0	GRIA4	0.553093	4.25078e-170	0.823118	0.242559	0.325	0.124	<a href='http://www.genecards.org/cgi-bin/carddisp.pl?gene=GRIA4' rel='noopener noreferrer' target='_blank'>GRIA4</a>
FV0	COL4A5	0.552824	6.88806e-138	3.39593	1.99664	0.738	0.618	<a href='http://www.genecards.org/cgi-bin/carddisp.pl?gene=COL4A5' rel='noopener noreferrer' target='_blank'>COL4A5</a>
FV0	FMO3	0.551116	9.72438e-48	0.830038	0.248986	0.139	0.06	<a href='http://www.genecards.org/cgi-bin/carddisp.pl?gene=FMO3' rel='noopener noreferrer' target='_blank'>FMO3</a>
FV0	DPEP1	0.549609	1.11998e-97	3.64987	2.17681	0.577	0.414	<a href='http://www.genecards.org/cgi-bin/carddisp.pl?gene=DPEP1' rel='noopener noreferrer' target='_blank'>DPEP1</a>
FV0	SCN7A	0.546233	4.83728e-187	4.23393	2.58423	0.774	0.569	<a href='http://www.genecards.org/cgi-bin/carddisp.pl?gene=SCN7A' rel='noopener noreferrer' target='_blank'>SCN7A</a>
FV0	CPZ	0.544922	1.25849e-166	0.804823	0.237077	0.31	0.112	<a href='http://www.genecards.org/cgi-bin/carddisp.pl?gene=CPZ' rel='noopener noreferrer' target='_blank'>CPZ</a>
FV0	CLDN10	0.541271	8.82951e-149	0.723235	0.184148	0.288	0.109	<a href='http://www.genecards.org/cgi-bin/carddisp.pl?gene=CLDN10' rel='noopener noreferrer' target='_blank'>CLDN10</a>
FV0	ELN	0.53519	1.00634e-113	22.0289	14.8915	0.86	0.802	<a href='http://www.genecards.org/cgi-bin/carddisp.pl?gene=ELN' rel='noopener noreferrer' target='_blank'>ELN</a>
FV0	DCN	0.533177	7.12127e-266	185.405	127.812	0.998	0.977	<a href='http://www.genecards.org/cgi-bin/carddisp.pl?gene=DCN' rel='noopener noreferrer' target='_blank'>DCN</a>
FV0	HHIP	0.530184	7.388e-103	1.90694	1.01296	0.415	0.242	<a href='http://www.genecards.org/cgi-bin/carddisp.pl?gene=HHIP' rel='noopener noreferrer' target='_blank'>HHIP</a>
FV0	PCOLCE	0.524793	8.30575e-238	11.2266	7.49822	0.934	0.87	<a href='http://www.genecards.org/cgi-bin/carddisp.pl?gene=PCOLCE' rel='noopener noreferrer' target='_blank'>PCOLCE</a>
FV0	OMD	0.522545	9.48826e-118	1.62096	0.824563	0.528	0.368	<a href='http://www.genecards.org/cgi-bin/carddisp.pl?gene=OMD' rel='noopener noreferrer' target='_blank'>OMD</a>
FV0	CTSL	0.520906	0	23.7135	16.2237	0.981	0.972	<a href='http://www.genecards.org/cgi-bin/carddisp.pl?gene=CTSL' rel='noopener noreferrer' target='_blank'>CTSL</a>
FV0	COLEC12	0.519602	2.84958e-171	4.2238	2.64393	0.803	0.718	<a href='http://www.genecards.org/cgi-bin/carddisp.pl?gene=COLEC12' rel='noopener noreferrer' target='_blank'>COLEC12</a>
FV0	MMP23	0.515492	2.29408e-133	4.01942	2.51136	0.783	0.67	<a href='http://www.genecards.org/cgi-bin/carddisp.pl?gene=MMP23' rel='noopener noreferrer' target='_blank'>MMP23</a>
FV0	COL6A6	0.51144	1.60703e-103	0.866796	0.309598	0.308	0.154	<a href='http://www.genecards.org/cgi-bin/carddisp.pl?gene=COL6A6' rel='noopener noreferrer' target='_blank'>COL6A6</a>
FV0	PRELP	0.509381	6.22732e-170	5.97575	3.90063	0.866	0.796	<a href='http://www.genecards.org/cgi-bin/carddisp.pl?gene=PRELP' rel='noopener noreferrer' target='_blank'>PRELP</a>
FV0	TMEM204	0.506911	1.0419e-127	1.29865	0.617623	0.503	0.328	<a href='http://www.genecards.org/cgi-bin/carddisp.pl?gene=TMEM204' rel='noopener noreferrer' target='_blank'>TMEM204</a>
FV0	COL14A1	0.506896	5.23662e-198	13.4655	9.17988	0.93	0.806	<a href='http://www.genecards.org/cgi-bin/carddisp.pl?gene=COL14A1' rel='noopener noreferrer' target='_blank'>COL14A1</a>
FV0	NTRK2	0.503709	1.98416e-129	1.40223	0.694271	0.454	0.261	<a href='http://www.genecards.org/cgi-bin/carddisp.pl?gene=NTRK2' rel='noopener noreferrer' target='_blank'>NTRK2</a>
FV0	PLTP	0.500174	2.65371e-133	2.79692	1.6845	0.684	0.537	<a href='http://www.genecards.org/cgi-bin/carddisp.pl?gene=PLTP' rel='noopener noreferrer' target='_blank'>PLTP</a>
FV0	SERPING1	0.499285	6.02939e-272	27.6961	19.3012	0.983	0.944	<a href='http://www.genecards.org/cgi-bin/carddisp.pl?gene=SERPING1' rel='noopener noreferrer' target='_blank'>SERPING1</a>
FV0	NTF3	0.498948	2.25168e-131	1.43386	0.722252	0.512	0.324	<a href='http://www.genecards.org/cgi-bin/carddisp.pl?gene=NTF3' rel='noopener noreferrer' target='_blank'>NTF3</a>
FV0	TMCC3	0.498014	1.10259e-122	1.95057	1.08924	0.63	0.507	<a href='http://www.genecards.org/cgi-bin/carddisp.pl?gene=TMCC3' rel='noopener noreferrer' target='_blank'>TMCC3</a>
FV0	RCN3	0.494509	9.34192e-177	6.87155	4.58725	0.891	0.867	<a href='http://www.genecards.org/cgi-bin/carddisp.pl?gene=RCN3' rel='noopener noreferrer' target='_blank'>RCN3</a>
FV0	COL4A4	0.490429	1.39409e-109	2.38871	1.41213	0.639	0.5	<a href='http://www.genecards.org/cgi-bin/carddisp.pl?gene=COL4A4' rel='noopener noreferrer' target='_blank'>COL4A4</a>
FV0	GLUL	0.473578	1.48594e-62	2.85833	1.77868	0.636	0.56	<a href='http://www.genecards.org/cgi-bin/carddisp.pl?gene=GLUL' rel='noopener noreferrer' target='_blank'>GLUL</a>
FV0	IGF1	0.468931	3.49089e-81	8.89564	6.1496	0.799	0.722	<a href='http://www.genecards.org/cgi-bin/carddisp.pl?gene=IGF1' rel='noopener noreferrer' target='_blank'>IGF1</a>
FV0	SPRY1	0.46875	9.59388e-111	1.37817	0.718443	0.487	0.318	<a href='http://www.genecards.org/cgi-bin/carddisp.pl?gene=SPRY1' rel='noopener noreferrer' target='_blank'>SPRY1</a>
FV0	TNFSF13B	0.465814	3.94383e-117	1.07568	0.502926	0.387	0.212	<a href='http://www.genecards.org/cgi-bin/carddisp.pl?gene=TNFSF13B' rel='noopener noreferrer' target='_blank'>TNFSF13B</a>
FV0	VIPR2	0.462234	3.04311e-146	0.622225	0.177511	0.292	0.112	<a href='http://www.genecards.org/cgi-bin/carddisp.pl?gene=VIPR2' rel='noopener noreferrer' target='_blank'>VIPR2</a>
FV0	WFDC1	0.460426	4.80348e-109	1.57183	0.869132	0.577	0.432	<a href='http://www.genecards.org/cgi-bin/carddisp.pl?gene=WFDC1' rel='noopener noreferrer' target='_blank'>WFDC1</a>
FV0	FMO1	0.45954	1.23731e-112	2.00533	1.18553	0.6	0.448	<a href='http://www.genecards.org/cgi-bin/carddisp.pl?gene=FMO1' rel='noopener noreferrer' target='_blank'>FMO1</a>
FV0	HERPUD1	0.458967	6.37899e-78	3.29952	2.12793	0.76	0.716	<a href='http://www.genecards.org/cgi-bin/carddisp.pl?gene=HERPUD1' rel='noopener noreferrer' target='_blank'>HERPUD1</a>
FV0	PTPRD	0.451131	4.18405e-68	1.32126	0.697929	0.47	0.355	<a href='http://www.genecards.org/cgi-bin/carddisp.pl?gene=PTPRD' rel='noopener noreferrer' target='_blank'>PTPRD</a>
FV0	CPE	0.449201	2.32393e-163	5.51256	3.77011	0.859	0.743	<a href='http://www.genecards.org/cgi-bin/carddisp.pl?gene=CPE' rel='noopener noreferrer' target='_blank'>CPE</a>
FV0	DAAM1	0.448399	3.40552e-68	2.19337	1.34028	0.613	0.542	<a href='http://www.genecards.org/cgi-bin/carddisp.pl?gene=DAAM1' rel='noopener noreferrer' target='_blank'>DAAM1</a>
FV0	TXNIP	0.441564	1.14199e-94	5.6366	3.88677	0.814	0.758	<a href='http://www.genecards.org/cgi-bin/carddisp.pl?gene=TXNIP' rel='noopener noreferrer' target='_blank'>TXNIP</a>
FV0	SRPX	0.436549	4.55143e-122	1.79612	1.06605	0.598	0.426	<a href='http://www.genecards.org/cgi-bin/carddisp.pl?gene=SRPX' rel='noopener noreferrer' target='_blank'>SRPX</a>
FV0	CREB3L1	0.42925	7.24725e-74	1.30897	0.714752	0.511	0.408	<a href='http://www.genecards.org/cgi-bin/carddisp.pl?gene=CREB3L1' rel='noopener noreferrer' target='_blank'>CREB3L1</a>
FV0	ANGPT2	0.428614	2.83629e-85	0.921622	0.427718	0.342	0.194	<a href='http://www.genecards.org/cgi-bin/carddisp.pl?gene=ANGPT2' rel='noopener noreferrer' target='_blank'>ANGPT2</a>
FV0	PEX5L	0.428493	3.84683e-86	1.08324	0.547924	0.402	0.253	<a href='http://www.genecards.org/cgi-bin/carddisp.pl?gene=PEX5L' rel='noopener noreferrer' target='_blank'>PEX5L</a>
FV0	FOXD1	0.427335	1.88298e-96	0.921759	0.429085	0.374	0.218	<a href='http://www.genecards.org/cgi-bin/carddisp.pl?gene=FOXD1' rel='noopener noreferrer' target='_blank'>FOXD1</a>
FV0	CRISPLD2	0.425905	1.0744e-132	4.87184	3.37083	0.82	0.679	<a href='http://www.genecards.org/cgi-bin/carddisp.pl?gene=CRISPLD2' rel='noopener noreferrer' target='_blank'>CRISPLD2</a>
FV0	LSAMP	0.420324	1.31464e-80	1.06295	0.541553	0.374	0.229	<a href='http://www.genecards.org/cgi-bin/carddisp.pl?gene=LSAMP' rel='noopener noreferrer' target='_blank'>LSAMP</a>
FV0	BACE2	0.420106	1.81805e-85	1.82281	1.10968	0.603	0.496	<a href='http://www.genecards.org/cgi-bin/carddisp.pl?gene=BACE2' rel='noopener noreferrer' target='_blank'>BACE2</a>
FV0	CCDC80	0.419803	2.01412e-106	8.34126	5.98284	0.874	0.851	<a href='http://www.genecards.org/cgi-bin/carddisp.pl?gene=CCDC80' rel='noopener noreferrer' target='_blank'>CCDC80</a>
FV0	NDUFA4L2	0.419196	1.2547e-93	2.12112	1.3341	0.592	0.435	<a href='http://www.genecards.org/cgi-bin/carddisp.pl?gene=NDUFA4L2' rel='noopener noreferrer' target='_blank'>NDUFA4L2</a>
FV0	PAM	0.418979	2.82764e-130	14.7723	10.7969	0.958	0.944	<a href='http://www.genecards.org/cgi-bin/carddisp.pl?gene=PAM' rel='noopener noreferrer' target='_blank'>PAM</a>
FV0	TMEM119	0.418414	4.13334e-92	1.68318	1.00768	0.6	0.476	<a href='http://www.genecards.org/cgi-bin/carddisp.pl?gene=TMEM119' rel='noopener noreferrer' target='_blank'>TMEM119</a>
FV0	PLPP1	0.418194	4.89102e-101	2.74022	1.79903	0.73	0.655	<a href='http://www.genecards.org/cgi-bin/carddisp.pl?gene=PLPP1' rel='noopener noreferrer' target='_blank'>PLPP1</a>
FV0	VKORC1	0.416534	5.32817e-96	4.04326	2.77853	0.83	0.79	<a href='http://www.genecards.org/cgi-bin/carddisp.pl?gene=VKORC1' rel='noopener noreferrer' target='_blank'>VKORC1</a>
FV0	ITM2C	0.416317	4.44417e-143	3.97296	2.72642	0.834	0.805	<a href='http://www.genecards.org/cgi-bin/carddisp.pl?gene=ITM2C' rel='noopener noreferrer' target='_blank'>ITM2C</a>
FV0	RECK	0.415111	1.82751e-57	1.67624	1.00708	0.574	0.506	<a href='http://www.genecards.org/cgi-bin/carddisp.pl?gene=RECK' rel='noopener noreferrer' target='_blank'>RECK</a>
FV0	NUPR1	0.414413	1.22611e-50	14.9852	10.9941	0.92	0.904	<a href='http://www.genecards.org/cgi-bin/carddisp.pl?gene=NUPR1' rel='noopener noreferrer' target='_blank'>NUPR1</a>
FV0	LUM	0.41055	1.43104e-137	22.3597	16.5743	0.95	0.863	<a href='http://www.genecards.org/cgi-bin/carddisp.pl?gene=LUM' rel='noopener noreferrer' target='_blank'>LUM</a>
FV0	ALDH1A1	0.410271	2.13804e-80	1.02893	0.526737	0.429	0.295	<a href='http://www.genecards.org/cgi-bin/carddisp.pl?gene=ALDH1A1' rel='noopener noreferrer' target='_blank'>ALDH1A1</a>
FV0	NFIB	0.410204	6.90561e-204	13.6172	9.99967	0.963	0.968	<a href='http://www.genecards.org/cgi-bin/carddisp.pl?gene=NFIB' rel='noopener noreferrer' target='_blank'>NFIB</a>
FV0	C2	0.406807	1.10191e-102	0.991515	0.502182	0.355	0.186	<a href='http://www.genecards.org/cgi-bin/carddisp.pl?gene=C2' rel='noopener noreferrer' target='_blank'>C2</a>
FV0	GSTT1	0.406278	3.56995e-92	2.25006	1.45239	0.7	0.622	<a href='http://www.genecards.org/cgi-bin/carddisp.pl?gene=GSTT1' rel='noopener noreferrer' target='_blank'>GSTT1</a>
FV0	PLOD2	0.40386	1.00784e-41	3.05538	2.06519	0.674	0.638	<a href='http://www.genecards.org/cgi-bin/carddisp.pl?gene=PLOD2' rel='noopener noreferrer' target='_blank'>PLOD2</a>
FV0	MME	0.403744	7.71825e-92	0.663154	0.257168	0.285	0.143	<a href='http://www.genecards.org/cgi-bin/carddisp.pl?gene=MME' rel='noopener noreferrer' target='_blank'>MME</a>
FV0	COLEC11	0.403584	9.71389e-112	0.439011	0.0878604	0.194	0.06	<a href='http://www.genecards.org/cgi-bin/carddisp.pl?gene=COLEC11' rel='noopener noreferrer' target='_blank'>COLEC11</a>
FV0	JDP2	0.403532	3.53305e-60	1.66973	1.01833	0.588	0.523	<a href='http://www.genecards.org/cgi-bin/carddisp.pl?gene=JDP2' rel='noopener noreferrer' target='_blank'>JDP2</a>
FV0	LOXL1	0.402875	2.08034e-116	6.50415	4.67576	0.861	0.813	<a href='http://www.genecards.org/cgi-bin/carddisp.pl?gene=LOXL1' rel='noopener noreferrer' target='_blank'>LOXL1</a>
FV0	LBH	0.400109	1.9344e-31	3.0075	2.03689	0.653	0.611	<a href='http://www.genecards.org/cgi-bin/carddisp.pl?gene=LBH' rel='noopener noreferrer' target='_blank'>LBH</a>
FV0	CDC42EP3	0.393718	8.78848e-69	1.48387	0.890636	0.519	0.405	<a href='http://www.genecards.org/cgi-bin/carddisp.pl?gene=CDC42EP3' rel='noopener noreferrer' target='_blank'>CDC42EP3</a>
FV0	PRDX4	0.386375	1.03127e-73	3.69902	2.59498	0.793	0.769	<a href='http://www.genecards.org/cgi-bin/carddisp.pl?gene=PRDX4' rel='noopener noreferrer' target='_blank'>PRDX4</a>
FV0	GPM6B	0.385425	4.18253e-69	0.790644	0.370833	0.331	0.205	<a href='http://www.genecards.org/cgi-bin/carddisp.pl?gene=GPM6B' rel='noopener noreferrer' target='_blank'>GPM6B</a>
FV0	LRP6	0.384795	3.35886e-53	2.52269	1.69799	0.688	0.666	<a href='http://www.genecards.org/cgi-bin/carddisp.pl?gene=LRP6' rel='noopener noreferrer' target='_blank'>LRP6</a>
FV0	CLEC14A	0.383681	6.05388e-72	0.854666	0.421563	0.375	0.247	<a href='http://www.genecards.org/cgi-bin/carddisp.pl?gene=CLEC14A' rel='noopener noreferrer' target='_blank'>CLEC14A</a>
FV0	KCNE4	0.380298	7.51774e-77	0.882572	0.446341	0.349	0.209	<a href='http://www.genecards.org/cgi-bin/carddisp.pl?gene=KCNE4' rel='noopener noreferrer' target='_blank'>KCNE4</a>
FV0	LIFR	0.377437	1.90742e-71	1.36595	0.821317	0.5	0.379	<a href='http://www.genecards.org/cgi-bin/carddisp.pl?gene=LIFR' rel='noopener noreferrer' target='_blank'>LIFR</a>
FV0	THBS2	0.375472	3.8851e-34	1.19546	0.692374	0.371	0.289	<a href='http://www.genecards.org/cgi-bin/carddisp.pl?gene=THBS2' rel='noopener noreferrer' target='_blank'>THBS2</a>
FV0	AFF2	0.374758	1.18016e-50	0.768794	0.364155	0.35	0.254	<a href='http://www.genecards.org/cgi-bin/carddisp.pl?gene=AFF2' rel='noopener noreferrer' target='_blank'>AFF2</a>
FV0	SHISA3	0.373307	2.83858e-77	0.769442	0.366028	0.27	0.138	<a href='http://www.genecards.org/cgi-bin/carddisp.pl?gene=SHISA3' rel='noopener noreferrer' target='_blank'>SHISA3</a>
FV0	IGSF10	0.373195	1.321e-55	1.48883	0.921549	0.513	0.413	<a href='http://www.genecards.org/cgi-bin/carddisp.pl?gene=IGSF10' rel='noopener noreferrer' target='_blank'>IGSF10</a>
FV0	GABRA3	0.372338	1.93192e-52	1.34886	0.814566	0.508	0.419	<a href='http://www.genecards.org/cgi-bin/carddisp.pl?gene=GABRA3' rel='noopener noreferrer' target='_blank'>GABRA3</a>
FV0	FKBP9	0.371076	1.85508e-88	3.71782	2.64784	0.809	0.797	<a href='http://www.genecards.org/cgi-bin/carddisp.pl?gene=FKBP9' rel='noopener noreferrer' target='_blank'>FKBP9</a>
FV0	AR	0.370329	3.49388e-58	2.09223	1.39216	0.633	0.565	<a href='http://www.genecards.org/cgi-bin/carddisp.pl?gene=AR' rel='noopener noreferrer' target='_blank'>AR</a>
FV0	MXRA7	0.369452	1.6414e-112	4.23566	3.0528	0.829	0.789	<a href='http://www.genecards.org/cgi-bin/carddisp.pl?gene=MXRA7' rel='noopener noreferrer' target='_blank'>MXRA7</a>
FV0	ATP1A2	0.362406	4.67969e-84	2.27695	1.54903	0.663	0.515	<a href='http://www.genecards.org/cgi-bin/carddisp.pl?gene=ATP1A2' rel='noopener noreferrer' target='_blank'>ATP1A2</a>
FV0	C1QTNF7	0.362144	3.61653e-45	1.46844	0.920463	0.493	0.408	<a href='http://www.genecards.org/cgi-bin/carddisp.pl?gene=C1QTNF7' rel='noopener noreferrer' target='_blank'>C1QTNF7</a>
FV0	PLSCR2	0.354251	9.16367e-95	0.552073	0.214149	0.279	0.136	<a href='http://www.genecards.org/cgi-bin/carddisp.pl?gene=PLSCR2' rel='noopener noreferrer' target='_blank'>PLSCR2</a>
FV0	DOCK9	0.354205	7.14069e-47	1.02065	0.580754	0.406	0.307	<a href='http://www.genecards.org/cgi-bin/carddisp.pl?gene=DOCK9' rel='noopener noreferrer' target='_blank'>DOCK9</a>
FV0	ECM2	0.351948	1.92305e-62	2.78136	1.96279	0.707	0.635	<a href='http://www.genecards.org/cgi-bin/carddisp.pl?gene=ECM2' rel='noopener noreferrer' target='_blank'>ECM2</a>
FV0	GAS1	0.350574	1.21207e-108	6.13991	4.59963	0.839	0.76	<a href='http://www.genecards.org/cgi-bin/carddisp.pl?gene=GAS1' rel='noopener noreferrer' target='_blank'>GAS1</a>
FV0	FAM198B	0.350306	9.87981e-75	2.97497	2.11804	0.741	0.645	<a href='http://www.genecards.org/cgi-bin/carddisp.pl?gene=FAM198B' rel='noopener noreferrer' target='_blank'>FAM198B</a>
FV0	AI507597	0.348682	2.28402e-86	0.341948	0.0538331	0.128	0.029	<a href='http://www.genecards.org/cgi-bin/carddisp.pl?gene=AI507597' rel='noopener noreferrer' target='_blank'>AI507597</a>
FV0	DIO2	0.344557	1.38821e-58	2.97762	2.13257	0.552	0.416	<a href='http://www.genecards.org/cgi-bin/carddisp.pl?gene=DIO2' rel='noopener noreferrer' target='_blank'>DIO2</a>
FV0	FGL2	0.344032	1.39502e-93	3.10163	2.23141	0.683	0.553	<a href='http://www.genecards.org/cgi-bin/carddisp.pl?gene=FGL2' rel='noopener noreferrer' target='_blank'>FGL2</a>
FV0	COL15A1	0.341174	1.00581e-38	4.45922	3.3095	0.679	0.587	<a href='http://www.genecards.org/cgi-bin/carddisp.pl?gene=COL15A1' rel='noopener noreferrer' target='_blank'>COL15A1</a>
FV0	COL16A1	0.339921	7.85871e-54	1.413	0.906477	0.54	0.452	<a href='http://www.genecards.org/cgi-bin/carddisp.pl?gene=COL16A1' rel='noopener noreferrer' target='_blank'>COL16A1</a>
FV0	2004-09-01	0.33931	2.78316e-108	0.471686	0.163249	0.261	0.11	<a href='http://www.genecards.org/cgi-bin/carddisp.pl?gene=SEPT4' rel='noopener noreferrer' target='_blank'>SEPT4</a>
FV0	COL4A6	0.337561	2.77977e-57	1.2702	0.796585	0.494	0.377	<a href='http://www.genecards.org/cgi-bin/carddisp.pl?gene=COL4A6' rel='noopener noreferrer' target='_blank'>COL4A6</a>
FV0	MGP	0.337382	7.33749e-143	216.94	171.495	0.999	0.988	<a href='http://www.genecards.org/cgi-bin/carddisp.pl?gene=MGP' rel='noopener noreferrer' target='_blank'>MGP</a>
FV0	LAPTM4A	0.336644	1.72087e-172	13.3097	10.3316	0.962	0.954	<a href='http://www.genecards.org/cgi-bin/carddisp.pl?gene=LAPTM4A' rel='noopener noreferrer' target='_blank'>LAPTM4A</a>
FV0	P3H3	0.336028	2.1339e-66	2.71967	1.94679	0.737	0.706	<a href='http://www.genecards.org/cgi-bin/carddisp.pl?gene=P3H3' rel='noopener noreferrer' target='_blank'>P3H3</a>
FV0	TM7SF3	0.334357	1.4e-48	1.77219	1.19873	0.632	0.596	<a href='http://www.genecards.org/cgi-bin/carddisp.pl?gene=TM7SF3' rel='noopener noreferrer' target='_blank'>TM7SF3</a>
FV0	SGCD	0.333698	8.02852e-51	1.451	0.944869	0.538	0.453	<a href='http://www.genecards.org/cgi-bin/carddisp.pl?gene=SGCD' rel='noopener noreferrer' target='_blank'>SGCD</a>
FV0	PDGFRB	0.332792	1.03211e-56	2.66775	1.91219	0.713	0.661	<a href='http://www.genecards.org/cgi-bin/carddisp.pl?gene=PDGFRB' rel='noopener noreferrer' target='_blank'>PDGFRB</a>
FV0	HOXA7	0.332115	9.30303e-55	0.806571	0.435087	0.324	0.207	<a href='http://www.genecards.org/cgi-bin/carddisp.pl?gene=HOXA7' rel='noopener noreferrer' target='_blank'>HOXA7</a>
FV0	MICAL2	0.331877	5.0275e-44	2.44026	1.73329	0.623	0.542	<a href='http://www.genecards.org/cgi-bin/carddisp.pl?gene=MICAL2' rel='noopener noreferrer' target='_blank'>MICAL2</a>
FV0	GSTM2	0.330185	1.33583e-51	2.53923	1.81523	0.721	0.676	<a href='http://www.genecards.org/cgi-bin/carddisp.pl?gene=GSTM2' rel='noopener noreferrer' target='_blank'>GSTM2</a>
FV0	GM12022	0.329422	2.81669e-78	0.422496	0.132101	0.187	0.073	<a href='http://www.genecards.org/cgi-bin/carddisp.pl?gene=GM12022' rel='noopener noreferrer' target='_blank'>GM12022</a>
FV0	CD63	0.327698	4.20112e-136	12.0485	9.39711	0.954	0.948	<a href='http://www.genecards.org/cgi-bin/carddisp.pl?gene=CD63' rel='noopener noreferrer' target='_blank'>CD63</a>
FV0	TSPAN11	0.325949	3.53066e-43	2.15935	1.52044	0.609	0.529	<a href='http://www.genecards.org/cgi-bin/carddisp.pl?gene=TSPAN11' rel='noopener noreferrer' target='_blank'>TSPAN11</a>
FV0	APP	0.324144	1.3212e-114	8.62782	6.69044	0.925	0.932	<a href='http://www.genecards.org/cgi-bin/carddisp.pl?gene=APP' rel='noopener noreferrer' target='_blank'>APP</a>
FV0	GAA	0.322427	9.99803e-42	1.51862	1.0142	0.567	0.511	<a href='http://www.genecards.org/cgi-bin/carddisp.pl?gene=GAA' rel='noopener noreferrer' target='_blank'>GAA</a>
FV0	LAMA2	0.322149	4.98321e-53	3.86114	2.88831	0.779	0.75	<a href='http://www.genecards.org/cgi-bin/carddisp.pl?gene=LAMA2' rel='noopener noreferrer' target='_blank'>LAMA2</a>
FV0	MARK1	0.319	1.85083e-51	0.75897	0.410034	0.344	0.239	<a href='http://www.genecards.org/cgi-bin/carddisp.pl?gene=MARK1' rel='noopener noreferrer' target='_blank'>MARK1</a>
FV0	P4HA1	0.318518	1.20071e-40	1.85946	1.29298	0.629	0.591	<a href='http://www.genecards.org/cgi-bin/carddisp.pl?gene=P4HA1' rel='noopener noreferrer' target='_blank'>P4HA1</a>
FV0	FKBP7	0.317953	3.14209e-58	3.42761	2.55186	0.797	0.778	<a href='http://www.genecards.org/cgi-bin/carddisp.pl?gene=FKBP7' rel='noopener noreferrer' target='_blank'>FKBP7</a>
FV0	CD200	0.317893	1.71918e-78	7.83382	6.08685	0.868	0.808	<a href='http://www.genecards.org/cgi-bin/carddisp.pl?gene=CD200' rel='noopener noreferrer' target='_blank'>CD200</a>
FV0	ABCA8B	0.317769	7.87026e-47	1.70799	1.17265	0.543	0.443	<a href='http://www.genecards.org/cgi-bin/carddisp.pl?gene=ABCA8B' rel='noopener noreferrer' target='_blank'>ABCA8B</a>
FV0	SNHG18	0.315293	5.88199e-49	2.85514	2.09833	0.749	0.712	<a href='http://www.genecards.org/cgi-bin/carddisp.pl?gene=SNHG18' rel='noopener noreferrer' target='_blank'>SNHG18</a>
FV0	HOXB4	0.315045	2.15879e-33	1.10638	0.69316	0.442	0.367	<a href='http://www.genecards.org/cgi-bin/carddisp.pl?gene=HOXB4' rel='noopener noreferrer' target='_blank'>HOXB4</a>
FV0	RNF144A	0.314906	1.08701e-67	0.536909	0.235526	0.286	0.167	<a href='http://www.genecards.org/cgi-bin/carddisp.pl?gene=RNF144A' rel='noopener noreferrer' target='_blank'>RNF144A</a>
FV0	PTGFR	0.314644	8.4125e-42	0.676243	0.347782	0.277	0.182	<a href='http://www.genecards.org/cgi-bin/carddisp.pl?gene=PTGFR' rel='noopener noreferrer' target='_blank'>PTGFR</a>
FV0	TMED3	0.312961	9.09367e-67	4.85437	3.7127	0.857	0.833	<a href='http://www.genecards.org/cgi-bin/carddisp.pl?gene=TMED3' rel='noopener noreferrer' target='_blank'>TMED3</a>
FV0	PDLIM2	0.311905	2.81844e-62	3.70158	2.78749	0.791	0.739	<a href='http://www.genecards.org/cgi-bin/carddisp.pl?gene=PDLIM2' rel='noopener noreferrer' target='_blank'>PDLIM2</a>
FV0	ITGA1	0.308849	5.55036e-54	0.51684	0.224523	0.264	0.16	<a href='http://www.genecards.org/cgi-bin/carddisp.pl?gene=ITGA1' rel='noopener noreferrer' target='_blank'>ITGA1</a>
FV0	LRRN1	0.308801	3.31124e-103	0.319918	0.0655857	0.154	0.037	<a href='http://www.genecards.org/cgi-bin/carddisp.pl?gene=LRRN1' rel='noopener noreferrer' target='_blank'>LRRN1</a>
FV0	PHLDA1	0.306886	1.08641e-08	3.3208	2.49287	0.621	0.627	<a href='http://www.genecards.org/cgi-bin/carddisp.pl?gene=PHLDA1' rel='noopener noreferrer' target='_blank'>PHLDA1</a>
FV0	PHEX	0.306153	2.56477e-29	0.690634	0.367377	0.211	0.135	<a href='http://www.genecards.org/cgi-bin/carddisp.pl?gene=PHEX' rel='noopener noreferrer' target='_blank'>PHEX</a>
FV0	CDK14	0.305809	4.827e-43	1.26691	0.833902	0.525	0.459	<a href='http://www.genecards.org/cgi-bin/carddisp.pl?gene=CDK14' rel='noopener noreferrer' target='_blank'>CDK14</a>
FV0	PDGFRA	0.304609	1.93631e-60	4.09748	3.12723	0.799	0.76	<a href='http://www.genecards.org/cgi-bin/carddisp.pl?gene=PDGFRA' rel='noopener noreferrer' target='_blank'>PDGFRA</a>
FV0	FOXP2	0.30356	2.3767e-44	2.49157	1.82905	0.69	0.648	<a href='http://www.genecards.org/cgi-bin/carddisp.pl?gene=FOXP2' rel='noopener noreferrer' target='_blank'>FOXP2</a>
FV0	OXCT1	0.302194	6.11475e-39	2.30837	1.68315	0.694	0.678	<a href='http://www.genecards.org/cgi-bin/carddisp.pl?gene=OXCT1' rel='noopener noreferrer' target='_blank'>OXCT1</a>
FV0	PCDH7	0.302102	8.65834e-38	2.6227	1.93826	0.667	0.623	<a href='http://www.genecards.org/cgi-bin/carddisp.pl?gene=PCDH7' rel='noopener noreferrer' target='_blank'>PCDH7</a>
FV0	THY1	0.30111	2.05054e-26	1.45512	0.992647	0.418	0.339	<a href='http://www.genecards.org/cgi-bin/carddisp.pl?gene=THY1' rel='noopener noreferrer' target='_blank'>THY1</a>
FV0	SORCS2	0.299213	6.31104e-46	0.842568	0.497447	0.387	0.285	<a href='http://www.genecards.org/cgi-bin/carddisp.pl?gene=SORCS2' rel='noopener noreferrer' target='_blank'>SORCS2</a>
FV0	GPLD1	0.297568	3.43107e-79	0.335343	0.0864653	0.173	0.064	<a href='http://www.genecards.org/cgi-bin/carddisp.pl?gene=GPLD1' rel='noopener noreferrer' target='_blank'>GPLD1</a>
FV0	TMEM47	0.296762	3.04876e-40	1.07255	0.687215	0.478	0.4	<a href='http://www.genecards.org/cgi-bin/carddisp.pl?gene=TMEM47' rel='noopener noreferrer' target='_blank'>TMEM47</a>
FV0	DNAJC3	0.294636	5.07996e-56	5.51414	4.31083	0.876	0.876	<a href='http://www.genecards.org/cgi-bin/carddisp.pl?gene=DNAJC3' rel='noopener noreferrer' target='_blank'>DNAJC3</a>
FV0	DOCK10	0.293921	6.26239e-51	0.616243	0.31834	0.304	0.2	<a href='http://www.genecards.org/cgi-bin/carddisp.pl?gene=DOCK10' rel='noopener noreferrer' target='_blank'>DOCK10</a>
FV0	HSP90B1	0.292033	6.87697e-81	14.1343	11.3609	0.959	0.955	<a href='http://www.genecards.org/cgi-bin/carddisp.pl?gene=HSP90B1' rel='noopener noreferrer' target='_blank'>HSP90B1</a>
FV0	GPC6	0.291036	1.25668e-41	2.67493	2.00357	0.716	0.678	<a href='http://www.genecards.org/cgi-bin/carddisp.pl?gene=GPC6' rel='noopener noreferrer' target='_blank'>GPC6</a>
FV0	ERGIC3	0.290791	1.86587e-46	2.86237	2.15731	0.762	0.757	<a href='http://www.genecards.org/cgi-bin/carddisp.pl?gene=ERGIC3' rel='noopener noreferrer' target='_blank'>ERGIC3</a>
FV0	COPZ2	0.290236	3.90054e-30	2.29367	1.69346	0.703	0.698	<a href='http://www.genecards.org/cgi-bin/carddisp.pl?gene=COPZ2' rel='noopener noreferrer' target='_blank'>COPZ2</a>
FV0	HOXB8	0.289273	7.4274e-68	0.390505	0.13787	0.205	0.096	<a href='http://www.genecards.org/cgi-bin/carddisp.pl?gene=HOXB8' rel='noopener noreferrer' target='_blank'>HOXB8</a>
FV0	HFE	0.288343	1.88417e-39	0.746098	0.429778	0.378	0.291	<a href='http://www.genecards.org/cgi-bin/carddisp.pl?gene=HFE' rel='noopener noreferrer' target='_blank'>HFE</a>
FV0	TMEM64	0.288234	3.27551e-14	1.09761	0.71774	0.443	0.415	<a href='http://www.genecards.org/cgi-bin/carddisp.pl?gene=TMEM64' rel='noopener noreferrer' target='_blank'>TMEM64</a>
FV0	PLXDC2	0.286873	3.93528e-55	4.93182	3.86217	0.827	0.816	<a href='http://www.genecards.org/cgi-bin/carddisp.pl?gene=PLXDC2' rel='noopener noreferrer' target='_blank'>PLXDC2</a>
FV0	CDH11	0.285562	8.06156e-23	1.68239	1.2007	0.514	0.455	<a href='http://www.genecards.org/cgi-bin/carddisp.pl?gene=CDH11' rel='noopener noreferrer' target='_blank'>CDH11</a>
FV0	ITM2B	0.284717	2.95741e-146	33.3286	27.1804	0.991	0.983	<a href='http://www.genecards.org/cgi-bin/carddisp.pl?gene=ITM2B' rel='noopener noreferrer' target='_blank'>ITM2B</a>
FV0	STEAP4	0.283566	1.11373e-52	1.29494	0.885425	0.422	0.297	<a href='http://www.genecards.org/cgi-bin/carddisp.pl?gene=STEAP4' rel='noopener noreferrer' target='_blank'>STEAP4</a>
FV0	TMSB10	0.282884	2.34039e-62	6.6212	5.26422	0.888	0.838	<a href='http://www.genecards.org/cgi-bin/carddisp.pl?gene=TMSB10' rel='noopener noreferrer' target='_blank'>TMSB10</a>
FV0	EVA1B	0.280293	1.39498e-35	1.98585	1.45862	0.643	0.594	<a href='http://www.genecards.org/cgi-bin/carddisp.pl?gene=EVA1B' rel='noopener noreferrer' target='_blank'>EVA1B</a>
FV0	SLIT2	0.279901	4.77411e-38	0.814518	0.494524	0.331	0.238	<a href='http://www.genecards.org/cgi-bin/carddisp.pl?gene=SLIT2' rel='noopener noreferrer' target='_blank'>SLIT2</a>
FV0	AI646519	0.279303	1.05891e-96	0.266755	0.0437923	0.133	0.027	<a href='http://www.genecards.org/cgi-bin/carddisp.pl?gene=AI646519' rel='noopener noreferrer' target='_blank'>AI646519</a>
FV0	KAZALD1	0.279078	7.03026e-31	1.37779	0.959574	0.52	0.46	<a href='http://www.genecards.org/cgi-bin/carddisp.pl?gene=KAZALD1' rel='noopener noreferrer' target='_blank'>KAZALD1</a>
FV0	GRN	0.278671	1.31254e-47	3.29008	2.53653	0.784	0.77	<a href='http://www.genecards.org/cgi-bin/carddisp.pl?gene=GRN' rel='noopener noreferrer' target='_blank'>GRN</a>
FV0	ADAMTS15	0.27824	1.9071e-47	0.738271	0.433372	0.319	0.209	<a href='http://www.genecards.org/cgi-bin/carddisp.pl?gene=ADAMTS15' rel='noopener noreferrer' target='_blank'>ADAMTS15</a>
FV0	SCARF2	0.278219	1.59549e-43	1.53459	1.09004	0.581	0.504	<a href='http://www.genecards.org/cgi-bin/carddisp.pl?gene=SCARF2' rel='noopener noreferrer' target='_blank'>SCARF2</a>
FV0	GADD45G	0.277688	4.31032e-14	2.91818	2.23215	0.579	0.552	<a href='http://www.genecards.org/cgi-bin/carddisp.pl?gene=GADD45G' rel='noopener noreferrer' target='_blank'>GADD45G</a>
FV0	GM2A	0.276982	1.27828e-30	1.78652	1.29976	0.624	0.598	<a href='http://www.genecards.org/cgi-bin/carddisp.pl?gene=GM2A' rel='noopener noreferrer' target='_blank'>GM2A</a>
FV0	COL4A3	0.275736	8.37416e-33	1.03119	0.677823	0.398	0.308	<a href='http://www.genecards.org/cgi-bin/carddisp.pl?gene=COL4A3' rel='noopener noreferrer' target='_blank'>COL4A3</a>
FV0	SLC1A3	0.274651	2.1702e-44	0.63494	0.351523	0.299	0.196	<a href='http://www.genecards.org/cgi-bin/carddisp.pl?gene=SLC1A3' rel='noopener noreferrer' target='_blank'>SLC1A3</a>
FV0	TCN2	0.274453	6.0889e-31	1.32026	0.918308	0.538	0.485	<a href='http://www.genecards.org/cgi-bin/carddisp.pl?gene=TCN2' rel='noopener noreferrer' target='_blank'>TCN2</a>
FV0	SGIP1	0.273661	1.31458e-57	0.440022	0.191212	0.233	0.127	<a href='http://www.genecards.org/cgi-bin/carddisp.pl?gene=SGIP1' rel='noopener noreferrer' target='_blank'>SGIP1</a>
FV0	MYL12B	0.273564	4.20896e-30	4.10906	3.22659	0.832	0.824	<a href='http://www.genecards.org/cgi-bin/carddisp.pl?gene=MYL12B' rel='noopener noreferrer' target='_blank'>MYL12B</a>
FV0	PRRX1	0.273541	8.20998e-42	5.64817	4.49994	0.83	0.815	<a href='http://www.genecards.org/cgi-bin/carddisp.pl?gene=PRRX1' rel='noopener noreferrer' target='_blank'>PRRX1</a>
FV0	MYL9	0.272831	1.25113e-52	2.22276	1.66746	0.629	0.539	<a href='http://www.genecards.org/cgi-bin/carddisp.pl?gene=MYL9' rel='noopener noreferrer' target='_blank'>MYL9</a>
FV0	MANF	0.270676	1.85392e-09	4.72717	3.74743	0.776	0.786	<a href='http://www.genecards.org/cgi-bin/carddisp.pl?gene=MANF' rel='noopener noreferrer' target='_blank'>MANF</a>
FV0	IDH2	0.269709	8.04428e-33	1.07981	0.725175	0.497	0.438	<a href='http://www.genecards.org/cgi-bin/carddisp.pl?gene=IDH2' rel='noopener noreferrer' target='_blank'>IDH2</a>
FV0	CCBE1	0.269471	3.75586e-24	0.562157	0.296002	0.209	0.141	<a href='http://www.genecards.org/cgi-bin/carddisp.pl?gene=CCBE1' rel='noopener noreferrer' target='_blank'>CCBE1</a>
FV0	SLC38A2	0.267222	4.06376e-34	3.71011	2.91371	0.791	0.789	<a href='http://www.genecards.org/cgi-bin/carddisp.pl?gene=SLC38A2' rel='noopener noreferrer' target='_blank'>SLC38A2</a>
FV0	FBLIM1	0.266146	1.00059e-33	1.88492	1.39892	0.584	0.504	<a href='http://www.genecards.org/cgi-bin/carddisp.pl?gene=FBLIM1' rel='noopener noreferrer' target='_blank'>FBLIM1</a>
FV0	SEPW1	0.265715	2.48523e-65	7.23515	5.84989	0.915	0.897	<a href='http://www.genecards.org/cgi-bin/carddisp.pl?gene=SEPW1' rel='noopener noreferrer' target='_blank'>SEPW1</a>
FV0	PAQR6	0.264041	2.13986e-36	0.699344	0.415132	0.333	0.24	<a href='http://www.genecards.org/cgi-bin/carddisp.pl?gene=PAQR6' rel='noopener noreferrer' target='_blank'>PAQR6</a>
FV0	TNFSF12	0.262786	8.48914e-28	2.04282	1.53612	0.686	0.685	<a href='http://www.genecards.org/cgi-bin/carddisp.pl?gene=TNFSF12' rel='noopener noreferrer' target='_blank'>TNFSF12</a>
FV0	RUNX1T1	0.262731	1.70192e-16	1.00593	0.671961	0.404	0.357	<a href='http://www.genecards.org/cgi-bin/carddisp.pl?gene=RUNX1T1' rel='noopener noreferrer' target='_blank'>RUNX1T1</a>
FV0	LAPTM4B	0.262298	4.62819e-32	0.595023	0.329865	0.326	0.25	<a href='http://www.genecards.org/cgi-bin/carddisp.pl?gene=LAPTM4B' rel='noopener noreferrer' target='_blank'>LAPTM4B</a>
FV0	HTRA1	0.261242	4.74666e-60	4.84222	3.87457	0.816	0.788	<a href='http://www.genecards.org/cgi-bin/carddisp.pl?gene=HTRA1' rel='noopener noreferrer' target='_blank'>HTRA1</a>
FV0	OAT	0.261208	8.10379e-70	4.61495	3.68505	0.852	0.853	<a href='http://www.genecards.org/cgi-bin/carddisp.pl?gene=OAT' rel='noopener noreferrer' target='_blank'>OAT</a>
FV0	AFF3	0.26048	2.08693e-20	0.983245	0.655633	0.429	0.381	<a href='http://www.genecards.org/cgi-bin/carddisp.pl?gene=AFF3' rel='noopener noreferrer' target='_blank'>AFF3</a>
FV0	PPIB	0.2571	8.02532e-80	10.4702	8.59792	0.949	0.942	<a href='http://www.genecards.org/cgi-bin/carddisp.pl?gene=PPIB' rel='noopener noreferrer' target='_blank'>PPIB</a>
FV0	3632451O06RIK	0.255639	1.80803e-34	0.788245	0.497863	0.387	0.302	<a href='http://www.genecards.org/cgi-bin/carddisp.pl?gene=3632451O06RIK' rel='noopener noreferrer' target='_blank'>3632451O06RIK</a>
FV0	PDGFD	0.254535	4.95174e-34	0.658184	0.389985	0.353	0.274	<a href='http://www.genecards.org/cgi-bin/carddisp.pl?gene=PDGFD' rel='noopener noreferrer' target='_blank'>PDGFD</a>
FV0	SDF4	0.253375	1.3254e-48	3.54514	2.81306	0.814	0.824	<a href='http://www.genecards.org/cgi-bin/carddisp.pl?gene=SDF4' rel='noopener noreferrer' target='_blank'>SDF4</a>
FV0	ARHGDIB	0.25301	2.79931e-13	0.730498	0.452137	0.306	0.257	<a href='http://www.genecards.org/cgi-bin/carddisp.pl?gene=ARHGDIB' rel='noopener noreferrer' target='_blank'>ARHGDIB</a>
FV0	ITIH2	0.251373	2.87868e-43	0.48585	0.248258	0.267	0.173	<a href='http://www.genecards.org/cgi-bin/carddisp.pl?gene=ITIH2' rel='noopener noreferrer' target='_blank'>ITIH2</a>
FV0	MN1	0.251353	7.40651e-22	1.05928	0.730017	0.467	0.418	<a href='http://www.genecards.org/cgi-bin/carddisp.pl?gene=MN1' rel='noopener noreferrer' target='_blank'>MN1</a>
FV0	FZD2	0.251052	7.44102e-25	1.61519	1.1975	0.584	0.55	<a href='http://www.genecards.org/cgi-bin/carddisp.pl?gene=FZD2' rel='noopener noreferrer' target='_blank'>FZD2</a>
FV0	ARPC1B	-0.250019	1.18937e-62	4.17842	5.15829	0.834	0.891	<a href='http://www.genecards.org/cgi-bin/carddisp.pl?gene=ARPC1B' rel='noopener noreferrer' target='_blank'>ARPC1B</a>
FV0	RPL23A	-0.25129	7.45315e-76	6.659	8.11628	0.893	0.923	<a href='http://www.genecards.org/cgi-bin/carddisp.pl?gene=RPL23A' rel='noopener noreferrer' target='_blank'>RPL23A</a>
FV0	NFE2L2	-0.251725	7.93519e-64	1.02891	1.41568	0.478	0.636	<a href='http://www.genecards.org/cgi-bin/carddisp.pl?gene=NFE2L2' rel='noopener noreferrer' target='_blank'>NFE2L2</a>
FV0	ASAP2	-0.252103	5.24374e-130	0.210976	0.442202	0.131	0.304	<a href='http://www.genecards.org/cgi-bin/carddisp.pl?gene=ASAP2' rel='noopener noreferrer' target='_blank'>ASAP2</a>
FV0	NINJ1	-0.252327	4.64272e-58	0.53722	0.831024	0.301	0.441	<a href='http://www.genecards.org/cgi-bin/carddisp.pl?gene=NINJ1' rel='noopener noreferrer' target='_blank'>NINJ1</a>
FV0	LGALS3	-0.252377	8.61512e-110	0.0406485	0.239587	0.023	0.114	<a href='http://www.genecards.org/cgi-bin/carddisp.pl?gene=LGALS3' rel='noopener noreferrer' target='_blank'>LGALS3</a>
FV0	MBNL1	-0.252516	1.28634e-35	5.16492	6.34416	0.863	0.918	<a href='http://www.genecards.org/cgi-bin/carddisp.pl?gene=MBNL1' rel='noopener noreferrer' target='_blank'>MBNL1</a>
FV0	RPL26	-0.253142	2.1372e-80	12.86	15.5183	0.947	0.96	<a href='http://www.genecards.org/cgi-bin/carddisp.pl?gene=RPL26' rel='noopener noreferrer' target='_blank'>RPL26</a>
FV0	ODC1	-0.254499	9.7067e-54	0.475787	0.760497	0.27	0.404	<a href='http://www.genecards.org/cgi-bin/carddisp.pl?gene=ODC1' rel='noopener noreferrer' target='_blank'>ODC1</a>
FV0	RPS2	-0.254781	1.30658e-94	19.0568	22.9309	0.972	0.977	<a href='http://www.genecards.org/cgi-bin/carddisp.pl?gene=RPS2' rel='noopener noreferrer' target='_blank'>RPS2</a>
FV0	RPS14	-0.255016	2.78596e-79	12.2217	14.7781	0.944	0.956	<a href='http://www.genecards.org/cgi-bin/carddisp.pl?gene=RPS14' rel='noopener noreferrer' target='_blank'>RPS14</a>
FV0	KLF7	-0.255037	3.14944e-57	1.30905	1.75554	0.502	0.657	<a href='http://www.genecards.org/cgi-bin/carddisp.pl?gene=KLF7' rel='noopener noreferrer' target='_blank'>KLF7</a>
FV0	TRPS1	-0.255719	8.70043e-80	0.396153	0.66691	0.216	0.368	<a href='http://www.genecards.org/cgi-bin/carddisp.pl?gene=TRPS1' rel='noopener noreferrer' target='_blank'>TRPS1</a>
FV0	METRNL	-0.255883	6.99565e-63	0.322622	0.579298	0.197	0.326	<a href='http://www.genecards.org/cgi-bin/carddisp.pl?gene=METRNL' rel='noopener noreferrer' target='_blank'>METRNL</a>
FV0	RPL19	-0.256315	1.86194e-91	16.635	20.0637	0.963	0.971	<a href='http://www.genecards.org/cgi-bin/carddisp.pl?gene=RPL19' rel='noopener noreferrer' target='_blank'>RPL19</a>
FV0	TAGLN2	-0.256362	4.57714e-28	3.7193	4.63703	0.783	0.843	<a href='http://www.genecards.org/cgi-bin/carddisp.pl?gene=TAGLN2' rel='noopener noreferrer' target='_blank'>TAGLN2</a>
FV0	H3F3B	-0.256608	2.42565e-43	10.1496	12.32	0.941	0.966	<a href='http://www.genecards.org/cgi-bin/carddisp.pl?gene=H3F3B' rel='noopener noreferrer' target='_blank'>H3F3B</a>
FV0	LIMS2	-0.256675	3.32353e-136	0.0788682	0.288948	0.049	0.177	<a href='http://www.genecards.org/cgi-bin/carddisp.pl?gene=LIMS2' rel='noopener noreferrer' target='_blank'>LIMS2</a>
FV0	RPL13	-0.257768	1.65073e-88	14.99	18.118	0.952	0.966	<a href='http://www.genecards.org/cgi-bin/carddisp.pl?gene=RPL13' rel='noopener noreferrer' target='_blank'>RPL13</a>
FV0	KRAS	-0.258307	5.43453e-78	0.868996	1.23546	0.411	0.58	<a href='http://www.genecards.org/cgi-bin/carddisp.pl?gene=KRAS' rel='noopener noreferrer' target='_blank'>KRAS</a>
FV0	PCDH19	-0.260007	1.42071e-87	0.216464	0.456697	0.101	0.226	<a href='http://www.genecards.org/cgi-bin/carddisp.pl?gene=PCDH19' rel='noopener noreferrer' target='_blank'>PCDH19</a>
FV0	PI15	-0.260448	6.3e-15	1.54109	2.04385	0.478	0.548	<a href='http://www.genecards.org/cgi-bin/carddisp.pl?gene=PI15' rel='noopener noreferrer' target='_blank'>PI15</a>
FV0	BAG1	-0.260884	1.09974e-70	1.42887	1.9103	0.582	0.714	<a href='http://www.genecards.org/cgi-bin/carddisp.pl?gene=BAG1' rel='noopener noreferrer' target='_blank'>BAG1</a>
FV0	SAMHD1	-0.261019	7.3031e-60	0.396508	0.673469	0.224	0.357	<a href='http://www.genecards.org/cgi-bin/carddisp.pl?gene=SAMHD1' rel='noopener noreferrer' target='_blank'>SAMHD1</a>
FV0	DIAPH1	-0.261085	4.69617e-96	0.369861	0.641613	0.22	0.39	<a href='http://www.genecards.org/cgi-bin/carddisp.pl?gene=DIAPH1' rel='noopener noreferrer' target='_blank'>DIAPH1</a>
FV0	KCNJ15	-0.261097	7.4712e-91	0.0465334	0.254154	0.022	0.1	<a href='http://www.genecards.org/cgi-bin/carddisp.pl?gene=KCNJ15' rel='noopener noreferrer' target='_blank'>KCNJ15</a>
FV0	PDE8A	-0.261294	2.97931e-178	0.02819	0.23234	0.021	0.144	<a href='http://www.genecards.org/cgi-bin/carddisp.pl?gene=PDE8A' rel='noopener noreferrer' target='_blank'>PDE8A</a>
FV0	GJA1	-0.261487	6.88317e-79	0.233859	0.479043	0.121	0.248	<a href='http://www.genecards.org/cgi-bin/carddisp.pl?gene=GJA1' rel='noopener noreferrer' target='_blank'>GJA1</a>
FV0	PRKCDBP	-0.26163	4.2725e-55	2.92713	3.70797	0.762	0.84	<a href='http://www.genecards.org/cgi-bin/carddisp.pl?gene=PRKCDBP' rel='noopener noreferrer' target='_blank'>PRKCDBP</a>
FV0	ATP1B1	-0.26196	1.83577e-54	0.388331	0.664756	0.171	0.287	<a href='http://www.genecards.org/cgi-bin/carddisp.pl?gene=ATP1B1' rel='noopener noreferrer' target='_blank'>ATP1B1</a>
FV0	OASL2	-0.262025	4.70915e-43	0.18428	0.420142	0.111	0.197	<a href='http://www.genecards.org/cgi-bin/carddisp.pl?gene=OASL2' rel='noopener noreferrer' target='_blank'>OASL2</a>
FV0	KITL	-0.262179	4.11457e-46	0.354349	0.624256	0.14	0.241	<a href='http://www.genecards.org/cgi-bin/carddisp.pl?gene=KITL' rel='noopener noreferrer' target='_blank'>KITL</a>
FV0	RPS5	-0.262272	2.4563e-75	14.0139	17.0072	0.938	0.957	<a href='http://www.genecards.org/cgi-bin/carddisp.pl?gene=RPS5' rel='noopener noreferrer' target='_blank'>RPS5</a>
FV0	PMP22	-0.263205	8.25301e-49	4.16538	5.19919	0.834	0.887	<a href='http://www.genecards.org/cgi-bin/carddisp.pl?gene=PMP22' rel='noopener noreferrer' target='_blank'>PMP22</a>
FV0	WNT2	-0.263252	1.67137e-196	0.0102761	0.212514	0.005	0.113	<a href='http://www.genecards.org/cgi-bin/carddisp.pl?gene=WNT2' rel='noopener noreferrer' target='_blank'>WNT2</a>
FV0	DLX5	-0.263308	4.15326e-101	0.0922443	0.310941	0.053	0.162	<a href='http://www.genecards.org/cgi-bin/carddisp.pl?gene=DLX5' rel='noopener noreferrer' target='_blank'>DLX5</a>
FV0	FLNA	-0.263329	1.0079e-56	1.7806	2.3374	0.607	0.741	<a href='http://www.genecards.org/cgi-bin/carddisp.pl?gene=FLNA' rel='noopener noreferrer' target='_blank'>FLNA</a>
FV0	TXN1	-0.263833	5.02824e-61	2.60978	3.33414	0.735	0.828	<a href='http://www.genecards.org/cgi-bin/carddisp.pl?gene=TXN1' rel='noopener noreferrer' target='_blank'>TXN1</a>
FV0	YBX1	-0.264415	7.40982e-83	6.16237	7.60307	0.864	0.916	<a href='http://www.genecards.org/cgi-bin/carddisp.pl?gene=YBX1' rel='noopener noreferrer' target='_blank'>YBX1</a>
FV0	FGF2	-0.264511	1.30124e-52	0.365156	0.639864	0.222	0.343	<a href='http://www.genecards.org/cgi-bin/carddisp.pl?gene=FGF2' rel='noopener noreferrer' target='_blank'>FGF2</a>
FV0	ATP1A1	-0.265091	1.55361e-99	0.565719	0.881543	0.318	0.506	<a href='http://www.genecards.org/cgi-bin/carddisp.pl?gene=ATP1A1' rel='noopener noreferrer' target='_blank'>ATP1A1</a>
FV0	MPP6	-0.265178	1.47118e-61	0.844722	1.21696	0.327	0.482	<a href='http://www.genecards.org/cgi-bin/carddisp.pl?gene=MPP6' rel='noopener noreferrer' target='_blank'>MPP6</a>
FV0	MAFF	-0.265668	1.23924e-134	0.172374	0.409419	0.106	0.27	<a href='http://www.genecards.org/cgi-bin/carddisp.pl?gene=MAFF' rel='noopener noreferrer' target='_blank'>MAFF</a>
FV0	MAN1A	-0.265857	5.12231e-22	1.15824	1.59496	0.469	0.556	<a href='http://www.genecards.org/cgi-bin/carddisp.pl?gene=MAN1A' rel='noopener noreferrer' target='_blank'>MAN1A</a>
FV0	IRF7	-0.266337	1.1779e-77	0.0718274	0.289141	0.045	0.132	<a href='http://www.genecards.org/cgi-bin/carddisp.pl?gene=IRF7' rel='noopener noreferrer' target='_blank'>IRF7</a>
FV0	ARID5B	-0.267047	1.58943e-57	0.771079	1.13121	0.369	0.519	<a href='http://www.genecards.org/cgi-bin/carddisp.pl?gene=ARID5B' rel='noopener noreferrer' target='_blank'>ARID5B</a>
FV0	MEDAG	-0.267119	7.49009e-28	1.61903	2.15175	0.551	0.641	<a href='http://www.genecards.org/cgi-bin/carddisp.pl?gene=MEDAG' rel='noopener noreferrer' target='_blank'>MEDAG</a>
FV0	PERP	-0.267662	6.74011e-142	0.057039	0.272522	0.032	0.149	<a href='http://www.genecards.org/cgi-bin/carddisp.pl?gene=PERP' rel='noopener noreferrer' target='_blank'>PERP</a>
FV0	RPL36	-0.267723	1.91101e-82	9.10007	11.1595	0.928	0.947	<a href='http://www.genecards.org/cgi-bin/carddisp.pl?gene=RPL36' rel='noopener noreferrer' target='_blank'>RPL36</a>
FV0	RAP1B	-0.268468	4.3544e-73	1.76638	2.33218	0.654	0.775	<a href='http://www.genecards.org/cgi-bin/carddisp.pl?gene=RAP1B' rel='noopener noreferrer' target='_blank'>RAP1B</a>
FV0	ALDH3A1	-0.268715	1.79952e-55	0.169071	0.40842	0.094	0.186	<a href='http://www.genecards.org/cgi-bin/carddisp.pl?gene=ALDH3A1' rel='noopener noreferrer' target='_blank'>ALDH3A1</a>
FV0	SH3KBP1	-0.269526	2.01152e-93	0.343631	0.619629	0.197	0.359	<a href='http://www.genecards.org/cgi-bin/carddisp.pl?gene=SH3KBP1' rel='noopener noreferrer' target='_blank'>SH3KBP1</a>
FV0	RPL8	-0.270959	4.11365e-105	11.9959	14.681	0.93	0.96	<a href='http://www.genecards.org/cgi-bin/carddisp.pl?gene=RPL8' rel='noopener noreferrer' target='_blank'>RPL8</a>
FV0	KLF13	-0.272132	6.99551e-72	1.48443	2.00018	0.56	0.715	<a href='http://www.genecards.org/cgi-bin/carddisp.pl?gene=KLF13' rel='noopener noreferrer' target='_blank'>KLF13</a>
FV0	TUBB6	-0.272866	2.68808e-98	0.350707	0.631931	0.195	0.361	<a href='http://www.genecards.org/cgi-bin/carddisp.pl?gene=TUBB6' rel='noopener noreferrer' target='_blank'>TUBB6</a>
FV0	MSX1	-0.273923	2.85292e-124	0.208939	0.461718	0.11	0.269	<a href='http://www.genecards.org/cgi-bin/carddisp.pl?gene=MSX1' rel='noopener noreferrer' target='_blank'>MSX1</a>
FV0	RPS26	-0.273947	1.08283e-100	9.98039	12.2765	0.938	0.952	<a href='http://www.genecards.org/cgi-bin/carddisp.pl?gene=RPS26' rel='noopener noreferrer' target='_blank'>RPS26</a>
FV0	CAST	-0.274019	1.22626e-79	0.832792	1.21616	0.415	0.582	<a href='http://www.genecards.org/cgi-bin/carddisp.pl?gene=CAST' rel='noopener noreferrer' target='_blank'>CAST</a>
FV0	PLA2G4A	-0.274147	2.63698e-80	0.589051	0.921606	0.297	0.463	<a href='http://www.genecards.org/cgi-bin/carddisp.pl?gene=PLA2G4A' rel='noopener noreferrer' target='_blank'>PLA2G4A</a>
FV0	PENK	-0.274445	0.00555641	0.30233	0.575205	0.138	0.168	<a href='http://www.genecards.org/cgi-bin/carddisp.pl?gene=PENK' rel='noopener noreferrer' target='_blank'>PENK</a>
FV0	ZYX	-0.274488	1.83766e-46	1.22487	1.69113	0.487	0.616	<a href='http://www.genecards.org/cgi-bin/carddisp.pl?gene=ZYX' rel='noopener noreferrer' target='_blank'>ZYX</a>
FV0	ABLIM1	-0.275142	2.9559e-31	2.07247	2.71803	0.636	0.73	<a href='http://www.genecards.org/cgi-bin/carddisp.pl?gene=ABLIM1' rel='noopener noreferrer' target='_blank'>ABLIM1</a>
FV0	GNB1	-0.275171	1.19082e-84	2.47834	3.20927	0.737	0.844	<a href='http://www.genecards.org/cgi-bin/carddisp.pl?gene=GNB1' rel='noopener noreferrer' target='_blank'>GNB1</a>
FV0	CLIC1	-0.275388	2.53274e-81	2.37518	3.08505	0.721	0.828	<a href='http://www.genecards.org/cgi-bin/carddisp.pl?gene=CLIC1' rel='noopener noreferrer' target='_blank'>CLIC1</a>
FV0	GAB2	-0.275833	7.73962e-97	0.382307	0.673549	0.217	0.385	<a href='http://www.genecards.org/cgi-bin/carddisp.pl?gene=GAB2' rel='noopener noreferrer' target='_blank'>GAB2</a>
FV0	RPL5	-0.27644	3.26016e-75	6.35956	7.91392	0.879	0.917	<a href='http://www.genecards.org/cgi-bin/carddisp.pl?gene=RPL5' rel='noopener noreferrer' target='_blank'>RPL5</a>
FV0	S100A13	-0.276496	1.265e-59	2.76971	3.56607	0.758	0.831	<a href='http://www.genecards.org/cgi-bin/carddisp.pl?gene=S100A13' rel='noopener noreferrer' target='_blank'>S100A13</a>
FV0	RPL29	-0.277015	6.09421e-74	5.75175	7.18099	0.873	0.919	<a href='http://www.genecards.org/cgi-bin/carddisp.pl?gene=RPL29' rel='noopener noreferrer' target='_blank'>RPL29</a>
FV0	RBM3	-0.277526	3.53576e-52	3.28587	4.19496	0.751	0.841	<a href='http://www.genecards.org/cgi-bin/carddisp.pl?gene=RBM3' rel='noopener noreferrer' target='_blank'>RBM3</a>
FV0	IGFBP5	-0.27761	1	18.1567	22.2215	0.712	0.677	<a href='http://www.genecards.org/cgi-bin/carddisp.pl?gene=IGFBP5' rel='noopener noreferrer' target='_blank'>IGFBP5</a>
FV0	DDIT4L	-0.278316	3.9059e-131	0.0572842	0.282252	0.033	0.144	<a href='http://www.genecards.org/cgi-bin/carddisp.pl?gene=DDIT4L' rel='noopener noreferrer' target='_blank'>DDIT4L</a>
FV0	NES	-0.278981	2.36201e-123	0.0592149	0.285185	0.039	0.15	<a href='http://www.genecards.org/cgi-bin/carddisp.pl?gene=NES' rel='noopener noreferrer' target='_blank'>NES</a>
FV0	BHLHE40	-0.279441	4.52849e-40	1.27847	1.76544	0.462	0.584	<a href='http://www.genecards.org/cgi-bin/carddisp.pl?gene=BHLHE40' rel='noopener noreferrer' target='_blank'>BHLHE40</a>
FV0	YWHAH	-0.279949	7.76104e-72	1.37506	1.88368	0.57	0.719	<a href='http://www.genecards.org/cgi-bin/carddisp.pl?gene=YWHAH' rel='noopener noreferrer' target='_blank'>YWHAH</a>
FV0	LRRFIP1	-0.280396	6.47363e-71	0.7498	1.12518	0.377	0.535	<a href='http://www.genecards.org/cgi-bin/carddisp.pl?gene=LRRFIP1' rel='noopener noreferrer' target='_blank'>LRRFIP1</a>
FV0	MMP14	-0.281096	1.87048e-60	0.927078	1.34163	0.414	0.558	<a href='http://www.genecards.org/cgi-bin/carddisp.pl?gene=MMP14' rel='noopener noreferrer' target='_blank'>MMP14</a>
FV0	RPL4	-0.281171	9.962e-73	3.90881	4.96509	0.813	0.891	<a href='http://www.genecards.org/cgi-bin/carddisp.pl?gene=RPL4' rel='noopener noreferrer' target='_blank'>RPL4</a>
FV0	RUNX1	-0.281555	2.05518e-30	0.477166	0.795501	0.214	0.306	<a href='http://www.genecards.org/cgi-bin/carddisp.pl?gene=RUNX1' rel='noopener noreferrer' target='_blank'>RUNX1</a>
FV0	OSR1	-0.282525	9.2326e-19	1.63846	2.20921	0.499	0.581	<a href='http://www.genecards.org/cgi-bin/carddisp.pl?gene=OSR1' rel='noopener noreferrer' target='_blank'>OSR1</a>
FV0	FILIP1L	-0.282901	7.79367e-54	0.858508	1.26113	0.375	0.517	<a href='http://www.genecards.org/cgi-bin/carddisp.pl?gene=FILIP1L' rel='noopener noreferrer' target='_blank'>FILIP1L</a>
FV0	RPLP1	-0.28314	1.14143e-98	21.8113	26.7577	0.968	0.976	<a href='http://www.genecards.org/cgi-bin/carddisp.pl?gene=RPLP1' rel='noopener noreferrer' target='_blank'>RPLP1</a>
FV0	RHOA	-0.283448	4.51676e-99	5.23668	6.59066	0.885	0.93	<a href='http://www.genecards.org/cgi-bin/carddisp.pl?gene=RHOA' rel='noopener noreferrer' target='_blank'>RHOA</a>
FV0	GM26532	-0.284488	3.70797e-55	0.59654	0.94455	0.223	0.353	<a href='http://www.genecards.org/cgi-bin/carddisp.pl?gene=GM26532' rel='noopener noreferrer' target='_blank'>GM26532</a>
FV0	MALAT1	-0.284544	8.50549e-24	373.637	455.317	0.997	0.999	<a href='http://www.genecards.org/cgi-bin/carddisp.pl?gene=MALAT1' rel='noopener noreferrer' target='_blank'>MALAT1</a>
FV0	DBN1	-0.285352	3.29942e-70	0.436654	0.750861	0.261	0.407	<a href='http://www.genecards.org/cgi-bin/carddisp.pl?gene=DBN1' rel='noopener noreferrer' target='_blank'>DBN1</a>
FV0	9930111J21RIK2	-0.28536	2.62635e-134	0.142623	0.39253	0.087	0.24	<a href='http://www.genecards.org/cgi-bin/carddisp.pl?gene=9930111J21RIK2' rel='noopener noreferrer' target='_blank'>9930111J21RIK2</a>
FV0	MCL1	-0.28594	8.44913e-62	2.146	2.83562	0.661	0.793	<a href='http://www.genecards.org/cgi-bin/carddisp.pl?gene=MCL1' rel='noopener noreferrer' target='_blank'>MCL1</a>
FV0	BOK	-0.286479	4.54644e-90	0.372374	0.67383	0.177	0.331	<a href='http://www.genecards.org/cgi-bin/carddisp.pl?gene=BOK' rel='noopener noreferrer' target='_blank'>BOK</a>
FV0	HSP90AA1	-0.286877	3.39939e-63	4.14288	5.2743	0.81	0.896	<a href='http://www.genecards.org/cgi-bin/carddisp.pl?gene=HSP90AA1' rel='noopener noreferrer' target='_blank'>HSP90AA1</a>
FV0	PISD.1	-0.289987	6.56104e-89	0.314358	0.606972	0.171	0.324	<a href='http://www.genecards.org/cgi-bin/carddisp.pl?gene=PISD.1' rel='noopener noreferrer' target='_blank'>PISD.1</a>
FV0	CADM3	-0.291418	1.73868e-192	0.00445926	0.2293	0.002	0.101	<a href='http://www.genecards.org/cgi-bin/carddisp.pl?gene=CADM3' rel='noopener noreferrer' target='_blank'>CADM3</a>
FV0	DSTN	-0.291427	3.6586e-59	5.01913	6.36651	0.878	0.925	<a href='http://www.genecards.org/cgi-bin/carddisp.pl?gene=DSTN' rel='noopener noreferrer' target='_blank'>DSTN</a>
FV0	NFE2L1	-0.291528	1.58256e-72	1.23765	1.73874	0.522	0.679	<a href='http://www.genecards.org/cgi-bin/carddisp.pl?gene=NFE2L1' rel='noopener noreferrer' target='_blank'>NFE2L1</a>
FV0	LAMA4	-0.291775	2.94143e-33	0.477936	0.809209	0.26	0.354	<a href='http://www.genecards.org/cgi-bin/carddisp.pl?gene=LAMA4' rel='noopener noreferrer' target='_blank'>LAMA4</a>
FV0	NFKBIZ	-0.292827	6.99994e-66	0.354675	0.65953	0.181	0.311	<a href='http://www.genecards.org/cgi-bin/carddisp.pl?gene=NFKBIZ' rel='noopener noreferrer' target='_blank'>NFKBIZ</a>
FV0	H2AFJ	-0.292909	3.31129e-49	1.20663	1.70336	0.482	0.62	<a href='http://www.genecards.org/cgi-bin/carddisp.pl?gene=H2AFJ' rel='noopener noreferrer' target='_blank'>H2AFJ</a>
FV0	DDR2	-0.295158	1.25333e-25	2.06042	2.7552	0.656	0.746	<a href='http://www.genecards.org/cgi-bin/carddisp.pl?gene=DDR2' rel='noopener noreferrer' target='_blank'>DDR2</a>
FV0	CFL1	-0.29732	1.18797e-87	3.04654	3.97263	0.758	0.853	<a href='http://www.genecards.org/cgi-bin/carddisp.pl?gene=CFL1' rel='noopener noreferrer' target='_blank'>CFL1</a>
FV0	HIST1H1C	-0.298032	1.36081e-32	0.466721	0.803283	0.222	0.319	<a href='http://www.genecards.org/cgi-bin/carddisp.pl?gene=HIST1H1C' rel='noopener noreferrer' target='_blank'>HIST1H1C</a>
FV0	CLIC4	-0.299088	1.10797e-66	1.76583	2.40298	0.621	0.739	<a href='http://www.genecards.org/cgi-bin/carddisp.pl?gene=CLIC4' rel='noopener noreferrer' target='_blank'>CLIC4</a>
FV0	RPLP0	-0.299988	9.1749e-98	9.95433	12.4863	0.905	0.937	<a href='http://www.genecards.org/cgi-bin/carddisp.pl?gene=RPLP0' rel='noopener noreferrer' target='_blank'>RPLP0</a>
FV0	KLF6	-0.303029	1.01317e-43	2.42097	3.22056	0.65	0.757	<a href='http://www.genecards.org/cgi-bin/carddisp.pl?gene=KLF6' rel='noopener noreferrer' target='_blank'>KLF6</a>
FV0	NR4A2	-0.304155	9.50099e-92	0.272501	0.57115	0.131	0.271	<a href='http://www.genecards.org/cgi-bin/carddisp.pl?gene=NR4A2' rel='noopener noreferrer' target='_blank'>NR4A2</a>
FV0	LDHA	-0.30427	2.35927e-72	2.10354	2.83223	0.678	0.794	<a href='http://www.genecards.org/cgi-bin/carddisp.pl?gene=LDHA' rel='noopener noreferrer' target='_blank'>LDHA</a>
FV0	SHISA4	-0.305092	1.28165e-90	0.421785	0.756612	0.241	0.402	<a href='http://www.genecards.org/cgi-bin/carddisp.pl?gene=SHISA4' rel='noopener noreferrer' target='_blank'>SHISA4</a>
FV0	AI607873	-0.305182	3.91521e-121	0.0725846	0.325258	0.039	0.15	<a href='http://www.genecards.org/cgi-bin/carddisp.pl?gene=AI607873' rel='noopener noreferrer' target='_blank'>AI607873</a>
FV0	SLC4A4	-0.305707	3.57532e-65	0.400361	0.73088	0.185	0.311	<a href='http://www.genecards.org/cgi-bin/carddisp.pl?gene=SLC4A4' rel='noopener noreferrer' target='_blank'>SLC4A4</a>
FV0	EIF4A1	-0.306471	4.31128e-85	2.31538	3.10005	0.702	0.829	<a href='http://www.genecards.org/cgi-bin/carddisp.pl?gene=EIF4A1' rel='noopener noreferrer' target='_blank'>EIF4A1</a>
FV0	TPT1	-0.307916	9.5645e-139	34.5889	43.0561	0.986	0.989	<a href='http://www.genecards.org/cgi-bin/carddisp.pl?gene=TPT1' rel='noopener noreferrer' target='_blank'>TPT1</a>
FV0	SAT1	-0.308087	1.27136e-33	3.18185	4.1774	0.738	0.817	<a href='http://www.genecards.org/cgi-bin/carddisp.pl?gene=SAT1' rel='noopener noreferrer' target='_blank'>SAT1</a>
FV0	RHOC	-0.309103	1.57123e-74	3.43365	4.49301	0.79	0.865	<a href='http://www.genecards.org/cgi-bin/carddisp.pl?gene=RHOC' rel='noopener noreferrer' target='_blank'>RHOC</a>
FV0	PSMD8	-0.31106	3.58864e-67	1.18852	1.71512	0.531	0.672	<a href='http://www.genecards.org/cgi-bin/carddisp.pl?gene=PSMD8' rel='noopener noreferrer' target='_blank'>PSMD8</a>
FV0	DAP	-0.311172	1.03302e-65	1.80345	2.47829	0.636	0.751	<a href='http://www.genecards.org/cgi-bin/carddisp.pl?gene=DAP' rel='noopener noreferrer' target='_blank'>DAP</a>
FV0	MEOX1	-0.312296	2.5306e-41	0.153432	0.432196	0.048	0.111	<a href='http://www.genecards.org/cgi-bin/carddisp.pl?gene=MEOX1' rel='noopener noreferrer' target='_blank'>MEOX1</a>
FV0	2010111I01RIK	-0.313325	1.00135e-69	0.700804	1.11337	0.338	0.49	<a href='http://www.genecards.org/cgi-bin/carddisp.pl?gene=2010111I01RIK' rel='noopener noreferrer' target='_blank'>2010111I01RIK</a>
FV0	MAST4	-0.313498	2.16938e-45	1.22684	1.76733	0.482	0.608	<a href='http://www.genecards.org/cgi-bin/carddisp.pl?gene=MAST4' rel='noopener noreferrer' target='_blank'>MAST4</a>
FV0	MGLL	-0.313979	7.80623e-109	0.377483	0.712392	0.208	0.383	<a href='http://www.genecards.org/cgi-bin/carddisp.pl?gene=MGLL' rel='noopener noreferrer' target='_blank'>MGLL</a>
FV0	AEN	-0.314794	1.5838e-106	0.316978	0.638102	0.181	0.348	<a href='http://www.genecards.org/cgi-bin/carddisp.pl?gene=AEN' rel='noopener noreferrer' target='_blank'>AEN</a>
FV0	NEDD9	-0.316134	2.16451e-71	0.486361	0.850504	0.262	0.404	<a href='http://www.genecards.org/cgi-bin/carddisp.pl?gene=NEDD9' rel='noopener noreferrer' target='_blank'>NEDD9</a>
FV0	CARHSP1	-0.316963	1.58463e-126	0.42627	0.776713	0.244	0.445	<a href='http://www.genecards.org/cgi-bin/carddisp.pl?gene=CARHSP1' rel='noopener noreferrer' target='_blank'>CARHSP1</a>
FV0	TMOD3	-0.317353	3.02391e-105	1.05324	1.55843	0.466	0.651	<a href='http://www.genecards.org/cgi-bin/carddisp.pl?gene=TMOD3' rel='noopener noreferrer' target='_blank'>TMOD3</a>
FV0	SKIL	-0.317621	1.00817e-64	1.30797	1.87637	0.521	0.666	<a href='http://www.genecards.org/cgi-bin/carddisp.pl?gene=SKIL' rel='noopener noreferrer' target='_blank'>SKIL</a>
FV0	EBF2	-0.318606	3.6588e-73	0.277656	0.593397	0.134	0.257	<a href='http://www.genecards.org/cgi-bin/carddisp.pl?gene=EBF2' rel='noopener noreferrer' target='_blank'>EBF2</a>
FV0	CXCL1	-0.318856	1.70868e-06	0.844898	1.30122	0.205	0.252	<a href='http://www.genecards.org/cgi-bin/carddisp.pl?gene=CXCL1' rel='noopener noreferrer' target='_blank'>CXCL1</a>
FV0	RPS17	-0.318989	2.35843e-98	4.43424	5.77898	0.85	0.907	<a href='http://www.genecards.org/cgi-bin/carddisp.pl?gene=RPS17' rel='noopener noreferrer' target='_blank'>RPS17</a>
FV0	SOD3	-0.319176	1.72041e-35	6.50679	8.3656	0.867	0.904	<a href='http://www.genecards.org/cgi-bin/carddisp.pl?gene=SOD3' rel='noopener noreferrer' target='_blank'>SOD3</a>
FV0	INHBA	-0.319929	2.6044e-74	0.160918	0.449139	0.099	0.209	<a href='http://www.genecards.org/cgi-bin/carddisp.pl?gene=INHBA' rel='noopener noreferrer' target='_blank'>INHBA</a>
FV0	LURAP1L	-0.320404	9.37065e-80	0.233982	0.540848	0.132	0.257	<a href='http://www.genecards.org/cgi-bin/carddisp.pl?gene=LURAP1L' rel='noopener noreferrer' target='_blank'>LURAP1L</a>
FV0	TSHZ2	-0.321216	6.69116e-54	1.78763	2.48281	0.607	0.723	<a href='http://www.genecards.org/cgi-bin/carddisp.pl?gene=TSHZ2' rel='noopener noreferrer' target='_blank'>TSHZ2</a>
FV0	PROCR	-0.321955	1.52047e-165	0.0131564	0.266469	0.008	0.106	<a href='http://www.genecards.org/cgi-bin/carddisp.pl?gene=PROCR' rel='noopener noreferrer' target='_blank'>PROCR</a>
FV0	DCLK1	-0.325176	2.50162e-58	0.806351	1.26303	0.342	0.482	<a href='http://www.genecards.org/cgi-bin/carddisp.pl?gene=DCLK1' rel='noopener noreferrer' target='_blank'>DCLK1</a>
FV0	TPM1	-0.325475	1.0035e-73	1.67935	2.35743	0.574	0.732	<a href='http://www.genecards.org/cgi-bin/carddisp.pl?gene=TPM1' rel='noopener noreferrer' target='_blank'>TPM1</a>
FV0	ADD3	-0.325668	8.94335e-73	1.7727	2.47487	0.597	0.723	<a href='http://www.genecards.org/cgi-bin/carddisp.pl?gene=ADD3' rel='noopener noreferrer' target='_blank'>ADD3</a>
FV0	PAMR1	-0.325854	1.94228e-106	0.311579	0.643941	0.152	0.31	<a href='http://www.genecards.org/cgi-bin/carddisp.pl?gene=PAMR1' rel='noopener noreferrer' target='_blank'>PAMR1</a>
FV0	RPL32	-0.325957	4.57571e-107	12.8185	16.3214	0.95	0.962	<a href='http://www.genecards.org/cgi-bin/carddisp.pl?gene=RPL32' rel='noopener noreferrer' target='_blank'>RPL32</a>
FV0	UBC	-0.326256	2.48849e-65	5.82072	7.55151	0.86	0.924	<a href='http://www.genecards.org/cgi-bin/carddisp.pl?gene=UBC' rel='noopener noreferrer' target='_blank'>UBC</a>
FV0	MGST1	-0.328403	1.21679e-50	2.04362	2.82164	0.596	0.711	<a href='http://www.genecards.org/cgi-bin/carddisp.pl?gene=MGST1' rel='noopener noreferrer' target='_blank'>MGST1</a>
FV0	RPS18	-0.329826	9.16282e-101	8.03204	10.352	0.909	0.94	<a href='http://www.genecards.org/cgi-bin/carddisp.pl?gene=RPS18' rel='noopener noreferrer' target='_blank'>RPS18</a>
FV0	RPL14	-0.330211	3.74531e-129	7.77277	10.0291	0.901	0.935	<a href='http://www.genecards.org/cgi-bin/carddisp.pl?gene=RPL14' rel='noopener noreferrer' target='_blank'>RPL14</a>
FV0	RPL21	-0.330967	1.40157e-140	16.8356	21.4346	0.95	0.969	<a href='http://www.genecards.org/cgi-bin/carddisp.pl?gene=RPL21' rel='noopener noreferrer' target='_blank'>RPL21</a>
FV0	PRNP	-0.331767	4.65745e-87	0.886784	1.37462	0.39	0.559	<a href='http://www.genecards.org/cgi-bin/carddisp.pl?gene=PRNP' rel='noopener noreferrer' target='_blank'>PRNP</a>
FV0	AK1	-0.332921	1.42968e-110	0.544546	0.94545	0.295	0.485	<a href='http://www.genecards.org/cgi-bin/carddisp.pl?gene=AK1' rel='noopener noreferrer' target='_blank'>AK1</a>
FV0	AKAP13	-0.333777	1.26036e-78	1.97251	2.74628	0.643	0.775	<a href='http://www.genecards.org/cgi-bin/carddisp.pl?gene=AKAP13' rel='noopener noreferrer' target='_blank'>AKAP13</a>
FV0	DDIT4	-0.333859	8.6702e-141	0.143383	0.441097	0.083	0.236	<a href='http://www.genecards.org/cgi-bin/carddisp.pl?gene=DDIT4' rel='noopener noreferrer' target='_blank'>DDIT4</a>
FV0	PTMS	-0.334808	1.45676e-93	4.8537	6.38274	0.836	0.906	<a href='http://www.genecards.org/cgi-bin/carddisp.pl?gene=PTMS' rel='noopener noreferrer' target='_blank'>PTMS</a>
FV0	ANK	-0.335414	5.97821e-77	0.505506	0.899556	0.274	0.426	<a href='http://www.genecards.org/cgi-bin/carddisp.pl?gene=ANK' rel='noopener noreferrer' target='_blank'>ANK</a>
FV0	CDH13	-0.335963	1.22028e-90	0.32288	0.669765	0.164	0.31	<a href='http://www.genecards.org/cgi-bin/carddisp.pl?gene=CDH13' rel='noopener noreferrer' target='_blank'>CDH13</a>
FV0	RPL17	-0.336138	2.32743e-116	10.2129	13.1549	0.916	0.941	<a href='http://www.genecards.org/cgi-bin/carddisp.pl?gene=RPL17' rel='noopener noreferrer' target='_blank'>RPL17</a>
FV0	BST2	-0.33723	1.46644e-20	1.24968	1.84209	0.471	0.567	<a href='http://www.genecards.org/cgi-bin/carddisp.pl?gene=BST2' rel='noopener noreferrer' target='_blank'>BST2</a>
FV0	IFI203	-0.337404	2.78541e-82	0.164826	0.471736	0.082	0.193	<a href='http://www.genecards.org/cgi-bin/carddisp.pl?gene=IFI203' rel='noopener noreferrer' target='_blank'>IFI203</a>
FV0	IFI204	-0.338013	3.21015e-197	0.0240747	0.294445	0.015	0.14	<a href='http://www.genecards.org/cgi-bin/carddisp.pl?gene=IFI204' rel='noopener noreferrer' target='_blank'>IFI204</a>
FV0	BTG2	-0.338058	1.86158e-18	5.16976	6.79891	0.74	0.811	<a href='http://www.genecards.org/cgi-bin/carddisp.pl?gene=BTG2' rel='noopener noreferrer' target='_blank'>BTG2</a>
FV0	VAT1	-0.339479	3.07357e-100	1.13639	1.70318	0.493	0.666	<a href='http://www.genecards.org/cgi-bin/carddisp.pl?gene=VAT1' rel='noopener noreferrer' target='_blank'>VAT1</a>
FV0	EEF1A1	-0.339578	9.6308e-180	29.3101	37.354	0.981	0.987	<a href='http://www.genecards.org/cgi-bin/carddisp.pl?gene=EEF1A1' rel='noopener noreferrer' target='_blank'>EEF1A1</a>
FV0	ALDH1A3	-0.340197	1.3705e-101	0.0399555	0.31651	0.023	0.107	<a href='http://www.genecards.org/cgi-bin/carddisp.pl?gene=ALDH1A3' rel='noopener noreferrer' target='_blank'>ALDH1A3</a>
FV0	SERPINE1	-0.34133	3.64198e-24	0.914332	1.42531	0.317	0.403	<a href='http://www.genecards.org/cgi-bin/carddisp.pl?gene=SERPINE1' rel='noopener noreferrer' target='_blank'>SERPINE1</a>
FV0	CLTB	-0.341723	3.1689e-114	1.07486	1.6294	0.494	0.675	<a href='http://www.genecards.org/cgi-bin/carddisp.pl?gene=CLTB' rel='noopener noreferrer' target='_blank'>CLTB</a>
FV0	TRP53INP1	-0.342188	4.09523e-41	0.769317	1.24292	0.312	0.424	<a href='http://www.genecards.org/cgi-bin/carddisp.pl?gene=TRP53INP1' rel='noopener noreferrer' target='_blank'>TRP53INP1</a>
FV0	MAP1B	-0.343624	1.10073e-47	1.47684	2.14297	0.517	0.642	<a href='http://www.genecards.org/cgi-bin/carddisp.pl?gene=MAP1B' rel='noopener noreferrer' target='_blank'>MAP1B</a>
FV0	SLC29A1	-0.345672	2.29971e-58	1.30394	1.92771	0.506	0.633	<a href='http://www.genecards.org/cgi-bin/carddisp.pl?gene=SLC29A1' rel='noopener noreferrer' target='_blank'>SLC29A1</a>
FV0	EPHX1	-0.346147	8.82068e-68	1.42871	2.08729	0.549	0.688	<a href='http://www.genecards.org/cgi-bin/carddisp.pl?gene=EPHX1' rel='noopener noreferrer' target='_blank'>EPHX1</a>
FV0	LIMCH1	-0.347441	2.37464e-119	0.137847	0.447684	0.072	0.203	<a href='http://www.genecards.org/cgi-bin/carddisp.pl?gene=LIMCH1' rel='noopener noreferrer' target='_blank'>LIMCH1</a>
FV0	CSPG4	-0.348765	6.22818e-137	0.16578	0.484586	0.097	0.254	<a href='http://www.genecards.org/cgi-bin/carddisp.pl?gene=CSPG4' rel='noopener noreferrer' target='_blank'>CSPG4</a>
FV0	PTP4A1	-0.349471	4.59641e-93	0.942304	1.47468	0.441	0.619	<a href='http://www.genecards.org/cgi-bin/carddisp.pl?gene=PTP4A1' rel='noopener noreferrer' target='_blank'>PTP4A1</a>
FV0	EEF2	-0.352295	9.77792e-115	4.8588	6.47928	0.84	0.914	<a href='http://www.genecards.org/cgi-bin/carddisp.pl?gene=EEF2' rel='noopener noreferrer' target='_blank'>EEF2</a>
FV0	ENC1	-0.352933	2.97416e-148	0.140942	0.457159	0.084	0.243	<a href='http://www.genecards.org/cgi-bin/carddisp.pl?gene=ENC1' rel='noopener noreferrer' target='_blank'>ENC1</a>
FV0	CRISPLD1	-0.357106	1.59959e-101	0.205069	0.543517	0.08	0.204	<a href='http://www.genecards.org/cgi-bin/carddisp.pl?gene=CRISPLD1' rel='noopener noreferrer' target='_blank'>CRISPLD1</a>
FV0	PTRF	-0.358518	7.07457e-94	2.26348	3.18413	0.689	0.811	<a href='http://www.genecards.org/cgi-bin/carddisp.pl?gene=PTRF' rel='noopener noreferrer' target='_blank'>PTRF</a>
FV0	VCAM1	-0.361231	0.0736392	1.57574	2.30859	0.526	0.552	<a href='http://www.genecards.org/cgi-bin/carddisp.pl?gene=VCAM1' rel='noopener noreferrer' target='_blank'>VCAM1</a>
FV0	GSTM1	-0.361534	1.70043e-47	4.069	5.5126	0.797	0.853	<a href='http://www.genecards.org/cgi-bin/carddisp.pl?gene=GSTM1' rel='noopener noreferrer' target='_blank'>GSTM1</a>
FV0	MDM2	-0.362293	2.24522e-103	0.387099	0.78307	0.22	0.395	<a href='http://www.genecards.org/cgi-bin/carddisp.pl?gene=MDM2' rel='noopener noreferrer' target='_blank'>MDM2</a>
FV0	RTN4	-0.362776	8.88141e-113	3.00185	4.14597	0.778	0.882	<a href='http://www.genecards.org/cgi-bin/carddisp.pl?gene=RTN4' rel='noopener noreferrer' target='_blank'>RTN4</a>
FV0	RPL13A	-0.365749	3.71773e-135	9.63518	12.704	0.908	0.943	<a href='http://www.genecards.org/cgi-bin/carddisp.pl?gene=RPL13A' rel='noopener noreferrer' target='_blank'>RPL13A</a>
FV0	TULP4	-0.367196	8.55972e-103	1.3839	2.07485	0.546	0.718	<a href='http://www.genecards.org/cgi-bin/carddisp.pl?gene=TULP4' rel='noopener noreferrer' target='_blank'>TULP4</a>
FV0	EMP3	-0.368065	4.80273e-116	4.87788	6.58611	0.869	0.913	<a href='http://www.genecards.org/cgi-bin/carddisp.pl?gene=EMP3' rel='noopener noreferrer' target='_blank'>EMP3</a>
FV0	PLEC	-0.368284	4.24168e-98	1.24391	1.89648	0.506	0.672	<a href='http://www.genecards.org/cgi-bin/carddisp.pl?gene=PLEC' rel='noopener noreferrer' target='_blank'>PLEC</a>
FV0	ERRFI1	-0.368773	2.94969e-39	2.03125	2.91411	0.58	0.685	<a href='http://www.genecards.org/cgi-bin/carddisp.pl?gene=ERRFI1' rel='noopener noreferrer' target='_blank'>ERRFI1</a>
FV0	TOB1	-0.370342	1.52376e-114	0.574511	1.03531	0.292	0.485	<a href='http://www.genecards.org/cgi-bin/carddisp.pl?gene=TOB1' rel='noopener noreferrer' target='_blank'>TOB1</a>
FV0	TUBB4B	-0.373751	3.21065e-80	1.79647	2.62343	0.606	0.754	<a href='http://www.genecards.org/cgi-bin/carddisp.pl?gene=TUBB4B' rel='noopener noreferrer' target='_blank'>TUBB4B</a>
FV0	SCARA5	-0.373801	1.76165e-29	1.35078	2.04605	0.397	0.478	<a href='http://www.genecards.org/cgi-bin/carddisp.pl?gene=SCARA5' rel='noopener noreferrer' target='_blank'>SCARA5</a>
FV0	GNB2L1	-0.37817	8.16059e-125	5.76645	7.79431	0.846	0.911	<a href='http://www.genecards.org/cgi-bin/carddisp.pl?gene=GNB2L1' rel='noopener noreferrer' target='_blank'>GNB2L1</a>
FV0	RPS15	-0.379632	2.30961e-153	10.4686	13.9208	0.947	0.972	<a href='http://www.genecards.org/cgi-bin/carddisp.pl?gene=RPS15' rel='noopener noreferrer' target='_blank'>RPS15</a>
FV0	CALM1	-0.380583	3.2594e-125	4.98288	6.78891	0.861	0.917	<a href='http://www.genecards.org/cgi-bin/carddisp.pl?gene=CALM1' rel='noopener noreferrer' target='_blank'>CALM1</a>
FV0	AHNAK2	-0.380766	7.66421e-83	1.54071	2.30808	0.568	0.717	<a href='http://www.genecards.org/cgi-bin/carddisp.pl?gene=AHNAK2' rel='noopener noreferrer' target='_blank'>AHNAK2</a>
FV0	RPS6	-0.381292	7.67526e-134	4.77159	6.51754	0.842	0.905	<a href='http://www.genecards.org/cgi-bin/carddisp.pl?gene=RPS6' rel='noopener noreferrer' target='_blank'>RPS6</a>
FV0	THBD	-0.382391	9.78495e-72	1.61015	2.40233	0.449	0.604	<a href='http://www.genecards.org/cgi-bin/carddisp.pl?gene=THBD' rel='noopener noreferrer' target='_blank'>THBD</a>
FV0	RAPH1	-0.382599	2.00314e-91	1.06263	1.68902	0.422	0.602	<a href='http://www.genecards.org/cgi-bin/carddisp.pl?gene=RAPH1' rel='noopener noreferrer' target='_blank'>RAPH1</a>
FV0	EFHD1	-0.384921	8.30985e-187	0.0386152	0.356211	0.02	0.146	<a href='http://www.genecards.org/cgi-bin/carddisp.pl?gene=EFHD1' rel='noopener noreferrer' target='_blank'>EFHD1</a>
FV0	ANXA2	-0.390209	1.38515e-81	5.06195	6.94469	0.843	0.896	<a href='http://www.genecards.org/cgi-bin/carddisp.pl?gene=ANXA2' rel='noopener noreferrer' target='_blank'>ANXA2</a>
FV0	NBL1	-0.390225	5.02396e-73	2.32308	3.35522	0.605	0.728	<a href='http://www.genecards.org/cgi-bin/carddisp.pl?gene=NBL1' rel='noopener noreferrer' target='_blank'>NBL1</a>
FV0	SERPINB6A	-0.391111	1.27764e-67	3.46592	4.85662	0.8	0.867	<a href='http://www.genecards.org/cgi-bin/carddisp.pl?gene=SERPINB6A' rel='noopener noreferrer' target='_blank'>SERPINB6A</a>
FV0	ATP2B1	-0.391151	7.72833e-126	1.00427	1.62848	0.451	0.645	<a href='http://www.genecards.org/cgi-bin/carddisp.pl?gene=ATP2B1' rel='noopener noreferrer' target='_blank'>ATP2B1</a>
FV0	UQCC2	-0.393106	1.91754e-125	1.18831	1.87373	0.505	0.68	<a href='http://www.genecards.org/cgi-bin/carddisp.pl?gene=UQCC2' rel='noopener noreferrer' target='_blank'>UQCC2</a>
FV0	PTGS2	-0.394102	2.00263e-108	0.143824	0.503127	0.057	0.175	<a href='http://www.genecards.org/cgi-bin/carddisp.pl?gene=PTGS2' rel='noopener noreferrer' target='_blank'>PTGS2</a>
FV0	GPX1	-0.395158	3.1688e-87	3.31589	4.67577	0.789	0.865	<a href='http://www.genecards.org/cgi-bin/carddisp.pl?gene=GPX1' rel='noopener noreferrer' target='_blank'>GPX1</a>
FV0	MSN	-0.395351	2.30198e-95	1.86774	2.77183	0.626	0.765	<a href='http://www.genecards.org/cgi-bin/carddisp.pl?gene=MSN' rel='noopener noreferrer' target='_blank'>MSN</a>
FV0	CD9	-0.397425	3.81434e-80	9.64784	13.0249	0.939	0.947	<a href='http://www.genecards.org/cgi-bin/carddisp.pl?gene=CD9' rel='noopener noreferrer' target='_blank'>CD9</a>
FV0	GLUD1	-0.398003	2.66639e-122	1.22358	1.92998	0.528	0.704	<a href='http://www.genecards.org/cgi-bin/carddisp.pl?gene=GLUD1' rel='noopener noreferrer' target='_blank'>GLUD1</a>
FV0	NCAM1	-0.401199	4.18894e-69	0.260701	0.664888	0.131	0.245	<a href='http://www.genecards.org/cgi-bin/carddisp.pl?gene=NCAM1' rel='noopener noreferrer' target='_blank'>NCAM1</a>
FV0	TUBB2B	-0.401371	7.37973e-189	0.242636	0.641226	0.138	0.346	<a href='http://www.genecards.org/cgi-bin/carddisp.pl?gene=TUBB2B' rel='noopener noreferrer' target='_blank'>TUBB2B</a>
FV0	FYN	-0.402928	2.40941e-153	0.269268	0.678211	0.165	0.358	<a href='http://www.genecards.org/cgi-bin/carddisp.pl?gene=FYN' rel='noopener noreferrer' target='_blank'>FYN</a>
FV0	LMO4	-0.403718	1.42251e-43	3.42229	4.85031	0.76	0.817	<a href='http://www.genecards.org/cgi-bin/carddisp.pl?gene=LMO4' rel='noopener noreferrer' target='_blank'>LMO4</a>
FV0	CCNG1	-0.408014	3.34115e-98	0.708932	1.26751	0.336	0.516	<a href='http://www.genecards.org/cgi-bin/carddisp.pl?gene=CCNG1' rel='noopener noreferrer' target='_blank'>CCNG1</a>
FV0	BAX	-0.408824	4.764e-119	1.36362	2.13795	0.509	0.697	<a href='http://www.genecards.org/cgi-bin/carddisp.pl?gene=BAX' rel='noopener noreferrer' target='_blank'>BAX</a>
FV0	COX6B2	-0.408922	4.87924e-83	0.376754	0.827907	0.151	0.288	<a href='http://www.genecards.org/cgi-bin/carddisp.pl?gene=COX6B2' rel='noopener noreferrer' target='_blank'>COX6B2</a>
FV0	IQGAP1	-0.413888	2.7758e-117	1.82716	2.76654	0.627	0.781	<a href='http://www.genecards.org/cgi-bin/carddisp.pl?gene=IQGAP1' rel='noopener noreferrer' target='_blank'>IQGAP1</a>
FV0	PDLIM1	-0.416376	5.98875e-203	0.188306	0.58588	0.11	0.314	<a href='http://www.genecards.org/cgi-bin/carddisp.pl?gene=PDLIM1' rel='noopener noreferrer' target='_blank'>PDLIM1</a>
FV0	CSRP2	-0.417548	5.52032e-81	3.92881	5.58319	0.767	0.863	<a href='http://www.genecards.org/cgi-bin/carddisp.pl?gene=CSRP2' rel='noopener noreferrer' target='_blank'>CSRP2</a>
FV0	RPL12	-0.425184	3.8165e-150	9.06471	12.5143	0.912	0.947	<a href='http://www.genecards.org/cgi-bin/carddisp.pl?gene=RPL12' rel='noopener noreferrer' target='_blank'>RPL12</a>
FV0	PTGS1	-0.425699	2.5477e-115	0.157721	0.555078	0.092	0.228	<a href='http://www.genecards.org/cgi-bin/carddisp.pl?gene=PTGS1' rel='noopener noreferrer' target='_blank'>PTGS1</a>
FV0	ATF3	-0.427286	8.2411e-107	0.380388	0.85621	0.141	0.298	<a href='http://www.genecards.org/cgi-bin/carddisp.pl?gene=ATF3' rel='noopener noreferrer' target='_blank'>ATF3</a>
FV0	NFKBIA	-0.429537	8.34258e-75	1.69824	2.634	0.563	0.715	<a href='http://www.genecards.org/cgi-bin/carddisp.pl?gene=NFKBIA' rel='noopener noreferrer' target='_blank'>NFKBIA</a>
FV0	CAPG	-0.43197	2.20264e-124	0.870999	1.52412	0.398	0.592	<a href='http://www.genecards.org/cgi-bin/carddisp.pl?gene=CAPG' rel='noopener noreferrer' target='_blank'>CAPG</a>
FV0	CILP	-0.432304	4.90379e-25	0.332731	0.798369	0.081	0.138	<a href='http://www.genecards.org/cgi-bin/carddisp.pl?gene=CILP' rel='noopener noreferrer' target='_blank'>CILP</a>
FV0	S100A10	-0.438778	8.39947e-91	6.7365	9.48649	0.887	0.914	<a href='http://www.genecards.org/cgi-bin/carddisp.pl?gene=S100A10' rel='noopener noreferrer' target='_blank'>S100A10</a>
FV0	PLAT	-0.439772	1.24155e-76	0.85701	1.51883	0.372	0.518	<a href='http://www.genecards.org/cgi-bin/carddisp.pl?gene=PLAT' rel='noopener noreferrer' target='_blank'>PLAT</a>
FV0	SOX4	-0.453611	1.33435e-93	0.50775	1.06481	0.222	0.384	<a href='http://www.genecards.org/cgi-bin/carddisp.pl?gene=SOX4' rel='noopener noreferrer' target='_blank'>SOX4</a>
FV0	NR4A1	-0.453861	4.37871e-94	1.07509	1.84226	0.325	0.5	<a href='http://www.genecards.org/cgi-bin/carddisp.pl?gene=NR4A1' rel='noopener noreferrer' target='_blank'>NR4A1</a>
FV0	TMSB4X	-0.454242	1.97378e-145	21.4097	29.7026	0.982	0.991	<a href='http://www.genecards.org/cgi-bin/carddisp.pl?gene=TMSB4X' rel='noopener noreferrer' target='_blank'>TMSB4X</a>
FV0	CMAH	-0.454476	1.64026e-210	0.0272435	0.407616	0.015	0.145	<a href='http://www.genecards.org/cgi-bin/carddisp.pl?gene=CMAH' rel='noopener noreferrer' target='_blank'>CMAH</a>
FV0	SERPINA3N	-0.456562	4.4074e-18	0.79021	1.45665	0.279	0.344	<a href='http://www.genecards.org/cgi-bin/carddisp.pl?gene=SERPINA3N' rel='noopener noreferrer' target='_blank'>SERPINA3N</a>
FV0	HN1	-0.457338	1.54917e-143	0.617325	1.2206	0.321	0.528	<a href='http://www.genecards.org/cgi-bin/carddisp.pl?gene=HN1' rel='noopener noreferrer' target='_blank'>HN1</a>
FV0	STEAP3	-0.46168	1.31551e-128	0.432959	0.973392	0.248	0.433	<a href='http://www.genecards.org/cgi-bin/carddisp.pl?gene=STEAP3' rel='noopener noreferrer' target='_blank'>STEAP3</a>
FV0	PRSS12	-0.464012	1.71565e-20	0.633603	1.25335	0.306	0.371	<a href='http://www.genecards.org/cgi-bin/carddisp.pl?gene=PRSS12' rel='noopener noreferrer' target='_blank'>PRSS12</a>
FV0	IIGP1	-0.466606	3.21119e-57	0.184698	0.637081	0.097	0.191	<a href='http://www.genecards.org/cgi-bin/carddisp.pl?gene=IIGP1' rel='noopener noreferrer' target='_blank'>IIGP1</a>
FV0	SFRP1	-0.467095	1	1.24065	2.09731	0.294	0.273	<a href='http://www.genecards.org/cgi-bin/carddisp.pl?gene=SFRP1' rel='noopener noreferrer' target='_blank'>SFRP1</a>
FV0	ASS1	-0.468667	2.53259e-179	0.319705	0.826247	0.16	0.37	<a href='http://www.genecards.org/cgi-bin/carddisp.pl?gene=ASS1' rel='noopener noreferrer' target='_blank'>ASS1</a>
FV0	LTBP2	-0.469415	3.03714e-17	1.58185	2.5747	0.393	0.455	<a href='http://www.genecards.org/cgi-bin/carddisp.pl?gene=LTBP2' rel='noopener noreferrer' target='_blank'>LTBP2</a>
FV0	CRLF1	-0.472332	3.78157e-157	0.0172625	0.4113	0.011	0.109	<a href='http://www.genecards.org/cgi-bin/carddisp.pl?gene=CRLF1' rel='noopener noreferrer' target='_blank'>CRLF1</a>
FV0	SULF1	-0.477107	5.39723e-135	1.09072	1.91018	0.449	0.638	<a href='http://www.genecards.org/cgi-bin/carddisp.pl?gene=SULF1' rel='noopener noreferrer' target='_blank'>SULF1</a>
FV0	LRRN4CL	-0.478339	2.71359e-250	0.0345878	0.441325	0.022	0.181	<a href='http://www.genecards.org/cgi-bin/carddisp.pl?gene=LRRN4CL' rel='noopener noreferrer' target='_blank'>LRRN4CL</a>
FV0	ALCAM	-0.479281	5.09784e-166	0.283529	0.789303	0.131	0.321	<a href='http://www.genecards.org/cgi-bin/carddisp.pl?gene=ALCAM' rel='noopener noreferrer' target='_blank'>ALCAM</a>
FV0	EFEMP1	-0.480522	2.69445e-09	0.715883	1.39408	0.277	0.321	<a href='http://www.genecards.org/cgi-bin/carddisp.pl?gene=EFEMP1' rel='noopener noreferrer' target='_blank'>EFEMP1</a>
FV0	KLF3	-0.487533	1.09734e-160	0.971101	1.76357	0.431	0.648	<a href='http://www.genecards.org/cgi-bin/carddisp.pl?gene=KLF3' rel='noopener noreferrer' target='_blank'>KLF3</a>
FV0	F2R	-0.4891	1.10093e-85	0.763757	1.47556	0.312	0.461	<a href='http://www.genecards.org/cgi-bin/carddisp.pl?gene=F2R' rel='noopener noreferrer' target='_blank'>F2R</a>
FV0	ACTG1	-0.494431	1.9624e-123	11.2733	16.2902	0.926	0.952	<a href='http://www.genecards.org/cgi-bin/carddisp.pl?gene=ACTG1' rel='noopener noreferrer' target='_blank'>ACTG1</a>
FV0	ILDR2	-0.496231	3.01331e-141	0.222316	0.724105	0.099	0.258	<a href='http://www.genecards.org/cgi-bin/carddisp.pl?gene=ILDR2' rel='noopener noreferrer' target='_blank'>ILDR2</a>
FV0	FRZB	-0.501781	3.93319e-65	0.660074	1.3506	0.219	0.345	<a href='http://www.genecards.org/cgi-bin/carddisp.pl?gene=FRZB' rel='noopener noreferrer' target='_blank'>FRZB</a>
FV0	SNCG	-0.503647	1.16779e-133	0.0589793	0.501414	0.03	0.139	<a href='http://www.genecards.org/cgi-bin/carddisp.pl?gene=SNCG' rel='noopener noreferrer' target='_blank'>SNCG</a>
FV0	LMNA	-0.504868	2.45836e-137	4.23137	6.42329	0.823	0.898	<a href='http://www.genecards.org/cgi-bin/carddisp.pl?gene=LMNA' rel='noopener noreferrer' target='_blank'>LMNA</a>
FV0	S100A6	-0.512713	4.09386e-176	23.1031	33.3887	0.979	0.982	<a href='http://www.genecards.org/cgi-bin/carddisp.pl?gene=S100A6' rel='noopener noreferrer' target='_blank'>S100A6</a>
FV0	HEG1	-0.514772	6.00165e-48	1.27678	2.25299	0.477	0.586	<a href='http://www.genecards.org/cgi-bin/carddisp.pl?gene=HEG1' rel='noopener noreferrer' target='_blank'>HEG1</a>
FV0	FTL1	-0.517871	2.22219e-155	11.6824	17.1592	0.927	0.966	<a href='http://www.genecards.org/cgi-bin/carddisp.pl?gene=FTL1' rel='noopener noreferrer' target='_blank'>FTL1</a>
FV0	SMPD3	-0.529179	2.67636e-112	0.0687479	0.542318	0.037	0.14	<a href='http://www.genecards.org/cgi-bin/carddisp.pl?gene=SMPD3' rel='noopener noreferrer' target='_blank'>SMPD3</a>
FV0	RPS27L	-0.53027	2.58729e-104	3.97057	6.17849	0.806	0.879	<a href='http://www.genecards.org/cgi-bin/carddisp.pl?gene=RPS27L' rel='noopener noreferrer' target='_blank'>RPS27L</a>
FV0	RPS19	-0.531934	1.5087e-207	11.1598	16.5814	0.904	0.948	<a href='http://www.genecards.org/cgi-bin/carddisp.pl?gene=RPS19' rel='noopener noreferrer' target='_blank'>RPS19</a>
FV0	CD34	-0.535523	3.97312e-91	3.49568	5.51635	0.715	0.806	<a href='http://www.genecards.org/cgi-bin/carddisp.pl?gene=CD34' rel='noopener noreferrer' target='_blank'>CD34</a>
FV0	OPCML	-0.538328	2.00178e-170	0.122509	0.630206	0.06	0.212	<a href='http://www.genecards.org/cgi-bin/carddisp.pl?gene=OPCML' rel='noopener noreferrer' target='_blank'>OPCML</a>
FV0	CCL11	-0.539236	5.36145e-44	0.505401	1.18765	0.089	0.169	<a href='http://www.genecards.org/cgi-bin/carddisp.pl?gene=CCL11' rel='noopener noreferrer' target='_blank'>CCL11</a>
FV0	DPYSL3	-0.542787	3.482e-197	0.726145	1.51462	0.362	0.59	<a href='http://www.genecards.org/cgi-bin/carddisp.pl?gene=DPYSL3' rel='noopener noreferrer' target='_blank'>DPYSL3</a>
FV0	AKAP12	-0.547094	1.44719e-40	1.55842	2.73821	0.504	0.592	<a href='http://www.genecards.org/cgi-bin/carddisp.pl?gene=AKAP12' rel='noopener noreferrer' target='_blank'>AKAP12</a>
FV0	TGFB1	-0.549371	3.90386e-152	0.338343	0.958595	0.198	0.394	<a href='http://www.genecards.org/cgi-bin/carddisp.pl?gene=TGFB1' rel='noopener noreferrer' target='_blank'>TGFB1</a>
FV0	CYB5R3	-0.549873	3.78093e-190	1.31622	2.39084	0.514	0.719	<a href='http://www.genecards.org/cgi-bin/carddisp.pl?gene=CYB5R3' rel='noopener noreferrer' target='_blank'>CYB5R3</a>
FV0	KLF2	-0.552782	1.66676e-105	1.71318	2.98	0.468	0.642	<a href='http://www.genecards.org/cgi-bin/carddisp.pl?gene=KLF2' rel='noopener noreferrer' target='_blank'>KLF2</a>
FV0	TSPO	-0.55407	4.29485e-200	3.53068	5.65204	0.805	0.89	<a href='http://www.genecards.org/cgi-bin/carddisp.pl?gene=TSPO' rel='noopener noreferrer' target='_blank'>TSPO</a>
FV0	MUSTN1	-0.557694	6.56198e-135	0.354397	0.993557	0.172	0.354	<a href='http://www.genecards.org/cgi-bin/carddisp.pl?gene=MUSTN1' rel='noopener noreferrer' target='_blank'>MUSTN1</a>
FV0	AXL	-0.557887	1.02053e-134	1.55833	2.76615	0.585	0.741	<a href='http://www.genecards.org/cgi-bin/carddisp.pl?gene=AXL' rel='noopener noreferrer' target='_blank'>AXL</a>
FV0	PTGIS	-0.557943	5.12942e-145	2.495	4.14523	0.693	0.806	<a href='http://www.genecards.org/cgi-bin/carddisp.pl?gene=PTGIS' rel='noopener noreferrer' target='_blank'>PTGIS</a>
FV0	UGP2	-0.561607	1.86021e-154	0.971099	1.90917	0.453	0.648	<a href='http://www.genecards.org/cgi-bin/carddisp.pl?gene=UGP2' rel='noopener noreferrer' target='_blank'>UGP2</a>
FV0	ANXA3	-0.564548	1.21421e-43	1.1651	2.20202	0.414	0.521	<a href='http://www.genecards.org/cgi-bin/carddisp.pl?gene=ANXA3' rel='noopener noreferrer' target='_blank'>ANXA3</a>
FV0	FST	-0.564556	3.60291e-78	1.6791	2.96221	0.373	0.538	<a href='http://www.genecards.org/cgi-bin/carddisp.pl?gene=FST' rel='noopener noreferrer' target='_blank'>FST</a>
FV0	NAV1	-0.5661	1.25945e-166	1.27442	2.36732	0.465	0.673	<a href='http://www.genecards.org/cgi-bin/carddisp.pl?gene=NAV1' rel='noopener noreferrer' target='_blank'>NAV1</a>
FV0	FSTL1	-0.567353	1.05154e-133	8.69636	13.3681	0.921	0.949	<a href='http://www.genecards.org/cgi-bin/carddisp.pl?gene=FSTL1' rel='noopener noreferrer' target='_blank'>FSTL1</a>
FV0	CRIP2	-0.56834	3.02095e-184	2.54538	4.25715	0.645	0.823	<a href='http://www.genecards.org/cgi-bin/carddisp.pl?gene=CRIP2' rel='noopener noreferrer' target='_blank'>CRIP2</a>
FV0	GDA	-0.569085	4.07615e-217	0.406898	1.08725	0.174	0.414	<a href='http://www.genecards.org/cgi-bin/carddisp.pl?gene=GDA' rel='noopener noreferrer' target='_blank'>GDA</a>
FV0	PECAM1	-0.572718	4.69381e-151	0.160501	0.726039	0.078	0.231	<a href='http://www.genecards.org/cgi-bin/carddisp.pl?gene=PECAM1' rel='noopener noreferrer' target='_blank'>PECAM1</a>
FV0	TNFRSF12A	-0.573887	1.94422e-205	0.378809	1.0524	0.206	0.44	<a href='http://www.genecards.org/cgi-bin/carddisp.pl?gene=TNFRSF12A' rel='noopener noreferrer' target='_blank'>TNFRSF12A</a>
FV0	EBF1	-0.578022	3.76491e-22	3.50637	5.72711	0.74	0.782	<a href='http://www.genecards.org/cgi-bin/carddisp.pl?gene=EBF1' rel='noopener noreferrer' target='_blank'>EBF1</a>
FV0	MFAP5	-0.582592	8.58988e-110	10.7917	16.6585	0.918	0.94	<a href='http://www.genecards.org/cgi-bin/carddisp.pl?gene=MFAP5' rel='noopener noreferrer' target='_blank'>MFAP5</a>
FV0	THBS1	-0.586458	6.22289e-74	0.0688833	0.604988	0.034	0.112	<a href='http://www.genecards.org/cgi-bin/carddisp.pl?gene=THBS1' rel='noopener noreferrer' target='_blank'>THBS1</a>
FV0	TAGLN	-0.58936	1.34702e-43	2.90843	4.88055	0.565	0.686	<a href='http://www.genecards.org/cgi-bin/carddisp.pl?gene=TAGLN' rel='noopener noreferrer' target='_blank'>TAGLN</a>
FV0	ANXA8	-0.589794	0	0.0100994	0.520232	0.007	0.176	<a href='http://www.genecards.org/cgi-bin/carddisp.pl?gene=ANXA8' rel='noopener noreferrer' target='_blank'>ANXA8</a>
FV0	LBP	-0.594977	4.19874e-132	0.184993	0.789871	0.086	0.231	<a href='http://www.genecards.org/cgi-bin/carddisp.pl?gene=LBP' rel='noopener noreferrer' target='_blank'>LBP</a>
FV0	GPX3	-0.596001	2.26807e-11	1.17691	2.29044	0.28	0.331	<a href='http://www.genecards.org/cgi-bin/carddisp.pl?gene=GPX3' rel='noopener noreferrer' target='_blank'>GPX3</a>
FV0	VIM	-0.599027	0	17.9795	27.7481	0.966	0.985	<a href='http://www.genecards.org/cgi-bin/carddisp.pl?gene=VIM' rel='noopener noreferrer' target='_blank'>VIM</a>
FV0	TNXB	-0.599383	1.70526e-08	1.74586	3.16017	0.51	0.512	<a href='http://www.genecards.org/cgi-bin/carddisp.pl?gene=TNXB' rel='noopener noreferrer' target='_blank'>TNXB</a>
FV0	ID1	-0.61234	9.6099e-134	0.926957	1.94581	0.307	0.507	<a href='http://www.genecards.org/cgi-bin/carddisp.pl?gene=ID1' rel='noopener noreferrer' target='_blank'>ID1</a>
FV0	NEAT1	-0.62	6.14606e-116	4.06087	6.77792	0.705	0.847	<a href='http://www.genecards.org/cgi-bin/carddisp.pl?gene=NEAT1' rel='noopener noreferrer' target='_blank'>NEAT1</a>
FV0	HSPB1	-0.629598	3.76231e-118	1.4864	2.84679	0.462	0.645	<a href='http://www.genecards.org/cgi-bin/carddisp.pl?gene=HSPB1' rel='noopener noreferrer' target='_blank'>HSPB1</a>
FV0	ADGRD1	-0.641614	0	0.0646129	0.660875	0.032	0.229	<a href='http://www.genecards.org/cgi-bin/carddisp.pl?gene=ADGRD1' rel='noopener noreferrer' target='_blank'>ADGRD1</a>
FV0	PLAC8	-0.653517	8.10019e-229	0.051201	0.653537	0.024	0.175	<a href='http://www.genecards.org/cgi-bin/carddisp.pl?gene=PLAC8' rel='noopener noreferrer' target='_blank'>PLAC8</a>
FV0	UAP1	-0.655235	1.65894e-165	0.72239	1.71254	0.375	0.586	<a href='http://www.genecards.org/cgi-bin/carddisp.pl?gene=UAP1' rel='noopener noreferrer' target='_blank'>UAP1</a>
FV0	EMILIN2	-0.656081	1.10665e-285	0.0843315	0.708686	0.046	0.245	<a href='http://www.genecards.org/cgi-bin/carddisp.pl?gene=EMILIN2' rel='noopener noreferrer' target='_blank'>EMILIN2</a>
FV0	SOX9	-0.663793	1.98733e-187	0.432101	1.2688	0.189	0.408	<a href='http://www.genecards.org/cgi-bin/carddisp.pl?gene=SOX9' rel='noopener noreferrer' target='_blank'>SOX9</a>
FV0	IFIT3	-0.673645	5.98285e-19	0.263104	1.01477	0.15	0.211	<a href='http://www.genecards.org/cgi-bin/carddisp.pl?gene=IFIT3' rel='noopener noreferrer' target='_blank'>IFIT3</a>
FV0	RGS5	-0.678315	2.69316e-46	0.676069	1.68216	0.145	0.242	<a href='http://www.genecards.org/cgi-bin/carddisp.pl?gene=RGS5' rel='noopener noreferrer' target='_blank'>RGS5</a>
FV0	CD109	-0.681785	0	0.221061	0.958732	0.113	0.382	<a href='http://www.genecards.org/cgi-bin/carddisp.pl?gene=CD109' rel='noopener noreferrer' target='_blank'>CD109</a>
FV0	TPPP3	-0.690073	9.48914e-156	0.24882	1.0148	0.1	0.266	<a href='http://www.genecards.org/cgi-bin/carddisp.pl?gene=TPPP3' rel='noopener noreferrer' target='_blank'>TPPP3</a>
FV0	GDF15	-0.691187	1.64039e-124	0.370556	1.21292	0.134	0.292	<a href='http://www.genecards.org/cgi-bin/carddisp.pl?gene=GDF15' rel='noopener noreferrer' target='_blank'>GDF15</a>
FV0	PHLDA3	-0.698421	6.63855e-173	1.80981	3.55957	0.584	0.759	<a href='http://www.genecards.org/cgi-bin/carddisp.pl?gene=PHLDA3' rel='noopener noreferrer' target='_blank'>PHLDA3</a>
FV0	IFIT1	-0.699138	2.97782e-74	0.111934	0.805263	0.05	0.137	<a href='http://www.genecards.org/cgi-bin/carddisp.pl?gene=IFIT1' rel='noopener noreferrer' target='_blank'>IFIT1</a>
FV0	GM12840	-0.705824	2.90942e-109	0.244346	1.02962	0.104	0.242	<a href='http://www.genecards.org/cgi-bin/carddisp.pl?gene=GM12840' rel='noopener noreferrer' target='_blank'>GM12840</a>
FV0	AQP1	-0.718668	8.93638e-220	0.13643	0.87018	0.052	0.226	<a href='http://www.genecards.org/cgi-bin/carddisp.pl?gene=AQP1' rel='noopener noreferrer' target='_blank'>AQP1</a>
FV0	CLU	-0.727668	1.00468e-110	0.552138	1.57028	0.199	0.362	<a href='http://www.genecards.org/cgi-bin/carddisp.pl?gene=CLU' rel='noopener noreferrer' target='_blank'>CLU</a>
FV0	ANXA1	-0.729922	6.88794e-173	2.8753	5.42737	0.741	0.843	<a href='http://www.genecards.org/cgi-bin/carddisp.pl?gene=ANXA1' rel='noopener noreferrer' target='_blank'>ANXA1</a>
FV0	FBN1	-0.752854	8.23217e-49	3.82988	7.13894	0.761	0.799	<a href='http://www.genecards.org/cgi-bin/carddisp.pl?gene=FBN1' rel='noopener noreferrer' target='_blank'>FBN1</a>
FV0	SULF2	-0.76003	0	0.690667	1.86319	0.286	0.59	<a href='http://www.genecards.org/cgi-bin/carddisp.pl?gene=SULF2' rel='noopener noreferrer' target='_blank'>SULF2</a>
FV0	CREB5	-0.761651	2.36617e-161	0.797081	2.04682	0.342	0.549	<a href='http://www.genecards.org/cgi-bin/carddisp.pl?gene=CREB5' rel='noopener noreferrer' target='_blank'>CREB5</a>
FV0	FEZ1	-0.762425	0	0.293265	1.19382	0.163	0.47	<a href='http://www.genecards.org/cgi-bin/carddisp.pl?gene=FEZ1' rel='noopener noreferrer' target='_blank'>FEZ1</a>
FV0	TIMP1	-0.769065	3.118e-47	1.70088	3.60275	0.559	0.659	<a href='http://www.genecards.org/cgi-bin/carddisp.pl?gene=TIMP1' rel='noopener noreferrer' target='_blank'>TIMP1</a>
FV0	CLEC3B	-0.781934	1.95816e-26	4.08895	7.75012	0.567	0.596	<a href='http://www.genecards.org/cgi-bin/carddisp.pl?gene=CLEC3B' rel='noopener noreferrer' target='_blank'>CLEC3B</a>
FV0	KLF4	-0.797123	3.80438e-238	3.20291	6.30311	0.668	0.838	<a href='http://www.genecards.org/cgi-bin/carddisp.pl?gene=KLF4' rel='noopener noreferrer' target='_blank'>KLF4</a>
FV0	COL8A1	-0.803196	2.83534e-67	0.288965	1.2492	0.102	0.206	<a href='http://www.genecards.org/cgi-bin/carddisp.pl?gene=COL8A1' rel='noopener noreferrer' target='_blank'>COL8A1</a>
FV0	PPP1R14B	-0.823339	0	1.18456	2.86557	0.476	0.741	<a href='http://www.genecards.org/cgi-bin/carddisp.pl?gene=PPP1R14B' rel='noopener noreferrer' target='_blank'>PPP1R14B</a>
FV0	SCARA3	-0.823837	0	1.08005	2.68192	0.446	0.715	<a href='http://www.genecards.org/cgi-bin/carddisp.pl?gene=SCARA3' rel='noopener noreferrer' target='_blank'>SCARA3</a>
FV0	ISG15	-0.832571	1.41649e-55	0.333463	1.37471	0.142	0.246	<a href='http://www.genecards.org/cgi-bin/carddisp.pl?gene=ISG15' rel='noopener noreferrer' target='_blank'>ISG15</a>
FV0	GFPT2	-0.833335	1.34839e-162	0.429577	1.54722	0.224	0.424	<a href='http://www.genecards.org/cgi-bin/carddisp.pl?gene=GFPT2' rel='noopener noreferrer' target='_blank'>GFPT2</a>
FV0	FBLN2	-0.835904	3.93306e-191	1.92632	4.22341	0.485	0.685	<a href='http://www.genecards.org/cgi-bin/carddisp.pl?gene=FBLN2' rel='noopener noreferrer' target='_blank'>FBLN2</a>
FV0	FXYD5	-0.850481	1.14958e-227	0.997981	2.60256	0.407	0.635	<a href='http://www.genecards.org/cgi-bin/carddisp.pl?gene=FXYD5' rel='noopener noreferrer' target='_blank'>FXYD5</a>
FV0	C3	-0.869205	1.20745e-33	3.76952	7.71227	0.435	0.512	<a href='http://www.genecards.org/cgi-bin/carddisp.pl?gene=C3' rel='noopener noreferrer' target='_blank'>C3</a>
FV0	PI16	-0.877078	1.86733e-12	8.44634	16.3496	0.807	0.803	<a href='http://www.genecards.org/cgi-bin/carddisp.pl?gene=PI16' rel='noopener noreferrer' target='_blank'>PI16</a>
FV0	CRIP1	-0.896313	2.2213e-205	8.53603	16.7494	0.903	0.937	<a href='http://www.genecards.org/cgi-bin/carddisp.pl?gene=CRIP1' rel='noopener noreferrer' target='_blank'>CRIP1</a>
FV0	TMEM100	-0.921443	0	0.200947	1.2746	0.076	0.313	<a href='http://www.genecards.org/cgi-bin/carddisp.pl?gene=TMEM100' rel='noopener noreferrer' target='_blank'>TMEM100</a>
FV0	POSTN	-0.923413	2.90933e-102	0.751141	2.32121	0.173	0.326	<a href='http://www.genecards.org/cgi-bin/carddisp.pl?gene=POSTN' rel='noopener noreferrer' target='_blank'>POSTN</a>
FV0	MT2	-0.940507	9.27188e-178	1.07825	2.98858	0.321	0.551	<a href='http://www.genecards.org/cgi-bin/carddisp.pl?gene=MT2' rel='noopener noreferrer' target='_blank'>MT2</a>
FV0	TNFRSF11B	-0.945261	1.16622e-125	0.418877	1.7321	0.119	0.276	<a href='http://www.genecards.org/cgi-bin/carddisp.pl?gene=TNFRSF11B' rel='noopener noreferrer' target='_blank'>TNFRSF11B</a>
FV0	IGFBP6	-0.951162	1.26183e-15	2.79276	6.33303	0.424	0.466	<a href='http://www.genecards.org/cgi-bin/carddisp.pl?gene=IGFBP6' rel='noopener noreferrer' target='_blank'>IGFBP6</a>
FV0	ECM1	-0.962359	1.84916e-158	2.44619	5.71488	0.64	0.774	<a href='http://www.genecards.org/cgi-bin/carddisp.pl?gene=ECM1' rel='noopener noreferrer' target='_blank'>ECM1</a>
FV0	CD55	-1.016	0	0.197409	1.42153	0.101	0.412	<a href='http://www.genecards.org/cgi-bin/carddisp.pl?gene=CD55' rel='noopener noreferrer' target='_blank'>CD55</a>
FV0	FNDC1	-1.02525	1.47862e-178	0.465016	1.98176	0.18	0.371	<a href='http://www.genecards.org/cgi-bin/carddisp.pl?gene=FNDC1' rel='noopener noreferrer' target='_blank'>FNDC1</a>
FV0	MT1	-1.05307	6.47187e-148	5.63472	12.7667	0.73	0.853	<a href='http://www.genecards.org/cgi-bin/carddisp.pl?gene=MT1' rel='noopener noreferrer' target='_blank'>MT1</a>
FV0	PRG4	-1.06977	1.86911e-290	0.183952	1.48523	0.068	0.29	<a href='http://www.genecards.org/cgi-bin/carddisp.pl?gene=PRG4' rel='noopener noreferrer' target='_blank'>PRG4</a>
FV0	SEMA3C	-1.13594	0	0.528747	2.3596	0.229	0.523	<a href='http://www.genecards.org/cgi-bin/carddisp.pl?gene=SEMA3C' rel='noopener noreferrer' target='_blank'>SEMA3C</a>
FV0	VCAN	-1.14333	0	0.740267	2.84409	0.292	0.627	<a href='http://www.genecards.org/cgi-bin/carddisp.pl?gene=VCAN' rel='noopener noreferrer' target='_blank'>VCAN</a>
FV0	CD248	-1.17359	0	0.405701	2.17087	0.202	0.476	<a href='http://www.genecards.org/cgi-bin/carddisp.pl?gene=CD248' rel='noopener noreferrer' target='_blank'>CD248</a>
FV0	S100A4	-1.17637	9.77698e-255	1.84378	5.42714	0.436	0.657	<a href='http://www.genecards.org/cgi-bin/carddisp.pl?gene=S100A4' rel='noopener noreferrer' target='_blank'>S100A4</a>
FV0	UGDH	-1.18566	7.46023e-285	0.535986	2.49388	0.288	0.561	<a href='http://www.genecards.org/cgi-bin/carddisp.pl?gene=UGDH' rel='noopener noreferrer' target='_blank'>UGDH</a>
FV0	SERPINE2	-1.36168	1.25321e-269	0.889878	3.8567	0.274	0.528	<a href='http://www.genecards.org/cgi-bin/carddisp.pl?gene=SERPINE2' rel='noopener noreferrer' target='_blank'>SERPINE2</a>
FV0	CDKN1A	-1.38504	0	1.60855	5.81298	0.334	0.636	<a href='http://www.genecards.org/cgi-bin/carddisp.pl?gene=CDKN1A' rel='noopener noreferrer' target='_blank'>CDKN1A</a>
FV0	SPP1	-1.55135	1.33746e-79	0.0716272	2.14085	0.027	0.102	<a href='http://www.genecards.org/cgi-bin/carddisp.pl?gene=SPP1' rel='noopener noreferrer' target='_blank'>SPP1</a>
FV0	CYTL1	-1.57735	6.16791e-77	1.21041	5.59632	0.174	0.3	<a href='http://www.genecards.org/cgi-bin/carddisp.pl?gene=CYTL1' rel='noopener noreferrer' target='_blank'>CYTL1</a>
FV0	IFI27L2A	-1.64794	0	0.529097	3.79196	0.143	0.427	<a href='http://www.genecards.org/cgi-bin/carddisp.pl?gene=IFI27L2A' rel='noopener noreferrer' target='_blank'>IFI27L2A</a>
FV0	LY6A	-1.70291	0	3.39604	13.3116	0.501	0.705	<a href='http://www.genecards.org/cgi-bin/carddisp.pl?gene=LY6A' rel='noopener noreferrer' target='_blank'>LY6A</a>
FV0	LY6C1	-1.90903	0	0.358806	4.10308	0.105	0.474	<a href='http://www.genecards.org/cgi-bin/carddisp.pl?gene=LY6C1' rel='noopener noreferrer' target='_blank'>LY6C1</a>
FV0	FN1	-2.57737	0	1.28406	12.6324	0.366	0.737	<a href='http://www.genecards.org/cgi-bin/carddisp.pl?gene=FN1' rel='noopener noreferrer' target='_blank'>FN1</a>

## Sheet: FV2 vs FIBR. (FV0FV5FV8)
cluster	gene	avg_logFC	p_val_adj	exp_FV2	exp_FIBR	pct_FV2	pct_FIBR	GeneCardLink
FV2	CYTL1	2.31894	6.01292e-243	9.41334	1.08699	0.426	0.166	<a href='http://www.genecards.org/cgi-bin/carddisp.pl?gene=CYTL1' rel='noopener noreferrer' target='_blank'>CYTL1</a>
FV2	SPP1	1.95409	6.93785e-151	3.44483	0.147138	0.151	0.029	<a href='http://www.genecards.org/cgi-bin/carddisp.pl?gene=SPP1' rel='noopener noreferrer' target='_blank'>SPP1</a>
FV2	SERPINE2	1.75869	0	5.74475	0.993188	0.693	0.282	<a href='http://www.genecards.org/cgi-bin/carddisp.pl?gene=SERPINE2' rel='noopener noreferrer' target='_blank'>SERPINE2</a>
FV2	S100A4	1.58306	0	7.81072	1.94079	0.818	0.439	<a href='http://www.genecards.org/cgi-bin/carddisp.pl?gene=S100A4' rel='noopener noreferrer' target='_blank'>S100A4</a>
FV2	CDKN1A	1.50769	0	7.55129	2.00726	0.724	0.373	<a href='http://www.genecards.org/cgi-bin/carddisp.pl?gene=CDKN1A' rel='noopener noreferrer' target='_blank'>CDKN1A</a>
FV2	TNFRSF11B	1.37471	9.32737e-243	2.70336	0.428122	0.375	0.125	<a href='http://www.genecards.org/cgi-bin/carddisp.pl?gene=TNFRSF11B' rel='noopener noreferrer' target='_blank'>TNFRSF11B</a>
FV2	FXYD5	1.1817	0	3.64565	1.04795	0.754	0.422	<a href='http://www.genecards.org/cgi-bin/carddisp.pl?gene=FXYD5' rel='noopener noreferrer' target='_blank'>FXYD5</a>
FV2	AQP1	1.05487	0	1.38647	0.148701	0.336	0.058	<a href='http://www.genecards.org/cgi-bin/carddisp.pl?gene=AQP1' rel='noopener noreferrer' target='_blank'>AQP1</a>
FV2	LTBP2	1.04512	2.383e-237	3.97322	1.41005	0.655	0.352	<a href='http://www.genecards.org/cgi-bin/carddisp.pl?gene=LTBP2' rel='noopener noreferrer' target='_blank'>LTBP2</a>
FV2	COL8A1	1.04252	2.86345e-103	1.77255	0.346017	0.26	0.109	<a href='http://www.genecards.org/cgi-bin/carddisp.pl?gene=COL8A1' rel='noopener noreferrer' target='_blank'>COL8A1</a>
FV2	RGS5	1.03915	8.19382e-141	2.44728	0.677494	0.335	0.14	<a href='http://www.genecards.org/cgi-bin/carddisp.pl?gene=RGS5' rel='noopener noreferrer' target='_blank'>RGS5</a>
FV2	FRZB	1.01935	0	2.19355	0.575504	0.537	0.194	<a href='http://www.genecards.org/cgi-bin/carddisp.pl?gene=FRZB' rel='noopener noreferrer' target='_blank'>FRZB</a>
FV2	PRG4	0.979422	1.17009e-244	1.73216	0.385707	0.342	0.1	<a href='http://www.genecards.org/cgi-bin/carddisp.pl?gene=PRG4' rel='noopener noreferrer' target='_blank'>PRG4</a>
FV2	GDF15	0.954277	7.06108e-230	1.72496	0.406354	0.393	0.139	<a href='http://www.genecards.org/cgi-bin/carddisp.pl?gene=GDF15' rel='noopener noreferrer' target='_blank'>GDF15</a>
FV2	SOX9	0.953699	0	1.82026	0.456121	0.533	0.2	<a href='http://www.genecards.org/cgi-bin/carddisp.pl?gene=SOX9' rel='noopener noreferrer' target='_blank'>SOX9</a>
FV2	MT1	0.952981	9.10217e-63	14.031	6.76447	0.852	0.756	<a href='http://www.genecards.org/cgi-bin/carddisp.pl?gene=MT1' rel='noopener noreferrer' target='_blank'>MT1</a>
FV2	TIMP1	0.941316	1.59853e-47	4.48381	1.85574	0.689	0.572	<a href='http://www.genecards.org/cgi-bin/carddisp.pl?gene=TIMP1' rel='noopener noreferrer' target='_blank'>TIMP1</a>
FV2	F2R	0.931065	0	2.24683	0.702866	0.652	0.291	<a href='http://www.genecards.org/cgi-bin/carddisp.pl?gene=F2R' rel='noopener noreferrer' target='_blank'>F2R</a>
FV2	PHLDA3	0.925238	2.98213e-277	4.52648	1.91021	0.844	0.598	<a href='http://www.genecards.org/cgi-bin/carddisp.pl?gene=PHLDA3' rel='noopener noreferrer' target='_blank'>PHLDA3</a>
FV2	PRSS12	0.923185	6.36464e-179	1.9728	0.567687	0.521	0.279	<a href='http://www.genecards.org/cgi-bin/carddisp.pl?gene=PRSS12' rel='noopener noreferrer' target='_blank'>PRSS12</a>
FV2	CLU	0.898269	2.66748e-162	2.0456	0.634055	0.442	0.211	<a href='http://www.genecards.org/cgi-bin/carddisp.pl?gene=CLU' rel='noopener noreferrer' target='_blank'>CLU</a>
FV2	ID1	0.885239	6.10838e-247	2.61461	0.956941	0.628	0.315	<a href='http://www.genecards.org/cgi-bin/carddisp.pl?gene=ID1' rel='noopener noreferrer' target='_blank'>ID1</a>
FV2	PECAM1	0.859166	5.63037e-277	1.12284	0.170261	0.326	0.084	<a href='http://www.genecards.org/cgi-bin/carddisp.pl?gene=PECAM1' rel='noopener noreferrer' target='_blank'>PECAM1</a>
FV2	TAGLN	0.852903	8.18397e-130	6.16761	2.96849	0.772	0.567	<a href='http://www.genecards.org/cgi-bin/carddisp.pl?gene=TAGLN' rel='noopener noreferrer' target='_blank'>TAGLN</a>
FV2	TGFB1	0.835853	0	1.40334	0.346476	0.529	0.202	<a href='http://www.genecards.org/cgi-bin/carddisp.pl?gene=TGFB1' rel='noopener noreferrer' target='_blank'>TGFB1</a>
FV2	PTGIS	0.804301	5.61105e-255	5.20103	2.55096	0.87	0.699	<a href='http://www.genecards.org/cgi-bin/carddisp.pl?gene=PTGIS' rel='noopener noreferrer' target='_blank'>PTGIS</a>
FV2	ANXA8	0.780362	0	0.790539	0.0424888	0.247	0.023	<a href='http://www.genecards.org/cgi-bin/carddisp.pl?gene=ANXA8' rel='noopener noreferrer' target='_blank'>ANXA8</a>
FV2	MT2	0.778797	1.92643e-58	3.16141	1.42549	0.53	0.374	<a href='http://www.genecards.org/cgi-bin/carddisp.pl?gene=MT2' rel='noopener noreferrer' target='_blank'>MT2</a>
FV2	VCAN	0.772715	1.46014e-157	2.75504	1.19788	0.617	0.364	<a href='http://www.genecards.org/cgi-bin/carddisp.pl?gene=VCAN' rel='noopener noreferrer' target='_blank'>VCAN</a>
FV2	SNCG	0.731552	9.83371e-223	0.783639	0.0742065	0.201	0.036	<a href='http://www.genecards.org/cgi-bin/carddisp.pl?gene=SNCG' rel='noopener noreferrer' target='_blank'>SNCG</a>
FV2	LMO4	0.728645	2.78774e-158	6.20956	3.35076	0.87	0.757	<a href='http://www.genecards.org/cgi-bin/carddisp.pl?gene=LMO4' rel='noopener noreferrer' target='_blank'>LMO4</a>
FV2	FST	0.727365	2.14725e-64	3.59252	1.77391	0.572	0.398	<a href='http://www.genecards.org/cgi-bin/carddisp.pl?gene=FST' rel='noopener noreferrer' target='_blank'>FST</a>
FV2	LMNA	0.722659	2.55422e-278	7.77712	4.31876	0.948	0.825	<a href='http://www.genecards.org/cgi-bin/carddisp.pl?gene=LMNA' rel='noopener noreferrer' target='_blank'>LMNA</a>
FV2	SLC29A1	0.716309	1.43259e-225	2.66881	1.23303	0.76	0.498	<a href='http://www.genecards.org/cgi-bin/carddisp.pl?gene=SLC29A1' rel='noopener noreferrer' target='_blank'>SLC29A1</a>
FV2	TNFRSF12A	0.709433	4.70815e-227	1.35043	0.437428	0.514	0.234	<a href='http://www.genecards.org/cgi-bin/carddisp.pl?gene=TNFRSF12A' rel='noopener noreferrer' target='_blank'>TNFRSF12A</a>
FV2	CYB5R3	0.704817	4.37996e-239	2.90899	1.39825	0.789	0.537	<a href='http://www.genecards.org/cgi-bin/carddisp.pl?gene=CYB5R3' rel='noopener noreferrer' target='_blank'>CYB5R3</a>
FV2	CD9	0.697205	4.16978e-260	16.0655	9.52544	0.974	0.933	<a href='http://www.genecards.org/cgi-bin/carddisp.pl?gene=CD9' rel='noopener noreferrer' target='_blank'>CD9</a>
FV2	TSPO	0.673447	5.75154e-233	6.54144	3.72854	0.927	0.812	<a href='http://www.genecards.org/cgi-bin/carddisp.pl?gene=TSPO' rel='noopener noreferrer' target='_blank'>TSPO</a>
FV2	ASS1	0.672787	0	1.13693	0.340485	0.491	0.17	<a href='http://www.genecards.org/cgi-bin/carddisp.pl?gene=ASS1' rel='noopener noreferrer' target='_blank'>ASS1</a>
FV2	HSPB1	0.672627	3.02168e-96	3.24105	1.66068	0.684	0.489	<a href='http://www.genecards.org/cgi-bin/carddisp.pl?gene=HSPB1' rel='noopener noreferrer' target='_blank'>HSPB1</a>
FV2	NCAM1	0.666037	6.28385e-173	0.992593	0.255803	0.339	0.129	<a href='http://www.genecards.org/cgi-bin/carddisp.pl?gene=NCAM1' rel='noopener noreferrer' target='_blank'>NCAM1</a>
FV2	THBS1	0.665808	9.25595e-56	0.791428	0.129201	0.126	0.047	<a href='http://www.genecards.org/cgi-bin/carddisp.pl?gene=THBS1' rel='noopener noreferrer' target='_blank'>THBS1</a>
FV2	SERPINE1	0.661948	1.54327e-118	1.96548	0.874256	0.521	0.303	<a href='http://www.genecards.org/cgi-bin/carddisp.pl?gene=SERPINE1' rel='noopener noreferrer' target='_blank'>SERPINE1</a>
FV2	ANK	0.651295	6.9161e-253	1.31602	0.474627	0.575	0.266	<a href='http://www.genecards.org/cgi-bin/carddisp.pl?gene=ANK' rel='noopener noreferrer' target='_blank'>ANK</a>
FV2	TM4SF1	0.649826	7.67244e-161	12.5961	7.66558	0.935	0.85	<a href='http://www.genecards.org/cgi-bin/carddisp.pl?gene=TM4SF1' rel='noopener noreferrer' target='_blank'>TM4SF1</a>
FV2	RPS27L	0.635837	1.77549e-110	7.06136	4.18803	0.903	0.815	<a href='http://www.genecards.org/cgi-bin/carddisp.pl?gene=RPS27L' rel='noopener noreferrer' target='_blank'>RPS27L</a>
FV2	IFI27L2A	0.635138	8.77065e-81	2.82401	1.4622	0.385	0.213	<a href='http://www.genecards.org/cgi-bin/carddisp.pl?gene=IFI27L2A' rel='noopener noreferrer' target='_blank'>IFI27L2A</a>
FV2	GXYLT2	0.634594	9.51139e-112	7.46071	4.44973	0.865	0.748	<a href='http://www.genecards.org/cgi-bin/carddisp.pl?gene=GXYLT2' rel='noopener noreferrer' target='_blank'>GXYLT2</a>
FV2	CRISPLD1	0.63155	2.88855e-258	0.848021	0.192865	0.309	0.077	<a href='http://www.genecards.org/cgi-bin/carddisp.pl?gene=CRISPLD1' rel='noopener noreferrer' target='_blank'>CRISPLD1</a>
FV2	CRLF1	0.631052	8.66666e-207	0.615915	0.0434048	0.153	0.019	<a href='http://www.genecards.org/cgi-bin/carddisp.pl?gene=CRLF1' rel='noopener noreferrer' target='_blank'>CRLF1</a>
FV2	CD109	0.629917	8.91345e-279	1.07601	0.341544	0.447	0.151	<a href='http://www.genecards.org/cgi-bin/carddisp.pl?gene=CD109' rel='noopener noreferrer' target='_blank'>CD109</a>
FV2	SOD3	0.628074	7.67462e-163	10.363	6.35229	0.939	0.865	<a href='http://www.genecards.org/cgi-bin/carddisp.pl?gene=SOD3' rel='noopener noreferrer' target='_blank'>SOD3</a>
FV2	SCARA3	0.628045	9.1271e-157	2.7123	1.40206	0.732	0.497	<a href='http://www.genecards.org/cgi-bin/carddisp.pl?gene=SCARA3' rel='noopener noreferrer' target='_blank'>SCARA3</a>
FV2	FEZ1	0.625446	2.20232e-196	1.25575	0.462219	0.489	0.221	<a href='http://www.genecards.org/cgi-bin/carddisp.pl?gene=FEZ1' rel='noopener noreferrer' target='_blank'>FEZ1</a>
FV2	SOX4	0.623732	1.55747e-127	1.37252	0.539743	0.453	0.237	<a href='http://www.genecards.org/cgi-bin/carddisp.pl?gene=SOX4' rel='noopener noreferrer' target='_blank'>SOX4</a>
FV2	NEAT1	0.621963	2.16606e-105	7.39484	4.45485	0.877	0.727	<a href='http://www.genecards.org/cgi-bin/carddisp.pl?gene=NEAT1' rel='noopener noreferrer' target='_blank'>NEAT1</a>
FV2	CRIP2	0.610524	2.47041e-179	4.7495	2.76568	0.874	0.668	<a href='http://www.genecards.org/cgi-bin/carddisp.pl?gene=CRIP2' rel='noopener noreferrer' target='_blank'>CRIP2</a>
FV2	NFKBIA	0.609985	1.40303e-123	3.18584	1.74258	0.78	0.577	<a href='http://www.genecards.org/cgi-bin/carddisp.pl?gene=NFKBIA' rel='noopener noreferrer' target='_blank'>NFKBIA</a>
FV2	CRIP1	0.606284	2.42019e-78	16.2847	10.3541	0.942	0.908	<a href='http://www.genecards.org/cgi-bin/carddisp.pl?gene=CRIP1' rel='noopener noreferrer' target='_blank'>CRIP1</a>
FV2	NEDD9	0.601924	3.62018e-228	1.2192	0.462175	0.542	0.254	<a href='http://www.genecards.org/cgi-bin/carddisp.pl?gene=NEDD9' rel='noopener noreferrer' target='_blank'>NEDD9</a>
FV2	NUDT4	0.594131	3.56381e-97	3.39789	1.91335	0.756	0.585	<a href='http://www.genecards.org/cgi-bin/carddisp.pl?gene=NUDT4' rel='noopener noreferrer' target='_blank'>NUDT4</a>
FV2	SMOC1	0.589447	5.38237e-114	2.78899	1.51815	0.651	0.437	<a href='http://www.genecards.org/cgi-bin/carddisp.pl?gene=SMOC1' rel='noopener noreferrer' target='_blank'>SMOC1</a>
FV2	POSTN	0.588901	7.79829e-38	2.17846	1.11319	0.322	0.205	<a href='http://www.genecards.org/cgi-bin/carddisp.pl?gene=POSTN' rel='noopener noreferrer' target='_blank'>POSTN</a>
FV2	MAP1B	0.585427	2.25763e-121	2.69822	1.46469	0.722	0.522	<a href='http://www.genecards.org/cgi-bin/carddisp.pl?gene=MAP1B' rel='noopener noreferrer' target='_blank'>MAP1B</a>
FV2	VCAM1	0.583074	2.31748e-33	2.86178	1.57789	0.617	0.514	<a href='http://www.genecards.org/cgi-bin/carddisp.pl?gene=VCAM1' rel='noopener noreferrer' target='_blank'>VCAM1</a>
FV2	INHBA	0.566337	1.59633e-223	0.70502	0.15145	0.316	0.093	<a href='http://www.genecards.org/cgi-bin/carddisp.pl?gene=INHBA' rel='noopener noreferrer' target='_blank'>INHBA</a>
FV2	TSC22D1	0.565706	2.8179e-79	2.63729	1.45744	0.687	0.522	<a href='http://www.genecards.org/cgi-bin/carddisp.pl?gene=TSC22D1' rel='noopener noreferrer' target='_blank'>TSC22D1</a>
FV2	KLF4	0.56468	4.10658e-116	6.20183	3.86919	0.862	0.697	<a href='http://www.genecards.org/cgi-bin/carddisp.pl?gene=KLF4' rel='noopener noreferrer' target='_blank'>KLF4</a>
FV2	KLF2	0.55162	2.73624e-89	3.25215	1.90104	0.686	0.491	<a href='http://www.genecards.org/cgi-bin/carddisp.pl?gene=KLF2' rel='noopener noreferrer' target='_blank'>KLF2</a>
FV2	2010111I01RIK	0.550007	8.51964e-178	1.47293	0.689055	0.61	0.337	<a href='http://www.genecards.org/cgi-bin/carddisp.pl?gene=2010111I01RIK' rel='noopener noreferrer' target='_blank'>2010111I01RIK</a>
FV2	NR4A1	0.548376	1.84555e-108	2.14627	1.15139	0.565	0.344	<a href='http://www.genecards.org/cgi-bin/carddisp.pl?gene=NR4A1' rel='noopener noreferrer' target='_blank'>NR4A1</a>
FV2	SHISA4	0.547742	5.68486e-231	1.0599	0.40916	0.533	0.239	<a href='http://www.genecards.org/cgi-bin/carddisp.pl?gene=SHISA4' rel='noopener noreferrer' target='_blank'>SHISA4</a>
FV2	BTG2	0.545895	2.65381e-74	8.01841	5.17731	0.876	0.738	<a href='http://www.genecards.org/cgi-bin/carddisp.pl?gene=BTG2' rel='noopener noreferrer' target='_blank'>BTG2</a>
FV2	TIMP3	0.544905	9.06826e-68	29.8927	20.175	0.974	0.955	<a href='http://www.genecards.org/cgi-bin/carddisp.pl?gene=TIMP3' rel='noopener noreferrer' target='_blank'>TIMP3</a>
FV2	HSPA1A	0.544679	4.02834e-71	4.05473	2.46524	0.707	0.531	<a href='http://www.genecards.org/cgi-bin/carddisp.pl?gene=HSPA1A' rel='noopener noreferrer' target='_blank'>HSPA1A</a>
FV2	MEOX1	0.544616	2.61639e-96	0.672065	0.146324	0.159	0.048	<a href='http://www.genecards.org/cgi-bin/carddisp.pl?gene=MEOX1' rel='noopener noreferrer' target='_blank'>MEOX1</a>
FV2	BHLHE40	0.542916	1.11311e-133	2.26849	1.24344	0.699	0.456	<a href='http://www.genecards.org/cgi-bin/carddisp.pl?gene=BHLHE40' rel='noopener noreferrer' target='_blank'>BHLHE40</a>
FV2	CSPG4	0.541274	5.30028e-260	0.705574	0.172009	0.355	0.102	<a href='http://www.genecards.org/cgi-bin/carddisp.pl?gene=CSPG4' rel='noopener noreferrer' target='_blank'>CSPG4</a>
FV2	MSN	0.536375	2.98684e-135	3.24478	1.92678	0.818	0.641	<a href='http://www.genecards.org/cgi-bin/carddisp.pl?gene=MSN' rel='noopener noreferrer' target='_blank'>MSN</a>
FV2	CRYAB	0.529872	1.37805e-21	5.32221	3.37886	0.835	0.751	<a href='http://www.genecards.org/cgi-bin/carddisp.pl?gene=CRYAB' rel='noopener noreferrer' target='_blank'>CRYAB</a>
FV2	BOK	0.517801	5.04051e-207	0.948164	0.360667	0.444	0.178	<a href='http://www.genecards.org/cgi-bin/carddisp.pl?gene=BOK' rel='noopener noreferrer' target='_blank'>BOK</a>
FV2	ALDH3A1	0.517475	1.19387e-184	0.650722	0.153184	0.282	0.087	<a href='http://www.genecards.org/cgi-bin/carddisp.pl?gene=ALDH3A1' rel='noopener noreferrer' target='_blank'>ALDH3A1</a>
FV2	SKIL	0.512714	1.98552e-143	2.29806	1.31162	0.751	0.528	<a href='http://www.genecards.org/cgi-bin/carddisp.pl?gene=SKIL' rel='noopener noreferrer' target='_blank'>SKIL</a>
FV2	TOB1	0.512624	1.43631e-159	1.28564	0.602109	0.564	0.31	<a href='http://www.genecards.org/cgi-bin/carddisp.pl?gene=TOB1' rel='noopener noreferrer' target='_blank'>TOB1</a>
FV2	CTGF	0.511356	4.59131e-25	35.3429	24.4968	0.932	0.885	<a href='http://www.genecards.org/cgi-bin/carddisp.pl?gene=CTGF' rel='noopener noreferrer' target='_blank'>CTGF</a>
FV2	PTMA	0.510633	1.08425e-237	24.1568	16.6579	0.992	0.973	<a href='http://www.genecards.org/cgi-bin/carddisp.pl?gene=PTMA' rel='noopener noreferrer' target='_blank'>PTMA</a>
FV2	NINJ1	0.508898	8.97111e-175	1.15101	0.511645	0.56	0.298	<a href='http://www.genecards.org/cgi-bin/carddisp.pl?gene=NINJ1' rel='noopener noreferrer' target='_blank'>NINJ1</a>
FV2	PTMS	0.507481	2.17174e-180	7.38568	4.8989	0.942	0.841	<a href='http://www.genecards.org/cgi-bin/carddisp.pl?gene=PTMS' rel='noopener noreferrer' target='_blank'>PTMS</a>
FV2	LMCD1	0.507397	8.58561e-209	0.863573	0.311007	0.387	0.137	<a href='http://www.genecards.org/cgi-bin/carddisp.pl?gene=LMCD1' rel='noopener noreferrer' target='_blank'>LMCD1</a>
FV2	RPS19	0.507315	4.53113e-127	17.5152	12.026	0.966	0.908	<a href='http://www.genecards.org/cgi-bin/carddisp.pl?gene=RPS19' rel='noopener noreferrer' target='_blank'>RPS19</a>
FV2	DDIT4	0.505902	1.87263e-244	0.636186	0.152235	0.326	0.09	<a href='http://www.genecards.org/cgi-bin/carddisp.pl?gene=DDIT4' rel='noopener noreferrer' target='_blank'>DDIT4</a>
FV2	H3F3B	0.505302	1.36945e-183	14.5926	9.9852	0.984	0.942	<a href='http://www.genecards.org/cgi-bin/carddisp.pl?gene=H3F3B' rel='noopener noreferrer' target='_blank'>H3F3B</a>
FV2	LRRFIP1	0.505181	2.5249e-192	1.4639	0.735998	0.659	0.376	<a href='http://www.genecards.org/cgi-bin/carddisp.pl?gene=LRRFIP1' rel='noopener noreferrer' target='_blank'>LRRFIP1</a>
FV2	FIBIN	0.499345	7.88365e-49	3.3007	2.04243	0.662	0.506	<a href='http://www.genecards.org/cgi-bin/carddisp.pl?gene=FIBIN' rel='noopener noreferrer' target='_blank'>FIBIN</a>
FV2	ACTG1	0.495023	1.81034e-83	17.3519	12.0216	0.962	0.929	<a href='http://www.genecards.org/cgi-bin/carddisp.pl?gene=ACTG1' rel='noopener noreferrer' target='_blank'>ACTG1</a>
FV2	EPHX1	0.494486	8.06159e-109	2.46835	1.46189	0.754	0.559	<a href='http://www.genecards.org/cgi-bin/carddisp.pl?gene=EPHX1' rel='noopener noreferrer' target='_blank'>EPHX1</a>
FV2	BAX	0.488367	7.19865e-120	2.42959	1.44472	0.743	0.535	<a href='http://www.genecards.org/cgi-bin/carddisp.pl?gene=BAX' rel='noopener noreferrer' target='_blank'>BAX</a>
FV2	MDM2	0.481527	3.78394e-126	0.977558	0.416365	0.458	0.239	<a href='http://www.genecards.org/cgi-bin/carddisp.pl?gene=MDM2' rel='noopener noreferrer' target='_blank'>MDM2</a>
FV2	CXCL1	0.480139	6.13094e-25	1.59449	0.860013	0.297	0.203	<a href='http://www.genecards.org/cgi-bin/carddisp.pl?gene=CXCL1' rel='noopener noreferrer' target='_blank'>CXCL1</a>
FV2	DPYSL3	0.471441	2.92817e-126	1.59036	0.868281	0.621	0.401	<a href='http://www.genecards.org/cgi-bin/carddisp.pl?gene=DPYSL3' rel='noopener noreferrer' target='_blank'>DPYSL3</a>
FV2	COX4I2	0.469357	1.86398e-202	0.521554	0.0989984	0.246	0.061	<a href='http://www.genecards.org/cgi-bin/carddisp.pl?gene=COX4I2' rel='noopener noreferrer' target='_blank'>COX4I2</a>
FV2	LDHA	0.466828	2.97764e-139	3.31666	2.12334	0.847	0.688	<a href='http://www.genecards.org/cgi-bin/carddisp.pl?gene=LDHA' rel='noopener noreferrer' target='_blank'>LDHA</a>
FV2	COX6B2	0.462306	7.30811e-72	0.971632	0.43106	0.32	0.17	<a href='http://www.genecards.org/cgi-bin/carddisp.pl?gene=COX6B2' rel='noopener noreferrer' target='_blank'>COX6B2</a>
FV2	ALCAM	0.457574	5.61766e-130	0.874317	0.364897	0.36	0.159	<a href='http://www.genecards.org/cgi-bin/carddisp.pl?gene=ALCAM' rel='noopener noreferrer' target='_blank'>ALCAM</a>
FV2	NFE2L1	0.4573	1.55323e-129	2.08578	1.24752	0.749	0.536	<a href='http://www.genecards.org/cgi-bin/carddisp.pl?gene=NFE2L1' rel='noopener noreferrer' target='_blank'>NFE2L1</a>
FV2	HSPA1B	0.456018	4.42138e-71	5.86958	4.0079	0.815	0.657	<a href='http://www.genecards.org/cgi-bin/carddisp.pl?gene=HSPA1B' rel='noopener noreferrer' target='_blank'>HSPA1B</a>
FV2	AK1	0.454542	4.51993e-142	1.15318	0.571266	0.554	0.315	<a href='http://www.genecards.org/cgi-bin/carddisp.pl?gene=AK1' rel='noopener noreferrer' target='_blank'>AK1</a>
FV2	DAP	0.454505	1.36158e-108	2.88295	1.83362	0.802	0.646	<a href='http://www.genecards.org/cgi-bin/carddisp.pl?gene=DAP' rel='noopener noreferrer' target='_blank'>DAP</a>
FV2	IQGAP1	0.45233	7.42924e-100	3.03449	1.94866	0.809	0.651	<a href='http://www.genecards.org/cgi-bin/carddisp.pl?gene=IQGAP1' rel='noopener noreferrer' target='_blank'>IQGAP1</a>
FV2	TULP4	0.452313	1.26525e-116	2.35384	1.45122	0.766	0.569	<a href='http://www.genecards.org/cgi-bin/carddisp.pl?gene=TULP4' rel='noopener noreferrer' target='_blank'>TULP4</a>
FV2	RTN4	0.450085	2.7132e-124	4.61625	3.11109	0.91	0.792	<a href='http://www.genecards.org/cgi-bin/carddisp.pl?gene=RTN4' rel='noopener noreferrer' target='_blank'>RTN4</a>
FV2	GAB2	0.449464	1.55043e-184	0.89	0.384075	0.487	0.224	<a href='http://www.genecards.org/cgi-bin/carddisp.pl?gene=GAB2' rel='noopener noreferrer' target='_blank'>GAB2</a>
FV2	MBNL1	0.448647	2.3339e-91	7.36891	5.13215	0.94	0.868	<a href='http://www.genecards.org/cgi-bin/carddisp.pl?gene=MBNL1' rel='noopener noreferrer' target='_blank'>MBNL1</a>
FV2	CCNG1	0.445571	1.11987e-72	1.42601	0.781403	0.538	0.367	<a href='http://www.genecards.org/cgi-bin/carddisp.pl?gene=CCNG1' rel='noopener noreferrer' target='_blank'>CCNG1</a>
FV2	UBC	0.442418	2.06693e-104	8.43146	5.94061	0.946	0.867	<a href='http://www.genecards.org/cgi-bin/carddisp.pl?gene=UBC' rel='noopener noreferrer' target='_blank'>UBC</a>
FV2	ATF3	0.441442	8.16153e-88	0.967147	0.448604	0.332	0.164	<a href='http://www.genecards.org/cgi-bin/carddisp.pl?gene=ATF3' rel='noopener noreferrer' target='_blank'>ATF3</a>
FV2	HIST1H1C	0.441162	4.93457e-52	1.01	0.48045	0.367	0.229	<a href='http://www.genecards.org/cgi-bin/carddisp.pl?gene=HIST1H1C' rel='noopener noreferrer' target='_blank'>HIST1H1C</a>
FV2	CALM1	0.438217	8.85305e-124	7.39112	5.19304	0.942	0.866	<a href='http://www.genecards.org/cgi-bin/carddisp.pl?gene=CALM1' rel='noopener noreferrer' target='_blank'>CALM1</a>
FV2	NFIC	0.438216	6.40371e-111	5.06351	3.47515	0.903	0.788	<a href='http://www.genecards.org/cgi-bin/carddisp.pl?gene=NFIC' rel='noopener noreferrer' target='_blank'>NFIC</a>
FV2	UNC5B	0.437815	3.77763e-187	0.777616	0.312328	0.426	0.173	<a href='http://www.genecards.org/cgi-bin/carddisp.pl?gene=UNC5B' rel='noopener noreferrer' target='_blank'>UNC5B</a>
FV2	RUNX1	0.437256	3.61148e-84	1.01058	0.484888	0.386	0.212	<a href='http://www.genecards.org/cgi-bin/carddisp.pl?gene=RUNX1' rel='noopener noreferrer' target='_blank'>RUNX1</a>
FV2	PPP1R14B	0.437175	4.56123e-134	2.54409	1.61759	0.76	0.526	<a href='http://www.genecards.org/cgi-bin/carddisp.pl?gene=PPP1R14B' rel='noopener noreferrer' target='_blank'>PPP1R14B</a>
FV2	KCNJ15	0.435609	9.15581e-215	0.41481	0.0460841	0.163	0.022	<a href='http://www.genecards.org/cgi-bin/carddisp.pl?gene=KCNJ15' rel='noopener noreferrer' target='_blank'>KCNJ15</a>
FV2	NR4A2	0.435089	7.232e-158	0.741607	0.288176	0.352	0.138	<a href='http://www.genecards.org/cgi-bin/carddisp.pl?gene=NR4A2' rel='noopener noreferrer' target='_blank'>NR4A2</a>
FV2	PTGS2	0.43326	8.21479e-80	0.606804	0.189977	0.195	0.076	<a href='http://www.genecards.org/cgi-bin/carddisp.pl?gene=PTGS2' rel='noopener noreferrer' target='_blank'>PTGS2</a>
FV2	FTL1	0.431552	1.5607e-36	17.5025	12.7189	0.981	0.931	<a href='http://www.genecards.org/cgi-bin/carddisp.pl?gene=FTL1' rel='noopener noreferrer' target='_blank'>FTL1</a>
FV2	GPX1	0.430017	1.39188e-65	5.05477	3.49417	0.886	0.799	<a href='http://www.genecards.org/cgi-bin/carddisp.pl?gene=GPX1' rel='noopener noreferrer' target='_blank'>GPX1</a>
FV2	NES	0.427135	1.04513e-250	0.433226	0.0659434	0.228	0.041	<a href='http://www.genecards.org/cgi-bin/carddisp.pl?gene=NES' rel='noopener noreferrer' target='_blank'>NES</a>
FV2	TPM1	0.425462	5.29174e-91	2.67227	1.73437	0.781	0.593	<a href='http://www.genecards.org/cgi-bin/carddisp.pl?gene=TPM1' rel='noopener noreferrer' target='_blank'>TPM1</a>
FV2	CSRP2	0.424703	7.38676e-67	5.94347	4.17283	0.886	0.78	<a href='http://www.genecards.org/cgi-bin/carddisp.pl?gene=CSRP2' rel='noopener noreferrer' target='_blank'>CSRP2</a>
FV2	TUBB4B	0.422765	1.44068e-71	2.88335	1.89696	0.794	0.626	<a href='http://www.genecards.org/cgi-bin/carddisp.pl?gene=TUBB4B' rel='noopener noreferrer' target='_blank'>TUBB4B</a>
FV2	PI15	0.421945	1.21994e-44	2.41087	1.54593	0.606	0.477	<a href='http://www.genecards.org/cgi-bin/carddisp.pl?gene=PI15' rel='noopener noreferrer' target='_blank'>PI15</a>
FV2	DLX5	0.421563	2.65517e-196	0.46703	0.0953073	0.234	0.056	<a href='http://www.genecards.org/cgi-bin/carddisp.pl?gene=DLX5' rel='noopener noreferrer' target='_blank'>DLX5</a>
FV2	LAMC3	0.416353	5.32963e-111	1.21094	0.656692	0.416	0.208	<a href='http://www.genecards.org/cgi-bin/carddisp.pl?gene=LAMC3' rel='noopener noreferrer' target='_blank'>LAMC3</a>
FV2	TNNT2	0.415081	4.00523e-81	0.413867	0.0603688	0.104	0.025	<a href='http://www.genecards.org/cgi-bin/carddisp.pl?gene=TNNT2' rel='noopener noreferrer' target='_blank'>TNNT2</a>
FV2	EPAS1	0.414663	1.88493e-169	0.699827	0.275201	0.393	0.16	<a href='http://www.genecards.org/cgi-bin/carddisp.pl?gene=EPAS1' rel='noopener noreferrer' target='_blank'>EPAS1</a>
FV2	VIM	0.40913	4.1832e-123	27.1058	20.1659	0.987	0.97	<a href='http://www.genecards.org/cgi-bin/carddisp.pl?gene=VIM' rel='noopener noreferrer' target='_blank'>VIM</a>
FV2	AEN	0.40821	1.50392e-122	0.783559	0.344015	0.405	0.2	<a href='http://www.genecards.org/cgi-bin/carddisp.pl?gene=AEN' rel='noopener noreferrer' target='_blank'>AEN</a>
FV2	PSMD8	0.405054	1.55603e-80	1.95583	1.23227	0.718	0.548	<a href='http://www.genecards.org/cgi-bin/carddisp.pl?gene=PSMD8' rel='noopener noreferrer' target='_blank'>PSMD8</a>
FV2	DDIT4L	0.401581	2.87831e-194	0.411811	0.0687808	0.2	0.041	<a href='http://www.genecards.org/cgi-bin/carddisp.pl?gene=DDIT4L' rel='noopener noreferrer' target='_blank'>DDIT4L</a>
FV2	LGR6	0.400504	1.06764e-266	0.379066	0.0447713	0.195	0.025	<a href='http://www.genecards.org/cgi-bin/carddisp.pl?gene=LGR6' rel='noopener noreferrer' target='_blank'>LGR6</a>
FV2	PDE4B	0.400477	6.69359e-170	0.603009	0.214452	0.347	0.13	<a href='http://www.genecards.org/cgi-bin/carddisp.pl?gene=PDE4B' rel='noopener noreferrer' target='_blank'>PDE4B</a>
FV2	EMP2	0.400153	3.67572e-102	2.24834	1.46152	0.757	0.571	<a href='http://www.genecards.org/cgi-bin/carddisp.pl?gene=EMP2' rel='noopener noreferrer' target='_blank'>EMP2</a>
FV2	PKD1	0.399951	4.00414e-95	1.9159	1.20992	0.705	0.514	<a href='http://www.genecards.org/cgi-bin/carddisp.pl?gene=PKD1' rel='noopener noreferrer' target='_blank'>PKD1</a>
FV2	ATP1B1	0.399537	6.56813e-84	0.843144	0.39729	0.343	0.18	<a href='http://www.genecards.org/cgi-bin/carddisp.pl?gene=ATP1B1' rel='noopener noreferrer' target='_blank'>ATP1B1</a>
FV2	BTG1	0.396513	2.96988e-82	1.81246	1.13661	0.652	0.452	<a href='http://www.genecards.org/cgi-bin/carddisp.pl?gene=BTG1' rel='noopener noreferrer' target='_blank'>BTG1</a>
FV2	LNX1	0.396349	5.37236e-239	0.450695	0.102207	0.268	0.061	<a href='http://www.genecards.org/cgi-bin/carddisp.pl?gene=LNX1' rel='noopener noreferrer' target='_blank'>LNX1</a>
FV2	RHOC	0.39436	3.89581e-93	4.95202	3.52845	0.896	0.797	<a href='http://www.genecards.org/cgi-bin/carddisp.pl?gene=RHOC' rel='noopener noreferrer' target='_blank'>RHOC</a>
FV2	TRP53INP1	0.393842	3.30323e-44	1.39807	0.825175	0.46	0.325	<a href='http://www.genecards.org/cgi-bin/carddisp.pl?gene=TRP53INP1' rel='noopener noreferrer' target='_blank'>TRP53INP1</a>
FV2	PTP4A1	0.393826	4.64713e-85	1.63826	1.008	0.658	0.467	<a href='http://www.genecards.org/cgi-bin/carddisp.pl?gene=PTP4A1' rel='noopener noreferrer' target='_blank'>PTP4A1</a>
FV2	XPNPEP1	0.393347	7.93419e-81	0.859076	0.415428	0.409	0.237	<a href='http://www.genecards.org/cgi-bin/carddisp.pl?gene=XPNPEP1' rel='noopener noreferrer' target='_blank'>XPNPEP1</a>
FV2	CLIC4	0.392083	1.21301e-91	2.69777	1.81781	0.783	0.633	<a href='http://www.genecards.org/cgi-bin/carddisp.pl?gene=CLIC4' rel='noopener noreferrer' target='_blank'>CLIC4</a>
FV2	IER3	0.39166	1.43805e-43	3.9333	2.76041	0.762	0.629	<a href='http://www.genecards.org/cgi-bin/carddisp.pl?gene=IER3' rel='noopener noreferrer' target='_blank'>IER3</a>
FV2	BMYC	0.388508	6.8499e-35	2.20575	1.44894	0.639	0.513	<a href='http://www.genecards.org/cgi-bin/carddisp.pl?gene=BMYC' rel='noopener noreferrer' target='_blank'>BMYC</a>
FV2	ACTA2	0.387562	2.0589e-34	6.56079	4.77962	0.896	0.784	<a href='http://www.genecards.org/cgi-bin/carddisp.pl?gene=ACTA2' rel='noopener noreferrer' target='_blank'>ACTA2</a>
FV2	RPL12	0.386024	3.01071e-79	12.934	9.66279	0.964	0.915	<a href='http://www.genecards.org/cgi-bin/carddisp.pl?gene=RPL12' rel='noopener noreferrer' target='_blank'>RPL12</a>
FV2	CD55	0.384464	3.51407e-176	1.03001	0.555115	0.412	0.165	<a href='http://www.genecards.org/cgi-bin/carddisp.pl?gene=CD55' rel='noopener noreferrer' target='_blank'>CD55</a>
FV2	SQSTM1	0.383111	4.17015e-49	3.05805	2.11164	0.826	0.689	<a href='http://www.genecards.org/cgi-bin/carddisp.pl?gene=SQSTM1' rel='noopener noreferrer' target='_blank'>SQSTM1</a>
FV2	JUNB	0.381013	4.9978e-39	13.1084	9.83378	0.945	0.88	<a href='http://www.genecards.org/cgi-bin/carddisp.pl?gene=JUNB' rel='noopener noreferrer' target='_blank'>JUNB</a>
FV2	MUSTN1	0.380552	4.61724e-38	0.949988	0.497871	0.335	0.214	<a href='http://www.genecards.org/cgi-bin/carddisp.pl?gene=MUSTN1' rel='noopener noreferrer' target='_blank'>MUSTN1</a>
FV2	BDNF	0.378899	1.62296e-201	0.360901	0.0465657	0.168	0.026	<a href='http://www.genecards.org/cgi-bin/carddisp.pl?gene=BDNF' rel='noopener noreferrer' target='_blank'>BDNF</a>
FV2	TAGLN2	0.37877	3.08783e-59	5.18897	3.75989	0.877	0.786	<a href='http://www.genecards.org/cgi-bin/carddisp.pl?gene=TAGLN2' rel='noopener noreferrer' target='_blank'>TAGLN2</a>
FV2	SDC4	0.377916	9.08271e-60	2.35627	1.58282	0.733	0.586	<a href='http://www.genecards.org/cgi-bin/carddisp.pl?gene=SDC4' rel='noopener noreferrer' target='_blank'>SDC4</a>
FV2	PPIA	0.377555	4.20821e-179	20.7431	15.7366	0.984	0.966	<a href='http://www.genecards.org/cgi-bin/carddisp.pl?gene=PPIA' rel='noopener noreferrer' target='_blank'>PPIA</a>
FV2	ITGB8	0.376831	1.55533e-131	0.609378	0.239426	0.328	0.135	<a href='http://www.genecards.org/cgi-bin/carddisp.pl?gene=ITGB8' rel='noopener noreferrer' target='_blank'>ITGB8</a>
FV2	TRPS1	0.375232	7.45236e-123	0.827276	0.408795	0.442	0.228	<a href='http://www.genecards.org/cgi-bin/carddisp.pl?gene=TRPS1' rel='noopener noreferrer' target='_blank'>TRPS1</a>
FV2	ENDOD1	0.374477	2.85092e-120	0.897486	0.463692	0.491	0.271	<a href='http://www.genecards.org/cgi-bin/carddisp.pl?gene=ENDOD1' rel='noopener noreferrer' target='_blank'>ENDOD1</a>
FV2	ODC1	0.374094	3.14037e-73	0.929689	0.488929	0.455	0.284	<a href='http://www.genecards.org/cgi-bin/carddisp.pl?gene=ODC1' rel='noopener noreferrer' target='_blank'>ODC1</a>
FV2	DSTN	0.373635	7.33007e-85	6.95356	5.13884	0.944	0.883	<a href='http://www.genecards.org/cgi-bin/carddisp.pl?gene=DSTN' rel='noopener noreferrer' target='_blank'>DSTN</a>
FV2	9930111J21RIK2	0.366153	3.7251e-174	0.501371	0.164837	0.304	0.101	<a href='http://www.genecards.org/cgi-bin/carddisp.pl?gene=9930111J21RIK2' rel='noopener noreferrer' target='_blank'>9930111J21RIK2</a>
FV2	MYH9	0.364376	1.87181e-69	2.72406	1.89287	0.785	0.621	<a href='http://www.genecards.org/cgi-bin/carddisp.pl?gene=MYH9' rel='noopener noreferrer' target='_blank'>MYH9</a>
FV2	HSPA9	0.363928	3.13618e-65	1.63114	1.04451	0.663	0.489	<a href='http://www.genecards.org/cgi-bin/carddisp.pl?gene=HSPA9' rel='noopener noreferrer' target='_blank'>HSPA9</a>
FV2	TPM4	0.363457	3.78993e-82	3.60817	2.58193	0.846	0.723	<a href='http://www.genecards.org/cgi-bin/carddisp.pl?gene=TPM4' rel='noopener noreferrer' target='_blank'>TPM4</a>
FV2	FAM20C	0.362683	3.80987e-98	0.83223	0.424956	0.429	0.238	<a href='http://www.genecards.org/cgi-bin/carddisp.pl?gene=FAM20C' rel='noopener noreferrer' target='_blank'>FAM20C</a>
FV2	H2AFJ	0.361476	5.02774e-53	1.89887	1.25639	0.658	0.501	<a href='http://www.genecards.org/cgi-bin/carddisp.pl?gene=H2AFJ' rel='noopener noreferrer' target='_blank'>H2AFJ</a>
FV2	RPL13A	0.35719	5.85131e-95	13.2462	10.1218	0.96	0.911	<a href='http://www.genecards.org/cgi-bin/carddisp.pl?gene=RPL13A' rel='noopener noreferrer' target='_blank'>RPL13A</a>
FV2	WWP2	0.354535	7.82708e-158	0.51899	0.188035	0.323	0.12	<a href='http://www.genecards.org/cgi-bin/carddisp.pl?gene=WWP2' rel='noopener noreferrer' target='_blank'>WWP2</a>
FV2	ATP1B3	0.353177	1.09014e-75	2.12118	1.44344	0.748	0.581	<a href='http://www.genecards.org/cgi-bin/carddisp.pl?gene=ATP1B3' rel='noopener noreferrer' target='_blank'>ATP1B3</a>
FV2	FXYD6	0.352755	2.28023e-30	1.85828	1.23828	0.55	0.43	<a href='http://www.genecards.org/cgi-bin/carddisp.pl?gene=FXYD6' rel='noopener noreferrer' target='_blank'>FXYD6</a>
FV2	KIF5B	0.352406	1.41821e-94	3.70837	2.68796	0.873	0.744	<a href='http://www.genecards.org/cgi-bin/carddisp.pl?gene=KIF5B' rel='noopener noreferrer' target='_blank'>KIF5B</a>
FV2	UQCRQ	0.352058	5.6066e-80	3.27196	2.34693	0.849	0.718	<a href='http://www.genecards.org/cgi-bin/carddisp.pl?gene=UQCRQ' rel='noopener noreferrer' target='_blank'>UQCRQ</a>
FV2	CENPB	0.351952	2.79878e-85	1.83761	1.22333	0.716	0.532	<a href='http://www.genecards.org/cgi-bin/carddisp.pl?gene=CENPB' rel='noopener noreferrer' target='_blank'>CENPB</a>
FV2	NFKBIZ	0.351368	1.43519e-93	0.77036	0.38768	0.373	0.191	<a href='http://www.genecards.org/cgi-bin/carddisp.pl?gene=NFKBIZ' rel='noopener noreferrer' target='_blank'>NFKBIZ</a>
FV2	CSRP1	0.349827	4.69199e-89	1.4137	0.893975	0.623	0.41	<a href='http://www.genecards.org/cgi-bin/carddisp.pl?gene=CSRP1' rel='noopener noreferrer' target='_blank'>CSRP1</a>
FV2	ANXA2	0.346886	3.84781e-61	7.13729	5.39818	0.918	0.848	<a href='http://www.genecards.org/cgi-bin/carddisp.pl?gene=ANXA2' rel='noopener noreferrer' target='_blank'>ANXA2</a>
FV2	TGFB2	0.344314	5.7279e-45	1.29156	0.805019	0.49	0.345	<a href='http://www.genecards.org/cgi-bin/carddisp.pl?gene=TGFB2' rel='noopener noreferrer' target='_blank'>TGFB2</a>
FV2	PGF	0.343546	5.07747e-126	0.398893	0.10247	0.182	0.05	<a href='http://www.genecards.org/cgi-bin/carddisp.pl?gene=PGF' rel='noopener noreferrer' target='_blank'>PGF</a>
FV2	TRIM47	0.342894	1.67405e-85	1.47381	0.950498	0.629	0.427	<a href='http://www.genecards.org/cgi-bin/carddisp.pl?gene=TRIM47' rel='noopener noreferrer' target='_blank'>TRIM47</a>
FV2	CFL1	0.342076	2.3234e-88	4.26986	3.15742	0.888	0.768	<a href='http://www.genecards.org/cgi-bin/carddisp.pl?gene=CFL1' rel='noopener noreferrer' target='_blank'>CFL1</a>
FV2	TJP2	0.341603	1.23603e-128	0.601302	0.263689	0.366	0.164	<a href='http://www.genecards.org/cgi-bin/carddisp.pl?gene=TJP2' rel='noopener noreferrer' target='_blank'>TJP2</a>
FV2	SDC1	0.341599	1.23587e-102	0.959433	0.546317	0.499	0.288	<a href='http://www.genecards.org/cgi-bin/carddisp.pl?gene=SDC1' rel='noopener noreferrer' target='_blank'>SDC1</a>
FV2	MAFF	0.340566	1.28044e-160	0.511573	0.193737	0.332	0.123	<a href='http://www.genecards.org/cgi-bin/carddisp.pl?gene=MAFF' rel='noopener noreferrer' target='_blank'>MAFF</a>
FV2	GM26532	0.338812	1.80393e-64	1.0679	0.63507	0.401	0.237	<a href='http://www.genecards.org/cgi-bin/carddisp.pl?gene=GM26532' rel='noopener noreferrer' target='_blank'>GM26532</a>
FV2	SULF2	0.336886	2.89765e-79	1.54783	1.01724	0.556	0.358	<a href='http://www.genecards.org/cgi-bin/carddisp.pl?gene=SULF2' rel='noopener noreferrer' target='_blank'>SULF2</a>
FV2	WWTR1	0.336017	1.2603e-67	2.03505	1.40444	0.718	0.554	<a href='http://www.genecards.org/cgi-bin/carddisp.pl?gene=WWTR1' rel='noopener noreferrer' target='_blank'>WWTR1</a>
FV2	CAPG	0.335306	1.47798e-51	1.52879	1.00436	0.591	0.438	<a href='http://www.genecards.org/cgi-bin/carddisp.pl?gene=CAPG' rel='noopener noreferrer' target='_blank'>CAPG</a>
FV2	FAM129B	0.335253	4.4162e-137	0.670174	0.323855	0.434	0.207	<a href='http://www.genecards.org/cgi-bin/carddisp.pl?gene=FAM129B' rel='noopener noreferrer' target='_blank'>FAM129B</a>
FV2	IFRD1	0.334334	1.48818e-68	1.94832	1.33846	0.707	0.533	<a href='http://www.genecards.org/cgi-bin/carddisp.pl?gene=IFRD1' rel='noopener noreferrer' target='_blank'>IFRD1</a>
FV2	CYR61	0.333719	3.19575e-16	4.3122	3.21517	0.647	0.567	<a href='http://www.genecards.org/cgi-bin/carddisp.pl?gene=CYR61' rel='noopener noreferrer' target='_blank'>CYR61</a>
FV2	PMEPA1	0.333707	1.9099e-68	15.0128	11.7061	0.97	0.934	<a href='http://www.genecards.org/cgi-bin/carddisp.pl?gene=PMEPA1' rel='noopener noreferrer' target='_blank'>PMEPA1</a>
FV2	NT5DC2	0.332133	2.16409e-148	0.410492	0.120441	0.252	0.081	<a href='http://www.genecards.org/cgi-bin/carddisp.pl?gene=NT5DC2' rel='noopener noreferrer' target='_blank'>NT5DC2</a>
FV2	KLF13	0.331193	9.01674e-79	2.19374	1.53864	0.759	0.58	<a href='http://www.genecards.org/cgi-bin/carddisp.pl?gene=KLF13' rel='noopener noreferrer' target='_blank'>KLF13</a>
FV2	EMP3	0.328724	8.33605e-78	6.76408	5.18208	0.927	0.874	<a href='http://www.genecards.org/cgi-bin/carddisp.pl?gene=EMP3' rel='noopener noreferrer' target='_blank'>EMP3</a>
FV2	COX6A1	0.327911	3.21154e-73	2.76145	1.9967	0.825	0.675	<a href='http://www.genecards.org/cgi-bin/carddisp.pl?gene=COX6A1' rel='noopener noreferrer' target='_blank'>COX6A1</a>
FV2	PTPRB	0.327118	5.93588e-86	0.740208	0.387168	0.377	0.201	<a href='http://www.genecards.org/cgi-bin/carddisp.pl?gene=PTPRB' rel='noopener noreferrer' target='_blank'>PTPRB</a>
FV2	PERP	0.326936	1.76797e-138	0.354072	0.0795037	0.184	0.047	<a href='http://www.genecards.org/cgi-bin/carddisp.pl?gene=PERP' rel='noopener noreferrer' target='_blank'>PERP</a>
FV2	RPS6	0.326638	5.9208e-67	6.64603	5.09689	0.929	0.849	<a href='http://www.genecards.org/cgi-bin/carddisp.pl?gene=RPS6' rel='noopener noreferrer' target='_blank'>RPS6</a>
FV2	SERBP1	0.326559	1.03162e-79	4.03546	3.01546	0.897	0.784	<a href='http://www.genecards.org/cgi-bin/carddisp.pl?gene=SERBP1' rel='noopener noreferrer' target='_blank'>SERBP1</a>
FV2	PURB	0.325677	4.43043e-81	2.11366	1.48446	0.765	0.581	<a href='http://www.genecards.org/cgi-bin/carddisp.pl?gene=PURB' rel='noopener noreferrer' target='_blank'>PURB</a>
FV2	RAPH1	0.324659	7.32701e-65	1.73079	1.1805	0.632	0.451	<a href='http://www.genecards.org/cgi-bin/carddisp.pl?gene=RAPH1' rel='noopener noreferrer' target='_blank'>RAPH1</a>
FV2	SH3KBP1	0.32448	3.24555e-75	0.719938	0.373519	0.387	0.223	<a href='http://www.genecards.org/cgi-bin/carddisp.pl?gene=SH3KBP1' rel='noopener noreferrer' target='_blank'>SH3KBP1</a>
FV2	AKAP13	0.321676	4.46553e-60	2.87202	2.09816	0.796	0.665	<a href='http://www.genecards.org/cgi-bin/carddisp.pl?gene=AKAP13' rel='noopener noreferrer' target='_blank'>AKAP13</a>
FV2	ITGB1	0.32091	2.94958e-90	6.67792	5.14667	0.944	0.868	<a href='http://www.genecards.org/cgi-bin/carddisp.pl?gene=ITGB1' rel='noopener noreferrer' target='_blank'>ITGB1</a>
FV2	CYCS	0.320844	5.81039e-82	1.61989	1.09749	0.681	0.49	<a href='http://www.genecards.org/cgi-bin/carddisp.pl?gene=CYCS' rel='noopener noreferrer' target='_blank'>CYCS</a>
FV2	ARID5B	0.320744	8.33398e-61	1.26109	0.810353	0.56	0.389	<a href='http://www.genecards.org/cgi-bin/carddisp.pl?gene=ARID5B' rel='noopener noreferrer' target='_blank'>ARID5B</a>
FV2	ZFP365	0.320418	2.02481e-166	0.421521	0.138408	0.281	0.089	<a href='http://www.genecards.org/cgi-bin/carddisp.pl?gene=ZFP365' rel='noopener noreferrer' target='_blank'>ZFP365</a>
FV2	MAST4	0.319782	9.17896e-46	1.88046	1.3078	0.646	0.498	<a href='http://www.genecards.org/cgi-bin/carddisp.pl?gene=MAST4' rel='noopener noreferrer' target='_blank'>MAST4</a>
FV2	ATP2B1	0.319434	3.73008e-73	1.65324	1.12627	0.671	0.484	<a href='http://www.genecards.org/cgi-bin/carddisp.pl?gene=ATP2B1' rel='noopener noreferrer' target='_blank'>ATP2B1</a>
FV2	MALAT1	0.31881	2.58118e-78	479.249	384.031	0.999	0.998	<a href='http://www.genecards.org/cgi-bin/carddisp.pl?gene=MALAT1' rel='noopener noreferrer' target='_blank'>MALAT1</a>
FV2	DSP	0.317981	1.85055e-157	0.295961	0.0396089	0.144	0.025	<a href='http://www.genecards.org/cgi-bin/carddisp.pl?gene=DSP' rel='noopener noreferrer' target='_blank'>DSP</a>
FV2	MSX1	0.317758	8.48876e-127	0.544111	0.238865	0.318	0.13	<a href='http://www.genecards.org/cgi-bin/carddisp.pl?gene=MSX1' rel='noopener noreferrer' target='_blank'>MSX1</a>
FV2	CD151	0.316275	8.24263e-75	1.85866	1.29591	0.727	0.55	<a href='http://www.genecards.org/cgi-bin/carddisp.pl?gene=CD151' rel='noopener noreferrer' target='_blank'>CD151</a>
FV2	ARPC2	0.31586	5.6913e-75	4.36239	3.30799	0.89	0.789	<a href='http://www.genecards.org/cgi-bin/carddisp.pl?gene=ARPC2' rel='noopener noreferrer' target='_blank'>ARPC2</a>
FV2	ATPIF1	0.314968	3.13638e-66	2.55486	1.85764	0.801	0.648	<a href='http://www.genecards.org/cgi-bin/carddisp.pl?gene=ATPIF1' rel='noopener noreferrer' target='_blank'>ATPIF1</a>
FV2	ACTN1	0.314727	4.44021e-65	2.45907	1.7811	0.77	0.591	<a href='http://www.genecards.org/cgi-bin/carddisp.pl?gene=ACTN1' rel='noopener noreferrer' target='_blank'>ACTN1</a>
FV2	SYNE1	0.313076	2.05305e-90	0.835599	0.477517	0.466	0.271	<a href='http://www.genecards.org/cgi-bin/carddisp.pl?gene=SYNE1' rel='noopener noreferrer' target='_blank'>SYNE1</a>
FV2	CLTB	0.312778	3.3346e-74	1.69666	1.17106	0.707	0.523	<a href='http://www.genecards.org/cgi-bin/carddisp.pl?gene=CLTB' rel='noopener noreferrer' target='_blank'>CLTB</a>
FV2	MGP	0.312296	5.79562e-18	236.316	190.125	0.997	0.994	<a href='http://www.genecards.org/cgi-bin/carddisp.pl?gene=MGP' rel='noopener noreferrer' target='_blank'>MGP</a>
FV2	GAPDH	0.312119	4.45753e-64	5.38612	4.14375	0.901	0.829	<a href='http://www.genecards.org/cgi-bin/carddisp.pl?gene=GAPDH' rel='noopener noreferrer' target='_blank'>GAPDH</a>
FV2	PQLC3	0.311942	5.05747e-92	0.920894	0.547389	0.51	0.303	<a href='http://www.genecards.org/cgi-bin/carddisp.pl?gene=PQLC3' rel='noopener noreferrer' target='_blank'>PQLC3</a>
FV2	ENPP1	0.308906	2.50315e-128	0.461258	0.179606	0.288	0.11	<a href='http://www.genecards.org/cgi-bin/carddisp.pl?gene=ENPP1' rel='noopener noreferrer' target='_blank'>ENPP1</a>
FV2	LRRN2	0.308097	6.48376e-121	0.513468	0.222438	0.328	0.141	<a href='http://www.genecards.org/cgi-bin/carddisp.pl?gene=LRRN2' rel='noopener noreferrer' target='_blank'>LRRN2</a>
FV2	VMP1	0.306836	2.71372e-40	1.05746	0.66328	0.511	0.364	<a href='http://www.genecards.org/cgi-bin/carddisp.pl?gene=VMP1' rel='noopener noreferrer' target='_blank'>VMP1</a>
FV2	DCXR	0.306819	1.10652e-46	0.633162	0.320284	0.283	0.164	<a href='http://www.genecards.org/cgi-bin/carddisp.pl?gene=DCXR' rel='noopener noreferrer' target='_blank'>DCXR</a>
FV2	CDH13	0.306802	9.39418e-85	0.711051	0.383268	0.353	0.183	<a href='http://www.genecards.org/cgi-bin/carddisp.pl?gene=CDH13' rel='noopener noreferrer' target='_blank'>CDH13</a>
FV2	SLC25A5	0.304803	8.23347e-72	2.2311	1.61574	0.761	0.591	<a href='http://www.genecards.org/cgi-bin/carddisp.pl?gene=SLC25A5' rel='noopener noreferrer' target='_blank'>SLC25A5</a>
FV2	PLVAP	0.304389	2.03209e-50	1.36983	0.919054	0.522	0.358	<a href='http://www.genecards.org/cgi-bin/carddisp.pl?gene=PLVAP' rel='noopener noreferrer' target='_blank'>PLVAP</a>
FV2	ECE1	0.303598	1.40473e-57	1.16191	0.751642	0.544	0.383	<a href='http://www.genecards.org/cgi-bin/carddisp.pl?gene=ECE1' rel='noopener noreferrer' target='_blank'>ECE1</a>
FV2	GNB2L1	0.303042	3.82477e-66	7.84644	6.17041	0.935	0.853	<a href='http://www.genecards.org/cgi-bin/carddisp.pl?gene=GNB2L1' rel='noopener noreferrer' target='_blank'>GNB2L1</a>
FV2	LGMN	0.302884	1.6629e-84	1.19896	0.782545	0.603	0.397	<a href='http://www.genecards.org/cgi-bin/carddisp.pl?gene=LGMN' rel='noopener noreferrer' target='_blank'>LGMN</a>
FV2	ARL6IP5	0.302035	2.0674e-74	2.34905	1.71644	0.795	0.637	<a href='http://www.genecards.org/cgi-bin/carddisp.pl?gene=ARL6IP5' rel='noopener noreferrer' target='_blank'>ARL6IP5</a>
FV2	PDAP1	0.301213	2.05066e-66	1.86683	1.32663	0.736	0.565	<a href='http://www.genecards.org/cgi-bin/carddisp.pl?gene=PDAP1' rel='noopener noreferrer' target='_blank'>PDAP1</a>
FV2	STK38L	0.301109	1.38458e-93	0.462905	0.187335	0.278	0.123	<a href='http://www.genecards.org/cgi-bin/carddisp.pl?gene=STK38L' rel='noopener noreferrer' target='_blank'>STK38L</a>
FV2	CREB3L2	0.29877	2.58636e-78	1.37895	0.933956	0.635	0.443	<a href='http://www.genecards.org/cgi-bin/carddisp.pl?gene=CREB3L2' rel='noopener noreferrer' target='_blank'>CREB3L2</a>
FV2	GNB1	0.298673	9.06515e-73	3.40043	2.57755	0.875	0.75	<a href='http://www.genecards.org/cgi-bin/carddisp.pl?gene=GNB1' rel='noopener noreferrer' target='_blank'>GNB1</a>
FV2	UQCC2	0.298478	5.96141e-69	1.8672	1.33135	0.708	0.533	<a href='http://www.genecards.org/cgi-bin/carddisp.pl?gene=UQCC2' rel='noopener noreferrer' target='_blank'>UQCC2</a>
FV2	PDLIM1	0.298107	4.14315e-76	0.567801	0.275122	0.305	0.155	<a href='http://www.genecards.org/cgi-bin/carddisp.pl?gene=PDLIM1' rel='noopener noreferrer' target='_blank'>PDLIM1</a>
FV2	TMBIM1	0.297856	5.14459e-84	1.02112	0.644101	0.548	0.353	<a href='http://www.genecards.org/cgi-bin/carddisp.pl?gene=TMBIM1' rel='noopener noreferrer' target='_blank'>TMBIM1</a>
FV2	TMSB4X	0.29631	3.22312e-32	28.8876	23.3384	0.992	0.983	<a href='http://www.genecards.org/cgi-bin/carddisp.pl?gene=TMSB4X' rel='noopener noreferrer' target='_blank'>TMSB4X</a>
FV2	USP53	0.295468	7.0775e-78	0.642872	0.338626	0.367	0.2	<a href='http://www.genecards.org/cgi-bin/carddisp.pl?gene=USP53' rel='noopener noreferrer' target='_blank'>USP53</a>
FV2	MEF2A	0.293996	3.15346e-70	1.98238	1.43255	0.74	0.571	<a href='http://www.genecards.org/cgi-bin/carddisp.pl?gene=MEF2A' rel='noopener noreferrer' target='_blank'>MEF2A</a>
FV2	KRAS	0.293156	3.06838e-78	1.34616	0.914735	0.629	0.433	<a href='http://www.genecards.org/cgi-bin/carddisp.pl?gene=KRAS' rel='noopener noreferrer' target='_blank'>KRAS</a>
FV2	CILP	0.292941	4.21262e-06	0.762268	0.438427	0.133	0.094	<a href='http://www.genecards.org/cgi-bin/carddisp.pl?gene=CILP' rel='noopener noreferrer' target='_blank'>CILP</a>
FV2	NCL	0.292579	2.29995e-55	3.26686	2.48364	0.847	0.716	<a href='http://www.genecards.org/cgi-bin/carddisp.pl?gene=NCL' rel='noopener noreferrer' target='_blank'>NCL</a>
FV2	CCND2	0.292393	1.18931e-35	4.10925	3.17194	0.821	0.716	<a href='http://www.genecards.org/cgi-bin/carddisp.pl?gene=CCND2' rel='noopener noreferrer' target='_blank'>CCND2</a>
FV2	EIF5A	0.292268	1.94201e-70	4.40615	3.41475	0.902	0.812	<a href='http://www.genecards.org/cgi-bin/carddisp.pl?gene=EIF5A' rel='noopener noreferrer' target='_blank'>EIF5A</a>
FV2	ATP1A1	0.29164	7.04422e-84	0.967763	0.607609	0.545	0.346	<a href='http://www.genecards.org/cgi-bin/carddisp.pl?gene=ATP1A1' rel='noopener noreferrer' target='_blank'>ATP1A1</a>
FV2	MTDH	0.291446	1.95637e-63	3.10329	2.35273	0.855	0.72	<a href='http://www.genecards.org/cgi-bin/carddisp.pl?gene=MTDH' rel='noopener noreferrer' target='_blank'>MTDH</a>
FV2	AHSG	0.291159	2.72471e-43	0.390619	0.136476	0.137	0.06	<a href='http://www.genecards.org/cgi-bin/carddisp.pl?gene=AHSG' rel='noopener noreferrer' target='_blank'>AHSG</a>
FV2	CMKLR1	0.29104	2.31042e-111	0.59148	0.300736	0.385	0.185	<a href='http://www.genecards.org/cgi-bin/carddisp.pl?gene=CMKLR1' rel='noopener noreferrer' target='_blank'>CMKLR1</a>
FV2	GM12840	0.290723	2.32582e-21	0.796808	0.468877	0.219	0.139	<a href='http://www.genecards.org/cgi-bin/carddisp.pl?gene=GM12840' rel='noopener noreferrer' target='_blank'>GM12840</a>
FV2	LHFP	0.290379	2.95694e-44	5.03592	3.9355	0.879	0.801	<a href='http://www.genecards.org/cgi-bin/carddisp.pl?gene=LHFP' rel='noopener noreferrer' target='_blank'>LHFP</a>
FV2	GDA	0.290011	1.11558e-66	0.940048	0.586757	0.395	0.229	<a href='http://www.genecards.org/cgi-bin/carddisp.pl?gene=GDA' rel='noopener noreferrer' target='_blank'>GDA</a>
FV2	RPS17	0.288494	1.09944e-47	5.92705	4.67157	0.923	0.857	<a href='http://www.genecards.org/cgi-bin/carddisp.pl?gene=RPS17' rel='noopener noreferrer' target='_blank'>RPS17</a>
FV2	PLEC	0.28716	1.52179e-61	1.90081	1.37726	0.701	0.533	<a href='http://www.genecards.org/cgi-bin/carddisp.pl?gene=PLEC' rel='noopener noreferrer' target='_blank'>PLEC</a>
FV2	YWHAZ	0.28715	1.97529e-70	2.89653	2.19328	0.836	0.71	<a href='http://www.genecards.org/cgi-bin/carddisp.pl?gene=YWHAZ' rel='noopener noreferrer' target='_blank'>YWHAZ</a>
FV2	ANO1	0.286675	2.74505e-107	0.339437	0.098056	0.188	0.06	<a href='http://www.genecards.org/cgi-bin/carddisp.pl?gene=ANO1' rel='noopener noreferrer' target='_blank'>ANO1</a>
FV2	TFAP2B	0.286031	2.69615e-188	0.234227	0.0122578	0.101	0.006	<a href='http://www.genecards.org/cgi-bin/carddisp.pl?gene=TFAP2B' rel='noopener noreferrer' target='_blank'>TFAP2B</a>
FV2	RASL11B	0.285389	1.54862e-53	1.05399	0.685343	0.488	0.328	<a href='http://www.genecards.org/cgi-bin/carddisp.pl?gene=RASL11B' rel='noopener noreferrer' target='_blank'>RASL11B</a>
FV2	FAT1	0.285225	2.01047e-44	1.76535	1.26928	0.643	0.497	<a href='http://www.genecards.org/cgi-bin/carddisp.pl?gene=FAT1' rel='noopener noreferrer' target='_blank'>FAT1</a>
FV2	HSP90AB1	0.284709	2.23981e-89	19.1135	15.5113	0.985	0.967	<a href='http://www.genecards.org/cgi-bin/carddisp.pl?gene=HSP90AB1' rel='noopener noreferrer' target='_blank'>HSP90AB1</a>
FV2	COMMD3	0.284514	2.8111e-54	1.53926	1.08478	0.646	0.483	<a href='http://www.genecards.org/cgi-bin/carddisp.pl?gene=COMMD3' rel='noopener noreferrer' target='_blank'>COMMD3</a>
FV2	RHOB	0.284439	4.9608e-45	2.77056	2.09586	0.774	0.627	<a href='http://www.genecards.org/cgi-bin/carddisp.pl?gene=RHOB' rel='noopener noreferrer' target='_blank'>RHOB</a>
FV2	CARD19	0.283787	1.21611e-77	0.866851	0.533491	0.488	0.302	<a href='http://www.genecards.org/cgi-bin/carddisp.pl?gene=CARD19' rel='noopener noreferrer' target='_blank'>CARD19</a>
FV2	PHACTR1	0.282519	4.29385e-44	0.976724	0.625172	0.457	0.313	<a href='http://www.genecards.org/cgi-bin/carddisp.pl?gene=PHACTR1' rel='noopener noreferrer' target='_blank'>PHACTR1</a>
FV2	MEGF10	0.281829	5.53323e-245	0.24347	0.0228135	0.151	0.013	<a href='http://www.genecards.org/cgi-bin/carddisp.pl?gene=MEGF10' rel='noopener noreferrer' target='_blank'>MEGF10</a>
FV2	CDO1	0.281314	1.56353e-84	0.38817	0.142243	0.22	0.09	<a href='http://www.genecards.org/cgi-bin/carddisp.pl?gene=CDO1' rel='noopener noreferrer' target='_blank'>CDO1</a>
FV2	FOXP1	0.28107	3.34084e-38	3.13526	2.40324	0.822	0.702	<a href='http://www.genecards.org/cgi-bin/carddisp.pl?gene=FOXP1' rel='noopener noreferrer' target='_blank'>FOXP1</a>
FV2	PMP22	0.280996	5.92655e-42	5.45226	4.31035	0.901	0.841	<a href='http://www.genecards.org/cgi-bin/carddisp.pl?gene=PMP22' rel='noopener noreferrer' target='_blank'>PMP22</a>
FV2	YWHAH	0.280612	9.76441e-62	1.98065	1.4538	0.756	0.59	<a href='http://www.genecards.org/cgi-bin/carddisp.pl?gene=YWHAH' rel='noopener noreferrer' target='_blank'>YWHAH</a>
FV2	MIF	0.280176	2.44829e-48	1.6257	1.16224	0.662	0.51	<a href='http://www.genecards.org/cgi-bin/carddisp.pl?gene=MIF' rel='noopener noreferrer' target='_blank'>MIF</a>
FV2	SGK1	0.277976	2.82421e-65	0.723744	0.421653	0.383	0.221	<a href='http://www.genecards.org/cgi-bin/carddisp.pl?gene=SGK1' rel='noopener noreferrer' target='_blank'>SGK1</a>
FV2	RPL14	0.277357	2.96916e-65	10.155	8.20397	0.953	0.903	<a href='http://www.genecards.org/cgi-bin/carddisp.pl?gene=RPL14' rel='noopener noreferrer' target='_blank'>RPL14</a>
FV2	EI24	0.276138	6.36069e-58	1.09988	0.734082	0.567	0.394	<a href='http://www.genecards.org/cgi-bin/carddisp.pl?gene=EI24' rel='noopener noreferrer' target='_blank'>EI24</a>
FV2	SERPINI1	0.275169	3.14776e-129	0.292369	0.0679542	0.169	0.042	<a href='http://www.genecards.org/cgi-bin/carddisp.pl?gene=SERPINI1' rel='noopener noreferrer' target='_blank'>SERPINI1</a>
FV2	GCLM	0.274754	8.54268e-69	0.762787	0.457104	0.446	0.269	<a href='http://www.genecards.org/cgi-bin/carddisp.pl?gene=GCLM' rel='noopener noreferrer' target='_blank'>GCLM</a>
FV2	CCT2	0.274427	1.55265e-62	1.52773	1.08988	0.692	0.52	<a href='http://www.genecards.org/cgi-bin/carddisp.pl?gene=CCT2' rel='noopener noreferrer' target='_blank'>CCT2</a>
FV2	SAT1	0.27403	1.35928e-16	4.27347	3.36119	0.828	0.752	<a href='http://www.genecards.org/cgi-bin/carddisp.pl?gene=SAT1' rel='noopener noreferrer' target='_blank'>SAT1</a>
FV2	ANP32B	0.273511	5.75017e-58	2.1884	1.63777	0.774	0.619	<a href='http://www.genecards.org/cgi-bin/carddisp.pl?gene=ANP32B' rel='noopener noreferrer' target='_blank'>ANP32B</a>
FV2	PKM	0.272642	2.81278e-57	2.63853	2.01198	0.83	0.685	<a href='http://www.genecards.org/cgi-bin/carddisp.pl?gene=PKM' rel='noopener noreferrer' target='_blank'>PKM</a>
FV2	RPS15	0.271361	4.6051e-54	13.7548	11.2249	0.978	0.95	<a href='http://www.genecards.org/cgi-bin/carddisp.pl?gene=RPS15' rel='noopener noreferrer' target='_blank'>RPS15</a>
FV2	BBC3	0.271333	1.54764e-107	0.372221	0.136959	0.244	0.092	<a href='http://www.genecards.org/cgi-bin/carddisp.pl?gene=BBC3' rel='noopener noreferrer' target='_blank'>BBC3</a>
FV2	RPL8	0.271311	2.55239e-74	15.1881	12.4129	0.977	0.932	<a href='http://www.genecards.org/cgi-bin/carddisp.pl?gene=RPL8' rel='noopener noreferrer' target='_blank'>RPL8</a>
FV2	HSPA8	0.271297	1.05799e-61	13.5752	11.0766	0.979	0.942	<a href='http://www.genecards.org/cgi-bin/carddisp.pl?gene=HSPA8' rel='noopener noreferrer' target='_blank'>HSPA8</a>
FV2	DLX6	0.270765	1.42745e-194	0.232104	0.0212664	0.135	0.015	<a href='http://www.genecards.org/cgi-bin/carddisp.pl?gene=DLX6' rel='noopener noreferrer' target='_blank'>DLX6</a>
FV2	EIF4A1	0.270001	1.35764e-52	3.17002	2.45828	0.849	0.723	<a href='http://www.genecards.org/cgi-bin/carddisp.pl?gene=EIF4A1' rel='noopener noreferrer' target='_blank'>EIF4A1</a>
FV2	RPL5	0.269642	1.41626e-51	8.17389	6.60997	0.94	0.881	<a href='http://www.genecards.org/cgi-bin/carddisp.pl?gene=RPL5' rel='noopener noreferrer' target='_blank'>RPL5</a>
FV2	PRRX2	0.269224	6.85705e-38	1.12875	0.766361	0.496	0.368	<a href='http://www.genecards.org/cgi-bin/carddisp.pl?gene=PRRX2' rel='noopener noreferrer' target='_blank'>PRRX2</a>
FV2	RHOA	0.268862	3.3086e-65	6.78691	5.46294	0.949	0.889	<a href='http://www.genecards.org/cgi-bin/carddisp.pl?gene=RHOA' rel='noopener noreferrer' target='_blank'>RHOA</a>
FV2	GNAI2	0.26836	1.6189e-64	6.07276	4.87225	0.929	0.855	<a href='http://www.genecards.org/cgi-bin/carddisp.pl?gene=GNAI2' rel='noopener noreferrer' target='_blank'>GNAI2</a>
FV2	IFNGR2	0.268236	3.68085e-62	1.02856	0.684387	0.548	0.368	<a href='http://www.genecards.org/cgi-bin/carddisp.pl?gene=IFNGR2' rel='noopener noreferrer' target='_blank'>IFNGR2</a>
FV2	FOXS1	0.267529	1.38283e-54	0.667437	0.385209	0.359	0.214	<a href='http://www.genecards.org/cgi-bin/carddisp.pl?gene=FOXS1' rel='noopener noreferrer' target='_blank'>FOXS1</a>
FV2	SULF1	0.266477	1.02739e-53	1.76503	1.2987	0.65	0.485	<a href='http://www.genecards.org/cgi-bin/carddisp.pl?gene=SULF1' rel='noopener noreferrer' target='_blank'>SULF1</a>
FV2	GPI1	0.266448	1.08135e-61	1.50833	1.08533	0.686	0.51	<a href='http://www.genecards.org/cgi-bin/carddisp.pl?gene=GPI1' rel='noopener noreferrer' target='_blank'>GPI1</a>
FV2	EIF3C	0.265742	1.84563e-32	2.4253	1.84906	0.771	0.661	<a href='http://www.genecards.org/cgi-bin/carddisp.pl?gene=EIF3C' rel='noopener noreferrer' target='_blank'>EIF3C</a>
FV2	TPM3	0.264969	8.09002e-49	2.29282	1.74034	0.778	0.644	<a href='http://www.genecards.org/cgi-bin/carddisp.pl?gene=TPM3' rel='noopener noreferrer' target='_blank'>TPM3</a>
FV2	SARAF	0.264461	5.02597e-66	1.85674	1.37827	0.754	0.588	<a href='http://www.genecards.org/cgi-bin/carddisp.pl?gene=SARAF' rel='noopener noreferrer' target='_blank'>SARAF</a>
FV2	RBM3	0.264275	1.05727e-36	4.32914	3.43713	0.861	0.764	<a href='http://www.genecards.org/cgi-bin/carddisp.pl?gene=RBM3' rel='noopener noreferrer' target='_blank'>RBM3</a>
FV2	ATP5B	0.263356	4.21088e-50	3.75323	2.96014	0.885	0.772	<a href='http://www.genecards.org/cgi-bin/carddisp.pl?gene=ATP5B' rel='noopener noreferrer' target='_blank'>ATP5B</a>
FV2	NME1	0.262827	4.85855e-56	1.61989	1.18355	0.7	0.543	<a href='http://www.genecards.org/cgi-bin/carddisp.pl?gene=NME1' rel='noopener noreferrer' target='_blank'>NME1</a>
FV2	RBP1	0.262679	4.20952e-33	11.1118	9.09568	0.935	0.909	<a href='http://www.genecards.org/cgi-bin/carddisp.pl?gene=RBP1' rel='noopener noreferrer' target='_blank'>RBP1</a>
FV2	ASAP2	0.261725	1.44248e-103	0.492698	0.245044	0.338	0.158	<a href='http://www.genecards.org/cgi-bin/carddisp.pl?gene=ASAP2' rel='noopener noreferrer' target='_blank'>ASAP2</a>
FV2	SAMD4	0.25893	1.65522e-46	1.0708	0.730579	0.516	0.359	<a href='http://www.genecards.org/cgi-bin/carddisp.pl?gene=SAMD4' rel='noopener noreferrer' target='_blank'>SAMD4</a>
FV2	FSTL3	0.257648	1.36481e-55	0.726558	0.44418	0.404	0.252	<a href='http://www.genecards.org/cgi-bin/carddisp.pl?gene=FSTL3' rel='noopener noreferrer' target='_blank'>FSTL3</a>
FV2	ADAMTS1	0.257348	1.02616e-10	2.79078	2.17146	0.646	0.57	<a href='http://www.genecards.org/cgi-bin/carddisp.pl?gene=ADAMTS1' rel='noopener noreferrer' target='_blank'>ADAMTS1</a>
FV2	KMT2E	0.257272	4.83519e-40	2.81458	2.19154	0.82	0.695	<a href='http://www.genecards.org/cgi-bin/carddisp.pl?gene=KMT2E' rel='noopener noreferrer' target='_blank'>KMT2E</a>
FV2	DUSP3	0.256819	1.52101e-54	1.09029	0.749433	0.555	0.387	<a href='http://www.genecards.org/cgi-bin/carddisp.pl?gene=DUSP3' rel='noopener noreferrer' target='_blank'>DUSP3</a>
FV2	HPRT	0.256204	2.09776e-64	0.996222	0.671413	0.558	0.373	<a href='http://www.genecards.org/cgi-bin/carddisp.pl?gene=HPRT' rel='noopener noreferrer' target='_blank'>HPRT</a>
FV2	YBX1	0.255857	5.50081e-54	7.8329	6.39747	0.936	0.87	<a href='http://www.genecards.org/cgi-bin/carddisp.pl?gene=YBX1' rel='noopener noreferrer' target='_blank'>YBX1</a>
FV2	RPL21	0.255759	3.19158e-65	21.4287	17.7851	0.978	0.952	<a href='http://www.genecards.org/cgi-bin/carddisp.pl?gene=RPL21' rel='noopener noreferrer' target='_blank'>RPL21</a>
FV2	TRP53	0.255555	8.17301e-51	0.823028	0.527087	0.473	0.315	<a href='http://www.genecards.org/cgi-bin/carddisp.pl?gene=TRP53' rel='noopener noreferrer' target='_blank'>TRP53</a>
FV2	MPRIP	0.255301	9.55665e-48	2.2751	1.74392	0.784	0.638	<a href='http://www.genecards.org/cgi-bin/carddisp.pl?gene=MPRIP' rel='noopener noreferrer' target='_blank'>MPRIP</a>
FV2	COQ10B	0.255199	4.04312e-58	1.11469	0.771841	0.562	0.386	<a href='http://www.genecards.org/cgi-bin/carddisp.pl?gene=COQ10B' rel='noopener noreferrer' target='_blank'>COQ10B</a>
FV2	MDH2	0.254426	2.424e-59	1.89683	1.42847	0.765	0.602	<a href='http://www.genecards.org/cgi-bin/carddisp.pl?gene=MDH2' rel='noopener noreferrer' target='_blank'>MDH2</a>
FV2	EXOC4	0.25394	2.8798e-49	0.967276	0.649764	0.486	0.333	<a href='http://www.genecards.org/cgi-bin/carddisp.pl?gene=EXOC4' rel='noopener noreferrer' target='_blank'>EXOC4</a>
FV2	SET	0.253406	9.13247e-52	2.70022	2.10416	0.822	0.689	<a href='http://www.genecards.org/cgi-bin/carddisp.pl?gene=SET' rel='noopener noreferrer' target='_blank'>SET</a>
FV2	FLNA	0.251975	2.10801e-44	2.42108	1.87284	0.771	0.627	<a href='http://www.genecards.org/cgi-bin/carddisp.pl?gene=FLNA' rel='noopener noreferrer' target='_blank'>FLNA</a>
FV2	FOXC1	0.251859	3.26567e-48	1.45477	1.06155	0.612	0.447	<a href='http://www.genecards.org/cgi-bin/carddisp.pl?gene=FOXC1' rel='noopener noreferrer' target='_blank'>FOXC1</a>
FV2	CLIC1	0.251564	1.15582e-50	3.1663	2.49963	0.853	0.736	<a href='http://www.genecards.org/cgi-bin/carddisp.pl?gene=CLIC1' rel='noopener noreferrer' target='_blank'>CLIC1</a>
FV2	MFAP5	0.250514	5.59838e-14	14.9981	12.4479	0.937	0.924	<a href='http://www.genecards.org/cgi-bin/carddisp.pl?gene=MFAP5' rel='noopener noreferrer' target='_blank'>MFAP5</a>
FV2	ZAK	0.250484	1.52616e-63	0.91758	0.611946	0.504	0.324	<a href='http://www.genecards.org/cgi-bin/carddisp.pl?gene=ZAK' rel='noopener noreferrer' target='_blank'>ZAK</a>
FV2	UBXN1	0.25035	4.99083e-52	1.90876	1.44537	0.755	0.601	<a href='http://www.genecards.org/cgi-bin/carddisp.pl?gene=UBXN1' rel='noopener noreferrer' target='_blank'>UBXN1</a>
FV2	REM1	0.250311	1.36279e-110	0.41236	0.187393	0.291	0.119	<a href='http://www.genecards.org/cgi-bin/carddisp.pl?gene=REM1' rel='noopener noreferrer' target='_blank'>REM1</a>
FV2	PSAP	-0.25223	1.4218e-53	5.641	6.90974	0.937	0.916	<a href='http://www.genecards.org/cgi-bin/carddisp.pl?gene=PSAP' rel='noopener noreferrer' target='_blank'>PSAP</a>
FV2	AI646519	-0.252731	4.74538e-55	0.0281553	0.225006	0.018	0.113	<a href='http://www.genecards.org/cgi-bin/carddisp.pl?gene=AI646519' rel='noopener noreferrer' target='_blank'>AI646519</a>
FV2	TAPBP	-0.252817	1.05378e-12	1.21949	1.6446	0.609	0.615	<a href='http://www.genecards.org/cgi-bin/carddisp.pl?gene=TAPBP' rel='noopener noreferrer' target='_blank'>TAPBP</a>
FV2	ASAP1	-0.253328	2.50191e-08	1.0525	1.44649	0.561	0.567	<a href='http://www.genecards.org/cgi-bin/carddisp.pl?gene=ASAP1' rel='noopener noreferrer' target='_blank'>ASAP1</a>
FV2	AI507597	-0.253464	2.34175e-27	0.071847	0.277712	0.037	0.105	<a href='http://www.genecards.org/cgi-bin/carddisp.pl?gene=AI507597' rel='noopener noreferrer' target='_blank'>AI507597</a>
FV2	ITGA1	-0.253935	1.84493e-14	0.222059	0.45725	0.177	0.238	<a href='http://www.genecards.org/cgi-bin/carddisp.pl?gene=ITGA1' rel='noopener noreferrer' target='_blank'>ITGA1</a>
FV2	SFXN1	-0.254927	8.57411e-12	0.572002	0.875832	0.388	0.428	<a href='http://www.genecards.org/cgi-bin/carddisp.pl?gene=SFXN1' rel='noopener noreferrer' target='_blank'>SFXN1</a>
FV2	GSN	-0.255304	1.24087e-70	68.8776	82.4051	0.985	0.996	<a href='http://www.genecards.org/cgi-bin/carddisp.pl?gene=GSN' rel='noopener noreferrer' target='_blank'>GSN</a>
FV2	BMP1	-0.257191	1.84517e-09	0.96391	1.34717	0.532	0.541	<a href='http://www.genecards.org/cgi-bin/carddisp.pl?gene=BMP1' rel='noopener noreferrer' target='_blank'>BMP1</a>
FV2	C1QTNF3	-0.258671	9.58789e-44	0.121714	0.341991	0.026	0.111	<a href='http://www.genecards.org/cgi-bin/carddisp.pl?gene=C1QTNF3' rel='noopener noreferrer' target='_blank'>C1QTNF3</a>
FV2	LY6E	-0.260042	1.95133e-08	1.96715	2.5532	0.654	0.664	<a href='http://www.genecards.org/cgi-bin/carddisp.pl?gene=LY6E' rel='noopener noreferrer' target='_blank'>LY6E</a>
FV2	METTL7A1	-0.260145	1.71699e-15	0.50307	0.800075	0.316	0.38	<a href='http://www.genecards.org/cgi-bin/carddisp.pl?gene=METTL7A1' rel='noopener noreferrer' target='_blank'>METTL7A1</a>
FV2	SDC2	-0.260342	1.7488e-18	2.32156	2.97844	0.742	0.737	<a href='http://www.genecards.org/cgi-bin/carddisp.pl?gene=SDC2' rel='noopener noreferrer' target='_blank'>SDC2</a>
FV2	MAN2B1	-0.260582	1.34738e-16	0.482664	0.776175	0.343	0.398	<a href='http://www.genecards.org/cgi-bin/carddisp.pl?gene=MAN2B1' rel='noopener noreferrer' target='_blank'>MAN2B1</a>
FV2	BASP1	-0.261193	1.51875e-23	0.0914667	0.308089	0.062	0.13	<a href='http://www.genecards.org/cgi-bin/carddisp.pl?gene=BASP1' rel='noopener noreferrer' target='_blank'>BASP1</a>
FV2	TIAM1	-0.261522	5.13123e-19	0.403018	0.681857	0.256	0.332	<a href='http://www.genecards.org/cgi-bin/carddisp.pl?gene=TIAM1' rel='noopener noreferrer' target='_blank'>TIAM1</a>
FV2	SORCS2	-0.261869	5.52411e-15	0.481063	0.775841	0.299	0.362	<a href='http://www.genecards.org/cgi-bin/carddisp.pl?gene=SORCS2' rel='noopener noreferrer' target='_blank'>SORCS2</a>
FV2	TGFBR2	-0.262555	4.45631e-13	1.60206	2.12144	0.659	0.664	<a href='http://www.genecards.org/cgi-bin/carddisp.pl?gene=TGFBR2' rel='noopener noreferrer' target='_blank'>TGFBR2</a>
FV2	DPP7	-0.263176	7.14803e-22	0.315229	0.578429	0.244	0.321	<a href='http://www.genecards.org/cgi-bin/carddisp.pl?gene=DPP7' rel='noopener noreferrer' target='_blank'>DPP7</a>
FV2	CALR	-0.263474	4.65731e-44	6.80373	8.36733	0.922	0.911	<a href='http://www.genecards.org/cgi-bin/carddisp.pl?gene=CALR' rel='noopener noreferrer' target='_blank'>CALR</a>
FV2	GPX8	-0.265357	2.65136e-27	2.33553	3.00908	0.768	0.78	<a href='http://www.genecards.org/cgi-bin/carddisp.pl?gene=GPX8' rel='noopener noreferrer' target='_blank'>GPX8</a>
FV2	HEXB	-0.265434	5.28975e-09	1.14681	1.58046	0.552	0.564	<a href='http://www.genecards.org/cgi-bin/carddisp.pl?gene=HEXB' rel='noopener noreferrer' target='_blank'>HEXB</a>
FV2	2004-09-01	-0.267058	2.5759e-37	0.168894	0.40659	0.122	0.227	<a href='http://www.genecards.org/cgi-bin/carddisp.pl?gene=SEPT4' rel='noopener noreferrer' target='_blank'>SEPT4</a>
FV2	APP	-0.267062	4.70422e-56	6.67289	8.23321	0.944	0.923	<a href='http://www.genecards.org/cgi-bin/carddisp.pl?gene=APP' rel='noopener noreferrer' target='_blank'>APP</a>
FV2	SLC50A1	-0.267321	5.96104e-11	1.15399	1.59249	0.609	0.609	<a href='http://www.genecards.org/cgi-bin/carddisp.pl?gene=SLC50A1' rel='noopener noreferrer' target='_blank'>SLC50A1</a>
FV2	RNF144A	-0.267866	7.3151e-25	0.226826	0.477129	0.174	0.26	<a href='http://www.genecards.org/cgi-bin/carddisp.pl?gene=RNF144A' rel='noopener noreferrer' target='_blank'>RNF144A</a>
FV2	NOX4	-0.268756	1.55912e-14	1.16926	1.61346	0.486	0.539	<a href='http://www.genecards.org/cgi-bin/carddisp.pl?gene=NOX4' rel='noopener noreferrer' target='_blank'>NOX4</a>
FV2	SSR4	-0.268886	1.01832e-19	4.07819	5.11859	0.877	0.876	<a href='http://www.genecards.org/cgi-bin/carddisp.pl?gene=SSR4' rel='noopener noreferrer' target='_blank'>SSR4</a>
FV2	PDPN	-0.271084	3.65404e-07	0.488966	0.796757	0.308	0.344	<a href='http://www.genecards.org/cgi-bin/carddisp.pl?gene=PDPN' rel='noopener noreferrer' target='_blank'>PDPN</a>
FV2	TNFSF12	-0.27216	1.51096e-20	1.45197	1.96103	0.682	0.686	<a href='http://www.genecards.org/cgi-bin/carddisp.pl?gene=TNFSF12' rel='noopener noreferrer' target='_blank'>TNFSF12</a>
FV2	OSMR	-0.272302	2.13956e-13	0.788834	1.16043	0.395	0.448	<a href='http://www.genecards.org/cgi-bin/carddisp.pl?gene=OSMR' rel='noopener noreferrer' target='_blank'>OSMR</a>
FV2	ANGPTL4	-0.272655	8.77078e-24	0.716911	1.07408	0.356	0.442	<a href='http://www.genecards.org/cgi-bin/carddisp.pl?gene=ANGPTL4' rel='noopener noreferrer' target='_blank'>ANGPTL4</a>
FV2	KITL	-0.272966	1	0.250245	0.510659	0.161	0.183	<a href='http://www.genecards.org/cgi-bin/carddisp.pl?gene=KITL' rel='noopener noreferrer' target='_blank'>KITL</a>
FV2	LRRN1	-0.275364	5.25922e-54	0.0505916	0.27153	0.03	0.132	<a href='http://www.genecards.org/cgi-bin/carddisp.pl?gene=LRRN1' rel='noopener noreferrer' target='_blank'>LRRN1</a>
FV2	SMIM1	-0.276486	3.61394e-27	0.273502	0.542518	0.206	0.297	<a href='http://www.genecards.org/cgi-bin/carddisp.pl?gene=SMIM1' rel='noopener noreferrer' target='_blank'>SMIM1</a>
FV2	DOCK10	-0.277164	1.31957e-24	0.289481	0.562606	0.197	0.283	<a href='http://www.genecards.org/cgi-bin/carddisp.pl?gene=DOCK10' rel='noopener noreferrer' target='_blank'>DOCK10</a>
FV2	COL4A4	-0.277749	2.11317e-16	1.58978	2.13959	0.55	0.597	<a href='http://www.genecards.org/cgi-bin/carddisp.pl?gene=COL4A4' rel='noopener noreferrer' target='_blank'>COL4A4</a>
FV2	MAGED2	-0.27874	6.56899e-15	0.98275	1.40534	0.484	0.525	<a href='http://www.genecards.org/cgi-bin/carddisp.pl?gene=MAGED2' rel='noopener noreferrer' target='_blank'>MAGED2</a>
FV2	MAN2A1	-0.279015	3.28565e-11	1.23154	1.70767	0.519	0.548	<a href='http://www.genecards.org/cgi-bin/carddisp.pl?gene=MAN2A1' rel='noopener noreferrer' target='_blank'>MAN2A1</a>
FV2	ADGRD1	-0.27902	5.06403e-06	0.102552	0.337804	0.078	0.113	<a href='http://www.genecards.org/cgi-bin/carddisp.pl?gene=ADGRD1' rel='noopener noreferrer' target='_blank'>ADGRD1</a>
FV2	ZFHX4	-0.279023	4.28209e-20	0.431543	0.736995	0.254	0.333	<a href='http://www.genecards.org/cgi-bin/carddisp.pl?gene=ZFHX4' rel='noopener noreferrer' target='_blank'>ZFHX4</a>
FV2	CLEC2D	-0.279264	9.862e-17	0.531362	0.858423	0.247	0.324	<a href='http://www.genecards.org/cgi-bin/carddisp.pl?gene=CLEC2D' rel='noopener noreferrer' target='_blank'>CLEC2D</a>
FV2	CD248	-0.279304	7.63011e-05	0.769013	1.14689	0.371	0.287	<a href='http://www.genecards.org/cgi-bin/carddisp.pl?gene=CD248' rel='noopener noreferrer' target='_blank'>CD248</a>
FV2	LAPTM4A	-0.280465	1.29282e-82	10.2862	12.7081	0.966	0.957	<a href='http://www.genecards.org/cgi-bin/carddisp.pl?gene=LAPTM4A' rel='noopener noreferrer' target='_blank'>LAPTM4A</a>
FV2	CASP12	-0.281612	3.41919e-22	0.496428	0.818987	0.33	0.403	<a href='http://www.genecards.org/cgi-bin/carddisp.pl?gene=CASP12' rel='noopener noreferrer' target='_blank'>CASP12</a>
FV2	ANPEP	-0.281759	6.58491e-24	0.605475	0.951738	0.365	0.439	<a href='http://www.genecards.org/cgi-bin/carddisp.pl?gene=ANPEP' rel='noopener noreferrer' target='_blank'>ANPEP</a>
FV2	AFF2	-0.281855	5.91912e-12	0.382276	0.680511	0.273	0.325	<a href='http://www.genecards.org/cgi-bin/carddisp.pl?gene=AFF2' rel='noopener noreferrer' target='_blank'>AFF2</a>
FV2	NNMT	-0.282579	2.74887e-23	0.634063	0.987621	0.388	0.461	<a href='http://www.genecards.org/cgi-bin/carddisp.pl?gene=NNMT' rel='noopener noreferrer' target='_blank'>NNMT</a>
FV2	MYL12B	-0.28276	4.73151e-22	3.08217	3.96604	0.828	0.829	<a href='http://www.genecards.org/cgi-bin/carddisp.pl?gene=MYL12B' rel='noopener noreferrer' target='_blank'>MYL12B</a>
FV2	YPEL3	-0.282837	6.23538e-25	1.69989	2.28465	0.705	0.72	<a href='http://www.genecards.org/cgi-bin/carddisp.pl?gene=YPEL3' rel='noopener noreferrer' target='_blank'>YPEL3</a>
FV2	IL1R1	-0.282982	1.65806e-08	0.502872	0.828554	0.331	0.366	<a href='http://www.genecards.org/cgi-bin/carddisp.pl?gene=IL1R1' rel='noopener noreferrer' target='_blank'>IL1R1</a>
FV2	HOXB4	-0.283567	2.07591e-16	0.666442	1.02839	0.363	0.428	<a href='http://www.genecards.org/cgi-bin/carddisp.pl?gene=HOXB4' rel='noopener noreferrer' target='_blank'>HOXB4</a>
FV2	TMEM119	-0.285635	4.76331e-21	1.07265	1.52646	0.511	0.566	<a href='http://www.genecards.org/cgi-bin/carddisp.pl?gene=TMEM119' rel='noopener noreferrer' target='_blank'>TMEM119</a>
FV2	ISG15	-0.288797	1	0.467203	0.792366	0.207	0.174	<a href='http://www.genecards.org/cgi-bin/carddisp.pl?gene=ISG15' rel='noopener noreferrer' target='_blank'>ISG15</a>
FV2	SLC4A4	-0.288911	2.75759e-12	0.297477	0.585151	0.186	0.245	<a href='http://www.genecards.org/cgi-bin/carddisp.pl?gene=SLC4A4' rel='noopener noreferrer' target='_blank'>SLC4A4</a>
FV2	LAMA4	-0.289071	1.39178e-15	0.363632	0.666158	0.244	0.309	<a href='http://www.genecards.org/cgi-bin/carddisp.pl?gene=LAMA4' rel='noopener noreferrer' target='_blank'>LAMA4</a>
FV2	NENF	-0.289224	2.2332e-36	5.0535	6.39727	0.918	0.909	<a href='http://www.genecards.org/cgi-bin/carddisp.pl?gene=NENF' rel='noopener noreferrer' target='_blank'>NENF</a>
FV2	GPNMB	-0.292393	1.39836e-18	0.305085	0.598299	0.163	0.236	<a href='http://www.genecards.org/cgi-bin/carddisp.pl?gene=GPNMB' rel='noopener noreferrer' target='_blank'>GPNMB</a>
FV2	SEMA3B	-0.294055	2.4453e-48	0.0886083	0.334723	0.076	0.185	<a href='http://www.genecards.org/cgi-bin/carddisp.pl?gene=SEMA3B' rel='noopener noreferrer' target='_blank'>SEMA3B</a>
FV2	HFE	-0.294481	2.16112e-24	0.381206	0.693972	0.28	0.363	<a href='http://www.genecards.org/cgi-bin/carddisp.pl?gene=HFE' rel='noopener noreferrer' target='_blank'>HFE</a>
FV2	PLCXD3	-0.295909	5.19983e-54	0.0516576	0.291076	0.026	0.125	<a href='http://www.genecards.org/cgi-bin/carddisp.pl?gene=PLCXD3' rel='noopener noreferrer' target='_blank'>PLCXD3</a>
FV2	MME	-0.29629	1.57996e-29	0.281007	0.573054	0.155	0.252	<a href='http://www.genecards.org/cgi-bin/carddisp.pl?gene=MME' rel='noopener noreferrer' target='_blank'>MME</a>
FV2	ITGA8	-0.29634	5.66084e-06	0.975153	1.42554	0.432	0.451	<a href='http://www.genecards.org/cgi-bin/carddisp.pl?gene=ITGA8' rel='noopener noreferrer' target='_blank'>ITGA8</a>
FV2	FKBP7	-0.299485	4.68172e-29	2.46906	3.26938	0.784	0.791	<a href='http://www.genecards.org/cgi-bin/carddisp.pl?gene=FKBP7' rel='noopener noreferrer' target='_blank'>FKBP7</a>
FV2	CCDC80	-0.299663	2.49559e-33	6.15634	7.80843	0.867	0.865	<a href='http://www.genecards.org/cgi-bin/carddisp.pl?gene=CCDC80' rel='noopener noreferrer' target='_blank'>CCDC80</a>
FV2	SCD2	-0.303733	1.77649e-22	1.09889	1.59074	0.518	0.575	<a href='http://www.genecards.org/cgi-bin/carddisp.pl?gene=SCD2' rel='noopener noreferrer' target='_blank'>SCD2</a>
FV2	PTPRD	-0.304326	9.226e-10	0.761827	1.17558	0.396	0.435	<a href='http://www.genecards.org/cgi-bin/carddisp.pl?gene=PTPRD' rel='noopener noreferrer' target='_blank'>PTPRD</a>
FV2	ITM2B	-0.304339	3.74946e-98	26.0253	32.3723	0.989	0.988	<a href='http://www.genecards.org/cgi-bin/carddisp.pl?gene=ITM2B' rel='noopener noreferrer' target='_blank'>ITM2B</a>
FV2	CELF2	-0.304745	4.60012e-40	3.00472	3.94662	0.821	0.829	<a href='http://www.genecards.org/cgi-bin/carddisp.pl?gene=CELF2' rel='noopener noreferrer' target='_blank'>CELF2</a>
FV2	GM12022	-0.305355	1.88212e-43	0.107964	0.369137	0.064	0.166	<a href='http://www.genecards.org/cgi-bin/carddisp.pl?gene=GM12022' rel='noopener noreferrer' target='_blank'>GM12022</a>
FV2	TM7SF3	-0.306067	2.04416e-23	1.15597	1.6655	0.605	0.623	<a href='http://www.genecards.org/cgi-bin/carddisp.pl?gene=TM7SF3' rel='noopener noreferrer' target='_blank'>TM7SF3</a>
FV2	RGL1	-0.307428	4.51959e-43	0.201878	0.487324	0.153	0.269	<a href='http://www.genecards.org/cgi-bin/carddisp.pl?gene=RGL1' rel='noopener noreferrer' target='_blank'>RGL1</a>
FV2	GFPT2	-0.308709	1	0.55567	0.926851	0.311	0.296	<a href='http://www.genecards.org/cgi-bin/carddisp.pl?gene=GFPT2' rel='noopener noreferrer' target='_blank'>GFPT2</a>
FV2	RUNX1T1	-0.308749	6.41744e-15	0.583187	0.960989	0.341	0.399	<a href='http://www.genecards.org/cgi-bin/carddisp.pl?gene=RUNX1T1' rel='noopener noreferrer' target='_blank'>RUNX1T1</a>
FV2	TMEM204	-0.309002	1.69321e-17	0.71993	1.13074	0.395	0.449	<a href='http://www.genecards.org/cgi-bin/carddisp.pl?gene=TMEM204' rel='noopener noreferrer' target='_blank'>TMEM204</a>
FV2	GGH	-0.309756	1.41624e-15	1.12202	1.63024	0.601	0.611	<a href='http://www.genecards.org/cgi-bin/carddisp.pl?gene=GGH' rel='noopener noreferrer' target='_blank'>GGH</a>
FV2	ASPN	-0.310154	6.01669e-52	3.1112	4.09722	0.511	0.653	<a href='http://www.genecards.org/cgi-bin/carddisp.pl?gene=ASPN' rel='noopener noreferrer' target='_blank'>ASPN</a>
FV2	PLSCR2	-0.311633	7.55282e-38	0.197943	0.486781	0.142	0.248	<a href='http://www.genecards.org/cgi-bin/carddisp.pl?gene=PLSCR2' rel='noopener noreferrer' target='_blank'>PLSCR2</a>
FV2	VLDLR	-0.312404	1.27285e-22	0.430056	0.775808	0.27	0.35	<a href='http://www.genecards.org/cgi-bin/carddisp.pl?gene=VLDLR' rel='noopener noreferrer' target='_blank'>VLDLR</a>
FV2	PRELP	-0.312697	2.98892e-44	4.20588	5.46585	0.814	0.847	<a href='http://www.genecards.org/cgi-bin/carddisp.pl?gene=PRELP' rel='noopener noreferrer' target='_blank'>PRELP</a>
FV2	EFEMP2	-0.31289	1.19066e-26	1.12815	1.64357	0.574	0.608	<a href='http://www.genecards.org/cgi-bin/carddisp.pl?gene=EFEMP2' rel='noopener noreferrer' target='_blank'>EFEMP2</a>
FV2	H6PD	-0.313171	3.35464e-29	0.45911	0.812851	0.301	0.39	<a href='http://www.genecards.org/cgi-bin/carddisp.pl?gene=H6PD' rel='noopener noreferrer' target='_blank'>H6PD</a>
FV2	CSF1	-0.313204	6.81205e-33	0.976131	1.45527	0.467	0.552	<a href='http://www.genecards.org/cgi-bin/carddisp.pl?gene=CSF1' rel='noopener noreferrer' target='_blank'>CSF1</a>
FV2	HOXB8	-0.313956	2.65268e-58	0.0875699	0.351971	0.068	0.19	<a href='http://www.genecards.org/cgi-bin/carddisp.pl?gene=HOXB8' rel='noopener noreferrer' target='_blank'>HOXB8</a>
FV2	NEDD4	-0.314188	3.45465e-93	6.71611	8.59354	0.942	0.932	<a href='http://www.genecards.org/cgi-bin/carddisp.pl?gene=NEDD4' rel='noopener noreferrer' target='_blank'>NEDD4</a>
FV2	KCNQ1OT1	-0.316722	5.44728e-13	2.94286	3.91083	0.652	0.676	<a href='http://www.genecards.org/cgi-bin/carddisp.pl?gene=KCNQ1OT1' rel='noopener noreferrer' target='_blank'>KCNQ1OT1</a>
FV2	FAP	-0.317434	1.71352e-35	0.325295	0.651467	0.22	0.329	<a href='http://www.genecards.org/cgi-bin/carddisp.pl?gene=FAP' rel='noopener noreferrer' target='_blank'>FAP</a>
FV2	TSPAN11	-0.318258	2.87755e-19	1.44466	2.04806	0.539	0.59	<a href='http://www.genecards.org/cgi-bin/carddisp.pl?gene=TSPAN11' rel='noopener noreferrer' target='_blank'>TSPAN11</a>
FV2	ACP5	-0.318428	1.88526e-49	0.0711371	0.335677	0.066	0.173	<a href='http://www.genecards.org/cgi-bin/carddisp.pl?gene=ACP5' rel='noopener noreferrer' target='_blank'>ACP5</a>
FV2	PTGFR	-0.322019	2.08463e-24	0.297564	0.622057	0.173	0.259	<a href='http://www.genecards.org/cgi-bin/carddisp.pl?gene=PTGFR' rel='noopener noreferrer' target='_blank'>PTGFR</a>
FV2	EBF2	-0.32278	1.35802e-27	0.16562	0.457885	0.114	0.198	<a href='http://www.genecards.org/cgi-bin/carddisp.pl?gene=EBF2' rel='noopener noreferrer' target='_blank'>EBF2</a>
FV2	TGFBR3	-0.323234	1.02547e-23	0.942003	1.4297	0.502	0.552	<a href='http://www.genecards.org/cgi-bin/carddisp.pl?gene=TGFBR3' rel='noopener noreferrer' target='_blank'>TGFBR3</a>
FV2	COL6A2	-0.323441	1.15687e-39	3.4433	4.55996	0.799	0.824	<a href='http://www.genecards.org/cgi-bin/carddisp.pl?gene=COL6A2' rel='noopener noreferrer' target='_blank'>COL6A2</a>
FV2	ANGPT4	-0.32483	7.96551e-53	0.0370371	0.298907	0.026	0.124	<a href='http://www.genecards.org/cgi-bin/carddisp.pl?gene=ANGPT4' rel='noopener noreferrer' target='_blank'>ANGPT4</a>
FV2	SGCE	-0.325728	4.51531e-30	0.847451	1.3154	0.499	0.559	<a href='http://www.genecards.org/cgi-bin/carddisp.pl?gene=SGCE' rel='noopener noreferrer' target='_blank'>SGCE</a>
FV2	CTSZ	-0.328646	3.69399e-44	2.66161	3.59837	0.816	0.814	<a href='http://www.genecards.org/cgi-bin/carddisp.pl?gene=CTSZ' rel='noopener noreferrer' target='_blank'>CTSZ</a>
FV2	GALNT15	-0.330392	6.02742e-23	0.448552	0.821344	0.225	0.315	<a href='http://www.genecards.org/cgi-bin/carddisp.pl?gene=GALNT15' rel='noopener noreferrer' target='_blank'>GALNT15</a>
FV2	GLT8D2	-0.331403	9.38428e-36	0.317737	0.658024	0.235	0.338	<a href='http://www.genecards.org/cgi-bin/carddisp.pl?gene=GLT8D2' rel='noopener noreferrer' target='_blank'>GLT8D2</a>
FV2	KCNE4	-0.331462	1.44338e-32	0.428496	0.797458	0.214	0.318	<a href='http://www.genecards.org/cgi-bin/carddisp.pl?gene=KCNE4' rel='noopener noreferrer' target='_blank'>KCNE4</a>
FV2	BSG	-0.33286	3.34142e-60	5.73231	7.47939	0.933	0.915	<a href='http://www.genecards.org/cgi-bin/carddisp.pl?gene=BSG' rel='noopener noreferrer' target='_blank'>BSG</a>
FV2	COLEC11	-0.332875	1.60331e-44	0.0855367	0.367256	0.065	0.165	<a href='http://www.genecards.org/cgi-bin/carddisp.pl?gene=COLEC11' rel='noopener noreferrer' target='_blank'>COLEC11</a>
FV2	COL5A1	-0.334532	9.16094e-37	2.58021	3.51453	0.735	0.765	<a href='http://www.genecards.org/cgi-bin/carddisp.pl?gene=COL5A1' rel='noopener noreferrer' target='_blank'>COL5A1</a>
FV2	HERPUD1	-0.334702	8.99048e-18	2.20199	3.03809	0.741	0.744	<a href='http://www.genecards.org/cgi-bin/carddisp.pl?gene=HERPUD1' rel='noopener noreferrer' target='_blank'>HERPUD1</a>
FV2	HSP90B1	-0.335282	1.62503e-82	10.6866	13.7441	0.955	0.958	<a href='http://www.genecards.org/cgi-bin/carddisp.pl?gene=HSP90B1' rel='noopener noreferrer' target='_blank'>HSP90B1</a>
FV2	OXCT1	-0.336716	4.79607e-31	1.54673	2.21621	0.676	0.692	<a href='http://www.genecards.org/cgi-bin/carddisp.pl?gene=OXCT1' rel='noopener noreferrer' target='_blank'>OXCT1</a>
FV2	ITIH5	-0.338293	2.54878e-17	0.495227	0.890356	0.231	0.305	<a href='http://www.genecards.org/cgi-bin/carddisp.pl?gene=ITIH5' rel='noopener noreferrer' target='_blank'>ITIH5</a>
FV2	COL12A1	-0.338426	2.99651e-30	0.542234	0.949963	0.195	0.297	<a href='http://www.genecards.org/cgi-bin/carddisp.pl?gene=COL12A1' rel='noopener noreferrer' target='_blank'>COL12A1</a>
FV2	3632451O06RIK	-0.338897	2.78577e-38	0.389588	0.757536	0.272	0.378	<a href='http://www.genecards.org/cgi-bin/carddisp.pl?gene=3632451O06RIK' rel='noopener noreferrer' target='_blank'>3632451O06RIK</a>
FV2	C4B	-0.340417	1	0.996789	1.52818	0.312	0.312	<a href='http://www.genecards.org/cgi-bin/carddisp.pl?gene=C4B' rel='noopener noreferrer' target='_blank'>C4B</a>
FV2	P4HA1	-0.341123	1.84364e-28	1.18756	1.77108	0.584	0.623	<a href='http://www.genecards.org/cgi-bin/carddisp.pl?gene=P4HA1' rel='noopener noreferrer' target='_blank'>P4HA1</a>
FV2	LAMB1	-0.343317	1.75703e-47	0.181953	0.499509	0.128	0.248	<a href='http://www.genecards.org/cgi-bin/carddisp.pl?gene=LAMB1' rel='noopener noreferrer' target='_blank'>LAMB1</a>
FV2	SPRY1	-0.346866	2.02874e-29	0.755224	1.23228	0.35	0.443	<a href='http://www.genecards.org/cgi-bin/carddisp.pl?gene=SPRY1' rel='noopener noreferrer' target='_blank'>SPRY1</a>
FV2	DDR2	-0.347857	6.03034e-19	1.73338	2.47868	0.693	0.689	<a href='http://www.genecards.org/cgi-bin/carddisp.pl?gene=DDR2' rel='noopener noreferrer' target='_blank'>DDR2</a>
FV2	C1QTNF7	-0.350778	6.32002e-30	0.859871	1.3718	0.393	0.479	<a href='http://www.genecards.org/cgi-bin/carddisp.pl?gene=C1QTNF7' rel='noopener noreferrer' target='_blank'>C1QTNF7</a>
FV2	FOLH1	-0.351816	4.56871e-79	0.0549742	0.346322	0.038	0.176	<a href='http://www.genecards.org/cgi-bin/carddisp.pl?gene=FOLH1' rel='noopener noreferrer' target='_blank'>FOLH1</a>
FV2	IFIT3	-0.352544	1	0.268039	0.619045	0.166	0.174	<a href='http://www.genecards.org/cgi-bin/carddisp.pl?gene=IFIT3' rel='noopener noreferrer' target='_blank'>IFIT3</a>
FV2	APOE	-0.358238	2.38578e-37	15.8168	20.5568	0.897	0.877	<a href='http://www.genecards.org/cgi-bin/carddisp.pl?gene=APOE' rel='noopener noreferrer' target='_blank'>APOE</a>
FV2	EMILIN2	-0.358481	2.97018e-26	0.0784601	0.382668	0.064	0.136	<a href='http://www.genecards.org/cgi-bin/carddisp.pl?gene=EMILIN2' rel='noopener noreferrer' target='_blank'>EMILIN2</a>
FV2	CST3	-0.358821	1.26714e-57	134.733	173.061	0.997	0.997	<a href='http://www.genecards.org/cgi-bin/carddisp.pl?gene=CST3' rel='noopener noreferrer' target='_blank'>CST3</a>
FV2	FLRT2	-0.359358	5.85325e-21	0.621055	1.07958	0.337	0.409	<a href='http://www.genecards.org/cgi-bin/carddisp.pl?gene=FLRT2' rel='noopener noreferrer' target='_blank'>FLRT2</a>
FV2	CDK14	-0.36326	1.11755e-40	0.717317	1.20904	0.429	0.519	<a href='http://www.genecards.org/cgi-bin/carddisp.pl?gene=CDK14' rel='noopener noreferrer' target='_blank'>CDK14</a>
FV2	P4HA2	-0.364211	3.24254e-33	0.384695	0.782347	0.284	0.373	<a href='http://www.genecards.org/cgi-bin/carddisp.pl?gene=P4HA2' rel='noopener noreferrer' target='_blank'>P4HA2</a>
FV2	MEOX2	-0.364949	1.36528e-17	0.348442	0.736572	0.169	0.241	<a href='http://www.genecards.org/cgi-bin/carddisp.pl?gene=MEOX2' rel='noopener noreferrer' target='_blank'>MEOX2</a>
FV2	ANGPTL1	-0.365211	1.15504e-17	0.307755	0.68448	0.099	0.167	<a href='http://www.genecards.org/cgi-bin/carddisp.pl?gene=ANGPTL1' rel='noopener noreferrer' target='_blank'>ANGPTL1</a>
FV2	TMEFF2	-0.365289	6.7556e-48	0.357356	0.748465	0.205	0.335	<a href='http://www.genecards.org/cgi-bin/carddisp.pl?gene=TMEFF2' rel='noopener noreferrer' target='_blank'>TMEFF2</a>
FV2	ABI3BP	-0.36545	1.7595e-65	6.02858	8.0548	0.858	0.896	<a href='http://www.genecards.org/cgi-bin/carddisp.pl?gene=ABI3BP' rel='noopener noreferrer' target='_blank'>ABI3BP</a>
FV2	RPN2	-0.368985	1.80818e-56	2.62065	3.67586	0.825	0.819	<a href='http://www.genecards.org/cgi-bin/carddisp.pl?gene=RPN2' rel='noopener noreferrer' target='_blank'>RPN2</a>
FV2	GABRA3	-0.371846	7.97536e-35	0.744625	1.25756	0.404	0.493	<a href='http://www.genecards.org/cgi-bin/carddisp.pl?gene=GABRA3' rel='noopener noreferrer' target='_blank'>GABRA3</a>
FV2	CES2G	-0.372167	1.26385e-56	0.235016	0.598475	0.163	0.299	<a href='http://www.genecards.org/cgi-bin/carddisp.pl?gene=CES2G' rel='noopener noreferrer' target='_blank'>CES2G</a>
FV2	CDKN1C	-0.372494	1.66963e-26	0.816563	1.3517	0.36	0.443	<a href='http://www.genecards.org/cgi-bin/carddisp.pl?gene=CDKN1C' rel='noopener noreferrer' target='_blank'>CDKN1C</a>
FV2	LRP6	-0.372962	3.50893e-29	1.60771	2.377	0.667	0.683	<a href='http://www.genecards.org/cgi-bin/carddisp.pl?gene=LRP6' rel='noopener noreferrer' target='_blank'>LRP6</a>
FV2	ECM2	-0.373196	2.23567e-51	1.81908	2.65132	0.604	0.7	<a href='http://www.genecards.org/cgi-bin/carddisp.pl?gene=ECM2' rel='noopener noreferrer' target='_blank'>ECM2</a>
FV2	PENK	-0.373505	5.27608e-43	0.13927	0.47592	0.068	0.171	<a href='http://www.genecards.org/cgi-bin/carddisp.pl?gene=PENK' rel='noopener noreferrer' target='_blank'>PENK</a>
FV2	CFH	-0.374984	2.7289e-72	30.5889	39.9653	0.948	0.982	<a href='http://www.genecards.org/cgi-bin/carddisp.pl?gene=CFH' rel='noopener noreferrer' target='_blank'>CFH</a>
FV2	GPM6B	-0.375756	1.33547e-37	0.323236	0.716923	0.197	0.307	<a href='http://www.genecards.org/cgi-bin/carddisp.pl?gene=GPM6B' rel='noopener noreferrer' target='_blank'>GPM6B</a>
FV2	COL16A1	-0.376854	8.3139e-46	0.799965	1.33727	0.419	0.531	<a href='http://www.genecards.org/cgi-bin/carddisp.pl?gene=COL16A1' rel='noopener noreferrer' target='_blank'>COL16A1</a>
FV2	ITM2A	-0.376933	1.44687e-47	0.433855	0.861973	0.249	0.377	<a href='http://www.genecards.org/cgi-bin/carddisp.pl?gene=ITM2A' rel='noopener noreferrer' target='_blank'>ITM2A</a>
FV2	ANK2	-0.377725	2.60946e-23	1.04371	1.65537	0.545	0.573	<a href='http://www.genecards.org/cgi-bin/carddisp.pl?gene=ANK2' rel='noopener noreferrer' target='_blank'>ANK2</a>
FV2	ERGIC3	-0.379106	7.32864e-57	1.90939	2.78377	0.745	0.764	<a href='http://www.genecards.org/cgi-bin/carddisp.pl?gene=ERGIC3' rel='noopener noreferrer' target='_blank'>ERGIC3</a>
FV2	EPB41L2	-0.382396	5.42758e-44	1.36242	2.07942	0.644	0.678	<a href='http://www.genecards.org/cgi-bin/carddisp.pl?gene=EPB41L2' rel='noopener noreferrer' target='_blank'>EPB41L2</a>
FV2	DACT1	-0.382911	2.15361e-23	0.634245	1.13101	0.357	0.428	<a href='http://www.genecards.org/cgi-bin/carddisp.pl?gene=DACT1' rel='noopener noreferrer' target='_blank'>DACT1</a>
FV2	CPED1	-0.383598	6.33698e-67	4.37694	6.01471	0.855	0.883	<a href='http://www.genecards.org/cgi-bin/carddisp.pl?gene=CPED1' rel='noopener noreferrer' target='_blank'>CPED1</a>
FV2	FOXP2	-0.385103	4.38004e-43	1.61345	2.41304	0.627	0.687	<a href='http://www.genecards.org/cgi-bin/carddisp.pl?gene=FOXP2' rel='noopener noreferrer' target='_blank'>FOXP2</a>
FV2	PLXDC2	-0.387106	2.1722e-58	3.45173	4.82182	0.816	0.824	<a href='http://www.genecards.org/cgi-bin/carddisp.pl?gene=PLXDC2' rel='noopener noreferrer' target='_blank'>PLXDC2</a>
FV2	CYB5A	-0.390046	5.37124e-67	3.22267	4.53354	0.863	0.856	<a href='http://www.genecards.org/cgi-bin/carddisp.pl?gene=CYB5A' rel='noopener noreferrer' target='_blank'>CYB5A</a>
FV2	OPCML	-0.390154	7.26036e-47	0.0546051	0.382095	0.041	0.137	<a href='http://www.genecards.org/cgi-bin/carddisp.pl?gene=OPCML' rel='noopener noreferrer' target='_blank'>OPCML</a>
FV2	THBS3	-0.391399	1.58521e-36	0.540097	1.02009	0.33	0.426	<a href='http://www.genecards.org/cgi-bin/carddisp.pl?gene=THBS3' rel='noopener noreferrer' target='_blank'>THBS3</a>
FV2	JDP2	-0.394182	4.13489e-38	0.94442	1.55535	0.51	0.578	<a href='http://www.genecards.org/cgi-bin/carddisp.pl?gene=JDP2' rel='noopener noreferrer' target='_blank'>JDP2</a>
FV2	WFDC1	-0.395062	6.13638e-39	0.849613	1.43224	0.456	0.54	<a href='http://www.genecards.org/cgi-bin/carddisp.pl?gene=WFDC1' rel='noopener noreferrer' target='_blank'>WFDC1</a>
FV2	SRGN	-0.395533	4.96573e-40	0.250761	0.645287	0.152	0.261	<a href='http://www.genecards.org/cgi-bin/carddisp.pl?gene=SRGN' rel='noopener noreferrer' target='_blank'>SRGN</a>
FV2	ADAM33	-0.400092	4.50569e-75	0.0818106	0.427549	0.048	0.185	<a href='http://www.genecards.org/cgi-bin/carddisp.pl?gene=ADAM33' rel='noopener noreferrer' target='_blank'>ADAM33</a>
FV2	FCGRT	-0.403401	1.05805e-74	2.281	3.33952	0.783	0.805	<a href='http://www.genecards.org/cgi-bin/carddisp.pl?gene=FCGRT' rel='noopener noreferrer' target='_blank'>FCGRT</a>
FV2	RPL22L1	-0.405372	4.99957e-63	5.22241	7.24115	0.882	0.895	<a href='http://www.genecards.org/cgi-bin/carddisp.pl?gene=RPL22L1' rel='noopener noreferrer' target='_blank'>RPL22L1</a>
FV2	PID1	-0.40542	1.03219e-39	1.51383	2.32951	0.606	0.665	<a href='http://www.genecards.org/cgi-bin/carddisp.pl?gene=PID1' rel='noopener noreferrer' target='_blank'>PID1</a>
FV2	MAN1A	-0.406382	6.7147e-32	0.848041	1.44932	0.447	0.516	<a href='http://www.genecards.org/cgi-bin/carddisp.pl?gene=MAN1A' rel='noopener noreferrer' target='_blank'>MAN1A</a>
FV2	SULT5A1	-0.411231	3.02474e-72	0.213977	0.614371	0.122	0.28	<a href='http://www.genecards.org/cgi-bin/carddisp.pl?gene=SULT5A1' rel='noopener noreferrer' target='_blank'>SULT5A1</a>
FV2	PDLIM2	-0.411908	2.77672e-77	2.45874	3.60166	0.712	0.788	<a href='http://www.genecards.org/cgi-bin/carddisp.pl?gene=PDLIM2' rel='noopener noreferrer' target='_blank'>PDLIM2</a>
FV2	ADH1	-0.416543	1.34851e-78	0.136036	0.516297	0.075	0.228	<a href='http://www.genecards.org/cgi-bin/carddisp.pl?gene=ADH1' rel='noopener noreferrer' target='_blank'>ADH1</a>
FV2	PPIB	-0.416549	2.01949e-127	7.52159	10.374	0.945	0.946	<a href='http://www.genecards.org/cgi-bin/carddisp.pl?gene=PPIB' rel='noopener noreferrer' target='_blank'>PPIB</a>
FV2	FOXD1	-0.417092	9.63061e-57	0.374264	0.834964	0.203	0.346	<a href='http://www.genecards.org/cgi-bin/carddisp.pl?gene=FOXD1' rel='noopener noreferrer' target='_blank'>FOXD1</a>
FV2	TCN2	-0.417239	2.24265e-53	0.716233	1.2918	0.436	0.54	<a href='http://www.genecards.org/cgi-bin/carddisp.pl?gene=TCN2' rel='noopener noreferrer' target='_blank'>TCN2</a>
FV2	GNS	-0.417799	8.54882e-46	0.751832	1.34025	0.468	0.55	<a href='http://www.genecards.org/cgi-bin/carddisp.pl?gene=GNS' rel='noopener noreferrer' target='_blank'>GNS</a>
FV2	AR	-0.417919	3.00736e-43	1.23766	1.98952	0.556	0.622	<a href='http://www.genecards.org/cgi-bin/carddisp.pl?gene=AR' rel='noopener noreferrer' target='_blank'>AR</a>
FV2	AKAP12	-0.418522	3.6122e-17	1.3714	2.16951	0.499	0.547	<a href='http://www.genecards.org/cgi-bin/carddisp.pl?gene=AKAP12' rel='noopener noreferrer' target='_blank'>AKAP12</a>
FV2	AMOTL2	-0.422392	1.07343e-37	0.528919	1.04898	0.314	0.412	<a href='http://www.genecards.org/cgi-bin/carddisp.pl?gene=AMOTL2' rel='noopener noreferrer' target='_blank'>AMOTL2</a>
FV2	CYP1B1	-0.422895	1.05335e-54	1.77835	2.7247	0.599	0.69	<a href='http://www.genecards.org/cgi-bin/carddisp.pl?gene=CYP1B1' rel='noopener noreferrer' target='_blank'>CYP1B1</a>
FV2	LSAMP	-0.424365	1.14307e-45	0.471257	0.974399	0.218	0.346	<a href='http://www.genecards.org/cgi-bin/carddisp.pl?gene=LSAMP' rel='noopener noreferrer' target='_blank'>LSAMP</a>
FV2	ANXA3	-0.428342	1.10909e-05	1.00682	1.70056	0.441	0.457	<a href='http://www.genecards.org/cgi-bin/carddisp.pl?gene=ANXA3' rel='noopener noreferrer' target='_blank'>ANXA3</a>
FV2	MYLK	-0.429286	1.02029e-32	0.703817	1.2943	0.34	0.43	<a href='http://www.genecards.org/cgi-bin/carddisp.pl?gene=MYLK' rel='noopener noreferrer' target='_blank'>MYLK</a>
FV2	HOXA7	-0.43292	2.68892e-77	0.307047	0.764465	0.146	0.316	<a href='http://www.genecards.org/cgi-bin/carddisp.pl?gene=HOXA7' rel='noopener noreferrer' target='_blank'>HOXA7</a>
FV2	NTRK3	-0.434118	6.5683e-43	1.05223	1.77273	0.437	0.537	<a href='http://www.genecards.org/cgi-bin/carddisp.pl?gene=NTRK3' rel='noopener noreferrer' target='_blank'>NTRK3</a>
FV2	FBLN5	-0.437286	4.89735e-39	8.27799	11.5629	0.857	0.888	<a href='http://www.genecards.org/cgi-bin/carddisp.pl?gene=FBLN5' rel='noopener noreferrer' target='_blank'>FBLN5</a>
FV2	VIPR2	-0.438133	6.17654e-82	0.137616	0.541298	0.099	0.259	<a href='http://www.genecards.org/cgi-bin/carddisp.pl?gene=VIPR2' rel='noopener noreferrer' target='_blank'>VIPR2</a>
FV2	TMCC3	-0.438517	4.2509e-57	1.05333	1.7827	0.508	0.604	<a href='http://www.genecards.org/cgi-bin/carddisp.pl?gene=TMCC3' rel='noopener noreferrer' target='_blank'>TMCC3</a>
FV2	ISLR	-0.439486	7.81347e-86	3.17459	4.66124	0.753	0.821	<a href='http://www.genecards.org/cgi-bin/carddisp.pl?gene=ISLR' rel='noopener noreferrer' target='_blank'>ISLR</a>
FV2	TMED3	-0.440303	7.90188e-84	3.23574	4.74743	0.826	0.854	<a href='http://www.genecards.org/cgi-bin/carddisp.pl?gene=TMED3' rel='noopener noreferrer' target='_blank'>TMED3</a>
FV2	ALDH1A1	-0.442037	2.39677e-65	0.435391	0.950009	0.258	0.411	<a href='http://www.genecards.org/cgi-bin/carddisp.pl?gene=ALDH1A1' rel='noopener noreferrer' target='_blank'>ALDH1A1</a>
FV2	NFIB	-0.445784	3.01458e-150	9.31882	13.0548	0.968	0.965	<a href='http://www.genecards.org/cgi-bin/carddisp.pl?gene=NFIB' rel='noopener noreferrer' target='_blank'>NFIB</a>
FV2	PRDX4	-0.447897	3.44151e-56	2.3303	3.5427	0.774	0.787	<a href='http://www.genecards.org/cgi-bin/carddisp.pl?gene=PRDX4' rel='noopener noreferrer' target='_blank'>PRDX4</a>
FV2	GPC6	-0.453847	7.08806e-72	1.65125	2.63138	0.635	0.72	<a href='http://www.genecards.org/cgi-bin/carddisp.pl?gene=GPC6' rel='noopener noreferrer' target='_blank'>GPC6</a>
FV2	GADD45G	-0.454252	2.98139e-23	1.83471	2.88375	0.528	0.58	<a href='http://www.genecards.org/cgi-bin/carddisp.pl?gene=GADD45G' rel='noopener noreferrer' target='_blank'>GADD45G</a>
FV2	STK17B	-0.457019	3.48987e-36	0.532875	1.10418	0.329	0.416	<a href='http://www.genecards.org/cgi-bin/carddisp.pl?gene=STK17B' rel='noopener noreferrer' target='_blank'>STK17B</a>
FV2	FKBP9	-0.457027	6.46153e-83	2.33713	3.58091	0.797	0.807	<a href='http://www.genecards.org/cgi-bin/carddisp.pl?gene=FKBP9' rel='noopener noreferrer' target='_blank'>FKBP9</a>
FV2	LIFR	-0.462939	5.87424e-53	0.665495	1.29563	0.365	0.479	<a href='http://www.genecards.org/cgi-bin/carddisp.pl?gene=LIFR' rel='noopener noreferrer' target='_blank'>LIFR</a>
FV2	MAF	-0.463088	3.33907e-47	0.512539	1.08502	0.252	0.378	<a href='http://www.genecards.org/cgi-bin/carddisp.pl?gene=MAF' rel='noopener noreferrer' target='_blank'>MAF</a>
FV2	ABCA9	-0.46355	8.13344e-89	0.285024	0.771959	0.184	0.366	<a href='http://www.genecards.org/cgi-bin/carddisp.pl?gene=ABCA9' rel='noopener noreferrer' target='_blank'>ABCA9</a>
FV2	ZEB2	-0.465048	8.03645e-69	1.90583	3.01111	0.699	0.743	<a href='http://www.genecards.org/cgi-bin/carddisp.pl?gene=ZEB2' rel='noopener noreferrer' target='_blank'>ZEB2</a>
FV2	ACKR3	-0.468856	2.53451e-40	2.66916	4.07815	0.636	0.698	<a href='http://www.genecards.org/cgi-bin/carddisp.pl?gene=ACKR3' rel='noopener noreferrer' target='_blank'>ACKR3</a>
FV2	DOCK9	-0.469385	1.61208e-54	0.424373	0.972071	0.266	0.396	<a href='http://www.genecards.org/cgi-bin/carddisp.pl?gene=DOCK9' rel='noopener noreferrer' target='_blank'>DOCK9</a>
FV2	GSTT1	-0.472296	1.0665e-80	1.26126	2.13708	0.596	0.691	<a href='http://www.genecards.org/cgi-bin/carddisp.pl?gene=GSTT1' rel='noopener noreferrer' target='_blank'>GSTT1</a>
FV2	SNED1	-0.472336	3.3016e-40	0.231411	0.708404	0.153	0.261	<a href='http://www.genecards.org/cgi-bin/carddisp.pl?gene=SNED1' rel='noopener noreferrer' target='_blank'>SNED1</a>
FV2	CCBE1	-0.473791	7.41815e-67	0.119559	0.554791	0.078	0.212	<a href='http://www.genecards.org/cgi-bin/carddisp.pl?gene=CCBE1' rel='noopener noreferrer' target='_blank'>CCBE1</a>
FV2	ANTXR1	-0.474089	4.0495e-52	0.966967	1.7322	0.503	0.587	<a href='http://www.genecards.org/cgi-bin/carddisp.pl?gene=ANTXR1' rel='noopener noreferrer' target='_blank'>ANTXR1</a>
FV2	MATN2	-0.474759	3.65919e-39	0.992985	1.76962	0.454	0.528	<a href='http://www.genecards.org/cgi-bin/carddisp.pl?gene=MATN2' rel='noopener noreferrer' target='_blank'>MATN2</a>
FV2	DAAM1	-0.475111	1.84395e-51	1.19833	2.05573	0.523	0.604	<a href='http://www.genecards.org/cgi-bin/carddisp.pl?gene=DAAM1' rel='noopener noreferrer' target='_blank'>DAAM1</a>
FV2	SEPW1	-0.478669	2.54588e-144	4.89032	7.20791	0.889	0.913	<a href='http://www.genecards.org/cgi-bin/carddisp.pl?gene=SEPW1' rel='noopener noreferrer' target='_blank'>SEPW1</a>
FV2	RECK	-0.4787	1.50149e-51	0.851588	1.58016	0.479	0.567	<a href='http://www.genecards.org/cgi-bin/carddisp.pl?gene=RECK' rel='noopener noreferrer' target='_blank'>RECK</a>
FV2	EBF1	-0.479705	1.37523e-26	3.07235	4.67872	0.733	0.762	<a href='http://www.genecards.org/cgi-bin/carddisp.pl?gene=EBF1' rel='noopener noreferrer' target='_blank'>EBF1</a>
FV2	PCOLCE2	-0.481839	1.03842e-70	5.56318	8.16563	0.817	0.856	<a href='http://www.genecards.org/cgi-bin/carddisp.pl?gene=PCOLCE2' rel='noopener noreferrer' target='_blank'>PCOLCE2</a>
FV2	VIT	-0.482929	8.02491e-66	0.234327	0.725068	0.131	0.276	<a href='http://www.genecards.org/cgi-bin/carddisp.pl?gene=VIT' rel='noopener noreferrer' target='_blank'>VIT</a>
FV2	CFB	-0.483068	5.63243e-99	0.197743	0.674101	0.126	0.312	<a href='http://www.genecards.org/cgi-bin/carddisp.pl?gene=CFB' rel='noopener noreferrer' target='_blank'>CFB</a>
FV2	CREB3L1	-0.483661	5.11945e-63	0.588076	1.22059	0.379	0.497	<a href='http://www.genecards.org/cgi-bin/carddisp.pl?gene=CREB3L1' rel='noopener noreferrer' target='_blank'>CREB3L1</a>
FV2	XDH	-0.485641	1.59882e-105	0.239082	0.734972	0.161	0.359	<a href='http://www.genecards.org/cgi-bin/carddisp.pl?gene=XDH' rel='noopener noreferrer' target='_blank'>XDH</a>
FV2	GSTM2	-0.486046	1.2881e-79	1.48404	2.47915	0.639	0.722	<a href='http://www.genecards.org/cgi-bin/carddisp.pl?gene=GSTM2' rel='noopener noreferrer' target='_blank'>GSTM2</a>
FV2	LY6C1	-0.488264	0.0999378	1.09591	1.94005	0.296	0.229	<a href='http://www.genecards.org/cgi-bin/carddisp.pl?gene=LY6C1' rel='noopener noreferrer' target='_blank'>LY6C1</a>
FV2	GAA	-0.488363	5.85955e-70	0.768402	1.48081	0.459	0.569	<a href='http://www.genecards.org/cgi-bin/carddisp.pl?gene=GAA' rel='noopener noreferrer' target='_blank'>GAA</a>
FV2	COL6A1	-0.492344	9.30297e-122	4.77575	7.12491	0.86	0.902	<a href='http://www.genecards.org/cgi-bin/carddisp.pl?gene=COL6A1' rel='noopener noreferrer' target='_blank'>COL6A1</a>
FV2	SLIT3	-0.494161	2.1076e-62	0.731503	1.43882	0.364	0.497	<a href='http://www.genecards.org/cgi-bin/carddisp.pl?gene=SLIT3' rel='noopener noreferrer' target='_blank'>SLIT3</a>
FV2	ADAMTS15	-0.498216	9.88588e-94	0.225739	0.731315	0.133	0.317	<a href='http://www.genecards.org/cgi-bin/carddisp.pl?gene=ADAMTS15' rel='noopener noreferrer' target='_blank'>ADAMTS15</a>
FV2	BACE2	-0.504693	2.05891e-61	0.921622	1.72644	0.491	0.582	<a href='http://www.genecards.org/cgi-bin/carddisp.pl?gene=BACE2' rel='noopener noreferrer' target='_blank'>BACE2</a>
FV2	RAMP2	-0.506735	8.12888e-63	1.26517	2.21843	0.545	0.637	<a href='http://www.genecards.org/cgi-bin/carddisp.pl?gene=RAMP2' rel='noopener noreferrer' target='_blank'>RAMP2</a>
FV2	RARRES2	-0.509422	4.04934e-76	3.77052	5.79074	0.788	0.835	<a href='http://www.genecards.org/cgi-bin/carddisp.pl?gene=RARRES2' rel='noopener noreferrer' target='_blank'>RARRES2</a>
FV2	RCN3	-0.513459	4.94504e-106	4.24839	6.49192	0.873	0.884	<a href='http://www.genecards.org/cgi-bin/carddisp.pl?gene=RCN3' rel='noopener noreferrer' target='_blank'>RCN3</a>
FV2	MS4A4D	-0.515248	2.98592e-84	0.42968	1.04336	0.226	0.403	<a href='http://www.genecards.org/cgi-bin/carddisp.pl?gene=MS4A4D' rel='noopener noreferrer' target='_blank'>MS4A4D</a>
FV2	EPHA3	-0.515303	2.79375e-89	1.64301	2.77765	0.563	0.698	<a href='http://www.genecards.org/cgi-bin/carddisp.pl?gene=EPHA3' rel='noopener noreferrer' target='_blank'>EPHA3</a>
FV2	QPCT	-0.528727	1.47563e-80	1.02469	1.92093	0.514	0.625	<a href='http://www.genecards.org/cgi-bin/carddisp.pl?gene=QPCT' rel='noopener noreferrer' target='_blank'>QPCT</a>
FV2	MDK	-0.530959	3.95422e-62	1.29707	2.31901	0.465	0.581	<a href='http://www.genecards.org/cgi-bin/carddisp.pl?gene=MDK' rel='noopener noreferrer' target='_blank'>MDK</a>
FV2	CLEC11A	-0.534687	1.97437e-73	1.36544	2.42664	0.539	0.641	<a href='http://www.genecards.org/cgi-bin/carddisp.pl?gene=CLEC11A' rel='noopener noreferrer' target='_blank'>CLEC11A</a>
FV2	CLDN10	-0.535237	2.15315e-99	0.123668	0.628397	0.083	0.259	<a href='http://www.genecards.org/cgi-bin/carddisp.pl?gene=CLDN10' rel='noopener noreferrer' target='_blank'>CLDN10</a>
FV2	OMD	-0.53572	2.424e-80	0.71507	1.48628	0.339	0.503	<a href='http://www.genecards.org/cgi-bin/carddisp.pl?gene=OMD' rel='noopener noreferrer' target='_blank'>OMD</a>
FV2	VKORC1	-0.540013	1.4061e-97	2.36571	3.89369	0.772	0.827	<a href='http://www.genecards.org/cgi-bin/carddisp.pl?gene=VKORC1' rel='noopener noreferrer' target='_blank'>VKORC1</a>
FV2	NAALAD2	-0.543881	4.76112e-82	0.372274	1.00062	0.216	0.387	<a href='http://www.genecards.org/cgi-bin/carddisp.pl?gene=NAALAD2' rel='noopener noreferrer' target='_blank'>NAALAD2</a>
FV2	LY6A	-0.544669	0.000166193	4.95661	7.68883	0.557	0.583	<a href='http://www.genecards.org/cgi-bin/carddisp.pl?gene=LY6A' rel='noopener noreferrer' target='_blank'>LY6A</a>
FV2	ENTPD2	-0.546612	1.58475e-75	1.91449	3.25705	0.595	0.71	<a href='http://www.genecards.org/cgi-bin/carddisp.pl?gene=ENTPD2' rel='noopener noreferrer' target='_blank'>ENTPD2</a>
FV2	LOXL1	-0.550246	5.40187e-130	3.99279	6.31112	0.804	0.854	<a href='http://www.genecards.org/cgi-bin/carddisp.pl?gene=LOXL1' rel='noopener noreferrer' target='_blank'>LOXL1</a>
FV2	GRN	-0.552378	9.48459e-114	1.93068	3.29784	0.74	0.789	<a href='http://www.genecards.org/cgi-bin/carddisp.pl?gene=GRN' rel='noopener noreferrer' target='_blank'>GRN</a>
FV2	PDGFRA	-0.553257	2.48654e-114	2.45994	4.07711	0.716	0.803	<a href='http://www.genecards.org/cgi-bin/carddisp.pl?gene=PDGFRA' rel='noopener noreferrer' target='_blank'>PDGFRA</a>
FV2	CHRDL1	-0.554405	1.34386e-80	0.163939	0.709317	0.089	0.244	<a href='http://www.genecards.org/cgi-bin/carddisp.pl?gene=CHRDL1' rel='noopener noreferrer' target='_blank'>CHRDL1</a>
FV2	C1QTNF2	-0.556986	3.70769e-92	1.3573	2.46804	0.585	0.686	<a href='http://www.genecards.org/cgi-bin/carddisp.pl?gene=C1QTNF2' rel='noopener noreferrer' target='_blank'>C1QTNF2</a>
FV2	COL6A6	-0.559719	2.62228e-81	0.207267	0.77949	0.121	0.285	<a href='http://www.genecards.org/cgi-bin/carddisp.pl?gene=COL6A6' rel='noopener noreferrer' target='_blank'>COL6A6</a>
FV2	DPT	-0.561967	5.48593e-114	5.23126	8.19909	0.804	0.871	<a href='http://www.genecards.org/cgi-bin/carddisp.pl?gene=DPT' rel='noopener noreferrer' target='_blank'>DPT</a>
FV2	FNDC1	-0.566997	1.43495e-37	0.473925	1.18353	0.166	0.274	<a href='http://www.genecards.org/cgi-bin/carddisp.pl?gene=FNDC1' rel='noopener noreferrer' target='_blank'>FNDC1</a>
FV2	SPARC	-0.568669	1.0705e-95	66.454	99.0448	0.995	0.996	<a href='http://www.genecards.org/cgi-bin/carddisp.pl?gene=SPARC' rel='noopener noreferrer' target='_blank'>SPARC</a>
FV2	ABCA8B	-0.572916	1.51863e-102	0.811617	1.69483	0.353	0.547	<a href='http://www.genecards.org/cgi-bin/carddisp.pl?gene=ABCA8B' rel='noopener noreferrer' target='_blank'>ABCA8B</a>
FV2	SHISA3	-0.578132	4.62837e-96	0.165656	0.740225	0.085	0.257	<a href='http://www.genecards.org/cgi-bin/carddisp.pl?gene=SHISA3' rel='noopener noreferrer' target='_blank'>SHISA3</a>
FV2	CTSH	-0.581249	3.1665e-72	2.03927	3.54719	0.712	0.73	<a href='http://www.genecards.org/cgi-bin/carddisp.pl?gene=CTSH' rel='noopener noreferrer' target='_blank'>CTSH</a>
FV2	GAS1	-0.581659	3.81659e-116	3.71739	6.0599	0.732	0.83	<a href='http://www.genecards.org/cgi-bin/carddisp.pl?gene=GAS1' rel='noopener noreferrer' target='_blank'>GAS1</a>
FV2	SLFN5	-0.585567	1.26403e-131	0.145754	0.719352	0.099	0.312	<a href='http://www.genecards.org/cgi-bin/carddisp.pl?gene=SLFN5' rel='noopener noreferrer' target='_blank'>SLFN5</a>
FV2	HEG1	-0.591485	4.56861e-45	0.888333	1.84533	0.462	0.533	<a href='http://www.genecards.org/cgi-bin/carddisp.pl?gene=HEG1' rel='noopener noreferrer' target='_blank'>HEG1</a>
FV2	SVIL	-0.59667	4.54658e-109	1.85275	3.31398	0.682	0.763	<a href='http://www.genecards.org/cgi-bin/carddisp.pl?gene=SVIL' rel='noopener noreferrer' target='_blank'>SVIL</a>
FV2	PIK3R1	-0.598955	1.40772e-118	1.81759	3.26758	0.653	0.75	<a href='http://www.genecards.org/cgi-bin/carddisp.pl?gene=PIK3R1' rel='noopener noreferrer' target='_blank'>PIK3R1</a>
FV2	GRIA4	-0.602115	2.8881e-124	0.140339	0.730967	0.087	0.293	<a href='http://www.genecards.org/cgi-bin/carddisp.pl?gene=GRIA4' rel='noopener noreferrer' target='_blank'>GRIA4</a>
FV2	FMO3	-0.603794	9.74946e-36	0.143991	0.738532	0.045	0.127	<a href='http://www.genecards.org/cgi-bin/carddisp.pl?gene=FMO3' rel='noopener noreferrer' target='_blank'>FMO3</a>
FV2	EFEMP1	-0.606338	2.64713e-42	0.395486	1.12447	0.203	0.317	<a href='http://www.genecards.org/cgi-bin/carddisp.pl?gene=EFEMP1' rel='noopener noreferrer' target='_blank'>EFEMP1</a>
FV2	GPX3	-0.611167	1.90344e-30	0.832358	1.79892	0.217	0.321	<a href='http://www.genecards.org/cgi-bin/carddisp.pl?gene=GPX3' rel='noopener noreferrer' target='_blank'>GPX3</a>
FV2	IGSF10	-0.615311	3.70839e-104	0.604125	1.45734	0.335	0.513	<a href='http://www.genecards.org/cgi-bin/carddisp.pl?gene=IGSF10' rel='noopener noreferrer' target='_blank'>IGSF10</a>
FV2	ART4	-0.627021	2.11962e-113	0.361068	1.102	0.23	0.427	<a href='http://www.genecards.org/cgi-bin/carddisp.pl?gene=ART4' rel='noopener noreferrer' target='_blank'>ART4</a>
FV2	CTSL	-0.627187	0	14.3308	22.6792	0.976	0.978	<a href='http://www.genecards.org/cgi-bin/carddisp.pl?gene=CTSL' rel='noopener noreferrer' target='_blank'>CTSL</a>
FV2	SCARA5	-0.634126	4.29205e-79	0.819712	1.82419	0.293	0.463	<a href='http://www.genecards.org/cgi-bin/carddisp.pl?gene=SCARA5' rel='noopener noreferrer' target='_blank'>SCARA5</a>
FV2	PLPP3	-0.639108	2.34615e-120	5.38737	8.94747	0.854	0.899	<a href='http://www.genecards.org/cgi-bin/carddisp.pl?gene=PLPP3' rel='noopener noreferrer' target='_blank'>PLPP3</a>
FV2	LOX	-0.643179	1.03057e-68	1.92855	3.57371	0.548	0.642	<a href='http://www.genecards.org/cgi-bin/carddisp.pl?gene=LOX' rel='noopener noreferrer' target='_blank'>LOX</a>
FV2	TXNIP	-0.647736	3.13576e-124	3.13497	5.47829	0.727	0.811	<a href='http://www.genecards.org/cgi-bin/carddisp.pl?gene=TXNIP' rel='noopener noreferrer' target='_blank'>TXNIP</a>
FV2	STEAP4	-0.655586	6.41651e-118	0.473646	1.32137	0.207	0.42	<a href='http://www.genecards.org/cgi-bin/carddisp.pl?gene=STEAP4' rel='noopener noreferrer' target='_blank'>STEAP4</a>
FV2	CPXM1	-0.6593	2.64959e-107	1.67117	3.21863	0.578	0.696	<a href='http://www.genecards.org/cgi-bin/carddisp.pl?gene=CPXM1' rel='noopener noreferrer' target='_blank'>CPXM1</a>
FV2	HTRA3	-0.663097	3.88282e-103	1.81763	3.46166	0.593	0.707	<a href='http://www.genecards.org/cgi-bin/carddisp.pl?gene=HTRA3' rel='noopener noreferrer' target='_blank'>HTRA3</a>
FV2	COL6A3	-0.665192	7.76215e-136	3.07128	5.45615	0.7	0.8	<a href='http://www.genecards.org/cgi-bin/carddisp.pl?gene=COL6A3' rel='noopener noreferrer' target='_blank'>COL6A3</a>
FV2	CPZ	-0.6665	7.10719e-151	0.0885562	0.727776	0.059	0.283	<a href='http://www.genecards.org/cgi-bin/carddisp.pl?gene=CPZ' rel='noopener noreferrer' target='_blank'>CPZ</a>
FV2	PI16	-0.667397	1.99179e-36	7.47726	12.4636	0.746	0.822	<a href='http://www.genecards.org/cgi-bin/carddisp.pl?gene=PI16' rel='noopener noreferrer' target='_blank'>PI16</a>
FV2	BMP4	-0.667947	2.72075e-53	1.04824	2.25427	0.446	0.539	<a href='http://www.genecards.org/cgi-bin/carddisp.pl?gene=BMP4' rel='noopener noreferrer' target='_blank'>BMP4</a>
FV2	GLUL	-0.67995	4.62275e-103	1.34267	2.75316	0.49	0.639	<a href='http://www.genecards.org/cgi-bin/carddisp.pl?gene=GLUL' rel='noopener noreferrer' target='_blank'>GLUL</a>
FV2	THY1	-0.680104	9.49566e-111	0.547569	1.4796	0.227	0.432	<a href='http://www.genecards.org/cgi-bin/carddisp.pl?gene=THY1' rel='noopener noreferrer' target='_blank'>THY1</a>
FV2	C1RA	-0.684868	2.2679e-158	0.981803	2.18586	0.507	0.674	<a href='http://www.genecards.org/cgi-bin/carddisp.pl?gene=C1RA' rel='noopener noreferrer' target='_blank'>C1RA</a>
FV2	THBS2	-0.686056	1.558e-95	0.356353	1.18221	0.201	0.378	<a href='http://www.genecards.org/cgi-bin/carddisp.pl?gene=THBS2' rel='noopener noreferrer' target='_blank'>THBS2</a>
FV2	TIMP2	-0.695703	0	12.3654	20.6477	0.972	0.98	<a href='http://www.genecards.org/cgi-bin/carddisp.pl?gene=TIMP2' rel='noopener noreferrer' target='_blank'>TIMP2</a>
FV2	SERPINH1	-0.696843	7.63801e-186	8.88645	15.0255	0.915	0.943	<a href='http://www.genecards.org/cgi-bin/carddisp.pl?gene=SERPINH1' rel='noopener noreferrer' target='_blank'>SERPINH1</a>
FV2	RNASE4	-0.706688	2.16124e-238	3.87516	6.95651	0.855	0.894	<a href='http://www.genecards.org/cgi-bin/carddisp.pl?gene=RNASE4' rel='noopener noreferrer' target='_blank'>RNASE4</a>
FV2	LGI2	-0.70741	3.94518e-134	0.136192	0.855254	0.089	0.303	<a href='http://www.genecards.org/cgi-bin/carddisp.pl?gene=LGI2' rel='noopener noreferrer' target='_blank'>LGI2</a>
FV2	SLC6A6	-0.711299	4.16701e-55	1.44838	3.00868	0.495	0.579	<a href='http://www.genecards.org/cgi-bin/carddisp.pl?gene=SLC6A6' rel='noopener noreferrer' target='_blank'>SLC6A6</a>
FV2	PAX1	-0.71977	6.01439e-150	0.219685	1.00872	0.096	0.333	<a href='http://www.genecards.org/cgi-bin/carddisp.pl?gene=PAX1' rel='noopener noreferrer' target='_blank'>PAX1</a>
FV2	TNFSF13B	-0.727246	4.69034e-152	0.227328	1.03181	0.133	0.372	<a href='http://www.genecards.org/cgi-bin/carddisp.pl?gene=TNFSF13B' rel='noopener noreferrer' target='_blank'>TNFSF13B</a>
FV2	ADM	-0.729535	5.68052e-118	0.317037	1.18379	0.144	0.356	<a href='http://www.genecards.org/cgi-bin/carddisp.pl?gene=ADM' rel='noopener noreferrer' target='_blank'>ADM</a>
FV2	IL11RA1	-0.731701	1.07731e-244	4.07837	7.43312	0.839	0.897	<a href='http://www.genecards.org/cgi-bin/carddisp.pl?gene=IL11RA1' rel='noopener noreferrer' target='_blank'>IL11RA1</a>
FV2	PODN	-0.73868	5.62186e-145	0.799825	2.00328	0.411	0.597	<a href='http://www.genecards.org/cgi-bin/carddisp.pl?gene=PODN' rel='noopener noreferrer' target='_blank'>PODN</a>
FV2	G0S2	-0.746061	9.64544e-99	1.51175	3.21273	0.457	0.611	<a href='http://www.genecards.org/cgi-bin/carddisp.pl?gene=G0S2' rel='noopener noreferrer' target='_blank'>G0S2</a>
FV2	CTSK	-0.748875	2.17569e-149	1.49167	3.18721	0.568	0.716	<a href='http://www.genecards.org/cgi-bin/carddisp.pl?gene=CTSK' rel='noopener noreferrer' target='_blank'>CTSK</a>
FV2	FZD4	-0.750221	2.22726e-140	1.0015	2.36662	0.486	0.648	<a href='http://www.genecards.org/cgi-bin/carddisp.pl?gene=FZD4' rel='noopener noreferrer' target='_blank'>FZD4</a>
FV2	HSD11B1	-0.766602	4.99262e-66	1.09026	2.55607	0.387	0.509	<a href='http://www.genecards.org/cgi-bin/carddisp.pl?gene=HSD11B1' rel='noopener noreferrer' target='_blank'>HSD11B1</a>
FV2	FMO1	-0.766841	4.73755e-140	0.737769	1.95688	0.386	0.585	<a href='http://www.genecards.org/cgi-bin/carddisp.pl?gene=FMO1' rel='noopener noreferrer' target='_blank'>FMO1</a>
FV2	NID1	-0.768954	5.88738e-156	1.61145	3.45	0.636	0.745	<a href='http://www.genecards.org/cgi-bin/carddisp.pl?gene=NID1' rel='noopener noreferrer' target='_blank'>NID1</a>
FV2	CP	-0.780969	1.45994e-128	2.07638	4.28609	0.5	0.675	<a href='http://www.genecards.org/cgi-bin/carddisp.pl?gene=CP' rel='noopener noreferrer' target='_blank'>CP</a>
FV2	IGFBP4	-0.784941	1.80378e-210	14.1048	25.0258	0.912	0.962	<a href='http://www.genecards.org/cgi-bin/carddisp.pl?gene=IGFBP4' rel='noopener noreferrer' target='_blank'>IGFBP4</a>
FV2	ANGPTL7	-0.795927	1.33321e-38	0.460007	1.53485	0.114	0.216	<a href='http://www.genecards.org/cgi-bin/carddisp.pl?gene=ANGPTL7' rel='noopener noreferrer' target='_blank'>ANGPTL7</a>
FV2	CD302	-0.799127	2.98573e-286	4.66542	8.8581	0.877	0.927	<a href='http://www.genecards.org/cgi-bin/carddisp.pl?gene=CD302' rel='noopener noreferrer' target='_blank'>CD302</a>
FV2	PRRX1	-0.803372	5.25084e-203	2.91786	5.83736	0.761	0.841	<a href='http://www.genecards.org/cgi-bin/carddisp.pl?gene=PRRX1' rel='noopener noreferrer' target='_blank'>PRRX1</a>
FV2	DCN	-0.808108	0	102.563	180.33	0.966	0.997	<a href='http://www.genecards.org/cgi-bin/carddisp.pl?gene=DCN' rel='noopener noreferrer' target='_blank'>DCN</a>
FV2	PLTP	-0.808257	7.04909e-203	1.12359	2.71861	0.451	0.677	<a href='http://www.genecards.org/cgi-bin/carddisp.pl?gene=PLTP' rel='noopener noreferrer' target='_blank'>PLTP</a>
FV2	PRSS23	-0.811868	1.38112e-139	1.27433	2.99255	0.432	0.63	<a href='http://www.genecards.org/cgi-bin/carddisp.pl?gene=PRSS23' rel='noopener noreferrer' target='_blank'>PRSS23</a>
FV2	C2	-0.815602	3.76322e-201	0.130985	0.99057	0.073	0.35	<a href='http://www.genecards.org/cgi-bin/carddisp.pl?gene=C2' rel='noopener noreferrer' target='_blank'>C2</a>
FV2	NR2F2	-0.821413	1.83128e-187	4.01525	7.86263	0.748	0.838	<a href='http://www.genecards.org/cgi-bin/carddisp.pl?gene=NR2F2' rel='noopener noreferrer' target='_blank'>NR2F2</a>
FV2	CYGB	-0.824418	1.55642e-284	9.15011	16.974	0.841	0.945	<a href='http://www.genecards.org/cgi-bin/carddisp.pl?gene=CYGB' rel='noopener noreferrer' target='_blank'>CYGB</a>
FV2	TMSB10	-0.844033	2.36137e-246	3.37337	6.85047	0.803	0.887	<a href='http://www.genecards.org/cgi-bin/carddisp.pl?gene=TMSB10' rel='noopener noreferrer' target='_blank'>TMSB10</a>
FV2	SRPX	-0.849847	6.924e-220	0.545639	1.78572	0.317	0.592	<a href='http://www.genecards.org/cgi-bin/carddisp.pl?gene=SRPX' rel='noopener noreferrer' target='_blank'>SRPX</a>
FV2	APOD	-0.856304	1.63679e-83	0.260017	1.28113	0.133	0.298	<a href='http://www.genecards.org/cgi-bin/carddisp.pl?gene=APOD' rel='noopener noreferrer' target='_blank'>APOD</a>
FV2	BICC1	-0.872328	6.17862e-290	2.45869	5.33152	0.713	0.855	<a href='http://www.genecards.org/cgi-bin/carddisp.pl?gene=BICC1' rel='noopener noreferrer' target='_blank'>BICC1</a>
FV2	NTRK2	-0.874795	3.59636e-203	0.289805	1.36518	0.157	0.442	<a href='http://www.genecards.org/cgi-bin/carddisp.pl?gene=NTRK2' rel='noopener noreferrer' target='_blank'>NTRK2</a>
FV2	GM26771	-0.880829	5.02804e-85	0.512573	1.7853	0.183	0.355	<a href='http://www.genecards.org/cgi-bin/carddisp.pl?gene=GM26771' rel='noopener noreferrer' target='_blank'>GM26771</a>
FV2	FBLN1	-0.891732	1.05836e-259	5.1995	10.5026	0.747	0.897	<a href='http://www.genecards.org/cgi-bin/carddisp.pl?gene=FBLN1' rel='noopener noreferrer' target='_blank'>FBLN1</a>
FV2	COL3A1	-0.892333	8.52348e-244	33.5097	63.0561	0.939	0.986	<a href='http://www.genecards.org/cgi-bin/carddisp.pl?gene=COL3A1' rel='noopener noreferrer' target='_blank'>COL3A1</a>
FV2	RBP4	-0.898606	3.85042e-101	6.48914	12.9617	0.666	0.776	<a href='http://www.genecards.org/cgi-bin/carddisp.pl?gene=RBP4' rel='noopener noreferrer' target='_blank'>RBP4</a>
FV2	C7	-0.906045	1.06023e-129	0.098042	1.05762	0.035	0.228	<a href='http://www.genecards.org/cgi-bin/carddisp.pl?gene=C7' rel='noopener noreferrer' target='_blank'>C7</a>
FV2	CCL11	-0.916556	3.46997e-93	0.0362174	0.955968	0.011	0.148	<a href='http://www.genecards.org/cgi-bin/carddisp.pl?gene=CCL11' rel='noopener noreferrer' target='_blank'>CCL11</a>
FV2	SEPP1	-0.92291	0	5.8141	11.9191	0.886	0.931	<a href='http://www.genecards.org/cgi-bin/carddisp.pl?gene=SEPP1' rel='noopener noreferrer' target='_blank'>SEPP1</a>
FV2	LPL	-0.924526	6.4391e-162	0.511303	1.86855	0.22	0.47	<a href='http://www.genecards.org/cgi-bin/carddisp.pl?gene=LPL' rel='noopener noreferrer' target='_blank'>LPL</a>
FV2	C1S1	-0.93382	1.18651e-297	1.18137	3.16714	0.523	0.762	<a href='http://www.genecards.org/cgi-bin/carddisp.pl?gene=C1S1' rel='noopener noreferrer' target='_blank'>C1S1</a>
FV2	C3	-0.948597	4.41347e-59	2.6047	5.95705	0.36	0.491	<a href='http://www.genecards.org/cgi-bin/carddisp.pl?gene=C3' rel='noopener noreferrer' target='_blank'>C3</a>
FV2	SFRP1	-0.952144	2.27517e-90	0.475075	1.8539	0.147	0.324	<a href='http://www.genecards.org/cgi-bin/carddisp.pl?gene=SFRP1' rel='noopener noreferrer' target='_blank'>SFRP1</a>
FV2	MFAP4	-0.956009	1.01072e-153	12.3713	24.9394	0.786	0.862	<a href='http://www.genecards.org/cgi-bin/carddisp.pl?gene=MFAP4' rel='noopener noreferrer' target='_blank'>MFAP4</a>
FV2	AEBP1	-0.974988	0	9.30558	19.2569	0.939	0.962	<a href='http://www.genecards.org/cgi-bin/carddisp.pl?gene=AEBP1' rel='noopener noreferrer' target='_blank'>AEBP1</a>
FV2	ADAMTS2	-0.975159	0	2.56059	5.99962	0.721	0.858	<a href='http://www.genecards.org/cgi-bin/carddisp.pl?gene=ADAMTS2' rel='noopener noreferrer' target='_blank'>ADAMTS2</a>
FV2	ITGBL1	-0.983389	0	2.50778	5.93524	0.652	0.844	<a href='http://www.genecards.org/cgi-bin/carddisp.pl?gene=ITGBL1' rel='noopener noreferrer' target='_blank'>ITGBL1</a>
FV2	PCOLCE	-0.993533	0	5.08152	11.1086	0.842	0.929	<a href='http://www.genecards.org/cgi-bin/carddisp.pl?gene=PCOLCE' rel='noopener noreferrer' target='_blank'>PCOLCE</a>
FV2	WNT5A	-0.999587	1.36833e-265	1.18889	3.37652	0.459	0.721	<a href='http://www.genecards.org/cgi-bin/carddisp.pl?gene=WNT5A' rel='noopener noreferrer' target='_blank'>WNT5A</a>
FV2	OLFML3	-1.00967	3.4262e-284	1.55521	4.14479	0.521	0.759	<a href='http://www.genecards.org/cgi-bin/carddisp.pl?gene=OLFML3' rel='noopener noreferrer' target='_blank'>OLFML3</a>
FV2	PDGFRL	-1.01776	6.14559e-226	1.54875	4.16066	0.582	0.739	<a href='http://www.genecards.org/cgi-bin/carddisp.pl?gene=PDGFRL' rel='noopener noreferrer' target='_blank'>PDGFRL</a>
FV2	FAM46A	-1.0324	1.54736e-234	1.35098	3.80874	0.462	0.704	<a href='http://www.genecards.org/cgi-bin/carddisp.pl?gene=FAM46A' rel='noopener noreferrer' target='_blank'>FAM46A</a>
FV2	MMP23	-1.05745	0	1.40541	4.00627	0.56	0.79	<a href='http://www.genecards.org/cgi-bin/carddisp.pl?gene=MMP23' rel='noopener noreferrer' target='_blank'>MMP23</a>
FV2	FMO2	-1.06461	0	7.05483	15.8475	0.795	0.913	<a href='http://www.genecards.org/cgi-bin/carddisp.pl?gene=FMO2' rel='noopener noreferrer' target='_blank'>FMO2</a>
FV2	MMP3	-1.07864	7.84787e-89	4.27273	10.1362	0.243	0.433	<a href='http://www.genecards.org/cgi-bin/carddisp.pl?gene=MMP3' rel='noopener noreferrer' target='_blank'>MMP3</a>
FV2	MARCKS	-1.07979	5.43568e-276	1.79126	4.89994	0.62	0.793	<a href='http://www.genecards.org/cgi-bin/carddisp.pl?gene=MARCKS' rel='noopener noreferrer' target='_blank'>MARCKS</a>
FV2	ADAMTS5	-1.11749	4.7307e-213	1.19537	3.76328	0.445	0.672	<a href='http://www.genecards.org/cgi-bin/carddisp.pl?gene=ADAMTS5' rel='noopener noreferrer' target='_blank'>ADAMTS5</a>
FV2	IGFBP6	-1.14002	6.64352e-75	1.6269	4.78927	0.316	0.473	<a href='http://www.genecards.org/cgi-bin/carddisp.pl?gene=IGFBP6' rel='noopener noreferrer' target='_blank'>IGFBP6</a>
FV2	CLEC3B	-1.14077	2.37954e-144	2.31381	6.30693	0.414	0.622	<a href='http://www.genecards.org/cgi-bin/carddisp.pl?gene=CLEC3B' rel='noopener noreferrer' target='_blank'>CLEC3B</a>
FV2	SFRP4	-1.15535	1.20025e-104	1.82769	5.29836	0.393	0.561	<a href='http://www.genecards.org/cgi-bin/carddisp.pl?gene=SFRP4' rel='noopener noreferrer' target='_blank'>SFRP4</a>
FV2	PCSK6	-1.17024	8.62473e-255	0.166575	1.62536	0.12	0.437	<a href='http://www.genecards.org/cgi-bin/carddisp.pl?gene=PCSK6' rel='noopener noreferrer' target='_blank'>PCSK6</a>
FV2	WISP2	-1.17917	9.15431e-77	2.62255	7.20313	0.38	0.515	<a href='http://www.genecards.org/cgi-bin/carddisp.pl?gene=WISP2' rel='noopener noreferrer' target='_blank'>WISP2</a>
FV2	SERPINF1	-1.18003	0	10.5561	25.184	0.869	0.973	<a href='http://www.genecards.org/cgi-bin/carddisp.pl?gene=SERPINF1' rel='noopener noreferrer' target='_blank'>SERPINF1</a>
FV2	TNXB	-1.18152	1.87908e-211	0.638411	2.71618	0.299	0.567	<a href='http://www.genecards.org/cgi-bin/carddisp.pl?gene=TNXB' rel='noopener noreferrer' target='_blank'>TNXB</a>
FV2	SERPING1	-1.19796	0	11.6517	28.0248	0.922	0.981	<a href='http://www.genecards.org/cgi-bin/carddisp.pl?gene=SERPING1' rel='noopener noreferrer' target='_blank'>SERPING1</a>
FV2	SCN7A	-1.20233	0	1.27939	4.24512	0.401	0.777	<a href='http://www.genecards.org/cgi-bin/carddisp.pl?gene=SCN7A' rel='noopener noreferrer' target='_blank'>SCN7A</a>
FV2	COL1A1	-1.31307	0	29.2363	74.1283	0.959	0.987	<a href='http://www.genecards.org/cgi-bin/carddisp.pl?gene=COL1A1' rel='noopener noreferrer' target='_blank'>COL1A1</a>
FV2	TGFBI	-1.35095	0	3.16427	9.62226	0.56	0.833	<a href='http://www.genecards.org/cgi-bin/carddisp.pl?gene=TGFBI' rel='noopener noreferrer' target='_blank'>TGFBI</a>
FV2	COL1A2	-1.35434	0	33.0237	85.9918	0.974	0.996	<a href='http://www.genecards.org/cgi-bin/carddisp.pl?gene=COL1A2' rel='noopener noreferrer' target='_blank'>COL1A2</a>
FV2	ABCA8A	-1.36556	0	3.85308	11.5052	0.614	0.917	<a href='http://www.genecards.org/cgi-bin/carddisp.pl?gene=ABCA8A' rel='noopener noreferrer' target='_blank'>ABCA8A</a>
FV2	INMT	-1.38909	7.69116e-239	0.85404	3.85597	0.159	0.484	<a href='http://www.genecards.org/cgi-bin/carddisp.pl?gene=INMT' rel='noopener noreferrer' target='_blank'>INMT</a>
FV2	GDF10	-1.41077	5.89256e-177	2.20632	7.52495	0.399	0.61	<a href='http://www.genecards.org/cgi-bin/carddisp.pl?gene=GDF10' rel='noopener noreferrer' target='_blank'>GDF10</a>
FV2	CPXM2	-1.43631	0	0.689018	3.57095	0.317	0.629	<a href='http://www.genecards.org/cgi-bin/carddisp.pl?gene=CPXM2' rel='noopener noreferrer' target='_blank'>CPXM2</a>
FV2	F3	-1.45137	0	3.92707	12.4739	0.618	0.859	<a href='http://www.genecards.org/cgi-bin/carddisp.pl?gene=F3' rel='noopener noreferrer' target='_blank'>F3</a>
FV2	GPC3	-1.47351	1.04177e-302	0.631432	3.53044	0.246	0.591	<a href='http://www.genecards.org/cgi-bin/carddisp.pl?gene=GPC3' rel='noopener noreferrer' target='_blank'>GPC3</a>
FV2	DPEP1	-1.50734	0	0.671373	3.75147	0.218	0.597	<a href='http://www.genecards.org/cgi-bin/carddisp.pl?gene=DPEP1' rel='noopener noreferrer' target='_blank'>DPEP1</a>
FV2	SVEP1	-1.51348	0	0.935523	4.52589	0.325	0.721	<a href='http://www.genecards.org/cgi-bin/carddisp.pl?gene=SVEP1' rel='noopener noreferrer' target='_blank'>SVEP1</a>
FV2	COL14A1	-1.52228	0	4.19551	13.9238	0.711	0.93	<a href='http://www.genecards.org/cgi-bin/carddisp.pl?gene=COL14A1' rel='noopener noreferrer' target='_blank'>COL14A1</a>
FV2	OGN	-1.64126	0	5.04603	17.8598	0.738	0.95	<a href='http://www.genecards.org/cgi-bin/carddisp.pl?gene=OGN' rel='noopener noreferrer' target='_blank'>OGN</a>
FV2	FBLN7	-1.65429	0	0.582342	3.9807	0.266	0.623	<a href='http://www.genecards.org/cgi-bin/carddisp.pl?gene=FBLN7' rel='noopener noreferrer' target='_blank'>FBLN7</a>
FV2	FIGF	-1.74121	0	0.515065	4.06509	0.244	0.593	<a href='http://www.genecards.org/cgi-bin/carddisp.pl?gene=FIGF' rel='noopener noreferrer' target='_blank'>FIGF</a>
FV2	CXCL12	-1.75357	0	2.36277	10.339	0.532	0.811	<a href='http://www.genecards.org/cgi-bin/carddisp.pl?gene=CXCL12' rel='noopener noreferrer' target='_blank'>CXCL12</a>
FV2	SFRP2	-1.76006	4.03314e-203	6.36466	23.9451	0.495	0.701	<a href='http://www.genecards.org/cgi-bin/carddisp.pl?gene=SFRP2' rel='noopener noreferrer' target='_blank'>SFRP2</a>
FV2	SMOC2	-1.78599	0	2.17209	9.93908	0.396	0.809	<a href='http://www.genecards.org/cgi-bin/carddisp.pl?gene=SMOC2' rel='noopener noreferrer' target='_blank'>SMOC2</a>
FV2	FMOD	-1.86523	0	0.979159	6.21057	0.307	0.674	<a href='http://www.genecards.org/cgi-bin/carddisp.pl?gene=FMOD' rel='noopener noreferrer' target='_blank'>FMOD</a>

## Sheet: FV5 vs FIBR. (FV0FV2FV8)
cluster	gene	avg_logFC	p_val_adj	exp_FV5	exp_FIBR	pct_FV5	pct_FIBR	GeneCardLink
FV5	FN1	2.83389	0	24.1507	2.52746	0.835	0.452	<a href='http://www.genecards.org/cgi-bin/carddisp.pl?gene=FN1' rel='noopener noreferrer' target='_blank'>FN1</a>
FV5	LY6C1	2.59927	0	8.82159	0.620781	0.761	0.16	<a href='http://www.genecards.org/cgi-bin/carddisp.pl?gene=LY6C1' rel='noopener noreferrer' target='_blank'>LY6C1</a>
FV5	LY6A	2.25565	0	24.3952	4.31782	0.924	0.522	<a href='http://www.genecards.org/cgi-bin/carddisp.pl?gene=LY6A' rel='noopener noreferrer' target='_blank'>LY6A</a>
FV5	IGFBP6	2.12966	2.28208e-292	14.2439	2.4834	0.714	0.396	<a href='http://www.genecards.org/cgi-bin/carddisp.pl?gene=IGFBP6' rel='noopener noreferrer' target='_blank'>IGFBP6</a>
FV5	CLEC3B	1.96182	0	16.942	3.60578	0.91	0.524	<a href='http://www.genecards.org/cgi-bin/carddisp.pl?gene=CLEC3B' rel='noopener noreferrer' target='_blank'>CLEC3B</a>
FV5	C3	1.90542	2.75738e-300	15.9333	3.52014	0.743	0.418	<a href='http://www.genecards.org/cgi-bin/carddisp.pl?gene=C3' rel='noopener noreferrer' target='_blank'>C3</a>
FV5	CD248	1.90244	0	4.59581	0.496827	0.669	0.246	<a href='http://www.genecards.org/cgi-bin/carddisp.pl?gene=CD248' rel='noopener noreferrer' target='_blank'>CD248</a>
FV5	FNDC1	1.89247	0	4.48081	0.476237	0.706	0.178	<a href='http://www.genecards.org/cgi-bin/carddisp.pl?gene=FNDC1' rel='noopener noreferrer' target='_blank'>FNDC1</a>
FV5	PI16	1.84422	2.39121e-208	31.7492	8.12081	0.913	0.788	<a href='http://www.genecards.org/cgi-bin/carddisp.pl?gene=PI16' rel='noopener noreferrer' target='_blank'>PI16</a>
FV5	UGDH	1.83017	0	4.95328	0.674253	0.691	0.341	<a href='http://www.genecards.org/cgi-bin/carddisp.pl?gene=UGDH' rel='noopener noreferrer' target='_blank'>UGDH</a>
FV5	TNXB	1.75233	0	7.30102	1.46393	0.854	0.455	<a href='http://www.genecards.org/cgi-bin/carddisp.pl?gene=TNXB' rel='noopener noreferrer' target='_blank'>TNXB</a>
FV5	TMEM100	1.5593	0	2.7178	0.261504	0.547	0.103	<a href='http://www.genecards.org/cgi-bin/carddisp.pl?gene=TMEM100' rel='noopener noreferrer' target='_blank'>TMEM100</a>
FV5	CCL11	1.55761	0	3.0807	0.386269	0.424	0.07	<a href='http://www.genecards.org/cgi-bin/carddisp.pl?gene=CCL11' rel='noopener noreferrer' target='_blank'>CCL11</a>
FV5	SEMA3C	1.55325	3.13035e-246	4.1211	0.744976	0.606	0.296	<a href='http://www.genecards.org/cgi-bin/carddisp.pl?gene=SEMA3C' rel='noopener noreferrer' target='_blank'>SEMA3C</a>
FV5	GFPT2	1.53554	0	3.23855	0.462091	0.623	0.247	<a href='http://www.genecards.org/cgi-bin/carddisp.pl?gene=GFPT2' rel='noopener noreferrer' target='_blank'>GFPT2</a>
FV5	SFRP1	1.49301	1.44948e-107	4.75722	1.04537	0.462	0.258	<a href='http://www.genecards.org/cgi-bin/carddisp.pl?gene=SFRP1' rel='noopener noreferrer' target='_blank'>SFRP1</a>
FV5	GPX3	1.41075	9.42405e-130	4.60411	1.1078	0.496	0.267	<a href='http://www.genecards.org/cgi-bin/carddisp.pl?gene=GPX3' rel='noopener noreferrer' target='_blank'>GPX3</a>
FV5	GPC3	1.36768	2.21907e-274	7.28393	2.21014	0.792	0.474	<a href='http://www.genecards.org/cgi-bin/carddisp.pl?gene=GPC3' rel='noopener noreferrer' target='_blank'>GPC3</a>
FV5	EBF1	1.36032	5.1067e-196	10.2526	3.38286	0.866	0.738	<a href='http://www.genecards.org/cgi-bin/carddisp.pl?gene=EBF1' rel='noopener noreferrer' target='_blank'>EBF1</a>
FV5	EMILIN2	1.35466	0	1.77098	0.0835265	0.553	0.05	<a href='http://www.genecards.org/cgi-bin/carddisp.pl?gene=EMILIN2' rel='noopener noreferrer' target='_blank'>EMILIN2</a>
FV5	HEG1	1.33961	0	4.51379	1.17865	0.789	0.474	<a href='http://www.genecards.org/cgi-bin/carddisp.pl?gene=HEG1' rel='noopener noreferrer' target='_blank'>HEG1</a>
FV5	FBLN2	1.33011	0	6.8645	2.12801	0.84	0.515	<a href='http://www.genecards.org/cgi-bin/carddisp.pl?gene=FBLN2' rel='noopener noreferrer' target='_blank'>FBLN2</a>
FV5	EFEMP1	1.31218	1.31285e-173	3.05524	0.633092	0.513	0.258	<a href='http://www.genecards.org/cgi-bin/carddisp.pl?gene=EFEMP1' rel='noopener noreferrer' target='_blank'>EFEMP1</a>
FV5	TPPP3	1.31133	0	2.16007	0.273349	0.455	0.115	<a href='http://www.genecards.org/cgi-bin/carddisp.pl?gene=TPPP3' rel='noopener noreferrer' target='_blank'>TPPP3</a>
FV5	ANXA3	1.30049	2.15138e-176	4.22623	1.12178	0.656	0.421	<a href='http://www.genecards.org/cgi-bin/carddisp.pl?gene=ANXA3' rel='noopener noreferrer' target='_blank'>ANXA3</a>
FV5	FBN1	1.29725	5.5528e-103	11.402	4.04638	0.824	0.768	<a href='http://www.genecards.org/cgi-bin/carddisp.pl?gene=FBN1' rel='noopener noreferrer' target='_blank'>FBN1</a>
FV5	AKAP12	1.29364	6.83992e-241	5.11992	1.49644	0.763	0.5	<a href='http://www.genecards.org/cgi-bin/carddisp.pl?gene=AKAP12' rel='noopener noreferrer' target='_blank'>AKAP12</a>
FV5	IFI27L2A	1.29146	8.54189e-170	4.60548	1.29005	0.476	0.213	<a href='http://www.genecards.org/cgi-bin/carddisp.pl?gene=IFI27L2A' rel='noopener noreferrer' target='_blank'>IFI27L2A</a>
FV5	ADGRD1	1.28322	0	1.61351	0.0738348	0.489	0.044	<a href='http://www.genecards.org/cgi-bin/carddisp.pl?gene=ADGRD1' rel='noopener noreferrer' target='_blank'>ADGRD1</a>
FV5	ECM1	1.27297	2.63136e-213	8.42903	2.9018	0.825	0.669	<a href='http://www.genecards.org/cgi-bin/carddisp.pl?gene=ECM1' rel='noopener noreferrer' target='_blank'>ECM1</a>
FV5	OPCML	1.23655	0	1.60228	0.104371	0.5	0.055	<a href='http://www.genecards.org/cgi-bin/carddisp.pl?gene=OPCML' rel='noopener noreferrer' target='_blank'>OPCML</a>
FV5	SCARA5	1.20896	0	4.10514	1.20839	0.785	0.369	<a href='http://www.genecards.org/cgi-bin/carddisp.pl?gene=SCARA5' rel='noopener noreferrer' target='_blank'>SCARA5</a>
FV5	CREB5	1.20199	2.28996e-138	3.41302	0.91823	0.601	0.39	<a href='http://www.genecards.org/cgi-bin/carddisp.pl?gene=CREB5' rel='noopener noreferrer' target='_blank'>CREB5</a>
FV5	CD55	1.19197	7.55173e-191	2.2097	0.404896	0.451	0.179	<a href='http://www.genecards.org/cgi-bin/carddisp.pl?gene=CD55' rel='noopener noreferrer' target='_blank'>CD55</a>
FV5	SFRP4	1.16696	5.52858e-40	9.64601	3.74129	0.628	0.509	<a href='http://www.genecards.org/cgi-bin/carddisp.pl?gene=SFRP4' rel='noopener noreferrer' target='_blank'>SFRP4</a>
FV5	PLAC8	1.11179	0	1.37573	0.0992986	0.343	0.038	<a href='http://www.genecards.org/cgi-bin/carddisp.pl?gene=PLAC8' rel='noopener noreferrer' target='_blank'>PLAC8</a>
FV5	SMPD3	1.09301	0	1.29636	0.0764878	0.29	0.041	<a href='http://www.genecards.org/cgi-bin/carddisp.pl?gene=SMPD3' rel='noopener noreferrer' target='_blank'>SMPD3</a>
FV5	LBP	1.08013	1.51687e-297	1.58395	0.222176	0.399	0.099	<a href='http://www.genecards.org/cgi-bin/carddisp.pl?gene=LBP' rel='noopener noreferrer' target='_blank'>LBP</a>
FV5	CD34	1.06215	7.25631e-248	8.52611	3.56224	0.881	0.728	<a href='http://www.genecards.org/cgi-bin/carddisp.pl?gene=CD34' rel='noopener noreferrer' target='_blank'>CD34</a>
FV5	NID1	1.03802	2.39937e-170	6.27189	2.54138	0.825	0.705	<a href='http://www.genecards.org/cgi-bin/carddisp.pl?gene=NID1' rel='noopener noreferrer' target='_blank'>NID1</a>
FV5	ILDR2	1.03201	0	1.51795	0.231345	0.472	0.108	<a href='http://www.genecards.org/cgi-bin/carddisp.pl?gene=ILDR2' rel='noopener noreferrer' target='_blank'>ILDR2</a>
FV5	LRRN4CL	0.989869	0	1.07301	0.0438093	0.387	0.033	<a href='http://www.genecards.org/cgi-bin/carddisp.pl?gene=LRRN4CL' rel='noopener noreferrer' target='_blank'>LRRN4CL</a>
FV5	CMAH	0.985646	0	1.03841	0.0293982	0.339	0.019	<a href='http://www.genecards.org/cgi-bin/carddisp.pl?gene=CMAH' rel='noopener noreferrer' target='_blank'>CMAH</a>
FV5	PLAT	0.938302	3.10647e-201	2.57769	0.867005	0.667	0.388	<a href='http://www.genecards.org/cgi-bin/carddisp.pl?gene=PLAT' rel='noopener noreferrer' target='_blank'>PLAT</a>
FV5	AXL	0.935008	8.98617e-165	4.10838	1.67189	0.788	0.62	<a href='http://www.genecards.org/cgi-bin/carddisp.pl?gene=AXL' rel='noopener noreferrer' target='_blank'>AXL</a>
FV5	VCAN	0.929272	5.86811e-203	3.27664	1.24576	0.681	0.375	<a href='http://www.genecards.org/cgi-bin/carddisp.pl?gene=VCAN' rel='noopener noreferrer' target='_blank'>VCAN</a>
FV5	ANXA1	0.91449	4.28002e-164	7.10841	3.30176	0.847	0.769	<a href='http://www.genecards.org/cgi-bin/carddisp.pl?gene=ANXA1' rel='noopener noreferrer' target='_blank'>ANXA1</a>
FV5	ADAMTS5	0.906765	2.12344e-61	6.05156	2.76116	0.719	0.609	<a href='http://www.genecards.org/cgi-bin/carddisp.pl?gene=ADAMTS5' rel='noopener noreferrer' target='_blank'>ADAMTS5</a>
FV5	SERPINB6A	0.898511	1.03597e-232	7.29886	3.45184	0.891	0.814	<a href='http://www.genecards.org/cgi-bin/carddisp.pl?gene=SERPINB6A' rel='noopener noreferrer' target='_blank'>SERPINB6A</a>
FV5	MAN1A	0.885874	1.1643e-198	2.83795	1.07694	0.728	0.465	<a href='http://www.genecards.org/cgi-bin/carddisp.pl?gene=MAN1A' rel='noopener noreferrer' target='_blank'>MAN1A</a>
FV5	VIT	0.879503	8.26375e-296	1.67041	0.451513	0.559	0.195	<a href='http://www.genecards.org/cgi-bin/carddisp.pl?gene=VIT' rel='noopener noreferrer' target='_blank'>VIT</a>
FV5	EBF2	0.877181	0	1.29675	0.250419	0.495	0.129	<a href='http://www.genecards.org/cgi-bin/carddisp.pl?gene=EBF2' rel='noopener noreferrer' target='_blank'>EBF2</a>
FV5	DDR2	0.867989	1.48245e-171	4.43678	1.97887	0.836	0.666	<a href='http://www.genecards.org/cgi-bin/carddisp.pl?gene=DDR2' rel='noopener noreferrer' target='_blank'>DDR2</a>
FV5	UAP1	0.867033	1.30333e-106	2.4254	0.878056	0.616	0.428	<a href='http://www.genecards.org/cgi-bin/carddisp.pl?gene=UAP1' rel='noopener noreferrer' target='_blank'>UAP1</a>
FV5	PCSK6	0.852417	3.92573e-123	2.76038	1.08271	0.579	0.336	<a href='http://www.genecards.org/cgi-bin/carddisp.pl?gene=PCSK6' rel='noopener noreferrer' target='_blank'>PCSK6</a>
FV5	PPP1R14B	0.849076	1.30109e-144	3.56097	1.53198	0.73	0.55	<a href='http://www.genecards.org/cgi-bin/carddisp.pl?gene=PPP1R14B' rel='noopener noreferrer' target='_blank'>PPP1R14B</a>
FV5	PTGS1	0.846273	5.36171e-231	1.11439	0.176066	0.366	0.107	<a href='http://www.genecards.org/cgi-bin/carddisp.pl?gene=PTGS1' rel='noopener noreferrer' target='_blank'>PTGS1</a>
FV5	SLC4A4	0.84585	3.93753e-279	1.46599	0.372036	0.527	0.185	<a href='http://www.genecards.org/cgi-bin/carddisp.pl?gene=SLC4A4' rel='noopener noreferrer' target='_blank'>SLC4A4</a>
FV5	SULF2	0.844854	8.6631e-195	2.44403	0.917525	0.658	0.358	<a href='http://www.genecards.org/cgi-bin/carddisp.pl?gene=SULF2' rel='noopener noreferrer' target='_blank'>SULF2</a>
FV5	SERPINA3N	0.828719	8.57155e-82	2.27002	0.841113	0.47	0.276	<a href='http://www.genecards.org/cgi-bin/carddisp.pl?gene=SERPINA3N' rel='noopener noreferrer' target='_blank'>SERPINA3N</a>
FV5	GM12840	0.826251	3.48394e-72	1.463	0.389115	0.287	0.135	<a href='http://www.genecards.org/cgi-bin/carddisp.pl?gene=GM12840' rel='noopener noreferrer' target='_blank'>GM12840</a>
FV5	HN1	0.824957	1.75804e-184	1.94896	0.664683	0.632	0.361	<a href='http://www.genecards.org/cgi-bin/carddisp.pl?gene=HN1' rel='noopener noreferrer' target='_blank'>HN1</a>
FV5	PENK	0.823694	8.96076e-122	1.24552	0.268705	0.319	0.122	<a href='http://www.genecards.org/cgi-bin/carddisp.pl?gene=PENK' rel='noopener noreferrer' target='_blank'>PENK</a>
FV5	FYN	0.815308	1.39561e-278	1.26387	0.286526	0.522	0.191	<a href='http://www.genecards.org/cgi-bin/carddisp.pl?gene=FYN' rel='noopener noreferrer' target='_blank'>FYN</a>
FV5	DPP4	0.814143	0	0.764499	0.00355227	0.218	0.003	<a href='http://www.genecards.org/cgi-bin/carddisp.pl?gene=DPP4' rel='noopener noreferrer' target='_blank'>DPP4</a>
FV5	LAMA4	0.806226	7.74647e-180	1.5372	0.450966	0.531	0.257	<a href='http://www.genecards.org/cgi-bin/carddisp.pl?gene=LAMA4' rel='noopener noreferrer' target='_blank'>LAMA4</a>
FV5	MARCKS	0.797535	9.08373e-88	7.26106	3.75285	0.837	0.743	<a href='http://www.genecards.org/cgi-bin/carddisp.pl?gene=MARCKS' rel='noopener noreferrer' target='_blank'>MARCKS</a>
FV5	SLIT3	0.797449	1.22607e-199	2.6078	1.0758	0.731	0.427	<a href='http://www.genecards.org/cgi-bin/carddisp.pl?gene=SLIT3' rel='noopener noreferrer' target='_blank'>SLIT3</a>
FV5	EFHD1	0.789105	0	0.816397	0.0511546	0.284	0.032	<a href='http://www.genecards.org/cgi-bin/carddisp.pl?gene=EFHD1' rel='noopener noreferrer' target='_blank'>EFHD1</a>
FV5	CRIP1	0.782659	2.97715e-101	18.7212	10.4638	0.937	0.912	<a href='http://www.genecards.org/cgi-bin/carddisp.pl?gene=CRIP1' rel='noopener noreferrer' target='_blank'>CRIP1</a>
FV5	ALDH1A3	0.772673	8.62565e-298	0.778455	0.0409867	0.226	0.027	<a href='http://www.genecards.org/cgi-bin/carddisp.pl?gene=ALDH1A3' rel='noopener noreferrer' target='_blank'>ALDH1A3</a>
FV5	UGP2	0.770879	1.92793e-141	2.60837	1.11473	0.705	0.497	<a href='http://www.genecards.org/cgi-bin/carddisp.pl?gene=UGP2' rel='noopener noreferrer' target='_blank'>UGP2</a>
FV5	ITIH5	0.764129	5.22577e-87	1.79661	0.646667	0.456	0.262	<a href='http://www.genecards.org/cgi-bin/carddisp.pl?gene=ITIH5' rel='noopener noreferrer' target='_blank'>ITIH5</a>
FV5	IGFBP5	0.759951	4.50062e-07	30.939	17.8605	0.703	0.698	<a href='http://www.genecards.org/cgi-bin/carddisp.pl?gene=IGFBP5' rel='noopener noreferrer' target='_blank'>IGFBP5</a>
FV5	KITL	0.7572	3.72552e-144	1.24457	0.327987	0.375	0.146	<a href='http://www.genecards.org/cgi-bin/carddisp.pl?gene=KITL' rel='noopener noreferrer' target='_blank'>KITL</a>
FV5	ANTXR1	0.756866	3.83359e-143	2.9626	1.34499	0.743	0.541	<a href='http://www.genecards.org/cgi-bin/carddisp.pl?gene=ANTXR1' rel='noopener noreferrer' target='_blank'>ANTXR1</a>
FV5	THBD	0.755117	2.75322e-102	3.47783	1.65311	0.685	0.478	<a href='http://www.genecards.org/cgi-bin/carddisp.pl?gene=THBD' rel='noopener noreferrer' target='_blank'>THBD</a>
FV5	STEAP3	0.748524	2.12809e-179	1.51015	0.494073	0.558	0.279	<a href='http://www.genecards.org/cgi-bin/carddisp.pl?gene=STEAP3' rel='noopener noreferrer' target='_blank'>STEAP3</a>
FV5	APOD	0.741521	4.18682e-34	2.15689	0.88816	0.382	0.244	<a href='http://www.genecards.org/cgi-bin/carddisp.pl?gene=APOD' rel='noopener noreferrer' target='_blank'>APOD</a>
FV5	DPT	0.736412	3.15241e-116	12.0672	6.84332	0.887	0.852	<a href='http://www.genecards.org/cgi-bin/carddisp.pl?gene=DPT' rel='noopener noreferrer' target='_blank'>DPT</a>
FV5	MFAP5	0.729893	1.17139e-119	20.2546	11.8154	0.954	0.922	<a href='http://www.genecards.org/cgi-bin/carddisp.pl?gene=MFAP5' rel='noopener noreferrer' target='_blank'>MFAP5</a>
FV5	FSTL1	0.729329	4.38184e-110	16.3855	9.48669	0.949	0.929	<a href='http://www.genecards.org/cgi-bin/carddisp.pl?gene=FSTL1' rel='noopener noreferrer' target='_blank'>FSTL1</a>
FV5	LURAP1L	0.728022	2.44821e-235	1.04743	0.236095	0.426	0.139	<a href='http://www.genecards.org/cgi-bin/carddisp.pl?gene=LURAP1L' rel='noopener noreferrer' target='_blank'>LURAP1L</a>
FV5	ABLIM1	0.723917	8.45953e-127	4.01921	2.03889	0.794	0.651	<a href='http://www.genecards.org/cgi-bin/carddisp.pl?gene=ABLIM1' rel='noopener noreferrer' target='_blank'>ABLIM1</a>
FV5	NAV1	0.72379	1.03067e-138	3.06403	1.46079	0.741	0.511	<a href='http://www.genecards.org/cgi-bin/carddisp.pl?gene=NAV1' rel='noopener noreferrer' target='_blank'>NAV1</a>
FV5	PLA1A	0.7209	0	0.659141	0.0066323	0.197	0.006	<a href='http://www.genecards.org/cgi-bin/carddisp.pl?gene=PLA1A' rel='noopener noreferrer' target='_blank'>PLA1A</a>
FV5	MGST1	0.720747	1.39012e-146	4.04189	2.05933	0.807	0.612	<a href='http://www.genecards.org/cgi-bin/carddisp.pl?gene=MGST1' rel='noopener noreferrer' target='_blank'>MGST1</a>
FV5	C7	0.718579	1.91872e-113	1.79974	0.701392	0.372	0.157	<a href='http://www.genecards.org/cgi-bin/carddisp.pl?gene=C7' rel='noopener noreferrer' target='_blank'>C7</a>
FV5	LPL	0.715917	6.41636e-63	2.89122	1.36905	0.573	0.392	<a href='http://www.genecards.org/cgi-bin/carddisp.pl?gene=LPL' rel='noopener noreferrer' target='_blank'>LPL</a>
FV5	C1S1	0.714883	6.31588e-158	4.64508	2.43929	0.855	0.689	<a href='http://www.genecards.org/cgi-bin/carddisp.pl?gene=C1S1' rel='noopener noreferrer' target='_blank'>C1S1</a>
FV5	LAMB1	0.71427	1.9588e-179	1.1575	0.315022	0.452	0.186	<a href='http://www.genecards.org/cgi-bin/carddisp.pl?gene=LAMB1' rel='noopener noreferrer' target='_blank'>LAMB1</a>
FV5	ACKR3	0.711586	1.41078e-56	6.18929	3.39013	0.746	0.675	<a href='http://www.genecards.org/cgi-bin/carddisp.pl?gene=ACKR3' rel='noopener noreferrer' target='_blank'>ACKR3</a>
FV5	SNED1	0.707613	8.00265e-69	1.41243	0.477207	0.385	0.215	<a href='http://www.genecards.org/cgi-bin/carddisp.pl?gene=SNED1' rel='noopener noreferrer' target='_blank'>SNED1</a>
FV5	PROCR	0.700233	0	0.656389	0.0194627	0.241	0.013	<a href='http://www.genecards.org/cgi-bin/carddisp.pl?gene=PROCR' rel='noopener noreferrer' target='_blank'>PROCR</a>
FV5	NBL1	0.696965	1.19064e-85	4.53558	2.41473	0.756	0.634	<a href='http://www.genecards.org/cgi-bin/carddisp.pl?gene=NBL1' rel='noopener noreferrer' target='_blank'>NBL1</a>
FV5	AI607873	0.694033	0	0.738939	0.0748791	0.336	0.039	<a href='http://www.genecards.org/cgi-bin/carddisp.pl?gene=AI607873' rel='noopener noreferrer' target='_blank'>AI607873</a>
FV5	FLRT2	0.692131	5.35274e-99	1.95024	0.82602	0.57	0.365	<a href='http://www.genecards.org/cgi-bin/carddisp.pl?gene=FLRT2' rel='noopener noreferrer' target='_blank'>FLRT2</a>
FV5	POSTN	0.684918	7.88395e-35	2.46746	1.1569	0.334	0.213	<a href='http://www.genecards.org/cgi-bin/carddisp.pl?gene=POSTN' rel='noopener noreferrer' target='_blank'>POSTN</a>
FV5	MEDAG	0.682542	1.11459e-126	3.17267	1.59985	0.746	0.558	<a href='http://www.genecards.org/cgi-bin/carddisp.pl?gene=MEDAG' rel='noopener noreferrer' target='_blank'>MEDAG</a>
FV5	IFI204	0.674231	0	0.65837	0.0392442	0.303	0.023	<a href='http://www.genecards.org/cgi-bin/carddisp.pl?gene=IFI204' rel='noopener noreferrer' target='_blank'>IFI204</a>
FV5	TSHZ2	0.670289	1.24219e-120	3.48198	1.81639	0.793	0.628	<a href='http://www.genecards.org/cgi-bin/carddisp.pl?gene=TSHZ2' rel='noopener noreferrer' target='_blank'>TSHZ2</a>
FV5	CADM3	0.665189	0	0.596356	0.00667157	0.256	0.004	<a href='http://www.genecards.org/cgi-bin/carddisp.pl?gene=CADM3' rel='noopener noreferrer' target='_blank'>CADM3</a>
FV5	AHNAK	0.664313	5.1523e-148	22.3228	13.7165	0.974	0.958	<a href='http://www.genecards.org/cgi-bin/carddisp.pl?gene=AHNAK' rel='noopener noreferrer' target='_blank'>AHNAK</a>
FV5	PRSS23	0.656473	6.60461e-30	4.29457	2.35902	0.661	0.576	<a href='http://www.genecards.org/cgi-bin/carddisp.pl?gene=PRSS23' rel='noopener noreferrer' target='_blank'>PRSS23</a>
FV5	S100A6	0.655677	2.24071e-164	39.777	24.8843	0.976	0.981	<a href='http://www.genecards.org/cgi-bin/carddisp.pl?gene=S100A6' rel='noopener noreferrer' target='_blank'>S100A6</a>
FV5	S100A10	0.653941	5.50715e-87	11.7749	7.119	0.907	0.896	<a href='http://www.genecards.org/cgi-bin/carddisp.pl?gene=S100A10' rel='noopener noreferrer' target='_blank'>S100A10</a>
FV5	THBS3	0.651775	1.08945e-140	1.79212	0.777173	0.632	0.369	<a href='http://www.genecards.org/cgi-bin/carddisp.pl?gene=THBS3' rel='noopener noreferrer' target='_blank'>THBS3</a>
FV5	ERRFI1	0.650737	1.86427e-69	3.89048	2.11502	0.741	0.6	<a href='http://www.genecards.org/cgi-bin/carddisp.pl?gene=ERRFI1' rel='noopener noreferrer' target='_blank'>ERRFI1</a>
FV5	PCDH19	0.650254	1.66713e-265	0.899942	0.210582	0.402	0.107	<a href='http://www.genecards.org/cgi-bin/carddisp.pl?gene=PCDH19' rel='noopener noreferrer' target='_blank'>PCDH19</a>
FV5	KLF4	0.648707	4.47109e-75	6.79408	3.97146	0.81	0.719	<a href='http://www.genecards.org/cgi-bin/carddisp.pl?gene=KLF4' rel='noopener noreferrer' target='_blank'>KLF4</a>
FV5	ANTXR2	0.6437	2.43898e-164	1.18923	0.401257	0.507	0.239	<a href='http://www.genecards.org/cgi-bin/carddisp.pl?gene=ANTXR2' rel='noopener noreferrer' target='_blank'>ANTXR2</a>
FV5	IL33	0.63238	1.42134e-62	2.57489	1.3062	0.586	0.413	<a href='http://www.genecards.org/cgi-bin/carddisp.pl?gene=IL33' rel='noopener noreferrer' target='_blank'>IL33</a>
FV5	PCOLCE2	0.629372	9.123e-120	11.3828	7.00498	0.913	0.837	<a href='http://www.genecards.org/cgi-bin/carddisp.pl?gene=PCOLCE2' rel='noopener noreferrer' target='_blank'>PCOLCE2</a>
FV5	ISLR	0.624956	6.82429e-102	6.66641	3.9712	0.856	0.798	<a href='http://www.genecards.org/cgi-bin/carddisp.pl?gene=ISLR' rel='noopener noreferrer' target='_blank'>ISLR</a>
FV5	C4B	0.615758	1.71634e-13	2.4463	1.24901	0.379	0.302	<a href='http://www.genecards.org/cgi-bin/carddisp.pl?gene=C4B' rel='noopener noreferrer' target='_blank'>C4B</a>
FV5	RNASE4	0.61482	5.84337e-168	9.41416	5.80056	0.921	0.88	<a href='http://www.genecards.org/cgi-bin/carddisp.pl?gene=RNASE4' rel='noopener noreferrer' target='_blank'>RNASE4</a>
FV5	1700019D03RIK	0.614084	0	0.69658	0.108451	0.366	0.066	<a href='http://www.genecards.org/cgi-bin/carddisp.pl?gene=1700019D03RIK' rel='noopener noreferrer' target='_blank'>1700019D03RIK</a>
FV5	TMOD2	0.61064	1.59661e-176	1.01256	0.318041	0.463	0.193	<a href='http://www.genecards.org/cgi-bin/carddisp.pl?gene=TMOD2' rel='noopener noreferrer' target='_blank'>TMOD2</a>
FV5	LGI2	0.601868	4.11352e-111	1.41071	0.588419	0.458	0.226	<a href='http://www.genecards.org/cgi-bin/carddisp.pl?gene=LGI2' rel='noopener noreferrer' target='_blank'>LGI2</a>
FV5	SCARA3	0.5994	2.58811e-97	2.78899	1.50084	0.707	0.521	<a href='http://www.genecards.org/cgi-bin/carddisp.pl?gene=SCARA3' rel='noopener noreferrer' target='_blank'>SCARA3</a>
FV5	GDA	0.593743	1.39958e-104	1.34195	0.551828	0.457	0.233	<a href='http://www.genecards.org/cgi-bin/carddisp.pl?gene=GDA' rel='noopener noreferrer' target='_blank'>GDA</a>
FV5	TGFBR3	0.586479	1.70663e-97	2.26535	1.17461	0.695	0.517	<a href='http://www.genecards.org/cgi-bin/carddisp.pl?gene=TGFBR3' rel='noopener noreferrer' target='_blank'>TGFBR3</a>
FV5	PAMR1	0.586175	1.27279e-112	1.01542	0.342483	0.391	0.182	<a href='http://www.genecards.org/cgi-bin/carddisp.pl?gene=PAMR1' rel='noopener noreferrer' target='_blank'>PAMR1</a>
FV5	GSTM1	0.581106	3.36088e-96	6.85057	4.24772	0.878	0.809	<a href='http://www.genecards.org/cgi-bin/carddisp.pl?gene=GSTM1' rel='noopener noreferrer' target='_blank'>GSTM1</a>
FV5	COL14A1	0.578964	1.4908e-117	16.9766	11.0343	0.952	0.872	<a href='http://www.genecards.org/cgi-bin/carddisp.pl?gene=COL14A1' rel='noopener noreferrer' target='_blank'>COL14A1</a>
FV5	GRB10	0.576823	4.27656e-127	1.30703	0.54672	0.558	0.314	<a href='http://www.genecards.org/cgi-bin/carddisp.pl?gene=GRB10' rel='noopener noreferrer' target='_blank'>GRB10</a>
FV5	LAMC1	0.573435	1.02409e-78	2.64793	1.45147	0.706	0.576	<a href='http://www.genecards.org/cgi-bin/carddisp.pl?gene=LAMC1' rel='noopener noreferrer' target='_blank'>LAMC1</a>
FV5	ADM	0.56766	8.97087e-43	1.77796	0.874317	0.439	0.291	<a href='http://www.genecards.org/cgi-bin/carddisp.pl?gene=ADM' rel='noopener noreferrer' target='_blank'>ADM</a>
FV5	SPARCL1	0.565381	1.46542e-42	1.35723	0.592963	0.279	0.154	<a href='http://www.genecards.org/cgi-bin/carddisp.pl?gene=SPARCL1' rel='noopener noreferrer' target='_blank'>SPARCL1</a>
FV5	KLF3	0.562417	1.27757e-78	2.14087	1.12689	0.66	0.489	<a href='http://www.genecards.org/cgi-bin/carddisp.pl?gene=KLF3' rel='noopener noreferrer' target='_blank'>KLF3</a>
FV5	ZFP385A	0.559223	1.10461e-143	0.850553	0.255911	0.401	0.168	<a href='http://www.genecards.org/cgi-bin/carddisp.pl?gene=ZFP385A' rel='noopener noreferrer' target='_blank'>ZFP385A</a>
FV5	GSN	0.556614	5.72884e-108	110.176	74.588	0.993	0.994	<a href='http://www.genecards.org/cgi-bin/carddisp.pl?gene=GSN' rel='noopener noreferrer' target='_blank'>GSN</a>
FV5	PDE8A	0.554595	0	0.523178	0.0370528	0.285	0.032	<a href='http://www.genecards.org/cgi-bin/carddisp.pl?gene=PDE8A' rel='noopener noreferrer' target='_blank'>PDE8A</a>
FV5	TEK	0.551289	0	0.48233	0.0115572	0.235	0.008	<a href='http://www.genecards.org/cgi-bin/carddisp.pl?gene=TEK' rel='noopener noreferrer' target='_blank'>TEK</a>
FV5	ARHGAP20	0.549526	5.20543e-123	1.23448	0.526698	0.482	0.233	<a href='http://www.genecards.org/cgi-bin/carddisp.pl?gene=ARHGAP20' rel='noopener noreferrer' target='_blank'>ARHGAP20</a>
FV5	ADD3	0.548484	2.44501e-104	3.17152	1.85223	0.779	0.622	<a href='http://www.genecards.org/cgi-bin/carddisp.pl?gene=ADD3' rel='noopener noreferrer' target='_blank'>ADD3</a>
FV5	S100A13	0.546679	9.90907e-95	4.5844	2.82305	0.836	0.777	<a href='http://www.genecards.org/cgi-bin/carddisp.pl?gene=S100A13' rel='noopener noreferrer' target='_blank'>S100A13</a>
FV5	CCL7	0.544314	8.94509e-84	0.65539	0.135129	0.144	0.038	<a href='http://www.genecards.org/cgi-bin/carddisp.pl?gene=CCL7' rel='noopener noreferrer' target='_blank'>CCL7</a>
FV5	MAN2A1	0.541986	3.64606e-77	2.56901	1.45128	0.698	0.517	<a href='http://www.genecards.org/cgi-bin/carddisp.pl?gene=MAN2A1' rel='noopener noreferrer' target='_blank'>MAN2A1</a>
FV5	QPCT	0.541887	4.96568e-98	2.73879	1.56807	0.751	0.577	<a href='http://www.genecards.org/cgi-bin/carddisp.pl?gene=QPCT' rel='noopener noreferrer' target='_blank'>QPCT</a>
FV5	DBN1	0.53002	2.29215e-81	1.11388	0.463958	0.472	0.291	<a href='http://www.genecards.org/cgi-bin/carddisp.pl?gene=DBN1' rel='noopener noreferrer' target='_blank'>DBN1</a>
FV5	ZYX	0.528738	3.90521e-57	2.26095	1.26036	0.647	0.518	<a href='http://www.genecards.org/cgi-bin/carddisp.pl?gene=ZYX' rel='noopener noreferrer' target='_blank'>ZYX</a>
FV5	SULF1	0.525335	1.34381e-59	2.25216	1.2596	0.644	0.5	<a href='http://www.genecards.org/cgi-bin/carddisp.pl?gene=SULF1' rel='noopener noreferrer' target='_blank'>SULF1</a>
FV5	CDKN1C	0.524905	1.38635e-49	2.03522	1.10949	0.559	0.404	<a href='http://www.genecards.org/cgi-bin/carddisp.pl?gene=CDKN1C' rel='noopener noreferrer' target='_blank'>CDKN1C</a>
FV5	FEZ1	0.523707	1.99543e-112	1.20965	0.536992	0.478	0.246	<a href='http://www.genecards.org/cgi-bin/carddisp.pl?gene=FEZ1' rel='noopener noreferrer' target='_blank'>FEZ1</a>
FV5	MEG3	0.521097	1.33508e-44	15.6901	10.6304	0.927	0.874	<a href='http://www.genecards.org/cgi-bin/carddisp.pl?gene=MEG3' rel='noopener noreferrer' target='_blank'>MEG3</a>
FV5	RARRES2	0.518709	6.94886e-81	7.59783	5.00125	0.891	0.814	<a href='http://www.genecards.org/cgi-bin/carddisp.pl?gene=RARRES2' rel='noopener noreferrer' target='_blank'>RARRES2</a>
FV5	KCNQ1OT1	0.517121	2.01186e-29	5.35326	3.43944	0.767	0.656	<a href='http://www.genecards.org/cgi-bin/carddisp.pl?gene=KCNQ1OT1' rel='noopener noreferrer' target='_blank'>KCNQ1OT1</a>
FV5	WNT2	0.516848	0	0.466075	0.0246358	0.229	0.016	<a href='http://www.genecards.org/cgi-bin/carddisp.pl?gene=WNT2' rel='noopener noreferrer' target='_blank'>WNT2</a>
FV5	VIM	0.516481	4.52253e-134	29.5538	20.3594	0.981	0.972	<a href='http://www.genecards.org/cgi-bin/carddisp.pl?gene=VIM' rel='noopener noreferrer' target='_blank'>VIM</a>
FV5	HTRA3	0.513963	5.28255e-54	4.54334	2.88198	0.783	0.666	<a href='http://www.genecards.org/cgi-bin/carddisp.pl?gene=HTRA3' rel='noopener noreferrer' target='_blank'>HTRA3</a>
FV5	NHSL1	0.508481	1.43245e-297	0.499806	0.0543071	0.256	0.036	<a href='http://www.genecards.org/cgi-bin/carddisp.pl?gene=NHSL1' rel='noopener noreferrer' target='_blank'>NHSL1</a>
FV5	METRNL	0.507661	1.22395e-81	0.905363	0.34016	0.402	0.22	<a href='http://www.genecards.org/cgi-bin/carddisp.pl?gene=METRNL' rel='noopener noreferrer' target='_blank'>METRNL</a>
FV5	GPNMB	0.504102	8.97205e-69	1.05885	0.451693	0.371	0.196	<a href='http://www.genecards.org/cgi-bin/carddisp.pl?gene=GPNMB' rel='noopener noreferrer' target='_blank'>GPNMB</a>
FV5	IGFBP4	0.501957	3.73499e-47	30.7395	21.4128	0.961	0.95	<a href='http://www.genecards.org/cgi-bin/carddisp.pl?gene=IGFBP4' rel='noopener noreferrer' target='_blank'>IGFBP4</a>
FV5	PDPN	0.501783	4.62475e-111	1.31767	0.636813	0.546	0.302	<a href='http://www.genecards.org/cgi-bin/carddisp.pl?gene=PDPN' rel='noopener noreferrer' target='_blank'>PDPN</a>
FV5	DPEP1	0.501587	7.12055e-73	4.48505	2.87425	0.708	0.485	<a href='http://www.genecards.org/cgi-bin/carddisp.pl?gene=DPEP1' rel='noopener noreferrer' target='_blank'>DPEP1</a>
FV5	SLC1A5	0.501294	7.59382e-89	1.88585	1.03878	0.68	0.466	<a href='http://www.genecards.org/cgi-bin/carddisp.pl?gene=SLC1A5' rel='noopener noreferrer' target='_blank'>SLC1A5</a>
FV5	LIMS2	0.500074	1.70044e-269	0.547932	0.0944966	0.311	0.063	<a href='http://www.genecards.org/cgi-bin/carddisp.pl?gene=LIMS2' rel='noopener noreferrer' target='_blank'>LIMS2</a>
FV5	LOXL2	0.49878	3.6415e-75	1.22599	0.575343	0.482	0.29	<a href='http://www.genecards.org/cgi-bin/carddisp.pl?gene=LOXL2' rel='noopener noreferrer' target='_blank'>LOXL2</a>
FV5	TUBB6	0.497198	2.0324e-121	0.943921	0.377232	0.46	0.225	<a href='http://www.genecards.org/cgi-bin/carddisp.pl?gene=TUBB6' rel='noopener noreferrer' target='_blank'>TUBB6</a>
FV5	MT2	0.491927	1.36012e-72	2.7187	1.64427	0.593	0.377	<a href='http://www.genecards.org/cgi-bin/carddisp.pl?gene=MT2' rel='noopener noreferrer' target='_blank'>MT2</a>
FV5	NDN	0.489101	7.46769e-117	1.32896	0.659313	0.561	0.309	<a href='http://www.genecards.org/cgi-bin/carddisp.pl?gene=NDN' rel='noopener noreferrer' target='_blank'>NDN</a>
FV5	PRG4	0.487327	1.17632e-22	1.21889	0.582838	0.228	0.139	<a href='http://www.genecards.org/cgi-bin/carddisp.pl?gene=PRG4' rel='noopener noreferrer' target='_blank'>PRG4</a>
FV5	NSG1	0.484546	1.08541e-125	0.75556	0.254737	0.392	0.172	<a href='http://www.genecards.org/cgi-bin/carddisp.pl?gene=NSG1' rel='noopener noreferrer' target='_blank'>NSG1</a>
FV5	SAMHD1	0.48384	1.5943e-87	0.987879	0.421476	0.451	0.245	<a href='http://www.genecards.org/cgi-bin/carddisp.pl?gene=SAMHD1' rel='noopener noreferrer' target='_blank'>SAMHD1</a>
FV5	IFI203	0.483661	1.599e-138	0.695579	0.212611	0.295	0.096	<a href='http://www.genecards.org/cgi-bin/carddisp.pl?gene=IFI203' rel='noopener noreferrer' target='_blank'>IFI203</a>
FV5	CAR8	0.482873	0	0.408209	0.00764613	0.199	0.004	<a href='http://www.genecards.org/cgi-bin/carddisp.pl?gene=CAR8' rel='noopener noreferrer' target='_blank'>CAR8</a>
FV5	DACT2	0.482099	0	0.407709	0.00782852	0.177	0.006	<a href='http://www.genecards.org/cgi-bin/carddisp.pl?gene=DACT2' rel='noopener noreferrer' target='_blank'>DACT2</a>
FV5	TRIO	0.479725	3.17598e-69	1.39537	0.717754	0.551	0.368	<a href='http://www.genecards.org/cgi-bin/carddisp.pl?gene=TRIO' rel='noopener noreferrer' target='_blank'>TRIO</a>
FV5	MGLL	0.476019	6.90591e-99	0.982634	0.425432	0.458	0.244	<a href='http://www.genecards.org/cgi-bin/carddisp.pl?gene=MGLL' rel='noopener noreferrer' target='_blank'>MGLL</a>
FV5	PCSK5	0.475174	9.5927e-53	1.01574	0.450081	0.385	0.228	<a href='http://www.genecards.org/cgi-bin/carddisp.pl?gene=PCSK5' rel='noopener noreferrer' target='_blank'>PCSK5</a>
FV5	ENC1	0.47499	1.57977e-110	0.660387	0.194601	0.305	0.118	<a href='http://www.genecards.org/cgi-bin/carddisp.pl?gene=ENC1' rel='noopener noreferrer' target='_blank'>ENC1</a>
FV5	CLEC2D	0.474159	4.52302e-69	1.35764	0.697235	0.477	0.281	<a href='http://www.genecards.org/cgi-bin/carddisp.pl?gene=CLEC2D' rel='noopener noreferrer' target='_blank'>CLEC2D</a>
FV5	STXBP6	0.47196	1.35447e-174	0.64329	0.184787	0.347	0.11	<a href='http://www.genecards.org/cgi-bin/carddisp.pl?gene=STXBP6' rel='noopener noreferrer' target='_blank'>STXBP6</a>
FV5	CSF1	0.467025	2.28432e-74	2.08916	1.23487	0.69	0.509	<a href='http://www.genecards.org/cgi-bin/carddisp.pl?gene=CSF1' rel='noopener noreferrer' target='_blank'>CSF1</a>
FV5	TUBB2B	0.465917	6.12816e-109	0.825727	0.321846	0.4	0.186	<a href='http://www.genecards.org/cgi-bin/carddisp.pl?gene=TUBB2B' rel='noopener noreferrer' target='_blank'>TUBB2B</a>
FV5	FAM102B	0.463454	6.17807e-78	1.7325	0.98174	0.647	0.454	<a href='http://www.genecards.org/cgi-bin/carddisp.pl?gene=FAM102B' rel='noopener noreferrer' target='_blank'>FAM102B</a>
FV5	XDH	0.463237	1.18853e-106	1.13452	0.54829	0.526	0.283	<a href='http://www.genecards.org/cgi-bin/carddisp.pl?gene=XDH' rel='noopener noreferrer' target='_blank'>XDH</a>
FV5	DCBLD2	0.461522	4.0183e-105	0.733455	0.25887	0.379	0.175	<a href='http://www.genecards.org/cgi-bin/carddisp.pl?gene=DCBLD2' rel='noopener noreferrer' target='_blank'>DCBLD2</a>
FV5	RHOU	0.460391	2.58496e-137	0.65482	0.202705	0.351	0.132	<a href='http://www.genecards.org/cgi-bin/carddisp.pl?gene=RHOU' rel='noopener noreferrer' target='_blank'>RHOU</a>
FV5	PTRF	0.456943	6.75964e-58	3.70883	2.43052	0.801	0.724	<a href='http://www.genecards.org/cgi-bin/carddisp.pl?gene=PTRF' rel='noopener noreferrer' target='_blank'>PTRF</a>
FV5	FZD4	0.455695	1.09609e-46	3.01281	1.92598	0.734	0.594	<a href='http://www.genecards.org/cgi-bin/carddisp.pl?gene=FZD4' rel='noopener noreferrer' target='_blank'>FZD4</a>
FV5	ADAMTSL3	0.451861	2.35061e-76	1.15595	0.576215	0.508	0.312	<a href='http://www.genecards.org/cgi-bin/carddisp.pl?gene=ADAMTSL3' rel='noopener noreferrer' target='_blank'>ADAMTSL3</a>
FV5	LSP1	0.448975	1.56941e-61	1.51215	0.84031	0.567	0.39	<a href='http://www.genecards.org/cgi-bin/carddisp.pl?gene=LSP1' rel='noopener noreferrer' target='_blank'>LSP1</a>
FV5	PRNP	0.448324	3.57395e-64	1.68752	0.969666	0.603	0.429	<a href='http://www.genecards.org/cgi-bin/carddisp.pl?gene=PRNP' rel='noopener noreferrer' target='_blank'>PRNP</a>
FV5	AHNAK2	0.446292	5.71837e-59	2.66845	1.69237	0.738	0.605	<a href='http://www.genecards.org/cgi-bin/carddisp.pl?gene=AHNAK2' rel='noopener noreferrer' target='_blank'>AHNAK2</a>
FV5	HMCN2	0.442848	5.47402e-164	0.491656	0.0973828	0.194	0.038	<a href='http://www.genecards.org/cgi-bin/carddisp.pl?gene=HMCN2' rel='noopener noreferrer' target='_blank'>HMCN2</a>
FV5	DDAH2	0.440849	1.52087e-75	2.88187	1.85978	0.778	0.66	<a href='http://www.genecards.org/cgi-bin/carddisp.pl?gene=DDAH2' rel='noopener noreferrer' target='_blank'>DDAH2</a>
FV5	COMP	0.4403	0.00345345	2.64794	1.68846	0.254	0.207	<a href='http://www.genecards.org/cgi-bin/carddisp.pl?gene=COMP' rel='noopener noreferrer' target='_blank'>COMP</a>
FV5	HAS2	0.437549	1.5377e-243	0.391488	0.0274579	0.172	0.017	<a href='http://www.genecards.org/cgi-bin/carddisp.pl?gene=HAS2' rel='noopener noreferrer' target='_blank'>HAS2</a>
FV5	ASPN	0.433688	1.74354e-17	5.29531	3.66084	0.684	0.613	<a href='http://www.genecards.org/cgi-bin/carddisp.pl?gene=ASPN' rel='noopener noreferrer' target='_blank'>ASPN</a>
FV5	LIMCH1	0.43303	3.65792e-59	0.61425	0.195682	0.231	0.103	<a href='http://www.genecards.org/cgi-bin/carddisp.pl?gene=LIMCH1' rel='noopener noreferrer' target='_blank'>LIMCH1</a>
FV5	DIAPH1	0.432936	1.85129e-96	0.894483	0.403343	0.469	0.254	<a href='http://www.genecards.org/cgi-bin/carddisp.pl?gene=DIAPH1' rel='noopener noreferrer' target='_blank'>DIAPH1</a>
FV5	C1RA	0.431596	1.66327e-57	2.76965	1.79497	0.758	0.62	<a href='http://www.genecards.org/cgi-bin/carddisp.pl?gene=C1RA' rel='noopener noreferrer' target='_blank'>C1RA</a>
FV5	VAT1	0.429849	4.6214e-70	2.0182	1.24052	0.693	0.536	<a href='http://www.genecards.org/cgi-bin/carddisp.pl?gene=VAT1' rel='noopener noreferrer' target='_blank'>VAT1</a>
FV5	IRAK3	0.428494	1.38266e-166	0.576993	0.171764	0.347	0.114	<a href='http://www.genecards.org/cgi-bin/carddisp.pl?gene=IRAK3' rel='noopener noreferrer' target='_blank'>IRAK3</a>
FV5	ABCA1	0.42181	1.56395e-81	1.05946	0.537363	0.47	0.26	<a href='http://www.genecards.org/cgi-bin/carddisp.pl?gene=ABCA1' rel='noopener noreferrer' target='_blank'>ABCA1</a>
FV5	SLFN5	0.420041	2.71203e-76	1.04172	0.525992	0.44	0.239	<a href='http://www.genecards.org/cgi-bin/carddisp.pl?gene=SLFN5' rel='noopener noreferrer' target='_blank'>SLFN5</a>
FV5	BASP1	0.419382	7.70806e-40	0.612311	0.205597	0.204	0.101	<a href='http://www.genecards.org/cgi-bin/carddisp.pl?gene=BASP1' rel='noopener noreferrer' target='_blank'>BASP1</a>
FV5	CILP	0.419144	7.55314e-15	0.924975	0.439627	0.157	0.094	<a href='http://www.genecards.org/cgi-bin/carddisp.pl?gene=CILP' rel='noopener noreferrer' target='_blank'>CILP</a>
FV5	RBPJ	0.418096	2.63224e-55	1.77461	1.07655	0.64	0.496	<a href='http://www.genecards.org/cgi-bin/carddisp.pl?gene=RBPJ' rel='noopener noreferrer' target='_blank'>RBPJ</a>
FV5	RPS20	0.415329	1.52177e-114	27.993	20.7404	0.969	0.976	<a href='http://www.genecards.org/cgi-bin/carddisp.pl?gene=RPS20' rel='noopener noreferrer' target='_blank'>RPS20</a>
FV5	ANK2	0.414447	5.13661e-34	2.21728	1.41395	0.655	0.553	<a href='http://www.genecards.org/cgi-bin/carddisp.pl?gene=ANK2' rel='noopener noreferrer' target='_blank'>ANK2</a>
FV5	FLNB	0.410431	2.64565e-99	0.616078	0.215934	0.342	0.151	<a href='http://www.genecards.org/cgi-bin/carddisp.pl?gene=FLNB' rel='noopener noreferrer' target='_blank'>FLNB</a>
FV5	BMP1	0.410343	1.71542e-52	1.87964	1.16677	0.656	0.52	<a href='http://www.genecards.org/cgi-bin/carddisp.pl?gene=BMP1' rel='noopener noreferrer' target='_blank'>BMP1</a>
FV5	PRRX1	0.409732	1.43235e-62	6.89971	4.94661	0.896	0.813	<a href='http://www.genecards.org/cgi-bin/carddisp.pl?gene=PRRX1' rel='noopener noreferrer' target='_blank'>PRRX1</a>
FV5	PID1	0.409627	4.4155e-34	3.00987	2.0187	0.761	0.635	<a href='http://www.genecards.org/cgi-bin/carddisp.pl?gene=PID1' rel='noopener noreferrer' target='_blank'>PID1</a>
FV5	GLUD1	0.406747	9.16656e-52	2.15559	1.38033	0.699	0.577	<a href='http://www.genecards.org/cgi-bin/carddisp.pl?gene=GLUD1' rel='noopener noreferrer' target='_blank'>GLUD1</a>
FV5	RPS12	0.406541	8.97764e-107	25.2548	18.8074	0.961	0.963	<a href='http://www.genecards.org/cgi-bin/carddisp.pl?gene=RPS12' rel='noopener noreferrer' target='_blank'>RPS12</a>
FV5	ANGPTL1	0.405239	5.195e-25	1.03328	0.53535	0.235	0.139	<a href='http://www.genecards.org/cgi-bin/carddisp.pl?gene=ANGPTL1' rel='noopener noreferrer' target='_blank'>ANGPTL1</a>
FV5	SLC44A1	0.404696	4.35768e-75	1.19663	0.659327	0.571	0.377	<a href='http://www.genecards.org/cgi-bin/carddisp.pl?gene=SLC44A1' rel='noopener noreferrer' target='_blank'>SLC44A1</a>
FV5	TMSB4X	0.403097	4.03654e-92	31.2927	23.4208	0.99	0.984	<a href='http://www.genecards.org/cgi-bin/carddisp.pl?gene=TMSB4X' rel='noopener noreferrer' target='_blank'>TMSB4X</a>
FV5	HDAC7	0.402981	2.2232e-37	0.978776	0.496536	0.432	0.297	<a href='http://www.genecards.org/cgi-bin/carddisp.pl?gene=HDAC7' rel='noopener noreferrer' target='_blank'>HDAC7</a>
FV5	DNM1	0.402886	5.39925e-94	0.70392	0.288749	0.391	0.192	<a href='http://www.genecards.org/cgi-bin/carddisp.pl?gene=DNM1' rel='noopener noreferrer' target='_blank'>DNM1</a>
FV5	STK38	0.402683	2.93728e-59	1.08274	0.575487	0.507	0.327	<a href='http://www.genecards.org/cgi-bin/carddisp.pl?gene=STK38' rel='noopener noreferrer' target='_blank'>STK38</a>
FV5	GALNT16	0.402238	5.49521e-142	0.540138	0.165397	0.308	0.102	<a href='http://www.genecards.org/cgi-bin/carddisp.pl?gene=GALNT16' rel='noopener noreferrer' target='_blank'>GALNT16</a>
FV5	ENTPD2	0.402156	4.6653e-42	4.02474	2.80235	0.803	0.667	<a href='http://www.genecards.org/cgi-bin/carddisp.pl?gene=ENTPD2' rel='noopener noreferrer' target='_blank'>ENTPD2</a>
FV5	TNFAIP6	0.400478	5.86268e-53	0.576513	0.194378	0.246	0.117	<a href='http://www.genecards.org/cgi-bin/carddisp.pl?gene=TNFAIP6' rel='noopener noreferrer' target='_blank'>TNFAIP6</a>
FV5	PLCXD3	0.399112	2.33322e-122	0.566177	0.187671	0.256	0.079	<a href='http://www.genecards.org/cgi-bin/carddisp.pl?gene=PLCXD3' rel='noopener noreferrer' target='_blank'>PLCXD3</a>
FV5	ADAMTSL4	0.396563	3.33466e-111	0.617037	0.228408	0.358	0.151	<a href='http://www.genecards.org/cgi-bin/carddisp.pl?gene=ADAMTSL4' rel='noopener noreferrer' target='_blank'>ADAMTSL4</a>
FV5	TIMP2	0.395892	1.16362e-65	24.0712	18.0546	0.971	0.98	<a href='http://www.genecards.org/cgi-bin/carddisp.pl?gene=TIMP2' rel='noopener noreferrer' target='_blank'>TIMP2</a>
FV5	S100A16	0.394496	8.71174e-48	2.4859	1.65192	0.731	0.639	<a href='http://www.genecards.org/cgi-bin/carddisp.pl?gene=S100A16' rel='noopener noreferrer' target='_blank'>S100A16</a>
FV5	SDPR	0.394276	8.86732e-84	0.876983	0.428142	0.411	0.208	<a href='http://www.genecards.org/cgi-bin/carddisp.pl?gene=SDPR' rel='noopener noreferrer' target='_blank'>SDPR</a>
FV5	RHOJ	0.393469	1.21722e-56	2.33989	1.54265	0.727	0.587	<a href='http://www.genecards.org/cgi-bin/carddisp.pl?gene=RHOJ' rel='noopener noreferrer' target='_blank'>RHOJ</a>
FV5	MT1	0.392658	1.49803e-41	10.7073	7.91775	0.861	0.762	<a href='http://www.genecards.org/cgi-bin/carddisp.pl?gene=MT1' rel='noopener noreferrer' target='_blank'>MT1</a>
FV5	MUSTN1	0.391098	5.17589e-63	1.00331	0.52762	0.389	0.216	<a href='http://www.genecards.org/cgi-bin/carddisp.pl?gene=MUSTN1' rel='noopener noreferrer' target='_blank'>MUSTN1</a>
FV5	MNDA	0.389392	5.56872e-277	0.381795	0.0549332	0.251	0.037	<a href='http://www.genecards.org/cgi-bin/carddisp.pl?gene=MNDA' rel='noopener noreferrer' target='_blank'>MNDA</a>
FV5	PLPP3	0.387867	4.37953e-14	10.5333	7.81439	0.898	0.888	<a href='http://www.genecards.org/cgi-bin/carddisp.pl?gene=PLPP3' rel='noopener noreferrer' target='_blank'>PLPP3</a>
FV5	TMEFF2	0.385745	6.2276e-78	1.0871	0.597432	0.492	0.277	<a href='http://www.genecards.org/cgi-bin/carddisp.pl?gene=TMEFF2' rel='noopener noreferrer' target='_blank'>TMEFF2</a>
FV5	SBSN	0.384105	7.68817e-26	0.40365	0.0755523	0.123	0.057	<a href='http://www.genecards.org/cgi-bin/carddisp.pl?gene=SBSN' rel='noopener noreferrer' target='_blank'>SBSN</a>
FV5	SCD1	0.382639	4.78732e-84	0.824111	0.399154	0.446	0.238	<a href='http://www.genecards.org/cgi-bin/carddisp.pl?gene=SCD1' rel='noopener noreferrer' target='_blank'>SCD1</a>
FV5	TMSB10	0.382009	9.04215e-51	7.89446	5.82533	0.894	0.865	<a href='http://www.genecards.org/cgi-bin/carddisp.pl?gene=TMSB10' rel='noopener noreferrer' target='_blank'>TMSB10</a>
FV5	MPP6	0.381617	1.39558e-25	1.48049	0.903963	0.488	0.368	<a href='http://www.genecards.org/cgi-bin/carddisp.pl?gene=MPP6' rel='noopener noreferrer' target='_blank'>MPP6</a>
FV5	PRR13	0.381547	2.80929e-63	1.12197	0.628852	0.524	0.351	<a href='http://www.genecards.org/cgi-bin/carddisp.pl?gene=PRR13' rel='noopener noreferrer' target='_blank'>PRR13</a>
FV5	GALNT15	0.380757	3.55215e-38	1.17707	0.672064	0.425	0.275	<a href='http://www.genecards.org/cgi-bin/carddisp.pl?gene=GALNT15' rel='noopener noreferrer' target='_blank'>GALNT15</a>
FV5	NPR1	0.379426	1.17849e-99	0.649691	0.268189	0.372	0.168	<a href='http://www.genecards.org/cgi-bin/carddisp.pl?gene=NPR1' rel='noopener noreferrer' target='_blank'>NPR1</a>
FV5	ITM2A	0.377049	4.85141e-17	1.20848	0.700552	0.429	0.337	<a href='http://www.genecards.org/cgi-bin/carddisp.pl?gene=ITM2A' rel='noopener noreferrer' target='_blank'>ITM2A</a>
FV5	TRIOBP	0.376748	1.71672e-83	0.717036	0.322412	0.415	0.22	<a href='http://www.genecards.org/cgi-bin/carddisp.pl?gene=TRIOBP' rel='noopener noreferrer' target='_blank'>TRIOBP</a>
FV5	LYSMD2	0.37592	5.49026e-58	1.07727	0.60077	0.509	0.333	<a href='http://www.genecards.org/cgi-bin/carddisp.pl?gene=LYSMD2' rel='noopener noreferrer' target='_blank'>LYSMD2</a>
FV5	HAS1	0.369545	4.74394e-146	0.350875	0.0456132	0.148	0.024	<a href='http://www.genecards.org/cgi-bin/carddisp.pl?gene=HAS1' rel='noopener noreferrer' target='_blank'>HAS1</a>
FV5	VWA5A	0.367858	6.63689e-71	1.0915	0.620771	0.55	0.35	<a href='http://www.genecards.org/cgi-bin/carddisp.pl?gene=VWA5A' rel='noopener noreferrer' target='_blank'>VWA5A</a>
FV5	IL6ST	0.367843	3.40084e-56	3.33559	2.35983	0.825	0.718	<a href='http://www.genecards.org/cgi-bin/carddisp.pl?gene=IL6ST' rel='noopener noreferrer' target='_blank'>IL6ST</a>
FV5	PRKCDBP	0.364165	2.7795e-47	4.22263	3.05756	0.829	0.785	<a href='http://www.genecards.org/cgi-bin/carddisp.pl?gene=PRKCDBP' rel='noopener noreferrer' target='_blank'>PRKCDBP</a>
FV5	RPL32	0.362817	2.75268e-94	17.7126	13.5518	0.955	0.954	<a href='http://www.genecards.org/cgi-bin/carddisp.pl?gene=RPL32' rel='noopener noreferrer' target='_blank'>RPL32</a>
FV5	CD109	0.360734	7.66139e-26	0.849615	0.440421	0.304	0.199	<a href='http://www.genecards.org/cgi-bin/carddisp.pl?gene=CD109' rel='noopener noreferrer' target='_blank'>CD109</a>
FV5	KIF2A	0.35968	3.63996e-56	1.02911	0.581359	0.501	0.333	<a href='http://www.genecards.org/cgi-bin/carddisp.pl?gene=KIF2A' rel='noopener noreferrer' target='_blank'>KIF2A</a>
FV5	ROCK2	0.359485	2.53368e-35	2.9141	2.05082	0.74	0.669	<a href='http://www.genecards.org/cgi-bin/carddisp.pl?gene=ROCK2' rel='noopener noreferrer' target='_blank'>ROCK2</a>
FV5	BLVRB	0.359363	1.87919e-58	1.58462	1.01473	0.65	0.484	<a href='http://www.genecards.org/cgi-bin/carddisp.pl?gene=BLVRB' rel='noopener noreferrer' target='_blank'>BLVRB</a>
FV5	RGL1	0.35883	4.79414e-96	0.760563	0.372881	0.438	0.214	<a href='http://www.genecards.org/cgi-bin/carddisp.pl?gene=RGL1' rel='noopener noreferrer' target='_blank'>RGL1</a>
FV5	ANPEP	0.357696	3.62578e-56	1.3162	0.807582	0.576	0.399	<a href='http://www.genecards.org/cgi-bin/carddisp.pl?gene=ANPEP' rel='noopener noreferrer' target='_blank'>ANPEP</a>
FV5	ABCA6	0.356601	5.65153e-113	0.494326	0.167072	0.299	0.109	<a href='http://www.genecards.org/cgi-bin/carddisp.pl?gene=ABCA6' rel='noopener noreferrer' target='_blank'>ABCA6</a>
FV5	LMO2	0.354477	1.09008e-69	0.684273	0.317359	0.339	0.167	<a href='http://www.genecards.org/cgi-bin/carddisp.pl?gene=LMO2' rel='noopener noreferrer' target='_blank'>LMO2</a>
FV5	APBB1IP	0.353698	1.27947e-69	0.730108	0.35394	0.389	0.206	<a href='http://www.genecards.org/cgi-bin/carddisp.pl?gene=APBB1IP' rel='noopener noreferrer' target='_blank'>APBB1IP</a>
FV5	DPYSL3	0.353616	2.88963e-36	1.48685	0.946262	0.562	0.429	<a href='http://www.genecards.org/cgi-bin/carddisp.pl?gene=DPYSL3' rel='noopener noreferrer' target='_blank'>DPYSL3</a>
FV5	FTL1	0.353307	9.93418e-100	17.1226	13.1861	0.947	0.941	<a href='http://www.genecards.org/cgi-bin/carddisp.pl?gene=FTL1' rel='noopener noreferrer' target='_blank'>FTL1</a>
FV5	FGF7	0.352644	1.71995e-51	0.840095	0.441065	0.383	0.226	<a href='http://www.genecards.org/cgi-bin/carddisp.pl?gene=FGF7' rel='noopener noreferrer' target='_blank'>FGF7</a>
FV5	SERPING1	0.349476	9.39747e-60	30.3609	23.6142	0.976	0.967	<a href='http://www.genecards.org/cgi-bin/carddisp.pl?gene=SERPING1' rel='noopener noreferrer' target='_blank'>SERPING1</a>
FV5	GNGT2	0.348908	1.63282e-273	0.303399	0.0234011	0.181	0.016	<a href='http://www.genecards.org/cgi-bin/carddisp.pl?gene=GNGT2' rel='noopener noreferrer' target='_blank'>GNGT2</a>
FV5	ECSCR	0.34566	1.57987e-115	0.360509	0.07065	0.185	0.047	<a href='http://www.genecards.org/cgi-bin/carddisp.pl?gene=ECSCR' rel='noopener noreferrer' target='_blank'>ECSCR</a>
FV5	EDN1	0.344655	1.18824e-98	0.363894	0.0740615	0.154	0.038	<a href='http://www.genecards.org/cgi-bin/carddisp.pl?gene=EDN1' rel='noopener noreferrer' target='_blank'>EDN1</a>
FV5	NAALAD2	0.343895	4.75507e-53	1.28451	0.799991	0.504	0.326	<a href='http://www.genecards.org/cgi-bin/carddisp.pl?gene=NAALAD2' rel='noopener noreferrer' target='_blank'>NAALAD2</a>
FV5	EEF1A1	0.343458	1.64361e-99	39.7562	31.122	0.98	0.984	<a href='http://www.genecards.org/cgi-bin/carddisp.pl?gene=EEF1A1' rel='noopener noreferrer' target='_blank'>EEF1A1</a>
FV5	ARHGEF10	0.343201	1.32763e-64	0.792445	0.412968	0.44	0.254	<a href='http://www.genecards.org/cgi-bin/carddisp.pl?gene=ARHGEF10' rel='noopener noreferrer' target='_blank'>ARHGEF10</a>
FV5	FGF2	0.342758	1.55576e-27	0.794804	0.415261	0.365	0.252	<a href='http://www.genecards.org/cgi-bin/carddisp.pl?gene=FGF2' rel='noopener noreferrer' target='_blank'>FGF2</a>
FV5	RPS6KA3	0.342447	9.85932e-53	0.853708	0.462024	0.444	0.28	<a href='http://www.genecards.org/cgi-bin/carddisp.pl?gene=RPS6KA3' rel='noopener noreferrer' target='_blank'>RPS6KA3</a>
FV5	CD44	0.340722	8.80173e-18	1.12104	0.67487	0.425	0.327	<a href='http://www.genecards.org/cgi-bin/carddisp.pl?gene=CD44' rel='noopener noreferrer' target='_blank'>CD44</a>
FV5	DACT1	0.338796	1.74662e-17	1.4709	0.953745	0.49	0.4	<a href='http://www.genecards.org/cgi-bin/carddisp.pl?gene=DACT1' rel='noopener noreferrer' target='_blank'>DACT1</a>
FV5	RPS15	0.338742	5.28615e-70	14.566	11.3085	0.965	0.955	<a href='http://www.genecards.org/cgi-bin/carddisp.pl?gene=RPS15' rel='noopener noreferrer' target='_blank'>RPS15</a>
FV5	B4GALT1	0.337216	3.65207e-53	1.43204	0.925123	0.62	0.442	<a href='http://www.genecards.org/cgi-bin/carddisp.pl?gene=B4GALT1' rel='noopener noreferrer' target='_blank'>B4GALT1</a>
FV5	CAPG	0.33693	8.36157e-44	1.57784	1.04094	0.604	0.449	<a href='http://www.genecards.org/cgi-bin/carddisp.pl?gene=CAPG' rel='noopener noreferrer' target='_blank'>CAPG</a>
FV5	LPAR1	0.334798	1.40968e-32	2.1474	1.49556	0.673	0.565	<a href='http://www.genecards.org/cgi-bin/carddisp.pl?gene=LPAR1' rel='noopener noreferrer' target='_blank'>LPAR1</a>
FV5	CARHSP1	0.333531	7.94171e-59	0.89411	0.50315	0.476	0.294	<a href='http://www.genecards.org/cgi-bin/carddisp.pl?gene=CARHSP1' rel='noopener noreferrer' target='_blank'>CARHSP1</a>
FV5	ARHGAP29	0.332497	6.73519e-35	1.23278	0.773184	0.517	0.381	<a href='http://www.genecards.org/cgi-bin/carddisp.pl?gene=ARHGAP29' rel='noopener noreferrer' target='_blank'>ARHGAP29</a>
FV5	EEF2	0.331767	3.23212e-47	6.855	5.24129	0.892	0.864	<a href='http://www.genecards.org/cgi-bin/carddisp.pl?gene=EEF2' rel='noopener noreferrer' target='_blank'>EEF2</a>
FV5	ADAM33	0.330783	1.54596e-69	0.644285	0.307379	0.295	0.134	<a href='http://www.genecards.org/cgi-bin/carddisp.pl?gene=ADAM33' rel='noopener noreferrer' target='_blank'>ADAM33</a>
FV5	C1GALT1	0.330285	2.1151e-55	0.784949	0.419712	0.421	0.251	<a href='http://www.genecards.org/cgi-bin/carddisp.pl?gene=C1GALT1' rel='noopener noreferrer' target='_blank'>C1GALT1</a>
FV5	RPS5	0.329365	3.18169e-69	18.5748	14.5794	0.939	0.946	<a href='http://www.genecards.org/cgi-bin/carddisp.pl?gene=RPS5' rel='noopener noreferrer' target='_blank'>RPS5</a>
FV5	UQCC2	0.328986	2.56812e-30	1.96562	1.36092	0.65	0.557	<a href='http://www.genecards.org/cgi-bin/carddisp.pl?gene=UQCC2' rel='noopener noreferrer' target='_blank'>UQCC2</a>
FV5	PDLIM1	0.32795	2.78115e-76	0.620963	0.291369	0.338	0.162	<a href='http://www.genecards.org/cgi-bin/carddisp.pl?gene=PDLIM1' rel='noopener noreferrer' target='_blank'>PDLIM1</a>
FV5	MEOX2	0.327826	3.10933e-47	1.00516	0.597585	0.36	0.204	<a href='http://www.genecards.org/cgi-bin/carddisp.pl?gene=MEOX2' rel='noopener noreferrer' target='_blank'>MEOX2</a>
FV5	CHRDL1	0.322927	7.52651e-28	0.926253	0.539936	0.31	0.195	<a href='http://www.genecards.org/cgi-bin/carddisp.pl?gene=CHRDL1' rel='noopener noreferrer' target='_blank'>CHRDL1</a>
FV5	MNDAL	0.321353	3.49588e-72	0.566097	0.253377	0.285	0.125	<a href='http://www.genecards.org/cgi-bin/carddisp.pl?gene=MNDAL' rel='noopener noreferrer' target='_blank'>MNDAL</a>
FV5	IL6RA	0.320376	1.52078e-124	0.351583	0.0824304	0.205	0.053	<a href='http://www.genecards.org/cgi-bin/carddisp.pl?gene=IL6RA' rel='noopener noreferrer' target='_blank'>IL6RA</a>
FV5	KLF7	0.319298	2.74143e-28	1.98681	1.39381	0.668	0.543	<a href='http://www.genecards.org/cgi-bin/carddisp.pl?gene=KLF7' rel='noopener noreferrer' target='_blank'>KLF7</a>
FV5	SIRPA	0.319161	5.62181e-79	0.579458	0.265992	0.366	0.18	<a href='http://www.genecards.org/cgi-bin/carddisp.pl?gene=SIRPA' rel='noopener noreferrer' target='_blank'>SIRPA</a>
FV5	ARHGEF28	0.317324	1.42307e-111	0.441021	0.156501	0.292	0.105	<a href='http://www.genecards.org/cgi-bin/carddisp.pl?gene=ARHGEF28' rel='noopener noreferrer' target='_blank'>ARHGEF28</a>
FV5	CELF2	0.315332	2.88512e-30	4.71247	3.59092	0.891	0.817	<a href='http://www.genecards.org/cgi-bin/carddisp.pl?gene=CELF2' rel='noopener noreferrer' target='_blank'>CELF2</a>
FV5	PISD.1	0.314439	6.0276e-42	0.712718	0.377305	0.355	0.207	<a href='http://www.genecards.org/cgi-bin/carddisp.pl?gene=PISD.1' rel='noopener noreferrer' target='_blank'>PISD.1</a>
FV5	GLIPR2	0.31394	1.05918e-122	0.42451	0.145935	0.296	0.104	<a href='http://www.genecards.org/cgi-bin/carddisp.pl?gene=GLIPR2' rel='noopener noreferrer' target='_blank'>GLIPR2</a>
FV5	TPT1	0.31361	1.40138e-85	45.5981	36.494	0.982	0.988	<a href='http://www.genecards.org/cgi-bin/carddisp.pl?gene=TPT1' rel='noopener noreferrer' target='_blank'>TPT1</a>
FV5	JAK1	0.313137	9.70939e-39	2.49142	1.81021	0.759	0.667	<a href='http://www.genecards.org/cgi-bin/carddisp.pl?gene=JAK1' rel='noopener noreferrer' target='_blank'>JAK1</a>
FV5	GJA1	0.313015	1.08642e-62	0.593218	0.282473	0.304	0.147	<a href='http://www.genecards.org/cgi-bin/carddisp.pl?gene=GJA1' rel='noopener noreferrer' target='_blank'>GJA1</a>
FV5	PNP	0.310608	3.52922e-22	2.34011	1.69314	0.715	0.622	<a href='http://www.genecards.org/cgi-bin/carddisp.pl?gene=PNP' rel='noopener noreferrer' target='_blank'>PNP</a>
FV5	MEGF9	0.310256	2.79481e-105	0.383233	0.115576	0.254	0.088	<a href='http://www.genecards.org/cgi-bin/carddisp.pl?gene=MEGF9' rel='noopener noreferrer' target='_blank'>MEGF9</a>
FV5	AW551984	0.309442	3.67481e-297	0.258398	0.0154697	0.168	0.011	<a href='http://www.genecards.org/cgi-bin/carddisp.pl?gene=AW551984' rel='noopener noreferrer' target='_blank'>AW551984</a>
FV5	PTX3	0.309219	2.20857e-61	0.312199	0.0590477	0.126	0.037	<a href='http://www.genecards.org/cgi-bin/carddisp.pl?gene=PTX3' rel='noopener noreferrer' target='_blank'>PTX3</a>
FV5	RPL13	0.308886	2.60481e-69	19.5757	15.61	0.954	0.958	<a href='http://www.genecards.org/cgi-bin/carddisp.pl?gene=RPL13' rel='noopener noreferrer' target='_blank'>RPL13</a>
FV5	DAGLB	0.307741	7.42975e-52	0.534564	0.239783	0.309	0.162	<a href='http://www.genecards.org/cgi-bin/carddisp.pl?gene=DAGLB' rel='noopener noreferrer' target='_blank'>DAGLB</a>
FV5	IFI205	0.307728	5.09952e-272	0.242055	0.00347194	0.12	0.003	<a href='http://www.genecards.org/cgi-bin/carddisp.pl?gene=IFI205' rel='noopener noreferrer' target='_blank'>IFI205</a>
FV5	NISCH	0.306307	1.6266e-16	2.55626	1.87598	0.765	0.676	<a href='http://www.genecards.org/cgi-bin/carddisp.pl?gene=NISCH' rel='noopener noreferrer' target='_blank'>NISCH</a>
FV5	WNT11	0.306042	3.16011e-240	0.280219	0.0355151	0.197	0.025	<a href='http://www.genecards.org/cgi-bin/carddisp.pl?gene=WNT11' rel='noopener noreferrer' target='_blank'>WNT11</a>
FV5	ZBTB16	0.305586	1.87626e-34	0.847163	0.494565	0.386	0.249	<a href='http://www.genecards.org/cgi-bin/carddisp.pl?gene=ZBTB16' rel='noopener noreferrer' target='_blank'>ZBTB16</a>
FV5	KLF6	0.305557	1.12459e-17	3.45202	2.60226	0.755	0.68	<a href='http://www.genecards.org/cgi-bin/carddisp.pl?gene=KLF6' rel='noopener noreferrer' target='_blank'>KLF6</a>
FV5	RPL10A	0.305185	5.7186e-66	10.7469	8.50723	0.93	0.934	<a href='http://www.genecards.org/cgi-bin/carddisp.pl?gene=RPL10A' rel='noopener noreferrer' target='_blank'>RPL10A</a>
FV5	LGALS3BP	0.303764	1.0169e-33	1.04559	0.65721	0.467	0.324	<a href='http://www.genecards.org/cgi-bin/carddisp.pl?gene=LGALS3BP' rel='noopener noreferrer' target='_blank'>LGALS3BP</a>
FV5	ARL4A	0.303753	4.08432e-28	1.37079	0.920676	0.561	0.431	<a href='http://www.genecards.org/cgi-bin/carddisp.pl?gene=ARL4A' rel='noopener noreferrer' target='_blank'>ARL4A</a>
FV5	HSP90AA1	0.302987	2.1736e-28	5.65136	4.39141	0.875	0.837	<a href='http://www.genecards.org/cgi-bin/carddisp.pl?gene=HSP90AA1' rel='noopener noreferrer' target='_blank'>HSP90AA1</a>
FV5	RPS11	0.302333	6.81172e-74	17.5065	14.0076	0.954	0.963	<a href='http://www.genecards.org/cgi-bin/carddisp.pl?gene=RPS11' rel='noopener noreferrer' target='_blank'>RPS11</a>
FV5	AW112010	0.302299	1.39064e-144	0.296782	0.0516367	0.161	0.029	<a href='http://www.genecards.org/cgi-bin/carddisp.pl?gene=AW112010' rel='noopener noreferrer' target='_blank'>AW112010</a>
FV5	NOVA1	0.302025	3.38832e-263	0.249752	0.0136897	0.152	0.01	<a href='http://www.genecards.org/cgi-bin/carddisp.pl?gene=NOVA1' rel='noopener noreferrer' target='_blank'>NOVA1</a>
FV5	LRRC17	0.301763	9.24225e-32	1.16445	0.755929	0.507	0.375	<a href='http://www.genecards.org/cgi-bin/carddisp.pl?gene=LRRC17' rel='noopener noreferrer' target='_blank'>LRRC17</a>
FV5	LTBP4	0.301632	2.96398e-16	8.60489	6.79278	0.908	0.887	<a href='http://www.genecards.org/cgi-bin/carddisp.pl?gene=LTBP4' rel='noopener noreferrer' target='_blank'>LTBP4</a>
FV5	RPS18	0.301528	7.62192e-57	10.8203	8.59089	0.921	0.921	<a href='http://www.genecards.org/cgi-bin/carddisp.pl?gene=RPS18' rel='noopener noreferrer' target='_blank'>RPS18</a>
FV5	XIST	0.300754	1	7.88207	6.21071	0.526	0.549	<a href='http://www.genecards.org/cgi-bin/carddisp.pl?gene=XIST' rel='noopener noreferrer' target='_blank'>XIST</a>
FV5	AIDA	0.300481	2.35904e-37	1.19003	0.778261	0.566	0.422	<a href='http://www.genecards.org/cgi-bin/carddisp.pl?gene=AIDA' rel='noopener noreferrer' target='_blank'>AIDA</a>
FV5	SQRDL	0.30028	5.08214e-47	0.987799	0.614281	0.527	0.362	<a href='http://www.genecards.org/cgi-bin/carddisp.pl?gene=SQRDL' rel='noopener noreferrer' target='_blank'>SQRDL</a>
FV5	CPNE8	0.30007	4.70607e-43	0.825059	0.482337	0.418	0.263	<a href='http://www.genecards.org/cgi-bin/carddisp.pl?gene=CPNE8' rel='noopener noreferrer' target='_blank'>CPNE8</a>
FV5	LIMA1	0.299591	6.61326e-36	2.8328	2.11408	0.771	0.681	<a href='http://www.genecards.org/cgi-bin/carddisp.pl?gene=LIMA1' rel='noopener noreferrer' target='_blank'>LIMA1</a>
FV5	KIF1B	0.297937	5.0446e-34	1.65789	1.16197	0.65	0.515	<a href='http://www.genecards.org/cgi-bin/carddisp.pl?gene=KIF1B' rel='noopener noreferrer' target='_blank'>KIF1B</a>
FV5	SCN7A	0.297275	2.18566e-28	4.49749	3.47379	0.816	0.678	<a href='http://www.genecards.org/cgi-bin/carddisp.pl?gene=SCN7A' rel='noopener noreferrer' target='_blank'>SCN7A</a>
FV5	TGFBR2	0.296447	3.77928e-15	2.58452	1.91871	0.712	0.655	<a href='http://www.genecards.org/cgi-bin/carddisp.pl?gene=TGFBR2' rel='noopener noreferrer' target='_blank'>TGFBR2</a>
FV5	SEMA3E	0.295503	2.19326e-303	0.229118	0.00147087	0.12	0.001	<a href='http://www.genecards.org/cgi-bin/carddisp.pl?gene=SEMA3E' rel='noopener noreferrer' target='_blank'>SEMA3E</a>
FV5	RPL17	0.294878	4.24973e-54	13.6456	10.9382	0.916	0.927	<a href='http://www.genecards.org/cgi-bin/carddisp.pl?gene=RPL17' rel='noopener noreferrer' target='_blank'>RPL17</a>
FV5	CXCL12	0.293918	1	10.467	8.35345	0.768	0.749	<a href='http://www.genecards.org/cgi-bin/carddisp.pl?gene=CXCL12' rel='noopener noreferrer' target='_blank'>CXCL12</a>
FV5	GNPNAT1	0.293771	1.99034e-42	0.615607	0.317959	0.348	0.211	<a href='http://www.genecards.org/cgi-bin/carddisp.pl?gene=GNPNAT1' rel='noopener noreferrer' target='_blank'>GNPNAT1</a>
FV5	CDON	0.293168	1.70726e-30	0.997434	0.630121	0.467	0.327	<a href='http://www.genecards.org/cgi-bin/carddisp.pl?gene=CDON' rel='noopener noreferrer' target='_blank'>CDON</a>
FV5	PDZD2	0.290596	3.03146e-42	0.684392	0.377099	0.336	0.194	<a href='http://www.genecards.org/cgi-bin/carddisp.pl?gene=PDZD2' rel='noopener noreferrer' target='_blank'>PDZD2</a>
FV5	YWHAG	0.288283	9.41336e-38	0.900263	0.55608	0.47	0.323	<a href='http://www.genecards.org/cgi-bin/carddisp.pl?gene=YWHAG' rel='noopener noreferrer' target='_blank'>YWHAG</a>
FV5	ARHGAP21	0.288151	2.03675e-29	1.09224	0.713443	0.511	0.378	<a href='http://www.genecards.org/cgi-bin/carddisp.pl?gene=ARHGAP21' rel='noopener noreferrer' target='_blank'>ARHGAP21</a>
FV5	TXN1	0.286698	3.73807e-26	3.59386	2.76594	0.805	0.764	<a href='http://www.genecards.org/cgi-bin/carddisp.pl?gene=TXN1' rel='noopener noreferrer' target='_blank'>TXN1</a>
FV5	PLEC	0.286404	4.59786e-17	1.9448	1.41457	0.639	0.557	<a href='http://www.genecards.org/cgi-bin/carddisp.pl?gene=PLEC' rel='noopener noreferrer' target='_blank'>PLEC</a>
FV5	RPL29	0.28627	1.90471e-51	7.62322	6.0712	0.904	0.888	<a href='http://www.genecards.org/cgi-bin/carddisp.pl?gene=RPL29' rel='noopener noreferrer' target='_blank'>RPL29</a>
FV5	NMT2	0.284528	5.49082e-43	0.66151	0.364116	0.376	0.228	<a href='http://www.genecards.org/cgi-bin/carddisp.pl?gene=NMT2' rel='noopener noreferrer' target='_blank'>NMT2</a>
FV5	DOCK7	0.284076	1.61709e-36	1.04339	0.678173	0.52	0.368	<a href='http://www.genecards.org/cgi-bin/carddisp.pl?gene=DOCK7' rel='noopener noreferrer' target='_blank'>DOCK7</a>
FV5	DCLK1	0.283973	5.02209e-25	1.33686	0.91932	0.51	0.376	<a href='http://www.genecards.org/cgi-bin/carddisp.pl?gene=DCLK1' rel='noopener noreferrer' target='_blank'>DCLK1</a>
FV5	CES2G	0.283825	6.45741e-57	0.79782	0.476748	0.426	0.245	<a href='http://www.genecards.org/cgi-bin/carddisp.pl?gene=CES2G' rel='noopener noreferrer' target='_blank'>CES2G</a>
FV5	ATP2B1	0.282916	5.20341e-25	1.64328	1.17259	0.617	0.509	<a href='http://www.genecards.org/cgi-bin/carddisp.pl?gene=ATP2B1' rel='noopener noreferrer' target='_blank'>ATP2B1</a>
FV5	ANXA2	0.282522	8.44748e-14	6.99053	5.56944	0.873	0.861	<a href='http://www.genecards.org/cgi-bin/carddisp.pl?gene=ANXA2' rel='noopener noreferrer' target='_blank'>ANXA2</a>
FV5	SPON2	0.282326	8.0079e-197	0.245941	0.0244921	0.131	0.011	<a href='http://www.genecards.org/cgi-bin/carddisp.pl?gene=SPON2' rel='noopener noreferrer' target='_blank'>SPON2</a>
FV5	HS3ST1	0.281812	5.46405e-97	0.398558	0.150394	0.24	0.082	<a href='http://www.genecards.org/cgi-bin/carddisp.pl?gene=HS3ST1' rel='noopener noreferrer' target='_blank'>HS3ST1</a>
FV5	RPS10	0.281272	3.00522e-70	19.9096	16.2058	0.959	0.967	<a href='http://www.genecards.org/cgi-bin/carddisp.pl?gene=RPS10' rel='noopener noreferrer' target='_blank'>RPS10</a>
FV5	EIF3F	0.281146	2.12763e-43	3.92293	3.05126	0.844	0.801	<a href='http://www.genecards.org/cgi-bin/carddisp.pl?gene=EIF3F' rel='noopener noreferrer' target='_blank'>EIF3F</a>
FV5	LY6E	0.280966	7.69286e-29	3.04522	2.32938	0.76	0.646	<a href='http://www.genecards.org/cgi-bin/carddisp.pl?gene=LY6E' rel='noopener noreferrer' target='_blank'>LY6E</a>
FV5	GNB2L1	0.280565	2.04112e-30	7.87651	6.30776	0.878	0.869	<a href='http://www.genecards.org/cgi-bin/carddisp.pl?gene=GNB2L1' rel='noopener noreferrer' target='_blank'>GNB2L1</a>
FV5	FLNC	0.280045	3.45302e-80	0.366243	0.125191	0.233	0.089	<a href='http://www.genecards.org/cgi-bin/carddisp.pl?gene=FLNC' rel='noopener noreferrer' target='_blank'>FLNC</a>
FV5	TACC2	0.279556	3.87681e-38	0.791047	0.475544	0.433	0.285	<a href='http://www.genecards.org/cgi-bin/carddisp.pl?gene=TACC2' rel='noopener noreferrer' target='_blank'>TACC2</a>
FV5	CYB5A	0.279408	1.00071e-39	5.19456	4.10387	0.884	0.853	<a href='http://www.genecards.org/cgi-bin/carddisp.pl?gene=CYB5A' rel='noopener noreferrer' target='_blank'>CYB5A</a>
FV5	S100A11	0.27924	1.61601e-14	8.29304	6.6577	0.899	0.903	<a href='http://www.genecards.org/cgi-bin/carddisp.pl?gene=S100A11' rel='noopener noreferrer' target='_blank'>S100A11</a>
FV5	RPS4X	0.27678	3.34176e-55	29.4791	24.1584	0.959	0.968	<a href='http://www.genecards.org/cgi-bin/carddisp.pl?gene=RPS4X' rel='noopener noreferrer' target='_blank'>RPS4X</a>
FV5	DTNBP1	0.275714	2.25626e-40	1.01135	0.661459	0.533	0.378	<a href='http://www.genecards.org/cgi-bin/carddisp.pl?gene=DTNBP1' rel='noopener noreferrer' target='_blank'>DTNBP1</a>
FV5	RPS24	0.274763	2.4762e-59	22.8086	18.6799	0.963	0.968	<a href='http://www.genecards.org/cgi-bin/carddisp.pl?gene=RPS24' rel='noopener noreferrer' target='_blank'>RPS24</a>
FV5	MS4A4D	0.274033	3.16643e-31	1.24803	0.859131	0.492	0.345	<a href='http://www.genecards.org/cgi-bin/carddisp.pl?gene=MS4A4D' rel='noopener noreferrer' target='_blank'>MS4A4D</a>
FV5	RPS26	0.273854	1.05427e-53	12.911	10.5059	0.937	0.944	<a href='http://www.genecards.org/cgi-bin/carddisp.pl?gene=RPS26' rel='noopener noreferrer' target='_blank'>RPS26</a>
FV5	MYADM	0.273799	9.25601e-14	2.57829	1.95974	0.71	0.649	<a href='http://www.genecards.org/cgi-bin/carddisp.pl?gene=MYADM' rel='noopener noreferrer' target='_blank'>MYADM</a>
FV5	RAB32	0.272856	2.96655e-130	0.3272	0.0984965	0.241	0.069	<a href='http://www.genecards.org/cgi-bin/carddisp.pl?gene=RAB32' rel='noopener noreferrer' target='_blank'>RAB32</a>
FV5	NQO2	0.272716	3.41439e-87	0.434147	0.187129	0.306	0.129	<a href='http://www.genecards.org/cgi-bin/carddisp.pl?gene=NQO2' rel='noopener noreferrer' target='_blank'>NQO2</a>
FV5	SLC25A24	0.272122	4.96486e-41	0.753983	0.452474	0.432	0.277	<a href='http://www.genecards.org/cgi-bin/carddisp.pl?gene=SLC25A24' rel='noopener noreferrer' target='_blank'>SLC25A24</a>
FV5	PLCE1	0.271957	5.0333e-20	0.969075	0.630779	0.438	0.321	<a href='http://www.genecards.org/cgi-bin/carddisp.pl?gene=PLCE1' rel='noopener noreferrer' target='_blank'>PLCE1</a>
FV5	FAM111A	0.27193	7.44164e-65	0.497511	0.240255	0.301	0.143	<a href='http://www.genecards.org/cgi-bin/carddisp.pl?gene=FAM111A' rel='noopener noreferrer' target='_blank'>FAM111A</a>
FV5	IL13RA1	0.271893	5.31212e-42	0.428269	0.182938	0.247	0.129	<a href='http://www.genecards.org/cgi-bin/carddisp.pl?gene=IL13RA1' rel='noopener noreferrer' target='_blank'>IL13RA1</a>
FV5	RPL23A	0.271286	4.87e-43	8.62529	6.97533	0.905	0.904	<a href='http://www.genecards.org/cgi-bin/carddisp.pl?gene=RPL23A' rel='noopener noreferrer' target='_blank'>RPL23A</a>
FV5	SPAG9	0.27001	4.21761e-21	2.52321	1.92185	0.74	0.677	<a href='http://www.genecards.org/cgi-bin/carddisp.pl?gene=SPAG9' rel='noopener noreferrer' target='_blank'>SPAG9</a>
FV5	RPLP1	0.26984	4.62406e-56	27.9097	22.978	0.966	0.971	<a href='http://www.genecards.org/cgi-bin/carddisp.pl?gene=RPLP1' rel='noopener noreferrer' target='_blank'>RPLP1</a>
FV5	FOSL2	0.268373	1.18954e-27	0.83395	0.522647	0.413	0.284	<a href='http://www.genecards.org/cgi-bin/carddisp.pl?gene=FOSL2' rel='noopener noreferrer' target='_blank'>FOSL2</a>
FV5	CMIP	0.267846	3.9296e-33	0.768468	0.468816	0.412	0.276	<a href='http://www.genecards.org/cgi-bin/carddisp.pl?gene=CMIP' rel='noopener noreferrer' target='_blank'>CMIP</a>
FV5	COL5A3	0.267674	1.44625e-28	0.545845	0.284069	0.26	0.155	<a href='http://www.genecards.org/cgi-bin/carddisp.pl?gene=COL5A3' rel='noopener noreferrer' target='_blank'>COL5A3</a>
FV5	ITGB3	0.266636	1.21976e-192	0.244315	0.0343439	0.173	0.024	<a href='http://www.genecards.org/cgi-bin/carddisp.pl?gene=ITGB3' rel='noopener noreferrer' target='_blank'>ITGB3</a>
FV5	RPL23	0.266266	1.32254e-64	28.1714	23.2551	0.978	0.983	<a href='http://www.genecards.org/cgi-bin/carddisp.pl?gene=RPL23' rel='noopener noreferrer' target='_blank'>RPL23</a>
FV5	CEP170	0.265918	3.33034e-27	0.952479	0.623817	0.486	0.352	<a href='http://www.genecards.org/cgi-bin/carddisp.pl?gene=CEP170' rel='noopener noreferrer' target='_blank'>CEP170</a>
FV5	TUBA1A	0.265391	1.48408e-32	9.80786	7.99185	0.919	0.904	<a href='http://www.genecards.org/cgi-bin/carddisp.pl?gene=TUBA1A' rel='noopener noreferrer' target='_blank'>TUBA1A</a>
FV5	ALCAM	0.265105	9.79943e-18	0.721774	0.432753	0.278	0.189	<a href='http://www.genecards.org/cgi-bin/carddisp.pl?gene=ALCAM' rel='noopener noreferrer' target='_blank'>ALCAM</a>
FV5	RAB7B	0.264914	6.25224e-65	0.50038	0.248689	0.332	0.167	<a href='http://www.genecards.org/cgi-bin/carddisp.pl?gene=RAB7B' rel='noopener noreferrer' target='_blank'>RAB7B</a>
FV5	GM42418	0.264652	1	76.1616	63.2293	0.974	0.965	<a href='http://www.genecards.org/cgi-bin/carddisp.pl?gene=GM42418' rel='noopener noreferrer' target='_blank'>GM42418</a>
FV5	KLF2	0.264578	1.653e-09	2.72496	2.10082	0.599	0.522	<a href='http://www.genecards.org/cgi-bin/carddisp.pl?gene=KLF2' rel='noopener noreferrer' target='_blank'>KLF2</a>
FV5	FSD1L	0.264546	1.47222e-83	0.298501	0.0809506	0.183	0.057	<a href='http://www.genecards.org/cgi-bin/carddisp.pl?gene=FSD1L' rel='noopener noreferrer' target='_blank'>FSD1L</a>
FV5	GSTM5	0.263187	4.54318e-23	1.38198	0.984777	0.591	0.471	<a href='http://www.genecards.org/cgi-bin/carddisp.pl?gene=GSTM5' rel='noopener noreferrer' target='_blank'>GSTM5</a>
FV5	CCL8	0.263138	8.68033e-38	0.370189	0.141742	0.151	0.064	<a href='http://www.genecards.org/cgi-bin/carddisp.pl?gene=CCL8' rel='noopener noreferrer' target='_blank'>CCL8</a>
FV5	RPLP0	0.262924	1.83138e-43	12.8957	10.5806	0.914	0.918	<a href='http://www.genecards.org/cgi-bin/carddisp.pl?gene=RPLP0' rel='noopener noreferrer' target='_blank'>RPLP0</a>
FV5	CLCN5	0.262484	3.41667e-73	0.451398	0.20996	0.302	0.135	<a href='http://www.genecards.org/cgi-bin/carddisp.pl?gene=CLCN5' rel='noopener noreferrer' target='_blank'>CLCN5</a>
FV5	OSR1	0.262136	1.78602e-19	2.32831	1.77532	0.619	0.515	<a href='http://www.genecards.org/cgi-bin/carddisp.pl?gene=OSR1' rel='noopener noreferrer' target='_blank'>OSR1</a>
FV5	MOSPD2	0.262101	6.54688e-18	0.673804	0.39574	0.345	0.247	<a href='http://www.genecards.org/cgi-bin/carddisp.pl?gene=MOSPD2' rel='noopener noreferrer' target='_blank'>MOSPD2</a>
FV5	PPL	0.261493	1.41111e-37	0.470507	0.226733	0.242	0.129	<a href='http://www.genecards.org/cgi-bin/carddisp.pl?gene=PPL' rel='noopener noreferrer' target='_blank'>PPL</a>
FV5	CCND1	0.26101	1.31614e-46	0.564593	0.305658	0.259	0.129	<a href='http://www.genecards.org/cgi-bin/carddisp.pl?gene=CCND1' rel='noopener noreferrer' target='_blank'>CCND1</a>
FV5	PBX1	0.26071	5.92444e-22	3.10556	2.42682	0.794	0.711	<a href='http://www.genecards.org/cgi-bin/carddisp.pl?gene=PBX1' rel='noopener noreferrer' target='_blank'>PBX1</a>
FV5	SYNE2	0.260476	7.2517e-22	0.982141	0.654716	0.455	0.334	<a href='http://www.genecards.org/cgi-bin/carddisp.pl?gene=SYNE2' rel='noopener noreferrer' target='_blank'>SYNE2</a>
FV5	FUS	0.259354	9.79291e-11	4.07856	3.24294	0.856	0.792	<a href='http://www.genecards.org/cgi-bin/carddisp.pl?gene=FUS' rel='noopener noreferrer' target='_blank'>FUS</a>
FV5	UCHL1	0.259277	1.63202e-90	0.297256	0.0838658	0.172	0.049	<a href='http://www.genecards.org/cgi-bin/carddisp.pl?gene=UCHL1' rel='noopener noreferrer' target='_blank'>UCHL1</a>
FV5	RPS28	0.258755	3.16604e-39	12.9402	10.6514	0.946	0.943	<a href='http://www.genecards.org/cgi-bin/carddisp.pl?gene=RPS28' rel='noopener noreferrer' target='_blank'>RPS28</a>
FV5	LGALS9	0.258589	1.51998e-31	1.04788	0.711832	0.533	0.395	<a href='http://www.genecards.org/cgi-bin/carddisp.pl?gene=LGALS9' rel='noopener noreferrer' target='_blank'>LGALS9</a>
FV5	RPL37A	0.258263	9.51734e-50	18.4958	15.3004	0.954	0.965	<a href='http://www.genecards.org/cgi-bin/carddisp.pl?gene=RPL37A' rel='noopener noreferrer' target='_blank'>RPL37A</a>
FV5	GM26523	0.258138	1.97633e-22	0.598618	0.336711	0.279	0.175	<a href='http://www.genecards.org/cgi-bin/carddisp.pl?gene=GM26523' rel='noopener noreferrer' target='_blank'>GM26523</a>
FV5	TMOD3	0.257249	1.5014e-31	1.60933	1.18318	0.646	0.517	<a href='http://www.genecards.org/cgi-bin/carddisp.pl?gene=TMOD3' rel='noopener noreferrer' target='_blank'>TMOD3</a>
FV5	RPL21	0.257248	1.13507e-41	21.7579	18.0411	0.958	0.957	<a href='http://www.genecards.org/cgi-bin/carddisp.pl?gene=RPL21' rel='noopener noreferrer' target='_blank'>RPL21</a>
FV5	FGFR1	0.256964	1.7788e-23	3.09149	2.42395	0.807	0.742	<a href='http://www.genecards.org/cgi-bin/carddisp.pl?gene=FGFR1' rel='noopener noreferrer' target='_blank'>FGFR1</a>
FV5	SH3D19	0.256935	8.01629e-34	1.16846	0.814705	0.552	0.412	<a href='http://www.genecards.org/cgi-bin/carddisp.pl?gene=SH3D19' rel='noopener noreferrer' target='_blank'>SH3D19</a>
FV5	ADH1	0.256356	7.58161e-16	0.669677	0.397854	0.268	0.184	<a href='http://www.genecards.org/cgi-bin/carddisp.pl?gene=ADH1' rel='noopener noreferrer' target='_blank'>ADH1</a>
FV5	TNFAIP2	0.256139	3.62317e-76	0.322519	0.107379	0.184	0.062	<a href='http://www.genecards.org/cgi-bin/carddisp.pl?gene=TNFAIP2' rel='noopener noreferrer' target='_blank'>TNFAIP2</a>
FV5	RAPH1	0.255621	1.56253e-10	1.67054	1.23692	0.568	0.477	<a href='http://www.genecards.org/cgi-bin/carddisp.pl?gene=RAPH1' rel='noopener noreferrer' target='_blank'>RAPH1</a>
FV5	AIF1L	0.255375	1.90415e-288	0.198266	0.00387059	0.128	0.003	<a href='http://www.genecards.org/cgi-bin/carddisp.pl?gene=AIF1L' rel='noopener noreferrer' target='_blank'>AIF1L</a>
FV5	PGD	0.254324	1.35913e-49	0.603516	0.344356	0.384	0.223	<a href='http://www.genecards.org/cgi-bin/carddisp.pl?gene=PGD' rel='noopener noreferrer' target='_blank'>PGD</a>
FV5	HSPB8	0.253229	7.56696e-34	0.709002	0.433881	0.396	0.261	<a href='http://www.genecards.org/cgi-bin/carddisp.pl?gene=HSPB8' rel='noopener noreferrer' target='_blank'>HSPB8</a>
FV5	ISLR2	0.253095	0	0.195848	0.00342929	0.138	0.003	<a href='http://www.genecards.org/cgi-bin/carddisp.pl?gene=ISLR2' rel='noopener noreferrer' target='_blank'>ISLR2</a>
FV5	RPS6	0.253014	1.24698e-36	6.45837	5.25863	0.873	0.864	<a href='http://www.genecards.org/cgi-bin/carddisp.pl?gene=RPS6' rel='noopener noreferrer' target='_blank'>RPS6</a>
FV5	MMP23	0.25182	7.43654e-28	4.16718	3.33959	0.833	0.726	<a href='http://www.genecards.org/cgi-bin/carddisp.pl?gene=MMP23' rel='noopener noreferrer' target='_blank'>MMP23</a>
FV5	SSC5D	0.251456	1.08882e-47	0.421404	0.194048	0.263	0.134	<a href='http://www.genecards.org/cgi-bin/carddisp.pl?gene=SSC5D' rel='noopener noreferrer' target='_blank'>SSC5D</a>
FV5	TRNP1	0.250804	1.23897e-146	0.28074	0.0763693	0.227	0.056	<a href='http://www.genecards.org/cgi-bin/carddisp.pl?gene=TRNP1' rel='noopener noreferrer' target='_blank'>TRNP1</a>
FV5	SETBP1	-0.25088	2.42333e-14	0.964235	1.33731	0.464	0.532	<a href='http://www.genecards.org/cgi-bin/carddisp.pl?gene=SETBP1' rel='noopener noreferrer' target='_blank'>SETBP1</a>
FV5	GPM6B	-0.250964	4.81053e-16	0.403789	0.670512	0.204	0.297	<a href='http://www.genecards.org/cgi-bin/carddisp.pl?gene=GPM6B' rel='noopener noreferrer' target='_blank'>GPM6B</a>
FV5	IFNGR2	-0.251175	4.27263e-16	0.510124	0.797313	0.337	0.417	<a href='http://www.genecards.org/cgi-bin/carddisp.pl?gene=IFNGR2' rel='noopener noreferrer' target='_blank'>IFNGR2</a>
FV5	SYNE1	-0.252005	3.07263e-19	0.334219	0.588868	0.231	0.326	<a href='http://www.genecards.org/cgi-bin/carddisp.pl?gene=SYNE1' rel='noopener noreferrer' target='_blank'>SYNE1</a>
FV5	FOXD1	-0.252331	3.47404e-15	0.491775	0.776898	0.235	0.329	<a href='http://www.genecards.org/cgi-bin/carddisp.pl?gene=FOXD1' rel='noopener noreferrer' target='_blank'>FOXD1</a>
FV5	MXRA8	-0.253255	7.23514e-17	2.89474	3.64211	0.794	0.805	<a href='http://www.genecards.org/cgi-bin/carddisp.pl?gene=MXRA8' rel='noopener noreferrer' target='_blank'>MXRA8</a>
FV5	FAM26E	-0.253702	8.54827e-22	0.457255	0.737431	0.287	0.392	<a href='http://www.genecards.org/cgi-bin/carddisp.pl?gene=FAM26E' rel='noopener noreferrer' target='_blank'>FAM26E</a>
FV5	PDGFA	-0.25461	2.30147e-21	0.369258	0.633543	0.225	0.329	<a href='http://www.genecards.org/cgi-bin/carddisp.pl?gene=PDGFA' rel='noopener noreferrer' target='_blank'>PDGFA</a>
FV5	BOK	-0.254897	1.19906e-15	0.273398	0.519484	0.162	0.246	<a href='http://www.genecards.org/cgi-bin/carddisp.pl?gene=BOK' rel='noopener noreferrer' target='_blank'>BOK</a>
FV5	ITGB5	-0.255035	2.54504e-10	1.80692	2.34968	0.676	0.691	<a href='http://www.genecards.org/cgi-bin/carddisp.pl?gene=ITGB5' rel='noopener noreferrer' target='_blank'>ITGB5</a>
FV5	PTCH1	-0.255443	1.88263e-16	0.634053	0.950574	0.284	0.385	<a href='http://www.genecards.org/cgi-bin/carddisp.pl?gene=PTCH1' rel='noopener noreferrer' target='_blank'>PTCH1</a>
FV5	CRLF2	-0.255943	8.25583e-23	0.309217	0.563357	0.211	0.318	<a href='http://www.genecards.org/cgi-bin/carddisp.pl?gene=CRLF2' rel='noopener noreferrer' target='_blank'>CRLF2</a>
FV5	LRRFIP1	-0.25968	6.91917e-21	0.615994	0.934689	0.353	0.449	<a href='http://www.genecards.org/cgi-bin/carddisp.pl?gene=LRRFIP1' rel='noopener noreferrer' target='_blank'>LRRFIP1</a>
FV5	PAQR6	-0.259727	1.26177e-27	0.361662	0.630253	0.188	0.316	<a href='http://www.genecards.org/cgi-bin/carddisp.pl?gene=PAQR6' rel='noopener noreferrer' target='_blank'>PAQR6</a>
FV5	NREP	-0.260054	3.41175e-26	0.135905	0.360273	0.092	0.193	<a href='http://www.genecards.org/cgi-bin/carddisp.pl?gene=NREP' rel='noopener noreferrer' target='_blank'>NREP</a>
FV5	MRPS6	-0.260444	3.05593e-08	0.382927	0.656535	0.26	0.319	<a href='http://www.genecards.org/cgi-bin/carddisp.pl?gene=MRPS6' rel='noopener noreferrer' target='_blank'>MRPS6</a>
FV5	IFI30	-0.262204	4.01992e-24	0.460321	0.751378	0.279	0.391	<a href='http://www.genecards.org/cgi-bin/carddisp.pl?gene=IFI30' rel='noopener noreferrer' target='_blank'>IFI30</a>
FV5	APP	-0.262357	2.22005e-31	6.5977	8.11296	0.916	0.929	<a href='http://www.genecards.org/cgi-bin/carddisp.pl?gene=APP' rel='noopener noreferrer' target='_blank'>APP</a>
FV5	FAM3C	-0.262607	1.74695e-18	0.615346	0.937841	0.391	0.473	<a href='http://www.genecards.org/cgi-bin/carddisp.pl?gene=FAM3C' rel='noopener noreferrer' target='_blank'>FAM3C</a>
FV5	CHPT1	-0.262861	4.24566e-21	1.21385	1.6563	0.554	0.632	<a href='http://www.genecards.org/cgi-bin/carddisp.pl?gene=CHPT1' rel='noopener noreferrer' target='_blank'>CHPT1</a>
FV5	RCN3	-0.26295	9.39184e-33	4.98576	6.18248	0.858	0.886	<a href='http://www.genecards.org/cgi-bin/carddisp.pl?gene=RCN3' rel='noopener noreferrer' target='_blank'>RCN3</a>
FV5	MTHFD2	-0.26523	1.54293e-25	0.244584	0.495776	0.154	0.265	<a href='http://www.genecards.org/cgi-bin/carddisp.pl?gene=MTHFD2' rel='noopener noreferrer' target='_blank'>MTHFD2</a>
FV5	ALDH3A1	-0.266071	1.2167e-23	0.0718148	0.288888	0.055	0.14	<a href='http://www.genecards.org/cgi-bin/carddisp.pl?gene=ALDH3A1' rel='noopener noreferrer' target='_blank'>ALDH3A1</a>
FV5	PLS3	-0.267187	5.21354e-22	2.26956	2.93478	0.732	0.766	<a href='http://www.genecards.org/cgi-bin/carddisp.pl?gene=PLS3' rel='noopener noreferrer' target='_blank'>PLS3</a>
FV5	ITGA1	-0.267416	2.41456e-29	0.19742	0.441274	0.122	0.241	<a href='http://www.genecards.org/cgi-bin/carddisp.pl?gene=ITGA1' rel='noopener noreferrer' target='_blank'>ITGA1</a>
FV5	OMD	-0.268822	4.40726e-12	0.974518	1.37895	0.407	0.478	<a href='http://www.genecards.org/cgi-bin/carddisp.pl?gene=OMD' rel='noopener noreferrer' target='_blank'>OMD</a>
FV5	B3GNT9	-0.268873	3.96818e-25	0.424138	0.715895	0.302	0.407	<a href='http://www.genecards.org/cgi-bin/carddisp.pl?gene=B3GNT9' rel='noopener noreferrer' target='_blank'>B3GNT9</a>
FV5	GNB4	-0.269171	1.36241e-24	0.629245	0.963427	0.34	0.454	<a href='http://www.genecards.org/cgi-bin/carddisp.pl?gene=GNB4' rel='noopener noreferrer' target='_blank'>GNB4</a>
FV5	CNTN6	-0.269211	8.53976e-41	0.0302756	0.241635	0.021	0.128	<a href='http://www.genecards.org/cgi-bin/carddisp.pl?gene=CNTN6' rel='noopener noreferrer' target='_blank'>CNTN6</a>
FV5	FZD2	-0.270335	1.26802e-16	1.08825	1.51861	0.515	0.58	<a href='http://www.genecards.org/cgi-bin/carddisp.pl?gene=FZD2' rel='noopener noreferrer' target='_blank'>FZD2</a>
FV5	TMEM59	-0.271734	1.16171e-42	4.24164	5.32802	0.871	0.902	<a href='http://www.genecards.org/cgi-bin/carddisp.pl?gene=TMEM59' rel='noopener noreferrer' target='_blank'>TMEM59</a>
FV5	SLC1A3	-0.272439	7.46044e-33	0.29675	0.566277	0.143	0.279	<a href='http://www.genecards.org/cgi-bin/carddisp.pl?gene=SLC1A3' rel='noopener noreferrer' target='_blank'>SLC1A3</a>
FV5	NEXN	-0.273189	7.1507e-29	0.297353	0.567821	0.174	0.3	<a href='http://www.genecards.org/cgi-bin/carddisp.pl?gene=NEXN' rel='noopener noreferrer' target='_blank'>NEXN</a>
FV5	SOX9	-0.273893	0.000243313	0.479188	0.788436	0.229	0.278	<a href='http://www.genecards.org/cgi-bin/carddisp.pl?gene=SOX9' rel='noopener noreferrer' target='_blank'>SOX9</a>
FV5	PDE3A	-0.274043	1.02876e-18	0.653799	0.99976	0.349	0.443	<a href='http://www.genecards.org/cgi-bin/carddisp.pl?gene=PDE3A' rel='noopener noreferrer' target='_blank'>PDE3A</a>
FV5	EMILIN1	-0.274704	4.58933e-19	0.806312	1.18518	0.436	0.513	<a href='http://www.genecards.org/cgi-bin/carddisp.pl?gene=EMILIN1' rel='noopener noreferrer' target='_blank'>EMILIN1</a>
FV5	TGFB1	-0.2749	3.05579e-18	0.330221	0.609447	0.191	0.285	<a href='http://www.genecards.org/cgi-bin/carddisp.pl?gene=TGFB1' rel='noopener noreferrer' target='_blank'>TGFB1</a>
FV5	ITIH2	-0.275116	4.47228e-39	0.182908	0.431427	0.114	0.251	<a href='http://www.genecards.org/cgi-bin/carddisp.pl?gene=ITIH2' rel='noopener noreferrer' target='_blank'>ITIH2</a>
FV5	NOV	-0.275407	1	1.27022	1.74773	0.345	0.337	<a href='http://www.genecards.org/cgi-bin/carddisp.pl?gene=NOV' rel='noopener noreferrer' target='_blank'>NOV</a>
FV5	PRRX2	-0.27648	4.66347e-19	0.559584	0.889024	0.31	0.409	<a href='http://www.genecards.org/cgi-bin/carddisp.pl?gene=PRRX2' rel='noopener noreferrer' target='_blank'>PRRX2</a>
FV5	SHISA4	-0.277657	2.20557e-22	0.308154	0.585776	0.209	0.316	<a href='http://www.genecards.org/cgi-bin/carddisp.pl?gene=SHISA4' rel='noopener noreferrer' target='_blank'>SHISA4</a>
FV5	CSRP1	-0.277867	1.85619e-18	0.694356	1.05424	0.38	0.467	<a href='http://www.genecards.org/cgi-bin/carddisp.pl?gene=CSRP1' rel='noopener noreferrer' target='_blank'>CSRP1</a>
FV5	HSPB2	-0.281008	4.82333e-35	0.198969	0.4568	0.134	0.266	<a href='http://www.genecards.org/cgi-bin/carddisp.pl?gene=HSPB2' rel='noopener noreferrer' target='_blank'>HSPB2</a>
FV5	HES1	-0.281853	3.0729e-15	0.539134	0.871211	0.261	0.349	<a href='http://www.genecards.org/cgi-bin/carddisp.pl?gene=HES1' rel='noopener noreferrer' target='_blank'>HES1</a>
FV5	MPZL1	-0.285	1.31971e-32	0.291626	0.573731	0.19	0.324	<a href='http://www.genecards.org/cgi-bin/carddisp.pl?gene=MPZL1' rel='noopener noreferrer' target='_blank'>MPZL1</a>
FV5	FXYD5	-0.285016	0.00779938	1.18752	1.66532	0.467	0.496	<a href='http://www.genecards.org/cgi-bin/carddisp.pl?gene=FXYD5' rel='noopener noreferrer' target='_blank'>FXYD5</a>
FV5	KCNE4	-0.285191	1.86781e-26	0.446922	0.763178	0.186	0.314	<a href='http://www.genecards.org/cgi-bin/carddisp.pl?gene=KCNE4' rel='noopener noreferrer' target='_blank'>KCNE4</a>
FV5	KDELR3	-0.285239	1.20575e-24	1.06944	1.52185	0.511	0.594	<a href='http://www.genecards.org/cgi-bin/carddisp.pl?gene=KDELR3' rel='noopener noreferrer' target='_blank'>KDELR3</a>
FV5	SMOC2	-0.285669	1.27216e-13	6.81789	8.52982	0.674	0.729	<a href='http://www.genecards.org/cgi-bin/carddisp.pl?gene=SMOC2' rel='noopener noreferrer' target='_blank'>SMOC2</a>
FV5	GRIA4	-0.286353	8.87245e-21	0.350434	0.646926	0.162	0.263	<a href='http://www.genecards.org/cgi-bin/carddisp.pl?gene=GRIA4' rel='noopener noreferrer' target='_blank'>GRIA4</a>
FV5	HSPA1B	-0.286605	8.16354e-08	3.54313	4.54156	0.658	0.695	<a href='http://www.genecards.org/cgi-bin/carddisp.pl?gene=HSPA1B' rel='noopener noreferrer' target='_blank'>HSPA1B</a>
FV5	BTG1	-0.286861	1.25388e-20	0.916895	1.33858	0.418	0.507	<a href='http://www.genecards.org/cgi-bin/carddisp.pl?gene=BTG1' rel='noopener noreferrer' target='_blank'>BTG1</a>
FV5	HIGD1A	-0.287071	2.82541e-20	0.990943	1.42927	0.518	0.588	<a href='http://www.genecards.org/cgi-bin/carddisp.pl?gene=HIGD1A' rel='noopener noreferrer' target='_blank'>HIGD1A</a>
FV5	PHACTR1	-0.2888	8.80016e-18	0.427376	0.743716	0.266	0.356	<a href='http://www.genecards.org/cgi-bin/carddisp.pl?gene=PHACTR1' rel='noopener noreferrer' target='_blank'>PHACTR1</a>
FV5	NCAM1	-0.289884	5.87952e-15	0.185018	0.448734	0.106	0.184	<a href='http://www.genecards.org/cgi-bin/carddisp.pl?gene=NCAM1' rel='noopener noreferrer' target='_blank'>NCAM1</a>
FV5	ETS1	-0.29006	1.57843e-34	0.220681	0.492515	0.158	0.286	<a href='http://www.genecards.org/cgi-bin/carddisp.pl?gene=ETS1' rel='noopener noreferrer' target='_blank'>ETS1</a>
FV5	TSPAN3	-0.291981	8.71065e-29	1.9027	2.55384	0.723	0.76	<a href='http://www.genecards.org/cgi-bin/carddisp.pl?gene=TSPAN3' rel='noopener noreferrer' target='_blank'>TSPAN3</a>
FV5	IFIT3	-0.293256	1	0.293567	0.585141	0.162	0.175	<a href='http://www.genecards.org/cgi-bin/carddisp.pl?gene=IFIT3' rel='noopener noreferrer' target='_blank'>IFIT3</a>
FV5	NFIA	-0.29369	4.14306e-31	4.96907	6.31672	0.882	0.899	<a href='http://www.genecards.org/cgi-bin/carddisp.pl?gene=NFIA' rel='noopener noreferrer' target='_blank'>NFIA</a>
FV5	ID1	-0.293818	6.83623e-08	0.93266	1.36921	0.324	0.391	<a href='http://www.genecards.org/cgi-bin/carddisp.pl?gene=ID1' rel='noopener noreferrer' target='_blank'>ID1</a>
FV5	SPATS2L	-0.294608	3.1558e-23	0.469929	0.802944	0.296	0.405	<a href='http://www.genecards.org/cgi-bin/carddisp.pl?gene=SPATS2L' rel='noopener noreferrer' target='_blank'>SPATS2L</a>
FV5	APLP2	-0.295839	3.93181e-31	2.45941	3.24677	0.753	0.791	<a href='http://www.genecards.org/cgi-bin/carddisp.pl?gene=APLP2' rel='noopener noreferrer' target='_blank'>APLP2</a>
FV5	GNAI1	-0.295987	5.90992e-48	0.139746	0.399295	0.099	0.249	<a href='http://www.genecards.org/cgi-bin/carddisp.pl?gene=GNAI1' rel='noopener noreferrer' target='_blank'>GNAI1</a>
FV5	CACNA1G	-0.296011	3.11957e-47	0.105334	0.357068	0.065	0.206	<a href='http://www.genecards.org/cgi-bin/carddisp.pl?gene=CACNA1G' rel='noopener noreferrer' target='_blank'>CACNA1G</a>
FV5	VIPR2	-0.29685	2.52281e-29	0.216419	0.494321	0.123	0.241	<a href='http://www.genecards.org/cgi-bin/carddisp.pl?gene=VIPR2' rel='noopener noreferrer' target='_blank'>VIPR2</a>
FV5	TRIM47	-0.297409	7.81189e-20	0.722061	1.1163	0.396	0.481	<a href='http://www.genecards.org/cgi-bin/carddisp.pl?gene=TRIM47' rel='noopener noreferrer' target='_blank'>TRIM47</a>
FV5	CYR61	-0.297681	5.94974e-05	2.71488	3.5662	0.547	0.59	<a href='http://www.genecards.org/cgi-bin/carddisp.pl?gene=CYR61' rel='noopener noreferrer' target='_blank'>CYR61</a>
FV5	IDH2	-0.299627	4.98896e-28	0.624217	0.999129	0.38	0.49	<a href='http://www.genecards.org/cgi-bin/carddisp.pl?gene=IDH2' rel='noopener noreferrer' target='_blank'>IDH2</a>
FV5	TMEM47	-0.299787	9.22296e-27	0.608411	0.979894	0.354	0.464	<a href='http://www.genecards.org/cgi-bin/carddisp.pl?gene=TMEM47' rel='noopener noreferrer' target='_blank'>TMEM47</a>
FV5	CD9	-0.300001	1.22069e-33	8.93531	11.2318	0.908	0.948	<a href='http://www.genecards.org/cgi-bin/carddisp.pl?gene=CD9' rel='noopener noreferrer' target='_blank'>CD9</a>
FV5	2010111I01RIK	-0.300705	6.43754e-21	0.546702	0.905144	0.306	0.409	<a href='http://www.genecards.org/cgi-bin/carddisp.pl?gene=2010111I01RIK' rel='noopener noreferrer' target='_blank'>2010111I01RIK</a>
FV5	GUCY1B3	-0.300759	1.14787e-45	0.120296	0.379973	0.084	0.225	<a href='http://www.genecards.org/cgi-bin/carddisp.pl?gene=GUCY1B3' rel='noopener noreferrer' target='_blank'>GUCY1B3</a>
FV5	CD63	-0.301893	6.7092e-64	9.04297	11.3806	0.93	0.955	<a href='http://www.genecards.org/cgi-bin/carddisp.pl?gene=CD63' rel='noopener noreferrer' target='_blank'>CD63</a>
FV5	ATP6AP2	-0.303636	3.99803e-30	1.34703	1.89682	0.607	0.684	<a href='http://www.genecards.org/cgi-bin/carddisp.pl?gene=ATP6AP2' rel='noopener noreferrer' target='_blank'>ATP6AP2</a>
FV5	SNHG18	-0.303724	1.5994e-28	1.97211	2.66855	0.683	0.744	<a href='http://www.genecards.org/cgi-bin/carddisp.pl?gene=SNHG18' rel='noopener noreferrer' target='_blank'>SNHG18</a>
FV5	CCSER2	-0.304664	8.45291e-26	1.16993	1.68015	0.569	0.639	<a href='http://www.genecards.org/cgi-bin/carddisp.pl?gene=CCSER2' rel='noopener noreferrer' target='_blank'>CCSER2</a>
FV5	INHBA	-0.304915	2.05778e-37	0.0550729	0.30338	0.045	0.156	<a href='http://www.genecards.org/cgi-bin/carddisp.pl?gene=INHBA' rel='noopener noreferrer' target='_blank'>INHBA</a>
FV5	SERINC3	-0.305917	3.12157e-37	2.29155	3.06903	0.76	0.797	<a href='http://www.genecards.org/cgi-bin/carddisp.pl?gene=SERINC3' rel='noopener noreferrer' target='_blank'>SERINC3</a>
FV5	SEMA5A	-0.306185	3.88747e-33	0.382333	0.709163	0.219	0.357	<a href='http://www.genecards.org/cgi-bin/carddisp.pl?gene=SEMA5A' rel='noopener noreferrer' target='_blank'>SEMA5A</a>
FV5	SMTN	-0.307898	6.88628e-33	0.487031	0.840799	0.294	0.424	<a href='http://www.genecards.org/cgi-bin/carddisp.pl?gene=SMTN' rel='noopener noreferrer' target='_blank'>SMTN</a>
FV5	P3H3	-0.30865	7.7377e-31	1.84577	2.52462	0.677	0.733	<a href='http://www.genecards.org/cgi-bin/carddisp.pl?gene=P3H3' rel='noopener noreferrer' target='_blank'>P3H3</a>
FV5	SLC5A3	-0.309283	2.61791e-17	0.249187	0.547856	0.159	0.248	<a href='http://www.genecards.org/cgi-bin/carddisp.pl?gene=SLC5A3' rel='noopener noreferrer' target='_blank'>SLC5A3</a>
FV5	2004-09-01	-0.310568	2.69673e-50	0.123781	0.393708	0.074	0.226	<a href='http://www.genecards.org/cgi-bin/carddisp.pl?gene=SEPT4' rel='noopener noreferrer' target='_blank'>SEPT4</a>
FV5	1700025G04RIK	-0.310984	2.39124e-22	0.919154	1.38081	0.476	0.553	<a href='http://www.genecards.org/cgi-bin/carddisp.pl?gene=1700025G04RIK' rel='noopener noreferrer' target='_blank'>1700025G04RIK</a>
FV5	SDC3	-0.311887	4.5329e-47	0.108242	0.375694	0.083	0.225	<a href='http://www.genecards.org/cgi-bin/carddisp.pl?gene=SDC3' rel='noopener noreferrer' target='_blank'>SDC3</a>
FV5	PPIC	-0.311945	1.09438e-24	1.88414	2.58031	0.65	0.707	<a href='http://www.genecards.org/cgi-bin/carddisp.pl?gene=PPIC' rel='noopener noreferrer' target='_blank'>PPIC</a>
FV5	LAPTM4B	-0.312227	2.82507e-34	0.238153	0.537319	0.187	0.316	<a href='http://www.genecards.org/cgi-bin/carddisp.pl?gene=LAPTM4B' rel='noopener noreferrer' target='_blank'>LAPTM4B</a>
FV5	CD81	-0.312417	1.87706e-76	12.233	15.4326	0.947	0.975	<a href='http://www.genecards.org/cgi-bin/carddisp.pl?gene=CD81' rel='noopener noreferrer' target='_blank'>CD81</a>
FV5	NINJ1	-0.313623	4.96407e-24	0.362417	0.693246	0.267	0.367	<a href='http://www.genecards.org/cgi-bin/carddisp.pl?gene=NINJ1' rel='noopener noreferrer' target='_blank'>NINJ1</a>
FV5	CPQ	-0.314545	2.12504e-30	1.93843	2.65429	0.664	0.734	<a href='http://www.genecards.org/cgi-bin/carddisp.pl?gene=CPQ' rel='noopener noreferrer' target='_blank'>CPQ</a>
FV5	AI507597	-0.314767	1.81402e-34	0.0199508	0.268626	0.014	0.103	<a href='http://www.genecards.org/cgi-bin/carddisp.pl?gene=AI507597' rel='noopener noreferrer' target='_blank'>AI507597</a>
FV5	EID1	-0.316602	8.33276e-30	2.25085	3.04859	0.734	0.776	<a href='http://www.genecards.org/cgi-bin/carddisp.pl?gene=EID1' rel='noopener noreferrer' target='_blank'>EID1</a>
FV5	PHPT1	-0.316824	2.29629e-25	0.61356	1.00983	0.383	0.485	<a href='http://www.genecards.org/cgi-bin/carddisp.pl?gene=PHPT1' rel='noopener noreferrer' target='_blank'>PHPT1</a>
FV5	FRY	-0.320017	5.42428e-32	0.43975	0.797306	0.26	0.392	<a href='http://www.genecards.org/cgi-bin/carddisp.pl?gene=FRY' rel='noopener noreferrer' target='_blank'>FRY</a>
FV5	ID3	-0.320409	5.5193e-34	8.5801	10.9625	0.885	0.932	<a href='http://www.genecards.org/cgi-bin/carddisp.pl?gene=ID3' rel='noopener noreferrer' target='_blank'>ID3</a>
FV5	AFF2	-0.32241	5.67389e-24	0.330421	0.663581	0.223	0.329	<a href='http://www.genecards.org/cgi-bin/carddisp.pl?gene=AFF2' rel='noopener noreferrer' target='_blank'>AFF2</a>
FV5	BHLHE40	-0.323809	2.12093e-22	1.02264	1.5316	0.414	0.523	<a href='http://www.genecards.org/cgi-bin/carddisp.pl?gene=BHLHE40' rel='noopener noreferrer' target='_blank'>BHLHE40</a>
FV5	UNC5B	-0.325307	1.8009e-43	0.15869	0.451758	0.104	0.246	<a href='http://www.genecards.org/cgi-bin/carddisp.pl?gene=UNC5B' rel='noopener noreferrer' target='_blank'>UNC5B</a>
FV5	CRISPLD1	-0.325544	8.11215e-21	0.0934982	0.370303	0.058	0.138	<a href='http://www.genecards.org/cgi-bin/carddisp.pl?gene=CRISPLD1' rel='noopener noreferrer' target='_blank'>CRISPLD1</a>
FV5	CLDN10	-0.325989	7.78932e-21	0.248775	0.565369	0.138	0.235	<a href='http://www.genecards.org/cgi-bin/carddisp.pl?gene=CLDN10' rel='noopener noreferrer' target='_blank'>CLDN10</a>
FV5	PIEZO2	-0.325997	1.1064e-31	0.159551	0.453532	0.1	0.218	<a href='http://www.genecards.org/cgi-bin/carddisp.pl?gene=PIEZO2' rel='noopener noreferrer' target='_blank'>PIEZO2</a>
FV5	CRACR2B	-0.328305	5.43964e-66	0.0435776	0.310251	0.033	0.192	<a href='http://www.genecards.org/cgi-bin/carddisp.pl?gene=CRACR2B' rel='noopener noreferrer' target='_blank'>CRACR2B</a>
FV5	LTBP3	-0.329094	1.54556e-31	1.71325	2.40844	0.668	0.723	<a href='http://www.genecards.org/cgi-bin/carddisp.pl?gene=LTBP3' rel='noopener noreferrer' target='_blank'>LTBP3</a>
FV5	SLC48A1	-0.330153	3.1421e-29	0.705479	1.14404	0.426	0.525	<a href='http://www.genecards.org/cgi-bin/carddisp.pl?gene=SLC48A1' rel='noopener noreferrer' target='_blank'>SLC48A1</a>
FV5	NFIC	-0.331128	1.7673e-38	2.93742	3.95326	0.785	0.817	<a href='http://www.genecards.org/cgi-bin/carddisp.pl?gene=NFIC' rel='noopener noreferrer' target='_blank'>NFIC</a>
FV5	PIK3R1	-0.33194	6.22602e-32	2.23868	3.07655	0.668	0.739	<a href='http://www.genecards.org/cgi-bin/carddisp.pl?gene=PIK3R1' rel='noopener noreferrer' target='_blank'>PIK3R1</a>
FV5	PHLDA1	-0.332734	1.38804e-07	2.27855	3.12899	0.598	0.628	<a href='http://www.genecards.org/cgi-bin/carddisp.pl?gene=PHLDA1' rel='noopener noreferrer' target='_blank'>PHLDA1</a>
FV5	LAMA2	-0.332893	1.35108e-23	2.67552	3.62945	0.743	0.773	<a href='http://www.genecards.org/cgi-bin/carddisp.pl?gene=LAMA2' rel='noopener noreferrer' target='_blank'>LAMA2</a>
FV5	1500009L16RIK	-0.333999	1.61293e-35	0.317464	0.660667	0.212	0.343	<a href='http://www.genecards.org/cgi-bin/carddisp.pl?gene=1500009L16RIK' rel='noopener noreferrer' target='_blank'>1500009L16RIK</a>
FV5	WFDC1	-0.336384	8.61057e-41	0.882973	1.37742	0.386	0.544	<a href='http://www.genecards.org/cgi-bin/carddisp.pl?gene=WFDC1' rel='noopener noreferrer' target='_blank'>WFDC1</a>
FV5	NEDD9	-0.33838	5.95744e-30	0.321891	0.671314	0.212	0.332	<a href='http://www.genecards.org/cgi-bin/carddisp.pl?gene=NEDD9' rel='noopener noreferrer' target='_blank'>NEDD9</a>
FV5	TMEM176A	-0.345884	3.24651e-38	0.866668	1.3724	0.24	0.41	<a href='http://www.genecards.org/cgi-bin/carddisp.pl?gene=TMEM176A' rel='noopener noreferrer' target='_blank'>TMEM176A</a>
FV5	TCEAL3	-0.349147	7.09633e-61	0.109066	0.412737	0.068	0.235	<a href='http://www.genecards.org/cgi-bin/carddisp.pl?gene=TCEAL3' rel='noopener noreferrer' target='_blank'>TCEAL3</a>
FV5	DNAJC3	-0.350089	4.60169e-42	3.90395	5.25077	0.844	0.882	<a href='http://www.genecards.org/cgi-bin/carddisp.pl?gene=DNAJC3' rel='noopener noreferrer' target='_blank'>DNAJC3</a>
FV5	SERPINF1	-0.35009	6.01968e-39	17.6676	22.7945	0.949	0.951	<a href='http://www.genecards.org/cgi-bin/carddisp.pl?gene=SERPINF1' rel='noopener noreferrer' target='_blank'>SERPINF1</a>
FV5	HTRA1	-0.350394	4.29167e-38	3.43107	4.64921	0.76	0.813	<a href='http://www.genecards.org/cgi-bin/carddisp.pl?gene=HTRA1' rel='noopener noreferrer' target='_blank'>HTRA1</a>
FV5	H3F3B	-0.350628	4.44836e-61	8.67154	11.3323	0.94	0.952	<a href='http://www.genecards.org/cgi-bin/carddisp.pl?gene=H3F3B' rel='noopener noreferrer' target='_blank'>H3F3B</a>
FV5	FOXC2	-0.352555	2.18558e-47	0.268	0.619007	0.178	0.337	<a href='http://www.genecards.org/cgi-bin/carddisp.pl?gene=FOXC2' rel='noopener noreferrer' target='_blank'>FOXC2</a>
FV5	COLEC11	-0.353176	1.00809e-43	0.0554588	0.348211	0.039	0.161	<a href='http://www.genecards.org/cgi-bin/carddisp.pl?gene=COLEC11' rel='noopener noreferrer' target='_blank'>COLEC11</a>
FV5	CPXM1	-0.353883	2.7037e-32	2.13911	3.01176	0.586	0.685	<a href='http://www.genecards.org/cgi-bin/carddisp.pl?gene=CPXM1' rel='noopener noreferrer' target='_blank'>CPXM1</a>
FV5	ADGRL2	-0.354482	3.8361e-44	0.296655	0.657808	0.191	0.346	<a href='http://www.genecards.org/cgi-bin/carddisp.pl?gene=ADGRL2' rel='noopener noreferrer' target='_blank'>ADGRL2</a>
FV5	MME	-0.359759	1.12769e-34	0.214884	0.558954	0.124	0.249	<a href='http://www.genecards.org/cgi-bin/carddisp.pl?gene=MME' rel='noopener noreferrer' target='_blank'>MME</a>
FV5	TNS3	-0.361843	1.62165e-53	0.213976	0.56004	0.136	0.305	<a href='http://www.genecards.org/cgi-bin/carddisp.pl?gene=TNS3' rel='noopener noreferrer' target='_blank'>TNS3</a>
FV5	FLT1	-0.362485	3.6742e-47	0.117828	0.437123	0.071	0.212	<a href='http://www.genecards.org/cgi-bin/carddisp.pl?gene=FLT1' rel='noopener noreferrer' target='_blank'>FLT1</a>
FV5	IL11RA1	-0.362703	1.02206e-48	5.19667	6.96789	0.862	0.888	<a href='http://www.genecards.org/cgi-bin/carddisp.pl?gene=IL11RA1' rel='noopener noreferrer' target='_blank'>IL11RA1</a>
FV5	AQP1	-0.363999	8.80885e-16	0.131611	0.45637	0.058	0.127	<a href='http://www.genecards.org/cgi-bin/carddisp.pl?gene=AQP1' rel='noopener noreferrer' target='_blank'>AQP1</a>
FV5	GATA6	-0.367724	1.73633e-40	1.16504	1.79359	0.523	0.638	<a href='http://www.genecards.org/cgi-bin/carddisp.pl?gene=GATA6' rel='noopener noreferrer' target='_blank'>GATA6</a>
FV5	MYH9	-0.369989	1.0254e-33	1.452	2.16882	0.584	0.668	<a href='http://www.genecards.org/cgi-bin/carddisp.pl?gene=MYH9' rel='noopener noreferrer' target='_blank'>MYH9</a>
FV5	SERPINB6B	-0.371051	4.51737e-22	0.21677	0.573642	0.117	0.212	<a href='http://www.genecards.org/cgi-bin/carddisp.pl?gene=SERPINB6B' rel='noopener noreferrer' target='_blank'>SERPINB6B</a>
FV5	RORA	-0.372904	8.78494e-33	1.51751	2.26006	0.611	0.684	<a href='http://www.genecards.org/cgi-bin/carddisp.pl?gene=RORA' rel='noopener noreferrer' target='_blank'>RORA</a>
FV5	TGFB3	-0.373029	3.74844e-38	0.665965	1.15754	0.338	0.48	<a href='http://www.genecards.org/cgi-bin/carddisp.pl?gene=TGFB3' rel='noopener noreferrer' target='_blank'>TGFB3</a>
FV5	TMCC3	-0.375888	3.28013e-35	1.09194	1.71458	0.498	0.598	<a href='http://www.genecards.org/cgi-bin/carddisp.pl?gene=TMCC3' rel='noopener noreferrer' target='_blank'>TMCC3</a>
FV5	CTNNB1	-0.377203	2.01737e-49	1.90666	2.77524	0.709	0.77	<a href='http://www.genecards.org/cgi-bin/carddisp.pl?gene=CTNNB1' rel='noopener noreferrer' target='_blank'>CTNNB1</a>
FV5	CXCL16	-0.380152	8.18818e-46	0.464569	0.906106	0.277	0.436	<a href='http://www.genecards.org/cgi-bin/carddisp.pl?gene=CXCL16' rel='noopener noreferrer' target='_blank'>CXCL16</a>
FV5	PLSCR2	-0.381294	4.78993e-53	0.130964	0.473092	0.091	0.248	<a href='http://www.genecards.org/cgi-bin/carddisp.pl?gene=PLSCR2' rel='noopener noreferrer' target='_blank'>PLSCR2</a>
FV5	SEC62	-0.381685	3.63896e-74	4.20963	5.78743	0.874	0.919	<a href='http://www.genecards.org/cgi-bin/carddisp.pl?gene=SEC62' rel='noopener noreferrer' target='_blank'>SEC62</a>
FV5	AUTS2	-0.383239	2.51482e-34	0.944702	1.53641	0.473	0.579	<a href='http://www.genecards.org/cgi-bin/carddisp.pl?gene=AUTS2' rel='noopener noreferrer' target='_blank'>AUTS2</a>
FV5	GFRA2	-0.384282	3.48851e-27	0.293261	0.687976	0.132	0.247	<a href='http://www.genecards.org/cgi-bin/carddisp.pl?gene=GFRA2' rel='noopener noreferrer' target='_blank'>GFRA2</a>
FV5	ANK	-0.385957	1.23108e-40	0.307731	0.708846	0.21	0.351	<a href='http://www.genecards.org/cgi-bin/carddisp.pl?gene=ANK' rel='noopener noreferrer' target='_blank'>ANK</a>
FV5	CCDC80	-0.38669	8.12963e-43	5.68804	7.74388	0.827	0.871	<a href='http://www.genecards.org/cgi-bin/carddisp.pl?gene=CCDC80' rel='noopener noreferrer' target='_blank'>CCDC80</a>
FV5	COL1A2	-0.388208	2.42295e-31	58.8481	77.3272	0.995	0.991	<a href='http://www.genecards.org/cgi-bin/carddisp.pl?gene=COL1A2' rel='noopener noreferrer' target='_blank'>COL1A2</a>
FV5	IGSF3	-0.388536	1.28234e-52	0.756228	1.29901	0.393	0.551	<a href='http://www.genecards.org/cgi-bin/carddisp.pl?gene=IGSF3' rel='noopener noreferrer' target='_blank'>IGSF3</a>
FV5	FOXC1	-0.391561	8.92651e-37	0.690986	1.21826	0.373	0.499	<a href='http://www.genecards.org/cgi-bin/carddisp.pl?gene=FOXC1' rel='noopener noreferrer' target='_blank'>FOXC1</a>
FV5	TMEM64	-0.392852	4.13607e-31	0.540289	1.02238	0.334	0.449	<a href='http://www.genecards.org/cgi-bin/carddisp.pl?gene=TMEM64' rel='noopener noreferrer' target='_blank'>TMEM64</a>
FV5	MYL12A	-0.395062	9.36561e-64	5.39954	7.4154	0.887	0.92	<a href='http://www.genecards.org/cgi-bin/carddisp.pl?gene=MYL12A' rel='noopener noreferrer' target='_blank'>MYL12A</a>
FV5	EMP2	-0.396004	1.6139e-41	1.06644	1.71914	0.521	0.625	<a href='http://www.genecards.org/cgi-bin/carddisp.pl?gene=EMP2' rel='noopener noreferrer' target='_blank'>EMP2</a>
FV5	SOD3	-0.396931	1.59895e-44	5.44543	7.48672	0.854	0.885	<a href='http://www.genecards.org/cgi-bin/carddisp.pl?gene=SOD3' rel='noopener noreferrer' target='_blank'>SOD3</a>
FV5	SLC38A2	-0.397231	3.70028e-49	2.46598	3.56462	0.724	0.801	<a href='http://www.genecards.org/cgi-bin/carddisp.pl?gene=SLC38A2' rel='noopener noreferrer' target='_blank'>SLC38A2</a>
FV5	KAZALD1	-0.397675	9.79482e-50	0.744481	1.29815	0.358	0.52	<a href='http://www.genecards.org/cgi-bin/carddisp.pl?gene=KAZALD1' rel='noopener noreferrer' target='_blank'>KAZALD1</a>
FV5	SVIL	-0.398328	1.20702e-34	2.14349	3.14305	0.7	0.753	<a href='http://www.genecards.org/cgi-bin/carddisp.pl?gene=SVIL' rel='noopener noreferrer' target='_blank'>SVIL</a>
FV5	SOCS2	-0.400137	1.67939e-52	0.327428	0.751718	0.182	0.353	<a href='http://www.genecards.org/cgi-bin/carddisp.pl?gene=SOCS2' rel='noopener noreferrer' target='_blank'>SOCS2</a>
FV5	GUCY1A3	-0.402474	4.13337e-57	0.117874	0.477575	0.078	0.239	<a href='http://www.genecards.org/cgi-bin/carddisp.pl?gene=GUCY1A3' rel='noopener noreferrer' target='_blank'>GUCY1A3</a>
FV5	VCAM1	-0.402491	3.41619e-28	1.23186	1.95005	0.436	0.552	<a href='http://www.genecards.org/cgi-bin/carddisp.pl?gene=VCAM1' rel='noopener noreferrer' target='_blank'>VCAM1</a>
FV5	C1QTNF2	-0.403103	1.17152e-43	1.53025	2.34587	0.582	0.678	<a href='http://www.genecards.org/cgi-bin/carddisp.pl?gene=C1QTNF2' rel='noopener noreferrer' target='_blank'>C1QTNF2</a>
FV5	SDC1	-0.403648	2.46088e-58	0.278548	0.691327	0.18	0.357	<a href='http://www.genecards.org/cgi-bin/carddisp.pl?gene=SDC1' rel='noopener noreferrer' target='_blank'>SDC1</a>
FV5	FOXS1	-0.404831	1.48313e-73	0.129934	0.495958	0.081	0.271	<a href='http://www.genecards.org/cgi-bin/carddisp.pl?gene=FOXS1' rel='noopener noreferrer' target='_blank'>FOXS1</a>
FV5	TMEM176B	-0.41057	5.0365e-55	1.33953	2.10973	0.315	0.524	<a href='http://www.genecards.org/cgi-bin/carddisp.pl?gene=TMEM176B' rel='noopener noreferrer' target='_blank'>TMEM176B</a>
FV5	LMOD1	-0.412225	1.01175e-55	0.299786	0.729673	0.172	0.348	<a href='http://www.genecards.org/cgi-bin/carddisp.pl?gene=LMOD1' rel='noopener noreferrer' target='_blank'>LMOD1</a>
FV5	CDH11	-0.415418	1.05564e-37	0.94362	1.59218	0.373	0.511	<a href='http://www.genecards.org/cgi-bin/carddisp.pl?gene=CDH11' rel='noopener noreferrer' target='_blank'>CDH11</a>
FV5	TMEM119	-0.416282	1.51364e-50	0.886842	1.51796	0.422	0.575	<a href='http://www.genecards.org/cgi-bin/carddisp.pl?gene=TMEM119' rel='noopener noreferrer' target='_blank'>TMEM119</a>
FV5	ANGPTL7	-0.41689	0.733332	0.790423	1.3903	0.167	0.199	<a href='http://www.genecards.org/cgi-bin/carddisp.pl?gene=ANGPTL7' rel='noopener noreferrer' target='_blank'>ANGPTL7</a>
FV5	TPM2	-0.417137	1.0134e-50	0.748565	1.33482	0.361	0.519	<a href='http://www.genecards.org/cgi-bin/carddisp.pl?gene=TPM2' rel='noopener noreferrer' target='_blank'>TPM2</a>
FV5	MYO1D	-0.420819	1.68484e-74	0.24692	0.669236	0.169	0.377	<a href='http://www.genecards.org/cgi-bin/carddisp.pl?gene=MYO1D' rel='noopener noreferrer' target='_blank'>MYO1D</a>
FV5	SLC7A2	-0.422148	1.05585e-49	0.414951	0.895923	0.221	0.392	<a href='http://www.genecards.org/cgi-bin/carddisp.pl?gene=SLC7A2' rel='noopener noreferrer' target='_blank'>SLC7A2</a>
FV5	COL4A1	-0.423076	2.30973e-43	3.1014	4.49908	0.709	0.784	<a href='http://www.genecards.org/cgi-bin/carddisp.pl?gene=COL4A1' rel='noopener noreferrer' target='_blank'>COL4A1</a>
FV5	MEF2C	-0.426715	1.41566e-44	0.798315	1.41724	0.387	0.529	<a href='http://www.genecards.org/cgi-bin/carddisp.pl?gene=MEF2C' rel='noopener noreferrer' target='_blank'>MEF2C</a>
FV5	CLEC11A	-0.430306	2.63279e-56	1.46426	2.32064	0.464	0.644	<a href='http://www.genecards.org/cgi-bin/carddisp.pl?gene=CLEC11A' rel='noopener noreferrer' target='_blank'>CLEC11A</a>
FV5	HERPUD1	-0.433295	5.13241e-44	1.96615	3.00524	0.672	0.755	<a href='http://www.genecards.org/cgi-bin/carddisp.pl?gene=HERPUD1' rel='noopener noreferrer' target='_blank'>HERPUD1</a>
FV5	CRYAB	-0.433428	2.70403e-28	2.68055	3.97036	0.695	0.781	<a href='http://www.genecards.org/cgi-bin/carddisp.pl?gene=CRYAB' rel='noopener noreferrer' target='_blank'>CRYAB</a>
FV5	LMO4	-0.434116	1.30693e-34	2.8065	4.14289	0.737	0.788	<a href='http://www.genecards.org/cgi-bin/carddisp.pl?gene=LMO4' rel='noopener noreferrer' target='_blank'>LMO4</a>
FV5	LMCD1	-0.434891	1.04032e-56	0.0961755	0.481819	0.059	0.212	<a href='http://www.genecards.org/cgi-bin/carddisp.pl?gene=LMCD1' rel='noopener noreferrer' target='_blank'>LMCD1</a>
FV5	SPRY1	-0.440683	7.34713e-58	0.629815	1.21206	0.26	0.45	<a href='http://www.genecards.org/cgi-bin/carddisp.pl?gene=SPRY1' rel='noopener noreferrer' target='_blank'>SPRY1</a>
FV5	FMO2	-0.445764	1.32384e-62	10.4223	14.5576	0.798	0.902	<a href='http://www.genecards.org/cgi-bin/carddisp.pl?gene=FMO2' rel='noopener noreferrer' target='_blank'>FMO2</a>
FV5	PTMA	-0.449156	5.30083e-129	13.6435	18.992	0.958	0.98	<a href='http://www.genecards.org/cgi-bin/carddisp.pl?gene=PTMA' rel='noopener noreferrer' target='_blank'>PTMA</a>
FV5	ZBTB38	-0.451127	1.54493e-64	1.16057	1.95373	0.544	0.668	<a href='http://www.genecards.org/cgi-bin/carddisp.pl?gene=ZBTB38' rel='noopener noreferrer' target='_blank'>ZBTB38</a>
FV5	MARK1	-0.454171	3.99873e-60	0.234912	0.691824	0.154	0.329	<a href='http://www.genecards.org/cgi-bin/carddisp.pl?gene=MARK1' rel='noopener noreferrer' target='_blank'>MARK1</a>
FV5	S100A4	-0.454519	1.11635e-26	2.17381	3.34915	0.421	0.535	<a href='http://www.genecards.org/cgi-bin/carddisp.pl?gene=S100A4' rel='noopener noreferrer' target='_blank'>S100A4</a>
FV5	VSTM4	-0.454736	1.18767e-78	0.188909	0.629438	0.138	0.345	<a href='http://www.genecards.org/cgi-bin/carddisp.pl?gene=VSTM4' rel='noopener noreferrer' target='_blank'>VSTM4</a>
FV5	TRIB2	-0.469323	2.40405e-65	0.334165	0.847097	0.18	0.372	<a href='http://www.genecards.org/cgi-bin/carddisp.pl?gene=TRIB2' rel='noopener noreferrer' target='_blank'>TRIB2</a>
FV5	ACTA2	-0.470954	9.20881e-64	3.62144	5.40543	0.734	0.82	<a href='http://www.genecards.org/cgi-bin/carddisp.pl?gene=ACTA2' rel='noopener noreferrer' target='_blank'>ACTA2</a>
FV5	SGCD	-0.471598	1.14326e-70	0.696663	1.35267	0.344	0.533	<a href='http://www.genecards.org/cgi-bin/carddisp.pl?gene=SGCD' rel='noopener noreferrer' target='_blank'>SGCD</a>
FV5	WWTR1	-0.472427	3.06962e-59	0.9033	1.64072	0.474	0.608	<a href='http://www.genecards.org/cgi-bin/carddisp.pl?gene=WWTR1' rel='noopener noreferrer' target='_blank'>WWTR1</a>
FV5	ITGBL1	-0.474889	2.29844e-52	3.64829	5.46025	0.738	0.814	<a href='http://www.genecards.org/cgi-bin/carddisp.pl?gene=ITGBL1' rel='noopener noreferrer' target='_blank'>ITGBL1</a>
FV5	SERPINE1	-0.478022	7.65664e-38	0.57351	1.19164	0.22	0.37	<a href='http://www.genecards.org/cgi-bin/carddisp.pl?gene=SERPINE1' rel='noopener noreferrer' target='_blank'>SERPINE1</a>
FV5	BMYC	-0.481842	2.36036e-35	0.945326	1.7167	0.453	0.554	<a href='http://www.genecards.org/cgi-bin/carddisp.pl?gene=BMYC' rel='noopener noreferrer' target='_blank'>BMYC</a>
FV5	PAX1	-0.483871	1.40916e-47	0.371005	0.917339	0.144	0.305	<a href='http://www.genecards.org/cgi-bin/carddisp.pl?gene=PAX1' rel='noopener noreferrer' target='_blank'>PAX1</a>
FV5	SLC29A1	-0.485357	5.0062e-43	0.887592	1.6425	0.455	0.57	<a href='http://www.genecards.org/cgi-bin/carddisp.pl?gene=SLC29A1' rel='noopener noreferrer' target='_blank'>SLC29A1</a>
FV5	PTPRD	-0.487269	1.57101e-56	0.55122	1.17448	0.275	0.451	<a href='http://www.genecards.org/cgi-bin/carddisp.pl?gene=PTPRD' rel='noopener noreferrer' target='_blank'>PTPRD</a>
FV5	MYL9	-0.4938	4.40305e-47	1.23088	2.1414	0.482	0.613	<a href='http://www.genecards.org/cgi-bin/carddisp.pl?gene=MYL9' rel='noopener noreferrer' target='_blank'>MYL9</a>
FV5	FGL2	-0.494517	2.10548e-101	1.7927	2.93449	0.431	0.667	<a href='http://www.genecards.org/cgi-bin/carddisp.pl?gene=FGL2' rel='noopener noreferrer' target='_blank'>FGL2</a>
FV5	FHL1	-0.502571	2.53287e-63	3.73771	5.71209	0.812	0.849	<a href='http://www.genecards.org/cgi-bin/carddisp.pl?gene=FHL1' rel='noopener noreferrer' target='_blank'>FHL1</a>
FV5	COL4A2	-0.502854	4.61065e-58	1.43406	2.44909	0.513	0.657	<a href='http://www.genecards.org/cgi-bin/carddisp.pl?gene=COL4A2' rel='noopener noreferrer' target='_blank'>COL4A2</a>
FV5	COL6A3	-0.503986	8.81067e-49	3.37528	5.20471	0.703	0.792	<a href='http://www.genecards.org/cgi-bin/carddisp.pl?gene=COL6A3' rel='noopener noreferrer' target='_blank'>COL6A3</a>
FV5	LHFP	-0.504246	1.15715e-65	2.80006	4.38994	0.786	0.823	<a href='http://www.genecards.org/cgi-bin/carddisp.pl?gene=LHFP' rel='noopener noreferrer' target='_blank'>LHFP</a>
FV5	RASL11B	-0.50582	1.57696e-82	0.295243	0.839155	0.174	0.392	<a href='http://www.genecards.org/cgi-bin/carddisp.pl?gene=RASL11B' rel='noopener noreferrer' target='_blank'>RASL11B</a>
FV5	ITM2C	-0.508128	2.76903e-102	2.30483	3.70014	0.757	0.833	<a href='http://www.genecards.org/cgi-bin/carddisp.pl?gene=ITM2C' rel='noopener noreferrer' target='_blank'>ITM2C</a>
FV5	DKK3	-0.51247	1.65623e-82	1.98987	3.26502	0.601	0.761	<a href='http://www.genecards.org/cgi-bin/carddisp.pl?gene=DKK3' rel='noopener noreferrer' target='_blank'>DKK3</a>
FV5	TGFBI	-0.51308	7.87603e-52	5.76502	8.65432	0.682	0.79	<a href='http://www.genecards.org/cgi-bin/carddisp.pl?gene=TGFBI' rel='noopener noreferrer' target='_blank'>TGFBI</a>
FV5	SCARF2	-0.521714	5.05919e-83	0.722152	1.47242	0.373	0.581	<a href='http://www.genecards.org/cgi-bin/carddisp.pl?gene=SCARF2' rel='noopener noreferrer' target='_blank'>SCARF2</a>
FV5	CCND2	-0.522805	4.82695e-67	2.17635	3.56361	0.645	0.753	<a href='http://www.genecards.org/cgi-bin/carddisp.pl?gene=CCND2' rel='noopener noreferrer' target='_blank'>CCND2</a>
FV5	TSC22D1	-0.52354	1.0457e-42	0.966853	1.82731	0.461	0.573	<a href='http://www.genecards.org/cgi-bin/carddisp.pl?gene=TSC22D1' rel='noopener noreferrer' target='_blank'>TSC22D1</a>
FV5	STK17B	-0.5312	1.48162e-66	0.433601	1.07174	0.224	0.425	<a href='http://www.genecards.org/cgi-bin/carddisp.pl?gene=STK17B' rel='noopener noreferrer' target='_blank'>STK17B</a>
FV5	TCF4	-0.535222	3.21296e-118	3.64916	5.73739	0.817	0.887	<a href='http://www.genecards.org/cgi-bin/carddisp.pl?gene=TCF4' rel='noopener noreferrer' target='_blank'>TCF4</a>
FV5	NDRG2	-0.536574	2.69059e-80	0.819915	1.63983	0.371	0.578	<a href='http://www.genecards.org/cgi-bin/carddisp.pl?gene=NDRG2' rel='noopener noreferrer' target='_blank'>NDRG2</a>
FV5	CP	-0.54607	3.12538e-60	2.45056	4.03817	0.506	0.66	<a href='http://www.genecards.org/cgi-bin/carddisp.pl?gene=CP' rel='noopener noreferrer' target='_blank'>CP</a>
FV5	WISP1	-0.558514	2.24739e-88	0.235573	0.819692	0.135	0.36	<a href='http://www.genecards.org/cgi-bin/carddisp.pl?gene=WISP1' rel='noopener noreferrer' target='_blank'>WISP1</a>
FV5	ART4	-0.563385	1.43355e-94	0.37805	1.03639	0.171	0.42	<a href='http://www.genecards.org/cgi-bin/carddisp.pl?gene=ART4' rel='noopener noreferrer' target='_blank'>ART4</a>
FV5	PHEX	-0.571328	9.1369e-69	0.106634	0.644338	0.039	0.206	<a href='http://www.genecards.org/cgi-bin/carddisp.pl?gene=PHEX' rel='noopener noreferrer' target='_blank'>PHEX</a>
FV5	ADAMTSL2	-0.57149	7.12049e-64	0.349722	1.00576	0.147	0.338	<a href='http://www.genecards.org/cgi-bin/carddisp.pl?gene=ADAMTSL2' rel='noopener noreferrer' target='_blank'>ADAMTSL2</a>
FV5	PRELP	-0.572143	1.061e-86	3.36814	5.49424	0.77	0.851	<a href='http://www.genecards.org/cgi-bin/carddisp.pl?gene=PRELP' rel='noopener noreferrer' target='_blank'>PRELP</a>
FV5	ADCY7	-0.577244	1.10907e-73	0.504288	1.24439	0.288	0.479	<a href='http://www.genecards.org/cgi-bin/carddisp.pl?gene=ADCY7' rel='noopener noreferrer' target='_blank'>ADCY7</a>
FV5	COL4A4	-0.577916	6.68935e-77	1.1226	2.16839	0.42	0.614	<a href='http://www.genecards.org/cgi-bin/carddisp.pl?gene=COL4A4' rel='noopener noreferrer' target='_blank'>COL4A4</a>
FV5	HSPA1A	-0.578446	2.47986e-31	1.66895	2.98538	0.484	0.582	<a href='http://www.genecards.org/cgi-bin/carddisp.pl?gene=HSPA1A' rel='noopener noreferrer' target='_blank'>HSPA1A</a>
FV5	TMEM204	-0.580185	5.45545e-102	0.432893	1.14223	0.216	0.473	<a href='http://www.genecards.org/cgi-bin/carddisp.pl?gene=TMEM204' rel='noopener noreferrer' target='_blank'>TMEM204</a>
FV5	COL4A3	-0.580474	5.95397e-85	0.33116	0.990536	0.175	0.395	<a href='http://www.genecards.org/cgi-bin/carddisp.pl?gene=COL4A3' rel='noopener noreferrer' target='_blank'>COL4A3</a>
FV5	CLEC14A	-0.583649	4.19956e-104	0.184122	0.774566	0.116	0.361	<a href='http://www.genecards.org/cgi-bin/carddisp.pl?gene=CLEC14A' rel='noopener noreferrer' target='_blank'>CLEC14A</a>
FV5	ATP1A2	-0.584427	1.90722e-112	1.10094	2.15024	0.372	0.646	<a href='http://www.genecards.org/cgi-bin/carddisp.pl?gene=ATP1A2' rel='noopener noreferrer' target='_blank'>ATP1A2</a>
FV5	NTRK3	-0.586399	4.11394e-70	0.829853	1.74751	0.355	0.541	<a href='http://www.genecards.org/cgi-bin/carddisp.pl?gene=NTRK3' rel='noopener noreferrer' target='_blank'>NTRK3</a>
FV5	CDC42EP3	-0.593226	9.1831e-88	0.572925	1.37294	0.283	0.508	<a href='http://www.genecards.org/cgi-bin/carddisp.pl?gene=CDC42EP3' rel='noopener noreferrer' target='_blank'>CDC42EP3</a>
FV5	TAGLN	-0.596038	1.55417e-23	2.2261	3.87644	0.548	0.62	<a href='http://www.genecards.org/cgi-bin/carddisp.pl?gene=TAGLN' rel='noopener noreferrer' target='_blank'>TAGLN</a>
FV5	SYNPO	-0.606522	1.04826e-102	0.355259	1.0635	0.225	0.466	<a href='http://www.genecards.org/cgi-bin/carddisp.pl?gene=SYNPO' rel='noopener noreferrer' target='_blank'>SYNPO</a>
FV5	LOX	-0.608677	1.86004e-66	1.90987	3.43715	0.467	0.647	<a href='http://www.genecards.org/cgi-bin/carddisp.pl?gene=LOX' rel='noopener noreferrer' target='_blank'>LOX</a>
FV5	RBP1	-0.611133	1.1241e-112	6.23687	10.054	0.856	0.924	<a href='http://www.genecards.org/cgi-bin/carddisp.pl?gene=RBP1' rel='noopener noreferrer' target='_blank'>RBP1</a>
FV5	PLOD2	-0.611145	1.25884e-72	1.53386	2.87039	0.539	0.68	<a href='http://www.genecards.org/cgi-bin/carddisp.pl?gene=PLOD2' rel='noopener noreferrer' target='_blank'>PLOD2</a>
FV5	EVA1B	-0.613806	1.98518e-104	0.914379	1.92956	0.451	0.652	<a href='http://www.genecards.org/cgi-bin/carddisp.pl?gene=EVA1B' rel='noopener noreferrer' target='_blank'>EVA1B</a>
FV5	ANGPT2	-0.61396	2.38802e-85	0.192186	0.824586	0.102	0.316	<a href='http://www.genecards.org/cgi-bin/carddisp.pl?gene=ANGPT2' rel='noopener noreferrer' target='_blank'>ANGPT2</a>
FV5	ABI3BP	-0.61798	4.21317e-132	4.90605	8.06417	0.826	0.898	<a href='http://www.genecards.org/cgi-bin/carddisp.pl?gene=ABI3BP' rel='noopener noreferrer' target='_blank'>ABI3BP</a>
FV5	PCDH7	-0.619269	5.90916e-85	1.30328	2.53807	0.5	0.674	<a href='http://www.genecards.org/cgi-bin/carddisp.pl?gene=PCDH7' rel='noopener noreferrer' target='_blank'>PCDH7</a>
FV5	PDGFRB	-0.622432	1.30577e-110	1.31129	2.55816	0.545	0.717	<a href='http://www.genecards.org/cgi-bin/carddisp.pl?gene=PDGFRB' rel='noopener noreferrer' target='_blank'>PDGFRB</a>
FV5	PLPP1	-0.623832	9.01277e-118	1.31128	2.56159	0.527	0.73	<a href='http://www.genecards.org/cgi-bin/carddisp.pl?gene=PLPP1' rel='noopener noreferrer' target='_blank'>PLPP1</a>
FV5	CFH	-0.625718	1.30625e-149	25.5602	39.9819	0.959	0.977	<a href='http://www.genecards.org/cgi-bin/carddisp.pl?gene=CFH' rel='noopener noreferrer' target='_blank'>CFH</a>
FV5	MXRA7	-0.628864	8.90674e-137	2.25948	4.04029	0.724	0.829	<a href='http://www.genecards.org/cgi-bin/carddisp.pl?gene=MXRA7' rel='noopener noreferrer' target='_blank'>MXRA7</a>
FV5	FAM198B	-0.636579	1.87055e-122	1.47309	2.84477	0.512	0.736	<a href='http://www.genecards.org/cgi-bin/carddisp.pl?gene=FAM198B' rel='noopener noreferrer' target='_blank'>FAM198B</a>
FV5	COL1A1	-0.640254	6.38758e-79	43.3012	68.048	0.978	0.982	<a href='http://www.genecards.org/cgi-bin/carddisp.pl?gene=COL1A1' rel='noopener noreferrer' target='_blank'>COL1A1</a>
FV5	CTSH	-0.646959	4.50631e-115	1.84254	3.45102	0.559	0.754	<a href='http://www.genecards.org/cgi-bin/carddisp.pl?gene=CTSH' rel='noopener noreferrer' target='_blank'>CTSH</a>
FV5	GADD45B	-0.648201	1.93891e-89	1.0869	2.27061	0.391	0.605	<a href='http://www.genecards.org/cgi-bin/carddisp.pl?gene=GADD45B' rel='noopener noreferrer' target='_blank'>GADD45B</a>
FV5	SPARC	-0.650369	2.16944e-122	61.4894	97.0814	0.989	0.997	<a href='http://www.genecards.org/cgi-bin/carddisp.pl?gene=SPARC' rel='noopener noreferrer' target='_blank'>SPARC</a>
FV5	MATN2	-0.652838	3.11627e-91	0.745107	1.74376	0.324	0.543	<a href='http://www.genecards.org/cgi-bin/carddisp.pl?gene=MATN2' rel='noopener noreferrer' target='_blank'>MATN2</a>
FV5	SLC6A6	-0.653542	3.93662e-51	1.46276	2.87398	0.442	0.58	<a href='http://www.genecards.org/cgi-bin/carddisp.pl?gene=SLC6A6' rel='noopener noreferrer' target='_blank'>SLC6A6</a>
FV5	NTF3	-0.660478	1.15865e-119	0.445026	1.28402	0.201	0.481	<a href='http://www.genecards.org/cgi-bin/carddisp.pl?gene=NTF3' rel='noopener noreferrer' target='_blank'>NTF3</a>
FV5	NDUFA4L2	-0.666104	6.09754e-100	0.877752	1.97958	0.314	0.568	<a href='http://www.genecards.org/cgi-bin/carddisp.pl?gene=NDUFA4L2' rel='noopener noreferrer' target='_blank'>NDUFA4L2</a>
FV5	CPED1	-0.667057	1.32735e-152	3.4269	6.02918	0.8	0.889	<a href='http://www.genecards.org/cgi-bin/carddisp.pl?gene=CPED1' rel='noopener noreferrer' target='_blank'>CPED1</a>
FV5	PRSS12	-0.671476	5.03305e-81	0.23532	0.967495	0.147	0.36	<a href='http://www.genecards.org/cgi-bin/carddisp.pl?gene=PRSS12' rel='noopener noreferrer' target='_blank'>PRSS12</a>
FV5	F2R	-0.674332	1.43924e-89	0.341909	1.1415	0.173	0.399	<a href='http://www.genecards.org/cgi-bin/carddisp.pl?gene=F2R' rel='noopener noreferrer' target='_blank'>F2R</a>
FV5	EPHA3	-0.687265	2.70562e-106	1.31877	2.73374	0.514	0.694	<a href='http://www.genecards.org/cgi-bin/carddisp.pl?gene=EPHA3' rel='noopener noreferrer' target='_blank'>EPHA3</a>
FV5	GM26771	-0.716565	3.81356e-31	0.618825	1.66016	0.215	0.335	<a href='http://www.genecards.org/cgi-bin/carddisp.pl?gene=GM26771' rel='noopener noreferrer' target='_blank'>GM26771</a>
FV5	TNFRSF11B	-0.716668	2.92778e-12	0.229577	1.02066	0.12	0.187	<a href='http://www.genecards.org/cgi-bin/carddisp.pl?gene=TNFRSF11B' rel='noopener noreferrer' target='_blank'>TNFRSF11B</a>
FV5	COL4A6	-0.71896	7.2306e-153	0.344856	1.21363	0.178	0.494	<a href='http://www.genecards.org/cgi-bin/carddisp.pl?gene=COL4A6' rel='noopener noreferrer' target='_blank'>COL4A6</a>
FV5	MDK	-0.725997	1.532e-122	0.984682	2.28275	0.308	0.597	<a href='http://www.genecards.org/cgi-bin/carddisp.pl?gene=MDK' rel='noopener noreferrer' target='_blank'>MDK</a>
FV5	F3	-0.729092	2.07551e-101	6.44573	11.342	0.649	0.834	<a href='http://www.genecards.org/cgi-bin/carddisp.pl?gene=F3' rel='noopener noreferrer' target='_blank'>F3</a>
FV5	BGN	-0.743633	2.23245e-284	26.5345	45.1035	0.965	0.992	<a href='http://www.genecards.org/cgi-bin/carddisp.pl?gene=BGN' rel='noopener noreferrer' target='_blank'>BGN</a>
FV5	APOE	-0.744263	1.75508e-168	11.997	20.7715	0.692	0.912	<a href='http://www.genecards.org/cgi-bin/carddisp.pl?gene=APOE' rel='noopener noreferrer' target='_blank'>APOE</a>
FV5	HHIP	-0.745423	1.92939e-74	0.625464	1.72503	0.167	0.379	<a href='http://www.genecards.org/cgi-bin/carddisp.pl?gene=HHIP' rel='noopener noreferrer' target='_blank'>HHIP</a>
FV5	PLVAP	-0.746108	3.61055e-123	0.272607	1.13449	0.16	0.43	<a href='http://www.genecards.org/cgi-bin/carddisp.pl?gene=PLVAP' rel='noopener noreferrer' target='_blank'>PLVAP</a>
FV5	BMP4	-0.747727	2.73668e-91	0.892128	2.17716	0.325	0.55	<a href='http://www.genecards.org/cgi-bin/carddisp.pl?gene=BMP4' rel='noopener noreferrer' target='_blank'>BMP4</a>
FV5	HEYL	-0.748643	4.05681e-149	0.13061	0.899665	0.084	0.381	<a href='http://www.genecards.org/cgi-bin/carddisp.pl?gene=HEYL' rel='noopener noreferrer' target='_blank'>HEYL</a>
FV5	TIMP3	-0.749562	2.22615e-122	13.6455	23.6233	0.924	0.965	<a href='http://www.genecards.org/cgi-bin/carddisp.pl?gene=TIMP3' rel='noopener noreferrer' target='_blank'>TIMP3</a>
FV5	FBLN5	-0.753315	1.31221e-78	6.46149	11.5776	0.842	0.887	<a href='http://www.genecards.org/cgi-bin/carddisp.pl?gene=FBLN5' rel='noopener noreferrer' target='_blank'>FBLN5</a>
FV5	ACTN1	-0.754027	9.86549e-162	0.838347	2.10036	0.382	0.668	<a href='http://www.genecards.org/cgi-bin/carddisp.pl?gene=ACTN1' rel='noopener noreferrer' target='_blank'>ACTN1</a>
FV5	LBH	-0.771759	7.9302e-113	1.26477	2.86675	0.441	0.669	<a href='http://www.genecards.org/cgi-bin/carddisp.pl?gene=LBH' rel='noopener noreferrer' target='_blank'>LBH</a>
FV5	NUDT4	-0.772105	4.88541e-93	1.0059	2.4256	0.484	0.643	<a href='http://www.genecards.org/cgi-bin/carddisp.pl?gene=NUDT4' rel='noopener noreferrer' target='_blank'>NUDT4</a>
FV5	PEX5L	-0.773734	2.16993e-147	0.168684	0.998085	0.09	0.387	<a href='http://www.genecards.org/cgi-bin/carddisp.pl?gene=PEX5L' rel='noopener noreferrer' target='_blank'>PEX5L</a>
FV5	CPXM2	-0.778225	1.52245e-81	1.45093	3.20339	0.379	0.592	<a href='http://www.genecards.org/cgi-bin/carddisp.pl?gene=CPXM2' rel='noopener noreferrer' target='_blank'>CPXM2</a>
FV5	PMEPA1	-0.784105	1.25603e-226	7.26782	13.2374	0.883	0.951	<a href='http://www.genecards.org/cgi-bin/carddisp.pl?gene=PMEPA1' rel='noopener noreferrer' target='_blank'>PMEPA1</a>
FV5	IGFBP7	-0.790408	1.1172e-230	21.1584	37.3243	0.966	0.989	<a href='http://www.genecards.org/cgi-bin/carddisp.pl?gene=IGFBP7' rel='noopener noreferrer' target='_blank'>IGFBP7</a>
FV5	MYLK	-0.799109	7.28856e-141	0.324918	1.30539	0.16	0.452	<a href='http://www.genecards.org/cgi-bin/carddisp.pl?gene=MYLK' rel='noopener noreferrer' target='_blank'>MYLK</a>
FV5	MICAL2	-0.799878	1.39358e-132	0.938729	2.37524	0.362	0.63	<a href='http://www.genecards.org/cgi-bin/carddisp.pl?gene=MICAL2' rel='noopener noreferrer' target='_blank'>MICAL2</a>
FV5	FBLN7	-0.803359	8.14705e-90	1.59507	3.52881	0.347	0.58	<a href='http://www.genecards.org/cgi-bin/carddisp.pl?gene=FBLN7' rel='noopener noreferrer' target='_blank'>FBLN7</a>
FV5	FBLIM1	-0.815369	5.47692e-165	0.634058	1.87553	0.282	0.598	<a href='http://www.genecards.org/cgi-bin/carddisp.pl?gene=FBLIM1' rel='noopener noreferrer' target='_blank'>FBLIM1</a>
FV5	PDGFRL	-0.816643	2.89973e-158	1.78275	3.90126	0.448	0.747	<a href='http://www.genecards.org/cgi-bin/carddisp.pl?gene=PDGFRL' rel='noopener noreferrer' target='_blank'>PDGFRL</a>
FV5	LUM	-0.825321	5.42284e-145	11.7316	21.5596	0.892	0.921	<a href='http://www.genecards.org/cgi-bin/carddisp.pl?gene=LUM' rel='noopener noreferrer' target='_blank'>LUM</a>
FV5	NR2F2	-0.825899	4.2296e-140	3.83221	7.56576	0.674	0.843	<a href='http://www.genecards.org/cgi-bin/carddisp.pl?gene=NR2F2' rel='noopener noreferrer' target='_blank'>NR2F2</a>
FV5	RGS5	-0.839408	8.93048e-32	0.222245	1.18698	0.086	0.196	<a href='http://www.genecards.org/cgi-bin/carddisp.pl?gene=RGS5' rel='noopener noreferrer' target='_blank'>RGS5</a>
FV5	COL4A5	-0.842947	4.08562e-154	1.30011	3.12573	0.491	0.725	<a href='http://www.genecards.org/cgi-bin/carddisp.pl?gene=COL4A5' rel='noopener noreferrer' target='_blank'>COL4A5</a>
FV5	SERPINE2	-0.84388	9.56406e-29	0.781656	2.19784	0.273	0.385	<a href='http://www.genecards.org/cgi-bin/carddisp.pl?gene=SERPINE2' rel='noopener noreferrer' target='_blank'>SERPINE2</a>
FV5	LAMC3	-0.844033	1.03349e-131	0.0532642	0.890674	0.03	0.288	<a href='http://www.genecards.org/cgi-bin/carddisp.pl?gene=LAMC3' rel='noopener noreferrer' target='_blank'>LAMC3</a>
FV5	COLEC12	-0.870788	3.68829e-201	1.70341	3.94362	0.61	0.798	<a href='http://www.genecards.org/cgi-bin/carddisp.pl?gene=COLEC12' rel='noopener noreferrer' target='_blank'>COLEC12</a>
FV5	FIBIN	-0.880739	2.51961e-105	0.919165	2.53379	0.333	0.573	<a href='http://www.genecards.org/cgi-bin/carddisp.pl?gene=FIBIN' rel='noopener noreferrer' target='_blank'>FIBIN</a>
FV5	ITGA8	-0.904879	1.70533e-171	0.330608	1.49141	0.17	0.491	<a href='http://www.genecards.org/cgi-bin/carddisp.pl?gene=ITGA8' rel='noopener noreferrer' target='_blank'>ITGA8</a>
FV5	CPE	-0.91035	1.71863e-230	2.33483	5.26782	0.587	0.852	<a href='http://www.genecards.org/cgi-bin/carddisp.pl?gene=CPE' rel='noopener noreferrer' target='_blank'>CPE</a>
FV5	PAM	-0.914775	4.66893e-255	7.10558	14.2812	0.911	0.959	<a href='http://www.genecards.org/cgi-bin/carddisp.pl?gene=PAM' rel='noopener noreferrer' target='_blank'>PAM</a>
FV5	FRZB	-0.934183	4.95326e-133	0.0753866	1.05486	0.039	0.303	<a href='http://www.genecards.org/cgi-bin/carddisp.pl?gene=FRZB' rel='noopener noreferrer' target='_blank'>FRZB</a>
FV5	MMP3	-0.94546	2.98378e-26	4.50484	9.60123	0.287	0.41	<a href='http://www.genecards.org/cgi-bin/carddisp.pl?gene=MMP3' rel='noopener noreferrer' target='_blank'>MMP3</a>
FV5	G0S2	-0.946875	6.43372e-140	1.14152	3.12819	0.327	0.619	<a href='http://www.genecards.org/cgi-bin/carddisp.pl?gene=G0S2' rel='noopener noreferrer' target='_blank'>G0S2</a>
FV5	CRISPLD2	-0.966625	3.7801e-219	1.9149	4.69647	0.517	0.807	<a href='http://www.genecards.org/cgi-bin/carddisp.pl?gene=CRISPLD2' rel='noopener noreferrer' target='_blank'>CRISPLD2</a>
FV5	GXYLT2	-0.970204	4.13213e-143	2.33467	5.53302	0.643	0.794	<a href='http://www.genecards.org/cgi-bin/carddisp.pl?gene=GXYLT2' rel='noopener noreferrer' target='_blank'>GXYLT2</a>
FV5	FIGF	-0.970788	3.08707e-43	1.36097	3.62728	0.418	0.536	<a href='http://www.genecards.org/cgi-bin/carddisp.pl?gene=FIGF' rel='noopener noreferrer' target='_blank'>FIGF</a>
FV5	CST3	-0.986776	1.94182e-294	88.9241	177.207	0.991	0.998	<a href='http://www.genecards.org/cgi-bin/carddisp.pl?gene=CST3' rel='noopener noreferrer' target='_blank'>CST3</a>
FV5	HSD11B1	-1.00265	3.1037e-131	0.740861	2.48813	0.237	0.523	<a href='http://www.genecards.org/cgi-bin/carddisp.pl?gene=HSD11B1' rel='noopener noreferrer' target='_blank'>HSD11B1</a>
FV5	IGF1	-1.04097	3.72735e-152	3.64118	8.54975	0.603	0.797	<a href='http://www.genecards.org/cgi-bin/carddisp.pl?gene=IGF1' rel='noopener noreferrer' target='_blank'>IGF1</a>
FV5	COL15A1	-1.04629	5.82754e-177	1.62304	4.41715	0.371	0.689	<a href='http://www.genecards.org/cgi-bin/carddisp.pl?gene=COL15A1' rel='noopener noreferrer' target='_blank'>COL15A1</a>
FV5	LTBP2	-1.12671	8.89861e-161	0.462913	2.19441	0.141	0.461	<a href='http://www.genecards.org/cgi-bin/carddisp.pl?gene=LTBP2' rel='noopener noreferrer' target='_blank'>LTBP2</a>
FV5	CD200	-1.17063	2.57204e-301	2.9379	7.86459	0.661	0.875	<a href='http://www.genecards.org/cgi-bin/carddisp.pl?gene=CD200' rel='noopener noreferrer' target='_blank'>CD200</a>
FV5	SMOC1	-1.19359	1.02232e-237	0.322278	2.02433	0.138	0.538	<a href='http://www.genecards.org/cgi-bin/carddisp.pl?gene=SMOC1' rel='noopener noreferrer' target='_blank'>SMOC1</a>
FV5	DIO2	-1.23568	4.09187e-179	0.689862	2.97951	0.21	0.548	<a href='http://www.genecards.org/cgi-bin/carddisp.pl?gene=DIO2' rel='noopener noreferrer' target='_blank'>DIO2</a>
FV5	MFAP4	-1.27831	1.98089e-230	9.44917	24.345	0.64	0.88	<a href='http://www.genecards.org/cgi-bin/carddisp.pl?gene=MFAP4' rel='noopener noreferrer' target='_blank'>MFAP4</a>
FV5	SFRP2	-1.31888	1.0934e-52	8.27741	22.1445	0.575	0.671	<a href='http://www.genecards.org/cgi-bin/carddisp.pl?gene=SFRP2' rel='noopener noreferrer' target='_blank'>SFRP2</a>
FV5	TM4SF1	-1.34005	1.67129e-298	3.18834	9.60321	0.743	0.889	<a href='http://www.genecards.org/cgi-bin/carddisp.pl?gene=TM4SF1' rel='noopener noreferrer' target='_blank'>TM4SF1</a>
FV5	NUPR1	-1.41397	7.32048e-255	4.95526	14.869	0.845	0.925	<a href='http://www.genecards.org/cgi-bin/carddisp.pl?gene=NUPR1' rel='noopener noreferrer' target='_blank'>NUPR1</a>
FV5	CTGF	-1.51408	6.68017e-300	9.69904	29.5583	0.713	0.925	<a href='http://www.genecards.org/cgi-bin/carddisp.pl?gene=CTGF' rel='noopener noreferrer' target='_blank'>CTGF</a>
FV5	ELN	-1.56519	7.2388e-168	6.57641	21.4198	0.741	0.854	<a href='http://www.genecards.org/cgi-bin/carddisp.pl?gene=ELN' rel='noopener noreferrer' target='_blank'>ELN</a>
FV5	CYTL1	-1.57816	1.00333e-31	0.421853	3.24551	0.122	0.237	<a href='http://www.genecards.org/cgi-bin/carddisp.pl?gene=CYTL1' rel='noopener noreferrer' target='_blank'>CYTL1</a>
FV5	WISP2	-1.663	7.15807e-145	1.52371	6.99194	0.236	0.526	<a href='http://www.genecards.org/cgi-bin/carddisp.pl?gene=WISP2' rel='noopener noreferrer' target='_blank'>WISP2</a>
FV5	FMOD	-1.76049	3.00972e-296	0.996362	5.76393	0.22	0.657	<a href='http://www.genecards.org/cgi-bin/carddisp.pl?gene=FMOD' rel='noopener noreferrer' target='_blank'>FMOD</a>
FV5	MGP	-1.81524	0	62.4038	222.129	0.972	0.998	<a href='http://www.genecards.org/cgi-bin/carddisp.pl?gene=MGP' rel='noopener noreferrer' target='_blank'>MGP</a>
FV5	RBP4	-1.81615	0	2.97025	12.9808	0.435	0.804	<a href='http://www.genecards.org/cgi-bin/carddisp.pl?gene=RBP4' rel='noopener noreferrer' target='_blank'>RBP4</a>

## Sheet: FV8 vs FIBR. (FV0FV2FV5)
cluster	gene	avg_logFC	p_val_adj	exp_FV8	exp_FIBR	pct_FV8	pct_FIBR	GeneCardLink
FV8	ISG15	3.46483	0	14.4122	0.395878	0.889	0.164	<a href='http://www.genecards.org/cgi-bin/carddisp.pl?gene=ISG15' rel='noopener noreferrer' target='_blank'>ISG15</a>
FV8	IFIT3	3.36655	0	12.0836	0.268512	0.909	0.155	<a href='http://www.genecards.org/cgi-bin/carddisp.pl?gene=IFIT3' rel='noopener noreferrer' target='_blank'>IFIT3</a>
FV8	IFIT1	3.2263	0	9.73867	0.147461	0.827	0.065	<a href='http://www.genecards.org/cgi-bin/carddisp.pl?gene=IFIT1' rel='noopener noreferrer' target='_blank'>IFIT1</a>
FV8	IIGP1	2.56626	0	6.19266	0.214417	0.771	0.117	<a href='http://www.genecards.org/cgi-bin/carddisp.pl?gene=IIGP1' rel='noopener noreferrer' target='_blank'>IIGP1</a>
FV8	IFIT3B	2.19682	0	3.91995	0.0731266	0.713	0.052	<a href='http://www.genecards.org/cgi-bin/carddisp.pl?gene=IFIT3B' rel='noopener noreferrer' target='_blank'>IFIT3B</a>
FV8	BST2	1.95387	3.12396e-90	7.97242	1.31599	0.839	0.499	<a href='http://www.genecards.org/cgi-bin/carddisp.pl?gene=BST2' rel='noopener noreferrer' target='_blank'>BST2</a>
FV8	IFI27L2A	1.74428	5.23479e-32	7.73684	1.6078	0.51	0.243	<a href='http://www.genecards.org/cgi-bin/carddisp.pl?gene=IFI27L2A' rel='noopener noreferrer' target='_blank'>IFI27L2A</a>
FV8	OASL2	1.66877	1.97885e-233	2.8501	0.210939	0.704	0.13	<a href='http://www.genecards.org/cgi-bin/carddisp.pl?gene=OASL2' rel='noopener noreferrer' target='_blank'>OASL2</a>
FV8	LY6A	1.64716	2.33153e-23	23.1944	6.7245	0.742	0.574	<a href='http://www.genecards.org/cgi-bin/carddisp.pl?gene=LY6A' rel='noopener noreferrer' target='_blank'>LY6A</a>
FV8	RSAD2	1.61383	0	2.09469	0.011125	0.323	0.008	<a href='http://www.genecards.org/cgi-bin/carddisp.pl?gene=RSAD2' rel='noopener noreferrer' target='_blank'>RSAD2</a>
FV8	LY6E	1.59176	3.94532e-72	8.87075	2.27478	0.871	0.657	<a href='http://www.genecards.org/cgi-bin/carddisp.pl?gene=LY6E' rel='noopener noreferrer' target='_blank'>LY6E</a>
FV8	IRF7	1.54316	0	2.21692	0.103833	0.61	0.065	<a href='http://www.genecards.org/cgi-bin/carddisp.pl?gene=IRF7' rel='noopener noreferrer' target='_blank'>IRF7</a>
FV8	RTP4	1.41876	0	2.06427	0.146141	0.683	0.087	<a href='http://www.genecards.org/cgi-bin/carddisp.pl?gene=RTP4' rel='noopener noreferrer' target='_blank'>RTP4</a>
FV8	PHF11D	1.3833	7.93108e-132	2.35427	0.285834	0.672	0.192	<a href='http://www.genecards.org/cgi-bin/carddisp.pl?gene=PHF11D' rel='noopener noreferrer' target='_blank'>PHF11D</a>
FV8	GBP2	1.35213	1.96047e-41	2.55124	0.391068	0.525	0.242	<a href='http://www.genecards.org/cgi-bin/carddisp.pl?gene=GBP2' rel='noopener noreferrer' target='_blank'>GBP2</a>
FV8	F830016B08RIK	1.3332	0	1.64549	0.0499607	0.501	0.031	<a href='http://www.genecards.org/cgi-bin/carddisp.pl?gene=F830016B08RIK' rel='noopener noreferrer' target='_blank'>F830016B08RIK</a>
FV8	STAT1	1.2806	1.17103e-106	2.07772	0.266861	0.607	0.181	<a href='http://www.genecards.org/cgi-bin/carddisp.pl?gene=STAT1' rel='noopener noreferrer' target='_blank'>STAT1</a>
FV8	XAF1	1.26325	7.97437e-140	2.04311	0.267775	0.651	0.167	<a href='http://www.genecards.org/cgi-bin/carddisp.pl?gene=XAF1' rel='noopener noreferrer' target='_blank'>XAF1</a>
FV8	IFI203	1.24141	4.58873e-44	1.93225	0.240224	0.358	0.118	<a href='http://www.genecards.org/cgi-bin/carddisp.pl?gene=IFI203' rel='noopener noreferrer' target='_blank'>IFI203</a>
FV8	IFITM3	1.21564	5.60787e-84	43.0195	17.954	0.979	0.965	<a href='http://www.genecards.org/cgi-bin/carddisp.pl?gene=IFITM3' rel='noopener noreferrer' target='_blank'>IFITM3</a>
FV8	IRGM1	1.20901	8.28224e-117	1.91448	0.260707	0.622	0.174	<a href='http://www.genecards.org/cgi-bin/carddisp.pl?gene=IRGM1' rel='noopener noreferrer' target='_blank'>IRGM1</a>
FV8	GBP7	1.15595	1.38539e-90	1.9944	0.343795	0.625	0.214	<a href='http://www.genecards.org/cgi-bin/carddisp.pl?gene=GBP7' rel='noopener noreferrer' target='_blank'>GBP7</a>
FV8	RGS5	1.14831	6.02373e-09	3.42444	0.996101	0.317	0.178	<a href='http://www.genecards.org/cgi-bin/carddisp.pl?gene=RGS5' rel='noopener noreferrer' target='_blank'>RGS5</a>
FV8	TAGLN	1.14493	0.0124352	8.99326	3.51906	0.724	0.607	<a href='http://www.genecards.org/cgi-bin/carddisp.pl?gene=TAGLN' rel='noopener noreferrer' target='_blank'>TAGLN</a>
FV8	IFI47	1.13623	1.73977e-141	1.46137	0.119791	0.466	0.081	<a href='http://www.genecards.org/cgi-bin/carddisp.pl?gene=IFI47' rel='noopener noreferrer' target='_blank'>IFI47</a>
FV8	RNF213	1.09963	4.24987e-110	1.55704	0.193208	0.54	0.135	<a href='http://www.genecards.org/cgi-bin/carddisp.pl?gene=RNF213' rel='noopener noreferrer' target='_blank'>RNF213</a>
FV8	USP18	1.09154	2.34567e-251	1.26011	0.0605819	0.452	0.043	<a href='http://www.genecards.org/cgi-bin/carddisp.pl?gene=USP18' rel='noopener noreferrer' target='_blank'>USP18</a>
FV8	SPP1	1.08043	0.000102476	2.80569	0.799665	0.126	0.053	<a href='http://www.genecards.org/cgi-bin/carddisp.pl?gene=SPP1' rel='noopener noreferrer' target='_blank'>SPP1</a>
FV8	TRIM30A	1.07262	1.70061e-89	1.54191	0.208566	0.496	0.129	<a href='http://www.genecards.org/cgi-bin/carddisp.pl?gene=TRIM30A' rel='noopener noreferrer' target='_blank'>TRIM30A</a>
FV8	GM4951	1.0697	0	1.21775	0.0565772	0.481	0.038	<a href='http://www.genecards.org/cgi-bin/carddisp.pl?gene=GM4951' rel='noopener noreferrer' target='_blank'>GM4951</a>
FV8	GBP3	1.05173	4.69493e-224	1.23832	0.0797447	0.496	0.059	<a href='http://www.genecards.org/cgi-bin/carddisp.pl?gene=GBP3' rel='noopener noreferrer' target='_blank'>GBP3</a>
FV8	SERPINE2	1.03881	3.16052e-12	5.01726	1.92877	0.554	0.365	<a href='http://www.genecards.org/cgi-bin/carddisp.pl?gene=SERPINE2' rel='noopener noreferrer' target='_blank'>SERPINE2</a>
FV8	MNDAL	1.02811	3.45578e-38	1.58204	0.266108	0.384	0.142	<a href='http://www.genecards.org/cgi-bin/carddisp.pl?gene=MNDAL' rel='noopener noreferrer' target='_blank'>MNDAL</a>
FV8	SAMD9L	1.01397	3.25334e-55	2.37999	0.673709	0.695	0.36	<a href='http://www.genecards.org/cgi-bin/carddisp.pl?gene=SAMD9L' rel='noopener noreferrer' target='_blank'>SAMD9L</a>
FV8	CMPK2	1.0132	1.34309e-114	1.22381	0.101781	0.405	0.072	<a href='http://www.genecards.org/cgi-bin/carddisp.pl?gene=CMPK2' rel='noopener noreferrer' target='_blank'>CMPK2</a>
FV8	PARP14	1.00993	1.02492e-69	1.56929	0.275834	0.531	0.179	<a href='http://www.genecards.org/cgi-bin/carddisp.pl?gene=PARP14' rel='noopener noreferrer' target='_blank'>PARP14</a>
FV8	EIF2AK2	0.974943	8.54044e-79	1.49184	0.26775	0.554	0.183	<a href='http://www.genecards.org/cgi-bin/carddisp.pl?gene=EIF2AK2' rel='noopener noreferrer' target='_blank'>EIF2AK2</a>
FV8	IGTP	0.947319	1.19326e-130	1.1058	0.0920559	0.422	0.07	<a href='http://www.genecards.org/cgi-bin/carddisp.pl?gene=IGTP' rel='noopener noreferrer' target='_blank'>IGTP</a>
FV8	LGALS3BP	0.919929	1.41249e-41	2.17154	0.67627	0.633	0.337	<a href='http://www.genecards.org/cgi-bin/carddisp.pl?gene=LGALS3BP' rel='noopener noreferrer' target='_blank'>LGALS3BP</a>
FV8	IFIT2	0.9188	8.26908e-26	1.29457	0.21371	0.358	0.143	<a href='http://www.genecards.org/cgi-bin/carddisp.pl?gene=IFIT2' rel='noopener noreferrer' target='_blank'>IFIT2</a>
FV8	H2-T22	0.916522	2.37099e-27	2.28943	0.742691	0.639	0.414	<a href='http://www.genecards.org/cgi-bin/carddisp.pl?gene=H2-T22' rel='noopener noreferrer' target='_blank'>H2-T22</a>
FV8	IFI35	0.913908	1.83639e-61	1.61083	0.385687	0.607	0.25	<a href='http://www.genecards.org/cgi-bin/carddisp.pl?gene=IFI35' rel='noopener noreferrer' target='_blank'>IFI35</a>
FV8	DDX58	0.874858	1.4808e-54	1.42547	0.32263	0.54	0.217	<a href='http://www.genecards.org/cgi-bin/carddisp.pl?gene=DDX58' rel='noopener noreferrer' target='_blank'>DDX58</a>
FV8	PLAC8	0.864771	2.06864e-24	1.2813	0.252738	0.24	0.077	<a href='http://www.genecards.org/cgi-bin/carddisp.pl?gene=PLAC8' rel='noopener noreferrer' target='_blank'>PLAC8</a>
FV8	SP100	0.818525	4.84769e-50	1.2736	0.28918	0.475	0.174	<a href='http://www.genecards.org/cgi-bin/carddisp.pl?gene=SP100' rel='noopener noreferrer' target='_blank'>SP100</a>
FV8	IFIH1	0.809946	1.81281e-72	1.08055	0.186751	0.46	0.13	<a href='http://www.genecards.org/cgi-bin/carddisp.pl?gene=IFIH1' rel='noopener noreferrer' target='_blank'>IFIH1</a>
FV8	H2-T23	0.786197	1.54075e-28	2.83915	1.22621	0.73	0.522	<a href='http://www.genecards.org/cgi-bin/carddisp.pl?gene=H2-T23' rel='noopener noreferrer' target='_blank'>H2-T23</a>
FV8	ACTA2	0.75738	1	9.24329	5.05962	0.848	0.807	<a href='http://www.genecards.org/cgi-bin/carddisp.pl?gene=ACTA2' rel='noopener noreferrer' target='_blank'>ACTA2</a>
FV8	THBS1	0.744903	0.0019017	1.09468	0.249912	0.132	0.062	<a href='http://www.genecards.org/cgi-bin/carddisp.pl?gene=THBS1' rel='noopener noreferrer' target='_blank'>THBS1</a>
FV8	STAT2	0.743741	5.10622e-94	0.960092	0.170545	0.475	0.111	<a href='http://www.genecards.org/cgi-bin/carddisp.pl?gene=STAT2' rel='noopener noreferrer' target='_blank'>STAT2</a>
FV8	VCAM1	0.742413	1.40613e-09	3.69446	1.80606	0.657	0.533	<a href='http://www.genecards.org/cgi-bin/carddisp.pl?gene=VCAM1' rel='noopener noreferrer' target='_blank'>VCAM1</a>
FV8	IRF9	0.735962	4.28172e-62	1.11533	0.270079	0.522	0.175	<a href='http://www.genecards.org/cgi-bin/carddisp.pl?gene=IRF9' rel='noopener noreferrer' target='_blank'>IRF9</a>
FV8	IFI44	0.734465	7.25035e-267	0.679098	0.00920622	0.22	0.007	<a href='http://www.genecards.org/cgi-bin/carddisp.pl?gene=IFI44' rel='noopener noreferrer' target='_blank'>IFI44</a>
FV8	IRGM2	0.711481	1.04603e-94	0.813288	0.107362	0.393	0.079	<a href='http://www.genecards.org/cgi-bin/carddisp.pl?gene=IRGM2' rel='noopener noreferrer' target='_blank'>IRGM2</a>
FV8	PARP9	0.710523	4.02856e-55	0.941609	0.186515	0.425	0.136	<a href='http://www.genecards.org/cgi-bin/carddisp.pl?gene=PARP9' rel='noopener noreferrer' target='_blank'>PARP9</a>
FV8	PSMB8	0.708161	3.12012e-23	1.54343	0.556834	0.551	0.321	<a href='http://www.genecards.org/cgi-bin/carddisp.pl?gene=PSMB8' rel='noopener noreferrer' target='_blank'>PSMB8</a>
FV8	TOR3A	0.707302	1.69545e-48	1.05976	0.261529	0.49	0.184	<a href='http://www.genecards.org/cgi-bin/carddisp.pl?gene=TOR3A' rel='noopener noreferrer' target='_blank'>TOR3A</a>
FV8	HERC6	0.707179	9.19111e-67	0.933705	0.184426	0.434	0.121	<a href='http://www.genecards.org/cgi-bin/carddisp.pl?gene=HERC6' rel='noopener noreferrer' target='_blank'>HERC6</a>
FV8	POSTN	0.700551	1	2.74664	1.30545	0.305	0.228	<a href='http://www.genecards.org/cgi-bin/carddisp.pl?gene=POSTN' rel='noopener noreferrer' target='_blank'>POSTN</a>
FV8	H2-K1	0.690252	4.60004e-09	6.2475	3.4916	0.853	0.795	<a href='http://www.genecards.org/cgi-bin/carddisp.pl?gene=H2-K1' rel='noopener noreferrer' target='_blank'>H2-K1</a>
FV8	SLFN8	0.68527	1.4659e-158	0.696406	0.054977	0.361	0.042	<a href='http://www.genecards.org/cgi-bin/carddisp.pl?gene=SLFN8' rel='noopener noreferrer' target='_blank'>SLFN8</a>
FV8	LY6C1	0.665817	8.01734e-05	3.32104	1.72369	0.384	0.24	<a href='http://www.genecards.org/cgi-bin/carddisp.pl?gene=LY6C1' rel='noopener noreferrer' target='_blank'>LY6C1</a>
FV8	MT1	0.663948	0.0572909	13.5453	8.18024	0.818	0.775	<a href='http://www.genecards.org/cgi-bin/carddisp.pl?gene=MT1' rel='noopener noreferrer' target='_blank'>MT1</a>
FV8	TAP1	0.663357	5.73375e-79	0.836105	0.159331	0.452	0.116	<a href='http://www.genecards.org/cgi-bin/carddisp.pl?gene=TAP1' rel='noopener noreferrer' target='_blank'>TAP1</a>
FV8	ZBP1	0.645607	5.43977e-173	0.637926	0.0470015	0.346	0.035	<a href='http://www.genecards.org/cgi-bin/carddisp.pl?gene=ZBP1' rel='noopener noreferrer' target='_blank'>ZBP1</a>
FV8	APOD	0.624881	3.80411e-07	2.1439	1.03874	0.411	0.26	<a href='http://www.genecards.org/cgi-bin/carddisp.pl?gene=APOD' rel='noopener noreferrer' target='_blank'>APOD</a>
FV8	CLEC2D	0.616911	1.49024e-20	1.70989	0.767025	0.557	0.302	<a href='http://www.genecards.org/cgi-bin/carddisp.pl?gene=CLEC2D' rel='noopener noreferrer' target='_blank'>CLEC2D</a>
FV8	PSMB10	0.607075	1.70754e-18	1.38875	0.568279	0.551	0.345	<a href='http://www.genecards.org/cgi-bin/carddisp.pl?gene=PSMB10' rel='noopener noreferrer' target='_blank'>PSMB10</a>
FV8	TMEM176B	0.606955	3.61072e-11	3.51793	1.96639	0.68	0.491	<a href='http://www.genecards.org/cgi-bin/carddisp.pl?gene=TMEM176B' rel='noopener noreferrer' target='_blank'>TMEM176B</a>
FV8	B2M	0.600457	1.13952e-25	10.2233	6.40226	0.944	0.915	<a href='http://www.genecards.org/cgi-bin/carddisp.pl?gene=B2M' rel='noopener noreferrer' target='_blank'>B2M</a>
FV8	TNFRSF11B	0.597609	0.000102171	1.85698	0.888031	0.296	0.175	<a href='http://www.genecards.org/cgi-bin/carddisp.pl?gene=TNFRSF11B' rel='noopener noreferrer' target='_blank'>TNFRSF11B</a>
FV8	PSME2	0.578445	8.48497e-20	2.06626	1.05343	0.71	0.519	<a href='http://www.genecards.org/cgi-bin/carddisp.pl?gene=PSME2' rel='noopener noreferrer' target='_blank'>PSME2</a>
FV8	1500015O10RIK	0.576494	0.0562433	1.20975	0.481843	0.27	0.175	<a href='http://www.genecards.org/cgi-bin/carddisp.pl?gene=1500015O10RIK' rel='noopener noreferrer' target='_blank'>1500015O10RIK</a>
FV8	TMEM176A	0.575146	4.02362e-12	2.3909	1.27603	0.581	0.381	<a href='http://www.genecards.org/cgi-bin/carddisp.pl?gene=TMEM176A' rel='noopener noreferrer' target='_blank'>TMEM176A</a>
FV8	MYH11	0.575115	1	1.44686	0.642413	0.302	0.276	<a href='http://www.genecards.org/cgi-bin/carddisp.pl?gene=MYH11' rel='noopener noreferrer' target='_blank'>MYH11</a>
FV8	UBE2L6	0.568233	1.25005e-23	0.866012	0.258517	0.393	0.181	<a href='http://www.genecards.org/cgi-bin/carddisp.pl?gene=UBE2L6' rel='noopener noreferrer' target='_blank'>UBE2L6</a>
FV8	MUSTN1	0.564567	1	1.33099	0.57612	0.314	0.238	<a href='http://www.genecards.org/cgi-bin/carddisp.pl?gene=MUSTN1' rel='noopener noreferrer' target='_blank'>MUSTN1</a>
FV8	LGALS9	0.563327	1.87264e-18	1.56989	0.739144	0.613	0.409	<a href='http://www.genecards.org/cgi-bin/carddisp.pl?gene=LGALS9' rel='noopener noreferrer' target='_blank'>LGALS9</a>
FV8	FABP4	0.560799	0.00649348	0.995867	0.353052	0.194	0.106	<a href='http://www.genecards.org/cgi-bin/carddisp.pl?gene=FABP4' rel='noopener noreferrer' target='_blank'>FABP4</a>
FV8	TOR1AIP1	0.559526	1.27112e-14	2.65073	1.47711	0.754	0.614	<a href='http://www.genecards.org/cgi-bin/carddisp.pl?gene=TOR1AIP1' rel='noopener noreferrer' target='_blank'>TOR1AIP1</a>
FV8	MT2	0.542419	0.348068	3.02579	1.76418	0.49	0.405	<a href='http://www.genecards.org/cgi-bin/carddisp.pl?gene=MT2' rel='noopener noreferrer' target='_blank'>MT2</a>
FV8	DTX3L	0.540469	2.31518e-39	0.663814	0.143951	0.34	0.107	<a href='http://www.genecards.org/cgi-bin/carddisp.pl?gene=DTX3L' rel='noopener noreferrer' target='_blank'>DTX3L</a>
FV8	CSRP1	0.534203	1	1.87229	0.983431	0.557	0.453	<a href='http://www.genecards.org/cgi-bin/carddisp.pl?gene=CSRP1' rel='noopener noreferrer' target='_blank'>CSRP1</a>
FV8	COMP	0.529106	1	3.03033	1.79295	0.243	0.212	<a href='http://www.genecards.org/cgi-bin/carddisp.pl?gene=COMP' rel='noopener noreferrer' target='_blank'>COMP</a>
FV8	ZC3HAV1	0.525884	1.12542e-14	1.23282	0.550766	0.522	0.323	<a href='http://www.genecards.org/cgi-bin/carddisp.pl?gene=ZC3HAV1' rel='noopener noreferrer' target='_blank'>ZC3HAV1</a>
FV8	SAMHD1	0.524003	2.35179e-16	1.13538	0.485031	0.472	0.269	<a href='http://www.genecards.org/cgi-bin/carddisp.pl?gene=SAMHD1' rel='noopener noreferrer' target='_blank'>SAMHD1</a>
FV8	MNDA	0.513134	3.29327e-29	0.554884	0.0895052	0.223	0.063	<a href='http://www.genecards.org/cgi-bin/carddisp.pl?gene=MNDA' rel='noopener noreferrer' target='_blank'>MNDA</a>
FV8	MX1	0.502791	0	0.420164	0.00226665	0.182	0.002	<a href='http://www.genecards.org/cgi-bin/carddisp.pl?gene=MX1' rel='noopener noreferrer' target='_blank'>MX1</a>
FV8	9930111J21RIK2	0.500955	3.07404e-18	0.732617	0.224335	0.32	0.14	<a href='http://www.genecards.org/cgi-bin/carddisp.pl?gene=9930111J21RIK2' rel='noopener noreferrer' target='_blank'>9930111J21RIK2</a>
FV8	DDX60	0.490527	9.09001e-86	0.503547	0.0701729	0.29	0.046	<a href='http://www.genecards.org/cgi-bin/carddisp.pl?gene=DDX60' rel='noopener noreferrer' target='_blank'>DDX60</a>
FV8	PNP	0.488606	7.46661e-09	2.86849	1.75712	0.76	0.632	<a href='http://www.genecards.org/cgi-bin/carddisp.pl?gene=PNP' rel='noopener noreferrer' target='_blank'>PNP</a>
FV8	SP110	0.482896	1.46671e-23	0.633364	0.168737	0.311	0.12	<a href='http://www.genecards.org/cgi-bin/carddisp.pl?gene=SP110' rel='noopener noreferrer' target='_blank'>SP110</a>
FV8	SERPINB6B	0.479192	9.28278e-05	1.10505	0.510121	0.32	0.196	<a href='http://www.genecards.org/cgi-bin/carddisp.pl?gene=SERPINB6B' rel='noopener noreferrer' target='_blank'>SERPINB6B</a>
FV8	TRIM30D	0.478745	1.57652e-44	0.5575	0.117665	0.299	0.079	<a href='http://www.genecards.org/cgi-bin/carddisp.pl?gene=TRIM30D' rel='noopener noreferrer' target='_blank'>TRIM30D</a>
FV8	TPM2	0.467337	1	2.08771	1.23334	0.557	0.496	<a href='http://www.genecards.org/cgi-bin/carddisp.pl?gene=TPM2' rel='noopener noreferrer' target='_blank'>TPM2</a>
FV8	TRIM12A	0.466418	4.77444e-25	0.794182	0.298555	0.416	0.181	<a href='http://www.genecards.org/cgi-bin/carddisp.pl?gene=TRIM12A' rel='noopener noreferrer' target='_blank'>TRIM12A</a>
FV8	H2-D1	0.463263	3.54622e-07	8.11044	5.6082	0.915	0.884	<a href='http://www.genecards.org/cgi-bin/carddisp.pl?gene=H2-D1' rel='noopener noreferrer' target='_blank'>H2-D1</a>
FV8	GM13889	0.459872	0.0259253	0.649364	0.199171	0.191	0.108	<a href='http://www.genecards.org/cgi-bin/carddisp.pl?gene=GM13889' rel='noopener noreferrer' target='_blank'>GM13889</a>
FV8	C4B	0.455302	2.02703e-05	2.28332	1.39471	0.463	0.309	<a href='http://www.genecards.org/cgi-bin/carddisp.pl?gene=C4B' rel='noopener noreferrer' target='_blank'>C4B</a>
FV8	CLIC4	0.452778	6.56019e-06	3.07697	1.97878	0.754	0.663	<a href='http://www.genecards.org/cgi-bin/carddisp.pl?gene=CLIC4' rel='noopener noreferrer' target='_blank'>CLIC4</a>
FV8	PSME1	0.445568	1.63982e-08	1.83663	1.08292	0.663	0.509	<a href='http://www.genecards.org/cgi-bin/carddisp.pl?gene=PSME1' rel='noopener noreferrer' target='_blank'>PSME1</a>
FV8	PARP12	0.444084	2.10159e-28	0.632924	0.200282	0.372	0.147	<a href='http://www.genecards.org/cgi-bin/carddisp.pl?gene=PARP12' rel='noopener noreferrer' target='_blank'>PARP12</a>
FV8	TRIM34A	0.43161	4.42653e-64	0.445416	0.0716804	0.273	0.052	<a href='http://www.genecards.org/cgi-bin/carddisp.pl?gene=TRIM34A' rel='noopener noreferrer' target='_blank'>TRIM34A</a>
FV8	TOR1AIP2	0.429383	2.51977e-10	0.98252	0.472178	0.466	0.302	<a href='http://www.genecards.org/cgi-bin/carddisp.pl?gene=TOR1AIP2' rel='noopener noreferrer' target='_blank'>TOR1AIP2</a>
FV8	TSPO	0.425719	1.96549e-10	6.09601	4.28275	0.874	0.836	<a href='http://www.genecards.org/cgi-bin/carddisp.pl?gene=TSPO' rel='noopener noreferrer' target='_blank'>TSPO</a>
FV8	TRIM12C	0.424374	3.59164e-24	0.578826	0.176482	0.32	0.122	<a href='http://www.genecards.org/cgi-bin/carddisp.pl?gene=TRIM12C' rel='noopener noreferrer' target='_blank'>TRIM12C</a>
FV8	NMI	0.42172	7.59174e-22	0.730875	0.292157	0.419	0.198	<a href='http://www.genecards.org/cgi-bin/carddisp.pl?gene=NMI' rel='noopener noreferrer' target='_blank'>NMI</a>
FV8	CDKN1A	0.419535	7.04122e-06	4.55108	3.15035	0.595	0.444	<a href='http://www.genecards.org/cgi-bin/carddisp.pl?gene=CDKN1A' rel='noopener noreferrer' target='_blank'>CDKN1A</a>
FV8	AFTPH	0.419218	1.31304e-09	0.840522	0.376397	0.402	0.239	<a href='http://www.genecards.org/cgi-bin/carddisp.pl?gene=AFTPH' rel='noopener noreferrer' target='_blank'>AFTPH</a>
FV8	AIDA	0.417538	4.97358e-09	1.43252	0.821228	0.607	0.438	<a href='http://www.genecards.org/cgi-bin/carddisp.pl?gene=AIDA' rel='noopener noreferrer' target='_blank'>AIDA</a>
FV8	SHISA5	0.417101	6.81672e-06	2.7188	1.78512	0.739	0.662	<a href='http://www.genecards.org/cgi-bin/carddisp.pl?gene=SHISA5' rel='noopener noreferrer' target='_blank'>SHISA5</a>
FV8	IFI204	0.401543	5.93131e-16	0.475402	0.116951	0.179	0.059	<a href='http://www.genecards.org/cgi-bin/carddisp.pl?gene=IFI204' rel='noopener noreferrer' target='_blank'>IFI204</a>
FV8	RPS27L	0.399319	1.4166e-06	6.58958	4.75455	0.889	0.832	<a href='http://www.genecards.org/cgi-bin/carddisp.pl?gene=RPS27L' rel='noopener noreferrer' target='_blank'>RPS27L</a>
FV8	PLSCR2	0.391328	0.000252756	0.856199	0.415218	0.346	0.223	<a href='http://www.genecards.org/cgi-bin/carddisp.pl?gene=PLSCR2' rel='noopener noreferrer' target='_blank'>PLSCR2</a>
FV8	TRP53INP1	0.389759	0.00017112	1.53214	0.932672	0.496	0.351	<a href='http://www.genecards.org/cgi-bin/carddisp.pl?gene=TRP53INP1' rel='noopener noreferrer' target='_blank'>TRP53INP1</a>
FV8	OGFR	0.386919	3.50142e-29	0.575698	0.205033	0.393	0.158	<a href='http://www.genecards.org/cgi-bin/carddisp.pl?gene=OGFR' rel='noopener noreferrer' target='_blank'>OGFR</a>
FV8	TRIM25	0.385808	6.99687e-47	0.463742	0.120275	0.328	0.089	<a href='http://www.genecards.org/cgi-bin/carddisp.pl?gene=TRIM25' rel='noopener noreferrer' target='_blank'>TRIM25</a>
FV8	SLFN5	0.384485	3.14838e-08	1.07085	0.586378	0.428	0.263	<a href='http://www.genecards.org/cgi-bin/carddisp.pl?gene=SLFN5' rel='noopener noreferrer' target='_blank'>SLFN5</a>
FV8	SLFN2	0.368664	5.5447e-93	0.323285	0.024884	0.185	0.018	<a href='http://www.genecards.org/cgi-bin/carddisp.pl?gene=SLFN2' rel='noopener noreferrer' target='_blank'>SLFN2</a>
FV8	XDH	0.365278	3.1668e-05	1.08535	0.6189	0.455	0.314	<a href='http://www.genecards.org/cgi-bin/carddisp.pl?gene=XDH' rel='noopener noreferrer' target='_blank'>XDH</a>
FV8	PHF11B	0.363533	1.4608e-38	0.330655	0.034263	0.158	0.028	<a href='http://www.genecards.org/cgi-bin/carddisp.pl?gene=PHF11B' rel='noopener noreferrer' target='_blank'>PHF11B</a>
FV8	MMP3	0.362467	1	11.6339	8.82704	0.411	0.393	<a href='http://www.genecards.org/cgi-bin/carddisp.pl?gene=MMP3' rel='noopener noreferrer' target='_blank'>MMP3</a>
FV8	GAS6	0.360865	0.0115038	13.7858	10.5136	0.903	0.886	<a href='http://www.genecards.org/cgi-bin/carddisp.pl?gene=GAS6' rel='noopener noreferrer' target='_blank'>GAS6</a>
FV8	TRIM56	0.353269	2.07068e-05	0.975194	0.546199	0.466	0.32	<a href='http://www.genecards.org/cgi-bin/carddisp.pl?gene=TRIM56' rel='noopener noreferrer' target='_blank'>TRIM56</a>
FV8	CNN1	0.352996	1	0.547659	0.21175	0.167	0.109	<a href='http://www.genecards.org/cgi-bin/carddisp.pl?gene=CNN1' rel='noopener noreferrer' target='_blank'>CNN1</a>
FV8	GBP5	0.3502	2.56103e-70	0.312917	0.029951	0.182	0.022	<a href='http://www.genecards.org/cgi-bin/carddisp.pl?gene=GBP5' rel='noopener noreferrer' target='_blank'>GBP5</a>
FV8	TNC	0.349165	0.0793521	0.52952	0.200731	0.141	0.075	<a href='http://www.genecards.org/cgi-bin/carddisp.pl?gene=TNC' rel='noopener noreferrer' target='_blank'>TNC</a>
FV8	ASCC3	0.345969	4.57884e-09	0.935241	0.522608	0.475	0.305	<a href='http://www.genecards.org/cgi-bin/carddisp.pl?gene=ASCC3' rel='noopener noreferrer' target='_blank'>ASCC3</a>
FV8	SERPINB9	0.345315	0.110322	1.22773	0.753526	0.472	0.36	<a href='http://www.genecards.org/cgi-bin/carddisp.pl?gene=SERPINB9' rel='noopener noreferrer' target='_blank'>SERPINB9</a>
FV8	TAP2	0.345168	5.78682e-06	0.82948	0.440197	0.431	0.286	<a href='http://www.genecards.org/cgi-bin/carddisp.pl?gene=TAP2' rel='noopener noreferrer' target='_blank'>TAP2</a>
FV8	SERPINA3N	0.344147	1	1.57311	1.02703	0.358	0.302	<a href='http://www.genecards.org/cgi-bin/carddisp.pl?gene=SERPINA3N' rel='noopener noreferrer' target='_blank'>SERPINA3N</a>
FV8	RBM3	0.340517	7.94491e-07	4.82168	3.59772	0.842	0.783	<a href='http://www.genecards.org/cgi-bin/carddisp.pl?gene=RBM3' rel='noopener noreferrer' target='_blank'>RBM3</a>
FV8	ID1	0.340023	0.129103	1.90403	1.29426	0.499	0.379	<a href='http://www.genecards.org/cgi-bin/carddisp.pl?gene=ID1' rel='noopener noreferrer' target='_blank'>ID1</a>
FV8	GBP9	0.338076	1.1818e-61	0.292906	0.0228121	0.158	0.019	<a href='http://www.genecards.org/cgi-bin/carddisp.pl?gene=GBP9' rel='noopener noreferrer' target='_blank'>GBP9</a>
FV8	TPM1	0.337282	1	2.68317	1.91535	0.727	0.631	<a href='http://www.genecards.org/cgi-bin/carddisp.pl?gene=TPM1' rel='noopener noreferrer' target='_blank'>TPM1</a>
FV8	PHLDA3	0.337074	0.0219175	3.35032	2.44391	0.742	0.648	<a href='http://www.genecards.org/cgi-bin/carddisp.pl?gene=PHLDA3' rel='noopener noreferrer' target='_blank'>PHLDA3</a>
FV8	SP140	0.330881	1.72323e-06	0.596653	0.269421	0.317	0.188	<a href='http://www.genecards.org/cgi-bin/carddisp.pl?gene=SP140' rel='noopener noreferrer' target='_blank'>SP140</a>
FV8	ADAR	0.330078	1.93477e-18	0.400092	0.113764	0.238	0.086	<a href='http://www.genecards.org/cgi-bin/carddisp.pl?gene=ADAR' rel='noopener noreferrer' target='_blank'>ADAR</a>
FV8	COL8A1	0.3273	1	1.05616	0.638814	0.155	0.141	<a href='http://www.genecards.org/cgi-bin/carddisp.pl?gene=COL8A1' rel='noopener noreferrer' target='_blank'>COL8A1</a>
FV8	PARP10	0.325224	1.14473e-19	0.379542	0.101115	0.223	0.074	<a href='http://www.genecards.org/cgi-bin/carddisp.pl?gene=PARP10' rel='noopener noreferrer' target='_blank'>PARP10</a>
FV8	FLNA	0.323838	1	2.71947	1.97164	0.701	0.656	<a href='http://www.genecards.org/cgi-bin/carddisp.pl?gene=FLNA' rel='noopener noreferrer' target='_blank'>FLNA</a>
FV8	RUNX1	0.323807	0.0010561	0.986396	0.587049	0.367	0.246	<a href='http://www.genecards.org/cgi-bin/carddisp.pl?gene=RUNX1' rel='noopener noreferrer' target='_blank'>RUNX1</a>
FV8	PSMB9	0.321578	3.59687e-14	0.515708	0.21286	0.317	0.147	<a href='http://www.genecards.org/cgi-bin/carddisp.pl?gene=PSMB9' rel='noopener noreferrer' target='_blank'>PSMB9</a>
FV8	CD47	0.320933	0.000105679	5.97226	4.58165	0.9	0.871	<a href='http://www.genecards.org/cgi-bin/carddisp.pl?gene=CD47' rel='noopener noreferrer' target='_blank'>CD47</a>
FV8	SLFN9	0.3204	6.66602e-117	0.272336	0.0189476	0.188	0.015	<a href='http://www.genecards.org/cgi-bin/carddisp.pl?gene=SLFN9' rel='noopener noreferrer' target='_blank'>SLFN9</a>
FV8	TAPBP	0.317896	0.000458122	2.1659	1.53981	0.718	0.611	<a href='http://www.genecards.org/cgi-bin/carddisp.pl?gene=TAPBP' rel='noopener noreferrer' target='_blank'>TAPBP</a>
FV8	NAMPT	0.317289	3.39113e-08	0.756334	0.409593	0.402	0.242	<a href='http://www.genecards.org/cgi-bin/carddisp.pl?gene=NAMPT' rel='noopener noreferrer' target='_blank'>NAMPT</a>
FV8	CD274	0.31701	2.71406e-42	0.278831	0.026558	0.138	0.02	<a href='http://www.genecards.org/cgi-bin/carddisp.pl?gene=CD274' rel='noopener noreferrer' target='_blank'>CD274</a>
FV8	BIRC2	0.316696	1	1.09292	0.680422	0.443	0.351	<a href='http://www.genecards.org/cgi-bin/carddisp.pl?gene=BIRC2' rel='noopener noreferrer' target='_blank'>BIRC2</a>
FV8	COL18A1	0.312488	1	0.681609	0.354119	0.223	0.195	<a href='http://www.genecards.org/cgi-bin/carddisp.pl?gene=COL18A1' rel='noopener noreferrer' target='_blank'>COL18A1</a>
FV8	DDX24	0.310705	6.53272e-06	1.72015	1.19311	0.68	0.555	<a href='http://www.genecards.org/cgi-bin/carddisp.pl?gene=DDX24' rel='noopener noreferrer' target='_blank'>DDX24</a>
FV8	TMEM140	0.307562	0.838712	0.967356	0.589636	0.416	0.328	<a href='http://www.genecards.org/cgi-bin/carddisp.pl?gene=TMEM140' rel='noopener noreferrer' target='_blank'>TMEM140</a>
FV8	MLKL	0.307558	4.48834e-08	0.374625	0.110709	0.199	0.09	<a href='http://www.genecards.org/cgi-bin/carddisp.pl?gene=MLKL' rel='noopener noreferrer' target='_blank'>MLKL</a>
FV8	SERPINE1	0.307178	1	1.59097	1.09408	0.416	0.347	<a href='http://www.genecards.org/cgi-bin/carddisp.pl?gene=SERPINE1' rel='noopener noreferrer' target='_blank'>SERPINE1</a>
FV8	HELZ2	0.304502	9.02488e-21	0.359822	0.101078	0.22	0.072	<a href='http://www.genecards.org/cgi-bin/carddisp.pl?gene=HELZ2' rel='noopener noreferrer' target='_blank'>HELZ2</a>
FV8	KRIT1	0.303974	1	1.59786	1.10432	0.563	0.481	<a href='http://www.genecards.org/cgi-bin/carddisp.pl?gene=KRIT1' rel='noopener noreferrer' target='_blank'>KRIT1</a>
FV8	DHX58	0.302988	5.21237e-71	0.275148	0.0335993	0.199	0.026	<a href='http://www.genecards.org/cgi-bin/carddisp.pl?gene=DHX58' rel='noopener noreferrer' target='_blank'>DHX58</a>
FV8	NEAT1	0.30126	1	6.44949	5.04558	0.839	0.757	<a href='http://www.genecards.org/cgi-bin/carddisp.pl?gene=NEAT1' rel='noopener noreferrer' target='_blank'>NEAT1</a>
FV8	MALAT1	0.300631	1	495.422	402.043	0.997	0.998	<a href='http://www.genecards.org/cgi-bin/carddisp.pl?gene=MALAT1' rel='noopener noreferrer' target='_blank'>MALAT1</a>
FV8	OSMR	0.300428	3.48778e-06	1.54974	1.07042	0.613	0.432	<a href='http://www.genecards.org/cgi-bin/carddisp.pl?gene=OSMR' rel='noopener noreferrer' target='_blank'>OSMR</a>
FV8	TLR3	0.29936	2.46682e-13	0.412132	0.147516	0.246	0.104	<a href='http://www.genecards.org/cgi-bin/carddisp.pl?gene=TLR3' rel='noopener noreferrer' target='_blank'>TLR3</a>
FV8	ADAMTS1	0.299215	1	3.04225	2.28511	0.633	0.585	<a href='http://www.genecards.org/cgi-bin/carddisp.pl?gene=ADAMTS1' rel='noopener noreferrer' target='_blank'>ADAMTS1</a>
FV8	OASL1	0.296805	2.40019e-196	0.232076	0.00297536	0.132	0.003	<a href='http://www.genecards.org/cgi-bin/carddisp.pl?gene=OASL1' rel='noopener noreferrer' target='_blank'>OASL1</a>
FV8	TRAFD1	0.294076	3.08205e-08	0.904485	0.553287	0.507	0.336	<a href='http://www.genecards.org/cgi-bin/carddisp.pl?gene=TRAFD1' rel='noopener noreferrer' target='_blank'>TRAFD1</a>
FV8	ZNFX1	0.292979	8.15298e-07	0.463695	0.19469	0.267	0.145	<a href='http://www.genecards.org/cgi-bin/carddisp.pl?gene=ZNFX1' rel='noopener noreferrer' target='_blank'>ZNFX1</a>
FV8	CLU	0.291759	1	1.35444	0.923353	0.293	0.259	<a href='http://www.genecards.org/cgi-bin/carddisp.pl?gene=CLU' rel='noopener noreferrer' target='_blank'>CLU</a>
FV8	MITD1	0.287241	6.98466e-14	0.478672	0.211724	0.317	0.147	<a href='http://www.genecards.org/cgi-bin/carddisp.pl?gene=MITD1' rel='noopener noreferrer' target='_blank'>MITD1</a>
FV8	FILIP1L	0.286004	1	1.43736	0.999047	0.499	0.427	<a href='http://www.genecards.org/cgi-bin/carddisp.pl?gene=FILIP1L' rel='noopener noreferrer' target='_blank'>FILIP1L</a>
FV8	PLEKHA4	0.285754	3.40781e-08	0.452991	0.191908	0.27	0.136	<a href='http://www.genecards.org/cgi-bin/carddisp.pl?gene=PLEKHA4' rel='noopener noreferrer' target='_blank'>PLEKHA4</a>
FV8	NUDT4	0.285008	0.0166261	2.91333	2.21181	0.73	0.619	<a href='http://www.genecards.org/cgi-bin/carddisp.pl?gene=NUDT4' rel='noopener noreferrer' target='_blank'>NUDT4</a>
FV8	PPIC	0.284649	1	3.2218	2.46585	0.748	0.698	<a href='http://www.genecards.org/cgi-bin/carddisp.pl?gene=PPIC' rel='noopener noreferrer' target='_blank'>PPIC</a>
FV8	ACTN4	0.281376	1	1.98274	1.45422	0.689	0.592	<a href='http://www.genecards.org/cgi-bin/carddisp.pl?gene=ACTN4' rel='noopener noreferrer' target='_blank'>ACTN4</a>
FV8	MYL9	0.279872	1	2.64202	1.9998	0.613	0.595	<a href='http://www.genecards.org/cgi-bin/carddisp.pl?gene=MYL9' rel='noopener noreferrer' target='_blank'>MYL9</a>
FV8	AI607873	0.279614	0.00410144	0.409795	0.161405	0.155	0.079	<a href='http://www.genecards.org/cgi-bin/carddisp.pl?gene=AI607873' rel='noopener noreferrer' target='_blank'>AI607873</a>
FV8	H3F3B	0.274836	1.67543e-06	13.4021	10.904	0.965	0.95	<a href='http://www.genecards.org/cgi-bin/carddisp.pl?gene=H3F3B' rel='noopener noreferrer' target='_blank'>H3F3B</a>
FV8	CEBPB	0.273309	1	2.80879	2.15147	0.718	0.621	<a href='http://www.genecards.org/cgi-bin/carddisp.pl?gene=CEBPB' rel='noopener noreferrer' target='_blank'>CEBPB</a>
FV8	MYH9	0.272759	0.00310935	2.68995	2.0543	0.771	0.653	<a href='http://www.genecards.org/cgi-bin/carddisp.pl?gene=MYH9' rel='noopener noreferrer' target='_blank'>MYH9</a>
FV8	MVB12A	0.271189	0.000249642	0.863754	0.544375	0.472	0.331	<a href='http://www.genecards.org/cgi-bin/carddisp.pl?gene=MVB12A' rel='noopener noreferrer' target='_blank'>MVB12A</a>
FV8	TRIM26	0.270607	2.17575e-08	0.565766	0.297974	0.349	0.198	<a href='http://www.genecards.org/cgi-bin/carddisp.pl?gene=TRIM26' rel='noopener noreferrer' target='_blank'>TRIM26</a>
FV8	MYLK	0.268354	1	1.60008	1.15876	0.499	0.409	<a href='http://www.genecards.org/cgi-bin/carddisp.pl?gene=MYLK' rel='noopener noreferrer' target='_blank'>MYLK</a>
FV8	IRF1	0.267958	0.484657	0.653782	0.373456	0.323	0.225	<a href='http://www.genecards.org/cgi-bin/carddisp.pl?gene=IRF1' rel='noopener noreferrer' target='_blank'>IRF1</a>
FV8	GBP6.1	0.267763	8.4779e-80	0.226027	0.0183464	0.155	0.014	<a href='http://www.genecards.org/cgi-bin/carddisp.pl?gene=GBP6.1' rel='noopener noreferrer' target='_blank'>GBP6.1</a>
FV8	2010111I01RIK	0.26675	0.454244	1.22157	0.846543	0.499	0.393	<a href='http://www.genecards.org/cgi-bin/carddisp.pl?gene=2010111I01RIK' rel='noopener noreferrer' target='_blank'>2010111I01RIK</a>
FV8	PML	0.265863	2.37943e-09	0.471894	0.224176	0.296	0.15	<a href='http://www.genecards.org/cgi-bin/carddisp.pl?gene=PML' rel='noopener noreferrer' target='_blank'>PML</a>
FV8	APOL9B	0.263811	8.92869e-164	0.212105	0.0095439	0.173	0.008	<a href='http://www.genecards.org/cgi-bin/carddisp.pl?gene=APOL9B' rel='noopener noreferrer' target='_blank'>APOL9B</a>
FV8	FHL2	0.261429	0.448924	0.818543	0.51714	0.293	0.2	<a href='http://www.genecards.org/cgi-bin/carddisp.pl?gene=FHL2' rel='noopener noreferrer' target='_blank'>FHL2</a>
FV8	FRZB	0.26029	2.26147e-05	1.28746	0.909849	0.422	0.263	<a href='http://www.genecards.org/cgi-bin/carddisp.pl?gene=FRZB' rel='noopener noreferrer' target='_blank'>FRZB</a>
FV8	H2AFJ	0.259995	0.341414	1.85198	1.38166	0.625	0.532	<a href='http://www.genecards.org/cgi-bin/carddisp.pl?gene=H2AFJ' rel='noopener noreferrer' target='_blank'>H2AFJ</a>
FV8	TNFSF13B	0.259501	1	1.21775	0.852658	0.384	0.32	<a href='http://www.genecards.org/cgi-bin/carddisp.pl?gene=TNFSF13B' rel='noopener noreferrer' target='_blank'>TNFSF13B</a>
FV8	ZAK	0.257672	0.102942	0.995537	0.66914	0.472	0.36	<a href='http://www.genecards.org/cgi-bin/carddisp.pl?gene=ZAK' rel='noopener noreferrer' target='_blank'>ZAK</a>
FV8	NOTCH3	0.254161	0.00283294	0.400533	0.174311	0.173	0.088	<a href='http://www.genecards.org/cgi-bin/carddisp.pl?gene=NOTCH3' rel='noopener noreferrer' target='_blank'>NOTCH3</a>
FV8	MFGE8	0.253844	1	3.39629	2.68699	0.809	0.758	<a href='http://www.genecards.org/cgi-bin/carddisp.pl?gene=MFGE8' rel='noopener noreferrer' target='_blank'>MFGE8</a>
FV8	NFKBIA	0.252777	1	2.61631	2.0351	0.713	0.618	<a href='http://www.genecards.org/cgi-bin/carddisp.pl?gene=NFKBIA' rel='noopener noreferrer' target='_blank'>NFKBIA</a>
FV8	CASP4	0.252408	5.7242e-12	0.408671	0.182571	0.264	0.117	<a href='http://www.genecards.org/cgi-bin/carddisp.pl?gene=CASP4' rel='noopener noreferrer' target='_blank'>CASP4</a>
FV8	SLC7A2	0.252252	0.228534	1.16883	0.820919	0.469	0.366	<a href='http://www.genecards.org/cgi-bin/carddisp.pl?gene=SLC7A2' rel='noopener noreferrer' target='_blank'>SLC7A2</a>
FV8	TIMP1	0.252191	0.179056	3.04701	2.39795	0.672	0.595	<a href='http://www.genecards.org/cgi-bin/carddisp.pl?gene=TIMP1' rel='noopener noreferrer' target='_blank'>TIMP1</a>
FV8	GNB4	0.252186	0.626815	1.27298	0.908445	0.525	0.436	<a href='http://www.genecards.org/cgi-bin/carddisp.pl?gene=GNB4' rel='noopener noreferrer' target='_blank'>GNB4</a>
FV8	BAX	0.25039	0.00832984	2.14262	1.6419	0.669	0.577	<a href='http://www.genecards.org/cgi-bin/carddisp.pl?gene=BAX' rel='noopener noreferrer' target='_blank'>BAX</a>
FV8	2810474O19RIK	0.250242	1	2.27913	1.75695	0.613	0.537	<a href='http://www.genecards.org/cgi-bin/carddisp.pl?gene=2810474O19RIK' rel='noopener noreferrer' target='_blank'>2810474O19RIK</a>
FV8	TRAM1	-0.250989	0.366974	1.60318	2.09784	0.642	0.702	<a href='http://www.genecards.org/cgi-bin/carddisp.pl?gene=TRAM1' rel='noopener noreferrer' target='_blank'>TRAM1</a>
FV8	SELM	-0.251779	0.0150008	5.08954	6.25066	0.859	0.91	<a href='http://www.genecards.org/cgi-bin/carddisp.pl?gene=SELM' rel='noopener noreferrer' target='_blank'>SELM</a>
FV8	FLRT2	-0.251807	1	0.671102	0.989777	0.331	0.395	<a href='http://www.genecards.org/cgi-bin/carddisp.pl?gene=FLRT2' rel='noopener noreferrer' target='_blank'>FLRT2</a>
FV8	ADAMTSL2	-0.2519	1	0.613861	0.921743	0.261	0.313	<a href='http://www.genecards.org/cgi-bin/carddisp.pl?gene=ADAMTSL2' rel='noopener noreferrer' target='_blank'>ADAMTSL2</a>
FV8	BLVRB	-0.253015	1	0.763766	1.10187	0.44	0.508	<a href='http://www.genecards.org/cgi-bin/carddisp.pl?gene=BLVRB' rel='noopener noreferrer' target='_blank'>BLVRB</a>
FV8	LRP6	-0.253796	1	1.70561	2.22601	0.633	0.681	<a href='http://www.genecards.org/cgi-bin/carddisp.pl?gene=LRP6' rel='noopener noreferrer' target='_blank'>LRP6</a>
FV8	PDIA6	-0.254397	1	3.24023	4.05791	0.795	0.82	<a href='http://www.genecards.org/cgi-bin/carddisp.pl?gene=PDIA6' rel='noopener noreferrer' target='_blank'>PDIA6</a>
FV8	ARHGAP20	-0.254497	1	0.367462	0.631272	0.191	0.269	<a href='http://www.genecards.org/cgi-bin/carddisp.pl?gene=ARHGAP20' rel='noopener noreferrer' target='_blank'>ARHGAP20</a>
FV8	CTSH	-0.254868	1	2.55627	3.24344	0.733	0.726	<a href='http://www.genecards.org/cgi-bin/carddisp.pl?gene=CTSH' rel='noopener noreferrer' target='_blank'>CTSH</a>
FV8	CD302	-0.254914	0.570393	6.54481	8.00295	0.868	0.918	<a href='http://www.genecards.org/cgi-bin/carddisp.pl?gene=CD302' rel='noopener noreferrer' target='_blank'>CD302</a>
FV8	VIT	-0.255499	1	0.363066	0.627158	0.188	0.247	<a href='http://www.genecards.org/cgi-bin/carddisp.pl?gene=VIT' rel='noopener noreferrer' target='_blank'>VIT</a>
FV8	EMILIN2	-0.256098	1	0.107962	0.323178	0.056	0.122	<a href='http://www.genecards.org/cgi-bin/carddisp.pl?gene=EMILIN2' rel='noopener noreferrer' target='_blank'>EMILIN2</a>
FV8	ANTXR1	-0.257394	1	1.15821	1.57975	0.557	0.569	<a href='http://www.genecards.org/cgi-bin/carddisp.pl?gene=ANTXR1' rel='noopener noreferrer' target='_blank'>ANTXR1</a>
FV8	CREB3L1	-0.257699	1	0.751837	1.09444	0.408	0.474	<a href='http://www.genecards.org/cgi-bin/carddisp.pl?gene=CREB3L1' rel='noopener noreferrer' target='_blank'>CREB3L1</a>
FV8	SRPX	-0.258018	1	1.11769	1.5324	0.496	0.535	<a href='http://www.genecards.org/cgi-bin/carddisp.pl?gene=SRPX' rel='noopener noreferrer' target='_blank'>SRPX</a>
FV8	ZBTB20	-0.259054	0.000186229	14.5329	17.5881	0.977	0.971	<a href='http://www.genecards.org/cgi-bin/carddisp.pl?gene=ZBTB20' rel='noopener noreferrer' target='_blank'>ZBTB20</a>
FV8	RBP1	-0.259169	1	7.82684	9.56387	0.897	0.915	<a href='http://www.genecards.org/cgi-bin/carddisp.pl?gene=RBP1' rel='noopener noreferrer' target='_blank'>RBP1</a>
FV8	ADD3	-0.259202	1	1.54623	2.04737	0.584	0.645	<a href='http://www.genecards.org/cgi-bin/carddisp.pl?gene=ADD3' rel='noopener noreferrer' target='_blank'>ADD3</a>
FV8	SEPP1	-0.260017	0.105998	8.74474	10.6693	0.868	0.923	<a href='http://www.genecards.org/cgi-bin/carddisp.pl?gene=SEPP1' rel='noopener noreferrer' target='_blank'>SEPP1</a>
FV8	CLEC11A	-0.261797	1	1.68066	2.21404	0.56	0.621	<a href='http://www.genecards.org/cgi-bin/carddisp.pl?gene=CLEC11A' rel='noopener noreferrer' target='_blank'>CLEC11A</a>
FV8	ITM2A	-0.262517	1	0.48227	0.778086	0.299	0.351	<a href='http://www.genecards.org/cgi-bin/carddisp.pl?gene=ITM2A' rel='noopener noreferrer' target='_blank'>ITM2A</a>
FV8	LOXL2	-0.263376	1	0.393278	0.672329	0.249	0.318	<a href='http://www.genecards.org/cgi-bin/carddisp.pl?gene=LOXL2' rel='noopener noreferrer' target='_blank'>LOXL2</a>
FV8	SERPINB6A	-0.263422	1	3.17075	4.00625	0.83	0.825	<a href='http://www.genecards.org/cgi-bin/carddisp.pl?gene=SERPINB6A' rel='noopener noreferrer' target='_blank'>SERPINB6A</a>
FV8	HHIP	-0.263975	1	1.15046	1.58224	0.308	0.351	<a href='http://www.genecards.org/cgi-bin/carddisp.pl?gene=HHIP' rel='noopener noreferrer' target='_blank'>HHIP</a>
FV8	HSP90B1	-0.26434	0.000117932	10.7819	13.151	0.947	0.958	<a href='http://www.genecards.org/cgi-bin/carddisp.pl?gene=HSP90B1' rel='noopener noreferrer' target='_blank'>HSP90B1</a>
FV8	FMOD	-0.264488	1	4.09905	5.12502	0.61	0.596	<a href='http://www.genecards.org/cgi-bin/carddisp.pl?gene=FMOD' rel='noopener noreferrer' target='_blank'>FMOD</a>
FV8	LRRC17	-0.265052	1	0.514436	0.819866	0.314	0.396	<a href='http://www.genecards.org/cgi-bin/carddisp.pl?gene=LRRC17' rel='noopener noreferrer' target='_blank'>LRRC17</a>
FV8	ADAMTSL1	-0.265079	1	0.364662	0.639918	0.194	0.272	<a href='http://www.genecards.org/cgi-bin/carddisp.pl?gene=ADAMTSL1' rel='noopener noreferrer' target='_blank'>ADAMTSL1</a>
FV8	VKORC1	-0.265625	0.168113	2.81618	3.58765	0.751	0.817	<a href='http://www.genecards.org/cgi-bin/carddisp.pl?gene=VKORC1' rel='noopener noreferrer' target='_blank'>VKORC1</a>
FV8	COL4A4	-0.266845	1	1.52246	2.03496	0.519	0.589	<a href='http://www.genecards.org/cgi-bin/carddisp.pl?gene=COL4A4' rel='noopener noreferrer' target='_blank'>COL4A4</a>
FV8	NRIP1	-0.267327	0.925361	1.9017	2.49242	0.607	0.675	<a href='http://www.genecards.org/cgi-bin/carddisp.pl?gene=NRIP1' rel='noopener noreferrer' target='_blank'>NRIP1</a>
FV8	ISLR	-0.269704	1	3.45214	4.36733	0.76	0.807	<a href='http://www.genecards.org/cgi-bin/carddisp.pl?gene=ISLR' rel='noopener noreferrer' target='_blank'>ISLR</a>
FV8	SPTAN1	-0.269813	1	1.69042	2.24371	0.677	0.701	<a href='http://www.genecards.org/cgi-bin/carddisp.pl?gene=SPTAN1' rel='noopener noreferrer' target='_blank'>SPTAN1</a>
FV8	P4HA1	-0.269861	0.44592	1.20447	1.65792	0.545	0.616	<a href='http://www.genecards.org/cgi-bin/carddisp.pl?gene=P4HA1' rel='noopener noreferrer' target='_blank'>P4HA1</a>
FV8	ABLIM1	-0.271271	1	1.75718	2.32756	0.645	0.672	<a href='http://www.genecards.org/cgi-bin/carddisp.pl?gene=ABLIM1' rel='noopener noreferrer' target='_blank'>ABLIM1</a>
FV8	COL6A6	-0.271439	1	0.379275	0.6648	0.179	0.252	<a href='http://www.genecards.org/cgi-bin/carddisp.pl?gene=COL6A6' rel='noopener noreferrer' target='_blank'>COL6A6</a>
FV8	OSR1	-0.273036	1	1.36996	1.86374	0.457	0.531	<a href='http://www.genecards.org/cgi-bin/carddisp.pl?gene=OSR1' rel='noopener noreferrer' target='_blank'>OSR1</a>
FV8	MMP23	-0.274911	1	2.69677	3.47279	0.71	0.742	<a href='http://www.genecards.org/cgi-bin/carddisp.pl?gene=MMP23' rel='noopener noreferrer' target='_blank'>MMP23</a>
FV8	PDLIM2	-0.275308	0.0587605	2.61662	3.37703	0.695	0.774	<a href='http://www.genecards.org/cgi-bin/carddisp.pl?gene=PDLIM2' rel='noopener noreferrer' target='_blank'>PDLIM2</a>
FV8	OMD	-0.276013	1	0.926097	1.3322	0.393	0.47	<a href='http://www.genecards.org/cgi-bin/carddisp.pl?gene=OMD' rel='noopener noreferrer' target='_blank'>OMD</a>
FV8	COL1A2	-0.277392	6.62596e-06	61.763	75.0688	0.977	0.992	<a href='http://www.genecards.org/cgi-bin/carddisp.pl?gene=COL1A2' rel='noopener noreferrer' target='_blank'>COL1A2</a>
FV8	GXYLT2	-0.277984	1	4.04194	5.11336	0.745	0.773	<a href='http://www.genecards.org/cgi-bin/carddisp.pl?gene=GXYLT2' rel='noopener noreferrer' target='_blank'>GXYLT2</a>
FV8	HEG1	-0.278888	1	1.18689	1.65326	0.501	0.519	<a href='http://www.genecards.org/cgi-bin/carddisp.pl?gene=HEG1' rel='noopener noreferrer' target='_blank'>HEG1</a>
FV8	CYB5A	-0.279156	0.00107295	3.34881	4.27722	0.836	0.858	<a href='http://www.genecards.org/cgi-bin/carddisp.pl?gene=CYB5A' rel='noopener noreferrer' target='_blank'>CYB5A</a>
FV8	SH3D19	-0.280234	0.260307	0.541192	0.871612	0.34	0.434	<a href='http://www.genecards.org/cgi-bin/carddisp.pl?gene=SH3D19' rel='noopener noreferrer' target='_blank'>SH3D19</a>
FV8	ANXA5	-0.28285	6.52244e-05	6.88484	8.59267	0.912	0.927	<a href='http://www.genecards.org/cgi-bin/carddisp.pl?gene=ANXA5' rel='noopener noreferrer' target='_blank'>ANXA5</a>
FV8	ABCA9	-0.28476	1	0.375546	0.6757	0.243	0.329	<a href='http://www.genecards.org/cgi-bin/carddisp.pl?gene=ABCA9' rel='noopener noreferrer' target='_blank'>ABCA9</a>
[truncated: 110 more rows]
