# Supplementary material for: Endothelial YAP/TAZ activation promotes atherosclerosis in a mouse model of Hutchinson-Gilford progeria syndrome
Source: J Clin Invest. 2024 Oct 1;134(22):e173448. doi: 10.1172/JCI173448 (PMC11563688; doi:10.1172/JCI173448)
Supplement: Supplemental table 5 [file jci-134-173448-s024.xlsx]

## Sheet: FV0 GOTERM_BP
Category	Term	Count	%	PValue	Genes	List Total	Pop Hits	Pop Total	Fold Enrichment	Bonferroni	Benjamini	FDR
GOTERM_BP_DIRECT	GO:0030198~extracellular matrix organization	30	12.1457	1.14772e-24	APP, COL15A1, COL16A1, ECM2, ELN, FBLN1, FBLN5, MMP23, ADAMTS15, ADAMTS2, PRDX4, ABI3BP, PDGFRA, MMP3, KAZALD1, COL1A1, SMOC2, COL3A1, COL1A2, CCDC80, CRISPLD2, COL4A4, COL4A3, COL4A6, ITGA8, COL4A5, COL6A6, TGFBI, RECK, MATN2	233	184	20094	14.0609	2.37348e-21	2.37348e-21	2.30921e-21
GOTERM_BP_DIRECT	GO:0030324~lung development	17	6.88259	4.55203e-12	PDGFRA, CCBE1, SPARC, MME, WNT5A, IGF1, PHEX, FOXP2, HSD11B1, BMP4, RBP4, ADAMTS2, COL3A1, LOX, NFIB, CRISPLD2, MGP	233	136	20094	10.78	9.41359e-09	4.70679e-09	4.57934e-09
GOTERM_BP_DIRECT	GO:0030199~collagen fibril organization	12	4.8583	2.37175e-11	COL1A1, ADAMTS2, COL3A1, COL1A2, SFRP2, P4HA1, LOX, COL14A1, LUM, SERPINH1, FMOD, LOXL1	233	54	20094	19.1645	4.90477e-08	1.63493e-08	1.59066e-08
GOTERM_BP_DIRECT	GO:0007275~multicellular organism development	34	13.7652	4.26484e-07	COLEC11, LRP6, LBH, MDK, PDGFD, CREB3L1, SLIT2, HOXA7, PDGFRB, CCBE1, PDGFRA, NTRK2, ANGPT2, FZD2, FOXD1, PRRX1, NTRK3, TNFSF12, WNT5A, SHISA3, KAZALD1, BICC1, PAX1, GADD45G, BMP4, MN1, SFRP2, CDH11, MGP, ITGA8, HOXB4, SPRY1, HOXB8, EPHA3	233	1095	20094	2.67778	0.00088158	0.000191006	0.000185834
GOTERM_BP_DIRECT	GO:0006518~peptide metabolic process	6	2.42915	5.37021e-07	MME, CPXM2, CPE, CPXM1, CPZ, PAM	233	15	20094	34.4961	0.00110994	0.000191006	0.000185834
GOTERM_BP_DIRECT	GO:0007155~cell adhesion	24	9.7166	5.54175e-07	FBLN7, APP, COL15A1, COL16A1, LAMA2, COL14A1, FBLIM1, PCDH7, ITGA1, OMD, LSAMP, THY1, THBS2, FBLN5, MFAP4, CLDN10, CDH11, COL4A3, ITGA8, COL6A3, COL6A6, SVEP1, TGFBI, SCARF2	233	602	20094	3.43815	0.00114538	0.000191006	0.000185834
GOTERM_BP_DIRECT	GO:0001503~ossification	11	4.45344	1.05172e-06	GDF10, COL1A1, BMP4, IGSF10, SPARC, CLEC11A, MGP, TMEM119, KAZALD1, GPLD1, GPM6B	233	117	20094	8.10807	0.0021726	0.00031071	0.000302296
GOTERM_BP_DIRECT	GO:0030335~positive regulation of cell migration	15	6.07287	2.53991e-06	PDGFRB, PDGFRA, GRN, NTRK3, MMP3, IGF1, PIK3R1, MYLK, COL1A1, BMP4, CXCL12, MDK, PDGFD, NTF3, CTSH	233	264	20094	4.90002	0.00523878	0.000656568	0.000638788
GOTERM_BP_DIRECT	GO:0048705~skeletal system morphogenesis	7	2.83401	3.60925e-05	PDGFRB, COL1A1, PDGFRA, HHIP, HOXB4, HOXB8, LRP6	233	54	20094	11.1793	0.071923	0.00720604	0.0070109
GOTERM_BP_DIRECT	GO:0001822~kidney development	11	4.45344	3.76586e-05	PDGFRB, BMP4, FOXD1, CFH, MME, SERPINF1, WNT5A, ITGA8, SLIT2, BICC1, DCN	233	175	20094	5.42082	0.0749241	0.00720604	0.0070109
GOTERM_BP_DIRECT	GO:0042060~wound healing	9	3.64372	3.90497e-05	PDGFRB, COL1A1, PDGFRA, COL3A1, SPARC, LOX, WNT5A, IGF1, DCN	233	109	20094	7.12076	0.0775816	0.00720604	0.0070109
GOTERM_BP_DIRECT	GO:0043065~positive regulation of apoptotic process	16	6.47773	4.18145e-05	PDGFRB, APP, NTRK3, HTRA1, GADD45G, LRP6, BMP4, SFRP2, STK17B, ALDH1A1, TXNIP, SPRY1, SLIT2, NUPR1, PHLDA1, GPLD1	233	383	20094	3.60273	0.0828409	0.00720604	0.0070109
GOTERM_BP_DIRECT	GO:0006508~proteolysis	20	8.09717	6.0338e-05	COLEC11, MME, CFH, MMP3, HTRA1, PCOLCE, AEBP1, CPZ, F3, PHEX, C2, MMP23, BACE2, ADAMTS15, ADAMTS2, CTSL, CTSK, DPEP1, CPE, CTSH	233	591	20094	2.91845	0.117311	0.00959838	0.00933846
GOTERM_BP_DIRECT	GO:0032355~response to estradiol	9	3.64372	6.88032e-05	CST3, PDGFRB, COL1A1, PTGFR, GRN, TXNIP, WFDC1, NR2F2, PAM	233	118	20094	6.57765	0.13263	0.00988656	0.00961883
GOTERM_BP_DIRECT	GO:0050680~negative regulation of epithelial cell proliferation	8	3.23887	7.1711e-05	BMP4, AR, SFRP2, WNT5A, GAS1, WFDC1, NUPR1, LRP6	233	88	20094	7.84003	0.137831	0.00988656	0.00961883
GOTERM_BP_DIRECT	GO:0010595~positive regulation of endothelial cell migration	7	2.83401	7.95544e-05	BMP4, CCBE1, SMOC2, GRN, SPARC, WNT5A, GPLD1	233	62	20094	9.73681	0.151704	0.0102824	0.010004
GOTERM_BP_DIRECT	GO:0016485~protein processing	8	3.23887	8.8795e-05	ADAMTS2, MME, CPXM2, CPE, CPXM1, CPZ, F3, PHEX	233	91	20094	7.58157	0.167762	0.0103591	0.0100786
GOTERM_BP_DIRECT	GO:0051216~cartilage development	8	3.23887	9.51756e-05	BMP4, COL3A1, SFRP2, CFH, PRRX1, LUM, MGP, WNT5A	233	92	20094	7.49916	0.178672	0.0103591	0.0100786
GOTERM_BP_DIRECT	GO:0050679~positive regulation of epithelial cell proliferation	8	3.23887	9.51756e-05	BMP4, GRN, WNT5A, HTRA1, GAS1, IGF1, GLUL, FOXP2	233	92	20094	7.49916	0.178672	0.0103591	0.0100786
GOTERM_BP_DIRECT	GO:0032964~collagen biosynthetic process	4	1.61943	0.000121236	RCN3, COL1A1, SERPINH1, P3H3	233	9	20094	38.329	0.221768	0.0125358	0.0121963
GOTERM_BP_DIRECT	GO:0010596~negative regulation of endothelial cell migration	5	2.02429	0.00015344	SERPINF1, SLIT2, APOE, NR2F2, DCN	233	24	20094	17.9667	0.271915	0.0144646	0.0140729
GOTERM_BP_DIRECT	GO:0008285~negative regulation of cell proliferation	16	6.47773	0.000155713	APP, ITGA1, IGF1, P3H3, PODN, BMP4, AR, CXCL12, SFRP2, NFIB, ABI3BP, SPRY1, SLIT2, NUPR1, GPLD1, CD200	233	431	20094	3.2015	0.27533	0.0144646	0.0140729
GOTERM_BP_DIRECT	GO:0016525~negative regulation of angiogenesis	8	3.23887	0.000160874	ANGPT2, SPARC, SERPINF1, HHIP, COL4A3, THBS2, FBLN5, DCN	233	100	20094	6.89923	0.283024	0.0144646	0.0140729
GOTERM_BP_DIRECT	GO:0008284~positive regulation of cell proliferation	20	8.09717	0.000170545	PDGFRB, PDGFRA, NTRK2, PTGFR, GRN, NTRK3, CLEC11A, WNT5A, LIFR, IGF1, CST3, BMP4, AR, CXCL12, SFRP2, PDGFD, NTF3, CTSH, GAS1, IL11RA1	233	640	20094	2.69501	0.297224	0.0146953	0.0142974
GOTERM_BP_DIRECT	GO:0010976~positive regulation of neuron projection development	10	4.04858	0.000242279	BMP4, NTRK2, GRN, MDK, NTRK3, SERPINF1, WNT5A, APOE, EPHA3, LRP6	233	179	20094	4.8179	0.394132	0.019812	0.0192755
GOTERM_BP_DIRECT	GO:0071230~cellular response to amino acid stimulus	9	3.64372	0.000249087	COL1A1, PDGFRA, NTRK2, COL3A1, COL1A2, COL16A1, PDGFD, MMP3, COL4A6	233	142	20094	5.46594	0.402605	0.019812	0.0192755
GOTERM_BP_DIRECT	GO:0038063~collagen-activated tyrosine kinase receptor signaling pathway	4	1.61943	0.000309479	COL1A1, COL4A3, COL4A6, COL4A5	233	12	20094	28.7468	0.472761	0.0237038	0.0230619
GOTERM_BP_DIRECT	GO:0048251~elastic fiber assembly	4	1.61943	0.0003989	MFAP4, COL3A1, LOX, FBLN5	233	13	20094	26.5355	0.561805	0.0294616	0.0286638
GOTERM_BP_DIRECT	GO:0060348~bone development	7	2.83401	0.000483504	VKORC1, BMP4, SPARC, CFH, OGN, PPIB, PHEX	233	86	20094	7.01956	0.632168	0.0325306	0.0316497
GOTERM_BP_DIRECT	GO:0001525~angiogenesis	12	4.8583	0.000486707	PDGFRB, BMP4, CCBE1, COL15A1, ANGPT2, CFH, ANGPTL7, TNFSF12, TGFBI, THY1, HOXA7, GLUL	233	284	20094	3.64396	0.634598	0.0325306	0.0316497
GOTERM_BP_DIRECT	GO:0090179~planar cell polarity pathway involved in neural tube closure	4	1.61943	0.000503375	FZD2, SFRP2, WNT5A, LRP6	233	14	20094	24.6401	0.646984	0.0325306	0.0316497
GOTERM_BP_DIRECT	GO:0001945~lymph vessel development	4	1.61943	0.000503375	CCBE1, TMEM204, SVEP1, NR2F2	233	14	20094	24.6401	0.646984	0.0325306	0.0316497
GOTERM_BP_DIRECT	GO:0098609~cell-cell adhesion	10	4.04858	0.000674609	TMEM47, CXCL12, FBLIM1, ITGA1, CDH11, ITGA8, SLIT2, THY1, CD200, LRP6	233	206	20094	4.18642	0.752306	0.0416343	0.0405069
GOTERM_BP_DIRECT	GO:0002053~positive regulation of mesenchymal cell proliferation	5	2.02429	0.00068451	PRRX1, WNT5A, GAS1, FOXP2, LRP6	233	35	20094	12.32	0.75733	0.0416343	0.0405069
GOTERM_BP_DIRECT	GO:0090090~negative regulation of canonical Wnt signaling pathway	8	3.23887	0.000948256	APP, SFRP2, MDK, WNT5A, SHISA3, APOE, TMEM64, BICC1	233	134	20094	5.14868	0.859412	0.0560284	0.0545112
GOTERM_BP_DIRECT	GO:0008584~male gonad development	8	3.23887	0.000990478	PDGFRB, AR, RBP4, PRDX4, SFRP2, CTSL, WNT5A, NUPR1	233	135	20094	5.11054	0.871178	0.0568975	0.0553567
GOTERM_BP_DIRECT	GO:0000187~activation of MAPK activity	6	2.42915	0.00113398	APP, NTRK3, WNT5A, ITGA1, NTF3, IGF1	233	68	20094	7.60944	0.904287	0.0633803	0.061664
GOTERM_BP_DIRECT	GO:0001649~osteoblast differentiation	7	2.83401	0.00118878	GDF10, COL1A1, BMP4, LOX, CREB3L1, TMEM119, IGF1	233	102	20094	5.91845	0.914553	0.0646947	0.0629428
GOTERM_BP_DIRECT	GO:0010628~positive regulation of gene expression	17	6.88259	0.00126217	NTRK2, APP, PTGFR, FOXD1, NTRK3, HFE, WNT5A, FBLN1, IGF1, PIK3R1, F3, BMP4, AR, TMEM119, CTSH, SLC38A2, MARK1	233	583	20094	2.51473	0.926598	0.0663886	0.0645909
GOTERM_BP_DIRECT	GO:0035641~locomotory exploration behavior	4	1.61943	0.00128411	GRN, LSAMP, ATP1A2, APOE	233	19	20094	18.1559	0.929859	0.0663886	0.0645909
GOTERM_BP_DIRECT	GO:0001656~metanephros development	5	2.02429	0.00137384	BMP4, ITGA8, CTSH, SPRY1, SLIT2	233	42	20094	10.2667	0.941752	0.0692949	0.0674185
GOTERM_BP_DIRECT	GO:0042493~response to drug	12	4.8583	0.0014222	CST3, COL1A1, SFRP2, LOX, OXCT1, MDK, ALDH1A1, SLC1A3, TXNIP, WFDC1, GSTT1, PAM	233	324	20094	3.19409	0.947303	0.0700262	0.06813
GOTERM_BP_DIRECT	GO:0017144~drug metabolic process	4	1.61943	0.00149792	VKORC1, FMO1, FMO2, FMO3	233	20	20094	17.2481	0.954952	0.0704022	0.0684957
GOTERM_BP_DIRECT	GO:0048745~smooth muscle tissue development	4	1.61943	0.00149792	PDGFRB, BMP4, ITGA8, FOXP2	233	20	20094	17.2481	0.954952	0.0704022	0.0684957
GOTERM_BP_DIRECT	GO:0007411~axon guidance	9	3.64372	0.00157509	CXCL12, FOXD1, LAMA2, WNT5A, NTF3, GAS1, SLIT2, EPHA3, MATN2	233	188	20094	4.12853	0.961606	0.0723844	0.0704242
GOTERM_BP_DIRECT	GO:0051965~positive regulation of synapse assembly	6	2.42915	0.00165721	PTPRD, NTRK2, NTRK3, LRRN1, PIK3R1, THBS2	233	74	20094	6.99246	0.967611	0.0740499	0.0720446
GOTERM_BP_DIRECT	GO:0043410~positive regulation of MAPK cascade	9	3.64372	0.00168295	BMP4, NTRK2, AR, APP, C1QTNF2, NTRK3, ITGA1, IGF1, GADD45G	233	190	20094	4.08507	0.969293	0.0740499	0.0720446
GOTERM_BP_DIRECT	GO:0016055~Wnt signaling pathway	10	4.04858	0.00179934	FZD2, SFRP2, DAAM1, WNT5A, CPE, CPZ, CDK14, RECK, MARK1, LRP6	233	237	20094	3.63883	0.975872	0.0775218	0.0754225
GOTERM_BP_DIRECT	GO:0048146~positive regulation of fibroblast proliferation	6	2.42915	0.00197671	PDGFRB, PDGFRA, PDGFD, WNT5A, FBLN1, IGF1	233	77	20094	6.72003	0.983292	0.0817568	0.0795429
GOTERM_BP_DIRECT	GO:0001568~blood vessel development	6	2.42915	0.00197671	PDGFRB, COL1A1, BMP4, COL3A1, COL1A2, LOX	233	77	20094	6.72003	0.983292	0.0817568	0.0795429
GOTERM_BP_DIRECT	GO:0014068~positive regulation of phosphatidylinositol 3-kinase signaling	6	2.42915	0.00209257	PDGFRB, NTRK2, NTRK3, PDGFD, IGF1, DCN	233	78	20094	6.63387	0.986858	0.0832384	0.0809844
GOTERM_BP_DIRECT	GO:0030574~collagen catabolic process	5	2.02429	0.00209304	MMP23, ADAMTS2, CTSL, CTSK, MMP3	233	47	20094	9.1745	0.986871	0.0832384	0.0809844
GOTERM_BP_DIRECT	GO:0007169~transmembrane receptor protein tyrosine kinase signaling pathway	7	2.83401	0.00249858	PDGFRB, PDGFRA, NTRK2, ANGPT2, NTRK3, NTF3, EPHA3	233	118	20094	5.11595	0.994335	0.0946949	0.0921306
GOTERM_BP_DIRECT	GO:0007507~heart development	11	4.45344	0.00253428	BMP4, COL3A1, RBP4, SPARC, PDLIM2, LOX, OXCT1, NTRK3, MICAL2, PAM, BICC1	233	298	20094	3.18337	0.99474	0.0946949	0.0921306
GOTERM_BP_DIRECT	GO:1901215~negative regulation of neuron death	6	2.42915	0.00260599	APP, MDK, SERPINF1, IGF1, APOE, CD200	233	82	20094	6.31027	0.995466	0.0946949	0.0921306
GOTERM_BP_DIRECT	GO:0042985~negative regulation of amyloid precursor protein biosynthetic process	3	1.21457	0.0026829	BACE2, ITM2B, ITM2C	233	7	20094	36.9601	0.996135	0.0946949	0.0921306
GOTERM_BP_DIRECT	GO:0042490~mechanoreceptor differentiation	3	1.21457	0.0026829	NTRK2, NTRK3, NTF3	233	7	20094	36.9601	0.996135	0.0946949	0.0921306
GOTERM_BP_DIRECT	GO:0001957~intramembranous ossification	3	1.21457	0.0026829	COL1A1, MN1, CTSK	233	7	20094	36.9601	0.996135	0.0946949	0.0921306
GOTERM_BP_DIRECT	GO:0045766~positive regulation of angiogenesis	8	3.23887	0.00271326	CCBE1, SMOC2, GRN, ANGPT2, SFRP2, WNT5A, CTSH, F3	233	161	20094	4.28523	0.99637	0.0946949	0.0921306
GOTERM_BP_DIRECT	GO:0009749~response to glucose	6	2.42915	0.00274743	ANGPT2, CTSL, COL4A3, TXNIP, GLUL, GPLD1	233	83	20094	6.23424	0.996619	0.0946949	0.0921306
GOTERM_BP_DIRECT	GO:0048706~embryonic skeletal system development	5	2.02429	0.00282907	COL1A1, BMP4, RBP4, WNT5A, GAS1	233	51	20094	8.45494	0.997145	0.09591	0.0933128
GOTERM_BP_DIRECT	GO:0030334~regulation of cell migration	7	2.83401	0.00295085	DOCK10, CXCL12, LAMA2, MMP3, THY1, TMSB10, EPHA3	233	122	20094	4.94822	0.997783	0.0977346	0.0950881
GOTERM_BP_DIRECT	GO:0016477~cell migration	11	4.45344	0.00297741	PDGFRB, CD63, PDGFRA, MDK, WNT5A, ITGBL1, CLEC14A, SVEP1, GPC6, TSPAN11, EPHA3	233	305	20094	3.11031	0.997901	0.0977346	0.0950881
GOTERM_BP_DIRECT	GO:0021987~cerebral cortex development	6	2.42915	0.00304687	NTRK2, COL3A1, MDK, SLC38A2, FOXP2, LRP6	233	85	20094	6.08755	0.998183	0.098452	0.095786
GOTERM_BP_DIRECT	GO:0009952~anterior/posterior pattern specification	7	2.83401	0.00359913	SFRP2, WNT5A, HOXB4, NR2F2, HOXB8, HOXA7, LRP6	233	127	20094	4.7534	0.999422	0.114508	0.111407
GOTERM_BP_DIRECT	GO:0045471~response to ethanol	7	2.83401	0.00403568	RBP4, SPARC, OXCT1, NTRK3, ALDH1A1, SDF4, IGF1	233	130	20094	4.64371	0.999767	0.126451	0.123027
GOTERM_BP_DIRECT	GO:0032148~activation of protein kinase B activity	4	1.61943	0.00490077	NTRK3, WNT5A, NTF3, IGF1	233	30	20094	11.4987	0.999961	0.151266	0.147169
GOTERM_BP_DIRECT	GO:0048704~embryonic skeletal system morphogenesis	5	2.02429	0.00509311	BMP4, PRRX1, HOXB4, HOXB8, HOXA7	233	60	20094	7.1867	0.999974	0.153694	0.149532
GOTERM_BP_DIRECT	GO:0045444~fat cell differentiation	6	2.42915	0.0051281	GDF10, STEAP4, SDF4, JDP2, RUNX1T1, LRP6	233	96	20094	5.39002	0.999976	0.153694	0.149532
GOTERM_BP_DIRECT	GO:0009404~toxin metabolic process	3	1.21457	0.00561916	FMO1, FMO2, PAM	233	10	20094	25.8721	0.999991	0.166006	0.161511
GOTERM_BP_DIRECT	GO:0010875~positive regulation of cholesterol efflux	4	1.61943	0.00588676	ABCA8A, ABCA8B, APOE, PLTP	233	32	20094	10.78	0.999995	0.171462	0.166819
GOTERM_BP_DIRECT	GO:0006979~response to oxidative stress	7	2.83401	0.00618121	CST3, APP, PRDX4, ALDH1A1, TXNIP, APOE, CYGB	233	142	20094	4.25128	0.999997	0.177538	0.172731
GOTERM_BP_DIRECT	GO:0009612~response to mechanical stimulus	5	2.02429	0.00640336	COL1A1, COL3A1, ANGPT2, TXNIP, DCN	233	64	20094	6.73753	0.999998	0.181399	0.176487
GOTERM_BP_DIRECT	GO:0010656~negative regulation of muscle cell apoptotic process	3	1.21457	0.00681584	LIFR, IGF1, PIK3R1	233	11	20094	23.5201	0.999999	0.189838	0.184697
GOTERM_BP_DIRECT	GO:0033138~positive regulation of peptidyl-serine phosphorylation	6	2.42915	0.00688482	NTRK2, APP, SFRP2, NTRK3, WNT5A, NTF3	233	103	20094	5.02371	0.999999	0.189838	0.184697
GOTERM_BP_DIRECT	GO:0007566~embryo implantation	5	2.02429	0.00713506	CST3, GRN, FBLN1, RECK, IL11RA1	233	66	20094	6.53336	1	0.194149	0.188891
GOTERM_BP_DIRECT	GO:0002062~chondrocyte differentiation	5	2.02429	0.00752075	BMP4, COL3A1, NFIB, TGFBI, GPLD1	233	67	20094	6.43585	1	0.195779	0.190477
GOTERM_BP_DIRECT	GO:0042733~embryonic digit morphogenesis	5	2.02429	0.00752075	BMP4, SFRP2, WNT5A, GAS1, LRP6	233	67	20094	6.43585	1	0.195779	0.190477
GOTERM_BP_DIRECT	GO:0048754~branching morphogenesis of an epithelial tube	4	1.61943	0.00757365	BMP4, MGP, IGF1, SLIT2	233	35	20094	9.85604	1	0.195779	0.190477
GOTERM_BP_DIRECT	GO:0071542~dopaminergic neuron differentiation	4	1.61943	0.00757365	CXCL12, WNT5A, MANF, LRP6	233	35	20094	9.85604	1	0.195779	0.190477
GOTERM_BP_DIRECT	GO:0034392~negative regulation of smooth muscle cell apoptotic process	3	1.21457	0.00811711	IGF1, GRIA4, LRP6	233	12	20094	21.5601	1	0.202731	0.197242
GOTERM_BP_DIRECT	GO:0042476~odontogenesis	4	1.61943	0.00819278	BMP4, GAS1, PAM, PHEX	233	36	20094	9.58226	1	0.202731	0.197242
GOTERM_BP_DIRECT	GO:1905606~regulation of presynapse assembly	4	1.61943	0.00819278	PTPRD, APP, NTRK3, GPC6	233	36	20094	9.58226	1	0.202731	0.197242
GOTERM_BP_DIRECT	GO:0007519~skeletal muscle tissue development	5	2.02429	0.00833277	SVIL, ELN, NR2F2, DCN, FOXP2	233	69	20094	6.2493	1	0.202731	0.197242
GOTERM_BP_DIRECT	GO:0033674~positive regulation of kinase activity	5	2.02429	0.00833277	PDGFRB, PDGFRA, NTRK2, NTRK3, EPHA3	233	69	20094	6.2493	1	0.202731	0.197242
GOTERM_BP_DIRECT	GO:0001764~neuron migration	7	2.83401	0.00905839	NTRK2, COL3A1, CXCL12, NTRK3, NR2F2, MARK1, MATN2	233	154	20094	3.92002	1	0.217823	0.211924
GOTERM_BP_DIRECT	GO:0051384~response to glucocorticoid	5	2.02429	0.00920019	SPARC, MDK, CTSL, PIK3R1, PAM	233	71	20094	6.07326	1	0.218689	0.212768
GOTERM_BP_DIRECT	GO:0097435~supramolecular fiber organization	3	1.21457	0.00952043	CST3, MFAP4, COL3A1	233	13	20094	19.9016	1	0.22373	0.217672
GOTERM_BP_DIRECT	GO:0033627~cell adhesion mediated by integrin	4	1.61943	0.0109613	COL16A1, ITGA1, ITGA8, ITGBL1	233	40	20094	8.62403	1	0.249099	0.242354
GOTERM_BP_DIRECT	GO:0048701~embryonic cranial skeleton morphogenesis	4	1.61943	0.0109613	BMP4, PDGFRA, PRRX1, GAS1	233	40	20094	8.62403	1	0.249099	0.242354
GOTERM_BP_DIRECT	GO:0048008~platelet-derived growth factor receptor signaling pathway	4	1.61943	0.0109613	PDGFRB, PDGFRA, PDGFD, TXNIP	233	40	20094	8.62403	1	0.249099	0.242354
GOTERM_BP_DIRECT	GO:0060325~face morphogenesis	4	1.61943	0.0117277	COL1A1, PDGFRA, CRISPLD2, LRP6	233	41	20094	8.41369	1	0.263618	0.256479
GOTERM_BP_DIRECT	GO:0006590~thyroid hormone generation	3	1.21457	0.0126232	CTSL, CTSK, DIO2	233	15	20094	17.2481	1	0.280696	0.273095
GOTERM_BP_DIRECT	GO:0045669~positive regulation of osteoblast differentiation	5	2.02429	0.0138254	GDF10, BMP4, SFRP2, TMEM119, IGF1	233	80	20094	5.39002	1	0.304158	0.295922
GOTERM_BP_DIRECT	GO:0051044~positive regulation of membrane protein ectodomain proteolysis	3	1.21457	0.0143177	APP, APOE, GPLD1	233	16	20094	16.1701	1	0.308428	0.300076
GOTERM_BP_DIRECT	GO:0040037~negative regulation of fibroblast growth factor receptor signaling pathway	3	1.21457	0.0143177	CREB3L1, WNT5A, SPRY1	233	16	20094	16.1701	1	0.308428	0.300076
GOTERM_BP_DIRECT	GO:0014070~response to organic cyclic compound	5	2.02429	0.0150209	VKORC1, ANGPT2, LUM, CTSL, SERPINF1	233	82	20094	5.25856	1	0.313769	0.305272
GOTERM_BP_DIRECT	GO:0043406~positive regulation of MAP kinase activity	5	2.02429	0.0150209	PDGFRB, APP, NTRK3, PDGFD, NTF3	233	82	20094	5.25856	1	0.313769	0.305272
GOTERM_BP_DIRECT	GO:0048812~neuron projection morphogenesis	5	2.02429	0.0150209	WNT5A, ITGA1, NTF3, LIFR, SLIT2	233	82	20094	5.25856	1	0.313769	0.305272
GOTERM_BP_DIRECT	GO:0010811~positive regulation of cell-substrate adhesion	4	1.61943	0.0160141	SMOC2, CCDC80, ECM2, ABI3BP	233	46	20094	7.49916	1	0.323342	0.314586
GOTERM_BP_DIRECT	GO:0048662~negative regulation of smooth muscle cell proliferation	4	1.61943	0.0160141	VIPR2, OGN, PIK3R1, APOE	233	46	20094	7.49916	1	0.323342	0.314586
GOTERM_BP_DIRECT	GO:0061036~positive regulation of cartilage development	3	1.21457	0.0161045	BMP4, MDK, WNT5A	233	17	20094	15.2189	1	0.323342	0.314586
GOTERM_BP_DIRECT	GO:0048009~insulin-like growth factor receptor signaling pathway	3	1.21457	0.0161045	AR, IGF1, PIK3R1	233	17	20094	15.2189	1	0.323342	0.314586
GOTERM_BP_DIRECT	GO:0060326~cell chemotaxis	5	2.02429	0.0169332	PDGFRB, PDGFRA, CXCL12, LOX, ITGA1	233	85	20094	5.07296	1	0.335758	0.326666
GOTERM_BP_DIRECT	GO:0010466~negative regulation of peptidase activity	6	2.42915	0.0170477	CST3, APP, ITIH2, SERPING1, WFDC1, RECK	233	129	20094	4.01118	1	0.335758	0.326666
GOTERM_BP_DIRECT	GO:0050732~negative regulation of peptidyl-tyrosine phosphorylation	3	1.21457	0.0179813	SFRP2, NTF3, IGF1	233	18	20094	14.3734	1	0.350805	0.341305
GOTERM_BP_DIRECT	GO:0060041~retina development in camera-type eye	5	2.02429	0.01971	NTRK2, GRN, RBP4, CFH, SERPINF1	233	89	20094	4.84496	1	0.377647	0.36742
GOTERM_BP_DIRECT	GO:0070374~positive regulation of ERK1 and ERK2 cascade	8	3.23887	0.0197224	PDGFRB, BMP4, PDGFRA, APP, CXCL12, PDGFD, IGF1, APOE	233	235	20094	2.93584	1	0.377647	0.36742
GOTERM_BP_DIRECT	GO:0008283~cell proliferation	10	4.04858	0.0202727	BMP4, NFIB, WNT5A, HOXB4, GAS1, IGF1, TGFBI, GLUL, IL11RA1, PAX1	233	348	20094	2.47817	1	0.384624	0.374209
GOTERM_BP_DIRECT	GO:1902430~negative regulation of beta-amyloid formation	3	1.21457	0.0219954	NTRK2, IGF1, APOE	233	20	20094	12.9361	1	0.395656	0.384941
GOTERM_BP_DIRECT	GO:0051145~smooth muscle cell differentiation	3	1.21457	0.0219954	BMP4, TMEM204, NTF3	233	20	20094	12.9361	1	0.395656	0.384941
GOTERM_BP_DIRECT	GO:0051896~regulation of protein kinase B signaling	3	1.21457	0.0219954	RCN3, NTRK2, NTRK3	233	20	20094	12.9361	1	0.395656	0.384941
GOTERM_BP_DIRECT	GO:0060599~lateral sprouting involved in mammary gland duct morphogenesis	2	0.809717	0.0229587	AR, WNT5A	233	2	20094	86.2403	1	0.395656	0.384941
GOTERM_BP_DIRECT	GO:1904465~negative regulation of matrix metallopeptidase secretion	2	0.809717	0.0229587	IDH2, CD200	233	2	20094	86.2403	1	0.395656	0.384941
GOTERM_BP_DIRECT	GO:0061349~planar cell polarity pathway involved in cardiac right atrium morphogenesis	2	0.809717	0.0229587	WNT5A, LRP6	233	2	20094	86.2403	1	0.395656	0.384941
GOTERM_BP_DIRECT	GO:0061354~planar cell polarity pathway involved in pericardium morphogenesis	2	0.809717	0.0229587	WNT5A, LRP6	233	2	20094	86.2403	1	0.395656	0.384941
GOTERM_BP_DIRECT	GO:0061348~planar cell polarity pathway involved in ventricular septum morphogenesis	2	0.809717	0.0229587	WNT5A, LRP6	233	2	20094	86.2403	1	0.395656	0.384941
GOTERM_BP_DIRECT	GO:0061350~planar cell polarity pathway involved in cardiac muscle tissue morphogenesis	2	0.809717	0.0229587	WNT5A, LRP6	233	2	20094	86.2403	1	0.395656	0.384941
GOTERM_BP_DIRECT	GO:1904075~positive regulation of trophectodermal cell proliferation	2	0.809717	0.0229587	GRN, IGF1	233	2	20094	86.2403	1	0.395656	0.384941
GOTERM_BP_DIRECT	GO:0061347~planar cell polarity pathway involved in outflow tract morphogenesis	2	0.809717	0.0229587	WNT5A, LRP6	233	2	20094	86.2403	1	0.395656	0.384941
GOTERM_BP_DIRECT	GO:0002042~cell migration involved in sprouting angiogenesis	3	1.21457	0.0241283	CLEC14A, SLIT2, GPLD1	233	21	20094	12.32	1	0.406509	0.395501
GOTERM_BP_DIRECT	GO:0006956~complement activation	3	1.21457	0.0241283	COLEC11, CFH, C2	233	21	20094	12.32	1	0.406509	0.395501
GOTERM_BP_DIRECT	GO:0050804~modulation of synaptic transmission	5	2.02429	0.0243748	PTPRD, SLC6A6, CDH11, NTF3, GRIA4	233	95	20094	4.53897	1	0.406509	0.395501
GOTERM_BP_DIRECT	GO:0030900~forebrain development	5	2.02429	0.0243748	BMP4, APP, NFIB, NR2F2, LRP6	233	95	20094	4.53897	1	0.406509	0.395501
GOTERM_BP_DIRECT	GO:0007160~cell-matrix adhesion	5	2.02429	0.0252116	CD63, COL3A1, ITGA1, ITGA8, ITGBL1	233	96	20094	4.49168	1	0.417101	0.405806
GOTERM_BP_DIRECT	GO:0010463~mesenchymal cell proliferation	3	1.21457	0.0263422	PRRX1, WNT5A, LRP6	233	22	20094	11.76	1	0.432347	0.420639
GOTERM_BP_DIRECT	GO:0001890~placenta development	4	1.61943	0.0268992	MME, HTRA1, DCN, IL11RA1	233	56	20094	6.16002	1	0.438013	0.426151
GOTERM_BP_DIRECT	GO:0003151~outflow tract morphogenesis	4	1.61943	0.0281582	BMP4, FZD2, SFRP2, ELN	233	57	20094	6.05195	1	0.451404	0.43918
GOTERM_BP_DIRECT	GO:0045599~negative regulation of fat cell differentiation	4	1.61943	0.0281582	WNT5A, JDP2, RUNX1T1, LRP6	233	57	20094	6.05195	1	0.451404	0.43918
GOTERM_BP_DIRECT	GO:2000249~regulation of actin cytoskeleton reorganization	3	1.21457	0.0286349	MDK, ABI3BP, ARHGDIB	233	23	20094	11.2487	1	0.455516	0.443181
GOTERM_BP_DIRECT	GO:0001756~somitogenesis	4	1.61943	0.029448	SFRP2, WNT5A, PAX1, LRP6	233	58	20094	5.94761	1	0.464874	0.452286
GOTERM_BP_DIRECT	GO:0006986~response to unfolded protein	4	1.61943	0.0307687	DNAJC3, CREB3L1, HERPUD1, MANF	233	59	20094	5.8468	1	0.474942	0.462081
GOTERM_BP_DIRECT	GO:1902894~negative regulation of pri-miRNA transcription from RNA polymerase II promoter	3	1.21457	0.0310044	BMP4, APP, NFIB	233	24	20094	10.78	1	0.474942	0.462081
GOTERM_BP_DIRECT	GO:0002021~response to dietary excess	3	1.21457	0.0310044	CFH, SGIP1, APOE	233	24	20094	10.78	1	0.474942	0.462081
GOTERM_BP_DIRECT	GO:0009987~cellular process	3	1.21457	0.0310044	AR, APP, PDGFD	233	24	20094	10.78	1	0.474942	0.462081
GOTERM_BP_DIRECT	GO:0001666~response to hypoxia	7	2.83401	0.0327144	CST3, ANGPT2, CXCL12, PLOD2, PAM, CYGB, HSP90B1	233	206	20094	2.9305	1	0.484996	0.471862
GOTERM_BP_DIRECT	GO:0030336~negative regulation of cell migration	6	2.42915	0.0333457	SFRP2, DPEP1, SLIT2, THY1, PODN, RECK	233	154	20094	3.36001	1	0.484996	0.471862
GOTERM_BP_DIRECT	GO:0045778~positive regulation of ossification	3	1.21457	0.0334486	BMP4, WNT5A, LRP6	233	25	20094	10.3488	1	0.484996	0.471862
GOTERM_BP_DIRECT	GO:0035567~non-canonical Wnt signaling pathway	3	1.21457	0.0334486	FZD2, SFRP2, WNT5A	233	25	20094	10.3488	1	0.484996	0.471862
GOTERM_BP_DIRECT	GO:0061047~positive regulation of branching involved in lung morphogenesis	2	0.809717	0.0342405	BMP4, PDGFRA	233	3	20094	57.4936	1	0.484996	0.471862
GOTERM_BP_DIRECT	GO:1905906~regulation of amyloid fibril formation	2	0.809717	0.0342405	APP, APOE	233	3	20094	57.4936	1	0.484996	0.471862
GOTERM_BP_DIRECT	GO:0010952~positive regulation of peptidase activity	2	0.809717	0.0342405	RCN3, CTSH	233	3	20094	57.4936	1	0.484996	0.471862
GOTERM_BP_DIRECT	GO:1900221~regulation of beta-amyloid clearance	2	0.809717	0.0342405	APP, APOE	233	3	20094	57.4936	1	0.484996	0.471862
GOTERM_BP_DIRECT	GO:0072277~metanephric glomerular capillary formation	2	0.809717	0.0342405	PDGFRB, PDGFRA	233	3	20094	57.4936	1	0.484996	0.471862
GOTERM_BP_DIRECT	GO:0034230~enkephalin processing	2	0.809717	0.0342405	CTSL, CPE	233	3	20094	57.4936	1	0.484996	0.471862
GOTERM_BP_DIRECT	GO:0038091~positive regulation of cell proliferation by VEGF-activated platelet derived growth factor receptor signaling pathway	2	0.809717	0.0342405	PDGFRB, PDGFRA	233	3	20094	57.4936	1	0.484996	0.471862
GOTERM_BP_DIRECT	GO:0050885~neuromuscular process controlling balance	4	1.61943	0.0349144	APP, GM2A, GAA, SLC1A3	233	62	20094	5.56389	1	0.491177	0.477877
GOTERM_BP_DIRECT	GO:0007229~integrin-mediated signaling pathway	5	2.02429	0.0355595	COL3A1, ITGA1, ITGA8, ITGBL1, THY1	233	107	20094	4.02992	1	0.494651	0.481256
GOTERM_BP_DIRECT	GO:0010629~negative regulation of gene expression	10	4.04858	0.035795	BMP4, APP, SFRP2, CREB3L1, SERPINF1, IGF1, SLIT2, APOE, MARK1, AFF2	233	387	20094	2.22843	1	0.494651	0.481256
GOTERM_BP_DIRECT	GO:0060135~maternal process involved in female pregnancy	3	1.21457	0.0359654	ANGPT2, PAM, IL11RA1	233	26	20094	9.95081	1	0.494651	0.481256
GOTERM_BP_DIRECT	GO:0048856~anatomical structure development	4	1.61943	0.0363573	BMP4, SPARC, NR2F2, PAX1	233	63	20094	5.47558	1	0.494651	0.481256
GOTERM_BP_DIRECT	GO:0030326~embryonic limb morphogenesis	4	1.61943	0.0363573	BMP4, PRRX1, WNT5A, LRP6	233	63	20094	5.47558	1	0.494651	0.481256
GOTERM_BP_DIRECT	GO:0060070~canonical Wnt signaling pathway	5	2.02429	0.0366052	FZD2, FOXD1, SFRP2, WNT5A, LRP6	233	108	20094	3.99261	1	0.494768	0.48137
GOTERM_BP_DIRECT	GO:0030325~adrenal gland development	3	1.21457	0.038553	PDGFRB, PDGFRA, MDK	233	27	20094	9.58226	1	0.517711	0.503692
GOTERM_BP_DIRECT	GO:0099560~synaptic membrane adhesion	3	1.21457	0.0412092	PTPRD, GPC6, EPHA3	233	28	20094	9.24004	1	0.545767	0.530988
GOTERM_BP_DIRECT	GO:0036342~post-anal tail morphogenesis	3	1.21457	0.0412092	SFRP2, WNT5A, LRP6	233	28	20094	9.24004	1	0.545767	0.530988
GOTERM_BP_DIRECT	GO:0050728~negative regulation of inflammatory response	5	2.02429	0.0420979	GRN, SERPINF1, WFDC1, SLIT2, APOE	233	113	20094	3.81594	1	0.545767	0.530988
GOTERM_BP_DIRECT	GO:0051603~proteolysis involved in cellular protein catabolic process	4	1.61943	0.0424301	DNAJC3, CTSL, CTSK, CTSH	233	67	20094	5.14868	1	0.545767	0.530988
GOTERM_BP_DIRECT	GO:0071300~cellular response to retinoic acid	4	1.61943	0.0440229	COL1A1, NTRK3, SERPINF1, EPHA3	233	68	20094	5.07296	1	0.545767	0.530988
GOTERM_BP_DIRECT	GO:0071673~positive regulation of smooth muscle cell chemotaxis	2	0.809717	0.0453926	MDK, PDGFD	233	4	20094	43.1202	1	0.545767	0.530988
GOTERM_BP_DIRECT	GO:0007223~Wnt signaling pathway, calcium modulating pathway	2	0.809717	0.0453926	FZD2, WNT5A	233	4	20094	43.1202	1	0.545767	0.530988
GOTERM_BP_DIRECT	GO:0002265~astrocyte activation involved in immune response	2	0.809717	0.0453926	APP, GRN	233	4	20094	43.1202	1	0.545767	0.530988
GOTERM_BP_DIRECT	GO:0060157~urinary bladder development	2	0.809717	0.0453926	RBP4, WNT5A	233	4	20094	43.1202	1	0.545767	0.530988
GOTERM_BP_DIRECT	GO:0060686~negative regulation of prostatic bud formation	2	0.809717	0.0453926	BMP4, WNT5A	233	4	20094	43.1202	1	0.545767	0.530988
GOTERM_BP_DIRECT	GO:0060026~convergent extension	2	0.809717	0.0453926	WNT5A, LRP6	233	4	20094	43.1202	1	0.545767	0.530988
GOTERM_BP_DIRECT	GO:0061056~sclerotome development	2	0.809717	0.0453926	SFRP2, PAX1	233	4	20094	43.1202	1	0.545767	0.530988
GOTERM_BP_DIRECT	GO:1905671~regulation of lysosome organization	2	0.809717	0.0453926	LAPTM4B, GRN	233	4	20094	43.1202	1	0.545767	0.530988
GOTERM_BP_DIRECT	GO:0003401~axis elongation	2	0.809717	0.0453926	WNT5A, LRP6	233	4	20094	43.1202	1	0.545767	0.530988
GOTERM_BP_DIRECT	GO:0046546~development of primary male sexual characteristics	2	0.809717	0.0453926	SFRP2, WNT5A	233	4	20094	43.1202	1	0.545767	0.530988
GOTERM_BP_DIRECT	GO:0060437~lung growth	2	0.809717	0.0453926	PDGFRB, PDGFRA	233	4	20094	43.1202	1	0.545767	0.530988
GOTERM_BP_DIRECT	GO:1905897~regulation of response to endoplasmic reticulum stress	2	0.809717	0.0453926	NUPR1, MANF	233	4	20094	43.1202	1	0.545767	0.530988
GOTERM_BP_DIRECT	GO:0090244~Wnt signaling pathway involved in somitogenesis	2	0.809717	0.0453926	SFRP2, LRP6	233	4	20094	43.1202	1	0.545767	0.530988
GOTERM_BP_DIRECT	GO:0009314~response to radiation	3	1.21457	0.0467202	COL3A1, ANGPT2, CXCL12	233	30	20094	8.62403	1	0.558482	0.543359
GOTERM_BP_DIRECT	GO:0007010~cytoskeleton organization	5	2.02429	0.0480312	SVIL, MDK, MICAL2, THY1, MARK1	233	118	20094	3.65425	1	0.570853	0.555395
GOTERM_BP_DIRECT	GO:0008344~adult locomotory behavior	4	1.61943	0.0489775	APP, CXCL12, ATP1A2, HOXB8	233	71	20094	4.85861	1	0.575917	0.560322
GOTERM_BP_DIRECT	GO:0010467~gene expression	7	2.83401	0.0493656	BMP4, COL3A1, ANGPT2, CFH, SVEP1, APOE, FOXP2	233	228	20094	2.64773	1	0.575917	0.560322
GOTERM_BP_DIRECT	GO:0071425~hematopoietic stem cell proliferation	3	1.21457	0.0495712	SFRP2, WNT5A, HOXB4	233	31	20094	8.34584	1	0.575917	0.560322
GOTERM_BP_DIRECT	GO:0050730~regulation of peptidyl-tyrosine phosphorylation	3	1.21457	0.0495712	PDGFRB, APP, PDGFD	233	31	20094	8.34584	1	0.575917	0.560322
GOTERM_BP_DIRECT	GO:0001501~skeletal system development	5	2.02429	0.0505275	COL1A1, BMP4, COL3A1, COL1A2, PAX1	233	120	20094	3.59335	1	0.582339	0.56657
GOTERM_BP_DIRECT	GO:0045785~positive regulation of cell adhesion	4	1.61943	0.0506872	CD63, CXCL12, LAMA2, MDK	233	72	20094	4.79113	1	0.582339	0.56657
GOTERM_BP_DIRECT	GO:0043154~negative regulation of cysteine-type endopeptidase activity involved in apoptotic process	4	1.61943	0.0524256	SFRP2, DPEP1, IGF1, HERPUD1	233	73	20094	4.7255	1	0.593092	0.577032
GOTERM_BP_DIRECT	GO:0033344~cholesterol efflux	3	1.21457	0.0524835	ABCA8A, ABCA8B, APOE	233	32	20094	8.08503	1	0.593092	0.577032
GOTERM_BP_DIRECT	GO:2001238~positive regulation of extrinsic apoptotic signaling pathway	3	1.21457	0.0524835	TNFSF12, G0S2, ITM2C	233	32	20094	8.08503	1	0.593092	0.577032
GOTERM_BP_DIRECT	GO:0010719~negative regulation of epithelial to mesenchymal transition	3	1.21457	0.0554553	SFRP2, SPRY1, MARK1	233	33	20094	7.84003	1	0.604503	0.588134
GOTERM_BP_DIRECT	GO:0045807~positive regulation of endocytosis	3	1.21457	0.0554553	CD63, WNT5A, APOE	233	33	20094	7.84003	1	0.604503	0.588134
GOTERM_BP_DIRECT	GO:0032967~positive regulation of collagen biosynthetic process	3	1.21457	0.0554553	PDGFRB, BMP4, CREB3L1	233	33	20094	7.84003	1	0.604503	0.588134
GOTERM_BP_DIRECT	GO:0060502~epithelial cell proliferation involved in lung morphogenesis	2	0.809717	0.0564164	BMP4, FOXP2	233	5	20094	34.4961	1	0.604503	0.588134
GOTERM_BP_DIRECT	GO:0090184~positive regulation of kidney development	2	0.809717	0.0564164	BMP4, FOXD1	233	5	20094	34.4961	1	0.604503	0.588134
GOTERM_BP_DIRECT	GO:0018057~peptidyl-lysine oxidation	2	0.809717	0.0564164	LOX, LOXL1	233	5	20094	34.4961	1	0.604503	0.588134
GOTERM_BP_DIRECT	GO:0048014~Tie signaling pathway	2	0.809717	0.0564164	ANGPT2, SVEP1	233	5	20094	34.4961	1	0.604503	0.588134
GOTERM_BP_DIRECT	GO:0032328~alanine transport	2	0.809717	0.0564164	SLC6A6, SLC38A2	233	5	20094	34.4961	1	0.604503	0.588134
GOTERM_BP_DIRECT	GO:0009449~gamma-aminobutyric acid biosynthetic process	2	0.809717	0.0564164	ALDH1A1, SLC1A3	233	5	20094	34.4961	1	0.604503	0.588134
GOTERM_BP_DIRECT	GO:0035791~platelet-derived growth factor receptor-beta signaling pathway	2	0.809717	0.0564164	PDGFRB, LOX	233	5	20094	34.4961	1	0.604503	0.588134
GOTERM_BP_DIRECT	GO:0072089~stem cell proliferation	4	1.61943	0.0578111	PRRX1, NFIB, WNT5A, LRP6	233	76	20094	4.53897	1	0.613094	0.596492
GOTERM_BP_DIRECT	GO:0006469~negative regulation of protein kinase activity	4	1.61943	0.0578111	DNAJC3, THY1, GADD45G, LRP6	233	76	20094	4.53897	1	0.613094	0.596492
GOTERM_BP_DIRECT	GO:0035904~aorta development	3	1.21457	0.0615703	COL3A1, LOX, LOXL1	233	35	20094	7.39203	1	0.646332	0.62883
GOTERM_BP_DIRECT	GO:0035116~embryonic hindlimb morphogenesis	3	1.21457	0.0615703	BMP4, AFF3, LRP6	233	35	20094	7.39203	1	0.646332	0.62883
GOTERM_BP_DIRECT	GO:0002040~sprouting angiogenesis	3	1.21457	0.0647102	CCBE1, CLEC14A, RECK	233	36	20094	7.1867	1	0.666319	0.648276
GOTERM_BP_DIRECT	GO:0001958~endochondral ossification	3	1.21457	0.0647102	COL1A1, BMP4, TMEM119	233	36	20094	7.1867	1	0.666319	0.648276
GOTERM_BP_DIRECT	GO:0007611~learning or memory	4	1.61943	0.0653806	APP, MME, GM2A, AFF2	233	80	20094	4.31202	1	0.666319	0.648276
GOTERM_BP_DIRECT	GO:0032956~regulation of actin cytoskeleton organization	4	1.61943	0.0653806	PDGFRB, PAM, GPM6B, EPHA3	233	80	20094	4.31202	1	0.666319	0.648276
GOTERM_BP_DIRECT	GO:0001938~positive regulation of endothelial cell proliferation	4	1.61943	0.0653806	BMP4, CXCL12, WNT5A, F3	233	80	20094	4.31202	1	0.666319	0.648276
GOTERM_BP_DIRECT	GO:1900748~positive regulation of vascular endothelial growth factor signaling pathway	2	0.809717	0.0673135	CCBE1, SMOC2	233	6	20094	28.7468	1	0.666319	0.648276
GOTERM_BP_DIRECT	GO:0003402~planar cell polarity pathway involved in axis elongation	2	0.809717	0.0673135	SFRP2, WNT5A	233	6	20094	28.7468	1	0.666319	0.648276
GOTERM_BP_DIRECT	GO:1902951~negative regulation of dendritic spine maintenance	2	0.809717	0.0673135	APP, APOE	233	6	20094	28.7468	1	0.666319	0.648276
GOTERM_BP_DIRECT	GO:0051651~maintenance of location in cell	2	0.809717	0.0673135	GM2A, APOE	233	6	20094	28.7468	1	0.666319	0.648276
GOTERM_BP_DIRECT	GO:0060414~aorta smooth muscle tissue morphogenesis	2	0.809717	0.0673135	COL3A1, MYLK	233	6	20094	28.7468	1	0.666319	0.648276
GOTERM_BP_DIRECT	GO:0060021~palate development	4	1.61943	0.0673408	PDGFRA, PRRX1, GAS1, LRP6	233	81	20094	4.25878	1	0.666319	0.648276
GOTERM_BP_DIRECT	GO:0034097~response to cytokine	4	1.61943	0.0673408	COL3A1, SPARC, CFH, LIFR	233	81	20094	4.25878	1	0.666319	0.648276
GOTERM_BP_DIRECT	GO:0048514~blood vessel morphogenesis	3	1.21457	0.0679027	ANGPT2, LOX, NR2F2	233	37	20094	6.99246	1	0.66868	0.650573
GOTERM_BP_DIRECT	GO:0043434~response to peptide hormone	4	1.61943	0.0693276	COL1A1, SPARC, CXCL12, LRP6	233	82	20094	4.20685	1	0.679476	0.661076
GOTERM_BP_DIRECT	GO:0051968~positive regulation of synaptic transmission, glutamatergic	3	1.21457	0.0711463	NTRK2, GLUL, GRIA4	233	38	20094	6.80845	1	0.687526	0.668908
GOTERM_BP_DIRECT	GO:0010667~negative regulation of cardiac muscle cell apoptotic process	3	1.21457	0.0711463	SFRP2, MDK, NUPR1	233	38	20094	6.80845	1	0.687526	0.668908
GOTERM_BP_DIRECT	GO:0050807~regulation of synapse organization	3	1.21457	0.0711463	SPARC, WNT5A, APOE	233	38	20094	6.80845	1	0.687526	0.668908
GOTERM_BP_DIRECT	GO:0043525~positive regulation of neuron apoptotic process	4	1.61943	0.0733801	APP, GRN, ITGA1, NUPR1	233	84	20094	4.10668	1	0.705814	0.686701
GOTERM_BP_DIRECT	GO:0060349~bone morphogenesis	3	1.21457	0.0744394	SFRP2, PAX1, LRP6	233	39	20094	6.63387	1	0.712688	0.693389
GOTERM_BP_DIRECT	GO:0048678~response to axon injury	3	1.21457	0.0777803	CST3, NTRK3, MATN2	233	40	20094	6.46803	1	0.720894	0.701373
GOTERM_BP_DIRECT	GO:0009888~tissue development	3	1.21457	0.0777803	BMP4, LAMA2, GAA	233	40	20094	6.46803	1	0.720894	0.701373
GOTERM_BP_DIRECT	GO:0010544~negative regulation of platelet activation	2	0.809717	0.0780853	PDGFRA, APOE	233	7	20094	24.6401	1	0.720894	0.701373
GOTERM_BP_DIRECT	GO:0060028~convergent extension involved in axis elongation	2	0.809717	0.0780853	SFRP2, WNT5A	233	7	20094	24.6401	1	0.720894	0.701373
GOTERM_BP_DIRECT	GO:0022029~telencephalon cell migration	2	0.809717	0.0780853	CXCL12, SLIT2	233	7	20094	24.6401	1	0.720894	0.701373
GOTERM_BP_DIRECT	GO:0060059~embryonic retina morphogenesis in camera-type eye	2	0.809717	0.0780853	RBP4, LRP6	233	7	20094	24.6401	1	0.720894	0.701373
GOTERM_BP_DIRECT	GO:0060449~bud elongation involved in lung branching	2	0.809717	0.0780853	BMP4, SPRY1	233	7	20094	24.6401	1	0.720894	0.701373
GOTERM_BP_DIRECT	GO:1900122~positive regulation of receptor binding	2	0.809717	0.0780853	APP, HFE	233	7	20094	24.6401	1	0.720894	0.701373
GOTERM_BP_DIRECT	GO:0043066~negative regulation of apoptotic process	13	5.26316	0.0788811	PDGFRB, PTGFR, HHIP, WNT5A, IGF1, PIK3R1, HSP90B1, DNAJC3, BMP4, DPEP1, CTSH, GAS1, NUPR1	233	657	20094	1.70643	1	0.725005	0.705373
GOTERM_BP_DIRECT	GO:0048661~positive regulation of smooth muscle cell proliferation	4	1.61943	0.0796519	PDGFRB, BMP4, PDGFD, IGF1	233	87	20094	3.96507	1	0.72885	0.709113
GOTERM_BP_DIRECT	GO:0034976~response to endoplasmic reticulum stress	4	1.61943	0.0817928	DNAJC3, SRPX, PIK3R1, HERPUD1	233	88	20094	3.92002	1	0.745144	0.724966
GOTERM_BP_DIRECT	GO:0055072~iron ion homeostasis	3	1.21457	0.0845998	STEAP4, HFE, CP	233	42	20094	6.16002	1	0.763984	0.743296
GOTERM_BP_DIRECT	GO:1990090~cellular response to nerve growth factor stimulus	3	1.21457	0.0845998	NTRK2, APP, NTRK3	233	42	20094	6.16002	1	0.763984	0.743296
GOTERM_BP_DIRECT	GO:0050673~epithelial cell proliferation	4	1.61943	0.0861486	BMP4, AR, GRN, WNT5A	233	90	20094	3.8329	1	0.764615	0.74391
GOTERM_BP_DIRECT	GO:0009636~response to toxic substance	4	1.61943	0.0861486	CST3, PDGFRB, NUPR1, INMT	233	90	20094	3.8329	1	0.764615	0.74391
GOTERM_BP_DIRECT	GO:0010977~negative regulation of neuron projection development	4	1.61943	0.0861486	APOE, EPHA3, ITM2C, RUNX1T1	233	90	20094	3.8329	1	0.764615	0.74391
GOTERM_BP_DIRECT	GO:0071277~cellular response to calcium ion	4	1.61943	0.0861486	WNT5A, DPEP1, GPLD1, MYLK	233	90	20094	3.8329	1	0.764615	0.74391
GOTERM_BP_DIRECT	GO:0012501~programmed cell death	3	1.21457	0.0880754	STK17B, HTRA1, GAS1	233	43	20094	6.01677	1	0.767783	0.746992
GOTERM_BP_DIRECT	GO:0017185~peptidyl-lysine hydroxylation	2	0.809717	0.0887332	PLOD2, P3H3	233	8	20094	21.5601	1	0.767783	0.746992
GOTERM_BP_DIRECT	GO:0060510~Type II pneumocyte differentiation	2	0.809717	0.0887332	NFIB, IGF1	233	8	20094	21.5601	1	0.767783	0.746992
GOTERM_BP_DIRECT	GO:0003344~pericardium morphogenesis	2	0.809717	0.0887332	WNT5A, LRP6	233	8	20094	21.5601	1	0.767783	0.746992
GOTERM_BP_DIRECT	GO:0010874~regulation of cholesterol efflux	2	0.809717	0.0887332	ABCA8A, ABCA8B	233	8	20094	21.5601	1	0.767783	0.746992
GOTERM_BP_DIRECT	GO:0060603~mammary gland duct morphogenesis	2	0.809717	0.0887332	SLIT2, LRP6	233	8	20094	21.5601	1	0.767783	0.746992
GOTERM_BP_DIRECT	GO:0032092~positive regulation of protein binding	4	1.61943	0.0906009	BMP4, APP, HFE, WNT5A	233	92	20094	3.74958	1	0.780678	0.759538
GOTERM_BP_DIRECT	GO:2001237~negative regulation of extrinsic apoptotic signaling pathway	3	1.21457	0.0915929	BMP4, AR, IGF1	233	44	20094	5.88002	1	0.782703	0.761508
GOTERM_BP_DIRECT	GO:0014911~positive regulation of smooth muscle cell migration	3	1.21457	0.0915929	PDGFRB, IGF1, F3	233	44	20094	5.88002	1	0.782703	0.761508
GOTERM_BP_DIRECT	GO:0048015~phosphatidylinositol-mediated signaling	3	1.21457	0.0951509	PDGFRB, PDGFRA, IGF1	233	45	20094	5.74936	1	0.808137	0.786253
GOTERM_BP_DIRECT	GO:0006805~xenobiotic metabolic process	4	1.61943	0.0974552	VKORC1, FMO1, FMO2, FMO3	233	95	20094	3.63117	1	0.808137	0.786253
GOTERM_BP_DIRECT	GO:0030501~positive regulation of bone mineralization	3	1.21457	0.098748	BMP4, TMEM119, GPM6B	233	46	20094	5.62437	1	0.808137	0.786253
GOTERM_BP_DIRECT	GO:0072378~blood coagulation, fibrin clot formation	2	0.809717	0.0992586	FBLN1, F3	233	9	20094	19.1645	1	0.808137	0.786253
GOTERM_BP_DIRECT	GO:0000185~activation of MAPKKK activity	2	0.809717	0.0992586	APP, GADD45G	233	9	20094	19.1645	1	0.808137	0.786253
GOTERM_BP_DIRECT	GO:0010863~positive regulation of phospholipase C activity	2	0.809717	0.0992586	PDGFRB, PDGFRA	233	9	20094	19.1645	1	0.808137	0.786253
GOTERM_BP_DIRECT	GO:0044794~positive regulation by host of viral process	2	0.809717	0.0992586	APOE, PPIB	233	9	20094	19.1645	1	0.808137	0.786253
GOTERM_BP_DIRECT	GO:0001667~ameboidal-type cell migration	2	0.809717	0.0992586	CXCL12, WNT5A	233	9	20094	19.1645	1	0.808137	0.786253
GOTERM_BP_DIRECT	GO:0021587~cerebellum morphogenesis	2	0.809717	0.0992586	GAS1, LRP6	233	9	20094	19.1645	1	0.808137	0.786253
GOTERM_BP_DIRECT	GO:0070995~NADPH oxidation	2	0.809717	0.0992586	FMO1, FMO2	233	9	20094	19.1645	1	0.808137	0.786253
GOTERM_BP_DIRECT	GO:0060509~Type I pneumocyte differentiation	2	0.809717	0.0992586	NFIB, IGF1	233	9	20094	19.1645	1	0.808137	0.786253
GOTERM_BP_DIRECT	GO:0071493~cellular response to UV-B	2	0.809717	0.0992586	MFAP4, MME	233	9	20094	19.1645	1	0.808137	0.786253

## Sheet: FV2 GOTERM_BP
Category	Term	Count	%	PValue	Genes	List Total	Pop Hits	Pop Total	Fold Enrichment	Bonferroni	Benjamini	FDR
GOTERM_BP_DIRECT	GO:0043066~negative regulation of apoptotic process	37	11.4551	1.22639e-10	ITGB1, BTG2, CDKN1A, HSP90AB1, YBX1, PTGS2, THBS1, CLU, MTDH, PTMS, AQP1, CCND2, SPP1, FLNA, SOX9, TIMP1, MSX1, IER3, YWHAH, EIF5A, TFAP2B, TGFB2, TSC22D1, BDNF, RPS6, MIF, TRP53, NCL, ID1, CCNG1, MDM2, ANP32B, SGK1, CRYAB, PTMA, HSPA1B, HSPA1A	316	657	19708	3.5123	3.36521e-07	3.36521e-07	3.26219e-07
GOTERM_BP_DIRECT	GO:0008285~negative regulation of cell proliferation	29	8.97833	4.33921e-10	ITGB1, BTG2, CDKN1A, BTG1, SERPINE2, PTGS2, THBS1, TOB1, FRZB, LMNA, SOX9, MSX1, SOX4, TRP53INP1, TFAP2B, TGFB2, KLF13, TGFB1, F2R, INHBA, KLF4, RUNX1, TRP53, PMP22, CDH13, CD9, BAX, HSPA1B, HSPA1A	316	434	19708	4.16739	1.19068e-06	5.9534e-07	5.77115e-07
GOTERM_BP_DIRECT	GO:0042493~response to drug	24	7.43034	2.7402e-09	TFAP2B, TGFB2, CDKN1A, TGFB1, HSP90AB1, BDNF, EI24, TNFRSF11B, INHBA, ATP1A1, PTGS2, THBS1, YWHAZ, RHOA, ASS1, PGF, ALDH3A1, LDHA, TRP53, MAP1B, MDM2, TSPO, NCAM1, GCLM	316	324	19708	4.61978	7.51909e-06	2.50637e-06	2.42965e-06
GOTERM_BP_DIRECT	GO:0030308~negative regulation of cell growth	16	4.95356	4.02013e-09	TGFB2, CDKN1A, TGFB1, SERPINE2, AHSG, EI24, INHBA, RTN4, BBC3, FRZB, TRP53, ENPP1, MSX1, CRYAB, HSPA1B, HSPA1A	316	134	19708	7.44682	1.10312e-05	2.6699e-06	2.58817e-06
GOTERM_BP_DIRECT	GO:0001525~angiogenesis	22	6.81115	4.86498e-09	CLIC4, FOXC1, TNFRSF12A, ANXA2, UNC5B, EPAS1, SERPINE1, PTGS2, YWHAZ, RTN4, PGF, ACTG1, RHOB, ATP5B, PTPRB, NCL, NINJ1, PECAM1, COL8A1, FLNA, MYH9, CSPG4	316	279	19708	4.91783	1.33494e-05	2.6699e-06	2.58817e-06
GOTERM_BP_DIRECT	GO:0043524~negative regulation of neuron apoptotic process	18	5.57276	8.33735e-09	TFAP2B, BTG2, SET, HSP90AB1, BDNF, UNC5B, F2R, MT1, RHOA, NR4A2, GPI1, BAX, KRAS, GCLM, NES, CRLF1, LGMN, BOK	316	186	19708	6.03552	2.28774e-05	3.81295e-06	3.69622e-06
GOTERM_BP_DIRECT	GO:0001666~response to hypoxia	18	5.57276	3.82645e-08	TGFB2, POSTN, TGFB1, PTGIS, VCAM1, EPAS1, ECE1, ATP1B1, SOD3, RHOA, PGF, NR4A2, PDLIM1, ALDH3A1, LDHA, DDIT4, CRYAB, SOX4	316	206	19708	5.44955	0.000104992	1.49997e-05	1.45405e-05
GOTERM_BP_DIRECT	GO:0051726~regulation of cell cycle	21	6.50155	9.58401e-08	KMT2E, ITGB1, HSPA8, TGFB2, CDKN1A, TGFB1, HSP90AB1, INHBA, MIF, THBS1, PKD1, CCND2, TRP53, CCNG1, PMP22, MDM2, BAX, SGK1, SKIL, CLIC1, JUNB	316	302	19708	4.33678	0.000262951	3.23106e-05	3.13215e-05
GOTERM_BP_DIRECT	GO:0008284~positive regulation of cell proliferation	31	9.59752	1.05975e-07	ITGB1, ODC1, CRIP2, BMYC, YBX1, PTGS2, THBS1, CLU, GNAI2, CCND2, SOX9, TIMP1, SOX4, WWTR1, TFAP2B, TGFB2, TGFB1, TSC22D1, RPS6, F2R, EMP2, MIF, GAB2, PGF, ALDH3A1, KRAS, ANP32B, SLC25A5, CRLF1, ATF3, LGMN	316	629	19708	3.07374	0.000290753	3.23106e-05	3.13215e-05
GOTERM_BP_DIRECT	GO:0042060~wound healing	13	4.02477	1.77084e-07	DSP, TGFB2, POSTN, CDKN1A, TGFB1, SDC4, TPM1, AQP1, MUSTN1, TRP53, PECAM1, SDC1, PLEC	316	109	19708	7.43828	0.000485801	4.85919e-05	4.71044e-05
GOTERM_BP_DIRECT	GO:0010628~positive regulation of gene expression	29	8.97833	2.411e-07	RPL5, FOXC1, DLX5, SERPINE1, CLU, ACTG1, MUSTN1, CREB3L2, LMNA, ITGB8, SOX9, TRP53INP1, MEF2A, HSPA8, TGFB2, TGFB1, MSN, INHBA, KLF4, ACTA2, TRP53, ID1, MDM2, PMP22, KRAS, VIM, ATF3, HSPA1B, HSPA1A	316	582	19708	3.10764	0.00066136	5.98773e-05	5.80443e-05
GOTERM_BP_DIRECT	GO:0043065~positive regulation of apoptotic process	23	7.12074	2.61854e-07	EIF5A, ITGB1, TGFB2, TGFB1, TNFRSF12A, TSC22D1, RPS6, PTGS2, CLU, RHOB, BBC3, NR4A1, LDHA, FRZB, TRP53, ARL6IP5, TSPO, BAX, CALM1, SOX4, PHLDA3, TRP53INP1, BOK	316	383	19708	3.74528	0.000718269	5.98773e-05	5.80443e-05
GOTERM_BP_DIRECT	GO:0007507~heart development	20	6.19195	3.43643e-07	MEF2A, TGFB2, FOXC1, CDKN1A, TGFB1, VCAM1, ECE1, PKD1, FOXP1, PDLIM1, AKAP13, VCAN, TNNT2, TRP53, ID1, MDM2, ENPP1, MSX1, SOX9, SOX4	316	297	19708	4.1998	0.000942513	7.25352e-05	7.03147e-05
GOTERM_BP_DIRECT	GO:0007015~actin filament organization	14	4.33437	9.65021e-07	TPM4, SH3KBP1, TPM3, ACTN1, TPM1, EMP2, RHOC, RHOA, RHOB, MPRIP, TMSB4X, CFL1, FAT1, PLEC	316	151	19708	5.78238	0.00264452	0.00017429	0.000168955
GOTERM_BP_DIRECT	GO:0016477~cell migration	19	5.88235	9.8247e-07	ITGB1, TGFB2, FOXC1, TGFB1, CD151, SDC4, SH3KBP1, LAMC3, NEDD9, EMP2, IQGAP1, GAB2, RHOC, THBS1, RHOA, RHOB, FAT1, SDC1, ITGB8	316	288	19708	4.1145	0.00269227	0.00017429	0.000168955
GOTERM_BP_DIRECT	GO:0006915~apoptotic process	28	8.66873	1.01627e-06	USP53, SH3KBP1, EI24, ECE1, TNFRSF11B, BBC3, PERP, PHLDA3, BOK, TRP53INP1, MEF2A, GPX1, TNFRSF12A, UNC5B, AEN, SULF1, RHOB, NR4A1, DAP, TRP53, DDIT4, MDM2, CYCS, BAX, SGK1, PPIA, GAPDH, SQSTM1	316	589	19708	2.96482	0.00278476	0.00017429	0.000168955
GOTERM_BP_DIRECT	GO:0045944~positive regulation of transcription from RNA polymerase II promoter	43	13.3127	1.97017e-06	FOXC1, DLX5, EPAS1, YBX1, MEOX1, PKD1, PTMS, FSTL3, CREB3L2, CYTL1, SOX9, MSX1, JUNB, SOX4, EIF5A, MEF2A, WWTR1, TFAP2B, KLF13, TGFB1, ANXA2, TSC22D1, LMO4, PRRX2, IFRD1, WWP2, INHBA, KLF4, KLF2, RUNX1, FOXP1, NFKBIA, NR4A2, NR4A1, TRP53, NFIC, NCL, MAFF, MDM2, CDH13, PTMA, ATF3, NFE2L1	316	1214	19708	2.20905	0.00539157	0.000318009	0.000308274
GOTERM_BP_DIRECT	GO:0045766~positive regulation of angiogenesis	14	4.33437	2.13546e-06	ITGB1, BTG1, PTGIS, SERPINE1, HSPB1, THBS1, RTN4, PGF, RUNX1, RHOB, AQP1, MTDH, NINJ1, ITGB8	316	162	19708	5.38975	0.00584257	0.000325539	0.000315574
GOTERM_BP_DIRECT	GO:0043154~negative regulation of cysteine-type endopeptidase activity involved in apoptotic process	10	3.09598	2.40341e-06	GPI1, NR4A1, GPX1, MDM2, KLF4, PTGS2, THBS1, CRYAB, HSPA1B, AQP1	316	73	19708	8.54344	0.00657326	0.000347103	0.000336477
GOTERM_BP_DIRECT	GO:0007155~cell adhesion	27	8.35913	3.783e-06	ITGB1, MEGF10, LAMC3, NEDD9, THBS1, ALCAM, PERP, SPP1, ITGB8, NCAM1, POSTN, VCAM1, TNFRSF12A, EMP2, SULF1, ATP1B1, RHOA, RHOB, VMP1, VCAN, NINJ1, PMP22, PECAM1, CDH13, MYH9, COL8A1, CD9	316	594	19708	2.83487	0.0103269	0.000507062	0.00049154
GOTERM_BP_DIRECT	GO:0050821~protein stabilization	15	4.64396	3.88058e-06	RPL5, CCT2, HSP90AB1, ATP1B3, ATP1B1, CLU, RTN4, TRP53, FLNA, MSX1, GAPDH, CRYAB, SOX4, HSPA1B, HSPA1A	316	198	19708	4.72478	0.0105918	0.000507062	0.00049154
GOTERM_BP_DIRECT	GO:0045214~sarcomere organization	8	2.47678	4.16181e-06	ITGB1, CSRP2, CSRP1, TNNT2, TPM1, ACTG1, PLEC, FOXP1	316	42	19708	11.8794	0.0113551	0.000519091	0.000503201
GOTERM_BP_DIRECT	GO:0001822~kidney development	14	4.33437	5.69119e-06	TFAP2B, TGFB2, FOXC1, ODC1, ARID5B, SULF1, PKD1, RHOA, ASS1, FSTL3, SULF2, ADAMTS1, ENPP1, BAX	316	177	19708	4.93299	0.0154954	0.000678984	0.000658199
GOTERM_BP_DIRECT	GO:0071456~cellular response to hypoxia	12	3.71517	6.26366e-06	PTGIS, EPAS1, TRP53, GNB1, LMNA, COX4I2, MDM2, SLC29A1, PTGS2, RTN4, BBC3, AQP1	316	127	19708	5.89295	0.0170407	0.000716145	0.000694222
GOTERM_BP_DIRECT	GO:0042771~intrinsic apoptotic signaling pathway in response to DNA damage by p53 class mediator	7	2.16718	1.01486e-05	CDKN1A, TRP53, DDIT4, RPS27L, AEN, PHLDA3, BBC3	316	32	19708	13.6428	0.0274636	0.00111391	0.00107981
GOTERM_BP_DIRECT	GO:0046034~ATP metabolic process	8	2.47678	1.38119e-05	HSPA8, ATP5B, AK1, FAM20C, ENPP1, ATP1B1, HSPA1B, HSPA1A	316	50	19708	9.97873	0.037191	0.00145769	0.00141307
GOTERM_BP_DIRECT	GO:0051216~cartilage development	10	3.09598	1.50903e-05	MGP, CREB3L2, PRRX2, ITGB8, ENPP1, TIMP1, MSX1, SOX9, SULF1, SULF2	316	91	19708	6.85353	0.0405626	0.00153363	0.00148668
GOTERM_BP_DIRECT	GO:0034605~cellular response to heat	8	2.47678	2.62086e-05	ANO1, CDKN1A, HSP90AB1, TRP53, PMP22, PTGS2, HSPA1B, HSPA1A	316	55	19708	9.07158	0.0693922	0.00256844	0.00248982
GOTERM_BP_DIRECT	GO:0009410~response to xenobiotic stimulus	12	3.71517	2.84678e-05	ALDH3A1, TGFB2, GPX1, BDNF, TRP53, EI24, NCAM1, INHBA, ATP1A1, GCLM, YWHAZ, RHOA	316	149	19708	5.02285	0.0751436	0.00269364	0.00261119
GOTERM_BP_DIRECT	GO:0000122~negative regulation of transcription from RNA polymerase II promoter	34	10.5263	3.68535e-05	BTG2, FOXC1, EPAS1, YBX1, MTDH, PURB, FOXS1, TRPS1, SOX9, LRRFIP1, MSX1, SKIL, LMCD1, MEF2A, WWTR1, TFAP2B, TGFB1, FST, ARID5B, WWP2, KLF4, YWHAZ, KLF2, RUNX1, FOXP1, NR4A2, TRP53, NFIC, ID1, BHLHE40, MDM2, SQSTM1, ATF3, NFE2L1	316	969	19708	2.18832	0.0961824	0.00337086	0.00326767
GOTERM_BP_DIRECT	GO:0042127~regulation of cell proliferation	14	4.33437	4.08334e-05	TFAP2B, TGFB2, TGFB1, SERPINE1, PRG4, MIF, KLF4, PTGS2, SAT1, CLU, NFKBIA, TRP53, SOX9, JUNB	316	213	19708	4.09925	0.106	0.00350326	0.00339601
GOTERM_BP_DIRECT	GO:0008347~glial cell migration	5	1.54799	4.08543e-05	TGFB2, VCAN, TSPO, CD9, CSPG4	316	13	19708	23.9873	0.106051	0.00350326	0.00339601
GOTERM_BP_DIRECT	GO:0010629~negative regulation of gene expression	19	5.88235	5.57913e-05	TGFB2, CDKN1A, TGFB1, SERPINE1, WWP2, MIF, KLF4, FOXP1, NME1, CILP, TRP53, ID1, PMP22, MDM2, ITGB8, SOX9, CRYAB, LGMN, TRP53INP1	316	387	19708	3.06195	0.141952	0.00463913	0.00449712
GOTERM_BP_DIRECT	GO:0007568~aging	13	4.02477	6.09786e-05	EIF5A, TGFB1, VCAM1, ATP2B1, PTGS2, ASS1, ALDH3A1, TSPO, ENPP1, NCAM1, TIMP1, IFI27L2A, GCLM	316	191	19708	4.24488	0.15408	0.00492133	0.00477068
GOTERM_BP_DIRECT	GO:0009611~response to wounding	10	3.09598	7.89574e-05	TGFB2, GPX1, TGFB1, SERPINE2, CREB3L2, F2R, BAX, ENPP1, NEAT1, SULF2	316	112	19708	5.56849	0.194803	0.00619026	0.00600077
GOTERM_BP_DIRECT	GO:0045727~positive regulation of translation	9	2.78638	8.2641e-05	RBM3, RPL5, RPS27L, VIM, EIF3C, THBS1, SOX4, RHOA, SAMD4	316	88	19708	6.37845	0.202901	0.00629908	0.00610625
GOTERM_BP_DIRECT	GO:0010977~negative regulation of neuron projection development	9	2.78638	9.69524e-05	DPYSL3, PMP22, MDM2, FLNA, CSPG4, VIM, ZFP365, RHOA, RTN4	316	90	19708	6.23671	0.233599	0.00718254	0.00696267
GOTERM_BP_DIRECT	GO:0030335~positive regulation of cell migration	15	4.64396	9.94667e-05	ITGB1, TGFB2, TGFB1, CD151, F2R, NEDD9, RHOC, THBS1, ACTG1, AQP1, GNAI2, PTP4A1, PECAM1, CDH13, LGR6	316	265	19708	3.53021	0.238869	0.00718254	0.00696267
GOTERM_BP_DIRECT	GO:0001657~ureteric bud development	7	2.16718	0.000110876	FOXC1, VCAN, TGFB1, SDC4, BDNF, SDC1, CRLF1	316	48	19708	9.0952	0.262332	0.00780113	0.00756232
GOTERM_BP_DIRECT	GO:0001501~skeletal system development	10	3.09598	0.000126102	TGFB2, FOXC1, VCAN, TGFB1, TRPS1, FST, FAM20C, SOX9, SOX4, RUNX1	316	119	19708	5.24093	0.29252	0.0086506	0.00838578
GOTERM_BP_DIRECT	GO:0010761~fibroblast migration	5	1.54799	0.000129286	PDLIM1, PMP22, ARID5B, IQGAP1, PLEC	316	17	19708	18.3433	0.298674	0.00865267	0.0083878
GOTERM_BP_DIRECT	GO:0002062~chondrocyte differentiation	7	2.16718	0.000156316	TGFB1, MUSTN1, TRPS1, CREB3L2, CYTL1, SOX9, RUNX1	316	51	19708	8.56019	0.348817	0.0102126	0.0099
GOTERM_BP_DIRECT	GO:0042026~protein refolding	5	1.54799	0.000164139	HSPA9, HSPA8, HSPB1, HSPA1B, HSPA1A	316	18	19708	17.3242	0.362649	0.0104744	0.0101537
GOTERM_BP_DIRECT	GO:0051402~neuron apoptotic process	7	2.16718	0.000174357	GPX1, USP53, TRP53, BAX, ENPP1, GAPDH, BOK	316	52	19708	8.39557	0.380273	0.0106319	0.0103064
GOTERM_BP_DIRECT	GO:0071364~cellular response to epidermal growth factor stimulus	7	2.16718	0.000174357	FOXC1, DUSP3, ARPC2, NCL, CFL1, IQGAP1, SOX9	316	52	19708	8.39557	0.380273	0.0106319	0.0103064
GOTERM_BP_DIRECT	GO:2000379~positive regulation of reactive oxygen species metabolic process	6	1.85759	0.000221316	EIF5A, CDKN1A, DCXR, TRP53, TSPO, THBS1	316	35	19708	10.6915	0.455212	0.013202	0.0127978
GOTERM_BP_DIRECT	GO:0050679~positive regulation of epithelial cell proliferation	8	2.47678	0.000270027	TGFB1, CCND2, DLX5, DLX6, ID1, SOX9, NME1, FOXP1	316	79	19708	6.31565	0.523389	0.015765	0.0152824
GOTERM_BP_DIRECT	GO:2001244~positive regulation of intrinsic apoptotic signaling pathway	6	1.85759	0.000329055	TRP53, EI24, BAX, CLU, BBC3, BOK	316	38	19708	9.84744	0.594679	0.018811	0.0182351
GOTERM_BP_DIRECT	GO:0030336~negative regulation of cell migration	10	3.09598	0.00034464	CLIC4, DUSP3, DPYSL3, SERPINE1, TPM1, MIF, SULF1, KLF4, TRP53INP1, RHOB	316	136	19708	4.58582	0.611653	0.0192998	0.018709
GOTERM_BP_DIRECT	GO:0030010~establishment of cell polarity	6	1.85759	0.000372554	HSP90AB1, FEZ1, CFL1, LMNA, EXOC4, PKD1	316	39	19708	9.59494	0.640298	0.0200732	0.0194587
GOTERM_BP_DIRECT	GO:0034620~cellular response to unfolded protein	5	1.54799	0.000373081	HSPA9, HSPA8, PMP22, HSPA1B, HSPA1A	316	22	19708	14.1743	0.640818	0.0200732	0.0194587
GOTERM_BP_DIRECT	GO:0060325~face morphogenesis	6	1.85759	0.000420261	TGFB2, TGFB1, CRISPLD1, DLX5, ARID5B, MSX1	316	40	19708	9.35506	0.68445	0.0218314	0.0211631
GOTERM_BP_DIRECT	GO:0030218~erythrocyte differentiation	7	2.16718	0.000421672	KMT2E, HSPA9, RPS19, EPAS1, ATPIF1, SLC25A5, NFE2L1	316	61	19708	7.15688	0.68567	0.0218314	0.0211631
GOTERM_BP_DIRECT	GO:2001234~negative regulation of apoptotic signaling pathway	6	1.85759	0.000472433	NR4A2, BDNF, TMBIM1, HSPB1, BAX, GNAI2	316	41	19708	9.12689	0.726557	0.0240066	0.0232717
GOTERM_BP_DIRECT	GO:0001701~in utero embryonic development	16	4.95356	0.000484628	ITGB1, FOXC1, MBNL1, DUSP3, TPM1, YBX1, PKD1, KLF2, RUNX1, FOXP1, GPI1, TRP53, MAFF, MYH9, MSX1, JUNB	316	346	19708	2.88403	0.73556	0.0241785	0.0234384
GOTERM_BP_DIRECT	GO:0001503~ossification	9	2.78638	0.000494865	FOXC1, DLX5, AHSG, MGP, SPP1, ENPP1, SOX9, FSTL3, RUNX1	316	114	19708	4.92372	0.742888	0.0241863	0.0234459
GOTERM_BP_DIRECT	GO:0030326~embryonic limb morphogenesis	7	2.16718	0.000502412	TGFB2, MBNL1, DLX5, MUSTN1, DLX6, PRRX2, MSX1	316	63	19708	6.92968	0.748161	0.0241863	0.0234459
GOTERM_BP_DIRECT	GO:0030334~regulation of cell migration	9	2.78638	0.000695889	LMO4, TMSB4X, DPYSL3, LMNA, PECAM1, FLNA, RHOA, RTN4, RHOB	316	120	19708	4.67753	0.851947	0.0329228	0.0319149
GOTERM_BP_DIRECT	GO:0008283~cell proliferation	11	3.40557	0.000812774	PURB, FOXC1, GPX1, TGFB1, H3F3B, DLX5, GNB1, BAX, ENPP1, CSPG4, GNAI2	316	185	19708	3.70831	0.892596	0.0378009	0.0366437
GOTERM_BP_DIRECT	GO:0006883~cellular sodium ion homeostasis	5	1.54799	0.00084053	SPP1, ATP1B3, ATP1A1, SGK1, ATP1B1	316	27	19708	11.5495	0.900479	0.0384402	0.0372635
GOTERM_BP_DIRECT	GO:0051384~response to glucocorticoid	7	2.16718	0.00095199	ALDH3A1, SDC1, KRAS, CDO1, PTGS2, RHOA, ASS1	316	71	19708	6.14887	0.926723	0.0427	0.0413928
GOTERM_BP_DIRECT	GO:0001974~blood vessel remodeling	6	1.85759	0.000985483	TGFB2, FOXC1, EPAS1, MDM2, FLNA, BAX	316	48	19708	7.79589	0.933163	0.0427	0.0413928
GOTERM_BP_DIRECT	GO:0045893~positive regulation of transcription, DNA-templated	23	7.12074	0.0010014	KMT2E, MEF2A, TFAP2B, FOXC1, TGFB1, DLX5, F2R, INHBA, KLF4, KLF2, RUNX1, FOXP1, NFKBIA, NR4A2, NR4A1, TMSB4X, TRP53, CREB3L2, SPP1, SOX9, SOX4, YWHAH, TRP53INP1	316	661	19708	2.17011	0.936022	0.0427	0.0413928
GOTERM_BP_DIRECT	GO:0010033~response to organic substance	7	2.16718	0.00102481	TGFB1, HSP90AB1, SPP1, TIMP3, TIMP1, KLF4, TJP2	316	72	19708	6.06347	0.940007	0.0427	0.0413928
GOTERM_BP_DIRECT	GO:0097435~supramolecular fiber organization	4	1.23839	0.00102704	MFAP5, HSP90AB1, BAX, LTBP2	316	13	19708	19.1899	0.940373	0.0427	0.0413928
GOTERM_BP_DIRECT	GO:0006977~DNA damage response, signal transduction by p53 class mediator resulting in cell cycle arrest	4	1.23839	0.00102704	CDKN1A, TRP53, MDM2, SOX4	316	13	19708	19.1899	0.940373	0.0427	0.0413928
GOTERM_BP_DIRECT	GO:0007584~response to nutrient	7	2.16718	0.00110184	ALDH3A1, LDHA, VCAM1, TNFRSF11B, GCLM, ASS1, PLEC	316	73	19708	5.98041	0.951448	0.0451262	0.0437448
GOTERM_BP_DIRECT	GO:0072332~intrinsic apoptotic signaling pathway by p53 class mediator	5	1.54799	0.00126402	PERP, TRP53, BAX, BBC3, BOK	316	30	19708	10.3945	0.968903	0.0510068	0.0494454
GOTERM_BP_DIRECT	GO:0045429~positive regulation of nitric oxide biosynthetic process	6	1.85759	0.00130029	HSP90AB1, KLF4, PTGS2, CLU, KLF2, ASS1	316	51	19708	7.3373	0.971853	0.0517102	0.0501272
GOTERM_BP_DIRECT	GO:0008584~male gonad development	9	2.78638	0.00142476	TGFB2, H3F3B, AHSG, ARID5B, BAX, INHBA, SOX9, FSTL3, BOK	316	134	19708	4.18883	0.980006	0.0558507	0.0541409
GOTERM_BP_DIRECT	GO:0098609~cell-cell adhesion	11	3.40557	0.00146632	VMP1, DSP, VCAM1, PERP, PECAM1, FAT1, CDH13, MYH9, SOX9, PKD1, TJP2	316	200	19708	3.43019	0.982164	0.0566702	0.0549354
GOTERM_BP_DIRECT	GO:2001241~positive regulation of extrinsic apoptotic signaling pathway in absence of ligand	4	1.23839	0.00159566	TGFB2, UNC5B, BAX, INHBA	316	15	19708	16.6312	0.9875	0.0608124	0.0589508
GOTERM_BP_DIRECT	GO:0006412~translation	14	4.33437	0.00162051	RPL5, EIF4A1, RPL21, RPL12, RPS6, RPS27L, RPL13A, RPL8, RBM3, RPS15, RPS17, RPS19, RPL14, EIF3C	316	312	19708	2.79852	0.988325	0.0609135	0.0590488
GOTERM_BP_DIRECT	GO:0010467~gene expression	10	3.09598	0.00176373	NR4A2, TFAP2B, TGFB1, EPAS1, ENPP1, ECE1, KLF4, ANK, SOX4, PLEC	316	171	19708	3.6472	0.992124	0.0648458	0.0628607
GOTERM_BP_DIRECT	GO:0006919~activation of cysteine-type endopeptidase activity involved in apoptotic process	7	2.16718	0.00177239	DAP, F2R, RPS27L, BAX, ANP32B, BBC3, BOK	316	80	19708	5.45712	0.992309	0.0648458	0.0628607
GOTERM_BP_DIRECT	GO:0048675~axon extension	5	1.54799	0.00181775	ITGB1, HSP90AB1, BDNF, MAP1B, RAPH1	316	33	19708	9.44956	0.993211	0.0656302	0.0636211
GOTERM_BP_DIRECT	GO:0035264~multicellular organism growth	9	2.78638	0.00188093	WWTR1, CLIC4, H3F3B, TRP53, PMP22, ARID5B, ENPP1, KLF2, PLEC	316	140	19708	4.00931	0.994293	0.0670297	0.0649778
GOTERM_BP_DIRECT	GO:0045765~regulation of angiogenesis	5	1.54799	0.00203449	TNFRSF12A, NINJ1, SERPINE1, ID1, EMP2	316	34	19708	9.17163	0.996259	0.0715722	0.0693812
GOTERM_BP_DIRECT	GO:0060548~negative regulation of cell death	8	2.47678	0.0021596	HSPA9, BDNF, NCAM1, CLU, SOX4, HSPA1B, RHOA, HSPA1A	316	112	19708	4.45479	0.997348	0.0718054	0.0696073
GOTERM_BP_DIRECT	GO:0010976~positive regulation of neuron projection development	10	3.09598	0.00223264	ITGB1, SERPINE2, ADAMTS1, BDNF, FEZ1, DPYSL3, CREB3L2, HSPB1, SERPINI1, NME1	316	177	19708	3.52356	0.99783	0.0718054	0.0696073
GOTERM_BP_DIRECT	GO:0045930~negative regulation of mitotic cell cycle	5	1.54799	0.00226844	BTG2, FOXC1, BTG1, TGFB1, TRP53	316	35	19708	8.90958	0.998034	0.0718054	0.0696073
GOTERM_BP_DIRECT	GO:0042476~odontogenesis	5	1.54799	0.00226844	SDC1, ENPP1, INHBA, MSX1, RHOA	316	35	19708	8.90958	0.998034	0.0718054	0.0696073
GOTERM_BP_DIRECT	GO:0006457~protein folding	8	2.47678	0.00227141	HSPA9, HSPA8, CCT2, HSP90AB1, PPIA, CRYAB, HSPA1B, HSPA1A	316	113	19708	4.41537	0.99805	0.0718054	0.0696073
GOTERM_BP_DIRECT	GO:0010951~negative regulation of endopeptidase activity	7	2.16718	0.00227367	SERPINE2, AHSG, SERPINE1, TIMP3, TIMP1, SERPINI1, GAPDH	316	84	19708	5.19726	0.998062	0.0718054	0.0696073
GOTERM_BP_DIRECT	GO:0031397~negative regulation of protein ubiquitination	6	1.85759	0.00231638	UBXN1, TSPO, SQSTM1, SOX4, HSPA1B, HSPA1A	316	58	19708	6.45177	0.998277	0.0718054	0.0696073
GOTERM_BP_DIRECT	GO:0032270~positive regulation of cellular protein metabolic process	4	1.23839	0.00232897	NFKBIA, TGFB1, INHBA, KLF4	316	17	19708	14.6746	0.998335	0.0718054	0.0696073
GOTERM_BP_DIRECT	GO:0071498~cellular response to fluid shear stress	4	1.23839	0.00232897	SPP1, PTGS2, KLF2, PLEC	316	17	19708	14.6746	0.998335	0.0718054	0.0696073
GOTERM_BP_DIRECT	GO:0044319~wound healing, spreading of cells	4	1.23839	0.00232897	CD151, FLNA, RHOC, RHOA	316	17	19708	14.6746	0.998335	0.0718054	0.0696073
GOTERM_BP_DIRECT	GO:0032026~response to magnesium ion	4	1.23839	0.00232897	MDM2, ENPP1, TNFRSF11B, THBS1	316	17	19708	14.6746	0.998335	0.0718054	0.0696073
GOTERM_BP_DIRECT	GO:0035860~glial cell-derived neurotrophic factor receptor signaling pathway	3	0.928793	0.00246675	GDF15, SULF1, SULF2	316	5	19708	37.4203	0.99886	0.0752085	0.0729062
GOTERM_BP_DIRECT	GO:0030316~osteoclast differentiation	5	1.54799	0.00279069	TGFB1, ENPP1, GAB2, JUNB, FOXP1	316	37	19708	8.42798	0.999533	0.0841499	0.0815739
GOTERM_BP_DIRECT	GO:0045444~fat cell differentiation	7	2.16718	0.00287495	NR4A2, NR4A1, TFAP2B, GPX1, ARID5B, ENPP1, KLF4	316	88	19708	4.96102	0.999629	0.0857487	0.0831237
GOTERM_BP_DIRECT	GO:0010634~positive regulation of epithelial cell migration	5	1.54799	0.00308029	TGFB2, GAB2, SOX9, RTN4, AQP1	316	38	19708	8.2062	0.999789	0.090706	0.0879293
GOTERM_BP_DIRECT	GO:0030154~cell differentiation	29	8.97833	0.00310728	FOXC1, SERPINE2, DLX5, EPAS1, DLX6, SYNE1, FSTL3, PURB, FOXS1, CSRP2, FRZB, FLNA, SOX9, SOX4, MEF2A, TNFRSF12A, FST, IFRD1, KLF4, RHOA, PGF, RHOB, NME1, SMOC1, ID1, MGP, PMP22, CSPG4, SQSTM1	316	1004	19708	1.80144	0.999804	0.090706	0.0879293
GOTERM_BP_DIRECT	GO:0000082~G1/S transition of mitotic cell cycle	6	1.85759	0.00356672	ITGB1, CDKN1A, CCND2, RPS6, INHBA, ANP32B	316	64	19708	5.84691	0.999945	0.102511	0.0993727
GOTERM_BP_DIRECT	GO:0071499~cellular response to laminar fluid shear stress	3	0.928793	0.0036611	KLF4, KLF2, ASS1	316	6	19708	31.1835	0.999957	0.102511	0.0993727
GOTERM_BP_DIRECT	GO:0010757~negative regulation of plasminogen activation	3	0.928793	0.0036611	SERPINE2, SERPINE1, THBS1	316	6	19708	31.1835	0.999957	0.102511	0.0993727
GOTERM_BP_DIRECT	GO:0060390~regulation of SMAD protein import into nucleus	3	0.928793	0.0036611	WWTR1, TGFB1, TOB1	316	6	19708	31.1835	0.999957	0.102511	0.0993727
GOTERM_BP_DIRECT	GO:0033574~response to testosterone	5	1.54799	0.00371969	GPI1, TSPO, THBS1, NME1, FOXP1	316	40	19708	7.79589	0.999964	0.103099	0.0999431
GOTERM_BP_DIRECT	GO:0042274~ribosomal small subunit biogenesis	4	1.23839	0.00376857	RPS15, RPS17, RPS19, RPS6	316	20	19708	12.4734	0.999968	0.10341	0.100244
GOTERM_BP_DIRECT	GO:0007519~skeletal muscle tissue development	6	1.85759	0.00434628	MBNL1, TGFB1, SKIL, RHOA, PLEC, FOXP1	316	67	19708	5.58511	0.999994	0.116124	0.112569
GOTERM_BP_DIRECT	GO:0042475~odontogenesis of dentin-containing tooth	6	1.85759	0.00434628	FOXC1, TGFB1, FST, NFIC, BAX, MSX1	316	67	19708	5.58511	0.999994	0.116124	0.112569
GOTERM_BP_DIRECT	GO:0030509~BMP signaling pathway	7	2.16718	0.00442465	TGFB2, TGFB1, DLX5, GDF15, FST, ID1, MSX1	316	96	19708	4.5476	0.999995	0.116124	0.112569
GOTERM_BP_DIRECT	GO:0051092~positive regulation of NF-kappaB transcription factor activity	9	2.78638	0.00444073	TGFB1, KRAS, LRRFIP1, PPIA, CLU, PTMA, HSPA1B, MTDH, HSPA1A	316	161	19708	3.48636	0.999995	0.116124	0.112569
GOTERM_BP_DIRECT	GO:0001837~epithelial to mesenchymal transition	5	1.54799	0.00444352	TGFB2, TGFB1, FLNA, MSX1, SOX9	316	42	19708	7.42465	0.999995	0.116124	0.112569
GOTERM_BP_DIRECT	GO:0030036~actin cytoskeleton organization	10	3.09598	0.00453606	PDLIM1, CSRP2, CSRP1, ACTN1, PMP22, FLNA, PHACTR1, KRAS, RHOA, PLEC	316	197	19708	3.16584	0.999996	0.117424	0.113829
GOTERM_BP_DIRECT	GO:0045892~negative regulation of transcription, DNA-templated	21	6.50155	0.00466607	TFAP2B, HSPA8, TGFB1, SET, WWP2, KLF4, RUNX1, FOXP1, PURB, DAP, FOXS1, TRP53, NFIC, TRPS1, ID1, BHLHE40, MDM2, MSX1, SOX9, CRYAB, ATF3	316	657	19708	1.99347	0.999997	0.119661	0.115998
GOTERM_BP_DIRECT	GO:0006357~regulation of transcription from RNA polymerase II promoter	40	12.3839	0.00476774	FOXC1, DLX5, EPAS1, DLX6, BMYC, MEOX1, MTDH, FSTL3, PURB, PDLIM1, FOXS1, TRPS1, CREB3L2, SOX9, LRRFIP1, MSX1, JUNB, MEF2A, TFAP2B, KLF13, TSC22D1, LMO4, PRRX2, IFRD1, ARID5B, INHBA, KLF4, RHOA, KLF2, RUNX1, FOXP1, NR4A2, NR4A1, TRP53, NFIC, BHLHE40, MAFF, MDM2, ATF3, NFE2L1	316	1587	19708	1.57195	0.999998	0.121012	0.117307
GOTERM_BP_DIRECT	GO:0051897~positive regulation of protein kinase B signaling	8	2.47678	0.00494388	ITGB1, GPX1, TGFB1, HSP90AB1, GDF15, THBS1, RTN4, MTDH	316	130	19708	3.83797	0.999999	0.121012	0.117307
GOTERM_BP_DIRECT	GO:0010035~response to inorganic substance	4	1.23839	0.00497232	NR4A2, NR4A1, MAP1B, ENPP1	316	22	19708	11.3395	0.999999	0.121012	0.117307
GOTERM_BP_DIRECT	GO:0060384~innervation	4	1.23839	0.00497232	VCAM1, SERPINE2, SULF1, SULF2	316	22	19708	11.3395	0.999999	0.121012	0.117307
GOTERM_BP_DIRECT	GO:0001502~cartilage condensation	4	1.23839	0.00497232	TGFB2, SOX9, SULF1, PKD1	316	22	19708	11.3395	0.999999	0.121012	0.117307
GOTERM_BP_DIRECT	GO:0036003~positive regulation of transcription from RNA polymerase II promoter in response to stress	3	0.928793	0.00507155	TRP53, KLF2, NFE2L1	316	7	19708	26.7288	0.999999	0.121012	0.117307
GOTERM_BP_DIRECT	GO:0008635~activation of cysteine-type endopeptidase activity involved in apoptotic process by cytochrome c	3	0.928793	0.00507155	CYCS, BAX, BOK	316	7	19708	26.7288	0.999999	0.121012	0.117307
GOTERM_BP_DIRECT	GO:0071494~cellular response to UV-C	3	0.928793	0.00507155	TRP53, EI24, MDM2	316	7	19708	26.7288	0.999999	0.121012	0.117307
GOTERM_BP_DIRECT	GO:0017148~negative regulation of translation	7	2.16718	0.0051406	BTG2, NCL, RPL13A, YBX1, GAPDH, TOB1, SAMD4	316	99	19708	4.40979	0.999999	0.121212	0.117502
GOTERM_BP_DIRECT	GO:0071560~cellular response to transforming growth factor beta stimulus	6	1.85759	0.00524021	POSTN, TGFB1, CILP, SERPINE1, SOX9, RUNX1	316	70	19708	5.34575	0.999999	0.121212	0.117502
GOTERM_BP_DIRECT	GO:0048146~positive regulation of fibroblast proliferation	6	1.85759	0.00524021	CDKN1A, TGFB1, ANXA2, SERPINE1, MIF, AQP1	316	70	19708	5.34575	0.999999	0.121212	0.117502
GOTERM_BP_DIRECT	GO:0071479~cellular response to ionizing radiation	5	1.54799	0.00525665	CDKN1A, TGFB1, TRP53, BBC3, RHOB	316	44	19708	7.08717	0.999999	0.121212	0.117502
GOTERM_BP_DIRECT	GO:0042692~muscle cell differentiation	4	1.23839	0.00565127	H3F3B, NINJ1, IFRD1, SYNE1	316	23	19708	10.8465	1	0.127107	0.123216
GOTERM_BP_DIRECT	GO:0030865~cortical cytoskeleton organization	4	1.23839	0.00565127	ACTN1, RHOC, RHOA, RHOB	316	23	19708	10.8465	1	0.127107	0.123216
GOTERM_BP_DIRECT	GO:0034113~heterotypic cell-cell adhesion	4	1.23839	0.00565127	ITGB1, VCAM1, PERP, NINJ1	316	23	19708	10.8465	1	0.127107	0.123216
GOTERM_BP_DIRECT	GO:0097191~extrinsic apoptotic signaling pathway	5	1.54799	0.00616373	TGFB2, TGFB1, TNFRSF12A, BAX, INHBA	316	46	19708	6.77903	1	0.135777	0.13162
GOTERM_BP_DIRECT	GO:0010811~positive regulation of cell-substrate adhesion	5	1.54799	0.00616373	ITGB1, SMOC1, SPP1, COL8A1, THBS1	316	46	19708	6.77903	1	0.135777	0.13162
GOTERM_BP_DIRECT	GO:0031668~cellular response to extracellular stimulus	4	1.23839	0.0063831	NR4A2, LDHA, CDKN1A, PLEC	316	24	19708	10.3945	1	0.135777	0.13162
GOTERM_BP_DIRECT	GO:0001836~release of cytochrome c from mitochondria	4	1.23839	0.0063831	TRP53, BAX, BBC3, BOK	316	24	19708	10.3945	1	0.135777	0.13162
GOTERM_BP_DIRECT	GO:0071280~cellular response to copper ion	4	1.23839	0.0063831	MT2, MT1, NFE2L1, AQP1	316	24	19708	10.3945	1	0.135777	0.13162
GOTERM_BP_DIRECT	GO:0042246~tissue regeneration	4	1.23839	0.0063831	CDKN1A, MUSTN1, NINJ1, LGR6	316	24	19708	10.3945	1	0.135777	0.13162
GOTERM_BP_DIRECT	GO:0097746~regulation of blood vessel diameter	4	1.23839	0.0063831	FOXC1, ECE1, GCLM, SOD3	316	24	19708	10.3945	1	0.135777	0.13162
GOTERM_BP_DIRECT	GO:0000902~cell morphogenesis	7	2.16718	0.0065175	TGFB2, TGFB1, MSX1, CLU, KLF2, RHOA, PLEC	316	104	19708	4.19778	1	0.137569	0.133358
GOTERM_BP_DIRECT	GO:0003179~heart valve morphogenesis	3	0.928793	0.00669093	TGFB2, TGFB1, SOX9	316	8	19708	23.3877	1	0.140152	0.135862
GOTERM_BP_DIRECT	GO:0006606~protein import into nucleus	7	2.16718	0.00713695	NFKBIA, HSPA8, CDKN1A, TRP53, CFL1, LMNA, SQSTM1	316	106	19708	4.11858	1	0.148362	0.14382
GOTERM_BP_DIRECT	GO:0070301~cellular response to hydrogen peroxide	6	1.85759	0.00781808	CFL1, MDM2, KLF4, KLF2, AQP1, RHOB	316	77	19708	4.85977	1	0.161299	0.156362
GOTERM_BP_DIRECT	GO:0071346~cellular response to interferon-gamma	7	2.16718	0.00814441	KIF5B, RPL13A, CAPG, VIM, GAPDH, ASS1, ACTG1	316	109	19708	4.00523	1	0.166778	0.161673
GOTERM_BP_DIRECT	GO:0008354~germ cell migration	3	0.928793	0.00851225	ITGB1, FOXC1, TGFB1	316	9	19708	20.789	1	0.170493	0.165274
GOTERM_BP_DIRECT	GO:0007406~negative regulation of neuroblast proliferation	3	0.928793	0.00851225	TGFB1, BDNF, TRP53	316	9	19708	20.789	1	0.170493	0.165274
GOTERM_BP_DIRECT	GO:0010042~response to manganese ion	3	0.928793	0.00851225	FIBIN, TSPO, PTGS2	316	9	19708	20.789	1	0.170493	0.165274
GOTERM_BP_DIRECT	GO:0071363~cellular response to growth factor stimulus	6	1.85759	0.00869199	TGFB1, MAP1B, FEZ1, MDM2, KLF4, THBS1	316	79	19708	4.73674	1	0.172832	0.167541
GOTERM_BP_DIRECT	GO:0032781~positive regulation of ATPase activity	4	1.23839	0.00890538	TNNT2, TPM1, ATP1B3, ATP1B1	316	27	19708	9.23957	1	0.175801	0.17042
GOTERM_BP_DIRECT	GO:0001934~positive regulation of protein phosphorylation	11	3.40557	0.00905944	TGFB1, CCND2, ANXA2, MPRIP, PECAM1, KRAS, MIF, SOX9, PPIA, SQSTM1, PGF	316	259	19708	2.6488	1	0.177004	0.171586
GOTERM_BP_DIRECT	GO:0060021~palate development	6	1.85759	0.00915329	DLX5, DLX6, ARID5B, INHBA, MSX1, ANP32B	316	80	19708	4.67753	1	0.177004	0.171586
GOTERM_BP_DIRECT	GO:0071356~cellular response to tumor necrosis factor	8	2.47678	0.00915985	NFKBIA, POSTN, VCAM1, CFL1, THBS1, KLF2, ASS1, FOXP1	316	146	19708	3.41737	1	0.177004	0.171586
GOTERM_BP_DIRECT	GO:0097190~apoptotic signaling pathway	5	1.54799	0.00949203	DAP, PTGIS, BAX, IFI27L2A, BBC3	316	52	19708	5.99684	1	0.182141	0.176565
GOTERM_BP_DIRECT	GO:0045666~positive regulation of neuron differentiation	7	2.16718	0.0096416	ITGB1, BDNF, MAP1B, FEZ1, HSPA1B, RHOA, HSPA1A	316	113	19708	3.86345	1	0.183726	0.178102
GOTERM_BP_DIRECT	GO:1904706~negative regulation of vascular smooth muscle cell proliferation	4	1.23839	0.00985782	RGS5, CDKN1A, TPM1, RHOA	316	28	19708	8.90958	1	0.185273	0.179601
GOTERM_BP_DIRECT	GO:0055010~ventricular cardiac muscle tissue morphogenesis	4	1.23839	0.00985782	FOXC1, TGFB1, TNNT2, TPM1	316	28	19708	8.90958	1	0.185273	0.179601
GOTERM_BP_DIRECT	GO:0043406~positive regulation of MAP kinase activity	6	1.85759	0.010126	AKAP13, TGFB1, KRAS, IQGAP1, MIF, THBS1	316	82	19708	4.56345	1	0.186749	0.181032
GOTERM_BP_DIRECT	GO:0043525~positive regulation of neuron apoptotic process	6	1.85759	0.010126	TFAP2B, TGFB2, TRP53, BAX, RHOA, BBC3	316	82	19708	4.56345	1	0.186749	0.181032
GOTERM_BP_DIRECT	GO:0051591~response to cAMP	5	1.54799	0.0101405	ALDH3A1, LDHA, SDC1, CDO1, NME1	316	53	19708	5.88369	1	0.186749	0.181032
GOTERM_BP_DIRECT	GO:1900119~positive regulation of execution phase of apoptosis	3	0.928793	0.0105287	PTGIS, TRP53, BOK	316	10	19708	18.7101	1	0.192604	0.186708
GOTERM_BP_DIRECT	GO:0045786~negative regulation of cell cycle	5	1.54799	0.0108171	NR4A1, TGFB1, INHBA, PTGS2, RHOB	316	54	19708	5.77473	1	0.195242	0.189265
GOTERM_BP_DIRECT	GO:0045216~cell-cell junction organization	4	1.23839	0.0108673	TGFB2, TGFB1, FLNA, TJP2	316	29	19708	8.60236	1	0.195242	0.189265
GOTERM_BP_DIRECT	GO:0032355~response to estradiol	7	2.16718	0.0108863	GPI1, POSTN, TGFB1, MAP1B, PTGS2, CRYAB, ASS1	316	116	19708	3.76353	1	0.195242	0.189265
GOTERM_BP_DIRECT	GO:0031334~positive regulation of protein complex assembly	5	1.54799	0.0115221	TGFB1, BAX, RHOC, CLU, BBC3	316	55	19708	5.66974	1	0.203978	0.197734
GOTERM_BP_DIRECT	GO:0006936~muscle contraction	5	1.54799	0.0115221	ACTA2, TPM4, TPM3, TNNT2, TPM1	316	55	19708	5.66974	1	0.203978	0.197734
GOTERM_BP_DIRECT	GO:0044344~cellular response to fibroblast growth factor stimulus	4	1.23839	0.0119343	NR4A1, POSTN, IQGAP1, GCLM	316	30	19708	8.31561	1	0.209921	0.203495
GOTERM_BP_DIRECT	GO:0071333~cellular response to glucose stimulus	6	1.85759	0.0122795	GPX1, VCAM1, GCLM, SLC29A1, SOX4, NME1	316	86	19708	4.35119	1	0.213258	0.20673
GOTERM_BP_DIRECT	GO:0043433~negative regulation of sequence-specific DNA binding transcription factor activity	6	1.85759	0.0122795	FOXS1, ID1, BHLHE40, FLNA, WWP2, KLF4	316	86	19708	4.35119	1	0.213258	0.20673
GOTERM_BP_DIRECT	GO:0032060~bleb assembly	3	0.928793	0.0127335	PMP22, EMP2, EMP3	316	11	19708	17.0092	1	0.215208	0.20862
GOTERM_BP_DIRECT	GO:0086009~membrane repolarization	3	0.928793	0.0127335	ATP1B3, ATP1A1, ATP1B1	316	11	19708	17.0092	1	0.215208	0.20862
GOTERM_BP_DIRECT	GO:0043534~blood vessel endothelial cell migration	3	0.928793	0.0127335	GPX1, MYH9, EMP2	316	11	19708	17.0092	1	0.215208	0.20862
GOTERM_BP_DIRECT	GO:1902176~negative regulation of oxidative stress-induced intrinsic apoptotic signaling pathway	3	0.928793	0.0127335	GPX1, HSPB1, PPIA	316	11	19708	17.0092	1	0.215208	0.20862
GOTERM_BP_DIRECT	GO:0048661~positive regulation of smooth muscle cell proliferation	6	1.85759	0.0128627	TGFB1, CDH13, SULF1, PTGS2, THBS1, FOXP1	316	87	19708	4.30118	1	0.215208	0.20862
GOTERM_BP_DIRECT	GO:0001942~hair follicle development	5	1.54799	0.0130191	TGFB2, CD109, TRPS1, INHBA, SOX9	316	57	19708	5.4708	1	0.215208	0.20862
GOTERM_BP_DIRECT	GO:0034644~cellular response to UV	5	1.54799	0.0130191	TRP53, BAX, PTGS2, AQP1, TRP53INP1	316	57	19708	5.4708	1	0.215208	0.20862
GOTERM_BP_DIRECT	GO:0008630~intrinsic apoptotic signaling pathway in response to DNA damage	5	1.54799	0.0130191	EI24, BAX, CRIP1, IER3, BOK	316	57	19708	5.4708	1	0.215208	0.20862
GOTERM_BP_DIRECT	GO:0071480~cellular response to gamma radiation	4	1.23839	0.014243	CDKN1A, TRP53, MDM2, CRYAB	316	32	19708	7.79589	1	0.23403	0.226865
GOTERM_BP_DIRECT	GO:0006986~response to unfolded protein	5	1.54799	0.0146347	CREB3L2, HSPB1, THBS1, HSPA1B, HSPA1A	316	59	19708	5.28535	1	0.237423	0.230155
GOTERM_BP_DIRECT	GO:0009636~response to toxic substance	6	1.85759	0.014724	CDKN1A, GPX1, EPHX1, MDM2, SDC1, BAX	316	90	19708	4.15781	1	0.237423	0.230155
GOTERM_BP_DIRECT	GO:0030510~regulation of BMP signaling pathway	3	0.928793	0.0151204	TFAP2B, FST, FSTL3	316	12	19708	15.5918	1	0.237423	0.230155
GOTERM_BP_DIRECT	GO:0045926~negative regulation of growth	3	0.928793	0.0151204	MT2, MT1, BBC3	316	12	19708	15.5918	1	0.237423	0.230155
GOTERM_BP_DIRECT	GO:1901029~negative regulation of mitochondrial outer membrane permeabilization involved in apoptotic signaling pathway	3	0.928793	0.0151204	SLC25A5, IER3, BOK	316	12	19708	15.5918	1	0.237423	0.230155
GOTERM_BP_DIRECT	GO:0034109~homotypic cell-cell adhesion	3	0.928793	0.0151204	MEGF10, NCAM1, TJP2	316	12	19708	15.5918	1	0.237423	0.230155
GOTERM_BP_DIRECT	GO:0000904~cell morphogenesis involved in differentiation	3	0.928793	0.0151204	LAMC3, ENPP1, MYH9	316	12	19708	15.5918	1	0.237423	0.230155
GOTERM_BP_DIRECT	GO:0001649~osteoblast differentiation	6	1.85759	0.0153825	WWTR1, H3F3B, DLX5, SPP1, ENPP1, JUNB	316	91	19708	4.11212	1	0.237423	0.230155
GOTERM_BP_DIRECT	GO:0051085~chaperone mediated protein folding requiring cofactor	4	1.23839	0.0154856	HSPA9, HSPA8, HSPA1B, HSPA1A	316	33	19708	7.55965	1	0.237423	0.230155
GOTERM_BP_DIRECT	GO:0032967~positive regulation of collagen biosynthetic process	4	1.23839	0.0154856	TGFB1, SERPINE1, F2R, VIM	316	33	19708	7.55965	1	0.237423	0.230155
GOTERM_BP_DIRECT	GO:1990138~neuron projection extension	4	1.23839	0.0154856	POSTN, ALCAM, BDNF, IQGAP1	316	33	19708	7.55965	1	0.237423	0.230155
GOTERM_BP_DIRECT	GO:0043588~skin development	5	1.54799	0.0154879	DSP, TFAP2B, ENPP1, PKD1, PLEC	316	60	19708	5.19726	1	0.237423	0.230155
GOTERM_BP_DIRECT	GO:0048870~cell motility	4	1.23839	0.0167873	CFL1, DSTN, PHACTR1, PLEC	316	34	19708	7.3373	1	0.255913	0.248079
GOTERM_BP_DIRECT	GO:0007275~multicellular organism development	28	8.66873	0.0173558	FOXC1, SERPINE2, DLX5, EPAS1, DLX6, MEOX1, FSTL3, CSRP2, FRZB, CREB3L2, MSX1, MEF2A, TNFRSF12A, UNC5B, FST, PRRX2, IFRD1, PGF, RHOB, PTP4A1, ANO1, SMOC1, ID1, MGP, PI15, CSPG4, NES, GAPDH	316	1097	19708	1.59187	1	0.258093	0.250192
GOTERM_BP_DIRECT	GO:0010466~negative regulation of peptidase activity	7	2.16718	0.0176064	SERPINE2, CD109, SERPINE1, PI15, TIMP3, TIMP1, SERPINI1	316	129	19708	3.38426	1	0.258093	0.250192
GOTERM_BP_DIRECT	GO:0006928~movement of cell or subcellular component	3	0.928793	0.0176828	CFL1, MYH9, DSTN	316	13	19708	14.3924	1	0.258093	0.250192
GOTERM_BP_DIRECT	GO:0034101~erythrocyte homeostasis	3	0.928793	0.0176828	GPI1, RPS17, KLF2	316	13	19708	14.3924	1	0.258093	0.250192
GOTERM_BP_DIRECT	GO:0051014~actin filament severing	3	0.928793	0.0176828	CFL1, DSTN, CAPG	316	13	19708	14.3924	1	0.258093	0.250192
GOTERM_BP_DIRECT	GO:0055062~phosphate ion homeostasis	3	0.928793	0.0176828	TFAP2B, ENPP1, ANK	316	13	19708	14.3924	1	0.258093	0.250192
GOTERM_BP_DIRECT	GO:1902043~positive regulation of extrinsic apoptotic signaling pathway via death domain receptors	3	0.928793	0.0176828	TRPS1, THBS1, SKIL	316	13	19708	14.3924	1	0.258093	0.250192
GOTERM_BP_DIRECT	GO:0019725~cellular homeostasis	3	0.928793	0.0176828	ENPP1, NFE2L1, AQP1	316	13	19708	14.3924	1	0.258093	0.250192
GOTERM_BP_DIRECT	GO:0043200~response to amino acid	4	1.23839	0.0181484	TRP53, CFL1, CDO1, RHOA	316	35	19708	7.12767	1	0.263319	0.255258
GOTERM_BP_DIRECT	GO:0009408~response to heat	5	1.54799	0.0182327	PDE4B, HSPB1, HSPA1B, TRP53INP1, HSPA1A	316	63	19708	4.94977	1	0.263319	0.255258
GOTERM_BP_DIRECT	GO:0009612~response to mechanical stimulus	5	1.54799	0.0202201	POSTN, BTG2, MAP1B, THBS1, RHOA	316	65	19708	4.79747	1	0.281496	0.272879
GOTERM_BP_DIRECT	GO:0031532~actin cytoskeleton reorganization	5	1.54799	0.0202201	FLNA, MYH9, PHACTR1, RHOA, PLEC	316	65	19708	4.79747	1	0.281496	0.272879
GOTERM_BP_DIRECT	GO:0007566~embryo implantation	5	1.54799	0.0202201	VMP1, PTGIS, H3F3B, EMP2, PTGS2	316	65	19708	4.79747	1	0.281496	0.272879
GOTERM_BP_DIRECT	GO:0090399~replicative senescence	3	0.928793	0.0204146	CDKN1A, TRP53, SERPINE1	316	14	19708	13.3644	1	0.281496	0.272879
GOTERM_BP_DIRECT	GO:0051764~actin crosslink formation	3	0.928793	0.0204146	TNNT2, DPYSL3, FLNA	316	14	19708	13.3644	1	0.281496	0.272879
GOTERM_BP_DIRECT	GO:0036376~sodium ion export from cell	3	0.928793	0.0204146	ATP1B3, ATP1A1, ATP1B1	316	14	19708	13.3644	1	0.281496	0.272879
GOTERM_BP_DIRECT	GO:0033280~response to vitamin D	3	0.928793	0.0204146	TGFB1, SPP1, PTGS2	316	14	19708	13.3644	1	0.281496	0.272879
GOTERM_BP_DIRECT	GO:0006978~DNA damage response, signal transduction by p53 class mediator resulting in transcription of p21 class mediator	3	0.928793	0.0204146	CDKN1A, TRP53, RPS27L	316	14	19708	13.3644	1	0.281496	0.272879
GOTERM_BP_DIRECT	GO:0071803~positive regulation of podosome assembly	3	0.928793	0.0204146	ARPC2, MSN, RHOA	316	14	19708	13.3644	1	0.281496	0.272879
GOTERM_BP_DIRECT	GO:0009615~response to virus	6	1.85759	0.0205466	ACTA2, CFL1, HSPB1, ITGB8, IFI27L2A, CLU	316	98	19708	3.81839	1	0.281757	0.273132
GOTERM_BP_DIRECT	GO:0008219~cell death	4	1.23839	0.0210496	TGFB2, PMP22, EMP2, EMP3	316	37	19708	6.74239	1	0.281757	0.273132
GOTERM_BP_DIRECT	GO:0006096~glycolytic process	4	1.23839	0.0210496	GPI1, PKM, ENPP1, GAPDH	316	37	19708	6.74239	1	0.281757	0.273132
GOTERM_BP_DIRECT	GO:0061077~chaperone-mediated protein folding	4	1.23839	0.0210496	HSPA8, CCT2, HSPB1, CLU	316	37	19708	6.74239	1	0.281757	0.273132
GOTERM_BP_DIRECT	GO:0002053~positive regulation of mesenchymal cell proliferation	4	1.23839	0.0210496	PRRX2, SOX9, SYNE1, FOXP1	316	37	19708	6.74239	1	0.281757	0.273132
GOTERM_BP_DIRECT	GO:0032570~response to progesterone	4	1.23839	0.0210496	GPI1, TGFB2, TGFB1, TSPO	316	37	19708	6.74239	1	0.281757	0.273132
GOTERM_BP_DIRECT	GO:0006355~regulation of transcription, DNA-templated	30	9.28793	0.0222184	FOXC1, DLX5, EPAS1, DLX6, BMYC, YBX1, MEOX1, FOXS1, TRPS1, CREB3L2, SOX9, LRRFIP1, MSX1, JUNB, SOX4, TRP53INP1, MEF2A, WWTR1, TFAP2B, PRRX2, RUNX1, FOXP1, NR4A2, NR4A1, TRP53, NFIC, BHLHE40, MAFF, ATF3, NFE2L1	316	1224	19708	1.52861	1	0.295957	0.286897
GOTERM_BP_DIRECT	GO:0048008~platelet-derived growth factor receptor signaling pathway	4	1.23839	0.0225899	ARID5B, PDAP1, CSPG4, IQGAP1	316	38	19708	6.56496	1	0.299452	0.290285
GOTERM_BP_DIRECT	GO:0016525~negative regulation of angiogenesis	6	1.85759	0.0230682	TGFB2, FOXC1, ADAMTS1, SULF1, KLF4, THBS1	316	101	19708	3.70498	1	0.303138	0.293859
GOTERM_BP_DIRECT	GO:0030007~cellular potassium ion homeostasis	3	0.928793	0.0233098	ATP1B3, ATP1A1, ATP1B1	316	15	19708	12.4734	1	0.303138	0.293859
GOTERM_BP_DIRECT	GO:0043268~positive regulation of potassium ion transport	3	0.928793	0.0233098	KIF5B, CXCL1, MIF	316	15	19708	12.4734	1	0.303138	0.293859
GOTERM_BP_DIRECT	GO:0009651~response to salt stress	3	0.928793	0.0233098	HSP90AB1, TRP53, BAX	316	15	19708	12.4734	1	0.303138	0.293859
GOTERM_BP_DIRECT	GO:0048839~inner ear development	5	1.54799	0.0257537	TGFB2, TGFB1, BDNF, CYTL1, ANP32B	316	70	19708	4.45479	1	0.330314	0.320203
GOTERM_BP_DIRECT	GO:0048873~homeostasis of number of cells within a tissue	4	1.23839	0.0258496	F2R, BAX, KRAS, SOX9	316	40	19708	6.23671	1	0.330314	0.320203
GOTERM_BP_DIRECT	GO:0045595~regulation of cell differentiation	4	1.23839	0.0258496	TFAP2B, SOX9, KLF4, RUNX1	316	40	19708	6.23671	1	0.330314	0.320203
GOTERM_BP_DIRECT	GO:0000028~ribosomal small subunit assembly	3	0.928793	0.0263626	RPS15, RPS19, RPS27L	316	16	19708	11.6938	1	0.330314	0.320203
GOTERM_BP_DIRECT	GO:0071294~cellular response to zinc ion	3	0.928793	0.0263626	TSPO, MT2, MT1	316	16	19708	11.6938	1	0.330314	0.320203
GOTERM_BP_DIRECT	GO:0040037~negative regulation of fibroblast growth factor receptor signaling pathway	3	0.928793	0.0263626	SULF1, THBS1, SULF2	316	16	19708	11.6938	1	0.330314	0.320203
GOTERM_BP_DIRECT	GO:0030194~positive regulation of blood coagulation	3	0.928793	0.0263626	SERPINE1, F2R, THBS1	316	16	19708	11.6938	1	0.330314	0.320203
GOTERM_BP_DIRECT	GO:0090051~negative regulation of cell migration involved in sprouting angiogenesis	3	0.928793	0.0263626	KLF4, THBS1, RHOA	316	16	19708	11.6938	1	0.330314	0.320203
GOTERM_BP_DIRECT	GO:0030198~extracellular matrix organization	8	2.47678	0.0266191	TGFB2, POSTN, SCARA3, ADAMTS1, SMOC1, COL8A1, TNFRSF11B, SOX9	316	181	19708	2.75656	1	0.332013	0.321849
GOTERM_BP_DIRECT	GO:0033209~tumor necrosis factor-mediated signaling pathway	4	1.23839	0.027569	NFKBIA, EIF5A, PLVAP, TRP53	316	41	19708	6.08459	1	0.342305	0.331826
GOTERM_BP_DIRECT	GO:0008344~adult locomotory behavior	5	1.54799	0.0281976	NR4A2, CCND2, PMP22, SNCG, ENPP1	316	72	19708	4.33105	1	0.348532	0.337863
GOTERM_BP_DIRECT	GO:0043123~positive regulation of I-kappaB kinase/NF-kappaB signaling	7	2.16718	0.0292197	AKAP13, F2R, FLNA, S100A4, GAPDH, RHOA, MTDH	316	145	19708	3.01082	1	0.351221	0.340469
GOTERM_BP_DIRECT	GO:0001975~response to amphetamine	4	1.23839	0.0293479	NR4A2, NR4A1, HPRT, CALM1	316	42	19708	5.93972	1	0.351221	0.340469
GOTERM_BP_DIRECT	GO:0043536~positive regulation of blood vessel endothelial cell migration	4	1.23839	0.0293479	ATP5B, TGFB1, HSPB1, THBS1	316	42	19708	5.93972	1	0.351221	0.340469
GOTERM_BP_DIRECT	GO:0006749~glutathione metabolic process	5	1.54799	0.0294695	GPX1, ARL6IP5, GCLM, CLIC1, NFE2L1	316	73	19708	4.27172	1	0.351221	0.340469
GOTERM_BP_DIRECT	GO:0003094~glomerular filtration	3	0.928793	0.029567	SULF1, AQP1, SULF2	316	17	19708	11.006	1	0.351221	0.340469
GOTERM_BP_DIRECT	GO:1901653~cellular response to peptide	3	0.928793	0.029567	ANO1, KLF4, KLF2	316	17	19708	11.006	1	0.351221	0.340469
GOTERM_BP_DIRECT	GO:0019752~carboxylic acid metabolic process	3	0.928793	0.029567	LDHA, MDH2, MIF	316	17	19708	11.006	1	0.351221	0.340469
GOTERM_BP_DIRECT	GO:0030502~negative regulation of bone mineralization	3	0.928793	0.029567	AHSG, ENPP1, SOX9	316	17	19708	11.006	1	0.351221	0.340469
GOTERM_BP_DIRECT	GO:0001886~endothelial cell morphogenesis	3	0.928793	0.029567	CLIC4, ID1, PECAM1	316	17	19708	11.006	1	0.351221	0.340469
GOTERM_BP_DIRECT	GO:0071260~cellular response to mechanical stimulus	6	1.85759	0.0297061	TGFB1, ATP1A1, SOX9, PTGS2, AQP1, PLEC	316	108	19708	3.46484	1	0.351351	0.340596
GOTERM_BP_DIRECT	GO:0030512~negative regulation of transforming growth factor beta receptor signaling pathway	5	1.54799	0.0307749	RASL11B, CD109, TRP53, PMEPA1, SKIL	316	74	19708	4.21399	1	0.362431	0.351336
GOTERM_BP_DIRECT	GO:0014846~esophagus smooth muscle contraction	2	0.619195	0.031712	SULF1, SULF2	316	2	19708	62.3671	1	0.364091	0.352946
GOTERM_BP_DIRECT	GO:0072331~signal transduction by p53 class mediator	2	0.619195	0.031712	CDKN1A, TRP53	316	2	19708	62.3671	1	0.364091	0.352946
GOTERM_BP_DIRECT	GO:1903353~regulation of nucleus organization	2	0.619195	0.031712	NFE2L1, SYNE1	316	2	19708	62.3671	1	0.364091	0.352946
GOTERM_BP_DIRECT	GO:1902766~skeletal muscle satellite cell migration	2	0.619195	0.031712	RHOC, RHOA	316	2	19708	62.3671	1	0.364091	0.352946
GOTERM_BP_DIRECT	GO:0090343~positive regulation of cell aging	2	0.619195	0.031712	TRP53, LMNA	316	2	19708	62.3671	1	0.364091	0.352946
GOTERM_BP_DIRECT	GO:2000814~positive regulation of barbed-end actin filament capping	2	0.619195	0.031712	ARPC2, CFL1	316	2	19708	62.3671	1	0.364091	0.352946
GOTERM_BP_DIRECT	GO:0051131~chaperone-mediated protein complex assembly	3	0.928793	0.0329177	CCT2, HSP90AB1, CLU	316	18	19708	10.3945	1	0.367533	0.356282
GOTERM_BP_DIRECT	GO:0043149~stress fiber assembly	3	0.928793	0.0329177	PDLIM1, PHACTR1, RHOA	316	18	19708	10.3945	1	0.367533	0.356282
GOTERM_BP_DIRECT	GO:0003203~endocardial cushion morphogenesis	3	0.928793	0.0329177	TGFB2, MDM2, SOX9	316	18	19708	10.3945	1	0.367533	0.356282
GOTERM_BP_DIRECT	GO:2000649~regulation of sodium ion transmembrane transporter activity	3	0.928793	0.0329177	FXYD6, FXYD5, YWHAH	316	18	19708	10.3945	1	0.367533	0.356282
GOTERM_BP_DIRECT	GO:1900087~positive regulation of G1/S transition of mitotic cell cycle	4	1.23839	0.0330834	KMT2E, CCND2, ADAMTS1, ANP32B	316	44	19708	5.66974	1	0.367533	0.356282
GOTERM_BP_DIRECT	GO:0071549~cellular response to dexamethasone stimulus	4	1.23839	0.0330834	TGFB1, DDIT4, ASS1, AQP1	316	44	19708	5.66974	1	0.367533	0.356282
GOTERM_BP_DIRECT	GO:1990573~potassium ion import across plasma membrane	4	1.23839	0.0330834	KCNJ15, ATP1B3, ATP1A1, ATP1B1	316	44	19708	5.66974	1	0.367533	0.356282
GOTERM_BP_DIRECT	GO:0014911~positive regulation of smooth muscle cell migration	4	1.23839	0.0330834	POSTN, ARPC2, TMSB4X, MIF	316	44	19708	5.66974	1	0.367533	0.356282
GOTERM_BP_DIRECT	GO:0001568~blood vessel development	5	1.54799	0.0348932	TGFB2, FOXC1, FOXS1, MDM2, PKD1	316	77	19708	4.04981	1	0.382363	0.370658
GOTERM_BP_DIRECT	GO:0045669~positive regulation of osteoblast differentiation	5	1.54799	0.0348932	WWTR1, DLX5, LMNA, FAM20C, CLIC1	316	77	19708	4.04981	1	0.382363	0.370658
GOTERM_BP_DIRECT	GO:0034504~protein localization to nucleus	4	1.23839	0.0350394	LMNA, MDM2, MSX1, SOX9	316	45	19708	5.54374	1	0.382363	0.370658
GOTERM_BP_DIRECT	GO:0042789~mRNA transcription from RNA polymerase II promoter	4	1.23839	0.0350394	ANXA2, EPAS1, FLNA, ENPP1	316	45	19708	5.54374	1	0.382363	0.370658
GOTERM_BP_DIRECT	GO:0007010~cytoskeleton organization	6	1.85759	0.035115	MAST4, SH3KBP1, CFL1, SOX9, RHOA, YWHAH	316	113	19708	3.31153	1	0.382363	0.370658
GOTERM_BP_DIRECT	GO:0010763~positive regulation of fibroblast migration	3	0.928793	0.036409	ITGB1, TGFB1, THBS1	316	19	19708	9.84744	1	0.394887	0.382798
GOTERM_BP_DIRECT	GO:0010718~positive regulation of epithelial to mesenchymal transition	4	1.23839	0.037054	WWTR1, TGFB2, FOXC1, TGFB1	316	46	19708	5.42323	1	0.4003	0.388046
GOTERM_BP_DIRECT	GO:0008360~regulation of cell shape	7	2.16718	0.0375562	SH3KBP1, TPM1, MSN, MYH9, RHOC, RHOA, RHOB	316	154	19708	2.83487	1	0.404134	0.391762
GOTERM_BP_DIRECT	GO:0007611~learning or memory	5	1.54799	0.0378077	NR4A2, GPI1, BDNF, ARL6IP5, NCAM1	316	79	19708	3.94728	1	0.405251	0.392846
GOTERM_BP_DIRECT	GO:0051781~positive regulation of cell division	4	1.23839	0.0391268	TGFB2, TGFB1, YBX1, PGF	316	47	19708	5.30784	1	0.408394	0.395892
GOTERM_BP_DIRECT	GO:0055074~calcium ion homeostasis	4	1.23839	0.0391268	TFAP2B, SPP1, ENPP1, ANK	316	47	19708	5.30784	1	0.408394	0.395892
GOTERM_BP_DIRECT	GO:0032956~regulation of actin cytoskeleton organization	5	1.54799	0.0393158	TGFB2, IQGAP1, RHOC, RHOA, RHOB	316	80	19708	3.89794	1	0.408394	0.395892
GOTERM_BP_DIRECT	GO:0032088~negative regulation of NF-kappaB transcription factor activity	5	1.54799	0.0393158	NFKBIA, DAP, PTGIS, KLF4, CMKLR1	316	80	19708	3.89794	1	0.408394	0.395892
GOTERM_BP_DIRECT	GO:0030593~neutrophil chemotaxis	5	1.54799	0.0393158	TGFB2, PDE4B, SPP1, CXCL1, PPIA	316	80	19708	3.89794	1	0.408394	0.395892
GOTERM_BP_DIRECT	GO:0060395~SMAD protein signal transduction	5	1.54799	0.0393158	TGFB2, TGFB1, GDF15, VIM, INHBA	316	80	19708	3.89794	1	0.408394	0.395892
GOTERM_BP_DIRECT	GO:0008217~regulation of blood pressure	5	1.54799	0.0393158	ACTA2, ECE1, ATP2B1, ATP1A1, PTGS2	316	80	19708	3.89794	1	0.408394	0.395892
GOTERM_BP_DIRECT	GO:0045987~positive regulation of smooth muscle contraction	3	0.928793	0.0400357	F2R, PTGS2, RHOA	316	20	19708	9.35506	1	0.408394	0.395892
GOTERM_BP_DIRECT	GO:0001516~prostaglandin biosynthetic process	3	0.928793	0.0400357	PTGIS, MIF, PTGS2	316	20	19708	9.35506	1	0.408394	0.395892
GOTERM_BP_DIRECT	GO:0006123~mitochondrial electron transport, cytochrome c to oxygen	3	0.928793	0.0400357	COX4I2, CYCS, COX6A1	316	20	19708	9.35506	1	0.408394	0.395892
GOTERM_BP_DIRECT	GO:0061136~regulation of proteasomal protein catabolic process	3	0.928793	0.0400357	GPX1, PKD1, NFE2L1	316	20	19708	9.35506	1	0.408394	0.395892
GOTERM_BP_DIRECT	GO:1904754~positive regulation of vascular associated smooth muscle cell migration	3	0.928793	0.0400357	ADAMTS1, MDM2, IQGAP1	316	20	19708	9.35506	1	0.408394	0.395892
GOTERM_BP_DIRECT	GO:0048010~vascular endothelial growth factor receptor signaling pathway	3	0.928793	0.0400357	FOXC1, SULF1, PGF	316	20	19708	9.35506	1	0.408394	0.395892
GOTERM_BP_DIRECT	GO:0050731~positive regulation of peptidyl-tyrosine phosphorylation	6	1.85759	0.0410954	ITGB1, TGFB1, TRP53, PECAM1, CSPG4, MIF	316	118	19708	3.17121	1	0.417651	0.404866
GOTERM_BP_DIRECT	GO:0071347~cellular response to interleukin-1	5	1.54799	0.0424339	PTGIS, SERPINE1, CFL1, SOX9, KLF2	316	82	19708	3.80287	1	0.429663	0.41651
GOTERM_BP_DIRECT	GO:0007163~establishment or maintenance of cell polarity	4	1.23839	0.0434451	FAT1, RHOC, RHOA, RHOB	316	49	19708	5.09119	1	0.438285	0.424868
GOTERM_BP_DIRECT	GO:0002063~chondrocyte development	3	0.928793	0.0437926	SOX9, SULF1, SULF2	316	21	19708	8.90958	1	0.440172	0.426698
GOTERM_BP_DIRECT	GO:0010862~positive regulation of pathway-restricted SMAD protein phosphorylation	4	1.23839	0.0456899	TGFB2, TGFB1, GDF15, INHBA	316	50	19708	4.98937	1	0.457566	0.443559
GOTERM_BP_DIRECT	GO:0060193~positive regulation of lipase activity	2	0.619195	0.0471901	RHOC, RHOA	316	3	19708	41.5781	1	0.459183	0.445127
GOTERM_BP_DIRECT	GO:0061740~protein targeting to lysosome involved in chaperone-mediated autophagy	2	0.619195	0.0471901	HSPA8, CLU	316	3	19708	41.5781	1	0.459183	0.445127
GOTERM_BP_DIRECT	GO:0048627~myoblast development	2	0.619195	0.0471901	MEGF10, SDC1	316	3	19708	41.5781	1	0.459183	0.445127
GOTERM_BP_DIRECT	GO:0030201~heparan sulfate proteoglycan metabolic process	2	0.619195	0.0471901	SULF1, SULF2	316	3	19708	41.5781	1	0.459183	0.445127
GOTERM_BP_DIRECT	GO:0097252~oligodendrocyte apoptotic process	2	0.619195	0.0471901	TRP53, ENPP1	316	3	19708	41.5781	1	0.459183	0.445127
GOTERM_BP_DIRECT	GO:0051154~negative regulation of striated muscle cell differentiation	2	0.619195	0.0471901	YBX1, MSX1	316	3	19708	41.5781	1	0.459183	0.445127
GOTERM_BP_DIRECT	GO:0072717~cellular response to actinomycin D	2	0.619195	0.0471901	TRP53, MDM2	316	3	19708	41.5781	1	0.459183	0.445127
GOTERM_BP_DIRECT	GO:1903984~positive regulation of TRAIL-activated apoptotic signaling pathway	2	0.619195	0.0471901	TIMP3, ATF3	316	3	19708	41.5781	1	0.459183	0.445127
GOTERM_BP_DIRECT	GO:0097202~activation of cysteine-type endopeptidase activity	3	0.928793	0.0476747	PERP, CYCS, LGMN	316	22	19708	8.5046	1	0.460446	0.44635
GOTERM_BP_DIRECT	GO:0031396~regulation of protein ubiquitination	3	0.928793	0.0476747	HSP90AB1, HSPA1B, HSPA1A	316	22	19708	8.5046	1	0.460446	0.44635
GOTERM_BP_DIRECT	GO:0000281~mitotic cytokinesis	4	1.23839	0.0479911	CFL1, RHOC, ZFP365, RHOB	316	51	19708	4.89154	1	0.460446	0.44635
GOTERM_BP_DIRECT	GO:0031100~animal organ regeneration	4	1.23839	0.0479911	CDKN1A, PKM, TGFB1, PGF	316	51	19708	4.89154	1	0.460446	0.44635
GOTERM_BP_DIRECT	GO:0034976~response to endoplasmic reticulum stress	5	1.54799	0.0508221	CREB3L2, PMP22, THBS1, NFE2L1, BBC3	316	87	19708	3.58432	1	0.484221	0.469398
GOTERM_BP_DIRECT	GO:0007179~transforming growth factor beta receptor signaling pathway	5	1.54799	0.0508221	TGFB2, TGFB1, TRP53, ITGB8, SKIL	316	87	19708	3.58432	1	0.484221	0.469398
GOTERM_BP_DIRECT	GO:0042981~regulation of apoptotic process	8	2.47678	0.0511054	TGFB2, CARD19, TRP53, SERBP1, BAX, ANP32B, CLU, BOK	316	209	19708	2.38726	1	0.485236	0.470382
GOTERM_BP_DIRECT	GO:0002028~regulation of sodium ion transport	3	0.928793	0.0516769	TGFB1, ATP1A1, YWHAH	316	23	19708	8.13484	1	0.48897	0.474002
GOTERM_BP_DIRECT	GO:0030282~bone mineralization	4	1.23839	0.0527606	SPP1, ENPP1, PTGS2, ANK	316	53	19708	4.70695	1	0.497509	0.482279
GOTERM_BP_DIRECT	GO:0006807~nitrogen compound metabolic process	3	0.928793	0.0557945	ARID5B, ENPP1, PKD1	316	24	19708	7.79589	1	0.524316	0.508265
GOTERM_BP_DIRECT	GO:0071277~cellular response to calcium ion	5	1.54799	0.0562596	MEF2A, CLIC4, IQGAP1, JUNB, LGMN	316	90	19708	3.46484	1	0.526881	0.510752
GOTERM_BP_DIRECT	GO:0042307~positive regulation of protein import into nucleus	4	1.23839	0.0577493	TGFB1, HSP90AB1, FLNA, PTGS2	316	55	19708	4.53579	1	0.537167	0.520723
GOTERM_BP_DIRECT	GO:0009968~negative regulation of signal transduction	4	1.23839	0.0577493	RGS5, DDIT4, DDIT4L, PMEPA1	316	55	19708	4.53579	1	0.537167	0.520723
GOTERM_BP_DIRECT	GO:0097193~intrinsic apoptotic signaling pathway	3	0.928793	0.0600228	BAX, CLU, BBC3	316	25	19708	7.48405	1	0.54204	0.525447
GOTERM_BP_DIRECT	GO:0048593~camera-type eye morphogenesis	3	0.928793	0.0600228	FAT1, COL8A1, AQP1	316	25	19708	7.48405	1	0.54204	0.525447
GOTERM_BP_DIRECT	GO:0043086~negative regulation of catalytic activity	3	0.928793	0.0600228	TMBIM1, TIMP1, NES	316	25	19708	7.48405	1	0.54204	0.525447
GOTERM_BP_DIRECT	GO:0006754~ATP biosynthetic process	3	0.928793	0.0600228	ATP5B, PKM, TGFB1	316	25	19708	7.48405	1	0.54204	0.525447
GOTERM_BP_DIRECT	GO:0045862~positive regulation of proteolysis	3	0.928793	0.0600228	HSPA8, PERP, CFL1	316	25	19708	7.48405	1	0.54204	0.525447
GOTERM_BP_DIRECT	GO:0048260~positive regulation of receptor-mediated endocytosis	3	0.928793	0.0600228	SERPINE1, CLU, SYNE1	316	25	19708	7.48405	1	0.54204	0.525447
GOTERM_BP_DIRECT	GO:0035914~skeletal muscle cell differentiation	4	1.23839	0.0603244	NR4A1, BTG2, MAFF, ATF3	316	56	19708	4.45479	1	0.54204	0.525447
GOTERM_BP_DIRECT	GO:0045905~positive regulation of translational termination	2	0.619195	0.0624215	EIF5A, PTMS	316	4	19708	31.1835	1	0.54204	0.525447
GOTERM_BP_DIRECT	GO:1903553~positive regulation of extracellular exosome assembly	2	0.619195	0.0624215	SDC4, SDC1	316	4	19708	31.1835	1	0.54204	0.525447
GOTERM_BP_DIRECT	GO:0030505~inorganic diphosphate transport	2	0.619195	0.0624215	ENPP1, ANK	316	4	19708	31.1835	1	0.54204	0.525447
GOTERM_BP_DIRECT	GO:0030043~actin filament fragmentation	2	0.619195	0.0624215	CFL1, DSTN	316	4	19708	31.1835	1	0.54204	0.525447
GOTERM_BP_DIRECT	GO:0002309~T cell proliferation involved in immune response	2	0.619195	0.0624215	TRP53, RPS6	316	4	19708	31.1835	1	0.54204	0.525447
GOTERM_BP_DIRECT	GO:1990523~bone regeneration	2	0.619195	0.0624215	POSTN, LGR6	316	4	19708	31.1835	1	0.54204	0.525447
GOTERM_BP_DIRECT	GO:0071409~cellular response to cycloheximide	2	0.619195	0.0624215	KLF4, KLF2	316	4	19708	31.1835	1	0.54204	0.525447
GOTERM_BP_DIRECT	GO:0071376~cellular response to corticotropin-releasing hormone stimulus	2	0.619195	0.0624215	NR4A2, NR4A1	316	4	19708	31.1835	1	0.54204	0.525447
GOTERM_BP_DIRECT	GO:0032387~negative regulation of intracellular transport	2	0.619195	0.0624215	MAP1B, CRYAB	316	4	19708	31.1835	1	0.54204	0.525447
GOTERM_BP_DIRECT	GO:2001233~regulation of apoptotic signaling pathway	2	0.619195	0.0624215	PMP22, PPIA	316	4	19708	31.1835	1	0.54204	0.525447
GOTERM_BP_DIRECT	GO:0035910~ascending aorta morphogenesis	2	0.619195	0.0624215	TGFB2, SOX4	316	4	19708	31.1835	1	0.54204	0.525447
GOTERM_BP_DIRECT	GO:0045901~positive regulation of translational elongation	2	0.619195	0.0624215	EIF5A, PTMS	316	4	19708	31.1835	1	0.54204	0.525447
GOTERM_BP_DIRECT	GO:0017085~response to insecticide	2	0.619195	0.0624215	NR4A2, MAP1B	316	4	19708	31.1835	1	0.54204	0.525447
GOTERM_BP_DIRECT	GO:1903278~positive regulation of sodium ion export from cell	2	0.619195	0.0624215	ATP1B3, ATP1B1	316	4	19708	31.1835	1	0.54204	0.525447
GOTERM_BP_DIRECT	GO:0032930~positive regulation of superoxide anion generation	3	0.928793	0.0643573	TGFB1, CXCL1, GNAI2	316	26	19708	7.1962	1	0.551864	0.53497
GOTERM_BP_DIRECT	GO:0042474~middle ear morphogenesis	3	0.928793	0.0643573	PRRX2, ENPP1, MSX1	316	26	19708	7.1962	1	0.551864	0.53497
GOTERM_BP_DIRECT	GO:0050850~positive regulation of calcium-mediated signaling	3	0.928793	0.0643573	EXOC4, CDH13, NCAM1	316	26	19708	7.1962	1	0.551864	0.53497
GOTERM_BP_DIRECT	GO:0048266~behavioral response to pain	3	0.928793	0.0643573	TSPO, THBS1, RUNX1	316	26	19708	7.1962	1	0.551864	0.53497
GOTERM_BP_DIRECT	GO:0051496~positive regulation of stress fiber assembly	4	1.23839	0.0656329	SDC4, TPM1, RHOC, RHOA	316	58	19708	4.30118	1	0.561049	0.543874
GOTERM_BP_DIRECT	GO:0007204~positive regulation of cytosolic calcium ion concentration	7	2.16718	0.066577	EIF5A, GNB1, F2R, CXCL1, PKD1, CD55, CMKLR1	316	178	19708	2.45264	1	0.567352	0.549984
GOTERM_BP_DIRECT	GO:0007160~cell-matrix adhesion	5	1.54799	0.0680321	ITGB1, VCAM1, ITGB8, EMP2, RHOA	316	96	19708	3.24829	1	0.572028	0.554517
GOTERM_BP_DIRECT	GO:0007200~phospholipase C-activating G-protein coupled receptor signaling pathway	4	1.23839	0.068365	ANO1, GNB1, F2R, CMKLR1	316	59	19708	4.22828	1	0.572028	0.554517
GOTERM_BP_DIRECT	GO:0043280~positive regulation of cysteine-type endopeptidase activity involved in apoptotic process	4	1.23839	0.068365	F2R, ARL6IP5, CYCS, RHOA	316	59	19708	4.22828	1	0.572028	0.554517
GOTERM_BP_DIRECT	GO:0030325~adrenal gland development	3	0.928793	0.0687935	TSPO, ARID5B, FSTL3	316	27	19708	6.92968	1	0.572028	0.554517
GOTERM_BP_DIRECT	GO:0006997~nucleus organization	3	0.928793	0.0687935	H3F3B, LMNA, PLEC	316	27	19708	6.92968	1	0.572028	0.554517
GOTERM_BP_DIRECT	GO:0030500~regulation of bone mineralization	3	0.928793	0.0687935	MGP, ENPP1, ANK	316	27	19708	6.92968	1	0.572028	0.554517
GOTERM_BP_DIRECT	GO:0010575~positive regulation of vascular endothelial growth factor production	3	0.928793	0.0687935	SULF1, PTGS2, SULF2	316	27	19708	6.92968	1	0.572028	0.554517
GOTERM_BP_DIRECT	GO:0031018~endocrine pancreas development	3	0.928793	0.0687935	SOX9, CLU, SOX4	316	27	19708	6.92968	1	0.572028	0.554517
GOTERM_BP_DIRECT	GO:0034613~cellular protein localization	5	1.54799	0.0701088	TRP53, LMNA, YWHAZ, YWHAH, PLEC	316	97	19708	3.2148	1	0.579453	0.561715
GOTERM_BP_DIRECT	GO:0007623~circadian rhythm	5	1.54799	0.0701088	BDNF, TRP53, ID1, BHLHE40, ASS1	316	97	19708	3.2148	1	0.579453	0.561715
GOTERM_BP_DIRECT	GO:0010468~regulation of gene expression	13	4.02477	0.0704169	TGFB1, YBX1, ATP1B1, TOB1, CRIP1, FOXP1, NFKBIA, NR4A2, NFKBIZ, PMP22, MDM2, SOX9, NFE2L1	316	464	19708	1.74735	1	0.580252	0.562489
GOTERM_BP_DIRECT	GO:0006094~gluconeogenesis	3	0.928793	0.073327	GPI1, GAPDH, ATF3	316	28	19708	6.68219	1	0.602423	0.583981
GOTERM_BP_DIRECT	GO:0010595~positive regulation of endothelial cell migration	4	1.23839	0.076864	GPI1, THBS1, RHOB, FOXP1	316	62	19708	4.02368	1	0.604251	0.585753
GOTERM_BP_DIRECT	GO:0022614~membrane to membrane docking	2	0.619195	0.0774102	VCAM1, MSN	316	5	19708	24.9468	1	0.604251	0.585753
GOTERM_BP_DIRECT	GO:0002248~connective tissue replacement involved in inflammatory response wound healing	2	0.619195	0.0774102	F2R, TIMP1	316	5	19708	24.9468	1	0.604251	0.585753
GOTERM_BP_DIRECT	GO:0097201~negative regulation of transcription from RNA polymerase II promoter in response to stress	2	0.619195	0.0774102	NFE2L1, HSPA1A	316	5	19708	24.9468	1	0.604251	0.585753
GOTERM_BP_DIRECT	GO:0033599~regulation of mammary gland epithelial cell proliferation	2	0.619195	0.0774102	GPX1, BAX	316	5	19708	24.9468	1	0.604251	0.585753
GOTERM_BP_DIRECT	GO:0061041~regulation of wound healing	2	0.619195	0.0774102	ACTA2, TNFRSF12A	316	5	19708	24.9468	1	0.604251	0.585753
GOTERM_BP_DIRECT	GO:0071344~diphosphate metabolic process	2	0.619195	0.0774102	ENPP1, ANK	316	5	19708	24.9468	1	0.604251	0.585753
GOTERM_BP_DIRECT	GO:0010936~negative regulation of macrophage cytokine production	2	0.619195	0.0774102	TGFB2, TGFB1	316	5	19708	24.9468	1	0.604251	0.585753
GOTERM_BP_DIRECT	GO:0070370~cellular heat acclimation	2	0.619195	0.0774102	HSPA1B, HSPA1A	316	5	19708	24.9468	1	0.604251	0.585753
GOTERM_BP_DIRECT	GO:0040036~regulation of fibroblast growth factor receptor signaling pathway	2	0.619195	0.0774102	FAM20C, SULF1	316	5	19708	24.9468	1	0.604251	0.585753
GOTERM_BP_DIRECT	GO:0021943~formation of radial glial scaffolds	2	0.619195	0.0774102	ITGB1, FLNA	316	5	19708	24.9468	1	0.604251	0.585753
GOTERM_BP_DIRECT	GO:0003289~atrial septum primum morphogenesis	2	0.619195	0.0774102	TGFB2, SOX4	316	5	19708	24.9468	1	0.604251	0.585753
GOTERM_BP_DIRECT	GO:0030950~establishment or maintenance of actin cytoskeleton polarity	2	0.619195	0.0774102	PDLIM1, AQP1	316	5	19708	24.9468	1	0.604251	0.585753
GOTERM_BP_DIRECT	GO:0072044~collecting duct development	2	0.619195	0.0774102	TFAP2B, SPP1	316	5	19708	24.9468	1	0.604251	0.585753
GOTERM_BP_DIRECT	GO:0060537~muscle tissue development	2	0.619195	0.0774102	CSRP2, CSRP1	316	5	19708	24.9468	1	0.604251	0.585753
GOTERM_BP_DIRECT	GO:0006979~response to oxidative stress	6	1.85759	0.0779286	BTG1, GPX1, EPAS1, TRP53, GCLM, PTGS2	316	142	19708	2.63523	1	0.604251	0.585753
GOTERM_BP_DIRECT	GO:0035924~cellular response to vascular endothelial growth factor stimulus	3	0.928793	0.0779536	NR4A1, VCAM1, HSPB1	316	29	19708	6.45177	1	0.604251	0.585753
GOTERM_BP_DIRECT	GO:0001894~tissue homeostasis	3	0.928793	0.0779536	ITGB1, WWTR1, SOX9	316	29	19708	6.45177	1	0.604251	0.585753
GOTERM_BP_DIRECT	GO:0051894~positive regulation of focal adhesion assembly	3	0.928793	0.0779536	SDC4, CFL1, IQGAP1	316	29	19708	6.45177	1	0.604251	0.585753
GOTERM_BP_DIRECT	GO:0043403~skeletal muscle tissue regeneration	3	0.928793	0.0779536	GPX1, PKM, IFRD1	316	29	19708	6.45177	1	0.604251	0.585753
GOTERM_BP_DIRECT	GO:0032496~response to lipopolysaccharide	7	2.16718	0.0797786	NFKBIA, NR4A1, VCAM1, F2R, RPL13A, PTGS2, FOXP1	316	187	19708	2.3346	1	0.613331	0.594555
GOTERM_BP_DIRECT	GO:0032757~positive regulation of interleukin-8 production	4	1.23839	0.0797956	SERPINE1, F2R, HSPA1B, HSPA1A	316	63	19708	3.95982	1	0.613331	0.594555
GOTERM_BP_DIRECT	GO:0042542~response to hydrogen peroxide	4	1.23839	0.0797956	LDHA, GPX1, SDC1, CRYAB	316	63	19708	3.95982	1	0.613331	0.594555
GOTERM_BP_DIRECT	GO:0035307~positive regulation of protein dephosphorylation	3	0.928793	0.0826693	TGFB1, CALM1, PPIA	316	30	19708	6.23671	1	0.619794	0.600821
GOTERM_BP_DIRECT	GO:0090200~positive regulation of release of cytochrome c from mitochondria	3	0.928793	0.0826693	TRP53, BAX, BBC3	316	30	19708	6.23671	1	0.619794	0.600821
GOTERM_BP_DIRECT	GO:0001825~blastocyst formation	3	0.928793	0.0826693	SKIL, TM4SF1, RTN4	316	30	19708	6.23671	1	0.619794	0.600821
GOTERM_BP_DIRECT	GO:0008340~determination of adult lifespan	3	0.928793	0.0826693	TRP53, ENPP1, BBC3	316	30	19708	6.23671	1	0.619794	0.600821
GOTERM_BP_DIRECT	GO:0046697~decidualization	3	0.928793	0.0826693	PTGIS, PTGS2, JUNB	316	30	19708	6.23671	1	0.619794	0.600821
GOTERM_BP_DIRECT	GO:0030279~negative regulation of ossification	3	0.928793	0.0826693	TGFB1, ENPP1, SOX9	316	30	19708	6.23671	1	0.619794	0.600821
GOTERM_BP_DIRECT	GO:0045648~positive regulation of erythrocyte differentiation	3	0.928793	0.0826693	INHBA, HSPA1B, HSPA1A	316	30	19708	6.23671	1	0.619794	0.600821
GOTERM_BP_DIRECT	GO:0010592~positive regulation of lamellipodium assembly	3	0.928793	0.0826693	ARPC2, CFL1, AQP1	316	30	19708	6.23671	1	0.619794	0.600821
GOTERM_BP_DIRECT	GO:0007159~leukocyte cell-cell adhesion	3	0.928793	0.0826693	ITGB1, VCAM1, PECAM1	316	30	19708	6.23671	1	0.619794	0.600821
GOTERM_BP_DIRECT	GO:0033138~positive regulation of peptidyl-serine phosphorylation	5	1.54799	0.0832402	TGFB1, HSP90AB1, BDNF, MIF, PTGS2	316	103	19708	3.02753	1	0.620682	0.601682
GOTERM_BP_DIRECT	GO:0001889~liver development	5	1.54799	0.0832402	PKM, KRAS, PKD1, ASS1, RUNX1	316	103	19708	3.02753	1	0.620682	0.601682
GOTERM_BP_DIRECT	GO:0006954~inflammatory response	11	3.40557	0.0841594	TGFB1, NINJ1, NFKBIZ, F2R, SDC1, CXCL1, CSPG4, MIF, PTGS2, THBS1, CMKLR1	316	379	19708	1.81013	1	0.625836	0.606678
GOTERM_BP_DIRECT	GO:0006914~autophagy	7	2.16718	0.0866375	VMP1, DAP, TRP53, EI24, PMP22, SQSTM1, TRP53INP1	316	191	19708	2.2857	1	0.642522	0.622853
GOTERM_BP_DIRECT	GO:1902042~negative regulation of extrinsic apoptotic signaling pathway via death domain receptors	3	0.928793	0.08747	GPX1, SERPINE1, TMBIM1	316	31	19708	6.03552	1	0.643479	0.62378
GOTERM_BP_DIRECT	GO:0008585~female gonad development	3	0.928793	0.08747	FST, SERPINE1, ARID5B	316	31	19708	6.03552	1	0.643479	0.62378
GOTERM_BP_DIRECT	GO:0021522~spinal cord motor neuron differentiation	3	0.928793	0.08747	LMO4, SOX4, NFE2L1	316	31	19708	6.03552	1	0.643479	0.62378
GOTERM_BP_DIRECT	GO:0030307~positive regulation of cell growth	5	1.54799	0.0878676	TGFB2, H3F3B, CFL1, SGK1, RHOA	316	105	19708	2.96986	1	0.644675	0.62494
GOTERM_BP_DIRECT	GO:0002244~hematopoietic progenitor cell differentiation	5	1.54799	0.0902271	TGFB1, FST, TRP53, INHBA, FSTL3	316	106	19708	2.94184	1	0.651448	0.631506
GOTERM_BP_DIRECT	GO:0006364~rRNA processing	6	1.85759	0.0911808	RPS15, RPL5, RPS17, RPS19, RPS6, RPL14	316	149	19708	2.51143	1	0.651448	0.631506
GOTERM_BP_DIRECT	GO:0007517~muscle organ development	4	1.23839	0.0919944	MEGF10, LMNA, MSX1, CRYAB	316	67	19708	3.72341	1	0.651448	0.631506
GOTERM_BP_DIRECT	GO:0070245~positive regulation of thymocyte apoptotic process	2	0.619195	0.09216	TRP53, BBC3	316	6	19708	20.789	1	0.651448	0.631506
GOTERM_BP_DIRECT	GO:0033363~secretory granule organization	2	0.619195	0.09216	SERPINE2, AQP1	316	6	19708	20.789	1	0.651448	0.631506
GOTERM_BP_DIRECT	GO:0010273~detoxification of copper ion	2	0.619195	0.09216	MT2, MT1	316	6	19708	20.789	1	0.651448	0.631506
GOTERM_BP_DIRECT	GO:0014012~peripheral nervous system axon regeneration	2	0.619195	0.09216	MAP1B, TSPO	316	6	19708	20.789	1	0.651448	0.631506
GOTERM_BP_DIRECT	GO:0097187~dentinogenesis	2	0.619195	0.09216	SERPINE1, FAM20C	316	6	19708	20.789	1	0.651448	0.631506
GOTERM_BP_DIRECT	GO:0002934~desmosome organization	2	0.619195	0.09216	DSP, PERP	316	6	19708	20.789	1	0.651448	0.631506
GOTERM_BP_DIRECT	GO:0043516~regulation of DNA damage response, signal transduction by p53 class mediator	2	0.619195	0.09216	TRP53, SOX4	316	6	19708	20.789	1	0.651448	0.631506
GOTERM_BP_DIRECT	GO:0070434~positive regulation of nucleotide-binding oligomerization domain containing 2 signaling pathway	2	0.619195	0.09216	HSPA1B, HSPA1A	316	6	19708	20.789	1	0.651448	0.631506
GOTERM_BP_DIRECT	GO:1904798~positive regulation of core promoter binding	2	0.619195	0.09216	FOXC1, KLF4	316	6	19708	20.789	1	0.651448	0.631506
GOTERM_BP_DIRECT	GO:0010815~bradykinin catabolic process	2	0.619195	0.09216	XPNPEP1, ECE1	316	6	19708	20.789	1	0.651448	0.631506
GOTERM_BP_DIRECT	GO:0010332~response to gamma radiation	3	0.928793	0.0923518	GPX1, TRP53, BAX	316	32	19708	5.84691	1	0.651448	0.631506
GOTERM_BP_DIRECT	GO:2000179~positive regulation of neural precursor cell proliferation	3	0.928793	0.0923518	FLNA, NES, GNAI2	316	32	19708	5.84691	1	0.651448	0.631506
GOTERM_BP_DIRECT	GO:0007399~nervous system development	12	3.71517	0.0951692	NR4A2, MEF2A, MBNL1, SERPINE2, BDNF, MAP1B, DPYSL3, BAX, ZFP365, NES, RTN4, NME1	316	439	19708	1.7048	1	0.669601	0.649103
GOTERM_BP_DIRECT	GO:0006611~protein export from nucleus	3	0.928793	0.0973109	HSPA9, TGFB1, PKD1	316	33	19708	5.66974	1	0.679443	0.658644
GOTERM_BP_DIRECT	GO:0043523~regulation of neuron apoptotic process	3	0.928793	0.0973109	BDNF, TRP53, BAX	316	33	19708	5.66974	1	0.679443	0.658644
GOTERM_BP_DIRECT	GO:0031214~biomineral tissue development	3	0.928793	0.0973109	SPP1, FAM20C, ENPP1	316	33	19708	5.66974	1	0.679443	0.658644
GOTERM_BP_DIRECT	GO:0009790~embryo development	4	1.23839	0.0983664	DLX5, DLX6, TPM1, FOXP1	316	69	19708	3.61548	1	0.685069	0.664098

## Sheet: FV5 GOTERM_BP 
Category	Term	Count	%	PValue	Genes	List Total	Pop Hits	Pop Total	Fold Enrichment	Bonferroni	Benjamini	FDR
GOTERM_BP_DIRECT	GO:0002181~cytoplasmic translation	23	5.86735	3.74304e-19	RPL32, RPL21, RPS5, RPLP1, RPL23, RPS6, RPLP0, RPL23A, RPL10A, RPS4X, RPS26, RPS15, RPS28, RPS18, RPL37A, RPL13, RPS20, RPS11, RPL29, RPS10, RPL17, RPS24, RPS12	377	87	20094	14.0907	9.46614e-16	9.46614e-16	9.26028e-16
GOTERM_BP_DIRECT	GO:0034446~substrate adhesion-dependent cell spreading	11	2.80612	1.0961e-07	SFRP1, TMEFF2, AXL, FZD4, ITGB3, FN1, LAMB1, LAMC1, TEK, ANTXR1, MEGF9	377	58	20094	10.1086	0.000277165	0.000103384	0.000101136
GOTERM_BP_DIRECT	GO:0006412~translation	23	5.86735	1.22639e-07	RPL32, RPL21, RPS5, RPL23, RPS6, RPL23A, RPL10A, EEF2, RPS4X, RPS26, RPS15, EEF1A1, RPS28, RPS18, RPL37A, RPL13, RPS20, EIF3F, RPS11, RPL29, RPL17, RPS24, RPS12	377	313	20094	3.91659	0.000310105	0.000103384	0.000101136
GOTERM_BP_DIRECT	GO:0007275~multicellular organism development	47	11.9898	2.44346e-07	SEMA3C, DOCK7, TSHZ2, ECSCR, TNFAIP2, SEMA3E, MEOX2, FGF2, FSTL1, CHRDL1, TMEM100, SMPD3, WNT11, FLRT2, ANPEP, PDPN, ENC1, DACT2, SLIT3, FYN, WNT2, DACT1, IFI204, PRRX1, FZD4, HEG1, C1GALT1, EBF1, EBF2, ISLR2, NAV1, SSC5D, PBX1, DCLK1, SFRP4, SFRP1, BMP1, KIF2A, AXL, TRNP1, ACKR3, AIDA, TEK, PLPP3, DBN1, DDR2, FGFR1	377	1095	20094	2.28775	0.000617761	0.000154488	0.000151128
GOTERM_BP_DIRECT	GO:0007155~cell adhesion	32	8.16327	4.04774e-07	LGALS3BP, SPON2, B4GALT1, TNFAIP6, COL14A1, LAMA4, ITGB3, DPT, LAMC1, NID1, PCDH19, THBS3, DPP4, COMP, ALCAM, FLRT2, GPNMB, PDPN, EMILIN2, CD34, CDON, POSTN, CADM3, FN1, LAMB1, SULF1, VCAN, KITL, ZYX, ACKR3, PLPP3, CD44	377	602	20094	2.83321	0.00102315	0.000204735	0.000200282
GOTERM_BP_DIRECT	GO:0030335~positive regulation of cell migration	20	5.10204	6.28684e-07	SPAG9, EDN1, CCL11, TNFAIP6, CSF1, SEMA3C, ROCK2, FZD4, ITGB3, FN1, LAMB1, SEMA3E, SYNE2, DIAPH1, WNT11, CCL7, GPNMB, PDPN, MYADM, HAS2	377	264	20094	4.03786	0.00158868	0.00026499	0.000259227
GOTERM_BP_DIRECT	GO:0071560~cellular response to transforming growth factor beta stimulus	10	2.55102	6.07566e-06	CLEC3B, POSTN, SFRP1, EDN1, CILP, PENK, FYN, WNT2, DBN1, FBN1	377	70	20094	7.61425	0.0152479	0.00219505	0.00214731
GOTERM_BP_DIRECT	GO:0001570~vasculogenesis	10	2.55102	1.20599e-05	TMEM100, TGFBR3, FZD4, HEG1, ACKR3, HAS2, ADM, TEK, TGFBR2, HDAC7	377	76	20094	7.01312	0.0300394	0.00381245	0.00372954
GOTERM_BP_DIRECT	GO:0071347~cellular response to interleukin-1	10	2.55102	2.24799e-05	AKAP12, SFRP1, EDN1, CCL8, CCL11, CCL7, FN1, HAS2, SIRPA, KLF2	377	82	20094	6.49997	0.0552663	0.00631684	0.00617947
GOTERM_BP_DIRECT	GO:0001525~angiogenesis	18	4.59184	2.76869e-05	ECM1, ANXA2, C1GALT1, ECSCR, TNFAIP2, FN1, SEMA3E, MEOX2, RBPJ, FGF2, TMEM100, TGFBR3, ANPEP, RHOJ, ACKR3, TEK, ANGPTL1, FGFR1	377	284	20094	3.37815	0.067626	0.00700203	0.00684975
GOTERM_BP_DIRECT	GO:0042060~wound healing	11	2.80612	3.84658e-05	POSTN, FGF7, B4GALT1, GSN, MUSTN1, FN1, PPL, FGF2, DCBLD2, TGFBR2, PLEC	377	109	20094	5.37887	0.0926999	0.00810668	0.00793038
GOTERM_BP_DIRECT	GO:0071346~cellular response to interferon-gamma	11	2.80612	3.84658e-05	EDN1, CCL8, CCL11, GSN, CCL7, ZYX, SIRPA, FLNB, CAPG, VIM, RAB7B	377	109	20094	5.37887	0.0926999	0.00810668	0.00793038
GOTERM_BP_DIRECT	GO:0030198~extracellular matrix organization	14	3.57143	4.51475e-05	VIT, SCARA3, POSTN, B4GALT1, TNXB, FN1, NID1, FBLN2, MMP23, ADAMTS5, ADAMTSL4, ADAMTSL3, COL5A3, PTX3	377	184	20094	4.05541	0.107903	0.00878292	0.00859191
GOTERM_BP_DIRECT	GO:0051216~cartilage development	10	2.55102	5.65633e-05	SMPD3, COMP, EDN1, BMP1, PRRX1, ZBTB16, SULF1, CD44, TGFBR2, SULF2	377	92	20094	5.79345	0.133292	0.0102178	0.00999554
GOTERM_BP_DIRECT	GO:0007160~cell-matrix adhesion	10	2.55102	7.9063e-05	SNED1, TNXB, ITGB3, COL5A3, ZYX, FN1, SIRPA, TEK, NID1, CD34	377	96	20094	5.55206	0.181235	0.01333	0.0130401
GOTERM_BP_DIRECT	GO:0007399~nervous system development	22	5.61224	8.67784e-05	VIT, SEMA3C, DOCK7, FN1, ISLR2, NAV1, SEMA3E, CHRDL1, DCLK1, HDAC7, TUBB2B, KIF2A, NOVA1, AXL, DPYSL3, TRNP1, ENC1, SLIT3, NBL1, DBN1, CDON, DACT1	377	438	20094	2.67716	0.197058	0.0137164	0.0134181
GOTERM_BP_DIRECT	GO:0030036~actin cytoskeleton organization	14	3.57143	9.60927e-05	ARHGEF10, GSN, ROCK2, TMOD3, NISCH, PDLIM1, DIAPH1, SFRP1, RHOJ, RHOU, FLNB, FLNC, TMSB10, PLEC	377	198	20094	3.76867	0.215752	0.0137369	0.0134382
GOTERM_BP_DIRECT	GO:0071356~cellular response to tumor necrosis factor	12	3.06122	9.77717e-05	SMPD3, AKAP12, POSTN, SFRP1, EDN1, PID1, CCL8, CCL11, CCL7, HAS2, DBN1, KLF2	377	146	20094	4.3808	0.219075	0.0137369	0.0134382
GOTERM_BP_DIRECT	GO:0050873~brown fat cell differentiation	7	1.78571	0.000106627	PLAC8, ARL4A, LAMA4, RARRES2, EBF2, SCD1, METRNL	377	41	20094	9.09995	0.236372	0.0141927	0.013884
GOTERM_BP_DIRECT	GO:2001046~positive regulation of integrin-mediated signaling pathway	5	1.27551	0.000139866	LAMB1, LAMC1, NID1, PCSK5, LIMS2	377	15	20094	17.7666	0.297947	0.0168711	0.0165042
GOTERM_BP_DIRECT	GO:1900026~positive regulation of substrate adhesion-dependent cell spreading	7	1.78571	0.000140092	ITGB3, MYADM, HAS2, DBN1, TRIOBP, LIMS2, S100A10	377	43	20094	8.6767	0.298348	0.0168711	0.0165042
GOTERM_BP_DIRECT	GO:0070374~positive regulation of ERK1 and ERK2 cascade	15	3.82653	0.000147206	NQO2, CCL11, ITGB3, FGF2, AKAP12, C3, CCL8, CCL7, GPNMB, GLIPR2, ACKR3, TEK, PDE8A, CD44, DDR2	377	235	20094	3.40211	0.310861	0.016922	0.016554
GOTERM_BP_DIRECT	GO:0008360~regulation of cell shape	12	3.06122	0.000176084	DIAPH1, CCL11, ANXA1, CCL7, RHOJ, PDPN, S100A13, LPAR1, FN1, FYN, RHOU, SEMA3E	377	156	20094	4.09998	0.359403	0.019066	0.0186513
GOTERM_BP_DIRECT	GO:0009887~animal organ morphogenesis	12	3.06122	0.00018624	FGF7, TMEFF2, WNT11, GPC3, SLIT3, LAMB1, LAMC1, NBL1, FGF2, PBX1, TGFBR2, MEGF9	377	157	20094	4.07387	0.37565	0.019066	0.0186513
GOTERM_BP_DIRECT	GO:0008284~positive regulation of cell proliferation	27	6.88776	0.000195128	CSF1, IL6RA, ADM, RBPJ, FGF2, RPS4X, PLAC8, DPP4, FGF7, EFEMP1, CCND1, S100A13, HAS2, WNT2, IL13RA1, EDN1, RPL23, RPS6, FN1, PBX1, TGFBR3, SFRP1, KITL, CD248, IL6ST, DDR2, FGFR1	377	640	20094	2.24858	0.38953	0.019066	0.0186513
GOTERM_BP_DIRECT	GO:0060070~canonical Wnt signaling pathway	10	2.55102	0.000196012	SFRP4, SFRP1, EDN1, WNT11, FZD4, GPC3, KLF4, PLPP3, FGF2, WNT2	377	108	20094	4.93516	0.390894	0.019066	0.0186513
GOTERM_BP_DIRECT	GO:0008228~opsonization	4	1.02041	0.000215129	C3, SPON2, PTX3, LBP	377	7	20094	30.457	0.419648	0.0201504	0.0197122
GOTERM_BP_DIRECT	GO:0001934~positive regulation of protein phosphorylation	15	3.82653	0.000482667	HSP90AA1, ANXA2, LIMCH1, ROCK2, RARRES2, DTNBP1, FGF2, C3, FGF7, FNDC1, CCND1, GPNMB, TEK, PDE8A, CDON	377	264	20094	3.02839	0.705053	0.0420946	0.0411791
GOTERM_BP_DIRECT	GO:0045600~positive regulation of fat cell differentiation	7	1.78571	0.000499342	SFRP1, ZFP385A, ZBTB16, RARRES2, LPL, MEDAG, DACT1	377	54	20094	6.90922	0.717239	0.0420946	0.0411791
GOTERM_BP_DIRECT	GO:0030199~collagen fibril organization	7	1.78571	0.000499342	COMP, TNXB, ANXA2, COL14A1, DPT, LOXL2, DDR2	377	54	20094	6.90922	0.717239	0.0420946	0.0411791
GOTERM_BP_DIRECT	GO:0007015~actin filament organization	11	2.80612	0.000537184	DIAPH1, MARCKS, CCL11, TMSB4X, TMOD3, TMOD2, SIRPA, TMSB10, DBN1, TRIOBP, PLEC	377	150	20094	3.90865	0.743057	0.0433206	0.0423785
GOTERM_BP_DIRECT	GO:0072089~stem cell proliferation	8	2.04082	0.000548145	WNT11, PRRX1, CD109, TACC2, RBPJ, FGF2, PBX1, FGFR1	377	76	20094	5.6105	0.750086	0.0433206	0.0423785
GOTERM_BP_DIRECT	GO:0070301~cellular response to hydrogen peroxide	8	2.04082	0.000641638	SMPD3, EDN1, ANXA1, AXL, SIRPA, FYN, KLF4, KLF2	377	78	20094	5.46664	0.802738	0.0474738	0.0464413
GOTERM_BP_DIRECT	GO:0030336~negative regulation of cell migration	11	2.80612	0.000659845	NISCH, SFRP1, TMEFF2, WNT11, IGFBP5, LIMCH1, DPYSL3, EMILIN2, DPEP1, SULF1, KLF4	377	154	20094	3.80712	0.811621	0.0474738	0.0464413
GOTERM_BP_DIRECT	GO:0016477~cell migration	16	4.08163	0.000672169	ITGB3, LAMB1, LAMC1, TGFBR3, LIMA1, TMEFF2, AXL, KCNQ1OT1, RHOJ, GPC3, SIRPA, CD248, RHOU, IGFBP6, CD44, MEGF9	377	305	20094	2.79605	0.817406	0.0474738	0.0464413
GOTERM_BP_DIRECT	GO:0010463~mesenchymal cell proliferation	5	1.27551	0.000675783	FGF7, WNT11, PRRX1, WNT2, FGFR1	377	22	20094	12.1136	0.819068	0.0474738	0.0464413
GOTERM_BP_DIRECT	GO:0030282~bone mineralization	7	1.78571	0.000805539	SMPD3, COMP, CLEC3B, WNT11, GPNMB, GPC3, ASPN	377	59	20094	6.3237	0.869715	0.0534003	0.052239
GOTERM_BP_DIRECT	GO:0002063~chondrocyte development	5	1.27551	0.000806067	SMPD3, COMP, ECM1, SULF1, SULF2	377	23	20094	11.5869	0.869889	0.0534003	0.052239
GOTERM_BP_DIRECT	GO:0032496~response to lipopolysaccharide	12	3.06122	0.000823492	AKAP12, THBD, SPON2, RPS6KA3, GJA1, EDN1, PENK, MGST1, IRAK3, ADM, LBP, LGALS9	377	187	20094	3.4203	0.875503	0.0534003	0.052239
GOTERM_BP_DIRECT	GO:0030154~cell differentiation	35	8.92857	0.00086615	MEG3, SLFN5, SEMA3C, ARHGEF28, DOCK7, ECSCR, TNFAIP2, ILDR2, SEMA3E, RBPJ, FGF2, FSTL1, CHRDL1, TMEM100, FGF7, NHSL1, ANPEP, SLIT3, FYN, FLNB, JAK1, OSR1, RARRES2, C1GALT1, NAV1, KLF4, PBX1, DCLK1, TGFBR2, SFRP4, SFRP1, BMP1, KIF2A, AXL, DBN1	377	1022	20094	1.82533	0.888245	0.0547623	0.0535714
GOTERM_BP_DIRECT	GO:0045766~positive regulation of angiogenesis	11	2.80612	0.000929823	C3, ECM1, CCL11, ANXA3, ITGB3, EMILIN2, ADM, TEK, CD34, FGF2, TGFBR2	377	161	20094	3.6416	0.90488	0.0562944	0.0550702
GOTERM_BP_DIRECT	GO:0043410~positive regulation of MAPK cascade	12	3.06122	0.000938493	SPAG9, ROCK2, IGFBP4, TIMP2, LPAR1, PLCE1, IL6RA, TEK, IGFBP6, FGF2, CDON, FGFR1	377	190	20094	3.3663	0.906945	0.0562944	0.0550702
GOTERM_BP_DIRECT	GO:0048048~embryonic eye morphogenesis	4	1.02041	0.000959133	MFAP5, ALDH1A3, EFEMP1, FBN1	377	11	20094	19.3817	0.911682	0.0562944	0.0550702
GOTERM_BP_DIRECT	GO:0007568~aging	12	3.06122	0.000979421	CDKN1C, GSN, IGFBP5, PENK, TIMP2, APOD, ADM, ATP2B1, IFI27L2A, EEF2, FGF2, TGFBR2	377	191	20094	3.34867	0.916103	0.0562944	0.0550702
GOTERM_BP_DIRECT	GO:1905686~positive regulation of plasma membrane repair	3	0.765306	0.00103468	ANXA2, AHNAK, S100A10	377	3	20094	53.2997	0.927056	0.058149	0.0568844
GOTERM_BP_DIRECT	GO:1904707~positive regulation of vascular smooth muscle cell proliferation	6	1.53061	0.00107566	GJA1, NQO2, EDN1, IGFBP5, FGF2, DDR2	377	42	20094	7.61425	0.934243	0.0591376	0.0578515
GOTERM_BP_DIRECT	GO:0048661~positive regulation of smooth muscle cell proliferation	8	2.04082	0.00122992	SMPD3, EDN1, ITGB3, IL6RA, RBPJ, SULF1, FGF2, TGFBR2	377	87	20094	4.90113	0.955506	0.0661804	0.0647411
GOTERM_BP_DIRECT	GO:0045926~negative regulation of growth	4	1.02041	0.00126117	IGFBP5, GPC3, MT2, MT1	377	12	20094	17.7666	0.95889	0.0664477	0.0650027
GOTERM_BP_DIRECT	GO:0014911~positive regulation of smooth muscle cell migration	6	1.53061	0.00133197	POSTN, ITGB3, TMSB4X, HAS2, IL6ST, S100A11	377	44	20094	7.26815	0.965638	0.0673711	0.0659059
GOTERM_BP_DIRECT	GO:0001837~epithelial to mesenchymal transition	6	1.53061	0.00133197	TGFBR3, WNT11, ROCK2, RBPJ, LOXL2, FGFR1	377	44	20094	7.26815	0.965638	0.0673711	0.0659059
GOTERM_BP_DIRECT	GO:0010628~positive regulation of gene expression	23	5.86735	0.00156008	IL33, PID1, GSN, CSF1, ROCK2, ITGB3, RPL23, OSR1, DTNBP1, FN1, ANK2, RBPJ, KLF4, FGF2, SFRP4, FGF7, GJA1, WNT11, MUSTN1, KIF1B, VIM, LGALS9, CD44	377	583	20094	2.10273	0.980717	0.0773616	0.0756791
GOTERM_BP_DIRECT	GO:0001503~ossification	9	2.29592	0.00161927	SMPD3, COMP, ECM1, CLEC3B, BMP1, CSF1, LRRC17, CHRDL1, DDR2	377	117	20094	4.09998	0.983401	0.0787524	0.0770397
GOTERM_BP_DIRECT	GO:0001666~response to hypoxia	12	3.06122	0.00179664	PDLIM1, TGFBR3, DPP4, POSTN, EDN1, PENK, PLAT, ADM, TEK, LOXL2, TGFBR2, FOSL2	377	206	20094	3.10484	0.98941	0.0857304	0.083866
GOTERM_BP_DIRECT	GO:0032720~negative regulation of tumor necrosis factor production	7	1.78571	0.00197418	ERRFI1, GPNMB, AXL, SIRPA, IRAK3, LBP, CD34	377	70	20094	5.32997	0.993246	0.0862995	0.0844227
GOTERM_BP_DIRECT	GO:0031175~neuron projection development	11	2.80612	0.00197575	DIAPH1, EDN1, DOCK7, DTNBP1, EFHD1, FYN, LAMB1, VIM, LAMC1, CD44, FGFR1	377	178	20094	3.2938	0.993273	0.0862995	0.0844227
GOTERM_BP_DIRECT	GO:0001935~endothelial cell proliferation	5	1.27551	0.00197919	FGF7, TEK, CD34, FGF2, LOXL2	377	29	20094	9.18961	0.993331	0.0862995	0.0844227
GOTERM_BP_DIRECT	GO:0036120~cellular response to platelet-derived growth factor stimulus	5	1.27551	0.00197919	ERRFI1, ITGB3, HAS1, HAS2, FYN	377	29	20094	9.18961	0.993331	0.0862995	0.0844227
GOTERM_BP_DIRECT	GO:0060045~positive regulation of cardiac muscle cell proliferation	5	1.27551	0.00197919	TGFBR3, RBPJ, FGF2, WNT2, FGFR1	377	29	20094	9.18961	0.993331	0.0862995	0.0844227
GOTERM_BP_DIRECT	GO:0030334~regulation of cell migration	9	2.29592	0.00211006	FGF7, KIF2A, ITGB3, LAMA4, TMSB4X, DPYSL3, TEK, TMSB10, FGF2	377	122	20094	3.93195	0.995214	0.0904464	0.0884794
GOTERM_BP_DIRECT	GO:0048813~dendrite morphogenesis	6	1.53061	0.00216727	KLF7, ROCK2, DTNBP1, FYN, DCLK1, DACT1	377	49	20094	6.5265	0.99586	0.0913503	0.0893636
GOTERM_BP_DIRECT	GO:0042127~regulation of cell proliferation	12	3.06122	0.00233305	PID1, ANXA1, TRNP1, ADAM33, PRG4, RBPJ, KLF4, PBX1, S100A11, TGFBR2, FGFR1, PTGS1	377	213	20094	3.0028	0.99728	0.0967259	0.0946224
GOTERM_BP_DIRECT	GO:0031100~animal organ regeneration	6	1.53061	0.00237173	TGFBR3, CCND1, ANXA3, AXL, ADM, TGFBR2	377	50	20094	6.39597	0.997534	0.0967435	0.0946396
GOTERM_BP_DIRECT	GO:0045429~positive regulation of nitric oxide biosynthetic process	6	1.53061	0.00282216	SMPD3, HSP90AA1, DDAH2, PTX3, KLF4, KLF2	377	52	20094	6.14997	0.999213	0.11329	0.110826
GOTERM_BP_DIRECT	GO:0010466~negative regulation of peptidase activity	9	2.29592	0.00298562	ITIH5, ECM1, SERPINB6A, CD109, TIMP2, GPC3, SERPING1, PI16, SERPINA3N	377	129	20094	3.71859	0.99948	0.117432	0.114878
GOTERM_BP_DIRECT	GO:0001933~negative regulation of protein phosphorylation	8	2.04082	0.00306466	SPAG9, PRNP, PID1, CD109, MYADM, SIRPA, PLPP3, XDH	377	102	20094	4.18037	0.999575	0.117432	0.114878
GOTERM_BP_DIRECT	GO:0001649~osteoblast differentiation	8	2.04082	0.00306466	TGFBR3, GJA1, SFRP1, WNT11, IGFBP5, GPNMB, PENK, FGF2	377	102	20094	4.18037	0.999575	0.117432	0.114878
GOTERM_BP_DIRECT	GO:0048146~positive regulation of fibroblast proliferation	7	1.78571	0.00320144	ANXA2, ITGB3, FN1, CD248, WNT2, DDR2, FOSL2	377	77	20094	4.84543	0.999699	0.120842	0.118214
GOTERM_BP_DIRECT	GO:0008285~negative regulation of cell proliferation	18	4.59184	0.00329805	MEG3, B4GALT1, ZBTB16, DPT, ADM, RBPJ, KLF4, FGF2, TGFBR2, SFRP4, GJA1, SFRP1, PDPN, TIMP2, GPC3, NDN, ACKR3, SLIT3	377	431	20094	2.22598	0.999765	0.122658	0.119991
GOTERM_BP_DIRECT	GO:1901653~cellular response to peptide	4	1.02041	0.0036368	SMPD3, KLF4, KLF3, KLF2	377	17	20094	12.5411	0.9999	0.133297	0.130398
GOTERM_BP_DIRECT	GO:0048286~lung alveolus development	6	1.53061	0.00390358	SMPD3, MEG3, ERRFI1, IGFBP5, MAN2A1, PDPN	377	56	20094	5.71069	0.999949	0.141031	0.137964
GOTERM_BP_DIRECT	GO:0045671~negative regulation of osteoclast differentiation	5	1.27551	0.00399556	SFRP1, TNFAIP6, LRRC17, CLEC2D, FBN1	377	35	20094	7.61425	0.99996	0.142321	0.139226
GOTERM_BP_DIRECT	GO:0030324~lung development	9	2.29592	0.00412121	SMPD3, FGF7, HEG1, PDPN, GPC3, FGF2, WNT2, TGFBR2, FGFR1	377	136	20094	3.52719	0.999971	0.142774	0.139669
GOTERM_BP_DIRECT	GO:0006935~chemotaxis	9	2.29592	0.00412121	CCL8, CCL11, CCL7, RARRES2, ECSCR, MOSPD2, ACKR3, LSP1, LGALS9	377	136	20094	3.52719	0.999971	0.142774	0.139669
GOTERM_BP_DIRECT	GO:0007507~heart development	14	3.57143	0.00424033	EDN1, SEMA3C, HEG1, OSR1, FN1, ADM, RBPJ, PCSK5, TGFBR2, PDLIM1, VCAN, GJA1, TEK, FBN1	377	298	20094	2.50401	0.999978	0.144916	0.141765
GOTERM_BP_DIRECT	GO:0051496~positive regulation of stress fiber assembly	6	1.53061	0.00454281	ARHGEF10, WNT11, LIMCH1, ROCK2, LPAR1, S100A10	377	58	20094	5.51377	0.99999	0.153184	0.149852
GOTERM_BP_DIRECT	GO:0006161~deoxyguanosine catabolic process	3	0.765306	0.00498376	PNP, GDA, XDH	377	6	20094	26.6499	0.999997	0.165841	0.162234
GOTERM_BP_DIRECT	GO:0008217~regulation of blood pressure	7	1.78571	0.00521615	NISCH, EDN1, NPR1, ANPEP, ATP2B1, CD34, PTGS1	377	85	20094	4.38939	0.999998	0.17132	0.167594
GOTERM_BP_DIRECT	GO:1904754~positive regulation of vascular associated smooth muscle cell migration	4	1.02041	0.00584927	IGFBP5, DOCK7, PCSK5, DDR2	377	20	20094	10.6599	1	0.187251	0.183178
GOTERM_BP_DIRECT	GO:0042274~ribosomal small subunit biogenesis	4	1.02041	0.00584927	RPS15, RPS28, RPS6, RPS24	377	20	20094	10.6599	1	0.187251	0.183178
GOTERM_BP_DIRECT	GO:0008283~cell proliferation	15	3.82653	0.00624208	B4GALT1, CSF1, ZBTB16, ADM, RBPJ, FGF2, PBX1, TGFBR3, UCHL1, CCND1, KITL, PDPN, TACC2, RPL29, FGFR1	377	348	20094	2.2974	1	0.197328	0.193036
GOTERM_BP_DIRECT	GO:0009888~tissue development	5	1.27551	0.00648243	POSTN, TMEFF2, LAMB1, LAMC1, MEGF9	377	40	20094	6.66247	1	0.202396	0.197994
GOTERM_BP_DIRECT	GO:0090050~positive regulation of cell migration involved in sprouting angiogenesis	4	1.02041	0.00673063	ANXA1, RHOJ, FGF2, HDAC7	377	21	20094	10.1523	1	0.207143	0.202638
GOTERM_BP_DIRECT	GO:0007010~cytoskeleton organization	8	2.04082	0.00679828	DIAPH1, ABLIM1, CCL11, CCL7, SIRPA, RHOU, LSP1, SH3D19	377	118	20094	3.61354	1	0.207143	0.202638
GOTERM_BP_DIRECT	GO:0007417~central nervous system development	8	2.04082	0.00711046	VCAN, MARCKS, TRIO, GSN, ZBTB16, TIMP2, NDN, CAPG	377	119	20094	3.58318	1	0.214076	0.20942
GOTERM_BP_DIRECT	GO:0018108~peptidyl-tyrosine phosphorylation	7	1.78571	0.00724503	EFEMP1, KITL, FYN, TEK, JAK1, DDR2, FGFR1	377	91	20094	4.09998	1	0.215561	0.210873
GOTERM_BP_DIRECT	GO:0001501~skeletal system development	8	2.04082	0.00743315	CDKN1C, SMPD3, COMP, CLEC3B, VCAN, EDN1, ZBTB16, FBN1	377	120	20094	3.55332	1	0.218586	0.213833
GOTERM_BP_DIRECT	GO:0009409~response to cold	5	1.27551	0.00771116	PLAC8, HSP90AA1, ADM, ATP2B1, METRNL	377	42	20094	6.34521	1	0.224156	0.219281
GOTERM_BP_DIRECT	GO:0048675~axon extension	5	1.27551	0.0083791	EDN1, HSP90AA1, RAPH1, NDN, DCLK1	377	43	20094	6.19764	1	0.240804	0.235567
GOTERM_BP_DIRECT	GO:0006048~UDP-N-acetylglucosamine biosynthetic process	3	0.765306	0.00907514	GFPT2, GNPNAT1, UAP1	377	8	20094	19.9874	1	0.255255	0.249704
GOTERM_BP_DIRECT	GO:0002218~activation of innate immune response	5	1.27551	0.00908382	HSP90AA1, IFI204, IFI205, IFI203, MNDAL	377	44	20094	6.05679	1	0.255255	0.249704
GOTERM_BP_DIRECT	GO:0035162~embryonic hemopoiesis	4	1.02041	0.00982812	KITL, LMO2, PBX1, TGFBR2	377	24	20094	8.88329	1	0.273135	0.267195
GOTERM_BP_DIRECT	GO:0060412~ventricular septum morphogenesis	5	1.27551	0.0106066	TGFBR3, WNT11, SLIT3, RBPJ, TGFBR2	377	46	20094	5.79345	1	0.291565	0.285225
GOTERM_BP_DIRECT	GO:0035567~non-canonical Wnt signaling pathway	4	1.02041	0.0110159	SFRP4, SFRP1, WNT11, FZD4	377	25	20094	8.52796	1	0.29956	0.293045
GOTERM_BP_DIRECT	GO:0016525~negative regulation of angiogenesis	7	1.78571	0.0112772	MEG3, ROCK2, ECSCR, SEMA3E, TEK, SULF1, KLF4	377	100	20094	3.73098	1	0.303404	0.296805
GOTERM_BP_DIRECT	GO:0046038~GMP catabolic process	3	0.765306	0.0115246	PNP, GDA, XDH	377	9	20094	17.7666	1	0.303601	0.296998
GOTERM_BP_DIRECT	GO:0043567~regulation of insulin-like growth factor receptor signaling pathway	3	0.765306	0.0115246	IGFBP5, IGFBP4, IGFBP6	377	9	20094	17.7666	1	0.303601	0.296998
GOTERM_BP_DIRECT	GO:0042474~middle ear morphogenesis	4	1.02041	0.0122829	EDN1, PRRX1, OSR1, FGFR1	377	26	20094	8.19996	1	0.313772	0.306948
GOTERM_BP_DIRECT	GO:2000647~negative regulation of stem cell proliferation	4	1.02041	0.0122829	WNT11, CD109, RBPJ, FGF2	377	26	20094	8.19996	1	0.313772	0.306948
GOTERM_BP_DIRECT	GO:0030031~cell projection assembly	4	1.02041	0.0122829	GSN, RHOJ, CAPG, RHOU	377	26	20094	8.19996	1	0.313772	0.306948
GOTERM_BP_DIRECT	GO:0030500~regulation of bone mineralization	4	1.02041	0.01363	COMP, GJA1, ECM1, DDR2	377	27	20094	7.89626	1	0.33948	0.332097
GOTERM_BP_DIRECT	GO:0030325~adrenal gland development	4	1.02041	0.01363	CDKN1C, WNT11, PBX1, LY6E	377	27	20094	7.89626	1	0.33948	0.332097
GOTERM_BP_DIRECT	GO:0051930~regulation of sensory perception of pain	5	1.27551	0.0141247	TMEM100, IL33, EDN1, MGLL, FGFR1	377	50	20094	5.32997	1	0.33948	0.332097
GOTERM_BP_DIRECT	GO:0032836~glomerular basement membrane development	3	0.765306	0.0142289	SULF1, NID1, SULF2	377	10	20094	15.9899	1	0.33948	0.332097
GOTERM_BP_DIRECT	GO:0003416~endochondral bone growth	3	0.765306	0.0142289	COMP, ECM1, DDR2	377	10	20094	15.9899	1	0.33948	0.332097
GOTERM_BP_DIRECT	GO:1901731~positive regulation of platelet aggregation	3	0.765306	0.0142289	PDPN, EMILIN2, IL6RA	377	10	20094	15.9899	1	0.33948	0.332097
GOTERM_BP_DIRECT	GO:0046055~dGMP catabolic process	3	0.765306	0.0142289	PNP, GDA, XDH	377	10	20094	15.9899	1	0.33948	0.332097
GOTERM_BP_DIRECT	GO:0046329~negative regulation of JNK cascade	4	1.02041	0.0150578	SFRP4, SIRPA, AIDA, DACT1	377	28	20094	7.61425	1	0.350497	0.342875
GOTERM_BP_DIRECT	GO:0048844~artery morphogenesis	4	1.02041	0.0150578	COMP, WNT11, PRRX1, RBPJ	377	28	20094	7.61425	1	0.350497	0.342875
GOTERM_BP_DIRECT	GO:0048706~embryonic skeletal system development	5	1.27551	0.0151064	WNT11, SULF1, PCSK5, PBX1, SULF2	377	51	20094	5.22546	1	0.350497	0.342875
GOTERM_BP_DIRECT	GO:0006954~inflammatory response	15	3.82653	0.0155451	ECM1, CCL11, ANXA1, CSF1, IGFBP4, RARRES2, HDAC7, PTGS1, C3, C4B, CCL8, CCL7, AXL, DPEP1, CD44	377	390	20094	2.04999	1	0.357395	0.349623
GOTERM_BP_DIRECT	GO:0007596~blood coagulation	6	1.53061	0.0162849	C3, COMP, THBD, PROCR, DTNBP1, SERPING1	377	79	20094	4.04808	1	0.359403	0.351587
GOTERM_BP_DIRECT	GO:0035264~multicellular organism growth	8	2.04082	0.0164045	CDKN1C, SMPD3, COMP, MEG3, HEG1, RPL29, KLF2, PLEC	377	140	20094	3.0457	1	0.359403	0.351587
GOTERM_BP_DIRECT	GO:0002244~hematopoietic progenitor cell differentiation	7	1.78571	0.0166828	SMPD3, SFRP1, KITL, DOCK7, DACT2, SIRPA, EEF2	377	109	20094	3.42292	1	0.359403	0.351587
GOTERM_BP_DIRECT	GO:0001938~positive regulation of endothelial cell proliferation	6	1.53061	0.0171124	ECM1, FGF7, CCL11, ITGB3, FGF2, WNT2	377	80	20094	3.99748	1	0.359403	0.351587
GOTERM_BP_DIRECT	GO:0045616~regulation of keratinocyte differentiation	3	0.765306	0.0171777	ERRFI1, ROCK2, CD109	377	11	20094	14.5363	1	0.359403	0.351587
GOTERM_BP_DIRECT	GO:1901798~positive regulation of signal transduction by p53 class mediator	3	0.765306	0.0171777	RPS15, RPL23, RPS20	377	11	20094	14.5363	1	0.359403	0.351587
GOTERM_BP_DIRECT	GO:1904645~response to beta-amyloid	3	0.765306	0.0171777	PRNP, FYN, DNM1	377	11	20094	14.5363	1	0.359403	0.351587
GOTERM_BP_DIRECT	GO:0071514~genetic imprinting	3	0.765306	0.0171777	CDKN1C, MEG3, NDN	377	11	20094	14.5363	1	0.359403	0.351587
GOTERM_BP_DIRECT	GO:0003417~growth plate cartilage development	3	0.765306	0.0171777	COMP, THBS3, TGFBR2	377	11	20094	14.5363	1	0.359403	0.351587
GOTERM_BP_DIRECT	GO:2001214~positive regulation of vasculogenesis	3	0.765306	0.0171777	TMEM100, ADM, CD34	377	11	20094	14.5363	1	0.359403	0.351587
GOTERM_BP_DIRECT	GO:2000648~positive regulation of stem cell proliferation	5	1.27551	0.0171963	GJA1, PRRX1, FGF2, PBX1, FGFR1	377	53	20094	5.02828	1	0.359403	0.351587
GOTERM_BP_DIRECT	GO:0090263~positive regulation of canonical Wnt signaling pathway	7	1.78571	0.0173767	SFRP4, SFRP1, GPC3, FGF2, SULF2, RPS12, DACT1	377	110	20094	3.3918	1	0.359403	0.351587
GOTERM_BP_DIRECT	GO:0001822~kidney development	9	2.29592	0.0174798	CDKN1C, WNT11, C1GALT1, GPC3, HAS2, SULF1, PCSK5, FBN1, SULF2	377	175	20094	2.74113	1	0.359403	0.351587
GOTERM_BP_DIRECT	GO:0007267~cell-cell signaling	6	1.53061	0.0179672	GJA1, EDN1, CCL8, WNT11, GPNMB, WNT2	377	81	20094	3.94813	1	0.360239	0.352405
GOTERM_BP_DIRECT	GO:0035690~cellular response to drug	6	1.53061	0.0179672	ABCA1, PRNP, EDN1, UCHL1, GSTM1, DPEP1	377	81	20094	3.94813	1	0.360239	0.352405
GOTERM_BP_DIRECT	GO:0040008~regulation of growth	6	1.53061	0.0179672	IGFBP5, IGFBP4, GPC3, NDN, TGFBR2, MNDAL	377	81	20094	3.94813	1	0.360239	0.352405
GOTERM_BP_DIRECT	GO:0032755~positive regulation of interleukin-6 production	7	1.78571	0.0180903	SPON2, IL33, LPL, IL6RA, LBP, LGALS9, RAB7B	377	111	20094	3.36124	1	0.360239	0.352405
GOTERM_BP_DIRECT	GO:0032722~positive regulation of chemokine production	5	1.27551	0.0183055	IL33, LPL, IL6RA, LBP, LGALS9	377	54	20094	4.93516	1	0.361677	0.353811
GOTERM_BP_DIRECT	GO:0048812~neuron projection morphogenesis	6	1.53061	0.0188498	GJA1, TRIO, DTNBP1, NBL1, DBN1, DCLK1	377	82	20094	3.89998	1	0.369545	0.361508
GOTERM_BP_DIRECT	GO:0085029~extracellular matrix assembly	3	0.765306	0.020361	SMPD3, HAS1, HAS2	377	12	20094	13.3249	1	0.390099	0.381615
GOTERM_BP_DIRECT	GO:0042989~sequestering of actin monomers	3	0.765306	0.020361	GSN, TMSB4X, TMSB10	377	12	20094	13.3249	1	0.390099	0.381615
GOTERM_BP_DIRECT	GO:0000255~allantoin metabolic process	3	0.765306	0.020361	PNP, GDA, XDH	377	12	20094	13.3249	1	0.390099	0.381615
GOTERM_BP_DIRECT	GO:0009617~response to bacterium	12	3.06122	0.0213487	C3, IFI204, IFI205, PENK, GPC3, SCN7A, LPL, MT2, LY6A, SCD1, SERPINA3N, MNDAL	377	290	20094	2.20551	1	0.405947	0.397118
GOTERM_BP_DIRECT	GO:0060038~cardiac muscle cell proliferation	4	1.02041	0.021585	TGFBR3, FGF2, WNT2, FGFR1	377	32	20094	6.66247	1	0.407158	0.398304
GOTERM_BP_DIRECT	GO:0003151~outflow tract morphogenesis	5	1.27551	0.0218954	TGFBR3, WNT11, SEMA3C, RBPJ, TGFBR2	377	57	20094	4.67542	1	0.407158	0.398304
GOTERM_BP_DIRECT	GO:0030514~negative regulation of BMP signaling pathway	5	1.27551	0.0218954	SFRP1, TNFAIP6, HTRA3, CHRDL1, NBL1	377	57	20094	4.67542	1	0.407158	0.398304
GOTERM_BP_DIRECT	GO:0050731~positive regulation of peptidyl-tyrosine phosphorylation	7	1.78571	0.0227958	PRNP, FGF7, KITL, ITGB3, IL6RA, PLPP3, CD44	377	117	20094	3.18887	1	0.417444	0.408366
GOTERM_BP_DIRECT	GO:0032355~response to estradiol	7	1.78571	0.0236528	GJA1, POSTN, ANXA1, CCND1, PENK, EEF2, FOSL2	377	118	20094	3.16185	1	0.417444	0.408366
GOTERM_BP_DIRECT	GO:0007169~transmembrane receptor protein tyrosine kinase signaling pathway	7	1.78571	0.0236528	CSF1, AXL, FYN, TEK, ANGPTL1, DDR2, FGFR1	377	118	20094	3.16185	1	0.417444	0.408366
GOTERM_BP_DIRECT	GO:0071305~cellular response to vitamin D	3	0.765306	0.0237691	SFRP1, PENK, ATP2B1	377	13	20094	12.2999	1	0.417444	0.408366
GOTERM_BP_DIRECT	GO:0003334~keratinocyte development	3	0.765306	0.0237691	FLNB, PLEC, FOSL2	377	13	20094	12.2999	1	0.417444	0.408366
GOTERM_BP_DIRECT	GO:0034101~erythrocyte homeostasis	3	0.765306	0.0237691	AXL, KLF2, RPS24	377	13	20094	12.2999	1	0.417444	0.408366
GOTERM_BP_DIRECT	GO:0008347~glial cell migration	3	0.765306	0.0237691	VCAN, FN1, NDN	377	13	20094	12.2999	1	0.417444	0.408366
GOTERM_BP_DIRECT	GO:0035988~chondrocyte proliferation	3	0.765306	0.0237691	COMP, MUSTN1, DDR2	377	13	20094	12.2999	1	0.417444	0.408366
GOTERM_BP_DIRECT	GO:0050680~negative regulation of epithelial cell proliferation	6	1.53061	0.0247453	CDKN1C, TGFBR3, SFRP1, B4GALT1, GPC3, LIMS2	377	88	20094	3.63407	1	0.431591	0.422205
GOTERM_BP_DIRECT	GO:0007411~axon guidance	9	2.29592	0.0255483	MEG3, KLF7, ABLIM1, TRIO, ALCAM, FLRT2, SEMA3C, SLIT3, SEMA3E	377	188	20094	2.55158	1	0.442545	0.432921
GOTERM_BP_DIRECT	GO:0002931~response to ischemia	5	1.27551	0.0258867	GJA1, UCHL1, CSF1, ROCK2, EEF2	377	60	20094	4.44164	1	0.445357	0.435671
GOTERM_BP_DIRECT	GO:0001764~neuron migration	8	2.04082	0.0260698	GJA1, HSP90AA1, TUBB2B, AXL, NDN, FYN, NAV1, DCLK1	377	154	20094	2.76882	1	0.445477	0.435789
GOTERM_BP_DIRECT	GO:0050673~epithelial cell proliferation	6	1.53061	0.0269456	FGF7, B4GALT1, GPC3, RBPJ, FGF2, WNT2	377	90	20094	3.55332	1	0.452779	0.442932
GOTERM_BP_DIRECT	GO:0002053~positive regulation of mesenchymal cell proliferation	4	1.02041	0.0273422	PRRX1, WNT2, TGFBR2, FGFR1	377	35	20094	6.0914	1	0.452779	0.442932
GOTERM_BP_DIRECT	GO:2000379~positive regulation of reactive oxygen species metabolic process	4	1.02041	0.0273422	NQO2, PID1, XDH, TGFBR2	377	35	20094	6.0914	1	0.452779	0.442932
GOTERM_BP_DIRECT	GO:0030212~hyaluronan metabolic process	3	0.765306	0.0273923	ITIH5, TNFAIP6, HAS2	377	14	20094	11.4214	1	0.452779	0.442932
GOTERM_BP_DIRECT	GO:0051149~positive regulation of muscle cell differentiation	3	0.765306	0.0273923	LAMB1, LAMC1, NID1	377	14	20094	11.4214	1	0.452779	0.442932
GOTERM_BP_DIRECT	GO:0010595~positive regulation of endothelial cell migration	5	1.27551	0.0287746	ANXA3, ROCK2, ITGB3, TEK, FGF2	377	62	20094	4.29837	1	0.472539	0.462262
GOTERM_BP_DIRECT	GO:0050679~positive regulation of epithelial cell proliferation	6	1.53061	0.0292668	FGF7, SFRP1, OSR1, RBPJ, FGF2, WNT2	377	92	20094	3.47607	1	0.477028	0.466653
GOTERM_BP_DIRECT	GO:0050919~negative chemotaxis	4	1.02041	0.0294252	SEMA3C, ITGB3, SLIT3, SEMA3E	377	36	20094	5.92219	1	0.477028	0.466653
GOTERM_BP_DIRECT	GO:0006508~proteolysis	19	4.84694	0.0302582	C1RA, HTRA3, ADAM33, PLAT, PRSS23, PCSK5, MMP23, DPP4, C3, FAM111A, ADAMTS5, UCHL1, BMP1, C1S1, ANPEP, DPEP1, NAALAD2, EIF3F, PAMR1	377	591	20094	1.71353	1	0.484183	0.473653
GOTERM_BP_DIRECT	GO:0030326~embryonic limb morphogenesis	5	1.27551	0.0302874	PRRX1, MUSTN1, ZBTB16, PBX1, FGFR1	377	63	20094	4.23014	1	0.484183	0.473653
GOTERM_BP_DIRECT	GO:0010629~negative regulation of gene expression	14	3.57143	0.0306047	EDN1, ROCK2, KLF4, TGFBR3, GJA1, SFRP1, CILP, MYADM, SLIT3, FYN, LGALS9, XDH, CD34, FGFR1	377	387	20094	1.92816	1	0.484183	0.473653
GOTERM_BP_DIRECT	GO:0001701~in utero embryonic development	13	3.31633	0.0312011	MEG3, EDN1, HEG1, CMIP, KLF2, TGFBR2, TMEM100, TGFBR3, GJA1, MAN2A1, DBN1, FGFR1, LY6E	377	347	20094	1.99682	1	0.484183	0.473653
GOTERM_BP_DIRECT	GO:0046688~response to copper ion	3	0.765306	0.0312216	PRNP, S100A13, LOXL2	377	15	20094	10.6599	1	0.484183	0.473653
GOTERM_BP_DIRECT	GO:0032963~collagen metabolic process	3	0.765306	0.0312216	SMPD3, TGFBR3, TNXB	377	15	20094	10.6599	1	0.484183	0.473653
GOTERM_BP_DIRECT	GO:0061351~neural precursor cell proliferation	4	1.02041	0.0315897	TRNP1, DBN1, LIMS2, CDON	377	37	20094	5.76213	1	0.484183	0.473653
GOTERM_BP_DIRECT	GO:0051017~actin filament bundle assembly	4	1.02041	0.0315897	LIMA1, MARCKS, DPYSL3, AIF1L	377	37	20094	5.76213	1	0.484183	0.473653
GOTERM_BP_DIRECT	GO:0002548~monocyte chemotaxis	4	1.02041	0.0315897	CCL8, CCL11, ANXA1, CCL7	377	37	20094	5.76213	1	0.484183	0.473653
GOTERM_BP_DIRECT	GO:0031532~actin cytoskeleton reorganization	5	1.27551	0.0334516	FGF7, ANXA1, DTNBP1, ANTXR1, PLEC	377	65	20094	4.09998	1	0.509632	0.498549
GOTERM_BP_DIRECT	GO:0006693~prostaglandin metabolic process	4	1.02041	0.0338353	GSTM1, CES2G, PDPN, PTGS1	377	38	20094	5.6105	1	0.512391	0.501248
GOTERM_BP_DIRECT	GO:0000028~ribosomal small subunit assembly	3	0.765306	0.035248	RPS15, RPS28, RPS5	377	16	20094	9.9937	1	0.527469	0.515998
GOTERM_BP_DIRECT	GO:0032717~negative regulation of interleukin-8 production	3	0.765306	0.035248	ANXA1, SSC5D, KLF4	377	16	20094	9.9937	1	0.527469	0.515998
GOTERM_BP_DIRECT	GO:0072180~mesonephric duct morphogenesis	2	0.510204	0.0370749	OSR1, GPC3	377	2	20094	53.2997	1	0.54513	0.533275
GOTERM_BP_DIRECT	GO:0014846~esophagus smooth muscle contraction	2	0.510204	0.0370749	SULF1, SULF2	377	2	20094	53.2997	1	0.54513	0.533275
GOTERM_BP_DIRECT	GO:1905664~regulation of calcium ion import across plasma membrane	2	0.510204	0.0370749	PRNP, FYN	377	2	20094	53.2997	1	0.54513	0.533275
GOTERM_BP_DIRECT	GO:0030177~positive regulation of Wnt signaling pathway	4	1.02041	0.0385679	SFRP1, SULF1, SULF2, DACT1	377	40	20094	5.32997	1	0.557551	0.545425
GOTERM_BP_DIRECT	GO:0044319~wound healing, spreading of cells	3	0.765306	0.0394629	TMEFF2, PDPN, CD44	377	17	20094	9.40584	1	0.557551	0.545425
GOTERM_BP_DIRECT	GO:0071498~cellular response to fluid shear stress	3	0.765306	0.0394629	HAS2, KLF2, PLEC	377	17	20094	9.40584	1	0.557551	0.545425
GOTERM_BP_DIRECT	GO:0003094~glomerular filtration	3	0.765306	0.0394629	SULF1, CD34, SULF2	377	17	20094	9.40584	1	0.557551	0.545425
GOTERM_BP_DIRECT	GO:0051279~regulation of release of sequestered calcium ion into cytosol	3	0.765306	0.0394629	DIAPH1, ITGB3, ANK2	377	17	20094	9.40584	1	0.557551	0.545425
GOTERM_BP_DIRECT	GO:0032966~negative regulation of collagen biosynthetic process	3	0.765306	0.0394629	ERRFI1, FN1, IL6RA	377	17	20094	9.40584	1	0.557551	0.545425
GOTERM_BP_DIRECT	GO:0061045~negative regulation of wound healing	3	0.765306	0.0394629	GJA1, CD109, FGF2	377	17	20094	9.40584	1	0.557551	0.545425
GOTERM_BP_DIRECT	GO:0045668~negative regulation of osteoblast differentiation	5	1.27551	0.0403374	SFRP1, TNFAIP6, IGFBP5, FGFR1, HDAC7	377	69	20094	3.8623	1	0.56361	0.551352
GOTERM_BP_DIRECT	GO:0007519~skeletal muscle tissue development	5	1.27551	0.0403374	MEG3, FLNB, MEOX2, CDON, PLEC	377	69	20094	3.8623	1	0.56361	0.551352
GOTERM_BP_DIRECT	GO:0001569~branching involved in blood vessel morphogenesis	4	1.02041	0.0410539	EDN1, SEMA3E, TEK, TGFBR2	377	41	20094	5.19997	1	0.567351	0.555013
GOTERM_BP_DIRECT	GO:0030513~positive regulation of BMP signaling pathway	4	1.02041	0.0410539	TGFBR3, GPC3, RBPJ, SULF1	377	41	20094	5.19997	1	0.567351	0.555013
GOTERM_BP_DIRECT	GO:0032689~negative regulation of interferon-gamma production	4	1.02041	0.0436187	PRNP, IL33, AXL, LGALS9	377	42	20094	5.07617	1	0.59952	0.586482
GOTERM_BP_DIRECT	GO:0045785~positive regulation of cell adhesion	5	1.27551	0.0459912	APBB1IP, LAMB1, LAMC1, TEK, NID1	377	72	20094	3.70137	1	0.628712	0.615039
GOTERM_BP_DIRECT	GO:0043542~endothelial cell migration	4	1.02041	0.0462617	DPP4, FSTL1, FGF2, LOXL2	377	43	20094	4.95811	1	0.62901	0.61533
GOTERM_BP_DIRECT	GO:0007229~integrin-mediated signaling pathway	6	1.53061	0.0506674	ITGB3, ZYX, FN1, ADAM33, PLPP3, LIMS2	377	107	20094	2.98877	1	0.679684	0.664902
GOTERM_BP_DIRECT	GO:1900087~positive regulation of G1/S transition of mitotic cell cycle	4	1.02041	0.0517789	ANXA1, CCND1, RPL17, DDR2	377	45	20094	4.73775	1	0.679684	0.664902
GOTERM_BP_DIRECT	GO:0010976~positive regulation of neuron projection development	8	2.04082	0.0518126	EEF1A1, MARCKS, FEZ1, DPYSL3, ENC1, FYN, DBN1, FGFR1	377	179	20094	2.38211	1	0.679684	0.664902
GOTERM_BP_DIRECT	GO:0009792~embryo development ending in birth or egg hatching	3	0.765306	0.0531549	MEG3, KIF1B, FGF2	377	20	20094	7.99496	1	0.679684	0.664902
GOTERM_BP_DIRECT	GO:0045019~negative regulation of nitric oxide biosynthetic process	3	0.765306	0.0531549	ROCK2, SIRPA, CD34	377	20	20094	7.99496	1	0.679684	0.664902
GOTERM_BP_DIRECT	GO:0001516~prostaglandin biosynthetic process	3	0.765306	0.0531549	EDN1, DAGLB, PTGS1	377	20	20094	7.99496	1	0.679684	0.664902
GOTERM_BP_DIRECT	GO:0010811~positive regulation of cell-substrate adhesion	4	1.02041	0.0546514	VIT, NID1, FBLN2, DBN1	377	46	20094	4.63476	1	0.679684	0.664902
GOTERM_BP_DIRECT	GO:0048662~negative regulation of smooth muscle cell proliferation	4	1.02041	0.0546514	IGFBP5, NPR1, APOD, KLF4	377	46	20094	4.63476	1	0.679684	0.664902
GOTERM_BP_DIRECT	GO:0007599~hemostasis	4	1.02041	0.0546514	THBD, PROCR, ZFP385A, SERPING1	377	46	20094	4.63476	1	0.679684	0.664902
GOTERM_BP_DIRECT	GO:0010643~cell communication by chemical coupling	2	0.510204	0.055095	GJA1, DBN1	377	3	20094	35.5332	1	0.679684	0.664902
GOTERM_BP_DIRECT	GO:0045226~extracellular polysaccharide biosynthetic process	2	0.510204	0.055095	HAS1, HAS2	377	3	20094	35.5332	1	0.679684	0.664902
GOTERM_BP_DIRECT	GO:0003347~epicardial cell to mesenchymal cell transition	2	0.510204	0.055095	TGFBR3, GJA1	377	3	20094	35.5332	1	0.679684	0.664902
GOTERM_BP_DIRECT	GO:0072111~cell proliferation involved in kidney development	2	0.510204	0.055095	OSR1, GPC3	377	3	20094	35.5332	1	0.679684	0.664902
GOTERM_BP_DIRECT	GO:0043506~regulation of JUN kinase activity	2	0.510204	0.055095	TNXB, DTNBP1	377	3	20094	35.5332	1	0.679684	0.664902
GOTERM_BP_DIRECT	GO:0030201~heparan sulfate proteoglycan metabolic process	2	0.510204	0.055095	SULF1, SULF2	377	3	20094	35.5332	1	0.679684	0.664902
GOTERM_BP_DIRECT	GO:1900625~positive regulation of monocyte aggregation	2	0.510204	0.055095	HAS2, CD44	377	3	20094	35.5332	1	0.679684	0.664902
GOTERM_BP_DIRECT	GO:0014034~neural crest cell fate commitment	2	0.510204	0.055095	SFRP1, EDN1	377	3	20094	35.5332	1	0.679684	0.664902
GOTERM_BP_DIRECT	GO:2000392~regulation of lamellipodium morphogenesis	2	0.510204	0.055095	PDPN, CD44	377	3	20094	35.5332	1	0.679684	0.664902
GOTERM_BP_DIRECT	GO:1900449~regulation of glutamate receptor signaling pathway	2	0.510204	0.055095	PRNP, FYN	377	3	20094	35.5332	1	0.679684	0.664902
GOTERM_BP_DIRECT	GO:0030509~BMP signaling pathway	6	1.53061	0.0558117	TMEM100, SMPD3, TGFBR3, COMP, SFRP1, CHRDL1	377	110	20094	2.90726	1	0.683717	0.668848
GOTERM_BP_DIRECT	GO:0001568~blood vessel development	5	1.27551	0.0563429	TGFBR3, FZD4, LAMA4, PLPP3, ANTXR1	377	77	20094	3.46102	1	0.683717	0.668848
GOTERM_BP_DIRECT	GO:0010718~positive regulation of epithelial to mesenchymal transition	4	1.02041	0.0575986	GLIPR2, PDPN, LOXL2, TGFBR2	377	47	20094	4.53615	1	0.683717	0.668848
GOTERM_BP_DIRECT	GO:0032332~positive regulation of chondrocyte differentiation	3	0.765306	0.0580417	MUSTN1, ZBTB16, LOXL2	377	21	20094	7.61425	1	0.683717	0.668848
GOTERM_BP_DIRECT	GO:0010165~response to X-ray	3	0.765306	0.0580417	THBD, ANXA1, CCND1	377	21	20094	7.61425	1	0.683717	0.668848
GOTERM_BP_DIRECT	GO:0030278~regulation of ossification	3	0.765306	0.0580417	SFRP1, CSF1, PBX1	377	21	20094	7.61425	1	0.683717	0.668848
GOTERM_BP_DIRECT	GO:0048245~eosinophil chemotaxis	3	0.765306	0.0580417	CCL8, CCL11, CCL7	377	21	20094	7.61425	1	0.683717	0.668848
GOTERM_BP_DIRECT	GO:0051481~negative regulation of cytosolic calcium ion concentration	3	0.765306	0.0580417	SMPD3, ATP2B1, IL6ST	377	21	20094	7.61425	1	0.683717	0.668848
GOTERM_BP_DIRECT	GO:0006956~complement activation	3	0.765306	0.0580417	C3, C4B, C7	377	21	20094	7.61425	1	0.683717	0.668848
GOTERM_BP_DIRECT	GO:0043065~positive regulation of apoptotic process	13	3.31633	0.0581254	STEAP3, B4GALT1, ANXA1, ZBTB16, RPS6, LPAR1, ADM, ALDH1A3, SFRP4, SFRP1, WNT11, ADAMTSL4, EMILIN2	377	383	20094	1.80913	1	0.683717	0.668848
GOTERM_BP_DIRECT	GO:0019233~sensory perception of pain	5	1.27551	0.0585515	EDN1, UCHL1, PENK, NDN, PTGS1	377	78	20094	3.41665	1	0.685541	0.670632
GOTERM_BP_DIRECT	GO:0045666~positive regulation of neuron differentiation	6	1.53061	0.0594026	SPAG9, FEZ1, TIMP2, NBL1, CDON, FGFR1	377	112	20094	2.85534	1	0.6923	0.677244
GOTERM_BP_DIRECT	GO:0001974~blood vessel remodeling	4	1.02041	0.0606194	TGFBR3, SEMA3C, AXL, RBPJ	377	48	20094	4.44164	1	0.70003	0.684806
GOTERM_BP_DIRECT	GO:0001657~ureteric bud development	4	1.02041	0.0606194	SFRP1, VCAN, OSR1, FGFR1	377	48	20094	4.44164	1	0.70003	0.684806
GOTERM_BP_DIRECT	GO:0051146~striated muscle cell differentiation	3	0.765306	0.0630772	SPAG9, IGFBP5, CDON	377	22	20094	7.26815	1	0.71889	0.703255
GOTERM_BP_DIRECT	GO:0051016~barbed-end actin filament capping	3	0.765306	0.0630772	GSN, CAPG, ADD3	377	22	20094	7.26815	1	0.71889	0.703255
GOTERM_BP_DIRECT	GO:0007611~learning or memory	5	1.27551	0.0631054	PRNP, CCL11, ZFP385A, TMOD2, LAMB1	377	80	20094	3.33123	1	0.71889	0.703255
GOTERM_BP_DIRECT	GO:0070098~chemokine-mediated signaling pathway	4	1.02041	0.063713	CCL8, CCL11, CCL7, ACKR3	377	49	20094	4.351	1	0.722557	0.706843
GOTERM_BP_DIRECT	GO:0060021~palate development	5	1.27551	0.0654502	TGFBR3, WNT11, PRRX1, OSR1, MEOX2	377	81	20094	3.29011	1	0.735046	0.719061
GOTERM_BP_DIRECT	GO:0030593~neutrophil chemotaxis	5	1.27551	0.0654502	CCL8, CCL11, CCL7, DPEP1, LBP	377	81	20094	3.29011	1	0.735046	0.719061
GOTERM_BP_DIRECT	GO:0010467~gene expression	9	2.29592	0.0656862	IL33, EDN1, FUS, KCNQ1OT1, GRB10, LAMC1, KLF4, FGFR1, PLEC	377	228	20094	2.10394	1	0.735046	0.719061
GOTERM_BP_DIRECT	GO:1901215~negative regulation of neuron death	5	1.27551	0.06784	CSF1, GPNMB, DTNBP1, CD34, HDAC7	377	82	20094	3.24998	1	0.747179	0.73093
GOTERM_BP_DIRECT	GO:0044849~estrous cycle	3	0.765306	0.0682542	ANXA1, HAS1, HAS2	377	23	20094	6.95214	1	0.747179	0.73093
GOTERM_BP_DIRECT	GO:0043032~positive regulation of macrophage activation	3	0.765306	0.0682542	IL33, LBP, LGALS9	377	23	20094	6.95214	1	0.747179	0.73093
GOTERM_BP_DIRECT	GO:0031589~cell-substrate adhesion	3	0.765306	0.0682542	MARCKS, ITGB3, RPL29	377	23	20094	6.95214	1	0.747179	0.73093
GOTERM_BP_DIRECT	GO:0006468~protein phosphorylation	19	4.84694	0.0687396	EDN1, TRIO, ROCK2, NPR1, IRAK3, DCLK1, TGFBR2, RPS6KA3, WNT11, CCND1, AXL, CD109, STK38, FYN, TEK, JAK1, DDR2, FGFR1, CDON	377	655	20094	1.5461	1	0.747179	0.73093
GOTERM_BP_DIRECT	GO:0001658~branching involved in ureteric bud morphogenesis	4	1.02041	0.070114	GPC3, FGF2, PBX1, CD44	377	51	20094	4.18037	1	0.747179	0.73093
GOTERM_BP_DIRECT	GO:0022008~neurogenesis	5	1.27551	0.0702744	MARCKS, LPAR1, NAV1, TACC2, DAGLB	377	83	20094	3.21083	1	0.747179	0.73093
GOTERM_BP_DIRECT	GO:0002376~immune system process	16	4.08163	0.0708054	SPON2, C1RA, ANXA1, IFI204, CSF1, SSC5D, SAMHD1, C3, ALCAM, C1S1, AXL, SERPING1, FYN, LBP, LGALS9, CD55	377	526	20094	1.62128	1	0.747179	0.73093
GOTERM_BP_DIRECT	GO:0032760~positive regulation of tumor necrosis factor production	6	1.53061	0.0709465	AKAP12, SPON2, IL33, LPL, LBP, LGALS9	377	118	20094	2.71016	1	0.747179	0.73093
GOTERM_BP_DIRECT	GO:0035582~sequestering of BMP in extracellular matrix	2	0.510204	0.0727787	NBL1, FBN1	377	4	20094	26.6499	1	0.747179	0.73093
GOTERM_BP_DIRECT	GO:1905205~positive regulation of connective tissue replacement	2	0.510204	0.0727787	KLF6, ROCK2	377	4	20094	26.6499	1	0.747179	0.73093
GOTERM_BP_DIRECT	GO:0001550~ovarian cumulus expansion	2	0.510204	0.0727787	TNFAIP6, PTX3	377	4	20094	26.6499	1	0.747179	0.73093
GOTERM_BP_DIRECT	GO:0071409~cellular response to cycloheximide	2	0.510204	0.0727787	KLF4, KLF2	377	4	20094	26.6499	1	0.747179	0.73093
GOTERM_BP_DIRECT	GO:2000546~positive regulation of endothelial cell chemotaxis to fibroblast growth factor	2	0.510204	0.0727787	FGF2, FGFR1	377	4	20094	26.6499	1	0.747179	0.73093
GOTERM_BP_DIRECT	GO:0048050~post-embryonic eye morphogenesis	2	0.510204	0.0727787	EFEMP1, FBN1	377	4	20094	26.6499	1	0.747179	0.73093
GOTERM_BP_DIRECT	GO:0007589~body fluid secretion	2	0.510204	0.0727787	EDN1, ANXA2	377	4	20094	26.6499	1	0.747179	0.73093
GOTERM_BP_DIRECT	GO:0090024~negative regulation of neutrophil chemotaxis	2	0.510204	0.0727787	DPP4, TNFAIP6	377	4	20094	26.6499	1	0.747179	0.73093
GOTERM_BP_DIRECT	GO:1902174~positive regulation of keratinocyte apoptotic process	2	0.510204	0.0727787	SFRP4, GSN	377	4	20094	26.6499	1	0.747179	0.73093
GOTERM_BP_DIRECT	GO:0007585~respiratory gaseous exchange	3	0.765306	0.0735657	EDN1, MAN2A1, NDN	377	24	20094	6.66247	1	0.747179	0.73093
GOTERM_BP_DIRECT	GO:0010763~positive regulation of fibroblast migration	3	0.765306	0.0735657	ITGB3, DDR2, FGFR1	377	24	20094	6.66247	1	0.747179	0.73093
GOTERM_BP_DIRECT	GO:1903672~positive regulation of sprouting angiogenesis	3	0.765306	0.0735657	KLF4, FGF2, JAK1	377	24	20094	6.66247	1	0.747179	0.73093
GOTERM_BP_DIRECT	GO:0042246~tissue regeneration	3	0.765306	0.0735657	GSN, MUSTN1, APOD	377	24	20094	6.66247	1	0.747179	0.73093
GOTERM_BP_DIRECT	GO:0071280~cellular response to copper ion	3	0.765306	0.0735657	PRNP, MT2, MT1	377	24	20094	6.66247	1	0.747179	0.73093
GOTERM_BP_DIRECT	GO:0019221~cytokine-mediated signaling pathway	7	1.78571	0.0769154	KLF6, IL6RA, IRAK3, IL6ST, CD44, JAK1, IL13RA1	377	158	20094	2.36138	1	0.778077	0.761155
GOTERM_BP_DIRECT	GO:0043433~negative regulation of sequence-specific DNA binding transcription factor activity	5	1.27551	0.0778423	PRNP, SFRP4, NDN, KLF4, PBX1	377	86	20094	3.09882	1	0.781203	0.764214
GOTERM_BP_DIRECT	GO:0060348~bone development	5	1.27551	0.0778423	SMPD3, GJA1, RPL13, SULF1, SULF2	377	86	20094	3.09882	1	0.781203	0.764214
GOTERM_BP_DIRECT	GO:0002687~positive regulation of leukocyte migration	3	0.765306	0.0790048	CSF1, KITL, ITGB3	377	25	20094	6.39597	1	0.786627	0.769519
GOTERM_BP_DIRECT	GO:0051247~positive regulation of protein metabolic process	3	0.765306	0.0790048	CSF1, KLF4, KLF2	377	25	20094	6.39597	1	0.786627	0.769519
GOTERM_BP_DIRECT	GO:0032715~negative regulation of interleukin-6 production	4	1.02041	0.0802329	SIRPA, PRG4, IRAK3, KLF2	377	54	20094	3.94813	1	0.792613	0.775376
GOTERM_BP_DIRECT	GO:0045907~positive regulation of vasoconstriction	4	1.02041	0.0802329	GJA1, ADD3, MGLL, PTGS1	377	54	20094	3.94813	1	0.792613	0.775376
GOTERM_BP_DIRECT	GO:0007165~signal transduction	34	8.67347	0.0807566	ECM1, ROCK2, NPR1, LPAR1, RAPH1, LSP1, AKAP12, SMPD3, ARHGAP21, ARHGAP20, GJA1, WNT11, GNGT2, GPNMB, ANPEP, PDPN, GRB10, PLCE1, CD34, PDE8A, YWHAG, ANXA1, FZD4, ARHGAP29, ANK2, IRAK3, APBB1IP, PLCXD3, ZYX, SPARCL1, ACKR3, IL6ST, PLPP3, RGL1	377	1368	20094	1.3247	1	0.794682	0.7774
GOTERM_BP_DIRECT	GO:0035556~intracellular signal transduction	14	3.57143	0.0811112	EDN1, IGFBP5, ROCK2, NPR1, ARHGEF28, ARHGAP29, IRAK3, DCLK1, TGFBR3, RPS6KA3, STK38, PLCE1, FYN, JAK1	377	450	20094	1.65821	1	0.795078	0.777787
GOTERM_BP_DIRECT	GO:0016042~lipid catabolic process	6	1.53061	0.0814409	PLCXD3, PLCE1, LPL, DAGLB, MGLL, PLA1A	377	123	20094	2.59999	1	0.795228	0.777934
GOTERM_BP_DIRECT	GO:0021915~neural tube development	4	1.02041	0.0837391	SFRP1, MARCKS, SEMA3C, DACT1	377	55	20094	3.87634	1	0.803579	0.786103
GOTERM_BP_DIRECT	GO:0001702~gastrulation with mouth forming second	3	0.765306	0.084565	UGDH, PLPP3, DACT1	377	26	20094	6.14997	1	0.803579	0.786103
GOTERM_BP_DIRECT	GO:0095500~acetylcholine receptor signaling pathway	3	0.765306	0.084565	LY6A, LY6C1, LY6E	377	26	20094	6.14997	1	0.803579	0.786103
GOTERM_BP_DIRECT	GO:0042493~response to drug	11	2.80612	0.0857333	SFRP1, ANXA1, CCND1, TIMP2, MGST1, APOD, FYN, ADD3, EEF2, S100A10, TGFBR2	377	324	20094	1.80956	1	0.803579	0.786103
GOTERM_BP_DIRECT	GO:0010977~negative regulation of neuron projection development	5	1.27551	0.0885375	EFEMP1, DPYSL3, LPAR1, VIM, RBPJ	377	90	20094	2.9611	1	0.803579	0.786103
GOTERM_BP_DIRECT	GO:0071277~cellular response to calcium ion	5	1.27551	0.0885375	CPNE8, EDN1, FUS, DPEP1, SLC25A24	377	90	20094	2.9611	1	0.803579	0.786103
GOTERM_BP_DIRECT	GO:0035860~glial cell-derived neurotrophic factor receptor signaling pathway	2	0.510204	0.0901324	SULF1, SULF2	377	5	20094	21.3199	1	0.803579	0.786103
GOTERM_BP_DIRECT	GO:0010044~response to aluminum ion	2	0.510204	0.0901324	GLUD1, XDH	377	5	20094	21.3199	1	0.803579	0.786103
GOTERM_BP_DIRECT	GO:0051138~positive regulation of NK T cell differentiation	2	0.510204	0.0901324	ZBTB16, TGFBR2	377	5	20094	21.3199	1	0.803579	0.786103
GOTERM_BP_DIRECT	GO:0006147~guanine catabolic process	2	0.510204	0.0901324	GDA, XDH	377	5	20094	21.3199	1	0.803579	0.786103
GOTERM_BP_DIRECT	GO:0010644~cell communication by electrical coupling	2	0.510204	0.0901324	GJA1, DBN1	377	5	20094	21.3199	1	0.803579	0.786103
GOTERM_BP_DIRECT	GO:0060665~regulation of branching involved in salivary gland morphogenesis by mesenchymal-epithelial signaling	2	0.510204	0.0901324	FGF7, FGFR1	377	5	20094	21.3199	1	0.803579	0.786103
GOTERM_BP_DIRECT	GO:0033031~positive regulation of neutrophil apoptotic process	2	0.510204	0.0901324	ANXA1, CD44	377	5	20094	21.3199	1	0.803579	0.786103
GOTERM_BP_DIRECT	GO:0032273~positive regulation of protein polymerization	2	0.510204	0.0901324	TPPP3, HSP90AA1	377	5	20094	21.3199	1	0.803579	0.786103
GOTERM_BP_DIRECT	GO:0006148~inosine catabolic process	2	0.510204	0.0901324	PNP, XDH	377	5	20094	21.3199	1	0.803579	0.786103
GOTERM_BP_DIRECT	GO:0070120~ciliary neurotrophic factor-mediated signaling pathway	2	0.510204	0.0901324	IL6RA, IL6ST	377	5	20094	21.3199	1	0.803579	0.786103
GOTERM_BP_DIRECT	GO:0090271~positive regulation of fibroblast growth factor production	2	0.510204	0.0901324	ROCK2, HEG1	377	5	20094	21.3199	1	0.803579	0.786103
GOTERM_BP_DIRECT	GO:0042482~positive regulation of odontogenesis	2	0.510204	0.0901324	EDN1, CD34	377	5	20094	21.3199	1	0.803579	0.786103
GOTERM_BP_DIRECT	GO:0007044~cell-substrate junction assembly	2	0.510204	0.0901324	ITGB3, FN1	377	5	20094	21.3199	1	0.803579	0.786103
GOTERM_BP_DIRECT	GO:0006149~deoxyinosine catabolic process	2	0.510204	0.0901324	PNP, XDH	377	5	20094	21.3199	1	0.803579	0.786103
GOTERM_BP_DIRECT	GO:0090272~negative regulation of fibroblast growth factor production	2	0.510204	0.0901324	WNT11, FGFR1	377	5	20094	21.3199	1	0.803579	0.786103
GOTERM_BP_DIRECT	GO:0034103~regulation of tissue remodeling	2	0.510204	0.0901324	GPNMB, DDR2	377	5	20094	21.3199	1	0.803579	0.786103
GOTERM_BP_DIRECT	GO:0048598~embryonic morphogenesis	3	0.765306	0.0902398	ROCK2, CDON, DACT1	377	27	20094	5.92219	1	0.803579	0.786103
GOTERM_BP_DIRECT	GO:0032703~negative regulation of interleukin-2 production	3	0.765306	0.0902398	PRNP, CD34, HDAC7	377	27	20094	5.92219	1	0.803579	0.786103
GOTERM_BP_DIRECT	GO:0010575~positive regulation of vascular endothelial growth factor production	3	0.765306	0.0902398	C3, SULF1, SULF2	377	27	20094	5.92219	1	0.803579	0.786103
GOTERM_BP_DIRECT	GO:0030097~hemopoiesis	5	1.27551	0.0913166	SFRP1, ZBTB16, TEK, RBPJ, CD34	377	91	20094	2.92856	1	0.807481	0.789921
GOTERM_BP_DIRECT	GO:0016485~protein processing	5	1.27551	0.0913166	COMP, BMP1, ANPEP, PCSK6, PCSK5	377	91	20094	2.92856	1	0.807481	0.789921
GOTERM_BP_DIRECT	GO:0030155~regulation of cell adhesion	4	1.02041	0.0946403	TNXB, GSN, LAMA4, PDPN	377	58	20094	3.67584	1	0.828184	0.810173
GOTERM_BP_DIRECT	GO:0071466~cellular response to xenobiotic stimulus	4	1.02041	0.0946403	PRNP, UCHL1, GSTM1, DPEP1	377	58	20094	3.67584	1	0.828184	0.810173
GOTERM_BP_DIRECT	GO:0070371~ERK1 and ERK2 cascade	4	1.02041	0.0946403	EDN1, CCL11, GRB10, FGF2	377	58	20094	3.67584	1	0.828184	0.810173
GOTERM_BP_DIRECT	GO:0051091~positive regulation of sequence-specific DNA binding transcription factor activity	6	1.53061	0.0950599	EDN1, ANXA3, FZD4, PLPP3, WNT2, DDR2	377	129	20094	2.47906	1	0.828988	0.81096
GOTERM_BP_DIRECT	GO:0071398~cellular response to fatty acid	3	0.765306	0.096023	EDN1, PID1, LPL	377	28	20094	5.71069	1	0.834509	0.81636
GOTERM_BP_DIRECT	GO:0051897~positive regulation of protein kinase B signaling	6	1.53061	0.0974362	HSP90AA1, IGFBP5, AXL, TEK, FGF2, FGFR1	377	130	20094	2.45999	1	0.843891	0.825538
GOTERM_BP_DIRECT	GO:0008543~fibroblast growth factor receptor signaling pathway	4	1.02041	0.0983972	FGF7, FLRT2, FGF2, FGFR1	377	59	20094	3.61354	1	0.849305	0.830835

## Sheet: FV8 GOTERM_BP 
Category	Term	Count	%	PValue	Genes	List Total	Pop Hits	Pop Total	Fold Enrichment	Bonferroni	Benjamini	FDR
GOTERM_BP_DIRECT	GO:0051607~defense response to virus	39	26	2.9344e-41	IFITM3, RTP4, TRIM12C, SLFN8, ADAR, ZC3HAV1, DDX60, IFIT1, SAMHD1, SLFN9, IFIT3, IFIT2, IFIH1, DHX58, TRIM25, OASL1, OASL2, ZBP1, GBP7, RSAD2, MLKL, IFI204, DTX3L, STAT1, DDX58, STAT2, MX1, EIF2AK2, ISG15, PARP9, PML, BST2, ZNFX1, IRF7, IFIT3B, TLR3, TRIM12A, TRIM34A, TRIM56	144	229	19708	23.3082	3.19262e-38	3.19262e-38	3.01069e-38
GOTERM_BP_DIRECT	GO:0002376~immune system process	47	31.3333	6.40413e-38	IFITM3, H2-T23, CD274, SLFN8, H2-K1, ADAR, IFI35, ZC3HAV1, IFIT1, SAMHD1, IFIT3, PSMB10, IFIT2, IFIH1, CASP4, DHX58, TRIM25, TRIM26, LGALS9, B2M, OASL1, HERC6, OASL2, ZBP1, GBP5, RSAD2, IFI204, DTX3L, SP110, DDX58, TAP2, IRGM1, EIF2AK2, TAP1, NMI, PARP9, PARP14, PSMB8, IIGP1, PML, PSMB9, BST2, IRF7, TLR3, IRF9, H2-D1, TRIM56	144	506	19708	12.7124	6.9677e-35	3.48385e-35	3.28532e-35
GOTERM_BP_DIRECT	GO:0045087~innate immune response	43	28.6667	1.6327e-27	IFITM3, TRIM12C, TRIM30A, TRIM30D, ADAR, IFI35, ZC3HAV1, IFIT1, SAMHD1, IFIT3, IFIT2, IFIH1, C4B, CASP4, DHX58, TRIM25, TRIM26, B2M, OASL1, HERC6, OASL2, ZBP1, RSAD2, IFI204, DTX3L, SP110, DDX58, MX1, IRGM2, IRGM1, EIF2AK2, NMI, PARP9, PARP14, IIGP1, PML, BST2, IGTP, IRF7, TLR3, TRIM12A, TRIM34A, TRIM56	144	686	19708	8.57876	1.77638e-24	5.92127e-25	5.58385e-25
GOTERM_BP_DIRECT	GO:0009615~response to virus	21	14	8.59737e-24	IFITM3, RSAD2, DDX58, MX1, EIF2AK2, ADAR, ISG15, NMI, ZC3HAV1, DDX60, IFIT1, IFIT3, IFIT2, IFIH1, BST2, DHX58, IFIT3B, IFI27L2A, OASL1, TLR3, OASL2	144	98	19708	29.3274	9.35394e-21	2.33849e-21	2.20523e-21
GOTERM_BP_DIRECT	GO:0035458~cellular response to interferon-beta	18	12	4.70795e-23	GBP7, IFI204, STAT1, IFI203, IRGM2, IRGM1, IFI47, IFIT1, IFIT3, IIGP1, MNDAL, F830016B08RIK, IGTP, GM4951, GBP2, TLR3, 9930111J21RIK2, GBP3	144	60	19708	41.0583	5.12225e-20	1.02445e-20	9.66072e-21
GOTERM_BP_DIRECT	GO:0009617~response to bacterium	22	14.6667	1.6105e-15	GBP5, TRIM30A, SLFN2, IFI204, SP110, STAT1, IRGM2, IRGM1, IFI44, ISG15, IFIT1, USP18, IFIT3, IIGP1, PSMB9, MNDAL, FABP4, DHX58, CD47, LY6A, GBP2, HERC6	144	284	19708	10.6019	1.81188e-12	2.52841e-13	2.38433e-13
GOTERM_BP_DIRECT	GO:0045071~negative regulation of viral genome replication	13	8.66667	1.62674e-15	IFITM3, RSAD2, IFI204, EIF2AK2, ADAR, ISG15, ZC3HAV1, IFIH1, PARP10, BST2, ZNFX1, OASL1, OASL2	144	51	19708	34.8862	1.81188e-12	2.52841e-13	2.38433e-13
GOTERM_BP_DIRECT	GO:0006952~defense response	14	9.33333	2.20385e-11	STAT1, STAT2, IRGM2, IRGM1, TAP1, IFI47, IIGP1, TAPBP, F830016B08RIK, IGTP, GM4951, TLR3, H2-D1, 9930111J21RIK2	144	137	19708	13.9858	2.39779e-08	2.99723e-09	2.82644e-09
GOTERM_BP_DIRECT	GO:0046597~negative regulation of viral entry into host cell	9	6	5.72644e-11	IFITM3, TRIM12C, TRIM30A, TRIM30D, TRIM25, TRIM26, TRIM56, TRIM12A, LY6E	144	32	19708	38.4922	6.23037e-08	6.92264e-09	6.52815e-09
GOTERM_BP_DIRECT	GO:0044790~negative regulation by host of viral release from host cell	8	5.33333	9.75509e-11	TRIM12C, TRIM30A, TRIM30D, TRIM25, TRIM26, PML, TRIM56, TRIM12A	144	21	19708	52.1376	1.06135e-07	1.06135e-08	1.00087e-08
GOTERM_BP_DIRECT	GO:0002218~activation of innate immune response	9	6	8.9675e-10	ZBP1, TRIM12C, TRIM30A, ZNFX1, TRIM30D, IFI204, IFI203, TRIM12A, MNDAL	144	44	19708	27.9943	9.75664e-07	8.86967e-08	8.36423e-08
GOTERM_BP_DIRECT	GO:0032728~positive regulation of interferon-beta production	8	5.33333	6.08354e-08	IFIH1, DDX58, DHX58, IRF7, ISG15, ZC3HAV1, TLR3, TRIM56	144	49	19708	22.3447	6.61867e-05	5.51574e-06	5.20142e-06
GOTERM_BP_DIRECT	GO:0098586~cellular response to virus	8	5.33333	7.03125e-08	IGTP, IRGM2, IRGM1, BAX, ADAR, LGALS9, ZC3HAV1, TLR3	144	50	19708	21.8978	7.6497e-05	5.88461e-06	5.54928e-06
GOTERM_BP_DIRECT	GO:0010508~positive regulation of autophagy	9	6	1.57327e-07	TRIM12C, TRIM30A, TRIM30D, IGTP, IRGM2, IRGM1, TRP53INP1, TRIM12A, TRIM34A	144	83	19708	14.8404	0.000171157	1.22266e-05	1.15298e-05
GOTERM_BP_DIRECT	GO:0046596~regulation of viral entry into host cell	6	4	3.47455e-07	TRIM12C, TRIM30A, TRIM30D, TRIM25, TRIM12A, TRIM34A	144	21	19708	39.1032	0.00037796	2.3627e-05	2.22806e-05
GOTERM_BP_DIRECT	GO:0035457~cellular response to interferon-alpha	6	4	3.47455e-07	IFI204, IFIT3B, IFIT1, GAS6, IFIT3, IFIT2	144	21	19708	39.1032	0.00037796	2.3627e-05	2.22806e-05
GOTERM_BP_DIRECT	GO:0032727~positive regulation of interferon-alpha production	6	4	7.13141e-07	IFIH1, DDX58, STAT1, IRF7, ZC3HAV1, TLR3	144	24	19708	34.2153	0.000775597	4.5641e-05	4.30402e-05
GOTERM_BP_DIRECT	GO:0071346~cellular response to interferon-gamma	9	6	1.29339e-06	GBP5, GBP7, GBP9, STAT1, IRGM1, CD47, GBP2, TLR3, GBP3	144	109	19708	11.3005	0.00140622	7.81785e-05	7.37234e-05
GOTERM_BP_DIRECT	GO:0001916~positive regulation of T cell mediated cytotoxicity	7	4.66667	1.42077e-06	H2-T23, H2-T22, PNP, H2-K1, TAP2, B2M, H2-D1	144	49	19708	19.5516	0.0015446	8.13576e-05	7.67214e-05
GOTERM_BP_DIRECT	GO:0042771~intrinsic apoptotic signaling pathway in response to DNA damage by p53 class mediator	6	4	3.22458e-06	CDKN1A, IFI204, SHISA5, RPS27L, PML, PHLDA3	144	32	19708	25.6615	0.0035022	0.000175417	0.000165421
GOTERM_BP_DIRECT	GO:0042832~defense response to protozoan	6	4	8.8507e-06	GBP7, GBP9, IRGM2, GBP2, IIGP1, GBP3	144	39	19708	21.0556	0.00958339	0.000458551	0.00043242
GOTERM_BP_DIRECT	GO:0019885~antigen processing and presentation of endogenous peptide antigen via MHC class I	4	2.66667	1.28166e-05	TAP2, TAP1, B2M, TAPBP	144	7	19708	78.2063	0.0138478	0.000633839	0.00059772
GOTERM_BP_DIRECT	GO:0008285~negative regulation of cell proliferation	14	9.33333	1.71426e-05	IFITM3, CDKN1A, SLFN2, SERPINE2, NMI, IFI35, THBS1, PML, IFIT3, RUNX1, FRZB, IFIT3B, BAX, TRP53INP1	144	434	19708	4.41487	0.0184785	0.000810922	0.000764711
GOTERM_BP_DIRECT	GO:0060335~positive regulation of interferon-gamma-mediated signaling pathway	4	2.66667	2.03974e-05	IGTP, IRGM2, IRGM1, PARP9	144	8	19708	68.4306	0.0219482	0.000924684	0.00087199
GOTERM_BP_DIRECT	GO:0060339~negative regulation of type I interferon-mediated signaling pathway	5	3.33333	2.98614e-05	STAT2, ADAR, ISG15, SAMHD1, USP18	144	25	19708	27.3722	0.0319676	0.00127352	0.00120095
GOTERM_BP_DIRECT	GO:0044406~adhesion of symbiont to host	4	2.66667	3.04334e-05	GBP7, GBP9, GBP2, GBP3	144	9	19708	60.8272	0.0325698	0.00127352	0.00120095
GOTERM_BP_DIRECT	GO:0006471~protein ADP-ribosylation	5	3.33333	3.50924e-05	PARP10, ZC3HAV1, PARP9, PARP14, PARP12	144	26	19708	26.3194	0.0374615	0.00141409	0.00133351
GOTERM_BP_DIRECT	GO:0031664~regulation of lipopolysaccharide-mediated signaling pathway	4	2.66667	4.3245e-05	TRIM12C, TRIM30A, TRIM30D, TRIM12A	144	10	19708	54.7444	0.0459618	0.00161565	0.00152358
GOTERM_BP_DIRECT	GO:0051091~positive regulation of sequence-specific DNA binding transcription factor activity	8	5.33333	4.36938e-05	TRIM12C, SP100, TRIM30A, TRIM30D, DDX58, TRIM25, TRIM26, TRIM12A	144	129	19708	8.48751	0.0464276	0.00161565	0.00152358
GOTERM_BP_DIRECT	GO:0070534~protein K63-linked ubiquitination	6	4	4.45491e-05	TRIM12C, TRIM30A, RNF213, TRIM30D, TRIM56, TRIM12A	144	54	19708	15.2068	0.0473145	0.00161565	0.00152358
GOTERM_BP_DIRECT	GO:0034340~response to type I interferon	4	2.66667	5.91458e-05	SP100, STAT1, ISG15, TRIM56	144	11	19708	49.7677	0.0623256	0.00201096	0.00189636
GOTERM_BP_DIRECT	GO:1900246~positive regulation of RIG-I signaling pathway	4	2.66667	5.91458e-05	DHX58, ZC3HAV1, DDX60, OASL1	144	11	19708	49.7677	0.0623256	0.00201096	0.00189636
GOTERM_BP_DIRECT	GO:0002474~antigen processing and presentation of peptide antigen via MHC class I	4	2.66667	7.84419e-05	H2-T23, H2-K1, B2M, H2-D1	144	12	19708	45.6204	0.0818074	0.00251014	0.0023671
GOTERM_BP_DIRECT	GO:0061635~regulation of protein complex stability	4	2.66667	7.84419e-05	IGTP, IRGM2, IRGM1, TAPBP	144	12	19708	45.6204	0.0818074	0.00251014	0.0023671
GOTERM_BP_DIRECT	GO:0043123~positive regulation of I-kappaB kinase/NF-kappaB signaling	8	5.33333	9.16354e-05	TRIM12C, TRIM30A, TRIM30D, TRIM25, ZC3HAV1, TLR3, TRIM12A, TRIM34A	144	145	19708	7.55096	0.0948946	0.00279071	0.00263168
GOTERM_BP_DIRECT	GO:0002230~positive regulation of defense response to virus by host	5	3.33333	9.23395e-05	DTX3L, DDX58, STAT1, PARP9, PML	144	33	19708	20.7365	0.0955878	0.00279071	0.00263168
GOTERM_BP_DIRECT	GO:0035456~response to interferon-beta	4	2.66667	0.000101433	IFITM3, BST2, STAT1, XAF1	144	13	19708	42.1111	0.104492	0.00290418	0.00273868
GOTERM_BP_DIRECT	GO:0035455~response to interferon-alpha	4	2.66667	0.000101433	IFITM3, BST2, EIF2AK2, ADAR	144	13	19708	42.1111	0.104492	0.00290418	0.00273868
GOTERM_BP_DIRECT	GO:0042270~protection from natural killer cell mediated cytotoxicity	4	2.66667	0.00012841	H2-T23, TAP2, TAP1, CLEC2D	144	14	19708	39.1032	0.130398	0.00358232	0.00337818
GOTERM_BP_DIRECT	GO:0002485~antigen processing and presentation of endogenous peptide antigen via MHC class I via ER pathway, TAP-dependent	3	2	0.000156101	H2-K1, TAP2, H2-D1	144	3	19708	136.861	0.15621	0.00423685	0.00399541
GOTERM_BP_DIRECT	GO:1902187~negative regulation of viral release from host cell	4	2.66667	0.000159661	TRIM25, TRIM26, PML, TRIM56	144	15	19708	36.4963	0.159472	0.00423685	0.00399541
GOTERM_BP_DIRECT	GO:0051092~positive regulation of NF-kappaB transcription factor activity	8	5.33333	0.000175116	TRIM12C, TRIM30A, TRIM30D, EIF2AK2, TRIM25, TLR3, TRIM12A, TRIM34A	144	161	19708	6.80055	0.17349	0.00453634	0.00427784
GOTERM_BP_DIRECT	GO:0071222~cellular response to lipopolysaccharide	10	6.66667	0.000317049	CD274, PLSCR2, STAT1, IGTP, IRGM2, TSPO, IRGM1, CMPK2, GBP2, B2M	144	296	19708	4.62369	0.291783	0.00802208	0.00756494
GOTERM_BP_DIRECT	GO:0070106~interleukin-27-mediated signaling pathway	3	2	0.000515389	STAT1, OASL1, OASL2	144	5	19708	82.1167	0.429298	0.0125881	0.0118707
GOTERM_BP_DIRECT	GO:0071360~cellular response to exogenous dsRNA	4	2.66667	0.000520646	IFIH1, DDX58, ZC3HAV1, TLR3	144	22	19708	24.8838	0.432555	0.0125881	0.0118707
GOTERM_BP_DIRECT	GO:0032481~positive regulation of type I interferon production	4	2.66667	0.000595572	DHX58, IRF7, ZC3HAV1, TLR3	144	23	19708	23.8019	0.477001	0.0140866	0.0132838
GOTERM_BP_DIRECT	GO:0050729~positive regulation of inflammatory response	6	4	0.000613117	ZBP1, FABP4, CD47, NMI, IFI35, TLR3	144	94	19708	8.73582	0.486896	0.014193	0.0133842
GOTERM_BP_DIRECT	GO:0043254~regulation of protein complex assembly	4	2.66667	0.00067705	IGTP, IRGM2, IRGM1, AIDA	144	24	19708	22.8102	0.521395	0.0153465	0.014472
GOTERM_BP_DIRECT	GO:0061762~CAMKK-AMPK signaling cascade	3	2	0.000769402	IGTP, IRGM2, IRGM1	144	6	19708	68.4306	0.567179	0.0167422	0.0157881
GOTERM_BP_DIRECT	GO:0061739~protein lipidation involved in autophagosome assembly	3	2	0.000769402	IGTP, IRGM2, IRGM1	144	6	19708	68.4306	0.567179	0.0167422	0.0157881
GOTERM_BP_DIRECT	GO:0045824~negative regulation of innate immune response	4	2.66667	0.000860548	IFI204, DHX58, TRAFD1, NMI	144	26	19708	21.0556	0.608073	0.0183584	0.0173122
GOTERM_BP_DIRECT	GO:0060337~type I interferon signaling pathway	4	2.66667	0.000962996	IFITM3, STAT1, STAT2, IRF7	144	27	19708	20.2757	0.649447	0.0201488	0.0190007
GOTERM_BP_DIRECT	GO:0072332~intrinsic apoptotic signaling pathway by p53 class mediator	4	2.66667	0.00131559	IFI204, SHISA5, BAX, PML	144	30	19708	18.2481	0.761241	0.0270068	0.0254678
GOTERM_BP_DIRECT	GO:0032880~regulation of protein localization	6	4	0.00135049	TRIM12C, TRIM30A, TRIM30D, TRIM25, TRIM12A, TRIM34A	144	112	19708	7.33185	0.77015	0.0272099	0.0256594
GOTERM_BP_DIRECT	GO:1901098~positive regulation of autophagosome maturation	3	2	0.00142258	IGTP, IRGM2, IRGM1	144	8	19708	51.3229	0.787512	0.0281413	0.0265376
GOTERM_BP_DIRECT	GO:0045089~positive regulation of innate immune response	4	2.66667	0.00159029	GBP5, LGALS9, NMI, IFI35	144	32	19708	17.1076	0.823001	0.030355	0.0286252
GOTERM_BP_DIRECT	GO:0034341~response to interferon-gamma	4	2.66667	0.00159029	IFITM3, BST2, SP100, IRGM2	144	32	19708	17.1076	0.823001	0.030355	0.0286252
GOTERM_BP_DIRECT	GO:0032760~positive regulation of tumor necrosis factor production	6	4	0.00170143	IFIH1, H2-T23, DDX58, LGALS9, THBS1, TLR3	144	118	19708	6.95904	0.843192	0.0315535	0.0297554
GOTERM_BP_DIRECT	GO:0002486~antigen processing and presentation of endogenous peptide antigen via MHC class I via ER pathway, TAP-independent	4	2.66667	0.00174008	H2-T23, H2-T22, H2-K1, H2-D1	144	33	19708	16.5892	0.849661	0.0315535	0.0297554
GOTERM_BP_DIRECT	GO:0002476~antigen processing and presentation of endogenous peptide antigen via MHC class Ib	4	2.66667	0.00174008	H2-T23, H2-T22, H2-K1, H2-D1	144	33	19708	16.5892	0.849661	0.0315535	0.0297554
GOTERM_BP_DIRECT	GO:0070212~protein poly-ADP-ribosylation	3	2	0.00182034	PARP10, PARP9, PARP14	144	9	19708	45.6204	0.862253	0.0324677	0.0306175
GOTERM_BP_DIRECT	GO:0016032~viral process	4	2.66667	0.00189841	ZBP1, VCAM1, BAX, PML	144	34	19708	16.1013	0.87349	0.033314	0.0314156
GOTERM_BP_DIRECT	GO:0043065~positive regulation of apoptotic process	10	6.66667	0.00195305	ZBP1, SP110, FRZB, TSPO, EIF2AK2, BAX, TLR3, PHLDA3, IFIT2, TRP53INP1	144	383	19708	3.5734	0.880805	0.0337289	0.0318068
GOTERM_BP_DIRECT	GO:2000379~positive regulation of reactive oxygen species metabolic process	4	2.66667	0.00206543	CDKN1A, TSPO, THBS1, XDH	144	35	19708	15.6413	0.89455	0.0351123	0.0331115
GOTERM_BP_DIRECT	GO:0070431~nucleotide-binding oligomerization domain containing 2 signaling pathway	3	2	0.00226461	IGTP, IRGM2, IRGM1	144	10	19708	41.0583	0.915135	0.0379061	0.035746
GOTERM_BP_DIRECT	GO:0006955~immune response	11	7.33333	0.00233452	H2-T23, CD274, H2-T22, PNP, PLSCR2, H2-K1, IFI44, THBS1, B2M, H2-D1, TLR3	144	471	19708	3.19633	0.921364	0.0384842	0.0362912
GOTERM_BP_DIRECT	GO:0034097~response to cytokine	5	3.33333	0.00274314	CD274, SP100, STAT1, OSMR, PML	144	80	19708	8.55382	0.949644	0.0438903	0.0413892
GOTERM_BP_DIRECT	GO:0006919~activation of cysteine-type endopeptidase activity involved in apoptotic process	5	3.33333	0.00274314	STAT1, RPS27L, BAX, XDH, PML	144	80	19708	8.55382	0.949644	0.0438903	0.0413892
GOTERM_BP_DIRECT	GO:0030308~negative regulation of cell growth	6	4	0.00296099	BST2, CDKN1A, SERPINE2, FRZB, PML, MNDAL	144	134	19708	6.12811	0.960297	0.0466893	0.0440287
GOTERM_BP_DIRECT	GO:0019882~antigen processing and presentation	4	2.66667	0.00373339	H2-K1, PSMB8, H2-D1, PSMB9	144	43	19708	12.7313	0.982915	0.0580276	0.0547209
GOTERM_BP_DIRECT	GO:0006978~DNA damage response, signal transduction by p53 class mediator resulting in transcription of p21 class mediator	3	2	0.00449325	SP100, CDKN1A, RPS27L	144	14	19708	29.3274	0.992551	0.0688544	0.0649307
GOTERM_BP_DIRECT	GO:0050830~defense response to Gram-positive bacterium	6	4	0.00804133	H2-T23, GBP7, GBP9, GBP2, B2M, GBP3	144	170	19708	4.83039	0.999847	0.121514	0.114589
GOTERM_BP_DIRECT	GO:0060340~positive regulation of type I interferon-mediated signaling pathway	3	2	0.00824546	ZBP1, IRF7, TRIM56	144	19	19708	21.6096	0.999878	0.122891	0.115888
GOTERM_BP_DIRECT	GO:0045088~regulation of innate immune response	3	2	0.0100306	DHX58, IRF7, SAMHD1	144	21	19708	19.5516	0.999983	0.147477	0.139073
GOTERM_BP_DIRECT	GO:0000209~protein polyubiquitination	6	4	0.0106289	TRIM12C, TRIM30A, TRIM30D, UBE2L6, TRIM12A, TRIM34A	144	182	19708	4.5119	0.999991	0.15419	0.145404
GOTERM_BP_DIRECT	GO:0000045~autophagosome assembly	4	2.66667	0.0108147	IGTP, IRGM2, IRGM1, TRP53INP1	144	63	19708	8.68959	0.999993	0.154821	0.145998
GOTERM_BP_DIRECT	GO:0010499~proteasomal ubiquitin-independent protein catabolic process	3	2	0.0109816	PSMB8, PSMB10, PSMB9	144	22	19708	18.6629	0.999994	0.155168	0.146326
GOTERM_BP_DIRECT	GO:0032731~positive regulation of interleukin-1 beta production	4	2.66667	0.0117717	GBP5, IFI204, CASP4, MNDAL	144	65	19708	8.42222	0.999997	0.1642	0.154843
GOTERM_BP_DIRECT	GO:0016567~protein ubiquitination	9	6	0.0121615	TRIM12C, TRIM30A, RNF213, DTX3L, TRIM30D, TRIM26, HERC6, TRIM12A, TRIM34A	144	423	19708	2.91194	0.999998	0.167491	0.157946
GOTERM_BP_DIRECT	GO:0006914~autophagy	6	4	0.0128604	TRIM12C, TRIM30A, TRIM30D, IRGM1, TRP53INP1, TRIM12A	144	191	19708	4.2993	0.999999	0.174902	0.164935
GOTERM_BP_DIRECT	GO:1901224~positive regulation of NIK/NF-kappaB signaling	4	2.66667	0.0138278	EIF2AK2, NMI, IFI35, TLR3	144	69	19708	7.93398	1	0.185083	0.174536
GOTERM_BP_DIRECT	GO:0095500~acetylcholine receptor signaling pathway	3	2	0.0140611	LY6A, LY6C1, LY6E	144	25	19708	16.4233	1	0.185083	0.174536
GOTERM_BP_DIRECT	GO:0002479~antigen processing and presentation of exogenous peptide antigen via MHC class I, TAP-dependent	2	1.33333	0.0144596	TAP1, TAPBP	144	2	19708	136.861	1	0.185083	0.174536
GOTERM_BP_DIRECT	GO:0046967~cytosol to ER transport	2	1.33333	0.0144596	TAP2, TAP1	144	2	19708	136.861	1	0.185083	0.174536
GOTERM_BP_DIRECT	GO:0002489~antigen processing and presentation of endogenous peptide antigen via MHC class Ib via ER pathway, TAP-dependent	2	1.33333	0.0144596	H2-T23, TAP2	144	2	19708	136.861	1	0.185083	0.174536
GOTERM_BP_DIRECT	GO:0048266~behavioral response to pain	3	2	0.0151611	TSPO, THBS1, RUNX1	144	26	19708	15.7917	1	0.191806	0.180876
GOTERM_BP_DIRECT	GO:0050829~defense response to Gram-negative bacterium	5	3.33333	0.0157279	IGTP, IRGM2, IRGM1, B2M, IIGP1	144	132	19708	5.18413	1	0.196689	0.185481
GOTERM_BP_DIRECT	GO:0032781~positive regulation of ATPase activity	3	2	0.016297	TOR1AIP2, ZC3HAV1, TOR1AIP1	144	27	19708	15.2068	1	0.20149	0.190008
GOTERM_BP_DIRECT	GO:0010800~positive regulation of peptidyl-threonine phosphorylation	3	2	0.0211871	IGTP, IRGM2, IRGM1	144	31	19708	13.2446	1	0.255515	0.240955
GOTERM_BP_DIRECT	GO:0042742~defense response to bacterium	8	5.33333	0.0216011	PLAC8, RNF213, ZNFX1, H2-K1, IGTP, IRGM2, IRGM1, ISG15	144	382	19708	2.8662	1	0.255515	0.240955
GOTERM_BP_DIRECT	GO:0016078~tRNA catabolic process	2	1.33333	0.0216113	SLFN8, SLFN9	144	3	19708	91.2407	1	0.255515	0.240955
GOTERM_BP_DIRECT	GO:0002481~antigen processing and presentation of exogenous protein antigen via MHC class Ib, TAP-dependent	2	1.33333	0.0216113	TAP2, B2M	144	3	19708	91.2407	1	0.255515	0.240955
GOTERM_BP_DIRECT	GO:0032091~negative regulation of protein binding	4	2.66667	0.0218409	CDKN1A, BAX, MITD1, IFIT2	144	82	19708	6.67615	1	0.255515	0.240955
GOTERM_BP_DIRECT	GO:0010332~response to gamma radiation	3	2	0.0224936	PNP, BAX, PML	144	32	19708	12.8307	1	0.260351	0.245515
GOTERM_BP_DIRECT	GO:0048147~negative regulation of fibroblast proliferation	3	2	0.0252034	PARP10, BAX, TRP53INP1	144	34	19708	12.076	1	0.285639	0.269362
GOTERM_BP_DIRECT	GO:2000045~regulation of G1/S transition of mitotic cell cycle	3	2	0.0252034	CDKN1A, PSME1, PSME2	144	34	19708	12.076	1	0.285639	0.269362
GOTERM_BP_DIRECT	GO:0048661~positive regulation of smooth muscle cell proliferation	4	2.66667	0.0254703	NOTCH3, STAT1, NAMPT, THBS1	144	87	19708	6.29246	1	0.285688	0.269408
GOTERM_BP_DIRECT	GO:0050727~regulation of inflammatory response	4	2.66667	0.0262327	ZBP1, FABP4, CASP4, USP18	144	88	19708	6.22096	1	0.291237	0.274641
GOTERM_BP_DIRECT	GO:0006915~apoptotic process	10	6.66667	0.0280321	ZBP1, SP110, SHISA5, BAX, TNFRSF11B, XAF1, PML, PHLDA3, IFIT2, TRP53INP1	144	589	19708	2.32362	1	0.300367	0.28325
GOTERM_BP_DIRECT	GO:0010498~proteasomal protein catabolic process	3	2	0.0280389	PSMB8, PSMB10, PSMB9	144	36	19708	11.4051	1	0.300367	0.28325
GOTERM_BP_DIRECT	GO:0034418~urate biosynthetic process	2	1.33333	0.0287115	PNP, SPP1	144	4	19708	68.4306	1	0.300367	0.28325
GOTERM_BP_DIRECT	GO:1900245~positive regulation of MDA-5 signaling pathway	2	1.33333	0.0287115	DHX58, DDX60	144	4	19708	68.4306	1	0.300367	0.28325
GOTERM_BP_DIRECT	GO:0019884~antigen processing and presentation of exogenous antigen	2	1.33333	0.0287115	PSME1, PSME2	144	4	19708	68.4306	1	0.300367	0.28325
GOTERM_BP_DIRECT	GO:2001199~negative regulation of dendritic cell differentiation	2	1.33333	0.0287115	TMEM176B, TMEM176A	144	4	19708	68.4306	1	0.300367	0.28325
GOTERM_BP_DIRECT	GO:0042493~response to drug	7	4.66667	0.0310124	CDKN1A, STAT1, TSPO, APOD, TNFRSF11B, THBS1, B2M	144	324	19708	2.95688	1	0.321347	0.303035
GOTERM_BP_DIRECT	GO:1904646~cellular response to beta-amyloid	3	2	0.0325188	VCAM1, NAMPT, CASP4	144	39	19708	10.5278	1	0.330658	0.311816
GOTERM_BP_DIRECT	GO:0012501~programmed cell death	3	2	0.0325188	ZBP1, MLKL, CASP4	144	39	19708	10.5278	1	0.330658	0.311816
GOTERM_BP_DIRECT	GO:0070059~intrinsic apoptotic signaling pathway in response to endoplasmic reticulum stress	3	2	0.0340705	CASP4, BAX, PML	144	40	19708	10.2646	1	0.338326	0.319047
GOTERM_BP_DIRECT	GO:0045185~maintenance of protein location	2	1.33333	0.0357606	SP100, LGALS9	144	5	19708	54.7444	1	0.338326	0.319047
GOTERM_BP_DIRECT	GO:0006148~inosine catabolic process	2	1.33333	0.0357606	PNP, XDH	144	5	19708	54.7444	1	0.338326	0.319047
GOTERM_BP_DIRECT	GO:0090435~protein localization to nuclear envelope	2	1.33333	0.0357606	TOR1AIP2, TOR1AIP1	144	5	19708	54.7444	1	0.338326	0.319047
GOTERM_BP_DIRECT	GO:0032649~regulation of interferon-gamma production	2	1.33333	0.0357606	ISG15, CD47	144	5	19708	54.7444	1	0.338326	0.319047
GOTERM_BP_DIRECT	GO:0032020~ISG15-protein conjugation	2	1.33333	0.0357606	ISG15, UBE2L6	144	5	19708	54.7444	1	0.338326	0.319047
GOTERM_BP_DIRECT	GO:0006149~deoxyinosine catabolic process	2	1.33333	0.0357606	PNP, XDH	144	5	19708	54.7444	1	0.338326	0.319047
GOTERM_BP_DIRECT	GO:0060058~positive regulation of apoptotic process involved in mammary gland involution	2	1.33333	0.0357606	BAX, PML	144	5	19708	54.7444	1	0.338326	0.319047
GOTERM_BP_DIRECT	GO:0032689~negative regulation of interferon-gamma production	3	2	0.0372585	CD274, LGALS9, GAS6	144	42	19708	9.77579	1	0.349459	0.329545
GOTERM_BP_DIRECT	GO:0032733~positive regulation of interleukin-10 production	3	2	0.0388939	CD274, ISG15, LGALS9	144	43	19708	9.54845	1	0.360632	0.340082
GOTERM_BP_DIRECT	GO:0033138~positive regulation of peptidyl-serine phosphorylation	4	2.66667	0.0391188	IGTP, IRGM2, IRGM1, GAS6	144	103	19708	5.31499	1	0.360632	0.340082
GOTERM_BP_DIRECT	GO:0071479~cellular response to ionizing radiation	3	2	0.0405562	CDKN1A, IFI204, NAMPT	144	44	19708	9.33144	1	0.360632	0.340082
GOTERM_BP_DIRECT	GO:0070487~monocyte aggregation	2	1.33333	0.0427588	CD47, THBS1	144	6	19708	45.6204	1	0.360632	0.340082
GOTERM_BP_DIRECT	GO:0060760~positive regulation of response to cytokine stimulus	2	1.33333	0.0427588	IFIH1, DDX58	144	6	19708	45.6204	1	0.360632	0.340082
GOTERM_BP_DIRECT	GO:0060333~interferon-gamma-mediated signaling pathway	2	1.33333	0.0427588	STAT1, NMI	144	6	19708	45.6204	1	0.360632	0.340082
GOTERM_BP_DIRECT	GO:0006161~deoxyguanosine catabolic process	2	1.33333	0.0427588	PNP, XDH	144	6	19708	45.6204	1	0.360632	0.340082
GOTERM_BP_DIRECT	GO:0010757~negative regulation of plasminogen activation	2	1.33333	0.0427588	SERPINE2, THBS1	144	6	19708	45.6204	1	0.360632	0.340082
GOTERM_BP_DIRECT	GO:0032692~negative regulation of interleukin-1 production	2	1.33333	0.0427588	GAS6, PML	144	6	19708	45.6204	1	0.360632	0.340082
GOTERM_BP_DIRECT	GO:0032606~type I interferon production	2	1.33333	0.0427588	IRF7, IRF9	144	6	19708	45.6204	1	0.360632	0.340082
GOTERM_BP_DIRECT	GO:0075044~autophagy of host cells involved in interaction with symbiont	2	1.33333	0.0427588	IRGM2, IRGM1	144	6	19708	45.6204	1	0.360632	0.340082
GOTERM_BP_DIRECT	GO:0014012~peripheral nervous system axon regeneration	2	1.33333	0.0427588	TSPO, APOD	144	6	19708	45.6204	1	0.360632	0.340082
GOTERM_BP_DIRECT	GO:0006157~deoxyadenosine catabolic process	2	1.33333	0.0427588	PNP, XDH	144	6	19708	45.6204	1	0.360632	0.340082
GOTERM_BP_DIRECT	GO:0097191~extrinsic apoptotic signaling pathway	3	2	0.0439597	BAX, TLR3, PML	144	46	19708	8.92572	1	0.367909	0.346944
GOTERM_BP_DIRECT	GO:0006511~ubiquitin-dependent protein catabolic process	6	4	0.0447593	RNF213, DTX3L, TRIM25, UBE2L6, USP18, HERC6	144	266	19708	3.08709	1	0.371741	0.350558
GOTERM_BP_DIRECT	GO:0032755~positive regulation of interleukin-6 production	4	2.66667	0.0470831	IFIH1, DDX58, LGALS9, TLR3	144	111	19708	4.93193	1	0.388079	0.365964
GOTERM_BP_DIRECT	GO:0071902~positive regulation of protein serine/threonine kinase activity	3	2	0.0474654	IGTP, IRGM2, IRGM1	144	48	19708	8.55382	1	0.388288	0.366162
GOTERM_BP_DIRECT	GO:0046059~dAMP catabolic process	2	1.33333	0.0497066	PNP, XDH	144	7	19708	39.1032	1	0.398349	0.375649
GOTERM_BP_DIRECT	GO:0006154~adenosine catabolic process	2	1.33333	0.0497066	PNP, XDH	144	7	19708	39.1032	1	0.398349	0.375649
GOTERM_BP_DIRECT	GO:0043410~positive regulation of MAPK cascade	5	3.33333	0.0497936	TRIM12C, TRIM30A, TRIM30D, EIF2AK2, TRIM12A	144	190	19708	3.60161	1	0.398349	0.375649
GOTERM_BP_DIRECT	GO:0007568~aging	5	3.33333	0.0506161	VCAM1, NAMPT, TSPO, APOD, IFI27L2A	144	191	19708	3.58275	1	0.401973	0.379066
GOTERM_BP_DIRECT	GO:0043330~response to exogenous dsRNA	3	2	0.0510696	DDX58, STAT1, TLR3	144	50	19708	8.21167	1	0.402636	0.379691
GOTERM_BP_DIRECT	GO:0045893~positive regulation of transcription, DNA-templated	10	6.66667	0.051824	SP100, DTX3L, STAT1, IRF7, SPP1, PARP9, PML, TRIM56, TRP53INP1, RUNX1	144	661	19708	2.07052	1	0.405644	0.382528
GOTERM_BP_DIRECT	GO:0010468~regulation of gene expression	8	5.33333	0.0526592	TRIM12C, TRIM30A, TRIM30D, IRF7, TRIM26, TRIM12A, TAPBP, TRIM34A	144	464	19708	2.35967	1	0.409237	0.385917
GOTERM_BP_DIRECT	GO:0015833~peptide transport	2	1.33333	0.0566043	TAP2, TAP1	144	8	19708	34.2153	1	0.433701	0.408986
GOTERM_BP_DIRECT	GO:0006204~IMP catabolic process	2	1.33333	0.0566043	PNP, XDH	144	8	19708	34.2153	1	0.433701	0.408986
GOTERM_BP_DIRECT	GO:0032722~positive regulation of chemokine production	3	2	0.0585595	EIF2AK2, LGALS9, TLR3	144	54	19708	7.6034	1	0.445544	0.420154
GOTERM_BP_DIRECT	GO:0051289~protein homotetramerization	3	2	0.0624384	GBP5, SAMHD1, B2M	144	56	19708	7.33185	1	0.457193	0.43114
GOTERM_BP_DIRECT	GO:0001937~negative regulation of endothelial cell proliferation	3	2	0.0624384	STAT1, THBS1, XDH	144	56	19708	7.33185	1	0.457193	0.43114
GOTERM_BP_DIRECT	GO:0010629~negative regulation of gene expression	7	4.66667	0.06321	PARP10, CDKN1A, LGALS9, PARP9, PARP14, XDH, TRP53INP1	144	387	19708	2.47552	1	0.457193	0.43114
GOTERM_BP_DIRECT	GO:0046038~GMP catabolic process	2	1.33333	0.0634523	PNP, XDH	144	9	19708	30.4136	1	0.457193	0.43114
GOTERM_BP_DIRECT	GO:0035234~ectopic germ cell programmed cell death	2	1.33333	0.0634523	CASP4, BAX	144	9	19708	30.4136	1	0.457193	0.43114
GOTERM_BP_DIRECT	GO:0019941~modification-dependent protein catabolic process	2	1.33333	0.0634523	ISG15, UBE2L6	144	9	19708	30.4136	1	0.457193	0.43114
GOTERM_BP_DIRECT	GO:2000562~negative regulation of CD4-positive, alpha-beta T cell proliferation	2	1.33333	0.0634523	CD274, LGALS9	144	9	19708	30.4136	1	0.457193	0.43114
GOTERM_BP_DIRECT	GO:0097527~necroptotic signaling pathway	2	1.33333	0.0634523	MLKL, TLR3	144	9	19708	30.4136	1	0.457193	0.43114
GOTERM_BP_DIRECT	GO:0008630~intrinsic apoptotic signaling pathway in response to DNA damage	3	2	0.0644099	PNP, BAX, PML	144	57	19708	7.20322	1	0.461039	0.434767
GOTERM_BP_DIRECT	GO:0031648~protein destabilization	3	2	0.0684148	IGTP, IRGM2, IRGM1	144	59	19708	6.95904	1	0.486505	0.458782
GOTERM_BP_DIRECT	GO:0002544~chronic inflammatory response	2	1.33333	0.070251	VCAM1, THBS1	144	10	19708	27.3722	1	0.489955	0.462035
GOTERM_BP_DIRECT	GO:0006196~AMP catabolic process	2	1.33333	0.070251	PNP, XDH	144	10	19708	27.3722	1	0.489955	0.462035
GOTERM_BP_DIRECT	GO:0046055~dGMP catabolic process	2	1.33333	0.070251	PNP, XDH	144	10	19708	27.3722	1	0.489955	0.462035
GOTERM_BP_DIRECT	GO:0002237~response to molecule of bacterial origin	2	1.33333	0.0837016	TAP2, B2M	144	12	19708	22.8102	1	0.569171	0.536736
GOTERM_BP_DIRECT	GO:0000255~allantoin metabolic process	2	1.33333	0.0837016	PNP, XDH	144	12	19708	22.8102	1	0.569171	0.536736
GOTERM_BP_DIRECT	GO:0070213~protein auto-ADP-ribosylation	2	1.33333	0.0837016	PARP10, PARP12	144	12	19708	22.8102	1	0.569171	0.536736
GOTERM_BP_DIRECT	GO:0060700~regulation of ribonuclease activity	2	1.33333	0.0837016	OASL1, OASL2	144	12	19708	22.8102	1	0.569171	0.536736
GOTERM_BP_DIRECT	GO:0071356~cellular response to tumor necrosis factor	4	2.66667	0.0901774	VCAM1, FABP4, THBS1, GBP3	144	146	19708	3.74962	1	0.601618	0.567334
GOTERM_BP_DIRECT	GO:0010950~positive regulation of endopeptidase activity	2	1.33333	0.0903542	PSME1, PSME2	144	13	19708	21.0556	1	0.601618	0.567334
GOTERM_BP_DIRECT	GO:0006977~DNA damage response, signal transduction by p53 class mediator resulting in cell cycle arrest	2	1.33333	0.0903542	CDKN1A, PML	144	13	19708	21.0556	1	0.601618	0.567334
GOTERM_BP_DIRECT	GO:0048146~positive regulation of fibroblast proliferation	3	2	0.0917909	CDKN1A, GAS6, PML	144	70	19708	5.86548	1	0.601618	0.567334
GOTERM_BP_DIRECT	GO:0048839~inner ear development	3	2	0.0917909	H2-T23, IFI204, H2-K1	144	70	19708	5.86548	1	0.601618	0.567334
GOTERM_BP_DIRECT	GO:0032720~negative regulation of tumor necrosis factor production	3	2	0.0917909	TRIM30A, TSPO, GAS6	144	70	19708	5.86548	1	0.601618	0.567334
GOTERM_BP_DIRECT	GO:0051603~proteolysis involved in cellular protein catabolic process	3	2	0.0962624	PSMB8, PSMB10, PSMB9	144	72	19708	5.70255	1	0.620537	0.585175
GOTERM_BP_DIRECT	GO:0032480~negative regulation of type I interferon production	2	1.33333	0.0969589	DHX58, NMI	144	14	19708	19.5516	1	0.620537	0.585175
GOTERM_BP_DIRECT	GO:0033280~response to vitamin D	2	1.33333	0.0969589	SPP1, TRIM25	144	14	19708	19.5516	1	0.620537	0.585175
GOTERM_BP_DIRECT	GO:0046685~response to arsenic-containing substance	2	1.33333	0.0969589	CDKN1A, TNFRSF11B	144	14	19708	19.5516	1	0.620537	0.585175
GOTERM_BP_DIRECT	GO:0007584~response to nutrient	3	2	0.0985212	VCAM1, STAT1, TNFRSF11B	144	73	19708	5.62443	1	0.626848	0.591127
