# Supplementary material for: Endothelial YAP/TAZ activation promotes atherosclerosis in a mouse model of Hutchinson-Gilford progeria syndrome
Source: J Clin Invest. 2024 Oct 1;134(22):e173448. doi: 10.1172/JCI173448 (PMC11563688; doi:10.1172/JCI173448)
Supplement: Supplemental table 6 [file jci-134-173448-s025.xlsx]

## Sheet: FV0
cluster	gene	avg_log2FC	abs_log2FC	p_val_adj	exp_HGPS	exp_WT	pct_HGPS	pct_WT	n_HGPS	n_WT	GeneCardLink	ensembl_gene_id	ensemblLink
FV0	MT1	1.16581	1.16581	3.03768e-160	9.28527	3.58429	0.831	0.674	3283	5845	http://www.genecards.org/cgi-bin/carddisp.pl?gene=MT1	ENSMUSG00000031765	http://mar2016.archive.ensembl.org/Mus_musculus/Gene/Summary?db=core;g=ENSMUSG00000031765
FV0	RBM3	1.0345	1.0345	0	5.37526	2.1123	0.891	0.672	3283	5845	http://www.genecards.org/cgi-bin/carddisp.pl?gene=RBM3	ENSMUSG00000031167	http://mar2016.archive.ensembl.org/Mus_musculus/Gene/Summary?db=core;g=ENSMUSG00000031167
FV0	RGS5	1.02591	1.02591	8.03272e-142	1.48626	0.221001	0.268	0.075	3283	5845	http://www.genecards.org/cgi-bin/carddisp.pl?gene=RGS5	ENSMUSG00000026678	http://mar2016.archive.ensembl.org/Mus_musculus/Gene/Summary?db=core;g=ENSMUSG00000026678
FV0	TAGLN	0.858682	0.858682	5.58707e-108	4.48336	2.02383	0.7	0.489	3283	5845	http://www.genecards.org/cgi-bin/carddisp.pl?gene=TAGLN	ENSMUSG00000032085	http://mar2016.archive.ensembl.org/Mus_musculus/Gene/Summary?db=core;g=ENSMUSG00000032085
FV0	CDKN1A	0.856491	0.856491	3.35175e-122	2.65692	1.0197	0.474	0.256	3283	5845	http://www.genecards.org/cgi-bin/carddisp.pl?gene=CDKN1A	ENSMUSG00000023067	http://mar2016.archive.ensembl.org/Mus_musculus/Gene/Summary?db=core;g=ENSMUSG00000023067
FV0	NOV	0.855718	0.855718	5.7283e-68	2.77929	1.0884	0.426	0.269	3283	5845	http://www.genecards.org/cgi-bin/carddisp.pl?gene=NOV	ENSMUSG00000037362	http://mar2016.archive.ensembl.org/Mus_musculus/Gene/Summary?db=core;g=ENSMUSG00000037362
FV0	FMO3	0.854702	0.854702	5.39838e-81	1.56395	0.417814	0.233	0.087	3283	5845	http://www.genecards.org/cgi-bin/carddisp.pl?gene=FMO3	ENSMUSG00000026691	http://mar2016.archive.ensembl.org/Mus_musculus/Gene/Summary?db=core;g=ENSMUSG00000026691
FV0	SLC6A6	0.75895	0.75895	2.4317e-120	4.89497	2.48349	0.736	0.535	3283	5845	http://www.genecards.org/cgi-bin/carddisp.pl?gene=SLC6A6	ENSMUSG00000030096	http://mar2016.archive.ensembl.org/Mus_musculus/Gene/Summary?db=core;g=ENSMUSG00000030096
FV0	DBP	0.699639	0.699639	8.54321e-151	1.81363	0.732426	0.507	0.238	3283	5845	http://www.genecards.org/cgi-bin/carddisp.pl?gene=DBP	ENSMUSG00000059824	http://mar2016.archive.ensembl.org/Mus_musculus/Gene/Summary?db=core;g=ENSMUSG00000059824
FV0	GPX3	0.694442	0.694442	2.66454e-75	1.88196	0.7809	0.393	0.217	3283	5845	http://www.genecards.org/cgi-bin/carddisp.pl?gene=GPX3	ENSMUSG00000018339	http://mar2016.archive.ensembl.org/Mus_musculus/Gene/Summary?db=core;g=ENSMUSG00000018339
FV0	CLEC2D	0.693054	0.693054	1.99088e-153	1.27016	0.40419	0.437	0.194	3283	5845	http://www.genecards.org/cgi-bin/carddisp.pl?gene=CLEC2D	ENSMUSG00000030157	http://mar2016.archive.ensembl.org/Mus_musculus/Gene/Summary?db=core;g=ENSMUSG00000030157
FV0	ID1	0.661636	0.661636	2.66193e-102	1.52068	0.593476	0.438	0.233	3283	5845	http://www.genecards.org/cgi-bin/carddisp.pl?gene=ID1	ENSMUSG00000042745	http://mar2016.archive.ensembl.org/Mus_musculus/Gene/Summary?db=core;g=ENSMUSG00000042745
FV0	RPS19	0.661546	0.661546	1.39662e-221	14.9059	9.05571	0.946	0.88	3283	5845	http://www.genecards.org/cgi-bin/carddisp.pl?gene=RPS19	ENSMUSG00000040952	http://mar2016.archive.ensembl.org/Mus_musculus/Gene/Summary?db=core;g=ENSMUSG00000040952
FV0	MT2	0.65997	0.65997	5.2219e-65	1.71693	0.71952	0.417	0.268	3283	5845	http://www.genecards.org/cgi-bin/carddisp.pl?gene=MT2	ENSMUSG00000031762	http://mar2016.archive.ensembl.org/Mus_musculus/Gene/Summary?db=core;g=ENSMUSG00000031762
FV0	ACTA2	0.657039	0.657039	5.59919e-99	6.66609	3.86167	0.872	0.749	3283	5845	http://www.genecards.org/cgi-bin/carddisp.pl?gene=ACTA2	ENSMUSG00000035783	http://mar2016.archive.ensembl.org/Mus_musculus/Gene/Summary?db=core;g=ENSMUSG00000035783
FV0	C3	0.643675	0.643675	8.38402e-80	5.19796	2.9672	0.569	0.359	3283	5845	http://www.genecards.org/cgi-bin/carddisp.pl?gene=C3	ENSMUSG00000024164	http://mar2016.archive.ensembl.org/Mus_musculus/Gene/Summary?db=core;g=ENSMUSG00000024164
FV0	TRP53INP1	0.641939	0.641939	8.86923e-120	1.29774	0.472512	0.447	0.237	3283	5845	http://www.genecards.org/cgi-bin/carddisp.pl?gene=TRP53INP1	ENSMUSG00000028211	http://mar2016.archive.ensembl.org/Mus_musculus/Gene/Summary?db=core;g=ENSMUSG00000028211
FV0	FBLN2	0.633691	0.633691	6.96078e-84	2.78872	1.44193	0.606	0.417	3283	5845	http://www.genecards.org/cgi-bin/carddisp.pl?gene=FBLN2	ENSMUSG00000064080	http://mar2016.archive.ensembl.org/Mus_musculus/Gene/Summary?db=core;g=ENSMUSG00000064080
FV0	CD200	0.60445	0.60445	1.9145e-130	10.3134	6.44109	0.926	0.835	3283	5845	http://www.genecards.org/cgi-bin/carddisp.pl?gene=CD200	ENSMUSG00000022661	http://mar2016.archive.ensembl.org/Mus_musculus/Gene/Summary?db=core;g=ENSMUSG00000022661
FV0	FST	0.592564	0.592564	1.44871e-75	2.41586	1.26528	0.5	0.301	3283	5845	http://www.genecards.org/cgi-bin/carddisp.pl?gene=FST	ENSMUSG00000021765	http://mar2016.archive.ensembl.org/Mus_musculus/Gene/Summary?db=core;g=ENSMUSG00000021765
FV0	APOE	0.576385	0.576385	1.41443e-108	28.8434	19.0143	0.966	0.889	3283	5845	http://www.genecards.org/cgi-bin/carddisp.pl?gene=APOE	ENSMUSG00000002985	http://mar2016.archive.ensembl.org/Mus_musculus/Gene/Summary?db=core;g=ENSMUSG00000002985
FV0	RPS27L	0.571079	0.571079	4.41499e-116	5.28643	3.23148	0.863	0.774	3283	5845	http://www.genecards.org/cgi-bin/carddisp.pl?gene=RPS27L	ENSMUSG00000036781	http://mar2016.archive.ensembl.org/Mus_musculus/Gene/Summary?db=core;g=ENSMUSG00000036781
FV0	STEAP4	0.568561	0.568561	3.14459e-85	1.89972	0.955248	0.545	0.353	3283	5845	http://www.genecards.org/cgi-bin/carddisp.pl?gene=STEAP4	ENSMUSG00000012428	http://mar2016.archive.ensembl.org/Mus_musculus/Gene/Summary?db=core;g=ENSMUSG00000012428
FV0	GAS6	0.567975	0.567975	5.44209e-111	14.5047	9.4589	0.947	0.869	3283	5845	http://www.genecards.org/cgi-bin/carddisp.pl?gene=GAS6	ENSMUSG00000031451	http://mar2016.archive.ensembl.org/Mus_musculus/Gene/Summary?db=core;g=ENSMUSG00000031451
FV0	IGFBP4	0.566008	0.566008	2.911e-122	30.4044	20.2132	0.981	0.954	3283	5845	http://www.genecards.org/cgi-bin/carddisp.pl?gene=IGFBP4	ENSMUSG00000017493	http://mar2016.archive.ensembl.org/Mus_musculus/Gene/Summary?db=core;g=ENSMUSG00000017493
FV0	FMO2	0.545431	0.545431	1.54395e-62	21.8675	14.6685	0.966	0.93	3283	5845	http://www.genecards.org/cgi-bin/carddisp.pl?gene=FMO2	ENSMUSG00000040170	http://mar2016.archive.ensembl.org/Mus_musculus/Gene/Summary?db=core;g=ENSMUSG00000040170
FV0	MEG3	0.544842	0.544842	2.58411e-98	13.7522	9.11217	0.937	0.843	3283	5845	http://www.genecards.org/cgi-bin/carddisp.pl?gene=MEG3	ENSMUSG00000021268	http://mar2016.archive.ensembl.org/Mus_musculus/Gene/Summary?db=core;g=ENSMUSG00000021268
FV0	TMEM176B	0.536568	0.536568	3.74639e-113	2.89356	1.68426	0.666	0.421	3283	5845	http://www.genecards.org/cgi-bin/carddisp.pl?gene=TMEM176B	ENSMUSG00000029810	http://mar2016.archive.ensembl.org/Mus_musculus/Gene/Summary?db=core;g=ENSMUSG00000029810
FV0	COX6B2	0.528645	0.528645	5.94852e-93	0.713343	0.187699	0.252	0.094	3283	5845	http://www.genecards.org/cgi-bin/carddisp.pl?gene=COX6B2	ENSMUSG00000051811	http://mar2016.archive.ensembl.org/Mus_musculus/Gene/Summary?db=core;g=ENSMUSG00000051811
FV0	S100A4	0.525799	0.525799	3.22399e-59	2.53518	1.45544	0.546	0.375	3283	5845	http://www.genecards.org/cgi-bin/carddisp.pl?gene=S100A4	ENSMUSG00000001020	http://mar2016.archive.ensembl.org/Mus_musculus/Gene/Summary?db=core;g=ENSMUSG00000001020
FV0	CIRBP	0.522874	0.522874	3.48799e-123	1.43345	0.693643	0.565	0.327	3283	5845	http://www.genecards.org/cgi-bin/carddisp.pl?gene=CIRBP	ENSMUSG00000045193	http://mar2016.archive.ensembl.org/Mus_musculus/Gene/Summary?db=core;g=ENSMUSG00000045193
FV0	TSPAN4	0.52214	0.52214	6.63424e-107	1.58886	0.802722	0.582	0.377	3283	5845	http://www.genecards.org/cgi-bin/carddisp.pl?gene=TSPAN4	ENSMUSG00000025511	http://mar2016.archive.ensembl.org/Mus_musculus/Gene/Summary?db=core;g=ENSMUSG00000025511
FV0	G0S2	0.516747	0.516747	1.43391e-46	4.7872	3.04494	0.745	0.637	3283	5845	http://www.genecards.org/cgi-bin/carddisp.pl?gene=G0S2	ENSMUSG00000009633	http://mar2016.archive.ensembl.org/Mus_musculus/Gene/Summary?db=core;g=ENSMUSG00000009633
FV0	IFI27L2A	0.510636	0.510636	3.64587e-80	0.889818	0.326488	0.242	0.088	3283	5845	http://www.genecards.org/cgi-bin/carddisp.pl?gene=IFI27L2A	ENSMUSG00000079017	http://mar2016.archive.ensembl.org/Mus_musculus/Gene/Summary?db=core;g=ENSMUSG00000079017
FV0	SOD3	0.507887	0.507887	1.6901e-123	8.26786	5.51763	0.925	0.834	3283	5845	http://www.genecards.org/cgi-bin/carddisp.pl?gene=SOD3	ENSMUSG00000072941	http://mar2016.archive.ensembl.org/Mus_musculus/Gene/Summary?db=core;g=ENSMUSG00000072941
FV0	BAX	0.50498	0.50498	3.38458e-86	1.91485	1.05401	0.604	0.455	3283	5845	http://www.genecards.org/cgi-bin/carddisp.pl?gene=BAX	ENSMUSG00000003873	http://mar2016.archive.ensembl.org/Mus_musculus/Gene/Summary?db=core;g=ENSMUSG00000003873
FV0	GLUL	0.501701	0.501701	8.02865e-56	3.75213	2.35631	0.719	0.589	3283	5845	http://www.genecards.org/cgi-bin/carddisp.pl?gene=GLUL	ENSMUSG00000026473	http://mar2016.archive.ensembl.org/Mus_musculus/Gene/Summary?db=core;g=ENSMUSG00000026473
FV0	FN1	0.494931	0.494931	3.78871e-87	1.80582	0.990995	0.502	0.29	3283	5845	http://www.genecards.org/cgi-bin/carddisp.pl?gene=FN1	ENSMUSG00000026193	http://mar2016.archive.ensembl.org/Mus_musculus/Gene/Summary?db=core;g=ENSMUSG00000026193
FV0	TNFSF13B	0.491358	0.491358	5.4866e-78	1.54632	0.811339	0.509	0.318	3283	5845	http://www.genecards.org/cgi-bin/carddisp.pl?gene=TNFSF13B	ENSMUSG00000031497	http://mar2016.archive.ensembl.org/Mus_musculus/Gene/Summary?db=core;g=ENSMUSG00000031497
FV0	SFRP4	0.477372	0.477372	4.98332e-51	5.56398	3.71481	0.65	0.487	3283	5845	http://www.genecards.org/cgi-bin/carddisp.pl?gene=SFRP4	ENSMUSG00000021319	http://mar2016.archive.ensembl.org/Mus_musculus/Gene/Summary?db=core;g=ENSMUSG00000021319
FV0	H2AFJ	0.476694	0.476694	1.57758e-90	1.69159	0.934238	0.602	0.415	3283	5845	http://www.genecards.org/cgi-bin/carddisp.pl?gene=H2AFJ	ENSMUSG00000060032	http://mar2016.archive.ensembl.org/Mus_musculus/Gene/Summary?db=core;g=ENSMUSG00000060032
FV0	VCAM1	0.47663	0.47663	7.8085e-58	2.14174	1.25783	0.612	0.477	3283	5845	http://www.genecards.org/cgi-bin/carddisp.pl?gene=VCAM1	ENSMUSG00000027962	http://mar2016.archive.ensembl.org/Mus_musculus/Gene/Summary?db=core;g=ENSMUSG00000027962
FV0	SERPINA3N	0.470483	0.470483	5.33881e-55	1.17838	0.572185	0.376	0.224	3283	5845	http://www.genecards.org/cgi-bin/carddisp.pl?gene=SERPINA3N	ENSMUSG00000021091	http://mar2016.archive.ensembl.org/Mus_musculus/Gene/Summary?db=core;g=ENSMUSG00000021091
FV0	XIST	0.465311	0.465311	8.83722e-48	7.92011	5.46097	0.659	0.506	3283	5845	http://www.genecards.org/cgi-bin/carddisp.pl?gene=XIST	ENSMUSG00000086503	http://mar2016.archive.ensembl.org/Mus_musculus/Gene/Summary?db=core;g=ENSMUSG00000086503
FV0	INMT	0.4651	0.4651	1.56281e-07	5.18727	3.48218	0.532	0.496	3283	5845	http://www.genecards.org/cgi-bin/carddisp.pl?gene=INMT	ENSMUSG00000003477	http://mar2016.archive.ensembl.org/Mus_musculus/Gene/Summary?db=core;g=ENSMUSG00000003477
FV0	SLC43A3	0.454529	0.454529	2.83511e-55	4.2759	2.85008	0.769	0.648	3283	5845	http://www.genecards.org/cgi-bin/carddisp.pl?gene=SLC43A3	ENSMUSG00000027074	http://mar2016.archive.ensembl.org/Mus_musculus/Gene/Summary?db=core;g=ENSMUSG00000027074
FV0	NFKBIA	0.452894	0.452894	3.67934e-67	2.26081	1.38227	0.664	0.507	3283	5845	http://www.genecards.org/cgi-bin/carddisp.pl?gene=NFKBIA	ENSMUSG00000021025	http://mar2016.archive.ensembl.org/Mus_musculus/Gene/Summary?db=core;g=ENSMUSG00000021025
FV0	FRZB	0.449646	0.449646	3.82324e-48	1.00363	0.467105	0.302	0.173	3283	5845	http://www.genecards.org/cgi-bin/carddisp.pl?gene=FRZB	ENSMUSG00000027004	http://mar2016.archive.ensembl.org/Mus_musculus/Gene/Summary?db=core;g=ENSMUSG00000027004
FV0	2810474O19RIK	0.443216	0.443216	2.84288e-34	2.21676	1.36591	0.578	0.467	3283	5845	http://www.genecards.org/cgi-bin/carddisp.pl?gene=2810474O19RIK	ENSMUSG00000032712	http://mar2016.archive.ensembl.org/Mus_musculus/Gene/Summary?db=core;g=ENSMUSG00000032712
FV0	H3F3B	0.438898	0.438898	1.66253e-135	12.4003	8.88537	0.972	0.924	3283	5845	http://www.genecards.org/cgi-bin/carddisp.pl?gene=H3F3B	ENSMUSG00000016559	http://mar2016.archive.ensembl.org/Mus_musculus/Gene/Summary?db=core;g=ENSMUSG00000016559
FV0	DCXR	0.437554	0.437554	7.0337e-99	0.557477	0.150019	0.249	0.09	3283	5845	http://www.genecards.org/cgi-bin/carddisp.pl?gene=DCXR	ENSMUSG00000039450	http://mar2016.archive.ensembl.org/Mus_musculus/Gene/Summary?db=core;g=ENSMUSG00000039450
FV0	CP	0.436176	0.436176	1.03852e-71	5.84349	4.05796	0.814	0.655	3283	5845	http://www.genecards.org/cgi-bin/carddisp.pl?gene=CP	ENSMUSG00000003617	http://mar2016.archive.ensembl.org/Mus_musculus/Gene/Summary?db=core;g=ENSMUSG00000003617
FV0	IFITM3	0.433506	0.433506	2.42296e-125	21.4708	15.6387	0.977	0.957	3283	5845	http://www.genecards.org/cgi-bin/carddisp.pl?gene=IFITM3	ENSMUSG00000025492	http://mar2016.archive.ensembl.org/Mus_musculus/Gene/Summary?db=core;g=ENSMUSG00000025492
FV0	TMEM176A	0.432016	0.432016	2.79934e-68	1.88035	1.13499	0.526	0.333	3283	5845	http://www.genecards.org/cgi-bin/carddisp.pl?gene=TMEM176A	ENSMUSG00000023367	http://mar2016.archive.ensembl.org/Mus_musculus/Gene/Summary?db=core;g=ENSMUSG00000023367
FV0	POR	0.430354	0.430354	3.42461e-65	1.5325	0.879319	0.557	0.408	3283	5845	http://www.genecards.org/cgi-bin/carddisp.pl?gene=POR	ENSMUSG00000005514	http://mar2016.archive.ensembl.org/Mus_musculus/Gene/Summary?db=core;g=ENSMUSG00000005514
FV0	TSC22D3	0.42828	0.42828	3.40186e-37	2.45716	1.56918	0.586	0.473	3283	5845	http://www.genecards.org/cgi-bin/carddisp.pl?gene=TSC22D3	ENSMUSG00000031431	http://mar2016.archive.ensembl.org/Mus_musculus/Gene/Summary?db=core;g=ENSMUSG00000031431
FV0	CCBE1	0.42374	0.42374	1.63806e-52	0.866315	0.391318	0.296	0.161	3283	5845	http://www.genecards.org/cgi-bin/carddisp.pl?gene=CCBE1	ENSMUSG00000046318	http://mar2016.archive.ensembl.org/Mus_musculus/Gene/Summary?db=core;g=ENSMUSG00000046318
FV0	GDF10	0.421523	0.421523	2.76322e-13	9.40233	6.76675	0.646	0.588	3283	5845	http://www.genecards.org/cgi-bin/carddisp.pl?gene=GDF10	ENSMUSG00000021943	http://mar2016.archive.ensembl.org/Mus_musculus/Gene/Summary?db=core;g=ENSMUSG00000021943
FV0	GM10600	0.420644	0.420644	4.63561e-52	1.26768	0.694163	0.46	0.32	3283	5845	http://www.genecards.org/cgi-bin/carddisp.pl?gene=GM10600	ENSMUSG00000083929	http://mar2016.archive.ensembl.org/Mus_musculus/Gene/Summary?db=core;g=ENSMUSG00000083929
FV0	PHLDA3	0.420113	0.420113	1.9201e-56	2.35208	1.50523	0.659	0.543	3283	5845	http://www.genecards.org/cgi-bin/carddisp.pl?gene=PHLDA3	ENSMUSG00000041801	http://mar2016.archive.ensembl.org/Mus_musculus/Gene/Summary?db=core;g=ENSMUSG00000041801
FV0	LGALS3BP	0.418482	0.418482	8.48207e-76	0.953448	0.461592	0.426	0.252	3283	5845	http://www.genecards.org/cgi-bin/carddisp.pl?gene=LGALS3BP	ENSMUSG00000033880	http://mar2016.archive.ensembl.org/Mus_musculus/Gene/Summary?db=core;g=ENSMUSG00000033880
FV0	RPL36	0.410212	0.410212	4.71038e-136	11.0021	8.03174	0.959	0.911	3283	5845	http://www.genecards.org/cgi-bin/carddisp.pl?gene=RPL36	ENSMUSG00000057863	http://mar2016.archive.ensembl.org/Mus_musculus/Gene/Summary?db=core;g=ENSMUSG00000057863
FV0	TMEFF2	0.402295	0.402295	8.26916e-54	0.989589	0.50543	0.389	0.252	3283	5845	http://www.genecards.org/cgi-bin/carddisp.pl?gene=TMEFF2	ENSMUSG00000026109	http://mar2016.archive.ensembl.org/Mus_musculus/Gene/Summary?db=core;g=ENSMUSG00000026109
FV0	FABP4	0.399986	0.399986	4.7077e-45	0.636289	0.240088	0.173	0.07	3283	5845	http://www.genecards.org/cgi-bin/carddisp.pl?gene=FABP4	ENSMUSG00000062515	http://mar2016.archive.ensembl.org/Mus_musculus/Gene/Summary?db=core;g=ENSMUSG00000062515
FV0	SLIT3	0.398257	0.398257	6.21146e-48	1.58323	0.960093	0.537	0.396	3283	5845	http://www.genecards.org/cgi-bin/carddisp.pl?gene=SLIT3	ENSMUSG00000056427	http://mar2016.archive.ensembl.org/Mus_musculus/Gene/Summary?db=core;g=ENSMUSG00000056427
FV0	TEF	0.396981	0.396981	8.97446e-60	1.10519	0.598779	0.458	0.294	3283	5845	http://www.genecards.org/cgi-bin/carddisp.pl?gene=TEF	ENSMUSG00000022389	http://mar2016.archive.ensembl.org/Mus_musculus/Gene/Summary?db=core;g=ENSMUSG00000022389
FV0	SULF2	0.394214	0.394214	1.52502e-54	0.996306	0.518996	0.382	0.232	3283	5845	http://www.genecards.org/cgi-bin/carddisp.pl?gene=SULF2	ENSMUSG00000006800	http://mar2016.archive.ensembl.org/Mus_musculus/Gene/Summary?db=core;g=ENSMUSG00000006800
FV0	CYP1B1	0.388247	0.388247	3.10887e-59	3.39887	2.36099	0.781	0.64	3283	5845	http://www.genecards.org/cgi-bin/carddisp.pl?gene=CYP1B1	ENSMUSG00000024087	http://mar2016.archive.ensembl.org/Mus_musculus/Gene/Summary?db=core;g=ENSMUSG00000024087
FV0	IGFBP7	0.387784	0.387784	2.61574e-61	43.1851	32.7708	0.995	0.985	3283	5845	http://www.genecards.org/cgi-bin/carddisp.pl?gene=IGFBP7	ENSMUSG00000036256	http://mar2016.archive.ensembl.org/Mus_musculus/Gene/Summary?db=core;g=ENSMUSG00000036256
FV0	ADAMTS1	0.381866	0.381866	1.20791e-29	2.6748	1.82021	0.621	0.522	3283	5845	http://www.genecards.org/cgi-bin/carddisp.pl?gene=ADAMTS1	ENSMUSG00000022893	http://mar2016.archive.ensembl.org/Mus_musculus/Gene/Summary?db=core;g=ENSMUSG00000022893
FV0	RPL21	0.378661	0.378661	2.01108e-99	19.9294	15.0979	0.975	0.936	3283	5845	http://www.genecards.org/cgi-bin/carddisp.pl?gene=RPL21	ENSMUSG00000041453	http://mar2016.archive.ensembl.org/Mus_musculus/Gene/Summary?db=core;g=ENSMUSG00000041453
FV0	HIST1H1C	0.375273	0.375273	3.62354e-48	0.718806	0.32513	0.305	0.175	3283	5845	http://www.genecards.org/cgi-bin/carddisp.pl?gene=HIST1H1C	ENSMUSG00000036181	http://mar2016.archive.ensembl.org/Mus_musculus/Gene/Summary?db=core;g=ENSMUSG00000036181
FV0	ZBTB16	0.375092	0.375092	1.07277e-55	0.726261	0.331044	0.317	0.186	3283	5845	http://www.genecards.org/cgi-bin/carddisp.pl?gene=ZBTB16	ENSMUSG00000066687	http://mar2016.archive.ensembl.org/Mus_musculus/Gene/Summary?db=core;g=ENSMUSG00000066687
FV0	DPEP1	0.372658	0.372658	2.89173e-29	4.44333	3.2042	0.653	0.535	3283	5845	http://www.genecards.org/cgi-bin/carddisp.pl?gene=DPEP1	ENSMUSG00000019278	http://mar2016.archive.ensembl.org/Mus_musculus/Gene/Summary?db=core;g=ENSMUSG00000019278
FV0	ADH1	0.366847	0.366847	1.53026e-50	0.73648	0.346598	0.304	0.174	3283	5845	http://www.genecards.org/cgi-bin/carddisp.pl?gene=ADH1	ENSMUSG00000074207	http://mar2016.archive.ensembl.org/Mus_musculus/Gene/Summary?db=core;g=ENSMUSG00000074207
FV0	AK1	0.361403	0.361403	1.49385e-61	0.799949	0.401093	0.391	0.241	3283	5845	http://www.genecards.org/cgi-bin/carddisp.pl?gene=AK1	ENSMUSG00000026817	http://mar2016.archive.ensembl.org/Mus_musculus/Gene/Summary?db=core;g=ENSMUSG00000026817
FV0	KCNJ8	0.359987	0.359987	4.24429e-38	1.93593	1.28759	0.594	0.474	3283	5845	http://www.genecards.org/cgi-bin/carddisp.pl?gene=KCNJ8	ENSMUSG00000030247	http://mar2016.archive.ensembl.org/Mus_musculus/Gene/Summary?db=core;g=ENSMUSG00000030247
FV0	ABHD11OS	0.359759	0.359759	3.44281e-72	0.523952	0.187608	0.258	0.112	3283	5845	http://www.genecards.org/cgi-bin/carddisp.pl?gene=ABHD11OS	ENSMUSG00000085042	http://mar2016.archive.ensembl.org/Mus_musculus/Gene/Summary?db=core;g=ENSMUSG00000085042
FV0	ID4	0.358784	0.358784	2.01542e-76	0.468117	0.144869	0.228	0.088	3283	5845	http://www.genecards.org/cgi-bin/carddisp.pl?gene=ID4	ENSMUSG00000021379	http://mar2016.archive.ensembl.org/Mus_musculus/Gene/Summary?db=core;g=ENSMUSG00000021379
FV0	SUMO3	0.358345	0.358345	5.14476e-62	1.51007	0.958006	0.605	0.44	3283	5845	http://www.genecards.org/cgi-bin/carddisp.pl?gene=SUMO3	ENSMUSG00000020265	http://mar2016.archive.ensembl.org/Mus_musculus/Gene/Summary?db=core;g=ENSMUSG00000020265
FV0	BGN	0.357402	0.357402	1.73326e-112	52.48	40.7448	0.994	0.991	3283	5845	http://www.genecards.org/cgi-bin/carddisp.pl?gene=BGN	ENSMUSG00000031375	http://mar2016.archive.ensembl.org/Mus_musculus/Gene/Summary?db=core;g=ENSMUSG00000031375
FV0	CTSD	0.357176	0.357176	1.04392e-45	7.62445	5.73303	0.928	0.863	3283	5845	http://www.genecards.org/cgi-bin/carddisp.pl?gene=CTSD	ENSMUSG00000007891	http://mar2016.archive.ensembl.org/Mus_musculus/Gene/Summary?db=core;g=ENSMUSG00000007891
FV0	FTL1	0.353925	0.353925	2.96914e-71	13.7351	10.5295	0.958	0.909	3283	5845	http://www.genecards.org/cgi-bin/carddisp.pl?gene=FTL1	ENSMUSG00000050708	http://mar2016.archive.ensembl.org/Mus_musculus/Gene/Summary?db=core;g=ENSMUSG00000050708
FV0	PER3	0.348023	0.348023	1.76791e-48	0.799318	0.413652	0.353	0.209	3283	5845	http://www.genecards.org/cgi-bin/carddisp.pl?gene=PER3	ENSMUSG00000028957	http://mar2016.archive.ensembl.org/Mus_musculus/Gene/Summary?db=core;g=ENSMUSG00000028957
FV0	FHL2	0.347594	0.347594	3.15472e-25	0.860829	0.462413	0.281	0.189	3283	5845	http://www.genecards.org/cgi-bin/carddisp.pl?gene=FHL2	ENSMUSG00000008136	http://mar2016.archive.ensembl.org/Mus_musculus/Gene/Summary?db=core;g=ENSMUSG00000008136
FV0	MAF	0.341282	0.341282	2.7425e-29	1.37449	0.874281	0.444	0.325	3283	5845	http://www.genecards.org/cgi-bin/carddisp.pl?gene=MAF	ENSMUSG00000055435	http://mar2016.archive.ensembl.org/Mus_musculus/Gene/Summary?db=core;g=ENSMUSG00000055435
FV0	PPIC	0.337948	0.337948	4.76325e-43	3.16078	2.29186	0.741	0.67	3283	5845	http://www.genecards.org/cgi-bin/carddisp.pl?gene=PPIC	ENSMUSG00000024538	http://mar2016.archive.ensembl.org/Mus_musculus/Gene/Summary?db=core;g=ENSMUSG00000024538
FV0	RPS27	0.335429	0.335429	3.94683e-79	13.3591	10.3803	0.959	0.927	3283	5845	http://www.genecards.org/cgi-bin/carddisp.pl?gene=RPS27	ENSMUSG00000090733	http://mar2016.archive.ensembl.org/Mus_musculus/Gene/Summary?db=core;g=ENSMUSG00000090733
FV0	OSMR	0.333718	0.333718	1.60707e-34	1.5099	0.991577	0.529	0.403	3283	5845	http://www.genecards.org/cgi-bin/carddisp.pl?gene=OSMR	ENSMUSG00000022146	http://mar2016.archive.ensembl.org/Mus_musculus/Gene/Summary?db=core;g=ENSMUSG00000022146
FV0	GRIA3	0.332763	0.332763	2.26625e-51	0.549858	0.230609	0.251	0.125	3283	5845	http://www.genecards.org/cgi-bin/carddisp.pl?gene=GRIA3	ENSMUSG00000001986	http://mar2016.archive.ensembl.org/Mus_musculus/Gene/Summary?db=core;g=ENSMUSG00000001986
FV0	FAT1	0.332118	0.332118	3.51773e-37	1.65357	1.10792	0.573	0.451	3283	5845	http://www.genecards.org/cgi-bin/carddisp.pl?gene=FAT1	ENSMUSG00000070047	http://mar2016.archive.ensembl.org/Mus_musculus/Gene/Summary?db=core;g=ENSMUSG00000070047
FV0	RPS18	0.331751	0.331751	4.41627e-72	9.40011	7.26363	0.945	0.89	3283	5845	http://www.genecards.org/cgi-bin/carddisp.pl?gene=RPS18	ENSMUSG00000008668	http://mar2016.archive.ensembl.org/Mus_musculus/Gene/Summary?db=core;g=ENSMUSG00000008668
FV0	SGK1	0.329356	0.329356	9.97946e-51	0.64141	0.306385	0.305	0.167	3283	5845	http://www.genecards.org/cgi-bin/carddisp.pl?gene=SGK1	ENSMUSG00000019970	http://mar2016.archive.ensembl.org/Mus_musculus/Gene/Summary?db=core;g=ENSMUSG00000019970
FV0	RPS29	0.327071	0.327071	1.02497e-100	14.8012	11.5959	0.97	0.942	3283	5845	http://www.genecards.org/cgi-bin/carddisp.pl?gene=RPS29	ENSMUSG00000034892	http://mar2016.archive.ensembl.org/Mus_musculus/Gene/Summary?db=core;g=ENSMUSG00000034892
FV0	RPL29	0.326014	0.326014	3.718e-68	6.75632	5.18751	0.915	0.85	3283	5845	http://www.genecards.org/cgi-bin/carddisp.pl?gene=RPL29	ENSMUSG00000048758	http://mar2016.archive.ensembl.org/Mus_musculus/Gene/Summary?db=core;g=ENSMUSG00000048758
FV0	ID2	0.325038	0.325038	6.70653e-25	2.53213	1.81962	0.599	0.484	3283	5845	http://www.genecards.org/cgi-bin/carddisp.pl?gene=ID2	ENSMUSG00000020644	http://mar2016.archive.ensembl.org/Mus_musculus/Gene/Summary?db=core;g=ENSMUSG00000020644
FV0	MYL9	0.324199	0.324199	1.37497e-26	2.69953	1.95497	0.691	0.594	3283	5845	http://www.genecards.org/cgi-bin/carddisp.pl?gene=MYL9	ENSMUSG00000067818	http://mar2016.archive.ensembl.org/Mus_musculus/Gene/Summary?db=core;g=ENSMUSG00000067818
FV0	RPS15A	0.324105	0.324105	2.07588e-85	18.3698	14.4725	0.967	0.946	3283	5845	http://www.genecards.org/cgi-bin/carddisp.pl?gene=RPS15A	ENSMUSG00000008683	http://mar2016.archive.ensembl.org/Mus_musculus/Gene/Summary?db=core;g=ENSMUSG00000008683
FV0	KLF9	0.32194	0.32194	1.48165e-34	4.24384	3.19504	0.832	0.744	3283	5845	http://www.genecards.org/cgi-bin/carddisp.pl?gene=KLF9	ENSMUSG00000033863	http://mar2016.archive.ensembl.org/Mus_musculus/Gene/Summary?db=core;g=ENSMUSG00000033863
FV0	SCN7A	0.320473	0.320473	4.77551e-35	4.99913	3.80414	0.838	0.739	3283	5845	http://www.genecards.org/cgi-bin/carddisp.pl?gene=SCN7A	ENSMUSG00000034810	http://mar2016.archive.ensembl.org/Mus_musculus/Gene/Summary?db=core;g=ENSMUSG00000034810
FV0	GDF15	0.318525	0.318525	1.95935e-34	0.569683	0.258712	0.198	0.098	3283	5845	http://www.genecards.org/cgi-bin/carddisp.pl?gene=GDF15	ENSMUSG00000038508	http://mar2016.archive.ensembl.org/Mus_musculus/Gene/Summary?db=core;g=ENSMUSG00000038508
FV0	LMO4	0.318511	0.318511	1.0376e-36	4.06477	3.06143	0.815	0.729	3283	5845	http://www.genecards.org/cgi-bin/carddisp.pl?gene=LMO4	ENSMUSG00000028266	http://mar2016.archive.ensembl.org/Mus_musculus/Gene/Summary?db=core;g=ENSMUSG00000028266
FV0	FLNA	0.318076	0.318076	9.12721e-38	2.18401	1.55401	0.68	0.565	3283	5845	http://www.genecards.org/cgi-bin/carddisp.pl?gene=FLNA	ENSMUSG00000031328	http://mar2016.archive.ensembl.org/Mus_musculus/Gene/Summary?db=core;g=ENSMUSG00000031328
FV0	LGALS1	0.316779	0.316779	2.19319e-56	15.8699	12.5442	0.965	0.93	3283	5845	http://www.genecards.org/cgi-bin/carddisp.pl?gene=LGALS1	ENSMUSG00000068220	http://mar2016.archive.ensembl.org/Mus_musculus/Gene/Summary?db=core;g=ENSMUSG00000068220
FV0	PAPPA	0.316402	0.316402	2.21857e-49	0.499998	0.204603	0.22	0.1	3283	5845	http://www.genecards.org/cgi-bin/carddisp.pl?gene=PAPPA	ENSMUSG00000028370	http://mar2016.archive.ensembl.org/Mus_musculus/Gene/Summary?db=core;g=ENSMUSG00000028370
FV0	TPM2	0.316282	0.316282	1.27933e-35	1.59318	1.08268	0.571	0.451	3283	5845	http://www.genecards.org/cgi-bin/carddisp.pl?gene=TPM2	ENSMUSG00000028464	http://mar2016.archive.ensembl.org/Mus_musculus/Gene/Summary?db=core;g=ENSMUSG00000028464
FV0	RPL13A	0.315953	0.315953	5.98945e-60	11.1676	8.77446	0.949	0.886	3283	5845	http://www.genecards.org/cgi-bin/carddisp.pl?gene=RPL13A	ENSMUSG00000074129	http://mar2016.archive.ensembl.org/Mus_musculus/Gene/Summary?db=core;g=ENSMUSG00000074129
FV0	CALD1	0.315356	0.315356	1.56556e-52	7.42174	5.76815	0.919	0.837	3283	5845	http://www.genecards.org/cgi-bin/carddisp.pl?gene=CALD1	ENSMUSG00000029761	http://mar2016.archive.ensembl.org/Mus_musculus/Gene/Summary?db=core;g=ENSMUSG00000029761
FV0	C4B	0.314509	0.314509	1.2248e-26	1.62515	1.11095	0.368	0.249	3283	5845	http://www.genecards.org/cgi-bin/carddisp.pl?gene=C4B	ENSMUSG00000073418	http://mar2016.archive.ensembl.org/Mus_musculus/Gene/Summary?db=core;g=ENSMUSG00000073418
FV0	FOLH1	0.313173	0.313173	2.13636e-43	0.551614	0.248847	0.256	0.138	3283	5845	http://www.genecards.org/cgi-bin/carddisp.pl?gene=FOLH1	ENSMUSG00000001773	http://mar2016.archive.ensembl.org/Mus_musculus/Gene/Summary?db=core;g=ENSMUSG00000001773
FV0	FMOD	0.312423	0.312423	3.02178e-37	8.65189	6.77255	0.85	0.736	3283	5845	http://www.genecards.org/cgi-bin/carddisp.pl?gene=FMOD	ENSMUSG00000041559	http://mar2016.archive.ensembl.org/Mus_musculus/Gene/Summary?db=core;g=ENSMUSG00000041559
FV0	CXCL1	0.312092	0.312092	2.64061e-07	1.1074	0.697455	0.243	0.184	3283	5845	http://www.genecards.org/cgi-bin/carddisp.pl?gene=CXCL1	ENSMUSG00000029380	http://mar2016.archive.ensembl.org/Mus_musculus/Gene/Summary?db=core;g=ENSMUSG00000029380
FV0	EPHX1	0.311878	0.311878	5.56146e-38	1.77405	1.23475	0.619	0.509	3283	5845	http://www.genecards.org/cgi-bin/carddisp.pl?gene=EPHX1	ENSMUSG00000038776	http://mar2016.archive.ensembl.org/Mus_musculus/Gene/Summary?db=core;g=ENSMUSG00000038776
FV0	COX6A1	0.31086	0.31086	1.41328e-47	2.3883	1.73151	0.735	0.62	3283	5845	http://www.genecards.org/cgi-bin/carddisp.pl?gene=COX6A1	ENSMUSG00000041697	http://mar2016.archive.ensembl.org/Mus_musculus/Gene/Summary?db=core;g=ENSMUSG00000041697
FV0	COLEC11	0.310748	0.310748	5.97222e-39	0.642861	0.324513	0.271	0.15	3283	5845	http://www.genecards.org/cgi-bin/carddisp.pl?gene=COLEC11	ENSMUSG00000036655	http://mar2016.archive.ensembl.org/Mus_musculus/Gene/Summary?db=core;g=ENSMUSG00000036655
FV0	GSTM1	0.310488	0.310488	4.63749e-22	4.78645	3.66602	0.839	0.774	3283	5845	http://www.genecards.org/cgi-bin/carddisp.pl?gene=GSTM1	ENSMUSG00000058135	http://mar2016.archive.ensembl.org/Mus_musculus/Gene/Summary?db=core;g=ENSMUSG00000058135
FV0	MICAL2	0.307902	0.307902	9.23046e-30	2.92304	2.16909	0.689	0.585	3283	5845	http://www.genecards.org/cgi-bin/carddisp.pl?gene=MICAL2	ENSMUSG00000038244	http://mar2016.archive.ensembl.org/Mus_musculus/Gene/Summary?db=core;g=ENSMUSG00000038244
FV0	CCNG1	0.307762	0.307762	1.33361e-33	0.948639	0.574294	0.393	0.304	3283	5845	http://www.genecards.org/cgi-bin/carddisp.pl?gene=CCNG1	ENSMUSG00000020326	http://mar2016.archive.ensembl.org/Mus_musculus/Gene/Summary?db=core;g=ENSMUSG00000020326
FV0	ATP5K	0.307727	0.307727	5.84548e-48	1.60514	1.10473	0.618	0.471	3283	5845	http://www.genecards.org/cgi-bin/carddisp.pl?gene=ATP5K	ENSMUSG00000050856	http://mar2016.archive.ensembl.org/Mus_musculus/Gene/Summary?db=core;g=ENSMUSG00000050856
FV0	RPL41	0.303355	0.303355	4.89913e-98	24.7426	19.8609	0.989	0.975	3283	5845	http://www.genecards.org/cgi-bin/carddisp.pl?gene=RPL41	ENSMUSG00000093674	http://mar2016.archive.ensembl.org/Mus_musculus/Gene/Summary?db=core;g=ENSMUSG00000093674
FV0	MUSTN1	0.303095	0.303095	8.65865e-43	0.541428	0.249346	0.248	0.129	3283	5845	http://www.genecards.org/cgi-bin/carddisp.pl?gene=MUSTN1	ENSMUSG00000042485	http://mar2016.archive.ensembl.org/Mus_musculus/Gene/Summary?db=core;g=ENSMUSG00000042485
FV0	COX6C	0.300522	0.300522	3.52743e-69	6.22067	4.86289	0.924	0.87	3283	5845	http://www.genecards.org/cgi-bin/carddisp.pl?gene=COX6C	ENSMUSG00000014313	http://mar2016.archive.ensembl.org/Mus_musculus/Gene/Summary?db=core;g=ENSMUSG00000014313
FV0	MMP2	0.299777	0.299777	4.9139e-19	7.48405	5.89225	0.886	0.836	3283	5845	http://www.genecards.org/cgi-bin/carddisp.pl?gene=MMP2	ENSMUSG00000031740	http://mar2016.archive.ensembl.org/Mus_musculus/Gene/Summary?db=core;g=ENSMUSG00000031740
FV0	S100A6	0.29863	0.29863	1.05268e-64	26.3814	21.2618	0.985	0.975	3283	5845	http://www.genecards.org/cgi-bin/carddisp.pl?gene=S100A6	ENSMUSG00000001025	http://mar2016.archive.ensembl.org/Mus_musculus/Gene/Summary?db=core;g=ENSMUSG00000001025
FV0	2010111I01RIK	0.29823	0.29823	1.39644e-36	0.931818	0.57105	0.421	0.291	3283	5845	http://www.genecards.org/cgi-bin/carddisp.pl?gene=2010111I01RIK	ENSMUSG00000021458	http://mar2016.archive.ensembl.org/Mus_musculus/Gene/Summary?db=core;g=ENSMUSG00000021458
FV0	SLC25A5	0.298186	0.298186	2.79086e-35	2.01822	1.45464	0.652	0.55	3283	5845	http://www.genecards.org/cgi-bin/carddisp.pl?gene=SLC25A5	ENSMUSG00000016319	http://mar2016.archive.ensembl.org/Mus_musculus/Gene/Summary?db=core;g=ENSMUSG00000016319
FV0	GM12840	0.296638	0.296638	2.87409e-33	0.412437	0.149932	0.158	0.074	3283	5845	http://www.genecards.org/cgi-bin/carddisp.pl?gene=GM12840	ENSMUSG00000086320	http://mar2016.archive.ensembl.org/Mus_musculus/Gene/Summary?db=core;g=ENSMUSG00000086320
FV0	SERPINB6B	0.296197	0.296197	6.28658e-24	0.709093	0.391879	0.242	0.15	3283	5845	http://www.genecards.org/cgi-bin/carddisp.pl?gene=SERPINB6B	ENSMUSG00000042842	http://mar2016.archive.ensembl.org/Mus_musculus/Gene/Summary?db=core;g=ENSMUSG00000042842
FV0	AEN	0.294874	0.294874	1.27073e-51	0.4938	0.217661	0.262	0.135	3283	5845	http://www.genecards.org/cgi-bin/carddisp.pl?gene=AEN	ENSMUSG00000030609	http://mar2016.archive.ensembl.org/Mus_musculus/Gene/Summary?db=core;g=ENSMUSG00000030609
FV0	COMMD3	0.29442	0.29442	2.42879e-38	1.33818	0.906549	0.55	0.42	3283	5845	http://www.genecards.org/cgi-bin/carddisp.pl?gene=COMMD3	ENSMUSG00000051154	http://mar2016.archive.ensembl.org/Mus_musculus/Gene/Summary?db=core;g=ENSMUSG00000051154
FV0	IER3	0.292441	0.292441	3.94031e-24	3.25213	2.47195	0.693	0.579	3283	5845	http://www.genecards.org/cgi-bin/carddisp.pl?gene=IER3	ENSMUSG00000003541	http://mar2016.archive.ensembl.org/Mus_musculus/Gene/Summary?db=core;g=ENSMUSG00000003541
FV0	FIGF	0.289455	0.289455	6.28135e-31	5.50052	4.3188	0.719	0.59	3283	5845	http://www.genecards.org/cgi-bin/carddisp.pl?gene=FIGF	ENSMUSG00000031380	http://mar2016.archive.ensembl.org/Mus_musculus/Gene/Summary?db=core;g=ENSMUSG00000031380
FV0	PISD.1	0.288556	0.288556	1.40943e-39	0.486964	0.217409	0.243	0.13	3283	5845	http://www.genecards.org/cgi-bin/carddisp.pl?gene=PISD.1	ENSMUSG00000095041	http://mar2016.archive.ensembl.org/Mus_musculus/Gene/Summary?db=core;g=ENSMUSG00000095041
FV0	GPC3	0.288443	0.288443	4.51745e-10	3.25884	2.48708	0.595	0.529	3283	5845	http://www.genecards.org/cgi-bin/carddisp.pl?gene=GPC3	ENSMUSG00000055653	http://mar2016.archive.ensembl.org/Mus_musculus/Gene/Summary?db=core;g=ENSMUSG00000055653
FV0	HLF	0.287291	0.287291	1.14887e-27	1.0763	0.701399	0.404	0.286	3283	5845	http://www.genecards.org/cgi-bin/carddisp.pl?gene=HLF	ENSMUSG00000003949	http://mar2016.archive.ensembl.org/Mus_musculus/Gene/Summary?db=core;g=ENSMUSG00000003949
FV0	SERPING1	0.287019	0.287019	5.71925e-49	31.444	25.5909	0.988	0.98	3283	5845	http://www.genecards.org/cgi-bin/carddisp.pl?gene=SERPING1	ENSMUSG00000023224	http://mar2016.archive.ensembl.org/Mus_musculus/Gene/Summary?db=core;g=ENSMUSG00000023224
FV0	SERPINE2	0.286628	0.286628	4.16066e-39	1.13637	0.75143	0.362	0.224	3283	5845	http://www.genecards.org/cgi-bin/carddisp.pl?gene=SERPINE2	ENSMUSG00000026249	http://mar2016.archive.ensembl.org/Mus_musculus/Gene/Summary?db=core;g=ENSMUSG00000026249
FV0	ATPIF1	0.28621	0.28621	1.27133e-46	2.1804	1.6081	0.716	0.581	3283	5845	http://www.genecards.org/cgi-bin/carddisp.pl?gene=ATPIF1	ENSMUSG00000054428	http://mar2016.archive.ensembl.org/Mus_musculus/Gene/Summary?db=core;g=ENSMUSG00000054428
FV0	RPL8	0.285497	0.285497	2.35173e-62	13.6841	11.0477	0.961	0.913	3283	5845	http://www.genecards.org/cgi-bin/carddisp.pl?gene=RPL8	ENSMUSG00000003970	http://mar2016.archive.ensembl.org/Mus_musculus/Gene/Summary?db=core;g=ENSMUSG00000003970
FV0	NDUFB7	0.284835	0.284835	3.19428e-38	1.54403	1.08823	0.621	0.505	3283	5845	http://www.genecards.org/cgi-bin/carddisp.pl?gene=NDUFB7	ENSMUSG00000033938	http://mar2016.archive.ensembl.org/Mus_musculus/Gene/Summary?db=core;g=ENSMUSG00000033938
FV0	SFRP1	0.283681	0.283681	1.05274e-28	1.52982	1.07823	0.373	0.25	3283	5845	http://www.genecards.org/cgi-bin/carddisp.pl?gene=SFRP1	ENSMUSG00000031548	http://mar2016.archive.ensembl.org/Mus_musculus/Gene/Summary?db=core;g=ENSMUSG00000031548
FV0	DCLK1	0.282909	0.282909	9.0939e-30	1.03882	0.675775	0.419	0.299	3283	5845	http://www.genecards.org/cgi-bin/carddisp.pl?gene=DCLK1	ENSMUSG00000027797	http://mar2016.archive.ensembl.org/Mus_musculus/Gene/Summary?db=core;g=ENSMUSG00000027797
FV0	CPE	0.282803	0.282803	5.30379e-38	6.35039	5.04196	0.903	0.835	3283	5845	http://www.genecards.org/cgi-bin/carddisp.pl?gene=CPE	ENSMUSG00000037852	http://mar2016.archive.ensembl.org/Mus_musculus/Gene/Summary?db=core;g=ENSMUSG00000037852
FV0	NR1D2	0.282614	0.282614	1.03462e-32	1.23579	0.838041	0.501	0.371	3283	5845	http://www.genecards.org/cgi-bin/carddisp.pl?gene=NR1D2	ENSMUSG00000021775	http://mar2016.archive.ensembl.org/Mus_musculus/Gene/Summary?db=core;g=ENSMUSG00000021775
FV0	FUCA1	0.280527	0.280527	5.7087e-41	3.61199	2.79701	0.83	0.736	3283	5845	http://www.genecards.org/cgi-bin/carddisp.pl?gene=FUCA1	ENSMUSG00000028673	http://mar2016.archive.ensembl.org/Mus_musculus/Gene/Summary?db=core;g=ENSMUSG00000028673
FV0	ANGPT2	0.280335	0.280335	4.68563e-28	1.16663	0.784005	0.421	0.297	3283	5845	http://www.genecards.org/cgi-bin/carddisp.pl?gene=ANGPT2	ENSMUSG00000031465	http://mar2016.archive.ensembl.org/Mus_musculus/Gene/Summary?db=core;g=ENSMUSG00000031465
FV0	SRSF3	0.279751	0.279751	3.71491e-41	3.13485	2.40601	0.809	0.706	3283	5845	http://www.genecards.org/cgi-bin/carddisp.pl?gene=SRSF3	ENSMUSG00000071172	http://mar2016.archive.ensembl.org/Mus_musculus/Gene/Summary?db=core;g=ENSMUSG00000071172
FV0	ID3	0.279402	0.279402	1.52501e-41	12.0042	9.71459	0.958	0.909	3283	5845	http://www.genecards.org/cgi-bin/carddisp.pl?gene=ID3	ENSMUSG00000007872	http://mar2016.archive.ensembl.org/Mus_musculus/Gene/Summary?db=core;g=ENSMUSG00000007872
FV0	CYB5R3	0.278946	0.278946	7.69542e-26	1.61004	1.15118	0.576	0.479	3283	5845	http://www.genecards.org/cgi-bin/carddisp.pl?gene=CYB5R3	ENSMUSG00000018042	http://mar2016.archive.ensembl.org/Mus_musculus/Gene/Summary?db=core;g=ENSMUSG00000018042
FV0	NUDT4	0.27869	0.27869	8.51948e-17	2.46777	1.85862	0.658	0.57	3283	5845	http://www.genecards.org/cgi-bin/carddisp.pl?gene=NUDT4	ENSMUSG00000020029	http://mar2016.archive.ensembl.org/Mus_musculus/Gene/Summary?db=core;g=ENSMUSG00000020029
FV0	ACTN1	0.278599	0.278599	5.22193e-32	2.35144	1.76289	0.702	0.595	3283	5845	http://www.genecards.org/cgi-bin/carddisp.pl?gene=ACTN1	ENSMUSG00000015143	http://mar2016.archive.ensembl.org/Mus_musculus/Gene/Summary?db=core;g=ENSMUSG00000015143
FV0	F3	0.277611	0.277611	4.98242e-29	15.8985	12.9405	0.942	0.892	3283	5845	http://www.genecards.org/cgi-bin/carddisp.pl?gene=F3	ENSMUSG00000028128	http://mar2016.archive.ensembl.org/Mus_musculus/Gene/Summary?db=core;g=ENSMUSG00000028128
FV0	FKBP5	0.275919	0.275919	7.17733e-42	0.513521	0.250054	0.26	0.14	3283	5845	http://www.genecards.org/cgi-bin/carddisp.pl?gene=FKBP5	ENSMUSG00000024222	http://mar2016.archive.ensembl.org/Mus_musculus/Gene/Summary?db=core;g=ENSMUSG00000024222
FV0	SCAND1	0.275235	0.275235	4.8839e-37	1.88652	1.38518	0.68	0.564	3283	5845	http://www.genecards.org/cgi-bin/carddisp.pl?gene=SCAND1	ENSMUSG00000046229	http://mar2016.archive.ensembl.org/Mus_musculus/Gene/Summary?db=core;g=ENSMUSG00000046229
FV0	RPL14	0.274752	0.274752	6.10019e-44	8.86857	7.15728	0.941	0.879	3283	5845	http://www.genecards.org/cgi-bin/carddisp.pl?gene=RPL14	ENSMUSG00000025794	http://mar2016.archive.ensembl.org/Mus_musculus/Gene/Summary?db=core;g=ENSMUSG00000025794
FV0	SCN1B	0.273283	0.273283	4.59363e-37	0.894507	0.56758	0.452	0.323	3283	5845	http://www.genecards.org/cgi-bin/carddisp.pl?gene=SCN1B	ENSMUSG00000019194	http://mar2016.archive.ensembl.org/Mus_musculus/Gene/Summary?db=core;g=ENSMUSG00000019194
FV0	PHEX	0.272324	0.272324	1.84075e-16	0.899904	0.573092	0.265	0.181	3283	5845	http://www.genecards.org/cgi-bin/carddisp.pl?gene=PHEX	ENSMUSG00000057457	http://mar2016.archive.ensembl.org/Mus_musculus/Gene/Summary?db=core;g=ENSMUSG00000057457
FV0	ZYX	0.270614	0.270614	1.20689e-27	1.49851	1.07118	0.565	0.444	3283	5845	http://www.genecards.org/cgi-bin/carddisp.pl?gene=ZYX	ENSMUSG00000029860	http://mar2016.archive.ensembl.org/Mus_musculus/Gene/Summary?db=core;g=ENSMUSG00000029860
FV0	TNFRSF1A	0.270438	0.270438	3.78525e-34	1.54065	1.10637	0.615	0.494	3283	5845	http://www.genecards.org/cgi-bin/carddisp.pl?gene=TNFRSF1A	ENSMUSG00000030341	http://mar2016.archive.ensembl.org/Mus_musculus/Gene/Summary?db=core;g=ENSMUSG00000030341
FV0	RUNX1	0.269528	0.269528	2.86733e-24	0.658097	0.375541	0.275	0.18	3283	5845	http://www.genecards.org/cgi-bin/carddisp.pl?gene=RUNX1	ENSMUSG00000022952	http://mar2016.archive.ensembl.org/Mus_musculus/Gene/Summary?db=core;g=ENSMUSG00000022952
FV0	FXYD6	0.269351	0.269351	3.15173e-34	1.49945	1.07378	0.521	0.379	3283	5845	http://www.genecards.org/cgi-bin/carddisp.pl?gene=FXYD6	ENSMUSG00000066705	http://mar2016.archive.ensembl.org/Mus_musculus/Gene/Summary?db=core;g=ENSMUSG00000066705
FV0	CAPNS1	0.269181	0.269181	1.17759e-35	2.94125	2.27041	0.796	0.697	3283	5845	http://www.genecards.org/cgi-bin/carddisp.pl?gene=CAPNS1	ENSMUSG00000001794	http://mar2016.archive.ensembl.org/Mus_musculus/Gene/Summary?db=core;g=ENSMUSG00000001794
FV0	SIN3B	0.268144	0.268144	3.24421e-38	0.869371	0.552302	0.442	0.321	3283	5845	http://www.genecards.org/cgi-bin/carddisp.pl?gene=SIN3B	ENSMUSG00000031622	http://mar2016.archive.ensembl.org/Mus_musculus/Gene/Summary?db=core;g=ENSMUSG00000031622
FV0	IER5L	0.267217	0.267217	5.88798e-21	1.40238	0.996187	0.5	0.396	3283	5845	http://www.genecards.org/cgi-bin/carddisp.pl?gene=IER5L	ENSMUSG00000089762	http://mar2016.archive.ensembl.org/Mus_musculus/Gene/Summary?db=core;g=ENSMUSG00000089762
FV0	UQCR10	0.267214	0.267214	1.26147e-45	3.16251	2.45872	0.816	0.721	3283	5845	http://www.genecards.org/cgi-bin/carddisp.pl?gene=UQCR10	ENSMUSG00000059534	http://mar2016.archive.ensembl.org/Mus_musculus/Gene/Summary?db=core;g=ENSMUSG00000059534
FV0	CITED2	0.265678	0.265678	3.36608e-31	0.496513	0.244811	0.23	0.131	3283	5845	http://www.genecards.org/cgi-bin/carddisp.pl?gene=CITED2	ENSMUSG00000039910	http://mar2016.archive.ensembl.org/Mus_musculus/Gene/Summary?db=core;g=ENSMUSG00000039910
FV0	MYH9	0.265655	0.265655	2.18878e-29	2.31846	1.76036	0.698	0.582	3283	5845	http://www.genecards.org/cgi-bin/carddisp.pl?gene=MYH9	ENSMUSG00000022443	http://mar2016.archive.ensembl.org/Mus_musculus/Gene/Summary?db=core;g=ENSMUSG00000022443
FV0	TMSB4X	0.265601	0.265601	3.4016e-36	24.1137	19.8909	0.989	0.977	3283	5845	http://www.genecards.org/cgi-bin/carddisp.pl?gene=TMSB4X	ENSMUSG00000049775	http://mar2016.archive.ensembl.org/Mus_musculus/Gene/Summary?db=core;g=ENSMUSG00000049775
FV0	MAN1A	0.26482	0.26482	2.79008e-26	1.41788	1.01241	0.544	0.428	3283	5845	http://www.genecards.org/cgi-bin/carddisp.pl?gene=MAN1A	ENSMUSG00000003746	http://mar2016.archive.ensembl.org/Mus_musculus/Gene/Summary?db=core;g=ENSMUSG00000003746
FV0	DDX3X	0.264788	0.264788	2.27959e-37	2.9606	2.29649	0.789	0.664	3283	5845	http://www.genecards.org/cgi-bin/carddisp.pl?gene=DDX3X	ENSMUSG00000000787	http://mar2016.archive.ensembl.org/Mus_musculus/Gene/Summary?db=core;g=ENSMUSG00000000787
FV0	PLK2	0.263695	0.263695	2.19411e-21	0.502829	0.251784	0.199	0.119	3283	5845	http://www.genecards.org/cgi-bin/carddisp.pl?gene=PLK2	ENSMUSG00000021701	http://mar2016.archive.ensembl.org/Mus_musculus/Gene/Summary?db=core;g=ENSMUSG00000021701
FV0	CHST2	0.263633	0.263633	8.91754e-28	0.706029	0.421102	0.338	0.234	3283	5845	http://www.genecards.org/cgi-bin/carddisp.pl?gene=CHST2	ENSMUSG00000033350	http://mar2016.archive.ensembl.org/Mus_musculus/Gene/Summary?db=core;g=ENSMUSG00000033350
FV0	LY6E	0.262452	0.262452	4.09219e-18	2.59021	1.99305	0.682	0.609	3283	5845	http://www.genecards.org/cgi-bin/carddisp.pl?gene=LY6E	ENSMUSG00000022587	http://mar2016.archive.ensembl.org/Mus_musculus/Gene/Summary?db=core;g=ENSMUSG00000022587
FV0	MAGED2	0.262252	0.262252	1.39494e-24	1.68657	1.24002	0.584	0.482	3283	5845	http://www.genecards.org/cgi-bin/carddisp.pl?gene=MAGED2	ENSMUSG00000025268	http://mar2016.archive.ensembl.org/Mus_musculus/Gene/Summary?db=core;g=ENSMUSG00000025268
FV0	ATP5B	0.261296	0.261296	1.18884e-35	3.4127	2.68169	0.819	0.732	3283	5845	http://www.genecards.org/cgi-bin/carddisp.pl?gene=ATP5B	ENSMUSG00000025393	http://mar2016.archive.ensembl.org/Mus_musculus/Gene/Summary?db=core;g=ENSMUSG00000025393
FV0	H1F0	0.26112	0.26112	4.09015e-18	1.43931	1.03546	0.507	0.428	3283	5845	http://www.genecards.org/cgi-bin/carddisp.pl?gene=H1F0	ENSMUSG00000096210	http://mar2016.archive.ensembl.org/Mus_musculus/Gene/Summary?db=core;g=ENSMUSG00000096210
FV0	SOCS3	0.261049	0.261049	6.34994e-13	1.59433	1.16492	0.476	0.395	3283	5845	http://www.genecards.org/cgi-bin/carddisp.pl?gene=SOCS3	ENSMUSG00000053113	http://mar2016.archive.ensembl.org/Mus_musculus/Gene/Summary?db=core;g=ENSMUSG00000053113
FV0	EXOC4	0.260811	0.260811	9.65218e-28	0.802625	0.504504	0.376	0.277	3283	5845	http://www.genecards.org/cgi-bin/carddisp.pl?gene=EXOC4	ENSMUSG00000029763	http://mar2016.archive.ensembl.org/Mus_musculus/Gene/Summary?db=core;g=ENSMUSG00000029763
FV0	GNB2L1	0.258733	0.258733	3.22989e-35	6.56138	5.31996	0.898	0.817	3283	5845	http://www.genecards.org/cgi-bin/carddisp.pl?gene=GNB2L1	ENSMUSG00000020372	http://mar2016.archive.ensembl.org/Mus_musculus/Gene/Summary?db=core;g=ENSMUSG00000020372
FV0	B2M	0.256407	0.256407	1.5123e-40	7.16708	5.83723	0.937	0.893	3283	5845	http://www.genecards.org/cgi-bin/carddisp.pl?gene=B2M	ENSMUSG00000060802	http://mar2016.archive.ensembl.org/Mus_musculus/Gene/Summary?db=core;g=ENSMUSG00000060802
FV0	TIMP1	0.253921	0.253921	8.08144e-27	2.01216	1.52604	0.632	0.518	3283	5845	http://www.genecards.org/cgi-bin/carddisp.pl?gene=TIMP1	ENSMUSG00000001131	http://mar2016.archive.ensembl.org/Mus_musculus/Gene/Summary?db=core;g=ENSMUSG00000001131
FV0	RPS28	0.253704	0.253704	1.05772e-55	11.7091	9.65963	0.959	0.925	3283	5845	http://www.genecards.org/cgi-bin/carddisp.pl?gene=RPS28	ENSMUSG00000067288	http://mar2016.archive.ensembl.org/Mus_musculus/Gene/Summary?db=core;g=ENSMUSG00000067288
FV0	RPS15	0.253671	0.253671	2.81077e-42	11.7891	9.72697	0.968	0.934	3283	5845	http://www.genecards.org/cgi-bin/carddisp.pl?gene=RPS15	ENSMUSG00000063457	http://mar2016.archive.ensembl.org/Mus_musculus/Gene/Summary?db=core;g=ENSMUSG00000063457
FV0	SLC38A2	0.253651	0.253651	2.23767e-25	4.25237	3.40553	0.846	0.76	3283	5845	http://www.genecards.org/cgi-bin/carddisp.pl?gene=SLC38A2	ENSMUSG00000022462	http://mar2016.archive.ensembl.org/Mus_musculus/Gene/Summary?db=core;g=ENSMUSG00000022462
FV0	MFGE8	0.25343	0.25343	5.39011e-30	3.1926	2.51717	0.806	0.715	3283	5845	http://www.genecards.org/cgi-bin/carddisp.pl?gene=MFGE8	ENSMUSG00000030605	http://mar2016.archive.ensembl.org/Mus_musculus/Gene/Summary?db=core;g=ENSMUSG00000030605
FV0	EI24	0.251991	0.251991	1.37017e-28	0.885944	0.583697	0.439	0.331	3283	5845	http://www.genecards.org/cgi-bin/carddisp.pl?gene=EI24	ENSMUSG00000062762	http://mar2016.archive.ensembl.org/Mus_musculus/Gene/Summary?db=core;g=ENSMUSG00000062762
FV0	NR4A1	0.251743	0.251743	1.12708e-14	1.31216	0.941937	0.385	0.292	3283	5845	http://www.genecards.org/cgi-bin/carddisp.pl?gene=NR4A1	ENSMUSG00000023034	http://mar2016.archive.ensembl.org/Mus_musculus/Gene/Summary?db=core;g=ENSMUSG00000023034
FV0	HNRNPA1	0.250721	0.250721	3.48003e-27	1.27145	0.909103	0.539	0.433	3283	5845	http://www.genecards.org/cgi-bin/carddisp.pl?gene=HNRNPA1	ENSMUSG00000046434	http://mar2016.archive.ensembl.org/Mus_musculus/Gene/Summary?db=core;g=ENSMUSG00000046434
FV0	COL5A3	-0.251352	0.251352	8.84089e-28	0.173398	0.396721	0.104	0.194	3283	5845	http://www.genecards.org/cgi-bin/carddisp.pl?gene=COL5A3	ENSMUSG00000004098	http://mar2016.archive.ensembl.org/Mus_musculus/Gene/Summary?db=core;g=ENSMUSG00000004098
FV0	PDGFRA	-0.253611	0.253611	2.25082e-28	3.5389	4.41122	0.79	0.804	3283	5845	http://www.genecards.org/cgi-bin/carddisp.pl?gene=PDGFRA	ENSMUSG00000029231	http://mar2016.archive.ensembl.org/Mus_musculus/Gene/Summary?db=core;g=ENSMUSG00000029231
FV0	WFDC1	-0.25384	0.25384	3.50851e-19	1.28976	1.73026	0.536	0.599	3283	5845	http://www.genecards.org/cgi-bin/carddisp.pl?gene=WFDC1	ENSMUSG00000023336	http://mar2016.archive.ensembl.org/Mus_musculus/Gene/Summary?db=core;g=ENSMUSG00000023336
FV0	CD63	-0.255828	0.255828	7.0339e-57	10.6065	12.8584	0.956	0.952	3283	5845	http://www.genecards.org/cgi-bin/carddisp.pl?gene=CD63	ENSMUSG00000025351	http://mar2016.archive.ensembl.org/Mus_musculus/Gene/Summary?db=core;g=ENSMUSG00000025351
FV0	ACKR3	-0.256583	0.256583	2.11713e-11	3.13686	3.94208	0.669	0.704	3283	5845	http://www.genecards.org/cgi-bin/carddisp.pl?gene=ACKR3	ENSMUSG00000044337	http://mar2016.archive.ensembl.org/Mus_musculus/Gene/Summary?db=core;g=ENSMUSG00000044337
FV0	METTL1	-0.257537	0.257537	1.61767e-15	0.627192	0.945204	0.331	0.41	3283	5845	http://www.genecards.org/cgi-bin/carddisp.pl?gene=METTL1	ENSMUSG00000006732	http://mar2016.archive.ensembl.org/Mus_musculus/Gene/Summary?db=core;g=ENSMUSG00000006732
FV0	IFT20	-0.25789	0.25789	5.5707e-19	1.59665	2.10489	0.634	0.674	3283	5845	http://www.genecards.org/cgi-bin/carddisp.pl?gene=IFT20	ENSMUSG00000001105	http://mar2016.archive.ensembl.org/Mus_musculus/Gene/Summary?db=core;g=ENSMUSG00000001105
FV0	CTSZ	-0.258826	0.258826	3.50559e-41	3.1219	3.93188	0.804	0.816	3283	5845	http://www.genecards.org/cgi-bin/carddisp.pl?gene=CTSZ	ENSMUSG00000016256	http://mar2016.archive.ensembl.org/Mus_musculus/Gene/Summary?db=core;g=ENSMUSG00000016256
FV0	PRKCDBP	-0.259544	0.259544	1.47943e-27	2.48703	3.17433	0.746	0.77	3283	5845	http://www.genecards.org/cgi-bin/carddisp.pl?gene=PRKCDBP	ENSMUSG00000037060	http://mar2016.archive.ensembl.org/Mus_musculus/Gene/Summary?db=core;g=ENSMUSG00000037060
FV0	CDC42BPA	-0.26003	0.26003	2.73374e-18	1.25351	1.69858	0.526	0.587	3283	5845	http://www.genecards.org/cgi-bin/carddisp.pl?gene=CDC42BPA	ENSMUSG00000026490	http://mar2016.archive.ensembl.org/Mus_musculus/Gene/Summary?db=core;g=ENSMUSG00000026490
FV0	KLF4	-0.260803	0.260803	6.17703e-18	2.72969	3.46871	0.641	0.684	3283	5845	http://www.genecards.org/cgi-bin/carddisp.pl?gene=KLF4	ENSMUSG00000003032	http://mar2016.archive.ensembl.org/Mus_musculus/Gene/Summary?db=core;g=ENSMUSG00000003032
FV0	PCSK6	-0.260935	0.260935	1.3409e-09	1.14322	1.56812	0.393	0.426	3283	5845	http://www.genecards.org/cgi-bin/carddisp.pl?gene=PCSK6	ENSMUSG00000030513	http://mar2016.archive.ensembl.org/Mus_musculus/Gene/Summary?db=core;g=ENSMUSG00000030513
FV0	NPAS2	-0.26101	0.26101	3.69328e-38	0.1516	0.379983	0.101	0.207	3283	5845	http://www.genecards.org/cgi-bin/carddisp.pl?gene=NPAS2	ENSMUSG00000026077	http://mar2016.archive.ensembl.org/Mus_musculus/Gene/Summary?db=core;g=ENSMUSG00000026077
FV0	GOLGB1	-0.261267	0.261267	2.57132e-23	1.66557	2.19477	0.606	0.654	3283	5845	http://www.genecards.org/cgi-bin/carddisp.pl?gene=GOLGB1	ENSMUSG00000034243	http://mar2016.archive.ensembl.org/Mus_musculus/Gene/Summary?db=core;g=ENSMUSG00000034243
FV0	EIF4A2	-0.261961	0.261961	1.10914e-31	1.87882	2.45201	0.665	0.714	3283	5845	http://www.genecards.org/cgi-bin/carddisp.pl?gene=EIF4A2	ENSMUSG00000022884	http://mar2016.archive.ensembl.org/Mus_musculus/Gene/Summary?db=core;g=ENSMUSG00000022884
FV0	FKBP4	-0.262184	0.262184	2.06224e-25	0.649022	0.97766	0.356	0.456	3283	5845	http://www.genecards.org/cgi-bin/carddisp.pl?gene=FKBP4	ENSMUSG00000030357	http://mar2016.archive.ensembl.org/Mus_musculus/Gene/Summary?db=core;g=ENSMUSG00000030357
FV0	ITPR1	-0.264001	0.264001	1.11584e-21	0.73375	1.08189	0.38	0.474	3283	5845	http://www.genecards.org/cgi-bin/carddisp.pl?gene=ITPR1	ENSMUSG00000030102	http://mar2016.archive.ensembl.org/Mus_musculus/Gene/Summary?db=core;g=ENSMUSG00000030102
FV0	TUBB2A	-0.26464	0.26464	2.1499e-19	1.41822	1.9051	0.549	0.605	3283	5845	http://www.genecards.org/cgi-bin/carddisp.pl?gene=TUBB2A	ENSMUSG00000058672	http://mar2016.archive.ensembl.org/Mus_musculus/Gene/Summary?db=core;g=ENSMUSG00000058672
FV0	IER3IP1	-0.264831	0.264831	3.57768e-15	1.50272	2.007	0.602	0.652	3283	5845	http://www.genecards.org/cgi-bin/carddisp.pl?gene=IER3IP1	ENSMUSG00000090000	http://mar2016.archive.ensembl.org/Mus_musculus/Gene/Summary?db=core;g=ENSMUSG00000090000
FV0	PLXDC2	-0.266356	0.266356	2.24142e-55	4.25015	5.3147	0.836	0.821	3283	5845	http://www.genecards.org/cgi-bin/carddisp.pl?gene=PLXDC2	ENSMUSG00000026748	http://mar2016.archive.ensembl.org/Mus_musculus/Gene/Summary?db=core;g=ENSMUSG00000026748
FV0	FBLN7	-0.267969	0.267969	1.72281e-20	3.93217	4.93888	0.689	0.691	3283	5845	http://www.genecards.org/cgi-bin/carddisp.pl?gene=FBLN7	ENSMUSG00000027386	http://mar2016.archive.ensembl.org/Mus_musculus/Gene/Summary?db=core;g=ENSMUSG00000027386
FV0	FKBP2	-0.26901	0.26901	2.43527e-25	1.28628	1.75492	0.561	0.621	3283	5845	http://www.genecards.org/cgi-bin/carddisp.pl?gene=FKBP2	ENSMUSG00000056629	http://mar2016.archive.ensembl.org/Mus_musculus/Gene/Summary?db=core;g=ENSMUSG00000056629
FV0	PLPP3	-0.269317	0.269317	5.39659e-28	7.58169	9.34297	0.899	0.903	3283	5845	http://www.genecards.org/cgi-bin/carddisp.pl?gene=PLPP3	ENSMUSG00000028517	http://mar2016.archive.ensembl.org/Mus_musculus/Gene/Summary?db=core;g=ENSMUSG00000028517
FV0	IER2	-0.269495	0.269495	1.12706e-13	3.69027	4.65359	0.736	0.761	3283	5845	http://www.genecards.org/cgi-bin/carddisp.pl?gene=IER2	ENSMUSG00000053560	http://mar2016.archive.ensembl.org/Mus_musculus/Gene/Summary?db=core;g=ENSMUSG00000053560
FV0	LAPTM4A	-0.269976	0.269976	5.43945e-85	11.6436	14.2455	0.969	0.958	3283	5845	http://www.genecards.org/cgi-bin/carddisp.pl?gene=LAPTM4A	ENSMUSG00000020585	http://mar2016.archive.ensembl.org/Mus_musculus/Gene/Summary?db=core;g=ENSMUSG00000020585
FV0	ATP6V0E	-0.270693	0.270693	1.29127e-14	2.50477	3.22811	0.759	0.782	3283	5845	http://www.genecards.org/cgi-bin/carddisp.pl?gene=ATP6V0E	ENSMUSG00000015575	http://mar2016.archive.ensembl.org/Mus_musculus/Gene/Summary?db=core;g=ENSMUSG00000015575
FV0	SERF1	-0.276752	0.276752	8.0291e-23	0.423835	0.724925	0.237	0.335	3283	5845	http://www.genecards.org/cgi-bin/carddisp.pl?gene=SERF1	ENSMUSG00000021643	http://mar2016.archive.ensembl.org/Mus_musculus/Gene/Summary?db=core;g=ENSMUSG00000021643
FV0	ATP2A2	-0.277713	0.277713	8.06379e-29	1.91885	2.53844	0.666	0.701	3283	5845	http://www.genecards.org/cgi-bin/carddisp.pl?gene=ATP2A2	ENSMUSG00000029467	http://mar2016.archive.ensembl.org/Mus_musculus/Gene/Summary?db=core;g=ENSMUSG00000029467
FV0	COL6A1	-0.280445	0.280445	1.36398e-48	6.11011	7.63572	0.892	0.91	3283	5845	http://www.genecards.org/cgi-bin/carddisp.pl?gene=COL6A1	ENSMUSG00000001119	http://mar2016.archive.ensembl.org/Mus_musculus/Gene/Summary?db=core;g=ENSMUSG00000001119
FV0	HES1	-0.281237	0.281237	2.07108e-15	0.61939	0.967942	0.274	0.353	3283	5845	http://www.genecards.org/cgi-bin/carddisp.pl?gene=HES1	ENSMUSG00000022528	http://mar2016.archive.ensembl.org/Mus_musculus/Gene/Summary?db=core;g=ENSMUSG00000022528
FV0	COPZ2	-0.281741	0.281741	1.27205e-24	1.89401	2.51814	0.674	0.72	3283	5845	http://www.genecards.org/cgi-bin/carddisp.pl?gene=COPZ2	ENSMUSG00000018672	http://mar2016.archive.ensembl.org/Mus_musculus/Gene/Summary?db=core;g=ENSMUSG00000018672
FV0	DNAJB9	-0.282854	0.282854	5.04417e-24	0.624157	0.975948	0.328	0.431	3283	5845	http://www.genecards.org/cgi-bin/carddisp.pl?gene=DNAJB9	ENSMUSG00000014905	http://mar2016.archive.ensembl.org/Mus_musculus/Gene/Summary?db=core;g=ENSMUSG00000014905
FV0	SPON1	-0.283006	0.283006	2.95958e-21	0.233664	0.501033	0.115	0.189	3283	5845	http://www.genecards.org/cgi-bin/carddisp.pl?gene=SPON1	ENSMUSG00000038156	http://mar2016.archive.ensembl.org/Mus_musculus/Gene/Summary?db=core;g=ENSMUSG00000038156
FV0	HSPH1	-0.283186	0.283186	1.172e-25	0.533659	0.866278	0.29	0.396	3283	5845	http://www.genecards.org/cgi-bin/carddisp.pl?gene=HSPH1	ENSMUSG00000029657	http://mar2016.archive.ensembl.org/Mus_musculus/Gene/Summary?db=core;g=ENSMUSG00000029657
FV0	CDK2AP2	-0.284112	0.284112	4.40379e-24	0.7671	1.15173	0.399	0.491	3283	5845	http://www.genecards.org/cgi-bin/carddisp.pl?gene=CDK2AP2	ENSMUSG00000024856	http://mar2016.archive.ensembl.org/Mus_musculus/Gene/Summary?db=core;g=ENSMUSG00000024856
FV0	HYPK	-0.284685	0.284685	8.30946e-19	0.652449	1.01292	0.348	0.428	3283	5845	http://www.genecards.org/cgi-bin/carddisp.pl?gene=HYPK	ENSMUSG00000027245	http://mar2016.archive.ensembl.org/Mus_musculus/Gene/Summary?db=core;g=ENSMUSG00000027245
FV0	SPARC	-0.286729	0.286729	1.9664e-67	94.5181	115.52	0.996	0.998	3283	5845	http://www.genecards.org/cgi-bin/carddisp.pl?gene=SPARC	ENSMUSG00000018593	http://mar2016.archive.ensembl.org/Mus_musculus/Gene/Summary?db=core;g=ENSMUSG00000018593
FV0	EIF1	-0.287402	0.287402	2.35491e-94	11.5381	14.302	0.97	0.965	3283	5845	http://www.genecards.org/cgi-bin/carddisp.pl?gene=EIF1	ENSMUSG00000035530	http://mar2016.archive.ensembl.org/Mus_musculus/Gene/Summary?db=core;g=ENSMUSG00000035530
FV0	SMOC2	-0.291571	0.291571	5.97835e-21	9.33	11.6436	0.842	0.849	3283	5845	http://www.genecards.org/cgi-bin/carddisp.pl?gene=SMOC2	ENSMUSG00000023886	http://mar2016.archive.ensembl.org/Mus_musculus/Gene/Summary?db=core;g=ENSMUSG00000023886
FV0	NTN4	-0.292933	0.292933	3.36113e-19	0.939313	1.37591	0.407	0.483	3283	5845	http://www.genecards.org/cgi-bin/carddisp.pl?gene=NTN4	ENSMUSG00000020019	http://mar2016.archive.ensembl.org/Mus_musculus/Gene/Summary?db=core;g=ENSMUSG00000020019
FV0	OGN	-0.295479	0.295479	1.34793e-31	15.7898	19.6059	0.959	0.958	3283	5845	http://www.genecards.org/cgi-bin/carddisp.pl?gene=OGN	ENSMUSG00000021390	http://mar2016.archive.ensembl.org/Mus_musculus/Gene/Summary?db=core;g=ENSMUSG00000021390
FV0	ARHGAP20	-0.295565	0.295565	5.74573e-22	0.353337	0.66104	0.173	0.261	3283	5845	http://www.genecards.org/cgi-bin/carddisp.pl?gene=ARHGAP20	ENSMUSG00000053199	http://mar2016.archive.ensembl.org/Mus_musculus/Gene/Summary?db=core;g=ENSMUSG00000053199
FV0	HYOU1	-0.297013	0.297013	9.82919e-40	0.206988	0.482903	0.143	0.256	3283	5845	http://www.genecards.org/cgi-bin/carddisp.pl?gene=HYOU1	ENSMUSG00000032115	http://mar2016.archive.ensembl.org/Mus_musculus/Gene/Summary?db=core;g=ENSMUSG00000032115
FV0	RHOJ	-0.29798	0.29798	1.12455e-24	1.22631	1.73708	0.522	0.593	3283	5845	http://www.genecards.org/cgi-bin/carddisp.pl?gene=RHOJ	ENSMUSG00000046768	http://mar2016.archive.ensembl.org/Mus_musculus/Gene/Summary?db=core;g=ENSMUSG00000046768
FV0	HSPG2	-0.298842	0.298842	6.70574e-23	1.25582	1.77501	0.501	0.592	3283	5845	http://www.genecards.org/cgi-bin/carddisp.pl?gene=HSPG2	ENSMUSG00000028763	http://mar2016.archive.ensembl.org/Mus_musculus/Gene/Summary?db=core;g=ENSMUSG00000028763
FV0	GFRA2	-0.300297	0.300297	4.58095e-17	0.447315	0.78222	0.18	0.253	3283	5845	http://www.genecards.org/cgi-bin/carddisp.pl?gene=GFRA2	ENSMUSG00000022103	http://mar2016.archive.ensembl.org/Mus_musculus/Gene/Summary?db=core;g=ENSMUSG00000022103
FV0	SH3D19	-0.302005	0.302005	3.23727e-31	0.608661	0.983249	0.327	0.445	3283	5845	http://www.genecards.org/cgi-bin/carddisp.pl?gene=SH3D19	ENSMUSG00000028082	http://mar2016.archive.ensembl.org/Mus_musculus/Gene/Summary?db=core;g=ENSMUSG00000028082
FV0	PDIA4	-0.30481	0.30481	3.45368e-33	1.00907	1.48172	0.482	0.55	3283	5845	http://www.genecards.org/cgi-bin/carddisp.pl?gene=PDIA4	ENSMUSG00000025823	http://mar2016.archive.ensembl.org/Mus_musculus/Gene/Summary?db=core;g=ENSMUSG00000025823
FV0	MATN2	-0.306824	0.306824	1.37045e-27	1.61626	2.23627	0.54	0.595	3283	5845	http://www.genecards.org/cgi-bin/carddisp.pl?gene=MATN2	ENSMUSG00000022324	http://mar2016.archive.ensembl.org/Mus_musculus/Gene/Summary?db=core;g=ENSMUSG00000022324
FV0	ARF5	-0.3075	0.3075	8.19368e-42	2.55117	3.39479	0.774	0.806	3283	5845	http://www.genecards.org/cgi-bin/carddisp.pl?gene=ARF5	ENSMUSG00000020440	http://mar2016.archive.ensembl.org/Mus_musculus/Gene/Summary?db=core;g=ENSMUSG00000020440
FV0	ASPN	-0.307551	0.307551	3.06391e-18	3.21367	4.21486	0.631	0.66	3283	5845	http://www.genecards.org/cgi-bin/carddisp.pl?gene=ASPN	ENSMUSG00000021388	http://mar2016.archive.ensembl.org/Mus_musculus/Gene/Summary?db=core;g=ENSMUSG00000021388
FV0	ENPP3	-0.311252	0.311252	4.2762e-41	0.290535	0.601275	0.177	0.302	3283	5845	http://www.genecards.org/cgi-bin/carddisp.pl?gene=ENPP3	ENSMUSG00000019989	http://mar2016.archive.ensembl.org/Mus_musculus/Gene/Summary?db=core;g=ENSMUSG00000019989
FV0	PKD2	-0.311313	0.311313	1.25646e-41	1.98713	2.70654	0.683	0.727	3283	5845	http://www.genecards.org/cgi-bin/carddisp.pl?gene=PKD2	ENSMUSG00000034462	http://mar2016.archive.ensembl.org/Mus_musculus/Gene/Summary?db=core;g=ENSMUSG00000034462
FV0	MAGT1	-0.31212	0.31212	1.0238e-28	0.925902	1.39107	0.434	0.528	3283	5845	http://www.genecards.org/cgi-bin/carddisp.pl?gene=MAGT1	ENSMUSG00000031232	http://mar2016.archive.ensembl.org/Mus_musculus/Gene/Summary?db=core;g=ENSMUSG00000031232
FV0	COL6A2	-0.312541	0.312541	9.35917e-51	3.83214	5.001	0.809	0.831	3283	5845	http://www.genecards.org/cgi-bin/carddisp.pl?gene=COL6A2	ENSMUSG00000020241	http://mar2016.archive.ensembl.org/Mus_musculus/Gene/Summary?db=core;g=ENSMUSG00000020241
FV0	PTGFR	-0.313371	0.313371	3.30483e-24	0.450852	0.80284	0.213	0.312	3283	5845	http://www.genecards.org/cgi-bin/carddisp.pl?gene=PTGFR	ENSMUSG00000028036	http://mar2016.archive.ensembl.org/Mus_musculus/Gene/Summary?db=core;g=ENSMUSG00000028036
FV0	HSPA1B	-0.315338	0.315338	1.14756e-18	3.38481	4.45604	0.619	0.671	3283	5845	http://www.genecards.org/cgi-bin/carddisp.pl?gene=HSPA1B	ENSMUSG00000090877	http://mar2016.archive.ensembl.org/Mus_musculus/Gene/Summary?db=core;g=ENSMUSG00000090877
FV0	SELK	-0.317515	0.317515	3.04419e-55	4.34666	5.66292	0.887	0.891	3283	5845	http://www.genecards.org/cgi-bin/carddisp.pl?gene=SELK	ENSMUSG00000042682	http://mar2016.archive.ensembl.org/Mus_musculus/Gene/Summary?db=core;g=ENSMUSG00000042682
FV0	THBD	-0.320391	0.320391	1.866e-11	1.25162	1.81152	0.424	0.463	3283	5845	http://www.genecards.org/cgi-bin/carddisp.pl?gene=THBD	ENSMUSG00000074743	http://mar2016.archive.ensembl.org/Mus_musculus/Gene/Summary?db=core;g=ENSMUSG00000074743
FV0	ITGB5	-0.3209	0.3209	1.49321e-39	1.88013	2.5976	0.627	0.692	3283	5845	http://www.genecards.org/cgi-bin/carddisp.pl?gene=ITGB5	ENSMUSG00000022817	http://mar2016.archive.ensembl.org/Mus_musculus/Gene/Summary?db=core;g=ENSMUSG00000022817
FV0	JUND	-0.324338	0.324338	1.84704e-87	11.0065	14.0332	0.96	0.943	3283	5845	http://www.genecards.org/cgi-bin/carddisp.pl?gene=JUND	ENSMUSG00000071076	http://mar2016.archive.ensembl.org/Mus_musculus/Gene/Summary?db=core;g=ENSMUSG00000071076
FV0	SEC61B	-0.328546	0.328546	4.65613e-29	3.56608	4.73385	0.821	0.85	3283	5845	http://www.genecards.org/cgi-bin/carddisp.pl?gene=SEC61B	ENSMUSG00000053317	http://mar2016.archive.ensembl.org/Mus_musculus/Gene/Summary?db=core;g=ENSMUSG00000053317
FV0	CTSH	-0.329284	0.329284	1.38896e-40	3.26321	4.35625	0.756	0.775	3283	5845	http://www.genecards.org/cgi-bin/carddisp.pl?gene=CTSH	ENSMUSG00000032359	http://mar2016.archive.ensembl.org/Mus_musculus/Gene/Summary?db=core;g=ENSMUSG00000032359
FV0	SCPEP1	-0.330834	0.330834	2.26894e-45	1.69604	2.39092	0.644	0.71	3283	5845	http://www.genecards.org/cgi-bin/carddisp.pl?gene=SCPEP1	ENSMUSG00000000278	http://mar2016.archive.ensembl.org/Mus_musculus/Gene/Summary?db=core;g=ENSMUSG00000000278
FV0	AKAP12	-0.331093	0.331093	2.71739e-21	1.19572	1.76214	0.451	0.534	3283	5845	http://www.genecards.org/cgi-bin/carddisp.pl?gene=AKAP12	ENSMUSG00000038587	http://mar2016.archive.ensembl.org/Mus_musculus/Gene/Summary?db=core;g=ENSMUSG00000038587
FV0	COL6A6	-0.332713	0.332713	3.93143e-20	0.600901	1.01614	0.254	0.338	3283	5845	http://www.genecards.org/cgi-bin/carddisp.pl?gene=COL6A6	ENSMUSG00000043719	http://mar2016.archive.ensembl.org/Mus_musculus/Gene/Summary?db=core;g=ENSMUSG00000043719
FV0	CDC42EP2	-0.333583	0.333583	1.57028e-37	0.343411	0.692885	0.19	0.31	3283	5845	http://www.genecards.org/cgi-bin/carddisp.pl?gene=CDC42EP2	ENSMUSG00000045664	http://mar2016.archive.ensembl.org/Mus_musculus/Gene/Summary?db=core;g=ENSMUSG00000045664
FV0	FGL2	-0.334973	0.334973	2.07541e-28	2.51361	3.4319	0.635	0.71	3283	5845	http://www.genecards.org/cgi-bin/carddisp.pl?gene=FGL2	ENSMUSG00000039899	http://mar2016.archive.ensembl.org/Mus_musculus/Gene/Summary?db=core;g=ENSMUSG00000039899
FV0	PDIA3	-0.335923	0.335923	4.52212e-107	8.55317	11.0579	0.945	0.926	3283	5845	http://www.genecards.org/cgi-bin/carddisp.pl?gene=PDIA3	ENSMUSG00000027248	http://mar2016.archive.ensembl.org/Mus_musculus/Gene/Summary?db=core;g=ENSMUSG00000027248
FV0	SEC11C	-0.341532	0.341532	1.20224e-32	0.715829	1.17413	0.381	0.485	3283	5845	http://www.genecards.org/cgi-bin/carddisp.pl?gene=SEC11C	ENSMUSG00000024516	http://mar2016.archive.ensembl.org/Mus_musculus/Gene/Summary?db=core;g=ENSMUSG00000024516
FV0	CPED1	-0.343095	0.343095	2.04581e-85	5.53202	7.2857	0.908	0.901	3283	5845	http://www.genecards.org/cgi-bin/carddisp.pl?gene=CPED1	ENSMUSG00000062980	http://mar2016.archive.ensembl.org/Mus_musculus/Gene/Summary?db=core;g=ENSMUSG00000062980
FV0	HEXA	-0.343258	0.343258	4.65781e-49	2.13048	2.97138	0.684	0.737	3283	5845	http://www.genecards.org/cgi-bin/carddisp.pl?gene=HEXA	ENSMUSG00000025232	http://mar2016.archive.ensembl.org/Mus_musculus/Gene/Summary?db=core;g=ENSMUSG00000025232
FV0	KCNQ1OT1	-0.352308	0.352308	4.68889e-23	2.93642	4.02523	0.627	0.677	3283	5845	http://www.genecards.org/cgi-bin/carddisp.pl?gene=KCNQ1OT1	ENSMUSG00000101609	http://mar2016.archive.ensembl.org/Mus_musculus/Gene/Summary?db=core;g=ENSMUSG00000101609
FV0	KRTCAP2	-0.356882	0.356882	6.34462e-37	3.48382	4.74223	0.836	0.861	3283	5845	http://www.genecards.org/cgi-bin/carddisp.pl?gene=KRTCAP2	ENSMUSG00000042747	http://mar2016.archive.ensembl.org/Mus_musculus/Gene/Summary?db=core;g=ENSMUSG00000042747
FV0	IGSF10	-0.357998	0.357998	7.78847e-36	1.10855	1.70242	0.457	0.545	3283	5845	http://www.genecards.org/cgi-bin/carddisp.pl?gene=IGSF10	ENSMUSG00000036334	http://mar2016.archive.ensembl.org/Mus_musculus/Gene/Summary?db=core;g=ENSMUSG00000036334
FV0	MYL12B	-0.358583	0.358583	2.26476e-37	3.32721	4.54821	0.804	0.847	3283	5845	http://www.genecards.org/cgi-bin/carddisp.pl?gene=MYL12B	ENSMUSG00000034868	http://mar2016.archive.ensembl.org/Mus_musculus/Gene/Summary?db=core;g=ENSMUSG00000034868
FV0	SPCS2	-0.360239	0.360239	5.91972e-55	2.15431	3.049	0.72	0.769	3283	5845	http://www.genecards.org/cgi-bin/carddisp.pl?gene=SPCS2	ENSMUSG00000035227	http://mar2016.archive.ensembl.org/Mus_musculus/Gene/Summary?db=core;g=ENSMUSG00000035227
FV0	TMED3	-0.361516	0.361516	7.16048e-76	3.95146	5.36152	0.847	0.863	3283	5845	http://www.genecards.org/cgi-bin/carddisp.pl?gene=TMED3	ENSMUSG00000032353	http://mar2016.archive.ensembl.org/Mus_musculus/Gene/Summary?db=core;g=ENSMUSG00000032353
FV0	CLEC11A	-0.364247	0.364247	5.78912e-48	2.09857	2.98851	0.634	0.711	3283	5845	http://www.genecards.org/cgi-bin/carddisp.pl?gene=CLEC11A	ENSMUSG00000004473	http://mar2016.archive.ensembl.org/Mus_musculus/Gene/Summary?db=core;g=ENSMUSG00000004473
FV0	FTH1	-0.366862	0.366862	1.13192e-37	62.6084	81.0259	0.997	0.995	3283	5845	http://www.genecards.org/cgi-bin/carddisp.pl?gene=FTH1	ENSMUSG00000024661	http://mar2016.archive.ensembl.org/Mus_musculus/Gene/Summary?db=core;g=ENSMUSG00000024661
FV0	ANXA5	-0.372682	0.372682	8.13775e-125	6.97417	9.32462	0.926	0.926	3283	5845	http://www.genecards.org/cgi-bin/carddisp.pl?gene=ANXA5	ENSMUSG00000027712	http://mar2016.archive.ensembl.org/Mus_musculus/Gene/Summary?db=core;g=ENSMUSG00000027712
FV0	CREB3L1	-0.373461	0.373461	5.86061e-44	0.941629	1.5153	0.446	0.547	3283	5845	http://www.genecards.org/cgi-bin/carddisp.pl?gene=CREB3L1	ENSMUSG00000027230	http://mar2016.archive.ensembl.org/Mus_musculus/Gene/Summary?db=core;g=ENSMUSG00000027230
FV0	DIO2	-0.377112	0.377112	2.36328e-19	2.33891	3.33637	0.514	0.573	3283	5845	http://www.genecards.org/cgi-bin/carddisp.pl?gene=DIO2	ENSMUSG00000007682	http://mar2016.archive.ensembl.org/Mus_musculus/Gene/Summary?db=core;g=ENSMUSG00000007682
FV0	HDLBP	-0.381776	0.381776	6.85463e-88	2.43768	3.47911	0.732	0.768	3283	5845	http://www.genecards.org/cgi-bin/carddisp.pl?gene=HDLBP	ENSMUSG00000034088	http://mar2016.archive.ensembl.org/Mus_musculus/Gene/Summary?db=core;g=ENSMUSG00000034088
FV0	TUBA1A	-0.382264	0.382264	1.89283e-93	6.69183	9.02543	0.897	0.898	3283	5845	http://www.genecards.org/cgi-bin/carddisp.pl?gene=TUBA1A	ENSMUSG00000072235	http://mar2016.archive.ensembl.org/Mus_musculus/Gene/Summary?db=core;g=ENSMUSG00000072235
FV0	PCOLCE2	-0.385182	0.385182	6.59744e-44	6.19252	8.39361	0.838	0.853	3283	5845	http://www.genecards.org/cgi-bin/carddisp.pl?gene=PCOLCE2	ENSMUSG00000015354	http://mar2016.archive.ensembl.org/Mus_musculus/Gene/Summary?db=core;g=ENSMUSG00000015354
FV0	VKORC1	-0.387542	0.387542	1.34805e-48	3.2121	4.51011	0.808	0.843	3283	5845	http://www.genecards.org/cgi-bin/carddisp.pl?gene=VKORC1	ENSMUSG00000096145	http://mar2016.archive.ensembl.org/Mus_musculus/Gene/Summary?db=core;g=ENSMUSG00000096145
FV0	LSAMP	-0.389163	0.389163	3.88904e-37	0.721606	1.25467	0.304	0.413	3283	5845	http://www.genecards.org/cgi-bin/carddisp.pl?gene=LSAMP	ENSMUSG00000061080	http://mar2016.archive.ensembl.org/Mus_musculus/Gene/Summary?db=core;g=ENSMUSG00000061080
FV0	HSPA8	-0.390268	0.390268	4.30062e-110	8.86926	11.935	0.946	0.933	3283	5845	http://www.genecards.org/cgi-bin/carddisp.pl?gene=HSPA8	ENSMUSG00000015656	http://mar2016.archive.ensembl.org/Mus_musculus/Gene/Summary?db=core;g=ENSMUSG00000015656
FV0	DNAJB11	-0.391092	0.391092	3.44478e-55	1.06322	1.70568	0.506	0.614	3283	5845	http://www.genecards.org/cgi-bin/carddisp.pl?gene=DNAJB11	ENSMUSG00000004460	http://mar2016.archive.ensembl.org/Mus_musculus/Gene/Summary?db=core;g=ENSMUSG00000004460
FV0	SPTBN1	-0.401302	0.401302	9.02749e-141	9.0334	12.2511	0.951	0.939	3283	5845	http://www.genecards.org/cgi-bin/carddisp.pl?gene=SPTBN1	ENSMUSG00000020315	http://mar2016.archive.ensembl.org/Mus_musculus/Gene/Summary?db=core;g=ENSMUSG00000020315
FV0	ECM2	-0.405089	0.405089	4.27061e-58	2.13136	3.14645	0.664	0.73	3283	5845	http://www.genecards.org/cgi-bin/carddisp.pl?gene=ECM2	ENSMUSG00000043631	http://mar2016.archive.ensembl.org/Mus_musculus/Gene/Summary?db=core;g=ENSMUSG00000043631
FV0	DPT	-0.405476	0.405476	5.26901e-74	5.99015	8.25864	0.856	0.88	3283	5845	http://www.genecards.org/cgi-bin/carddisp.pl?gene=DPT	ENSMUSG00000026574	http://mar2016.archive.ensembl.org/Mus_musculus/Gene/Summary?db=core;g=ENSMUSG00000026574
FV0	AFF2	-0.411817	0.411817	4.96214e-58	0.459953	0.942263	0.251	0.406	3283	5845	http://www.genecards.org/cgi-bin/carddisp.pl?gene=AFF2	ENSMUSG00000031189	http://mar2016.archive.ensembl.org/Mus_musculus/Gene/Summary?db=core;g=ENSMUSG00000031189
FV0	COL1A2	-0.412072	0.412072	1.52541e-115	76.5201	102.148	0.996	0.998	3283	5845	http://www.genecards.org/cgi-bin/carddisp.pl?gene=COL1A2	ENSMUSG00000029661	http://mar2016.archive.ensembl.org/Mus_musculus/Gene/Summary?db=core;g=ENSMUSG00000029661
FV0	OSTC	-0.412175	0.412175	1.59872e-73	2.3226	3.42135	0.718	0.791	3283	5845	http://www.genecards.org/cgi-bin/carddisp.pl?gene=OSTC	ENSMUSG00000041084	http://mar2016.archive.ensembl.org/Mus_musculus/Gene/Summary?db=core;g=ENSMUSG00000041084
FV0	TMSB10	-0.413569	0.413569	8.86305e-42	5.28513	7.37164	0.864	0.901	3283	5845	http://www.genecards.org/cgi-bin/carddisp.pl?gene=TMSB10	ENSMUSG00000079523	http://mar2016.archive.ensembl.org/Mus_musculus/Gene/Summary?db=core;g=ENSMUSG00000079523
FV0	LTBP4	-0.415488	0.415488	1.09856e-75	5.24298	7.32658	0.866	0.896	3283	5845	http://www.genecards.org/cgi-bin/carddisp.pl?gene=LTBP4	ENSMUSG00000040488	http://mar2016.archive.ensembl.org/Mus_musculus/Gene/Summary?db=core;g=ENSMUSG00000040488
FV0	ATF5	-0.415564	0.415564	4.37162e-48	1.76998	2.69466	0.555	0.643	3283	5845	http://www.genecards.org/cgi-bin/carddisp.pl?gene=ATF5	ENSMUSG00000038539	http://mar2016.archive.ensembl.org/Mus_musculus/Gene/Summary?db=core;g=ENSMUSG00000038539
FV0	CD9	-0.416218	0.416218	3.14582e-88	7.76983	10.7027	0.935	0.941	3283	5845	http://www.genecards.org/cgi-bin/carddisp.pl?gene=CD9	ENSMUSG00000030342	http://mar2016.archive.ensembl.org/Mus_musculus/Gene/Summary?db=core;g=ENSMUSG00000030342
FV0	TXNIP	-0.420416	0.420416	2.84552e-65	4.45488	6.30035	0.811	0.816	3283	5845	http://www.genecards.org/cgi-bin/carddisp.pl?gene=TXNIP	ENSMUSG00000038393	http://mar2016.archive.ensembl.org/Mus_musculus/Gene/Summary?db=core;g=ENSMUSG00000038393
FV0	CLDN10	-0.42119	0.42119	5.51183e-44	0.415859	0.895881	0.211	0.332	3283	5845	http://www.genecards.org/cgi-bin/carddisp.pl?gene=CLDN10	ENSMUSG00000022132	http://mar2016.archive.ensembl.org/Mus_musculus/Gene/Summary?db=core;g=ENSMUSG00000022132
FV0	TGFB3	-0.421307	0.421307	2.81644e-51	0.825164	1.44415	0.399	0.518	3283	5845	http://www.genecards.org/cgi-bin/carddisp.pl?gene=TGFB3	ENSMUSG00000021253	http://mar2016.archive.ensembl.org/Mus_musculus/Gene/Summary?db=core;g=ENSMUSG00000021253
FV0	CALR	-0.430881	0.430881	2.06032e-129	6.76511	9.4678	0.909	0.913	3283	5845	http://www.genecards.org/cgi-bin/carddisp.pl?gene=CALR	ENSMUSG00000003814	http://mar2016.archive.ensembl.org/Mus_musculus/Gene/Summary?db=core;g=ENSMUSG00000003814
FV0	COL14A1	-0.435673	0.435673	3.57675e-76	10.8014	14.9619	0.931	0.929	3283	5845	http://www.genecards.org/cgi-bin/carddisp.pl?gene=COL14A1	ENSMUSG00000022371	http://mar2016.archive.ensembl.org/Mus_musculus/Gene/Summary?db=core;g=ENSMUSG00000022371
FV0	LPL	-0.438747	0.438747	3.19186e-39	1.17551	1.94874	0.369	0.498	3283	5845	http://www.genecards.org/cgi-bin/carddisp.pl?gene=LPL	ENSMUSG00000015568	http://mar2016.archive.ensembl.org/Mus_musculus/Gene/Summary?db=core;g=ENSMUSG00000015568
FV0	GM42418	-0.443491	0.443491	2.47783e-17	53.0311	72.4764	0.977	0.943	3283	5845	http://www.genecards.org/cgi-bin/carddisp.pl?gene=GM42418	ENSMUSG00000098178	http://mar2016.archive.ensembl.org/Mus_musculus/Gene/Summary?db=core;g=ENSMUSG00000098178
FV0	XBP1	-0.445137	0.445137	3.01016e-85	1.68764	2.65907	0.631	0.723	3283	5845	http://www.genecards.org/cgi-bin/carddisp.pl?gene=XBP1	ENSMUSG00000020484	http://mar2016.archive.ensembl.org/Mus_musculus/Gene/Summary?db=core;g=ENSMUSG00000020484
FV0	KLF2	-0.449431	0.449431	4.53047e-29	1.19861	2.00221	0.406	0.502	3283	5845	http://www.genecards.org/cgi-bin/carddisp.pl?gene=KLF2	ENSMUSG00000055148	http://mar2016.archive.ensembl.org/Mus_musculus/Gene/Summary?db=core;g=ENSMUSG00000055148
FV0	PDGFRL	-0.472541	0.472541	4.72158e-77	3.60203	5.38556	0.77	0.829	3283	5845	http://www.genecards.org/cgi-bin/carddisp.pl?gene=PDGFRL	ENSMUSG00000031595	http://mar2016.archive.ensembl.org/Mus_musculus/Gene/Summary?db=core;g=ENSMUSG00000031595
FV0	MFAP4	-0.478618	0.478618	1.17133e-65	22.8388	32.2171	0.911	0.918	3283	5845	http://www.genecards.org/cgi-bin/carddisp.pl?gene=MFAP4	ENSMUSG00000042436	http://mar2016.archive.ensembl.org/Mus_musculus/Gene/Summary?db=core;g=ENSMUSG00000042436
FV0	SVIL	-0.484343	0.484343	7.64811e-85	2.68814	4.15952	0.73	0.811	3283	5845	http://www.genecards.org/cgi-bin/carddisp.pl?gene=SVIL	ENSMUSG00000024236	http://mar2016.archive.ensembl.org/Mus_musculus/Gene/Summary?db=core;g=ENSMUSG00000024236
FV0	SERPINF1	-0.487073	0.487073	7.67852e-147	21.4921	30.5249	0.977	0.983	3283	5845	http://www.genecards.org/cgi-bin/carddisp.pl?gene=SERPINF1	ENSMUSG00000000753	http://mar2016.archive.ensembl.org/Mus_musculus/Gene/Summary?db=core;g=ENSMUSG00000000753
FV0	FBLN1	-0.488785	0.488785	5.50409e-108	8.40681	12.2002	0.896	0.922	3283	5845	http://www.genecards.org/cgi-bin/carddisp.pl?gene=FBLN1	ENSMUSG00000006369	http://mar2016.archive.ensembl.org/Mus_musculus/Gene/Summary?db=core;g=ENSMUSG00000006369
FV0	HSP90AB1	-0.491006	0.491006	2.11067e-220	12.1156	17.433	0.974	0.964	3283	5845	http://www.genecards.org/cgi-bin/carddisp.pl?gene=HSP90AB1	ENSMUSG00000023944	http://mar2016.archive.ensembl.org/Mus_musculus/Gene/Summary?db=core;g=ENSMUSG00000023944
FV0	HEXB	-0.516997	0.516997	1.24884e-84	1.00215	1.86502	0.436	0.61	3283	5845	http://www.genecards.org/cgi-bin/carddisp.pl?gene=HEXB	ENSMUSG00000021665	http://mar2016.archive.ensembl.org/Mus_musculus/Gene/Summary?db=core;g=ENSMUSG00000021665
FV0	SDF2L1	-0.527497	0.527497	4.38525e-116	0.182036	0.703817	0.115	0.315	3283	5845	http://www.genecards.org/cgi-bin/carddisp.pl?gene=SDF2L1	ENSMUSG00000022769	http://mar2016.archive.ensembl.org/Mus_musculus/Gene/Summary?db=core;g=ENSMUSG00000022769
FV0	COL3A1	-0.535639	0.535639	5.61604e-193	51.1139	74.5435	0.976	0.997	3283	5845	http://www.genecards.org/cgi-bin/carddisp.pl?gene=COL3A1	ENSMUSG00000026043	http://mar2016.archive.ensembl.org/Mus_musculus/Gene/Summary?db=core;g=ENSMUSG00000026043
FV0	P4HA1	-0.537044	0.537044	1.06877e-111	1.21872	2.21935	0.537	0.68	3283	5845	http://www.genecards.org/cgi-bin/carddisp.pl?gene=P4HA1	ENSMUSG00000019916	http://mar2016.archive.ensembl.org/Mus_musculus/Gene/Summary?db=core;g=ENSMUSG00000019916
FV0	HTRA3	-0.549051	0.549051	4.66681e-83	2.29625	3.82282	0.648	0.719	3283	5845	http://www.genecards.org/cgi-bin/carddisp.pl?gene=HTRA3	ENSMUSG00000029096	http://mar2016.archive.ensembl.org/Mus_musculus/Gene/Summary?db=core;g=ENSMUSG00000029096
FV0	PHLDA1	-0.558661	0.558661	1.93359e-53	2.31651	3.88489	0.545	0.664	3283	5845	http://www.genecards.org/cgi-bin/carddisp.pl?gene=PHLDA1	ENSMUSG00000020205	http://mar2016.archive.ensembl.org/Mus_musculus/Gene/Summary?db=core;g=ENSMUSG00000020205
FV0	S100A10	-0.579694	0.579694	4.82143e-152	4.87582	7.7816	0.866	0.899	3283	5845	http://www.genecards.org/cgi-bin/carddisp.pl?gene=S100A10	ENSMUSG00000041959	http://mar2016.archive.ensembl.org/Mus_musculus/Gene/Summary?db=core;g=ENSMUSG00000041959
FV0	NBL1	-0.58433	0.58433	5.49277e-74	1.51796	2.77529	0.521	0.653	3283	5845	http://www.genecards.org/cgi-bin/carddisp.pl?gene=NBL1	ENSMUSG00000041120	http://mar2016.archive.ensembl.org/Mus_musculus/Gene/Summary?db=core;g=ENSMUSG00000041120
FV0	C7	-0.585974	0.585974	3.77475e-41	0.45429	1.18297	0.133	0.24	3283	5845	http://www.genecards.org/cgi-bin/carddisp.pl?gene=C7	ENSMUSG00000079105	http://mar2016.archive.ensembl.org/Mus_musculus/Gene/Summary?db=core;g=ENSMUSG00000079105
FV0	AHNAK	-0.597259	0.597259	2.29442e-237	10.2797	16.0643	0.95	0.952	3283	5845	http://www.genecards.org/cgi-bin/carddisp.pl?gene=AHNAK	ENSMUSG00000069833	http://mar2016.archive.ensembl.org/Mus_musculus/Gene/Summary?db=core;g=ENSMUSG00000069833
FV0	CRELD2	-0.61005	0.61005	1.74437e-113	0.435931	1.19168	0.25	0.452	3283	5845	http://www.genecards.org/cgi-bin/carddisp.pl?gene=CRELD2	ENSMUSG00000023272	http://mar2016.archive.ensembl.org/Mus_musculus/Gene/Summary?db=core;g=ENSMUSG00000023272
FV0	HERPUD1	-0.620961	0.620961	7.87135e-111	2.19801	3.91821	0.69	0.799	3283	5845	http://www.genecards.org/cgi-bin/carddisp.pl?gene=HERPUD1	ENSMUSG00000031770	http://mar2016.archive.ensembl.org/Mus_musculus/Gene/Summary?db=core;g=ENSMUSG00000031770
FV0	CYTL1	-0.622492	0.622492	1.76318e-10	0.642834	1.5292	0.155	0.185	3283	5845	http://www.genecards.org/cgi-bin/carddisp.pl?gene=CYTL1	ENSMUSG00000062329	http://mar2016.archive.ensembl.org/Mus_musculus/Gene/Summary?db=core;g=ENSMUSG00000062329
FV0	IGFBP5	-0.62723	0.62723	3.56411e-30	13.2036	20.9388	0.687	0.726	3283	5845	http://www.genecards.org/cgi-bin/carddisp.pl?gene=IGFBP5	ENSMUSG00000026185	http://mar2016.archive.ensembl.org/Mus_musculus/Gene/Summary?db=core;g=ENSMUSG00000026185
FV0	ANGPTL1	-0.642302	0.642302	3.20019e-60	0.195546	0.866029	0.078	0.196	3283	5845	http://www.genecards.org/cgi-bin/carddisp.pl?gene=ANGPTL1	ENSMUSG00000033544	http://mar2016.archive.ensembl.org/Mus_musculus/Gene/Summary?db=core;g=ENSMUSG00000033544
FV0	DNAJC3	-0.645095	0.645095	3.00932e-227	3.78612	6.48473	0.852	0.89	3283	5845	http://www.genecards.org/cgi-bin/carddisp.pl?gene=DNAJC3	ENSMUSG00000022136	http://mar2016.archive.ensembl.org/Mus_musculus/Gene/Summary?db=core;g=ENSMUSG00000022136
FV0	HSP90B1	-0.652192	0.652192	8.32675e-285	10.0794	16.4118	0.953	0.962	3283	5845	http://www.genecards.org/cgi-bin/carddisp.pl?gene=HSP90B1	ENSMUSG00000020048	http://mar2016.archive.ensembl.org/Mus_musculus/Gene/Summary?db=core;g=ENSMUSG00000020048
FV0	PDIA6	-0.659591	0.659591	3.77114e-197	2.81834	5.03158	0.761	0.838	3283	5845	http://www.genecards.org/cgi-bin/carddisp.pl?gene=PDIA6	ENSMUSG00000020571	http://mar2016.archive.ensembl.org/Mus_musculus/Gene/Summary?db=core;g=ENSMUSG00000020571
FV0	PI16	-0.671641	0.671641	1.46841e-95	5.84693	9.90636	0.76	0.833	3283	5845	http://www.genecards.org/cgi-bin/carddisp.pl?gene=PI16	ENSMUSG00000024011	http://mar2016.archive.ensembl.org/Mus_musculus/Gene/Summary?db=core;g=ENSMUSG00000024011
FV0	ANGPTL7	-0.683004	0.683004	7.24442e-34	0.97644	2.17313	0.162	0.271	3283	5845	http://www.genecards.org/cgi-bin/carddisp.pl?gene=ANGPTL7	ENSMUSG00000028989	http://mar2016.archive.ensembl.org/Mus_musculus/Gene/Summary?db=core;g=ENSMUSG00000028989
FV0	TGFBI	-0.687263	0.687263	3.22462e-144	7.38259	12.4979	0.826	0.898	3283	5845	http://www.genecards.org/cgi-bin/carddisp.pl?gene=TGFBI	ENSMUSG00000035493	http://mar2016.archive.ensembl.org/Mus_musculus/Gene/Summary?db=core;g=ENSMUSG00000035493
FV0	NUPR1	-0.70166	0.70166	1.02737e-99	10.4091	17.5555	0.883	0.941	3283	5845	http://www.genecards.org/cgi-bin/carddisp.pl?gene=NUPR1	ENSMUSG00000030717	http://mar2016.archive.ensembl.org/Mus_musculus/Gene/Summary?db=core;g=ENSMUSG00000030717
FV0	ENTPD2	-0.715134	0.715134	3.38991e-125	1.92693	3.80495	0.602	0.747	3283	5845	http://www.genecards.org/cgi-bin/carddisp.pl?gene=ENTPD2	ENSMUSG00000015085	http://mar2016.archive.ensembl.org/Mus_musculus/Gene/Summary?db=core;g=ENSMUSG00000015085
FV0	CD34	-0.715396	0.715396	5.65198e-138	2.18605	4.23128	0.625	0.765	3283	5845	http://www.genecards.org/cgi-bin/carddisp.pl?gene=CD34	ENSMUSG00000016494	http://mar2016.archive.ensembl.org/Mus_musculus/Gene/Summary?db=core;g=ENSMUSG00000016494
FV0	CLEC3B	-0.844369	0.844369	6.47958e-105	2.37156	5.05357	0.438	0.639	3283	5845	http://www.genecards.org/cgi-bin/carddisp.pl?gene=CLEC3B	ENSMUSG00000025784	http://mar2016.archive.ensembl.org/Mus_musculus/Gene/Summary?db=core;g=ENSMUSG00000025784
FV0	IGFBP6	-0.856088	0.856088	4.68811e-53	1.49729	3.5204	0.342	0.47	3283	5845	http://www.genecards.org/cgi-bin/carddisp.pl?gene=IGFBP6	ENSMUSG00000023046	http://mar2016.archive.ensembl.org/Mus_musculus/Gene/Summary?db=core;g=ENSMUSG00000023046
FV0	COL15A1	-0.865526	0.865526	3.42636e-154	2.57663	5.51663	0.552	0.75	3283	5845	http://www.genecards.org/cgi-bin/carddisp.pl?gene=COL15A1	ENSMUSG00000028339	http://mar2016.archive.ensembl.org/Mus_musculus/Gene/Summary?db=core;g=ENSMUSG00000028339
FV0	GSN	-0.873014	0.873014	2.9437e-279	50.2984	92.9523	0.997	0.997	3283	5845	http://www.genecards.org/cgi-bin/carddisp.pl?gene=GSN	ENSMUSG00000026879	http://mar2016.archive.ensembl.org/Mus_musculus/Gene/Summary?db=core;g=ENSMUSG00000026879
FV0	HSPA5	-1.00748	1.00748	0	8.41055	17.9189	0.932	0.941	3283	5845	http://www.genecards.org/cgi-bin/carddisp.pl?gene=HSPA5	ENSMUSG00000026864	http://mar2016.archive.ensembl.org/Mus_musculus/Gene/Summary?db=core;g=ENSMUSG00000026864
FV0	MANF	-1.06484	1.06484	2.76604e-257	2.37048	6.05086	0.692	0.823	3283	5845	http://www.genecards.org/cgi-bin/carddisp.pl?gene=MANF	ENSMUSG00000032575	http://mar2016.archive.ensembl.org/Mus_musculus/Gene/Summary?db=core;g=ENSMUSG00000032575
FV0	SERPINH1	-1.16824	1.16824	0	8.41778	20.1653	0.914	0.968	3283	5845	http://www.genecards.org/cgi-bin/carddisp.pl?gene=SERPINH1	ENSMUSG00000070436	http://mar2016.archive.ensembl.org/Mus_musculus/Gene/Summary?db=core;g=ENSMUSG00000070436
FV0	ELN	0.277709	0.277709	1	24.9371	20.3955	0.867	0.857	3283	5845	http://www.genecards.org/cgi-bin/carddisp.pl?gene=ELN	ENSMUSG00000029675	http://mar2016.archive.ensembl.org/Mus_musculus/Gene/Summary?db=core;g=ENSMUSG00000029675

## Sheet: FV1
cluster	gene	avg_log2FC	abs_log2FC	p_val_adj	exp_HGPS	exp_WT	pct_HGPS	pct_WT	n_HGPS	n_WT	GeneCardLink	ensembl_gene_id	ensemblLink
FV1	CDKN1A	1.67659	1.67659	5.55932e-108	5.11404	0.912594	0.47	0.128	1762	1524	http://www.genecards.org/cgi-bin/carddisp.pl?gene=CDKN1A	ENSMUSG00000023067	http://mar2016.archive.ensembl.org/Mus_musculus/Gene/Summary?db=core;g=ENSMUSG00000023067
FV1	MT1	1.55617	1.55617	1.38537e-83	5.27062	1.13235	0.489	0.192	1762	1524	http://www.genecards.org/cgi-bin/carddisp.pl?gene=MT1	ENSMUSG00000031765	http://mar2016.archive.ensembl.org/Mus_musculus/Gene/Summary?db=core;g=ENSMUSG00000031765
FV1	TRP53INP1	1.5526	1.5526	9.11036e-105	4.11448	0.743501	0.467	0.131	1762	1524	http://www.genecards.org/cgi-bin/carddisp.pl?gene=TRP53INP1	ENSMUSG00000028211	http://mar2016.archive.ensembl.org/Mus_musculus/Gene/Summary?db=core;g=ENSMUSG00000028211
FV1	PHLDA3	1.41673	1.41673	7.09371e-88	2.55962	0.333295	0.339	0.07	1762	1524	http://www.genecards.org/cgi-bin/carddisp.pl?gene=PHLDA3	ENSMUSG00000041801	http://mar2016.archive.ensembl.org/Mus_musculus/Gene/Summary?db=core;g=ENSMUSG00000041801
FV1	HIST1H1C	1.09047	1.09047	2.11204e-57	1.64094	0.240212	0.25	0.05	1762	1524	http://www.genecards.org/cgi-bin/carddisp.pl?gene=HIST1H1C	ENSMUSG00000036181	http://mar2016.archive.ensembl.org/Mus_musculus/Gene/Summary?db=core;g=ENSMUSG00000036181
FV1	2810474O19RIK	1.01601	1.01601	1.835e-39	7.56541	3.23545	0.579	0.406	1762	1524	http://www.genecards.org/cgi-bin/carddisp.pl?gene=2810474O19RIK	ENSMUSG00000032712	http://mar2016.archive.ensembl.org/Mus_musculus/Gene/Summary?db=core;g=ENSMUSG00000032712
FV1	AQP1	0.928497	0.928497	8.26466e-39	2.54684	0.863531	0.362	0.159	1762	1524	http://www.genecards.org/cgi-bin/carddisp.pl?gene=AQP1	ENSMUSG00000004655	http://mar2016.archive.ensembl.org/Mus_musculus/Gene/Summary?db=core;g=ENSMUSG00000004655
FV1	RPS27L	0.906561	0.906561	1.30419e-35	2.086	0.646244	0.298	0.117	1762	1524	http://www.genecards.org/cgi-bin/carddisp.pl?gene=RPS27L	ENSMUSG00000036781	http://mar2016.archive.ensembl.org/Mus_musculus/Gene/Summary?db=core;g=ENSMUSG00000036781
FV1	SPARC	0.847887	0.847887	2.09839e-58	34.1457	18.5269	0.929	0.87	1762	1524	http://www.genecards.org/cgi-bin/carddisp.pl?gene=SPARC	ENSMUSG00000018593	http://mar2016.archive.ensembl.org/Mus_musculus/Gene/Summary?db=core;g=ENSMUSG00000018593
FV1	EPHX1	0.835962	0.835962	1.33789e-35	1.66729	0.49424	0.283	0.105	1762	1524	http://www.genecards.org/cgi-bin/carddisp.pl?gene=EPHX1	ENSMUSG00000038776	http://mar2016.archive.ensembl.org/Mus_musculus/Gene/Summary?db=core;g=ENSMUSG00000038776
FV1	BAX	0.821907	0.821907	4.24464e-37	1.42701	0.372945	0.257	0.087	1762	1524	http://www.genecards.org/cgi-bin/carddisp.pl?gene=BAX	ENSMUSG00000003873	http://mar2016.archive.ensembl.org/Mus_musculus/Gene/Summary?db=core;g=ENSMUSG00000003873
FV1	WWP2	0.809348	0.809348	1.45402e-33	5.42506	2.6664	0.564	0.385	1762	1524	http://www.genecards.org/cgi-bin/carddisp.pl?gene=WWP2	ENSMUSG00000031930	http://mar2016.archive.ensembl.org/Mus_musculus/Gene/Summary?db=core;g=ENSMUSG00000031930
FV1	NFKBIA	0.807694	0.807694	8.87687e-31	2.25525	0.859704	0.342	0.159	1762	1524	http://www.genecards.org/cgi-bin/carddisp.pl?gene=NFKBIA	ENSMUSG00000021025	http://mar2016.archive.ensembl.org/Mus_musculus/Gene/Summary?db=core;g=ENSMUSG00000021025
FV1	H3F3B	0.805002	0.805002	3.95693e-48	10.4124	5.53201	0.738	0.587	1762	1524	http://www.genecards.org/cgi-bin/carddisp.pl?gene=H3F3B	ENSMUSG00000016559	http://mar2016.archive.ensembl.org/Mus_musculus/Gene/Summary?db=core;g=ENSMUSG00000016559
FV1	S100A6	0.802336	0.802336	1.14988e-52	11.1671	5.97684	0.784	0.589	1762	1524	http://www.genecards.org/cgi-bin/carddisp.pl?gene=S100A6	ENSMUSG00000001025	http://mar2016.archive.ensembl.org/Mus_musculus/Gene/Summary?db=core;g=ENSMUSG00000001025
FV1	RBM3	0.794996	0.794996	1.10342e-31	2.05278	0.759453	0.322	0.142	1762	1524	http://www.genecards.org/cgi-bin/carddisp.pl?gene=RBM3	ENSMUSG00000031167	http://mar2016.archive.ensembl.org/Mus_musculus/Gene/Summary?db=core;g=ENSMUSG00000031167
FV1	S100A4	0.782387	0.782387	7.57606e-27	2.77035	1.1921	0.377	0.203	1762	1524	http://www.genecards.org/cgi-bin/carddisp.pl?gene=S100A4	ENSMUSG00000001020	http://mar2016.archive.ensembl.org/Mus_musculus/Gene/Summary?db=core;g=ENSMUSG00000001020
FV1	PER3	0.773979	0.773979	2.25307e-28	1.38205	0.393028	0.197	0.058	1762	1524	http://www.genecards.org/cgi-bin/carddisp.pl?gene=PER3	ENSMUSG00000028957	http://mar2016.archive.ensembl.org/Mus_musculus/Gene/Summary?db=core;g=ENSMUSG00000028957
FV1	RPS19	0.756514	0.756514	1.03113e-26	4.61921	2.32615	0.518	0.334	1762	1524	http://www.genecards.org/cgi-bin/carddisp.pl?gene=RPS19	ENSMUSG00000040952	http://mar2016.archive.ensembl.org/Mus_musculus/Gene/Summary?db=core;g=ENSMUSG00000040952
FV1	MYL12A	0.741037	0.741037	6.90755e-26	3.94258	1.95719	0.476	0.308	1762	1524	http://www.genecards.org/cgi-bin/carddisp.pl?gene=MYL12A	ENSMUSG00000024048	http://mar2016.archive.ensembl.org/Mus_musculus/Gene/Summary?db=core;g=ENSMUSG00000024048
FV1	NUPR1	0.736194	0.736194	9.5466e-22	9.50948	5.30906	0.634	0.535	1762	1524	http://www.genecards.org/cgi-bin/carddisp.pl?gene=NUPR1	ENSMUSG00000030717	http://mar2016.archive.ensembl.org/Mus_musculus/Gene/Summary?db=core;g=ENSMUSG00000030717
FV1	CRIP2	0.725705	0.725705	3.55445e-26	3.05181	1.45013	0.418	0.245	1762	1524	http://www.genecards.org/cgi-bin/carddisp.pl?gene=CRIP2	ENSMUSG00000006356	http://mar2016.archive.ensembl.org/Mus_musculus/Gene/Summary?db=core;g=ENSMUSG00000006356
FV1	RPL12	0.724606	0.724606	2.37831e-25	4.49418	2.32487	0.514	0.335	1762	1524	http://www.genecards.org/cgi-bin/carddisp.pl?gene=RPL12	ENSMUSG00000038900	http://mar2016.archive.ensembl.org/Mus_musculus/Gene/Summary?db=core;g=ENSMUSG00000038900
FV1	RPL19	0.710652	0.710652	5.76498e-27	5.97877	3.26434	0.587	0.393	1762	1524	http://www.genecards.org/cgi-bin/carddisp.pl?gene=RPL19	ENSMUSG00000017404	http://mar2016.archive.ensembl.org/Mus_musculus/Gene/Summary?db=core;g=ENSMUSG00000017404
FV1	ATF4	0.70567	0.70567	3.50967e-23	2.89228	1.38658	0.412	0.253	1762	1524	http://www.genecards.org/cgi-bin/carddisp.pl?gene=ATF4	ENSMUSG00000042406	http://mar2016.archive.ensembl.org/Mus_musculus/Gene/Summary?db=core;g=ENSMUSG00000042406
FV1	LTBP2	0.704191	0.704191	7.21702e-19	1.51653	0.544615	0.217	0.092	1762	1524	http://www.genecards.org/cgi-bin/carddisp.pl?gene=LTBP2	ENSMUSG00000002020	http://mar2016.archive.ensembl.org/Mus_musculus/Gene/Summary?db=core;g=ENSMUSG00000002020
FV1	ASPN	0.703285	0.703285	4.34026e-16	1.80595	0.723335	0.235	0.111	1762	1524	http://www.genecards.org/cgi-bin/carddisp.pl?gene=ASPN	ENSMUSG00000021388	http://mar2016.archive.ensembl.org/Mus_musculus/Gene/Summary?db=core;g=ENSMUSG00000021388
FV1	SULF2	0.702911	0.702911	5.26069e-24	1.79965	0.719913	0.3	0.144	1762	1524	http://www.genecards.org/cgi-bin/carddisp.pl?gene=SULF2	ENSMUSG00000006800	http://mar2016.archive.ensembl.org/Mus_musculus/Gene/Summary?db=core;g=ENSMUSG00000006800
FV1	FN1	0.678659	0.678659	1.93744e-39	14.0124	8.37892	0.761	0.558	1762	1524	http://www.genecards.org/cgi-bin/carddisp.pl?gene=FN1	ENSMUSG00000026193	http://mar2016.archive.ensembl.org/Mus_musculus/Gene/Summary?db=core;g=ENSMUSG00000026193
FV1	PSMD8	0.67797	0.67797	3.10093e-21	1.65694	0.660705	0.287	0.149	1762	1524	http://www.genecards.org/cgi-bin/carddisp.pl?gene=PSMD8	ENSMUSG00000030591	http://mar2016.archive.ensembl.org/Mus_musculus/Gene/Summary?db=core;g=ENSMUSG00000030591
FV1	TRIM47	0.669316	0.669316	2.00832e-17	2.12462	0.964778	0.32	0.192	1762	1524	http://www.genecards.org/cgi-bin/carddisp.pl?gene=TRIM47	ENSMUSG00000020773	http://mar2016.archive.ensembl.org/Mus_musculus/Gene/Summary?db=core;g=ENSMUSG00000020773
FV1	RPL37	0.660517	0.660517	1.29012e-27	6.90711	4.00244	0.635	0.44	1762	1524	http://www.genecards.org/cgi-bin/carddisp.pl?gene=RPL37	ENSMUSG00000041841	http://mar2016.archive.ensembl.org/Mus_musculus/Gene/Summary?db=core;g=ENSMUSG00000041841
FV1	PTMA	0.657536	0.657536	1.34855e-41	12.058	7.27827	0.805	0.668	1762	1524	http://www.genecards.org/cgi-bin/carddisp.pl?gene=PTMA	ENSMUSG00000026238	http://mar2016.archive.ensembl.org/Mus_musculus/Gene/Summary?db=core;g=ENSMUSG00000026238
FV1	RPL24	0.65519	0.65519	1.93483e-23	4.80833	2.68824	0.543	0.369	1762	1524	http://www.genecards.org/cgi-bin/carddisp.pl?gene=RPL24	ENSMUSG00000098274	http://mar2016.archive.ensembl.org/Mus_musculus/Gene/Summary?db=core;g=ENSMUSG00000098274
FV1	RPS18	0.650924	0.650924	1.68189e-21	3.23452	1.69685	0.436	0.263	1762	1524	http://www.genecards.org/cgi-bin/carddisp.pl?gene=RPS18	ENSMUSG00000008668	http://mar2016.archive.ensembl.org/Mus_musculus/Gene/Summary?db=core;g=ENSMUSG00000008668
FV1	CCNG1	0.646323	0.646323	1.66469e-20	0.979044	0.264424	0.178	0.068	1762	1524	http://www.genecards.org/cgi-bin/carddisp.pl?gene=CCNG1	ENSMUSG00000020326	http://mar2016.archive.ensembl.org/Mus_musculus/Gene/Summary?db=core;g=ENSMUSG00000020326
FV1	WISP2	0.644195	0.644195	4.10204e-13	1.88595	0.846572	0.265	0.151	1762	1524	http://www.genecards.org/cgi-bin/carddisp.pl?gene=WISP2	ENSMUSG00000027656	http://mar2016.archive.ensembl.org/Mus_musculus/Gene/Summary?db=core;g=ENSMUSG00000027656
FV1	MDM2	0.644138	0.644138	2.20105e-17	1.37949	0.522576	0.233	0.11	1762	1524	http://www.genecards.org/cgi-bin/carddisp.pl?gene=MDM2	ENSMUSG00000020184	http://mar2016.archive.ensembl.org/Mus_musculus/Gene/Summary?db=core;g=ENSMUSG00000020184
FV1	MSRB1	0.642109	0.642109	4.11024e-18	2.16732	1.02954	0.333	0.203	1762	1524	http://www.genecards.org/cgi-bin/carddisp.pl?gene=MSRB1	ENSMUSG00000075705	http://mar2016.archive.ensembl.org/Mus_musculus/Gene/Summary?db=core;g=ENSMUSG00000075705
FV1	CTGF	0.636094	0.636094	1.39787e-23	41.8113	26.547	0.892	0.846	1762	1524	http://www.genecards.org/cgi-bin/carddisp.pl?gene=CTGF	ENSMUSG00000019997	http://mar2016.archive.ensembl.org/Mus_musculus/Gene/Summary?db=core;g=ENSMUSG00000019997
FV1	EIF5	0.634728	0.634728	2.79634e-18	2.76478	1.42475	0.408	0.264	1762	1524	http://www.genecards.org/cgi-bin/carddisp.pl?gene=EIF5	ENSMUSG00000021282	http://mar2016.archive.ensembl.org/Mus_musculus/Gene/Summary?db=core;g=ENSMUSG00000021282
FV1	RPL32	0.63467	0.63467	4.91131e-20	4.69905	2.67069	0.527	0.357	1762	1524	http://www.genecards.org/cgi-bin/carddisp.pl?gene=RPL32	ENSMUSG00000057841	http://mar2016.archive.ensembl.org/Mus_musculus/Gene/Summary?db=core;g=ENSMUSG00000057841
FV1	LGALS1	0.631228	0.631228	2.78876e-28	8.05753	4.84778	0.671	0.529	1762	1524	http://www.genecards.org/cgi-bin/carddisp.pl?gene=LGALS1	ENSMUSG00000068220	http://mar2016.archive.ensembl.org/Mus_musculus/Gene/Summary?db=core;g=ENSMUSG00000068220
FV1	IER3	0.63054	0.63054	1.16208e-14	3.91886	2.17726	0.415	0.269	1762	1524	http://www.genecards.org/cgi-bin/carddisp.pl?gene=IER3	ENSMUSG00000003541	http://mar2016.archive.ensembl.org/Mus_musculus/Gene/Summary?db=core;g=ENSMUSG00000003541
FV1	MT2	0.630255	0.630255	1.1962e-15	0.868248	0.207004	0.136	0.046	1762	1524	http://www.genecards.org/cgi-bin/carddisp.pl?gene=MT2	ENSMUSG00000031762	http://mar2016.archive.ensembl.org/Mus_musculus/Gene/Summary?db=core;g=ENSMUSG00000031762
FV1	IFITM3	0.628275	0.628275	6.53496e-18	2.86059	1.49761	0.392	0.24	1762	1524	http://www.genecards.org/cgi-bin/carddisp.pl?gene=IFITM3	ENSMUSG00000025492	http://mar2016.archive.ensembl.org/Mus_musculus/Gene/Summary?db=core;g=ENSMUSG00000025492
FV1	GADD45G	0.628095	0.628095	1.89133e-11	4.61806	2.63505	0.449	0.335	1762	1524	http://www.genecards.org/cgi-bin/carddisp.pl?gene=GADD45G	ENSMUSG00000021453	http://mar2016.archive.ensembl.org/Mus_musculus/Gene/Summary?db=core;g=ENSMUSG00000021453
FV1	GABRE	0.624389	0.624389	4.85502e-09	1.72938	0.770537	0.216	0.128	1762	1524	http://www.genecards.org/cgi-bin/carddisp.pl?gene=GABRE	ENSMUSG00000031340	http://mar2016.archive.ensembl.org/Mus_musculus/Gene/Summary?db=core;g=ENSMUSG00000031340
FV1	RPL39	0.623437	0.623437	1.88746e-18	6.2634	3.71484	0.583	0.434	1762	1524	http://www.genecards.org/cgi-bin/carddisp.pl?gene=RPL39	ENSMUSG00000079641	http://mar2016.archive.ensembl.org/Mus_musculus/Gene/Summary?db=core;g=ENSMUSG00000079641
FV1	PER1	0.620245	0.620245	1.09808e-21	0.912722	0.244341	0.157	0.045	1762	1524	http://www.genecards.org/cgi-bin/carddisp.pl?gene=PER1	ENSMUSG00000020893	http://mar2016.archive.ensembl.org/Mus_musculus/Gene/Summary?db=core;g=ENSMUSG00000020893
FV1	RPS15A	0.616746	0.616746	5.63141e-19	5.16428	3.01998	0.551	0.381	1762	1524	http://www.genecards.org/cgi-bin/carddisp.pl?gene=RPS15A	ENSMUSG00000008683	http://mar2016.archive.ensembl.org/Mus_musculus/Gene/Summary?db=core;g=ENSMUSG00000008683
FV1	SGK1	0.609014	0.609014	2.08141e-13	1.6323	0.725852	0.254	0.136	1762	1524	http://www.genecards.org/cgi-bin/carddisp.pl?gene=SGK1	ENSMUSG00000019970	http://mar2016.archive.ensembl.org/Mus_musculus/Gene/Summary?db=core;g=ENSMUSG00000019970
FV1	FTL1	0.606707	0.606707	5.59175e-18	3.72912	2.10558	0.481	0.329	1762	1524	http://www.genecards.org/cgi-bin/carddisp.pl?gene=FTL1	ENSMUSG00000050708	http://mar2016.archive.ensembl.org/Mus_musculus/Gene/Summary?db=core;g=ENSMUSG00000050708
FV1	KLF6	0.606025	0.606025	4.65188e-23	8.67126	5.35406	0.687	0.563	1762	1524	http://www.genecards.org/cgi-bin/carddisp.pl?gene=KLF6	ENSMUSG00000000078	http://mar2016.archive.ensembl.org/Mus_musculus/Gene/Summary?db=core;g=ENSMUSG00000000078
FV1	EIF2S2	0.604478	0.604478	1.10933e-14	3.16994	1.74261	0.412	0.28	1762	1524	http://www.genecards.org/cgi-bin/carddisp.pl?gene=EIF2S2	ENSMUSG00000074656	http://mar2016.archive.ensembl.org/Mus_musculus/Gene/Summary?db=core;g=ENSMUSG00000074656
FV1	LMNA	0.600223	0.600223	4.5186e-31	6.81301	4.15387	0.665	0.524	1762	1524	http://www.genecards.org/cgi-bin/carddisp.pl?gene=LMNA	ENSMUSG00000028063	http://mar2016.archive.ensembl.org/Mus_musculus/Gene/Summary?db=core;g=ENSMUSG00000028063
FV1	RPL41	0.599603	0.599603	1.63681e-19	8.31787	5.14919	0.691	0.552	1762	1524	http://www.genecards.org/cgi-bin/carddisp.pl?gene=RPL41	ENSMUSG00000093674	http://mar2016.archive.ensembl.org/Mus_musculus/Gene/Summary?db=core;g=ENSMUSG00000093674
FV1	H1F0	0.592187	0.592187	1.70527e-12	1.13645	0.417183	0.196	0.099	1762	1524	http://www.genecards.org/cgi-bin/carddisp.pl?gene=H1F0	ENSMUSG00000096210	http://mar2016.archive.ensembl.org/Mus_musculus/Gene/Summary?db=core;g=ENSMUSG00000096210
FV1	SCX	0.588659	0.588659	7.11953e-21	0.707943	0.135715	0.127	0.03	1762	1524	http://www.genecards.org/cgi-bin/carddisp.pl?gene=SCX	ENSMUSG00000034161	http://mar2016.archive.ensembl.org/Mus_musculus/Gene/Summary?db=core;g=ENSMUSG00000034161
FV1	SOX4	0.584575	0.584575	2.23358e-09	1.15243	0.435336	0.159	0.073	1762	1524	http://www.genecards.org/cgi-bin/carddisp.pl?gene=SOX4	ENSMUSG00000076431	http://mar2016.archive.ensembl.org/Mus_musculus/Gene/Summary?db=core;g=ENSMUSG00000076431
FV1	STK38L	0.581164	0.581164	1.77301e-15	2.63297	1.42836	0.387	0.259	1762	1524	http://www.genecards.org/cgi-bin/carddisp.pl?gene=STK38L	ENSMUSG00000001630	http://mar2016.archive.ensembl.org/Mus_musculus/Gene/Summary?db=core;g=ENSMUSG00000001630
FV1	RPS26	0.575139	0.575139	4.31506e-21	4.09388	2.41912	0.488	0.309	1762	1524	http://www.genecards.org/cgi-bin/carddisp.pl?gene=RPS26	ENSMUSG00000025362	http://mar2016.archive.ensembl.org/Mus_musculus/Gene/Summary?db=core;g=ENSMUSG00000025362
FV1	RPLP0	0.562147	0.562147	1.16559e-10	3.19715	1.8427	0.401	0.287	1762	1524	http://www.genecards.org/cgi-bin/carddisp.pl?gene=RPLP0	ENSMUSG00000067274	http://mar2016.archive.ensembl.org/Mus_musculus/Gene/Summary?db=core;g=ENSMUSG00000067274
FV1	MFGE8	0.558784	0.558784	1.24248e-19	11.1799	7.26865	0.752	0.644	1762	1524	http://www.genecards.org/cgi-bin/carddisp.pl?gene=MFGE8	ENSMUSG00000030605	http://mar2016.archive.ensembl.org/Mus_musculus/Gene/Summary?db=core;g=ENSMUSG00000030605
FV1	ANXA1	0.557231	0.557231	3.46206e-11	2.43954	1.33753	0.349	0.236	1762	1524	http://www.genecards.org/cgi-bin/carddisp.pl?gene=ANXA1	ENSMUSG00000024659	http://mar2016.archive.ensembl.org/Mus_musculus/Gene/Summary?db=core;g=ENSMUSG00000024659
FV1	DBP	0.556986	0.556986	6.11577e-21	0.823103	0.239201	0.152	0.043	1762	1524	http://www.genecards.org/cgi-bin/carddisp.pl?gene=DBP	ENSMUSG00000059824	http://mar2016.archive.ensembl.org/Mus_musculus/Gene/Summary?db=core;g=ENSMUSG00000059824
FV1	TRIM24	0.55476	0.55476	1.57687e-11	1.31512	0.576063	0.208	0.105	1762	1524	http://www.genecards.org/cgi-bin/carddisp.pl?gene=TRIM24	ENSMUSG00000029833	http://mar2016.archive.ensembl.org/Mus_musculus/Gene/Summary?db=core;g=ENSMUSG00000029833
FV1	RPL21	0.553059	0.553059	1.78126e-18	7.80087	4.99844	0.677	0.522	1762	1524	http://www.genecards.org/cgi-bin/carddisp.pl?gene=RPL21	ENSMUSG00000041453	http://mar2016.archive.ensembl.org/Mus_musculus/Gene/Summary?db=core;g=ENSMUSG00000041453
FV1	COX4I1	0.552419	0.552419	1.47678e-13	3.52029	2.08227	0.446	0.304	1762	1524	http://www.genecards.org/cgi-bin/carddisp.pl?gene=COX4I1	ENSMUSG00000031818	http://mar2016.archive.ensembl.org/Mus_musculus/Gene/Summary?db=core;g=ENSMUSG00000031818
FV1	MUSTN1	0.551281	0.551281	5.34702e-10	4.0272	2.43063	0.436	0.324	1762	1524	http://www.genecards.org/cgi-bin/carddisp.pl?gene=MUSTN1	ENSMUSG00000042485	http://mar2016.archive.ensembl.org/Mus_musculus/Gene/Summary?db=core;g=ENSMUSG00000042485
FV1	BRI3	0.550831	0.550831	7.93776e-15	2.86635	1.63928	0.415	0.272	1762	1524	http://www.genecards.org/cgi-bin/carddisp.pl?gene=BRI3	ENSMUSG00000047843	http://mar2016.archive.ensembl.org/Mus_musculus/Gene/Summary?db=core;g=ENSMUSG00000047843
FV1	RPS16	0.54953	0.54953	2.40908e-13	5.9934	3.77819	0.577	0.445	1762	1524	http://www.genecards.org/cgi-bin/carddisp.pl?gene=RPS16	ENSMUSG00000037563	http://mar2016.archive.ensembl.org/Mus_musculus/Gene/Summary?db=core;g=ENSMUSG00000037563
FV1	RPL26	0.549204	0.549204	4.60007e-12	4.76615	2.94057	0.509	0.383	1762	1524	http://www.genecards.org/cgi-bin/carddisp.pl?gene=RPL26	ENSMUSG00000060938	http://mar2016.archive.ensembl.org/Mus_musculus/Gene/Summary?db=core;g=ENSMUSG00000060938
FV1	FAU	0.549162	0.549162	1.02746e-13	4.49855	2.7578	0.494	0.354	1762	1524	http://www.genecards.org/cgi-bin/carddisp.pl?gene=FAU	ENSMUSG00000038274	http://mar2016.archive.ensembl.org/Mus_musculus/Gene/Summary?db=core;g=ENSMUSG00000038274
FV1	AEN	0.548333	0.548333	2.8061e-22	0.719087	0.175529	0.149	0.04	1762	1524	http://www.genecards.org/cgi-bin/carddisp.pl?gene=AEN	ENSMUSG00000030609	http://mar2016.archive.ensembl.org/Mus_musculus/Gene/Summary?db=core;g=ENSMUSG00000030609
FV1	PSMA2	0.545194	0.545194	7.73376e-13	1.25493	0.545303	0.234	0.123	1762	1524	http://www.genecards.org/cgi-bin/carddisp.pl?gene=PSMA2	ENSMUSG00000015671	http://mar2016.archive.ensembl.org/Mus_musculus/Gene/Summary?db=core;g=ENSMUSG00000015671
FV1	RPS27A	0.543749	0.543749	6.99333e-13	6.62762	4.23244	0.612	0.485	1762	1524	http://www.genecards.org/cgi-bin/carddisp.pl?gene=RPS27A	ENSMUSG00000020460	http://mar2016.archive.ensembl.org/Mus_musculus/Gene/Summary?db=core;g=ENSMUSG00000020460
FV1	RPS25	0.543198	0.543198	9.52713e-13	3.9232	2.37854	0.467	0.326	1762	1524	http://www.genecards.org/cgi-bin/carddisp.pl?gene=RPS25	ENSMUSG00000009927	http://mar2016.archive.ensembl.org/Mus_musculus/Gene/Summary?db=core;g=ENSMUSG00000009927
FV1	CIRBP	0.542608	0.542608	1.24109e-13	1.34154	0.607534	0.245	0.129	1762	1524	http://www.genecards.org/cgi-bin/carddisp.pl?gene=CIRBP	ENSMUSG00000045193	http://mar2016.archive.ensembl.org/Mus_musculus/Gene/Summary?db=core;g=ENSMUSG00000045193
FV1	RPL11	0.538023	0.538023	1.44602e-14	4.01847	2.45629	0.497	0.364	1762	1524	http://www.genecards.org/cgi-bin/carddisp.pl?gene=RPL11	ENSMUSG00000059291	http://mar2016.archive.ensembl.org/Mus_musculus/Gene/Summary?db=core;g=ENSMUSG00000059291
FV1	TM4SF1	0.535796	0.535796	1.97335e-23	11.6534	7.72805	0.763	0.608	1762	1524	http://www.genecards.org/cgi-bin/carddisp.pl?gene=TM4SF1	ENSMUSG00000027800	http://mar2016.archive.ensembl.org/Mus_musculus/Gene/Summary?db=core;g=ENSMUSG00000027800
FV1	EIF4EBP1	0.535674	0.535674	1.62532e-16	0.905513	0.314492	0.183	0.075	1762	1524	http://www.genecards.org/cgi-bin/carddisp.pl?gene=EIF4EBP1	ENSMUSG00000031490	http://mar2016.archive.ensembl.org/Mus_musculus/Gene/Summary?db=core;g=ENSMUSG00000031490
FV1	RPL36	0.53447	0.53447	8.47906e-11	3.65295	2.21246	0.436	0.308	1762	1524	http://www.genecards.org/cgi-bin/carddisp.pl?gene=RPL36	ENSMUSG00000057863	http://mar2016.archive.ensembl.org/Mus_musculus/Gene/Summary?db=core;g=ENSMUSG00000057863
FV1	TEF	0.533181	0.533181	6.33273e-11	1.84474	0.965802	0.278	0.161	1762	1524	http://www.genecards.org/cgi-bin/carddisp.pl?gene=TEF	ENSMUSG00000022389	http://mar2016.archive.ensembl.org/Mus_musculus/Gene/Summary?db=core;g=ENSMUSG00000022389
FV1	RPL28	0.531544	0.531544	2.5818e-13	5.027	3.16956	0.547	0.413	1762	1524	http://www.genecards.org/cgi-bin/carddisp.pl?gene=RPL28	ENSMUSG00000030432	http://mar2016.archive.ensembl.org/Mus_musculus/Gene/Summary?db=core;g=ENSMUSG00000030432
FV1	RPL37A	0.531203	0.531203	7.86224e-16	5.60738	3.57216	0.581	0.425	1762	1524	http://www.genecards.org/cgi-bin/carddisp.pl?gene=RPL37A	ENSMUSG00000046330	http://mar2016.archive.ensembl.org/Mus_musculus/Gene/Summary?db=core;g=ENSMUSG00000046330
FV1	PMEPA1	0.531062	0.531062	1.62069e-22	14.0339	9.40417	0.787	0.72	1762	1524	http://www.genecards.org/cgi-bin/carddisp.pl?gene=PMEPA1	ENSMUSG00000038400	http://mar2016.archive.ensembl.org/Mus_musculus/Gene/Summary?db=core;g=ENSMUSG00000038400
FV1	HIST1H2BC	0.527644	0.527644	6.20037e-13	1.17403	0.508095	0.216	0.109	1762	1524	http://www.genecards.org/cgi-bin/carddisp.pl?gene=HIST1H2BC	ENSMUSG00000018102	http://mar2016.archive.ensembl.org/Mus_musculus/Gene/Summary?db=core;g=ENSMUSG00000018102
FV1	RPS10	0.527074	0.527074	3.29512e-14	4.64172	2.91513	0.514	0.364	1762	1524	http://www.genecards.org/cgi-bin/carddisp.pl?gene=RPS10	ENSMUSG00000052146	http://mar2016.archive.ensembl.org/Mus_musculus/Gene/Summary?db=core;g=ENSMUSG00000052146
FV1	OSR1	0.526652	0.526652	4.42974e-07	2.70211	1.56987	0.349	0.249	1762	1524	http://www.genecards.org/cgi-bin/carddisp.pl?gene=OSR1	ENSMUSG00000048387	http://mar2016.archive.ensembl.org/Mus_musculus/Gene/Summary?db=core;g=ENSMUSG00000048387
FV1	RPL38	0.524393	0.524393	1.79e-12	4.49393	2.81966	0.506	0.367	1762	1524	http://www.genecards.org/cgi-bin/carddisp.pl?gene=RPL38	ENSMUSG00000057322	http://mar2016.archive.ensembl.org/Mus_musculus/Gene/Summary?db=core;g=ENSMUSG00000057322
FV1	TOB1	0.524206	0.524206	2.03826e-10	2.04235	1.11547	0.307	0.189	1762	1524	http://www.genecards.org/cgi-bin/carddisp.pl?gene=TOB1	ENSMUSG00000037573	http://mar2016.archive.ensembl.org/Mus_musculus/Gene/Summary?db=core;g=ENSMUSG00000037573
FV1	RPL18	0.520901	0.520901	5.00739e-11	4.75802	3.01297	0.532	0.409	1762	1524	http://www.genecards.org/cgi-bin/carddisp.pl?gene=RPL18	ENSMUSG00000059070	http://mar2016.archive.ensembl.org/Mus_musculus/Gene/Summary?db=core;g=ENSMUSG00000059070
FV1	CYB5R3	0.520327	0.520327	1.23924e-12	2.84201	1.67871	0.406	0.272	1762	1524	http://www.genecards.org/cgi-bin/carddisp.pl?gene=CYB5R3	ENSMUSG00000018042	http://mar2016.archive.ensembl.org/Mus_musculus/Gene/Summary?db=core;g=ENSMUSG00000018042
FV1	POR	0.519094	0.519094	1.67125e-08	1.39275	0.669681	0.228	0.138	1762	1524	http://www.genecards.org/cgi-bin/carddisp.pl?gene=POR	ENSMUSG00000005514	http://mar2016.archive.ensembl.org/Mus_musculus/Gene/Summary?db=core;g=ENSMUSG00000005514
FV1	CTSD	0.518946	0.518946	2.53072e-15	5.29691	3.39449	0.573	0.448	1762	1524	http://www.genecards.org/cgi-bin/carddisp.pl?gene=CTSD	ENSMUSG00000007891	http://mar2016.archive.ensembl.org/Mus_musculus/Gene/Summary?db=core;g=ENSMUSG00000007891
FV1	TCAP	0.515833	0.515833	0.0134282	1.49867	0.747542	0.178	0.122	1762	1524	http://www.genecards.org/cgi-bin/carddisp.pl?gene=TCAP	ENSMUSG00000007877	http://mar2016.archive.ensembl.org/Mus_musculus/Gene/Summary?db=core;g=ENSMUSG00000007877
FV1	2010111I01RIK	0.514688	0.514688	6.07549e-13	4.54855	2.88367	0.529	0.402	1762	1524	http://www.genecards.org/cgi-bin/carddisp.pl?gene=2010111I01RIK	ENSMUSG00000021458	http://mar2016.archive.ensembl.org/Mus_musculus/Gene/Summary?db=core;g=ENSMUSG00000021458
FV1	RPSA	0.514616	0.514616	2.16375e-14	7.5594	4.9914	0.673	0.538	1762	1524	http://www.genecards.org/cgi-bin/carddisp.pl?gene=RPSA	ENSMUSG00000032518	http://mar2016.archive.ensembl.org/Mus_musculus/Gene/Summary?db=core;g=ENSMUSG00000032518
FV1	CD81	0.514242	0.514242	6.8545e-19	7.29766	4.80969	0.662	0.52	1762	1524	http://www.genecards.org/cgi-bin/carddisp.pl?gene=CD81	ENSMUSG00000037706	http://mar2016.archive.ensembl.org/Mus_musculus/Gene/Summary?db=core;g=ENSMUSG00000037706
FV1	RCAN1	0.512869	0.512869	1.34163e-09	0.816159	0.272814	0.141	0.064	1762	1524	http://www.genecards.org/cgi-bin/carddisp.pl?gene=RCAN1	ENSMUSG00000022951	http://mar2016.archive.ensembl.org/Mus_musculus/Gene/Summary?db=core;g=ENSMUSG00000022951
FV1	TUBA1C	0.512249	0.512249	3.49672e-13	0.921294	0.347074	0.18	0.079	1762	1524	http://www.genecards.org/cgi-bin/carddisp.pl?gene=TUBA1C	ENSMUSG00000043091	http://mar2016.archive.ensembl.org/Mus_musculus/Gene/Summary?db=core;g=ENSMUSG00000043091
FV1	FMO3	0.510788	0.510788	9.64166e-07	0.82027	0.277537	0.109	0.048	1762	1524	http://www.genecards.org/cgi-bin/carddisp.pl?gene=FMO3	ENSMUSG00000026691	http://mar2016.archive.ensembl.org/Mus_musculus/Gene/Summary?db=core;g=ENSMUSG00000026691
FV1	RPL27A	0.509487	0.509487	2.17984e-14	6.42795	4.21793	0.639	0.496	1762	1524	http://www.genecards.org/cgi-bin/carddisp.pl?gene=RPL27A	ENSMUSG00000046364	http://mar2016.archive.ensembl.org/Mus_musculus/Gene/Summary?db=core;g=ENSMUSG00000046364
FV1	QSOX1	0.508208	0.508208	1.59121e-12	4.58339	2.92565	0.54	0.43	1762	1524	http://www.genecards.org/cgi-bin/carddisp.pl?gene=QSOX1	ENSMUSG00000033684	http://mar2016.archive.ensembl.org/Mus_musculus/Gene/Summary?db=core;g=ENSMUSG00000033684
FV1	RPS29	0.507561	0.507561	3.36558e-13	5.56897	3.62068	0.584	0.447	1762	1524	http://www.genecards.org/cgi-bin/carddisp.pl?gene=RPS29	ENSMUSG00000034892	http://mar2016.archive.ensembl.org/Mus_musculus/Gene/Summary?db=core;g=ENSMUSG00000034892
FV1	RGS5	0.507424	0.507424	4.5235e-08	9.21187	6.18382	0.422	0.299	1762	1524	http://www.genecards.org/cgi-bin/carddisp.pl?gene=RGS5	ENSMUSG00000026678	http://mar2016.archive.ensembl.org/Mus_musculus/Gene/Summary?db=core;g=ENSMUSG00000026678
FV1	COMMD3	0.506526	0.506526	4.30195e-12	1.03677	0.433712	0.196	0.095	1762	1524	http://www.genecards.org/cgi-bin/carddisp.pl?gene=COMMD3	ENSMUSG00000051154	http://mar2016.archive.ensembl.org/Mus_musculus/Gene/Summary?db=core;g=ENSMUSG00000051154
FV1	PISD.1	0.505147	0.505147	6.3474e-13	2.3154	1.336	0.347	0.211	1762	1524	http://www.genecards.org/cgi-bin/carddisp.pl?gene=PISD.1	ENSMUSG00000095041	http://mar2016.archive.ensembl.org/Mus_musculus/Gene/Summary?db=core;g=ENSMUSG00000095041
FV1	RPL35A	0.504235	0.504235	5.47841e-13	5.89076	3.85822	0.577	0.432	1762	1524	http://www.genecards.org/cgi-bin/carddisp.pl?gene=RPL35A	ENSMUSG00000060636	http://mar2016.archive.ensembl.org/Mus_musculus/Gene/Summary?db=core;g=ENSMUSG00000060636
FV1	RPS2	0.50293	0.50293	8.15152e-15	5.95424	3.90741	0.604	0.456	1762	1524	http://www.genecards.org/cgi-bin/carddisp.pl?gene=RPS2	ENSMUSG00000044533	http://mar2016.archive.ensembl.org/Mus_musculus/Gene/Summary?db=core;g=ENSMUSG00000044533
FV1	RASL11B	0.502915	0.502915	5.40181e-08	1.96725	1.09393	0.301	0.204	1762	1524	http://www.genecards.org/cgi-bin/carddisp.pl?gene=RASL11B	ENSMUSG00000049907	http://mar2016.archive.ensembl.org/Mus_musculus/Gene/Summary?db=core;g=ENSMUSG00000049907
FV1	EXOC4	0.501203	0.501203	2.40177e-11	1.46178	0.739289	0.251	0.137	1762	1524	http://www.genecards.org/cgi-bin/carddisp.pl?gene=EXOC4	ENSMUSG00000029763	http://mar2016.archive.ensembl.org/Mus_musculus/Gene/Summary?db=core;g=ENSMUSG00000029763
FV1	DDIT3	0.50115	0.50115	1.73704e-12	0.842205	0.301598	0.154	0.062	1762	1524	http://www.genecards.org/cgi-bin/carddisp.pl?gene=DDIT3	ENSMUSG00000025408	http://mar2016.archive.ensembl.org/Mus_musculus/Gene/Summary?db=core;g=ENSMUSG00000025408
FV1	NR1D2	0.499503	0.499503	1.77239e-09	1.71211	0.918409	0.277	0.167	1762	1524	http://www.genecards.org/cgi-bin/carddisp.pl?gene=NR1D2	ENSMUSG00000021775	http://mar2016.archive.ensembl.org/Mus_musculus/Gene/Summary?db=core;g=ENSMUSG00000021775
FV1	RPS13	0.498846	0.498846	5.37058e-08	3.60846	2.26128	0.447	0.335	1762	1524	http://www.genecards.org/cgi-bin/carddisp.pl?gene=RPS13	ENSMUSG00000090862	http://mar2016.archive.ensembl.org/Mus_musculus/Gene/Summary?db=core;g=ENSMUSG00000090862
FV1	SNHG12	0.498503	0.498503	1.87167e-15	0.69323	0.198537	0.135	0.044	1762	1524	http://www.genecards.org/cgi-bin/carddisp.pl?gene=SNHG12	ENSMUSG00000086290	http://mar2016.archive.ensembl.org/Mus_musculus/Gene/Summary?db=core;g=ENSMUSG00000086290
FV1	ZFP281	0.493141	0.493141	1.14548e-09	2.07147	1.18221	0.325	0.209	1762	1524	http://www.genecards.org/cgi-bin/carddisp.pl?gene=ZFP281	ENSMUSG00000041483	http://mar2016.archive.ensembl.org/Mus_musculus/Gene/Summary?db=core;g=ENSMUSG00000041483
FV1	GDF15	0.490296	0.490296	6.87837e-14	0.824895	0.299104	0.128	0.042	1762	1524	http://www.genecards.org/cgi-bin/carddisp.pl?gene=GDF15	ENSMUSG00000038508	http://mar2016.archive.ensembl.org/Mus_musculus/Gene/Summary?db=core;g=ENSMUSG00000038508
FV1	NEDD9	0.489392	0.489392	2.49209e-09	1.44261	0.739932	0.255	0.152	1762	1524	http://www.genecards.org/cgi-bin/carddisp.pl?gene=NEDD9	ENSMUSG00000021365	http://mar2016.archive.ensembl.org/Mus_musculus/Gene/Summary?db=core;g=ENSMUSG00000021365
FV1	TUBB4B	0.489286	0.489286	5.09527e-10	1.76607	0.970485	0.293	0.184	1762	1524	http://www.genecards.org/cgi-bin/carddisp.pl?gene=TUBB4B	ENSMUSG00000036752	http://mar2016.archive.ensembl.org/Mus_musculus/Gene/Summary?db=core;g=ENSMUSG00000036752
FV1	RPS14	0.488822	0.488822	3.36091e-10	4.62506	3.00846	0.52	0.39	1762	1524	http://www.genecards.org/cgi-bin/carddisp.pl?gene=RPS14	ENSMUSG00000024608	http://mar2016.archive.ensembl.org/Mus_musculus/Gene/Summary?db=core;g=ENSMUSG00000024608
FV1	RPS4X	0.488624	0.488624	6.22868e-07	5.21261	3.42775	0.521	0.415	1762	1524	http://www.genecards.org/cgi-bin/carddisp.pl?gene=RPS4X	ENSMUSG00000031320	http://mar2016.archive.ensembl.org/Mus_musculus/Gene/Summary?db=core;g=ENSMUSG00000031320
FV1	RPS17	0.488613	0.488613	1.56871e-11	2.39058	1.4165	0.359	0.228	1762	1524	http://www.genecards.org/cgi-bin/carddisp.pl?gene=RPS17	ENSMUSG00000061787	http://mar2016.archive.ensembl.org/Mus_musculus/Gene/Summary?db=core;g=ENSMUSG00000061787
FV1	RPL18A	0.488033	0.488033	3.08616e-12	5.447	3.59669	0.584	0.46	1762	1524	http://www.genecards.org/cgi-bin/carddisp.pl?gene=RPL18A	ENSMUSG00000045128	http://mar2016.archive.ensembl.org/Mus_musculus/Gene/Summary?db=core;g=ENSMUSG00000045128
FV1	TXNIP	0.487714	0.487714	3.48228e-07	5.26743	3.46964	0.504	0.423	1762	1524	http://www.genecards.org/cgi-bin/carddisp.pl?gene=TXNIP	ENSMUSG00000038393	http://mar2016.archive.ensembl.org/Mus_musculus/Gene/Summary?db=core;g=ENSMUSG00000038393
FV1	SFR1	0.487428	0.487428	1.85835e-10	2.38357	1.41349	0.366	0.241	1762	1524	http://www.genecards.org/cgi-bin/carddisp.pl?gene=SFR1	ENSMUSG00000025066	http://mar2016.archive.ensembl.org/Mus_musculus/Gene/Summary?db=core;g=ENSMUSG00000025066
FV1	RPLP1	0.487361	0.487361	3.54659e-13	7.6692	5.18399	0.674	0.547	1762	1524	http://www.genecards.org/cgi-bin/carddisp.pl?gene=RPLP1	ENSMUSG00000007892	http://mar2016.archive.ensembl.org/Mus_musculus/Gene/Summary?db=core;g=ENSMUSG00000007892
FV1	MYBL1	0.486267	0.486267	1.03489e-16	0.570006	0.12078	0.109	0.027	1762	1524	http://www.genecards.org/cgi-bin/carddisp.pl?gene=MYBL1	ENSMUSG00000025912	http://mar2016.archive.ensembl.org/Mus_musculus/Gene/Summary?db=core;g=ENSMUSG00000025912
FV1	ID3	0.485727	0.485727	6.85292e-10	7.41386	5.00865	0.607	0.5	1762	1524	http://www.genecards.org/cgi-bin/carddisp.pl?gene=ID3	ENSMUSG00000007872	http://mar2016.archive.ensembl.org/Mus_musculus/Gene/Summary?db=core;g=ENSMUSG00000007872
FV1	CTSL	0.485386	0.485386	1.0286e-09	3.8324	2.45181	0.481	0.361	1762	1524	http://www.genecards.org/cgi-bin/carddisp.pl?gene=CTSL	ENSMUSG00000021477	http://mar2016.archive.ensembl.org/Mus_musculus/Gene/Summary?db=core;g=ENSMUSG00000021477
FV1	IFI27L2A	0.484527	0.484527	5.49228e-09	0.905102	0.361636	0.133	0.056	1762	1524	http://www.genecards.org/cgi-bin/carddisp.pl?gene=IFI27L2A	ENSMUSG00000079017	http://mar2016.archive.ensembl.org/Mus_musculus/Gene/Summary?db=core;g=ENSMUSG00000079017
FV1	BGN	0.483373	0.483373	1.48543e-24	22.7078	15.9582	0.897	0.846	1762	1524	http://www.genecards.org/cgi-bin/carddisp.pl?gene=BGN	ENSMUSG00000031375	http://mar2016.archive.ensembl.org/Mus_musculus/Gene/Summary?db=core;g=ENSMUSG00000031375
FV1	RPL6	0.481877	0.481877	1.66044e-10	4.27759	2.779	0.503	0.376	1762	1524	http://www.genecards.org/cgi-bin/carddisp.pl?gene=RPL6	ENSMUSG00000029614	http://mar2016.archive.ensembl.org/Mus_musculus/Gene/Summary?db=core;g=ENSMUSG00000029614
FV1	SUMO3	0.481716	0.481716	3.27217e-15	0.992377	0.426792	0.208	0.093	1762	1524	http://www.genecards.org/cgi-bin/carddisp.pl?gene=SUMO3	ENSMUSG00000020265	http://mar2016.archive.ensembl.org/Mus_musculus/Gene/Summary?db=core;g=ENSMUSG00000020265
FV1	ID1	0.478601	0.478601	3.38697e-07	3.18111	2.00067	0.353	0.241	1762	1524	http://www.genecards.org/cgi-bin/carddisp.pl?gene=ID1	ENSMUSG00000042745	http://mar2016.archive.ensembl.org/Mus_musculus/Gene/Summary?db=core;g=ENSMUSG00000042745
FV1	DEGS1	0.478334	0.478334	1.49382e-08	2.03219	1.17652	0.325	0.219	1762	1524	http://www.genecards.org/cgi-bin/carddisp.pl?gene=DEGS1	ENSMUSG00000038633	http://mar2016.archive.ensembl.org/Mus_musculus/Gene/Summary?db=core;g=ENSMUSG00000038633
FV1	RPL36AL	0.47791	0.47791	1.93414e-07	2.26569	1.34482	0.339	0.233	1762	1524	http://www.genecards.org/cgi-bin/carddisp.pl?gene=RPL36AL	ENSMUSG00000049751	http://mar2016.archive.ensembl.org/Mus_musculus/Gene/Summary?db=core;g=ENSMUSG00000049751
FV1	VAPA	0.474582	0.474582	1.38254e-08	1.616	0.88267	0.289	0.188	1762	1524	http://www.genecards.org/cgi-bin/carddisp.pl?gene=VAPA	ENSMUSG00000024091	http://mar2016.archive.ensembl.org/Mus_musculus/Gene/Summary?db=core;g=ENSMUSG00000024091
FV1	NDUFA11	0.474518	0.474518	4.78755e-09	1.41314	0.736753	0.241	0.14	1762	1524	http://www.genecards.org/cgi-bin/carddisp.pl?gene=NDUFA11	ENSMUSG00000002379	http://mar2016.archive.ensembl.org/Mus_musculus/Gene/Summary?db=core;g=ENSMUSG00000002379
FV1	PFKFB3	0.471669	0.471669	3.53643e-13	0.639967	0.182629	0.12	0.039	1762	1524	http://www.genecards.org/cgi-bin/carddisp.pl?gene=PFKFB3	ENSMUSG00000026773	http://mar2016.archive.ensembl.org/Mus_musculus/Gene/Summary?db=core;g=ENSMUSG00000026773
FV1	RPLP2	0.469843	0.469843	5.26034e-11	4.42098	2.91418	0.53	0.412	1762	1524	http://www.genecards.org/cgi-bin/carddisp.pl?gene=RPLP2	ENSMUSG00000025508	http://mar2016.archive.ensembl.org/Mus_musculus/Gene/Summary?db=core;g=ENSMUSG00000025508
FV1	FKBP10	0.468961	0.468961	9.08694e-08	1.30612	0.666134	0.233	0.139	1762	1524	http://www.genecards.org/cgi-bin/carddisp.pl?gene=FKBP10	ENSMUSG00000001555	http://mar2016.archive.ensembl.org/Mus_musculus/Gene/Summary?db=core;g=ENSMUSG00000001555
FV1	STBD1	0.468795	0.468795	1.52164e-06	1.13709	0.54419	0.19	0.107	1762	1524	http://www.genecards.org/cgi-bin/carddisp.pl?gene=STBD1	ENSMUSG00000047963	http://mar2016.archive.ensembl.org/Mus_musculus/Gene/Summary?db=core;g=ENSMUSG00000047963
FV1	RPL17	0.468541	0.468541	1.0979e-08	3.81981	2.48325	0.468	0.343	1762	1524	http://www.genecards.org/cgi-bin/carddisp.pl?gene=RPL17	ENSMUSG00000062328	http://mar2016.archive.ensembl.org/Mus_musculus/Gene/Summary?db=core;g=ENSMUSG00000062328
FV1	RPS23	0.465415	0.465415	3.69458e-09	4.44238	2.94171	0.513	0.394	1762	1524	http://www.genecards.org/cgi-bin/carddisp.pl?gene=RPS23	ENSMUSG00000049517	http://mar2016.archive.ensembl.org/Mus_musculus/Gene/Summary?db=core;g=ENSMUSG00000049517
FV1	HLF	0.465124	0.465124	3.71253e-09	0.734543	0.256519	0.121	0.047	1762	1524	http://www.genecards.org/cgi-bin/carddisp.pl?gene=HLF	ENSMUSG00000003949	http://mar2016.archive.ensembl.org/Mus_musculus/Gene/Summary?db=core;g=ENSMUSG00000003949
FV1	PXDC1	0.464712	0.464712	2.19508e-08	1.14727	0.555944	0.215	0.127	1762	1524	http://www.genecards.org/cgi-bin/carddisp.pl?gene=PXDC1	ENSMUSG00000021411	http://mar2016.archive.ensembl.org/Mus_musculus/Gene/Summary?db=core;g=ENSMUSG00000021411
FV1	SQSTM1	0.464456	0.464456	1.25233e-11	1.33171	0.689893	0.251	0.136	1762	1524	http://www.genecards.org/cgi-bin/carddisp.pl?gene=SQSTM1	ENSMUSG00000015837	http://mar2016.archive.ensembl.org/Mus_musculus/Gene/Summary?db=core;g=ENSMUSG00000015837
FV1	TAGLN2	0.463486	0.463486	3.62263e-10	4.81349	3.21613	0.546	0.44	1762	1524	http://www.genecards.org/cgi-bin/carddisp.pl?gene=TAGLN2	ENSMUSG00000026547	http://mar2016.archive.ensembl.org/Mus_musculus/Gene/Summary?db=core;g=ENSMUSG00000026547
FV1	TCEB2	0.462703	0.462703	6.50412e-08	2.49899	1.53896	0.352	0.245	1762	1524	http://www.genecards.org/cgi-bin/carddisp.pl?gene=TCEB2	ENSMUSG00000055839	http://mar2016.archive.ensembl.org/Mus_musculus/Gene/Summary?db=core;g=ENSMUSG00000055839
FV1	CALM1	0.462412	0.462412	1.65383e-12	5.3869	3.63543	0.582	0.473	1762	1524	http://www.genecards.org/cgi-bin/carddisp.pl?gene=CALM1	ENSMUSG00000001175	http://mar2016.archive.ensembl.org/Mus_musculus/Gene/Summary?db=core;g=ENSMUSG00000001175
FV1	GAS6	0.461745	0.461745	1.23017e-10	5.80224	3.93916	0.594	0.49	1762	1524	http://www.genecards.org/cgi-bin/carddisp.pl?gene=GAS6	ENSMUSG00000031451	http://mar2016.archive.ensembl.org/Mus_musculus/Gene/Summary?db=core;g=ENSMUSG00000031451
FV1	RPL14	0.460321	0.460321	1.5836e-08	3.35368	2.16436	0.429	0.308	1762	1524	http://www.genecards.org/cgi-bin/carddisp.pl?gene=RPL14	ENSMUSG00000025794	http://mar2016.archive.ensembl.org/Mus_musculus/Gene/Summary?db=core;g=ENSMUSG00000025794
FV1	TOMM20	0.459219	0.459219	2.07586e-09	0.959239	0.425111	0.199	0.108	1762	1524	http://www.genecards.org/cgi-bin/carddisp.pl?gene=TOMM20	ENSMUSG00000093904	http://mar2016.archive.ensembl.org/Mus_musculus/Gene/Summary?db=core;g=ENSMUSG00000093904
FV1	BRD2	0.458907	0.458907	7.91334e-09	3.06292	1.95593	0.435	0.323	1762	1524	http://www.genecards.org/cgi-bin/carddisp.pl?gene=BRD2	ENSMUSG00000024335	http://mar2016.archive.ensembl.org/Mus_musculus/Gene/Summary?db=core;g=ENSMUSG00000024335
FV1	NET1	0.458402	0.458402	6.37004e-07	2.93829	1.86626	0.386	0.276	1762	1524	http://www.genecards.org/cgi-bin/carddisp.pl?gene=NET1	ENSMUSG00000021215	http://mar2016.archive.ensembl.org/Mus_musculus/Gene/Summary?db=core;g=ENSMUSG00000021215
FV1	RPS11	0.458032	0.458032	1.41689e-08	5.0994	3.44023	0.543	0.425	1762	1524	http://www.genecards.org/cgi-bin/carddisp.pl?gene=RPS11	ENSMUSG00000003429	http://mar2016.archive.ensembl.org/Mus_musculus/Gene/Summary?db=core;g=ENSMUSG00000003429
FV1	2700060E02RIK	0.453076	0.453076	5.71645e-11	1.08135	0.520395	0.218	0.112	1762	1524	http://www.genecards.org/cgi-bin/carddisp.pl?gene=2700060E02RIK	ENSMUSG00000021807	http://mar2016.archive.ensembl.org/Mus_musculus/Gene/Summary?db=core;g=ENSMUSG00000021807
FV1	RAN	0.451337	0.451337	2.8219e-08	1.28043	0.667828	0.243	0.146	1762	1524	http://www.genecards.org/cgi-bin/carddisp.pl?gene=RAN	ENSMUSG00000029430	http://mar2016.archive.ensembl.org/Mus_musculus/Gene/Summary?db=core;g=ENSMUSG00000029430
FV1	RPL29	0.451267	0.451267	1.83069e-08	2.73127	1.72905	0.389	0.272	1762	1524	http://www.genecards.org/cgi-bin/carddisp.pl?gene=RPL29	ENSMUSG00000048758	http://mar2016.archive.ensembl.org/Mus_musculus/Gene/Summary?db=core;g=ENSMUSG00000048758
FV1	SCARB2	0.44824	0.44824	3.97601e-07	1.80757	1.05777	0.301	0.202	1762	1524	http://www.genecards.org/cgi-bin/carddisp.pl?gene=SCARB2	ENSMUSG00000029426	http://mar2016.archive.ensembl.org/Mus_musculus/Gene/Summary?db=core;g=ENSMUSG00000029426
FV1	RPL30	0.447187	0.447187	8.50997e-11	5.94439	4.09351	0.596	0.464	1762	1524	http://www.genecards.org/cgi-bin/carddisp.pl?gene=RPL30	ENSMUSG00000058600	http://mar2016.archive.ensembl.org/Mus_musculus/Gene/Summary?db=core;g=ENSMUSG00000058600
FV1	UQCRQ	0.445759	0.445759	4.87494e-10	1.31126	0.696927	0.238	0.131	1762	1524	http://www.genecards.org/cgi-bin/carddisp.pl?gene=UQCRQ	ENSMUSG00000044894	http://mar2016.archive.ensembl.org/Mus_musculus/Gene/Summary?db=core;g=ENSMUSG00000044894
FV1	NINJ1	0.445275	0.445275	3.47202e-13	0.742302	0.279624	0.161	0.065	1762	1524	http://www.genecards.org/cgi-bin/carddisp.pl?gene=NINJ1	ENSMUSG00000037966	http://mar2016.archive.ensembl.org/Mus_musculus/Gene/Summary?db=core;g=ENSMUSG00000037966
FV1	CLIC1	0.444672	0.444672	2.02198e-07	1.62592	0.929402	0.288	0.189	1762	1524	http://www.genecards.org/cgi-bin/carddisp.pl?gene=CLIC1	ENSMUSG00000007041	http://mar2016.archive.ensembl.org/Mus_musculus/Gene/Summary?db=core;g=ENSMUSG00000007041
FV1	HSPB7	0.444645	0.444645	1.18092e-06	1.71455	0.994559	0.295	0.196	1762	1524	http://www.genecards.org/cgi-bin/carddisp.pl?gene=HSPB7	ENSMUSG00000006221	http://mar2016.archive.ensembl.org/Mus_musculus/Gene/Summary?db=core;g=ENSMUSG00000006221
FV1	RPL34	0.442838	0.442838	1.4048e-09	4.38452	2.96131	0.496	0.366	1762	1524	http://www.genecards.org/cgi-bin/carddisp.pl?gene=RPL34	ENSMUSG00000062006	http://mar2016.archive.ensembl.org/Mus_musculus/Gene/Summary?db=core;g=ENSMUSG00000062006
FV1	DDX3X	0.439777	0.439777	1.91455e-10	5.82802	4.03395	0.618	0.497	1762	1524	http://www.genecards.org/cgi-bin/carddisp.pl?gene=DDX3X	ENSMUSG00000000787	http://mar2016.archive.ensembl.org/Mus_musculus/Gene/Summary?db=core;g=ENSMUSG00000000787
FV1	PRDX1	0.439023	0.439023	9.39039e-08	3.05903	1.99408	0.419	0.312	1762	1524	http://www.genecards.org/cgi-bin/carddisp.pl?gene=PRDX1	ENSMUSG00000028691	http://mar2016.archive.ensembl.org/Mus_musculus/Gene/Summary?db=core;g=ENSMUSG00000028691
FV1	ZFP703	0.438315	0.438315	2.90438e-06	1.07311	0.529943	0.186	0.104	1762	1524	http://www.genecards.org/cgi-bin/carddisp.pl?gene=ZFP703	ENSMUSG00000085795	http://mar2016.archive.ensembl.org/Mus_musculus/Gene/Summary?db=core;g=ENSMUSG00000085795
FV1	BMYC	0.438024	0.438024	1.59075e-07	0.993737	0.471668	0.186	0.1	1762	1524	http://www.genecards.org/cgi-bin/carddisp.pl?gene=BMYC	ENSMUSG00000049086	http://mar2016.archive.ensembl.org/Mus_musculus/Gene/Summary?db=core;g=ENSMUSG00000049086
FV1	GABARAP	0.437369	0.437369	4.68418e-06	2.26152	1.40857	0.341	0.242	1762	1524	http://www.genecards.org/cgi-bin/carddisp.pl?gene=GABARAP	ENSMUSG00000018567	http://mar2016.archive.ensembl.org/Mus_musculus/Gene/Summary?db=core;g=ENSMUSG00000018567
FV1	RPS28	0.435719	0.435719	4.63439e-06	3.2679	2.15537	0.415	0.31	1762	1524	http://www.genecards.org/cgi-bin/carddisp.pl?gene=RPS28	ENSMUSG00000067288	http://mar2016.archive.ensembl.org/Mus_musculus/Gene/Summary?db=core;g=ENSMUSG00000067288
FV1	FOXC2	0.433929	0.433929	3.91619e-08	0.990223	0.473249	0.192	0.103	1762	1524	http://www.genecards.org/cgi-bin/carddisp.pl?gene=FOXC2	ENSMUSG00000046714	http://mar2016.archive.ensembl.org/Mus_musculus/Gene/Summary?db=core;g=ENSMUSG00000046714
FV1	ACTR3	0.433462	0.433462	9.3114e-07	2.52167	1.60774	0.392	0.29	1762	1524	http://www.genecards.org/cgi-bin/carddisp.pl?gene=ACTR3	ENSMUSG00000026341	http://mar2016.archive.ensembl.org/Mus_musculus/Gene/Summary?db=core;g=ENSMUSG00000026341
FV1	UQCR11	0.433393	0.433393	7.62831e-06	1.3503	0.740437	0.234	0.15	1762	1524	http://www.genecards.org/cgi-bin/carddisp.pl?gene=UQCR11	ENSMUSG00000020163	http://mar2016.archive.ensembl.org/Mus_musculus/Gene/Summary?db=core;g=ENSMUSG00000020163
FV1	COX5B	0.431744	0.431744	2.60515e-07	1.43122	0.802422	0.253	0.157	1762	1524	http://www.genecards.org/cgi-bin/carddisp.pl?gene=COX5B	ENSMUSG00000061518	http://mar2016.archive.ensembl.org/Mus_musculus/Gene/Summary?db=core;g=ENSMUSG00000061518
FV1	PSMB3	0.431632	0.431632	2.45516e-08	1.22798	0.651873	0.227	0.129	1762	1524	http://www.genecards.org/cgi-bin/carddisp.pl?gene=PSMB3	ENSMUSG00000069744	http://mar2016.archive.ensembl.org/Mus_musculus/Gene/Summary?db=core;g=ENSMUSG00000069744
FV1	ATOX1	0.431412	0.431412	4.68535e-08	1.04207	0.514265	0.199	0.108	1762	1524	http://www.genecards.org/cgi-bin/carddisp.pl?gene=ATOX1	ENSMUSG00000018585	http://mar2016.archive.ensembl.org/Mus_musculus/Gene/Summary?db=core;g=ENSMUSG00000018585
FV1	HRCT1	0.428567	0.428567	5.97517e-15	0.524809	0.132932	0.109	0.029	1762	1524	http://www.genecards.org/cgi-bin/carddisp.pl?gene=HRCT1	ENSMUSG00000071001	http://mar2016.archive.ensembl.org/Mus_musculus/Gene/Summary?db=core;g=ENSMUSG00000071001
FV1	COL5A2	0.427838	0.427838	1.13379e-08	4.2467	2.90026	0.516	0.398	1762	1524	http://www.genecards.org/cgi-bin/carddisp.pl?gene=COL5A2	ENSMUSG00000026042	http://mar2016.archive.ensembl.org/Mus_musculus/Gene/Summary?db=core;g=ENSMUSG00000026042
FV1	CASP4	0.426434	0.426434	2.66509e-11	0.559365	0.160322	0.106	0.033	1762	1524	http://www.genecards.org/cgi-bin/carddisp.pl?gene=CASP4	ENSMUSG00000033538	http://mar2016.archive.ensembl.org/Mus_musculus/Gene/Summary?db=core;g=ENSMUSG00000033538
FV1	RPS27	0.425905	0.425905	0.000226167	3.69026	2.49129	0.439	0.345	1762	1524	http://www.genecards.org/cgi-bin/carddisp.pl?gene=RPS27	ENSMUSG00000090733	http://mar2016.archive.ensembl.org/Mus_musculus/Gene/Summary?db=core;g=ENSMUSG00000090733
FV1	RPL8	0.424277	0.424277	1.85599e-09	4.84818	3.35813	0.559	0.436	1762	1524	http://www.genecards.org/cgi-bin/carddisp.pl?gene=RPL8	ENSMUSG00000003970	http://mar2016.archive.ensembl.org/Mus_musculus/Gene/Summary?db=core;g=ENSMUSG00000003970
FV1	RHEB	0.424216	0.424216	4.5414e-06	2.09275	1.30485	0.337	0.247	1762	1524	http://www.genecards.org/cgi-bin/carddisp.pl?gene=RHEB	ENSMUSG00000028945	http://mar2016.archive.ensembl.org/Mus_musculus/Gene/Summary?db=core;g=ENSMUSG00000028945
FV1	LOXL1	0.424107	0.424107	1.16547e-06	3.62282	2.44539	0.473	0.383	1762	1524	http://www.genecards.org/cgi-bin/carddisp.pl?gene=LOXL1	ENSMUSG00000032334	http://mar2016.archive.ensembl.org/Mus_musculus/Gene/Summary?db=core;g=ENSMUSG00000032334
FV1	RPS8	0.422371	0.422371	3.81111e-11	9.83366	7.08405	0.721	0.622	1762	1524	http://www.genecards.org/cgi-bin/carddisp.pl?gene=RPS8	ENSMUSG00000047675	http://mar2016.archive.ensembl.org/Mus_musculus/Gene/Summary?db=core;g=ENSMUSG00000047675
FV1	ARHGDIA	0.422299	0.422299	5.0672e-06	2.11023	1.32096	0.348	0.248	1762	1524	http://www.genecards.org/cgi-bin/carddisp.pl?gene=ARHGDIA	ENSMUSG00000025132	http://mar2016.archive.ensembl.org/Mus_musculus/Gene/Summary?db=core;g=ENSMUSG00000025132
FV1	PPIA	0.422199	0.422199	3.29643e-12	8.75596	6.28074	0.732	0.618	1762	1524	http://www.genecards.org/cgi-bin/carddisp.pl?gene=PPIA	ENSMUSG00000071866	http://mar2016.archive.ensembl.org/Mus_musculus/Gene/Summary?db=core;g=ENSMUSG00000071866
FV1	HDGF	0.421954	0.421954	1.95887e-07	1.73187	1.0391	0.303	0.198	1762	1524	http://www.genecards.org/cgi-bin/carddisp.pl?gene=HDGF	ENSMUSG00000004897	http://mar2016.archive.ensembl.org/Mus_musculus/Gene/Summary?db=core;g=ENSMUSG00000004897
FV1	FTH1	0.421744	0.421744	2.36411e-22	21.7355	15.9726	0.91	0.81	1762	1524	http://www.genecards.org/cgi-bin/carddisp.pl?gene=FTH1	ENSMUSG00000024661	http://mar2016.archive.ensembl.org/Mus_musculus/Gene/Summary?db=core;g=ENSMUSG00000024661
FV1	GJA1	0.421606	0.421606	3.99747e-06	1.91466	1.17606	0.283	0.186	1762	1524	http://www.genecards.org/cgi-bin/carddisp.pl?gene=GJA1	ENSMUSG00000050953	http://mar2016.archive.ensembl.org/Mus_musculus/Gene/Summary?db=core;g=ENSMUSG00000050953
FV1	SUMO2	0.42127	0.42127	3.77434e-07	2.44717	1.57423	0.371	0.274	1762	1524	http://www.genecards.org/cgi-bin/carddisp.pl?gene=SUMO2	ENSMUSG00000020738	http://mar2016.archive.ensembl.org/Mus_musculus/Gene/Summary?db=core;g=ENSMUSG00000020738
FV1	MFAP5	0.420348	0.420348	5.43201e-07	3.1411	2.09442	0.397	0.284	1762	1524	http://www.genecards.org/cgi-bin/carddisp.pl?gene=MFAP5	ENSMUSG00000030116	http://mar2016.archive.ensembl.org/Mus_musculus/Gene/Summary?db=core;g=ENSMUSG00000030116
FV1	GCLM	0.419583	0.419583	1.31013e-10	0.752322	0.310107	0.158	0.07	1762	1524	http://www.genecards.org/cgi-bin/carddisp.pl?gene=GCLM	ENSMUSG00000028124	http://mar2016.archive.ensembl.org/Mus_musculus/Gene/Summary?db=core;g=ENSMUSG00000028124
FV1	RPL13A	0.417647	0.417647	3.47299e-06	4.15821	2.86167	0.493	0.389	1762	1524	http://www.genecards.org/cgi-bin/carddisp.pl?gene=RPL13A	ENSMUSG00000074129	http://mar2016.archive.ensembl.org/Mus_musculus/Gene/Summary?db=core;g=ENSMUSG00000074129
FV1	DUT	0.417093	0.417093	4.75063e-12	0.544805	0.156954	0.111	0.035	1762	1524	http://www.genecards.org/cgi-bin/carddisp.pl?gene=DUT	ENSMUSG00000027203	http://mar2016.archive.ensembl.org/Mus_musculus/Gene/Summary?db=core;g=ENSMUSG00000027203
FV1	KDELR3	0.417072	0.417072	1.1211e-10	0.610625	0.206266	0.132	0.054	1762	1524	http://www.genecards.org/cgi-bin/carddisp.pl?gene=KDELR3	ENSMUSG00000010830	http://mar2016.archive.ensembl.org/Mus_musculus/Gene/Summary?db=core;g=ENSMUSG00000010830
FV1	TSPAN4	0.416228	0.416228	1.22454e-10	0.567021	0.174296	0.119	0.045	1762	1524	http://www.genecards.org/cgi-bin/carddisp.pl?gene=TSPAN4	ENSMUSG00000025511	http://mar2016.archive.ensembl.org/Mus_musculus/Gene/Summary?db=core;g=ENSMUSG00000025511
FV1	NDUFA2	0.415963	0.415963	2.32545e-05	1.54554	0.907928	0.253	0.173	1762	1524	http://www.genecards.org/cgi-bin/carddisp.pl?gene=NDUFA2	ENSMUSG00000014294	http://mar2016.archive.ensembl.org/Mus_musculus/Gene/Summary?db=core;g=ENSMUSG00000014294
FV1	EIF1A	0.415107	0.415107	3.25114e-09	0.830545	0.372843	0.173	0.083	1762	1524	http://www.genecards.org/cgi-bin/carddisp.pl?gene=EIF1A	ENSMUSG00000057561	http://mar2016.archive.ensembl.org/Mus_musculus/Gene/Summary?db=core;g=ENSMUSG00000057561
FV1	CITED2	0.411672	0.411672	1.06893e-06	2.54057	1.66163	0.329	0.221	1762	1524	http://www.genecards.org/cgi-bin/carddisp.pl?gene=CITED2	ENSMUSG00000039910	http://mar2016.archive.ensembl.org/Mus_musculus/Gene/Summary?db=core;g=ENSMUSG00000039910
FV1	FSTL1	0.411335	0.411335	2.01467e-10	8.2136	5.92796	0.696	0.625	1762	1524	http://www.genecards.org/cgi-bin/carddisp.pl?gene=FSTL1	ENSMUSG00000022816	http://mar2016.archive.ensembl.org/Mus_musculus/Gene/Summary?db=core;g=ENSMUSG00000022816
FV1	CFL2	0.410941	0.410941	2.32811e-07	3.18315	2.14628	0.451	0.338	1762	1524	http://www.genecards.org/cgi-bin/carddisp.pl?gene=CFL2	ENSMUSG00000062929	http://mar2016.archive.ensembl.org/Mus_musculus/Gene/Summary?db=core;g=ENSMUSG00000062929
FV1	DDIT4	0.410535	0.410535	1.06289e-10	0.598054	0.202287	0.119	0.043	1762	1524	http://www.genecards.org/cgi-bin/carddisp.pl?gene=DDIT4	ENSMUSG00000020108	http://mar2016.archive.ensembl.org/Mus_musculus/Gene/Summary?db=core;g=ENSMUSG00000020108
FV1	NDUFB4	0.409363	0.409363	5.07604e-06	0.823085	0.372703	0.153	0.083	1762	1524	http://www.genecards.org/cgi-bin/carddisp.pl?gene=NDUFB4	ENSMUSG00000022820	http://mar2016.archive.ensembl.org/Mus_musculus/Gene/Summary?db=core;g=ENSMUSG00000022820
FV1	PSMA1	0.40898	0.40898	5.76626e-07	1.3037	0.735042	0.251	0.155	1762	1524	http://www.genecards.org/cgi-bin/carddisp.pl?gene=PSMA1	ENSMUSG00000030751	http://mar2016.archive.ensembl.org/Mus_musculus/Gene/Summary?db=core;g=ENSMUSG00000030751
FV1	MEG3	0.408744	0.408744	1	8.63917	6.26098	0.418	0.366	1762	1524	http://www.genecards.org/cgi-bin/carddisp.pl?gene=MEG3	ENSMUSG00000021268	http://mar2016.archive.ensembl.org/Mus_musculus/Gene/Summary?db=core;g=ENSMUSG00000021268
FV1	ARPC2	0.408471	0.408471	1.39597e-07	3.58037	2.45095	0.483	0.369	1762	1524	http://www.genecards.org/cgi-bin/carddisp.pl?gene=ARPC2	ENSMUSG00000006304	http://mar2016.archive.ensembl.org/Mus_musculus/Gene/Summary?db=core;g=ENSMUSG00000006304
FV1	COX7B	0.408238	0.408238	4.3347e-07	1.16103	0.628427	0.211	0.12	1762	1524	http://www.genecards.org/cgi-bin/carddisp.pl?gene=COX7B	ENSMUSG00000031231	http://mar2016.archive.ensembl.org/Mus_musculus/Gene/Summary?db=core;g=ENSMUSG00000031231
FV1	RPL22	0.407895	0.407895	0.000203791	3.1287	2.1119	0.4	0.302	1762	1524	http://www.genecards.org/cgi-bin/carddisp.pl?gene=RPL22	ENSMUSG00000028936	http://mar2016.archive.ensembl.org/Mus_musculus/Gene/Summary?db=core;g=ENSMUSG00000028936
FV1	GDI2	0.407414	0.407414	1.69135e-05	1.74201	1.0674	0.297	0.21	1762	1524	http://www.genecards.org/cgi-bin/carddisp.pl?gene=GDI2	ENSMUSG00000021218	http://mar2016.archive.ensembl.org/Mus_musculus/Gene/Summary?db=core;g=ENSMUSG00000021218
FV1	CDO1	0.407261	0.407261	1.0214e-05	1.0138	0.518513	0.197	0.119	1762	1524	http://www.genecards.org/cgi-bin/carddisp.pl?gene=CDO1	ENSMUSG00000033022	http://mar2016.archive.ensembl.org/Mus_musculus/Gene/Summary?db=core;g=ENSMUSG00000033022
FV1	EIF3E	0.407257	0.407257	1.0357e-07	1.29621	0.731474	0.241	0.142	1762	1524	http://www.genecards.org/cgi-bin/carddisp.pl?gene=EIF3E	ENSMUSG00000022336	http://mar2016.archive.ensembl.org/Mus_musculus/Gene/Summary?db=core;g=ENSMUSG00000022336
FV1	HIGD1A	0.406459	0.406459	0.00025297	1.14463	0.618068	0.207	0.139	1762	1524	http://www.genecards.org/cgi-bin/carddisp.pl?gene=HIGD1A	ENSMUSG00000038412	http://mar2016.archive.ensembl.org/Mus_musculus/Gene/Summary?db=core;g=ENSMUSG00000038412
FV1	YWHAE	0.406301	0.406301	1.21171e-05	2.12358	1.35692	0.346	0.247	1762	1524	http://www.genecards.org/cgi-bin/carddisp.pl?gene=YWHAE	ENSMUSG00000020849	http://mar2016.archive.ensembl.org/Mus_musculus/Gene/Summary?db=core;g=ENSMUSG00000020849
FV1	BZW1	0.406151	0.406151	2.21744e-06	1.40999	0.818663	0.26	0.166	1762	1524	http://www.genecards.org/cgi-bin/carddisp.pl?gene=BZW1	ENSMUSG00000051223	http://mar2016.archive.ensembl.org/Mus_musculus/Gene/Summary?db=core;g=ENSMUSG00000051223
FV1	COX5A	0.403923	0.403923	4.33081e-07	0.942389	0.468057	0.19	0.105	1762	1524	http://www.genecards.org/cgi-bin/carddisp.pl?gene=COX5A	ENSMUSG00000000088	http://mar2016.archive.ensembl.org/Mus_musculus/Gene/Summary?db=core;g=ENSMUSG00000000088
FV1	RHOBTB1	0.403661	0.403661	0.0241904	1.92981	1.21475	0.28	0.211	1762	1524	http://www.genecards.org/cgi-bin/carddisp.pl?gene=RHOBTB1	ENSMUSG00000019944	http://mar2016.archive.ensembl.org/Mus_musculus/Gene/Summary?db=core;g=ENSMUSG00000019944
FV1	YTHDF2	0.403129	0.403129	5.36064e-07	0.831763	0.385209	0.166	0.089	1762	1524	http://www.genecards.org/cgi-bin/carddisp.pl?gene=YTHDF2	ENSMUSG00000040025	http://mar2016.archive.ensembl.org/Mus_musculus/Gene/Summary?db=core;g=ENSMUSG00000040025
FV1	FUCA1	0.402844	0.402844	2.09213e-08	0.895819	0.433933	0.178	0.089	1762	1524	http://www.genecards.org/cgi-bin/carddisp.pl?gene=FUCA1	ENSMUSG00000028673	http://mar2016.archive.ensembl.org/Mus_musculus/Gene/Summary?db=core;g=ENSMUSG00000028673
FV1	TIMM17A	0.402642	0.402642	8.57588e-09	0.985779	0.502186	0.199	0.104	1762	1524	http://www.genecards.org/cgi-bin/carddisp.pl?gene=TIMM17A	ENSMUSG00000062580	http://mar2016.archive.ensembl.org/Mus_musculus/Gene/Summary?db=core;g=ENSMUSG00000062580
FV1	CIR1	0.402614	0.402614	2.40118e-07	0.845578	0.396154	0.165	0.084	1762	1524	http://www.genecards.org/cgi-bin/carddisp.pl?gene=CIR1	ENSMUSG00000041777	http://mar2016.archive.ensembl.org/Mus_musculus/Gene/Summary?db=core;g=ENSMUSG00000041777
FV1	NDUFV2	0.402102	0.402102	1.23504e-07	0.860979	0.408305	0.183	0.098	1762	1524	http://www.genecards.org/cgi-bin/carddisp.pl?gene=NDUFV2	ENSMUSG00000024099	http://mar2016.archive.ensembl.org/Mus_musculus/Gene/Summary?db=core;g=ENSMUSG00000024099
FV1	BTF3	0.401489	0.401489	3.38614e-05	2.13306	1.37196	0.33	0.241	1762	1524	http://www.genecards.org/cgi-bin/carddisp.pl?gene=BTF3	ENSMUSG00000021660	http://mar2016.archive.ensembl.org/Mus_musculus/Gene/Summary?db=core;g=ENSMUSG00000021660
FV1	PSMA6	0.40136	0.40136	2.98764e-06	0.938471	0.467701	0.192	0.111	1762	1524	http://www.genecards.org/cgi-bin/carddisp.pl?gene=PSMA6	ENSMUSG00000021024	http://mar2016.archive.ensembl.org/Mus_musculus/Gene/Summary?db=core;g=ENSMUSG00000021024
FV1	IFITM2	0.400952	0.400952	0.000210132	2.4344	1.60107	0.364	0.27	1762	1524	http://www.genecards.org/cgi-bin/carddisp.pl?gene=IFITM2	ENSMUSG00000060591	http://mar2016.archive.ensembl.org/Mus_musculus/Gene/Summary?db=core;g=ENSMUSG00000060591
FV1	HNRNPK	0.399898	0.399898	7.89743e-07	3.33599	2.2863	0.476	0.372	1762	1524	http://www.genecards.org/cgi-bin/carddisp.pl?gene=HNRNPK	ENSMUSG00000021546	http://mar2016.archive.ensembl.org/Mus_musculus/Gene/Summary?db=core;g=ENSMUSG00000021546
FV1	PNRC2	0.399691	0.399691	1.27409e-08	0.75031	0.326772	0.159	0.075	1762	1524	http://www.genecards.org/cgi-bin/carddisp.pl?gene=PNRC2	ENSMUSG00000028675	http://mar2016.archive.ensembl.org/Mus_musculus/Gene/Summary?db=core;g=ENSMUSG00000028675
FV1	SERTAD1	0.399328	0.399328	8.42417e-05	1.1506	0.630612	0.203	0.123	1762	1524	http://www.genecards.org/cgi-bin/carddisp.pl?gene=SERTAD1	ENSMUSG00000008384	http://mar2016.archive.ensembl.org/Mus_musculus/Gene/Summary?db=core;g=ENSMUSG00000008384
FV1	FAS	0.39771	0.39771	0.000512683	1.38369	0.809366	0.238	0.16	1762	1524	http://www.genecards.org/cgi-bin/carddisp.pl?gene=FAS	ENSMUSG00000024778	http://mar2016.archive.ensembl.org/Mus_musculus/Gene/Summary?db=core;g=ENSMUSG00000024778
FV1	RAP1B	0.397456	0.397456	5.70168e-07	1.10991	0.601834	0.219	0.131	1762	1524	http://www.genecards.org/cgi-bin/carddisp.pl?gene=RAP1B	ENSMUSG00000052681	http://mar2016.archive.ensembl.org/Mus_musculus/Gene/Summary?db=core;g=ENSMUSG00000052681
FV1	RPL4	0.396293	0.396293	8.97015e-06	3.17209	2.16999	0.443	0.341	1762	1524	http://www.genecards.org/cgi-bin/carddisp.pl?gene=RPL4	ENSMUSG00000032399	http://mar2016.archive.ensembl.org/Mus_musculus/Gene/Summary?db=core;g=ENSMUSG00000032399
FV1	PSMA3	0.39595	0.39595	2.23156e-06	2.48426	1.648	0.384	0.281	1762	1524	http://www.genecards.org/cgi-bin/carddisp.pl?gene=PSMA3	ENSMUSG00000060073	http://mar2016.archive.ensembl.org/Mus_musculus/Gene/Summary?db=core;g=ENSMUSG00000060073
FV1	SHFM1	0.39586	0.39586	2.38593e-07	2.3265	1.52826	0.365	0.251	1762	1524	http://www.genecards.org/cgi-bin/carddisp.pl?gene=SHFM1	ENSMUSG00000042541	http://mar2016.archive.ensembl.org/Mus_musculus/Gene/Summary?db=core;g=ENSMUSG00000042541
FV1	TXNL1	0.393147	0.393147	4.06743e-07	1.14067	0.630047	0.229	0.135	1762	1524	http://www.genecards.org/cgi-bin/carddisp.pl?gene=TXNL1	ENSMUSG00000024583	http://mar2016.archive.ensembl.org/Mus_musculus/Gene/Summary?db=core;g=ENSMUSG00000024583
FV1	TNFRSF1A	0.392821	0.392821	1.30909e-07	0.924857	0.466046	0.194	0.106	1762	1524	http://www.genecards.org/cgi-bin/carddisp.pl?gene=TNFRSF1A	ENSMUSG00000030341	http://mar2016.archive.ensembl.org/Mus_musculus/Gene/Summary?db=core;g=ENSMUSG00000030341
FV1	PCOLCE2	0.39268	0.39268	0.000628645	1.54347	0.937392	0.236	0.159	1762	1524	http://www.genecards.org/cgi-bin/carddisp.pl?gene=PCOLCE2	ENSMUSG00000015354	http://mar2016.archive.ensembl.org/Mus_musculus/Gene/Summary?db=core;g=ENSMUSG00000015354
FV1	PCBP1	0.391751	0.391751	2.73898e-05	1.60833	0.988082	0.292	0.198	1762	1524	http://www.genecards.org/cgi-bin/carddisp.pl?gene=PCBP1	ENSMUSG00000051695	http://mar2016.archive.ensembl.org/Mus_musculus/Gene/Summary?db=core;g=ENSMUSG00000051695
FV1	PSMA4	0.39147	0.39147	9.55678e-07	1.32926	0.775716	0.255	0.157	1762	1524	http://www.genecards.org/cgi-bin/carddisp.pl?gene=PSMA4	ENSMUSG00000032301	http://mar2016.archive.ensembl.org/Mus_musculus/Gene/Summary?db=core;g=ENSMUSG00000032301
FV1	HMGB1	0.390118	0.390118	2.71173e-06	3.21059	2.21296	0.453	0.35	1762	1524	http://www.genecards.org/cgi-bin/carddisp.pl?gene=HMGB1	ENSMUSG00000066551	http://mar2016.archive.ensembl.org/Mus_musculus/Gene/Summary?db=core;g=ENSMUSG00000066551
FV1	CHPF	0.389684	0.389684	4.83733e-05	1.3095	0.762832	0.238	0.157	1762	1524	http://www.genecards.org/cgi-bin/carddisp.pl?gene=CHPF	ENSMUSG00000032997	http://mar2016.archive.ensembl.org/Mus_musculus/Gene/Summary?db=core;g=ENSMUSG00000032997
FV1	GTPBP4	0.389079	0.389079	2.25082e-06	0.947445	0.487102	0.183	0.101	1762	1524	http://www.genecards.org/cgi-bin/carddisp.pl?gene=GTPBP4	ENSMUSG00000021149	http://mar2016.archive.ensembl.org/Mus_musculus/Gene/Summary?db=core;g=ENSMUSG00000021149
FV1	RPS3	0.388678	0.388678	0.000121407	3.78627	2.65589	0.468	0.369	1762	1524	http://www.genecards.org/cgi-bin/carddisp.pl?gene=RPS3	ENSMUSG00000030744	http://mar2016.archive.ensembl.org/Mus_musculus/Gene/Summary?db=core;g=ENSMUSG00000030744
FV1	NDUFA6	0.388327	0.388327	1.30872e-05	1.14736	0.640617	0.215	0.133	1762	1524	http://www.genecards.org/cgi-bin/carddisp.pl?gene=NDUFA6	ENSMUSG00000022450	http://mar2016.archive.ensembl.org/Mus_musculus/Gene/Summary?db=core;g=ENSMUSG00000022450
FV1	2010107E04RIK	0.387459	0.387459	9.01634e-05	1.01762	0.542421	0.189	0.114	1762	1524	http://www.genecards.org/cgi-bin/carddisp.pl?gene=2010107E04RIK	ENSMUSG00000021290	http://mar2016.archive.ensembl.org/Mus_musculus/Gene/Summary?db=core;g=ENSMUSG00000021290
FV1	PPP2R2A	0.387316	0.387316	4.14557e-05	1.24542	0.716739	0.226	0.141	1762	1524	http://www.genecards.org/cgi-bin/carddisp.pl?gene=PPP2R2A	ENSMUSG00000022052	http://mar2016.archive.ensembl.org/Mus_musculus/Gene/Summary?db=core;g=ENSMUSG00000022052
FV1	PRNP	0.386225	0.386225	2.74443e-06	0.650368	0.262745	0.133	0.066	1762	1524	http://www.genecards.org/cgi-bin/carddisp.pl?gene=PRNP	ENSMUSG00000079037	http://mar2016.archive.ensembl.org/Mus_musculus/Gene/Summary?db=core;g=ENSMUSG00000079037
FV1	SSR3	0.385847	0.385847	0.000189168	1.83391	1.16888	0.32	0.233	1762	1524	http://www.genecards.org/cgi-bin/carddisp.pl?gene=SSR3	ENSMUSG00000027828	http://mar2016.archive.ensembl.org/Mus_musculus/Gene/Summary?db=core;g=ENSMUSG00000027828
FV1	MMP2	0.385616	0.385616	5.87949e-07	0.798533	0.376691	0.152	0.075	1762	1524	http://www.genecards.org/cgi-bin/carddisp.pl?gene=MMP2	ENSMUSG00000031740	http://mar2016.archive.ensembl.org/Mus_musculus/Gene/Summary?db=core;g=ENSMUSG00000031740
FV1	UBE2B	0.384766	0.384766	0.000261022	2.07624	1.3561	0.344	0.26	1762	1524	http://www.genecards.org/cgi-bin/carddisp.pl?gene=UBE2B	ENSMUSG00000020390	http://mar2016.archive.ensembl.org/Mus_musculus/Gene/Summary?db=core;g=ENSMUSG00000020390
FV1	RPS20	0.38438	0.38438	5.14955e-06	6.39276	4.66365	0.615	0.509	1762	1524	http://www.genecards.org/cgi-bin/carddisp.pl?gene=RPS20	ENSMUSG00000028234	http://mar2016.archive.ensembl.org/Mus_musculus/Gene/Summary?db=core;g=ENSMUSG00000028234
FV1	ATP5B	0.383621	0.383621	1.03303e-06	2.41328	1.61631	0.39	0.288	1762	1524	http://www.genecards.org/cgi-bin/carddisp.pl?gene=ATP5B	ENSMUSG00000025393	http://mar2016.archive.ensembl.org/Mus_musculus/Gene/Summary?db=core;g=ENSMUSG00000025393
FV1	CARD19	0.381642	0.381642	3.74761e-05	0.764678	0.354503	0.153	0.086	1762	1524	http://www.genecards.org/cgi-bin/carddisp.pl?gene=CARD19	ENSMUSG00000037960	http://mar2016.archive.ensembl.org/Mus_musculus/Gene/Summary?db=core;g=ENSMUSG00000037960
FV1	TUBB5	0.380972	0.380972	8.33066e-06	2.09387	1.37585	0.347	0.243	1762	1524	http://www.genecards.org/cgi-bin/carddisp.pl?gene=TUBB5	ENSMUSG00000001525	http://mar2016.archive.ensembl.org/Mus_musculus/Gene/Summary?db=core;g=ENSMUSG00000001525
FV1	SYT11	0.380351	0.380351	0.000195003	1.14411	0.647217	0.207	0.129	1762	1524	http://www.genecards.org/cgi-bin/carddisp.pl?gene=SYT11	ENSMUSG00000068923	http://mar2016.archive.ensembl.org/Mus_musculus/Gene/Summary?db=core;g=ENSMUSG00000068923
FV1	GPSM2	0.380193	0.380193	0.000296401	1.21468	0.701616	0.215	0.145	1762	1524	http://www.genecards.org/cgi-bin/carddisp.pl?gene=GPSM2	ENSMUSG00000027883	http://mar2016.archive.ensembl.org/Mus_musculus/Gene/Summary?db=core;g=ENSMUSG00000027883
FV1	FAM118A	0.378839	0.378839	9.05764e-07	0.603725	0.233355	0.123	0.056	1762	1524	http://www.genecards.org/cgi-bin/carddisp.pl?gene=FAM118A	ENSMUSG00000022434	http://mar2016.archive.ensembl.org/Mus_musculus/Gene/Summary?db=core;g=ENSMUSG00000022434
FV1	NUAK1	0.378269	0.378269	0.000943662	1.15586	0.658634	0.205	0.141	1762	1524	http://www.genecards.org/cgi-bin/carddisp.pl?gene=NUAK1	ENSMUSG00000020032	http://mar2016.archive.ensembl.org/Mus_musculus/Gene/Summary?db=core;g=ENSMUSG00000020032
FV1	RPL3	0.3781	0.3781	0.00164109	2.70341	1.84959	0.377	0.291	1762	1524	http://www.genecards.org/cgi-bin/carddisp.pl?gene=RPL3	ENSMUSG00000060036	http://mar2016.archive.ensembl.org/Mus_musculus/Gene/Summary?db=core;g=ENSMUSG00000060036
FV1	NSRP1	0.37791	0.37791	2.61626e-06	0.943255	0.495436	0.172	0.092	1762	1524	http://www.genecards.org/cgi-bin/carddisp.pl?gene=NSRP1	ENSMUSG00000037958	http://mar2016.archive.ensembl.org/Mus_musculus/Gene/Summary?db=core;g=ENSMUSG00000037958
FV1	COX20	0.377032	0.377032	1.42487e-05	0.698945	0.308222	0.138	0.071	1762	1524	http://www.genecards.org/cgi-bin/carddisp.pl?gene=COX20	ENSMUSG00000026500	http://mar2016.archive.ensembl.org/Mus_musculus/Gene/Summary?db=core;g=ENSMUSG00000026500
FV1	HINT1	0.376806	0.376806	0.00861055	1.64095	1.0339	0.26	0.19	1762	1524	http://www.genecards.org/cgi-bin/carddisp.pl?gene=HINT1	ENSMUSG00000020267	http://mar2016.archive.ensembl.org/Mus_musculus/Gene/Summary?db=core;g=ENSMUSG00000020267
FV1	UTP3	0.376775	0.376775	1.47464e-06	0.723771	0.327575	0.15	0.075	1762	1524	http://www.genecards.org/cgi-bin/carddisp.pl?gene=UTP3	ENSMUSG00000070697	http://mar2016.archive.ensembl.org/Mus_musculus/Gene/Summary?db=core;g=ENSMUSG00000070697
FV1	KLF2	0.375594	0.375594	0.0627034	2.24415	1.50055	0.287	0.217	1762	1524	http://www.genecards.org/cgi-bin/carddisp.pl?gene=KLF2	ENSMUSG00000055148	http://mar2016.archive.ensembl.org/Mus_musculus/Gene/Summary?db=core;g=ENSMUSG00000055148
FV1	RPS15	0.375274	0.375274	2.44182e-07	6.89972	5.09036	0.664	0.57	1762	1524	http://www.genecards.org/cgi-bin/carddisp.pl?gene=RPS15	ENSMUSG00000063457	http://mar2016.archive.ensembl.org/Mus_musculus/Gene/Summary?db=core;g=ENSMUSG00000063457
FV1	P4HB	0.374817	0.374817	0.000525345	2.34008	1.57588	0.369	0.281	1762	1524	http://www.genecards.org/cgi-bin/carddisp.pl?gene=P4HB	ENSMUSG00000025130	http://mar2016.archive.ensembl.org/Mus_musculus/Gene/Summary?db=core;g=ENSMUSG00000025130
FV1	DOK1	0.374714	0.374714	9.61264e-11	0.553376	0.198054	0.123	0.045	1762	1524	http://www.genecards.org/cgi-bin/carddisp.pl?gene=DOK1	ENSMUSG00000068335	http://mar2016.archive.ensembl.org/Mus_musculus/Gene/Summary?db=core;g=ENSMUSG00000068335
FV1	UBE2D2A	0.374516	0.374516	1.80829e-05	1.38047	0.836212	0.262	0.171	1762	1524	http://www.genecards.org/cgi-bin/carddisp.pl?gene=UBE2D2A	ENSMUSG00000091896	http://mar2016.archive.ensembl.org/Mus_musculus/Gene/Summary?db=core;g=ENSMUSG00000091896
FV1	VCP	0.37414	0.37414	2.57861e-05	3.46227	2.44293	0.48	0.383	1762	1524	http://www.genecards.org/cgi-bin/carddisp.pl?gene=VCP	ENSMUSG00000028452	http://mar2016.archive.ensembl.org/Mus_musculus/Gene/Summary?db=core;g=ENSMUSG00000028452
FV1	FNIP1	0.374014	0.374014	0.000151662	1.28127	0.760303	0.225	0.143	1762	1524	http://www.genecards.org/cgi-bin/carddisp.pl?gene=FNIP1	ENSMUSG00000035992	http://mar2016.archive.ensembl.org/Mus_musculus/Gene/Summary?db=core;g=ENSMUSG00000035992
FV1	SRP9	0.373476	0.373476	3.42386e-06	1.20999	0.705939	0.23	0.139	1762	1524	http://www.genecards.org/cgi-bin/carddisp.pl?gene=SRP9	ENSMUSG00000026511	http://mar2016.archive.ensembl.org/Mus_musculus/Gene/Summary?db=core;g=ENSMUSG00000026511
FV1	LDHA	0.372843	0.372843	0.000122827	1.29679	0.77372	0.249	0.167	1762	1524	http://www.genecards.org/cgi-bin/carddisp.pl?gene=LDHA	ENSMUSG00000063229	http://mar2016.archive.ensembl.org/Mus_musculus/Gene/Summary?db=core;g=ENSMUSG00000063229
FV1	PSMD6	0.372065	0.372065	2.48292e-06	0.708387	0.320029	0.161	0.087	1762	1524	http://www.genecards.org/cgi-bin/carddisp.pl?gene=PSMD6	ENSMUSG00000021737	http://mar2016.archive.ensembl.org/Mus_musculus/Gene/Summary?db=core;g=ENSMUSG00000021737
FV1	RAB5A	0.371249	0.371249	0.00078742	1.05135	0.585925	0.207	0.134	1762	1524	http://www.genecards.org/cgi-bin/carddisp.pl?gene=RAB5A	ENSMUSG00000017831	http://mar2016.archive.ensembl.org/Mus_musculus/Gene/Summary?db=core;g=ENSMUSG00000017831
FV1	ODC1	0.371199	0.371199	9.32846e-07	0.742858	0.347473	0.151	0.077	1762	1524	http://www.genecards.org/cgi-bin/carddisp.pl?gene=ODC1	ENSMUSG00000011179	http://mar2016.archive.ensembl.org/Mus_musculus/Gene/Summary?db=core;g=ENSMUSG00000011179
FV1	PSMD7	0.371092	0.371092	6.54146e-06	1.33298	0.803854	0.257	0.164	1762	1524	http://www.genecards.org/cgi-bin/carddisp.pl?gene=PSMD7	ENSMUSG00000039067	http://mar2016.archive.ensembl.org/Mus_musculus/Gene/Summary?db=core;g=ENSMUSG00000039067
FV1	GNAI2	0.370707	0.370707	4.68635e-05	3.03589	2.12137	0.43	0.352	1762	1524	http://www.genecards.org/cgi-bin/carddisp.pl?gene=GNAI2	ENSMUSG00000032562	http://mar2016.archive.ensembl.org/Mus_musculus/Gene/Summary?db=core;g=ENSMUSG00000032562
FV1	REEP5	0.37014	0.37014	2.33211e-05	2.51408	1.71887	0.397	0.293	1762	1524	http://www.genecards.org/cgi-bin/carddisp.pl?gene=REEP5	ENSMUSG00000005873	http://mar2016.archive.ensembl.org/Mus_musculus/Gene/Summary?db=core;g=ENSMUSG00000005873
FV1	ABRA	0.370034	0.370034	0.0104861	0.775757	0.374017	0.114	0.06	1762	1524	http://www.genecards.org/cgi-bin/carddisp.pl?gene=ABRA	ENSMUSG00000042895	http://mar2016.archive.ensembl.org/Mus_musculus/Gene/Summary?db=core;g=ENSMUSG00000042895
FV1	PSMC6	0.368796	0.368796	1.28083e-05	1.0093	0.556057	0.205	0.122	1762	1524	http://www.genecards.org/cgi-bin/carddisp.pl?gene=PSMC6	ENSMUSG00000021832	http://mar2016.archive.ensembl.org/Mus_musculus/Gene/Summary?db=core;g=ENSMUSG00000021832
FV1	RHOC	0.368494	0.368494	2.55728e-05	2.1743	1.45879	0.362	0.262	1762	1524	http://www.genecards.org/cgi-bin/carddisp.pl?gene=RHOC	ENSMUSG00000002233	http://mar2016.archive.ensembl.org/Mus_musculus/Gene/Summary?db=core;g=ENSMUSG00000002233
FV1	CREBRF	0.3683	0.3683	0.000868418	1.57709	0.996456	0.271	0.187	1762	1524	http://www.genecards.org/cgi-bin/carddisp.pl?gene=CREBRF	ENSMUSG00000048249	http://mar2016.archive.ensembl.org/Mus_musculus/Gene/Summary?db=core;g=ENSMUSG00000048249
FV1	ID2	0.368211	0.368211	0.00264608	3.77724	2.70113	0.424	0.356	1762	1524	http://www.genecards.org/cgi-bin/carddisp.pl?gene=ID2	ENSMUSG00000020644	http://mar2016.archive.ensembl.org/Mus_musculus/Gene/Summary?db=core;g=ENSMUSG00000020644
FV1	MINOS1	0.367568	0.367568	0.000473076	1.19961	0.704893	0.221	0.144	1762	1524	http://www.genecards.org/cgi-bin/carddisp.pl?gene=MINOS1	ENSMUSG00000050608	http://mar2016.archive.ensembl.org/Mus_musculus/Gene/Summary?db=core;g=ENSMUSG00000050608
FV1	ATXN7L3B	0.367142	0.367142	0.00295628	1.80331	1.17346	0.303	0.221	1762	1524	http://www.genecards.org/cgi-bin/carddisp.pl?gene=ATXN7L3B	ENSMUSG00000074748	http://mar2016.archive.ensembl.org/Mus_musculus/Gene/Summary?db=core;g=ENSMUSG00000074748
FV1	SMAD6	0.365639	0.365639	0.000158973	1.02821	0.574141	0.181	0.106	1762	1524	http://www.genecards.org/cgi-bin/carddisp.pl?gene=SMAD6	ENSMUSG00000036867	http://mar2016.archive.ensembl.org/Mus_musculus/Gene/Summary?db=core;g=ENSMUSG00000036867
FV1	BET1L	0.365235	0.365235	4.77575e-05	0.816196	0.40999	0.16	0.087	1762	1524	http://www.genecards.org/cgi-bin/carddisp.pl?gene=BET1L	ENSMUSG00000025484	http://mar2016.archive.ensembl.org/Mus_musculus/Gene/Summary?db=core;g=ENSMUSG00000025484
FV1	PSMB1	0.365154	0.365154	0.000100426	1.04773	0.589831	0.201	0.122	1762	1524	http://www.genecards.org/cgi-bin/carddisp.pl?gene=PSMB1	ENSMUSG00000014769	http://mar2016.archive.ensembl.org/Mus_musculus/Gene/Summary?db=core;g=ENSMUSG00000014769
FV1	NACA	0.365095	0.365095	0.000244906	2.97155	2.08358	0.413	0.315	1762	1524	http://www.genecards.org/cgi-bin/carddisp.pl?gene=NACA	ENSMUSG00000061315	http://mar2016.archive.ensembl.org/Mus_musculus/Gene/Summary?db=core;g=ENSMUSG00000061315
FV1	RNF19A	0.363631	0.363631	0.000933515	1.30307	0.789964	0.232	0.152	1762	1524	http://www.genecards.org/cgi-bin/carddisp.pl?gene=RNF19A	ENSMUSG00000022280	http://mar2016.archive.ensembl.org/Mus_musculus/Gene/Summary?db=core;g=ENSMUSG00000022280
FV1	2310036O22RIK	0.363275	0.363275	5.00068e-06	0.965076	0.527645	0.209	0.123	1762	1524	http://www.genecards.org/cgi-bin/carddisp.pl?gene=2310036O22RIK	ENSMUSG00000041203	http://mar2016.archive.ensembl.org/Mus_musculus/Gene/Summary?db=core;g=ENSMUSG00000041203
FV1	F2R	0.362888	0.362888	0.000354964	0.797846	0.398016	0.148	0.081	1762	1524	http://www.genecards.org/cgi-bin/carddisp.pl?gene=F2R	ENSMUSG00000048376	http://mar2016.archive.ensembl.org/Mus_musculus/Gene/Summary?db=core;g=ENSMUSG00000048376
FV1	GCLC	0.362558	0.362558	5.70165e-08	0.510176	0.174592	0.108	0.042	1762	1524	http://www.genecards.org/cgi-bin/carddisp.pl?gene=GCLC	ENSMUSG00000032350	http://mar2016.archive.ensembl.org/Mus_musculus/Gene/Summary?db=core;g=ENSMUSG00000032350
FV1	GEM	0.362542	0.362542	0.00048755	1.21154	0.720117	0.222	0.144	1762	1524	http://www.genecards.org/cgi-bin/carddisp.pl?gene=GEM	ENSMUSG00000028214	http://mar2016.archive.ensembl.org/Mus_musculus/Gene/Summary?db=core;g=ENSMUSG00000028214
FV1	MAPKAPK2	0.362331	0.362331	0.0020057	0.903174	0.480492	0.178	0.114	1762	1524	http://www.genecards.org/cgi-bin/carddisp.pl?gene=MAPKAPK2	ENSMUSG00000016528	http://mar2016.archive.ensembl.org/Mus_musculus/Gene/Summary?db=core;g=ENSMUSG00000016528
FV1	PSMB5	0.362232	0.362232	1.65416e-05	0.929212	0.50085	0.196	0.117	1762	1524	http://www.genecards.org/cgi-bin/carddisp.pl?gene=PSMB5	ENSMUSG00000022193	http://mar2016.archive.ensembl.org/Mus_musculus/Gene/Summary?db=core;g=ENSMUSG00000022193
FV1	KPNA4	0.361417	0.361417	5.28786e-05	1.29016	0.782661	0.247	0.159	1762	1524	http://www.genecards.org/cgi-bin/carddisp.pl?gene=KPNA4	ENSMUSG00000027782	http://mar2016.archive.ensembl.org/Mus_musculus/Gene/Summary?db=core;g=ENSMUSG00000027782
FV1	UQCRB	0.361204	0.361204	0.00864566	1.80012	1.17993	0.285	0.209	1762	1524	http://www.genecards.org/cgi-bin/carddisp.pl?gene=UQCRB	ENSMUSG00000021520	http://mar2016.archive.ensembl.org/Mus_musculus/Gene/Summary?db=core;g=ENSMUSG00000021520
FV1	HBP1	0.361018	0.361018	2.22352e-06	1.15229	0.675802	0.224	0.133	1762	1524	http://www.genecards.org/cgi-bin/carddisp.pl?gene=HBP1	ENSMUSG00000002996	http://mar2016.archive.ensembl.org/Mus_musculus/Gene/Summary?db=core;g=ENSMUSG00000002996
FV1	FOXS1	0.36003	0.36003	2.10729e-05	0.636657	0.275199	0.135	0.071	1762	1524	http://www.genecards.org/cgi-bin/carddisp.pl?gene=FOXS1	ENSMUSG00000074676	http://mar2016.archive.ensembl.org/Mus_musculus/Gene/Summary?db=core;g=ENSMUSG00000074676
FV1	EI24	0.359862	0.359862	2.55908e-05	0.773497	0.381978	0.159	0.088	1762	1524	http://www.genecards.org/cgi-bin/carddisp.pl?gene=EI24	ENSMUSG00000062762	http://mar2016.archive.ensembl.org/Mus_musculus/Gene/Summary?db=core;g=ENSMUSG00000062762
FV1	SNW1	0.359613	0.359613	0.000581276	0.897789	0.479087	0.173	0.107	1762	1524	http://www.genecards.org/cgi-bin/carddisp.pl?gene=SNW1	ENSMUSG00000021039	http://mar2016.archive.ensembl.org/Mus_musculus/Gene/Summary?db=core;g=ENSMUSG00000021039
FV1	ESD	0.358792	0.358792	2.01313e-05	0.981538	0.545237	0.201	0.12	1762	1524	http://www.genecards.org/cgi-bin/carddisp.pl?gene=ESD	ENSMUSG00000021996	http://mar2016.archive.ensembl.org/Mus_musculus/Gene/Summary?db=core;g=ENSMUSG00000021996
FV1	CUL3	0.358675	0.358675	0.0170061	1.35242	0.834604	0.24	0.171	1762	1524	http://www.genecards.org/cgi-bin/carddisp.pl?gene=CUL3	ENSMUSG00000004364	http://mar2016.archive.ensembl.org/Mus_musculus/Gene/Summary?db=core;g=ENSMUSG00000004364
FV1	BHLHE40	0.357731	0.357731	1.93381e-07	0.634217	0.275328	0.121	0.051	1762	1524	http://www.genecards.org/cgi-bin/carddisp.pl?gene=BHLHE40	ENSMUSG00000030103	http://mar2016.archive.ensembl.org/Mus_musculus/Gene/Summary?db=core;g=ENSMUSG00000030103
FV1	COX8A	0.357552	0.357552	0.00235486	3.17754	2.26052	0.43	0.343	1762	1524	http://www.genecards.org/cgi-bin/carddisp.pl?gene=COX8A	ENSMUSG00000035885	http://mar2016.archive.ensembl.org/Mus_musculus/Gene/Summary?db=core;g=ENSMUSG00000035885
FV1	SF3B6	0.357141	0.357141	1.64797e-06	0.681064	0.312424	0.15	0.076	1762	1524	http://www.genecards.org/cgi-bin/carddisp.pl?gene=SF3B6	ENSMUSG00000037361	http://mar2016.archive.ensembl.org/Mus_musculus/Gene/Summary?db=core;g=ENSMUSG00000037361
FV1	ATP5D	0.356966	0.356966	0.0129935	1.62363	1.04854	0.275	0.198	1762	1524	http://www.genecards.org/cgi-bin/carddisp.pl?gene=ATP5D	ENSMUSG00000003072	http://mar2016.archive.ensembl.org/Mus_musculus/Gene/Summary?db=core;g=ENSMUSG00000003072
FV1	WASF2	0.355814	0.355814	0.00432321	1.64226	1.06474	0.29	0.213	1762	1524	http://www.genecards.org/cgi-bin/carddisp.pl?gene=WASF2	ENSMUSG00000028868	http://mar2016.archive.ensembl.org/Mus_musculus/Gene/Summary?db=core;g=ENSMUSG00000028868
FV1	TWF1	0.355488	0.355488	0.000817659	0.811784	0.4161	0.159	0.095	1762	1524	http://www.genecards.org/cgi-bin/carddisp.pl?gene=TWF1	ENSMUSG00000022451	http://mar2016.archive.ensembl.org/Mus_musculus/Gene/Summary?db=core;g=ENSMUSG00000022451
FV1	H2AFZ	0.355474	0.355474	6.26646e-05	1.28396	0.78517	0.234	0.148	1762	1524	http://www.genecards.org/cgi-bin/carddisp.pl?gene=H2AFZ	ENSMUSG00000037894	http://mar2016.archive.ensembl.org/Mus_musculus/Gene/Summary?db=core;g=ENSMUSG00000037894
FV1	ATPIF1	0.355362	0.355362	0.00232011	1.08487	0.629689	0.198	0.127	1762	1524	http://www.genecards.org/cgi-bin/carddisp.pl?gene=ATPIF1	ENSMUSG00000054428	http://mar2016.archive.ensembl.org/Mus_musculus/Gene/Summary?db=core;g=ENSMUSG00000054428
FV1	EIF6	0.355238	0.355238	6.55925e-07	0.665079	0.30166	0.145	0.07	1762	1524	http://www.genecards.org/cgi-bin/carddisp.pl?gene=EIF6	ENSMUSG00000027613	http://mar2016.archive.ensembl.org/Mus_musculus/Gene/Summary?db=core;g=ENSMUSG00000027613
FV1	SEC61G	0.35477	0.35477	0.00933185	1.88451	1.25567	0.286	0.208	1762	1524	http://www.genecards.org/cgi-bin/carddisp.pl?gene=SEC61G	ENSMUSG00000078974	http://mar2016.archive.ensembl.org/Mus_musculus/Gene/Summary?db=core;g=ENSMUSG00000078974
FV1	RPL10A	0.354081	0.354081	5.35075e-05	3.7462	2.71327	0.484	0.378	1762	1524	http://www.genecards.org/cgi-bin/carddisp.pl?gene=RPL10A	ENSMUSG00000037805	http://mar2016.archive.ensembl.org/Mus_musculus/Gene/Summary?db=core;g=ENSMUSG00000037805
FV1	GATA6	0.353942	0.353942	0.00239662	2.13323	1.45157	0.331	0.248	1762	1524	http://www.genecards.org/cgi-bin/carddisp.pl?gene=GATA6	ENSMUSG00000005836	http://mar2016.archive.ensembl.org/Mus_musculus/Gene/Summary?db=core;g=ENSMUSG00000005836
FV1	PFDN5	0.353341	0.353341	0.00201987	1.96597	1.32167	0.303	0.219	1762	1524	http://www.genecards.org/cgi-bin/carddisp.pl?gene=PFDN5	ENSMUSG00000001289	http://mar2016.archive.ensembl.org/Mus_musculus/Gene/Summary?db=core;g=ENSMUSG00000001289
FV1	SBDS	0.353215	0.353215	0.000507768	0.931823	0.512303	0.18	0.11	1762	1524	http://www.genecards.org/cgi-bin/carddisp.pl?gene=SBDS	ENSMUSG00000025337	http://mar2016.archive.ensembl.org/Mus_musculus/Gene/Summary?db=core;g=ENSMUSG00000025337
FV1	ENY2	0.352984	0.352984	0.000492167	0.818438	0.42377	0.158	0.091	1762	1524	http://www.genecards.org/cgi-bin/carddisp.pl?gene=ENY2	ENSMUSG00000022338	http://mar2016.archive.ensembl.org/Mus_musculus/Gene/Summary?db=core;g=ENSMUSG00000022338
FV1	SEC62	0.352794	0.352794	0.000382089	3.46236	2.49432	0.455	0.375	1762	1524	http://www.genecards.org/cgi-bin/carddisp.pl?gene=SEC62	ENSMUSG00000027706	http://mar2016.archive.ensembl.org/Mus_musculus/Gene/Summary?db=core;g=ENSMUSG00000027706
FV1	PDE4B	0.352772	0.352772	0.000486042	0.976244	0.547554	0.176	0.104	1762	1524	http://www.genecards.org/cgi-bin/carddisp.pl?gene=PDE4B	ENSMUSG00000028525	http://mar2016.archive.ensembl.org/Mus_musculus/Gene/Summary?db=core;g=ENSMUSG00000028525
FV1	MBD3	0.352513	0.352513	1.95996e-05	0.739781	0.362629	0.161	0.087	1762	1524	http://www.genecards.org/cgi-bin/carddisp.pl?gene=MBD3	ENSMUSG00000035478	http://mar2016.archive.ensembl.org/Mus_musculus/Gene/Summary?db=core;g=ENSMUSG00000035478
FV1	RPS6	0.35231	0.35231	4.03567e-05	2.62115	1.83655	0.392	0.287	1762	1524	http://www.genecards.org/cgi-bin/carddisp.pl?gene=RPS6	ENSMUSG00000028495	http://mar2016.archive.ensembl.org/Mus_musculus/Gene/Summary?db=core;g=ENSMUSG00000028495
FV1	H2AFJ	0.352063	0.352063	0.000468589	0.767934	0.385111	0.15	0.085	1762	1524	http://www.genecards.org/cgi-bin/carddisp.pl?gene=H2AFJ	ENSMUSG00000060032	http://mar2016.archive.ensembl.org/Mus_musculus/Gene/Summary?db=core;g=ENSMUSG00000060032
FV1	TMEM132A	0.351734	0.351734	0.00276794	1.2662	0.775889	0.215	0.139	1762	1524	http://www.genecards.org/cgi-bin/carddisp.pl?gene=TMEM132A	ENSMUSG00000024736	http://mar2016.archive.ensembl.org/Mus_musculus/Gene/Summary?db=core;g=ENSMUSG00000024736
FV1	ATP5G1	0.35169	0.35169	0.0126737	1.19375	0.719163	0.212	0.148	1762	1524	http://www.genecards.org/cgi-bin/carddisp.pl?gene=ATP5G1	ENSMUSG00000006057	http://mar2016.archive.ensembl.org/Mus_musculus/Gene/Summary?db=core;g=ENSMUSG00000006057
FV1	CRIPT	0.350971	0.350971	5.64282e-05	0.721339	0.349626	0.149	0.083	1762	1524	http://www.genecards.org/cgi-bin/carddisp.pl?gene=CRIPT	ENSMUSG00000024146	http://mar2016.archive.ensembl.org/Mus_musculus/Gene/Summary?db=core;g=ENSMUSG00000024146
FV1	ATP5L	0.350748	0.350748	0.00177941	1.78042	1.18034	0.279	0.194	1762	1524	http://www.genecards.org/cgi-bin/carddisp.pl?gene=ATP5L	ENSMUSG00000038717	http://mar2016.archive.ensembl.org/Mus_musculus/Gene/Summary?db=core;g=ENSMUSG00000038717
FV1	RABGGTB	0.350548	0.350548	5.94269e-07	0.547357	0.213571	0.116	0.049	1762	1524	http://www.genecards.org/cgi-bin/carddisp.pl?gene=RABGGTB	ENSMUSG00000038975	http://mar2016.archive.ensembl.org/Mus_musculus/Gene/Summary?db=core;g=ENSMUSG00000038975
FV1	RPS21	0.350137	0.350137	5.77989e-05	11.7602	9.01054	0.782	0.698	1762	1524	http://www.genecards.org/cgi-bin/carddisp.pl?gene=RPS21	ENSMUSG00000039001	http://mar2016.archive.ensembl.org/Mus_musculus/Gene/Summary?db=core;g=ENSMUSG00000039001
FV1	SLC3A2	0.349518	0.349518	0.00115873	0.901667	0.492516	0.176	0.108	1762	1524	http://www.genecards.org/cgi-bin/carddisp.pl?gene=SLC3A2	ENSMUSG00000010095	http://mar2016.archive.ensembl.org/Mus_musculus/Gene/Summary?db=core;g=ENSMUSG00000010095
FV1	SLC43A3	0.349382	0.349382	0.00771985	0.710291	0.342442	0.117	0.064	1762	1524	http://www.genecards.org/cgi-bin/carddisp.pl?gene=SLC43A3	ENSMUSG00000027074	http://mar2016.archive.ensembl.org/Mus_musculus/Gene/Summary?db=core;g=ENSMUSG00000027074
FV1	UQCR10	0.348649	0.348649	0.00878991	1.17402	0.707296	0.208	0.142	1762	1524	http://www.genecards.org/cgi-bin/carddisp.pl?gene=UQCR10	ENSMUSG00000059534	http://mar2016.archive.ensembl.org/Mus_musculus/Gene/Summary?db=core;g=ENSMUSG00000059534
FV1	PDGFC	0.348632	0.348632	5.49265e-05	0.753717	0.377244	0.154	0.086	1762	1524	http://www.genecards.org/cgi-bin/carddisp.pl?gene=PDGFC	ENSMUSG00000028019	http://mar2016.archive.ensembl.org/Mus_musculus/Gene/Summary?db=core;g=ENSMUSG00000028019
FV1	GNL3	0.346506	0.346506	2.53663e-08	0.671411	0.314542	0.146	0.066	1762	1524	http://www.genecards.org/cgi-bin/carddisp.pl?gene=GNL3	ENSMUSG00000042354	http://mar2016.archive.ensembl.org/Mus_musculus/Gene/Summary?db=core;g=ENSMUSG00000042354
FV1	CNBP	0.346191	0.346191	0.0024834	2.09196	1.43231	0.34	0.253	1762	1524	http://www.genecards.org/cgi-bin/carddisp.pl?gene=CNBP	ENSMUSG00000030057	http://mar2016.archive.ensembl.org/Mus_musculus/Gene/Summary?db=core;g=ENSMUSG00000030057
FV1	GNG5	0.345783	0.345783	0.0819808	2.21396	1.529	0.334	0.26	1762	1524	http://www.genecards.org/cgi-bin/carddisp.pl?gene=GNG5	ENSMUSG00000068523	http://mar2016.archive.ensembl.org/Mus_musculus/Gene/Summary?db=core;g=ENSMUSG00000068523
FV1	CALM2	0.34574	0.34574	0.00067826	4.10273	3.01536	0.525	0.442	1762	1524	http://www.genecards.org/cgi-bin/carddisp.pl?gene=CALM2	ENSMUSG00000036438	http://mar2016.archive.ensembl.org/Mus_musculus/Gene/Summary?db=core;g=ENSMUSG00000036438
FV1	TCEB1	0.345705	0.345705	0.000905322	1.05625	0.618114	0.209	0.135	1762	1524	http://www.genecards.org/cgi-bin/carddisp.pl?gene=TCEB1	ENSMUSG00000079658	http://mar2016.archive.ensembl.org/Mus_musculus/Gene/Summary?db=core;g=ENSMUSG00000079658
FV1	COX7A2	0.345575	0.345575	0.0780928	1.54194	1.00049	0.248	0.184	1762	1524	http://www.genecards.org/cgi-bin/carddisp.pl?gene=COX7A2	ENSMUSG00000032330	http://mar2016.archive.ensembl.org/Mus_musculus/Gene/Summary?db=core;g=ENSMUSG00000032330
FV1	TMED10	0.345281	0.345281	0.00055486	2.08477	1.42819	0.346	0.253	1762	1524	http://www.genecards.org/cgi-bin/carddisp.pl?gene=TMED10	ENSMUSG00000021248	http://mar2016.archive.ensembl.org/Mus_musculus/Gene/Summary?db=core;g=ENSMUSG00000021248
FV1	NPEPPS	0.345056	0.345056	0.0505349	1.56483	1.01923	0.27	0.208	1762	1524	http://www.genecards.org/cgi-bin/carddisp.pl?gene=NPEPPS	ENSMUSG00000001441	http://mar2016.archive.ensembl.org/Mus_musculus/Gene/Summary?db=core;g=ENSMUSG00000001441
FV1	HERPUD1	0.344441	0.344441	0.000501802	1.16622	0.706146	0.217	0.138	1762	1524	http://www.genecards.org/cgi-bin/carddisp.pl?gene=HERPUD1	ENSMUSG00000031770	http://mar2016.archive.ensembl.org/Mus_musculus/Gene/Summary?db=core;g=ENSMUSG00000031770
FV1	RPL27	0.344246	0.344246	0.0133913	1.88968	1.27626	0.296	0.217	1762	1524	http://www.genecards.org/cgi-bin/carddisp.pl?gene=RPL27	ENSMUSG00000063316	http://mar2016.archive.ensembl.org/Mus_musculus/Gene/Summary?db=core;g=ENSMUSG00000063316
FV1	ITIH4	0.34362	0.34362	1	2.50094	1.75895	0.305	0.247	1762	1524	http://www.genecards.org/cgi-bin/carddisp.pl?gene=ITIH4	ENSMUSG00000021922	http://mar2016.archive.ensembl.org/Mus_musculus/Gene/Summary?db=core;g=ENSMUSG00000021922
FV1	COL1A1	0.343479	0.343479	0.000143042	20.9777	16.3215	0.843	0.841	1762	1524	http://www.genecards.org/cgi-bin/carddisp.pl?gene=COL1A1	ENSMUSG00000001506	http://mar2016.archive.ensembl.org/Mus_musculus/Gene/Summary?db=core;g=ENSMUSG00000001506
FV1	SEC61B	0.343467	0.343467	0.0128976	1.06973	0.631244	0.19	0.125	1762	1524	http://www.genecards.org/cgi-bin/carddisp.pl?gene=SEC61B	ENSMUSG00000053317	http://mar2016.archive.ensembl.org/Mus_musculus/Gene/Summary?db=core;g=ENSMUSG00000053317
FV1	RPL23	0.343214	0.343214	7.68877e-06	7.58583	5.76807	0.679	0.585	1762	1524	http://www.genecards.org/cgi-bin/carddisp.pl?gene=RPL23	ENSMUSG00000071415	http://mar2016.archive.ensembl.org/Mus_musculus/Gene/Summary?db=core;g=ENSMUSG00000071415
FV1	TOB2	0.342623	0.342623	0.139044	2.3561	1.64664	0.338	0.262	1762	1524	http://www.genecards.org/cgi-bin/carddisp.pl?gene=TOB2	ENSMUSG00000048546	http://mar2016.archive.ensembl.org/Mus_musculus/Gene/Summary?db=core;g=ENSMUSG00000048546
FV1	RPS5	0.342538	0.342538	0.315241	3.98447	2.93101	0.46	0.39	1762	1524	http://www.genecards.org/cgi-bin/carddisp.pl?gene=RPS5	ENSMUSG00000012848	http://mar2016.archive.ensembl.org/Mus_musculus/Gene/Summary?db=core;g=ENSMUSG00000012848
FV1	MYEOV2	0.342331	0.342331	0.00151533	0.847515	0.457256	0.17	0.103	1762	1524	http://www.genecards.org/cgi-bin/carddisp.pl?gene=MYEOV2	ENSMUSG00000073616	http://mar2016.archive.ensembl.org/Mus_musculus/Gene/Summary?db=core;g=ENSMUSG00000073616
FV1	2810428I15RIK	0.341988	0.341988	0.000947414	0.939348	0.530055	0.194	0.121	1762	1524	http://www.genecards.org/cgi-bin/carddisp.pl?gene=2810428I15RIK	ENSMUSG00000058833	http://mar2016.archive.ensembl.org/Mus_musculus/Gene/Summary?db=core;g=ENSMUSG00000058833
FV1	TAB2	0.341648	0.341648	0.0115005	1.48088	0.957759	0.26	0.184	1762	1524	http://www.genecards.org/cgi-bin/carddisp.pl?gene=TAB2	ENSMUSG00000015755	http://mar2016.archive.ensembl.org/Mus_musculus/Gene/Summary?db=core;g=ENSMUSG00000015755
FV1	POLR1D	0.341328	0.341328	0.000459986	0.747675	0.379466	0.158	0.094	1762	1524	http://www.genecards.org/cgi-bin/carddisp.pl?gene=POLR1D	ENSMUSG00000029642	http://mar2016.archive.ensembl.org/Mus_musculus/Gene/Summary?db=core;g=ENSMUSG00000029642
FV1	ZCRB1	0.341282	0.341282	0.0163286	1.35093	0.855681	0.236	0.162	1762	1524	http://www.genecards.org/cgi-bin/carddisp.pl?gene=ZCRB1	ENSMUSG00000022635	http://mar2016.archive.ensembl.org/Mus_musculus/Gene/Summary?db=core;g=ENSMUSG00000022635
FV1	RAB1A	0.341017	0.341017	0.00288648	1.38077	0.879582	0.259	0.179	1762	1524	http://www.genecards.org/cgi-bin/carddisp.pl?gene=RAB1A	ENSMUSG00000020149	http://mar2016.archive.ensembl.org/Mus_musculus/Gene/Summary?db=core;g=ENSMUSG00000020149
FV1	NDUFB7	0.339201	0.339201	0.00559279	1.20806	0.745424	0.224	0.151	1762	1524	http://www.genecards.org/cgi-bin/carddisp.pl?gene=NDUFB7	ENSMUSG00000033938	http://mar2016.archive.ensembl.org/Mus_musculus/Gene/Summary?db=core;g=ENSMUSG00000033938
FV1	ATP6V1G1	0.338817	0.338817	0.0112805	1.27115	0.795772	0.231	0.157	1762	1524	http://www.genecards.org/cgi-bin/carddisp.pl?gene=ATP6V1G1	ENSMUSG00000039105	http://mar2016.archive.ensembl.org/Mus_musculus/Gene/Summary?db=core;g=ENSMUSG00000039105
FV1	RRAGC	0.338344	0.338344	1.28391e-06	0.719791	0.360267	0.153	0.077	1762	1524	http://www.genecards.org/cgi-bin/carddisp.pl?gene=RRAGC	ENSMUSG00000028646	http://mar2016.archive.ensembl.org/Mus_musculus/Gene/Summary?db=core;g=ENSMUSG00000028646
FV1	AURKAIP1	0.337908	0.337908	2.48198e-05	0.648422	0.304211	0.142	0.074	1762	1524	http://www.genecards.org/cgi-bin/carddisp.pl?gene=AURKAIP1	ENSMUSG00000065990	http://mar2016.archive.ensembl.org/Mus_musculus/Gene/Summary?db=core;g=ENSMUSG00000065990
FV1	ACTG1	0.337586	0.337586	2.68566e-08	11.3255	8.75398	0.763	0.724	1762	1524	http://www.genecards.org/cgi-bin/carddisp.pl?gene=ACTG1	ENSMUSG00000062825	http://mar2016.archive.ensembl.org/Mus_musculus/Gene/Summary?db=core;g=ENSMUSG00000062825
FV1	STAT3	0.337563	0.337563	0.00730314	1.3472	0.857518	0.243	0.171	1762	1524	http://www.genecards.org/cgi-bin/carddisp.pl?gene=STAT3	ENSMUSG00000004040	http://mar2016.archive.ensembl.org/Mus_musculus/Gene/Summary?db=core;g=ENSMUSG00000004040
FV1	TMED2	0.337478	0.337478	0.00600535	1.81136	1.22498	0.316	0.232	1762	1524	http://www.genecards.org/cgi-bin/carddisp.pl?gene=TMED2	ENSMUSG00000029390	http://mar2016.archive.ensembl.org/Mus_musculus/Gene/Summary?db=core;g=ENSMUSG00000029390
FV1	SMDT1	0.336948	0.336948	0.00331973	1.42357	0.918776	0.258	0.178	1762	1524	http://www.genecards.org/cgi-bin/carddisp.pl?gene=SMDT1	ENSMUSG00000022452	http://mar2016.archive.ensembl.org/Mus_musculus/Gene/Summary?db=core;g=ENSMUSG00000022452
FV1	MTPN	0.336363	0.336363	0.0101321	1.32606	0.84232	0.246	0.188	1762	1524	http://www.genecards.org/cgi-bin/carddisp.pl?gene=MTPN	ENSMUSG00000029840	http://mar2016.archive.ensembl.org/Mus_musculus/Gene/Summary?db=core;g=ENSMUSG00000029840
FV1	SCP2	0.335996	0.335996	0.0797256	1.3132	0.832603	0.243	0.177	1762	1524	http://www.genecards.org/cgi-bin/carddisp.pl?gene=SCP2	ENSMUSG00000028603	http://mar2016.archive.ensembl.org/Mus_musculus/Gene/Summary?db=core;g=ENSMUSG00000028603
FV1	VIMP	0.335798	0.335798	0.00391764	1.56621	1.03332	0.279	0.197	1762	1524	http://www.genecards.org/cgi-bin/carddisp.pl?gene=VIMP	ENSMUSG00000075701	http://mar2016.archive.ensembl.org/Mus_musculus/Gene/Summary?db=core;g=ENSMUSG00000075701
FV1	TMED9	0.335701	0.335701	0.00929345	2.18607	1.52463	0.355	0.273	1762	1524	http://www.genecards.org/cgi-bin/carddisp.pl?gene=TMED9	ENSMUSG00000058569	http://mar2016.archive.ensembl.org/Mus_musculus/Gene/Summary?db=core;g=ENSMUSG00000058569
FV1	ARL8A	0.335504	0.335504	0.000119301	0.87939	0.48943	0.182	0.107	1762	1524	http://www.genecards.org/cgi-bin/carddisp.pl?gene=ARL8A	ENSMUSG00000026426	http://mar2016.archive.ensembl.org/Mus_musculus/Gene/Summary?db=core;g=ENSMUSG00000026426
FV1	RAP1A	0.335452	0.335452	0.0087606	1.39557	0.898575	0.251	0.177	1762	1524	http://www.genecards.org/cgi-bin/carddisp.pl?gene=RAP1A	ENSMUSG00000068798	http://mar2016.archive.ensembl.org/Mus_musculus/Gene/Summary?db=core;g=ENSMUSG00000068798
FV1	RSL1D1	0.335252	0.335252	5.30779e-06	0.874631	0.485918	0.182	0.1	1762	1524	http://www.genecards.org/cgi-bin/carddisp.pl?gene=RSL1D1	ENSMUSG00000005846	http://mar2016.archive.ensembl.org/Mus_musculus/Gene/Summary?db=core;g=ENSMUSG00000005846
FV1	LGMN	0.334821	0.334821	0.00367149	0.991558	0.579071	0.191	0.121	1762	1524	http://www.genecards.org/cgi-bin/carddisp.pl?gene=LGMN	ENSMUSG00000021190	http://mar2016.archive.ensembl.org/Mus_musculus/Gene/Summary?db=core;g=ENSMUSG00000021190
FV1	PLPP1	0.33476	0.33476	0.00014776	1.40297	0.905353	0.268	0.179	1762	1524	http://www.genecards.org/cgi-bin/carddisp.pl?gene=PLPP1	ENSMUSG00000021759	http://mar2016.archive.ensembl.org/Mus_musculus/Gene/Summary?db=core;g=ENSMUSG00000021759
FV1	CMPK1	0.334419	0.334419	0.000138528	0.629987	0.292748	0.138	0.073	1762	1524	http://www.genecards.org/cgi-bin/carddisp.pl?gene=CMPK1	ENSMUSG00000028719	http://mar2016.archive.ensembl.org/Mus_musculus/Gene/Summary?db=core;g=ENSMUSG00000028719
FV1	VPS26A	0.333513	0.333513	0.000496998	0.601618	0.271047	0.128	0.068	1762	1524	http://www.genecards.org/cgi-bin/carddisp.pl?gene=VPS26A	ENSMUSG00000020078	http://mar2016.archive.ensembl.org/Mus_musculus/Gene/Summary?db=core;g=ENSMUSG00000020078
FV1	RWDD1	0.333214	0.333214	0.00334405	0.919723	0.523811	0.18	0.114	1762	1524	http://www.genecards.org/cgi-bin/carddisp.pl?gene=RWDD1	ENSMUSG00000019782	http://mar2016.archive.ensembl.org/Mus_musculus/Gene/Summary?db=core;g=ENSMUSG00000019782
FV1	WWP1	0.332757	0.332757	0.00927661	1.17651	0.728185	0.212	0.14	1762	1524	http://www.genecards.org/cgi-bin/carddisp.pl?gene=WWP1	ENSMUSG00000041058	http://mar2016.archive.ensembl.org/Mus_musculus/Gene/Summary?db=core;g=ENSMUSG00000041058
FV1	KLF9	0.332619	0.332619	0.000306524	4.21927	3.14459	0.509	0.441	1762	1524	http://www.genecards.org/cgi-bin/carddisp.pl?gene=KLF9	ENSMUSG00000033863	http://mar2016.archive.ensembl.org/Mus_musculus/Gene/Summary?db=core;g=ENSMUSG00000033863
FV1	TJP2	0.332595	0.332595	0.00110418	0.609431	0.278061	0.127	0.07	1762	1524	http://www.genecards.org/cgi-bin/carddisp.pl?gene=TJP2	ENSMUSG00000024812	http://mar2016.archive.ensembl.org/Mus_musculus/Gene/Summary?db=core;g=ENSMUSG00000024812
FV1	TBX18	0.332165	0.332165	0.0609707	1.20193	0.749093	0.214	0.152	1762	1524	http://www.genecards.org/cgi-bin/carddisp.pl?gene=TBX18	ENSMUSG00000032419	http://mar2016.archive.ensembl.org/Mus_musculus/Gene/Summary?db=core;g=ENSMUSG00000032419
FV1	NDUFA7	0.331651	0.331651	0.00543802	1.25697	0.793449	0.22	0.146	1762	1524	http://www.genecards.org/cgi-bin/carddisp.pl?gene=NDUFA7	ENSMUSG00000041881	http://mar2016.archive.ensembl.org/Mus_musculus/Gene/Summary?db=core;g=ENSMUSG00000041881
FV1	MID1IP1	0.331296	0.331296	0.000163104	0.613615	0.282537	0.132	0.068	1762	1524	http://www.genecards.org/cgi-bin/carddisp.pl?gene=MID1IP1	ENSMUSG00000008035	http://mar2016.archive.ensembl.org/Mus_musculus/Gene/Summary?db=core;g=ENSMUSG00000008035
FV1	LOX	0.331274	0.331274	0.0583545	3.0979	2.25715	0.412	0.344	1762	1524	http://www.genecards.org/cgi-bin/carddisp.pl?gene=LOX	ENSMUSG00000024529	http://mar2016.archive.ensembl.org/Mus_musculus/Gene/Summary?db=core;g=ENSMUSG00000024529
FV1	EEF1A1	0.33073	0.33073	9.26694e-08	13.3566	10.4154	0.832	0.764	1762	1524	http://www.genecards.org/cgi-bin/carddisp.pl?gene=EEF1A1	ENSMUSG00000037742	http://mar2016.archive.ensembl.org/Mus_musculus/Gene/Summary?db=core;g=ENSMUSG00000037742
FV1	PDLIM7	0.330382	0.330382	0.0103022	3.55682	2.62416	0.473	0.39	1762	1524	http://www.genecards.org/cgi-bin/carddisp.pl?gene=PDLIM7	ENSMUSG00000021493	http://mar2016.archive.ensembl.org/Mus_musculus/Gene/Summary?db=core;g=ENSMUSG00000021493
FV1	SNRPE	0.330376	0.330376	0.0060051	0.824648	0.451196	0.165	0.102	1762	1524	http://www.genecards.org/cgi-bin/carddisp.pl?gene=SNRPE	ENSMUSG00000090553	http://mar2016.archive.ensembl.org/Mus_musculus/Gene/Summary?db=core;g=ENSMUSG00000090553
FV1	RPL9	0.330322	0.330322	1.11654e-05	4.93527	3.72067	0.54	0.427	1762	1524	http://www.genecards.org/cgi-bin/carddisp.pl?gene=RPL9	ENSMUSG00000047215	http://mar2016.archive.ensembl.org/Mus_musculus/Gene/Summary?db=core;g=ENSMUSG00000047215
FV1	VDAC3	0.330309	0.330309	0.00497517	0.752925	0.394217	0.153	0.093	1762	1524	http://www.genecards.org/cgi-bin/carddisp.pl?gene=VDAC3	ENSMUSG00000008892	http://mar2016.archive.ensembl.org/Mus_musculus/Gene/Summary?db=core;g=ENSMUSG00000008892
FV1	PDLIM4	0.330287	0.330287	0.0539845	1.11738	0.684115	0.201	0.137	1762	1524	http://www.genecards.org/cgi-bin/carddisp.pl?gene=PDLIM4	ENSMUSG00000020388	http://mar2016.archive.ensembl.org/Mus_musculus/Gene/Summary?db=core;g=ENSMUSG00000020388
FV1	CXCL12	0.329969	0.329969	1	1.08221	0.656508	0.154	0.118	1762	1524	http://www.genecards.org/cgi-bin/carddisp.pl?gene=CXCL12	ENSMUSG00000061353	http://mar2016.archive.ensembl.org/Mus_musculus/Gene/Summary?db=core;g=ENSMUSG00000061353
FV1	HNRNPF	0.32995	0.32995	0.0523607	1.46078	0.957707	0.267	0.198	1762	1524	http://www.genecards.org/cgi-bin/carddisp.pl?gene=HNRNPF	ENSMUSG00000042079	http://mar2016.archive.ensembl.org/Mus_musculus/Gene/Summary?db=core;g=ENSMUSG00000042079
FV1	RPS24	0.329034	0.329034	0.00441365	5.48375	4.16151	0.554	0.461	1762	1524	http://www.genecards.org/cgi-bin/carddisp.pl?gene=RPS24	ENSMUSG00000025290	http://mar2016.archive.ensembl.org/Mus_musculus/Gene/Summary?db=core;g=ENSMUSG00000025290
FV1	ARIH2	0.32826	0.32826	0.00350053	0.706003	0.358826	0.134	0.074	1762	1524	http://www.genecards.org/cgi-bin/carddisp.pl?gene=ARIH2	ENSMUSG00000064145	http://mar2016.archive.ensembl.org/Mus_musculus/Gene/Summary?db=core;g=ENSMUSG00000064145
FV1	CD9	0.328102	0.328102	3.88218e-09	8.28869	6.39922	0.695	0.57	1762	1524	http://www.genecards.org/cgi-bin/carddisp.pl?gene=CD9	ENSMUSG00000030342	http://mar2016.archive.ensembl.org/Mus_musculus/Gene/Summary?db=core;g=ENSMUSG00000030342
FV1	GNB2	0.327842	0.327842	0.0014825	2.1059	1.47456	0.361	0.27	1762	1524	http://www.genecards.org/cgi-bin/carddisp.pl?gene=GNB2	ENSMUSG00000029713	http://mar2016.archive.ensembl.org/Mus_musculus/Gene/Summary?db=core;g=ENSMUSG00000029713
FV1	INSIG2	0.327834	0.327834	0.00816468	1.00472	0.597226	0.198	0.131	1762	1524	http://www.genecards.org/cgi-bin/carddisp.pl?gene=INSIG2	ENSMUSG00000003721	http://mar2016.archive.ensembl.org/Mus_musculus/Gene/Summary?db=core;g=ENSMUSG00000003721
FV1	NRBF2	0.327628	0.327628	0.00138931	0.633066	0.301301	0.128	0.069	1762	1524	http://www.genecards.org/cgi-bin/carddisp.pl?gene=NRBF2	ENSMUSG00000075000	http://mar2016.archive.ensembl.org/Mus_musculus/Gene/Summary?db=core;g=ENSMUSG00000075000
FV1	ERGIC2	0.327283	0.327283	0.0826398	1.47529	0.972892	0.259	0.188	1762	1524	http://www.genecards.org/cgi-bin/carddisp.pl?gene=ERGIC2	ENSMUSG00000030304	http://mar2016.archive.ensembl.org/Mus_musculus/Gene/Summary?db=core;g=ENSMUSG00000030304
FV1	FLOT1	0.326967	0.326967	0.000440096	0.634965	0.303412	0.136	0.073	1762	1524	http://www.genecards.org/cgi-bin/carddisp.pl?gene=FLOT1	ENSMUSG00000059714	http://mar2016.archive.ensembl.org/Mus_musculus/Gene/Summary?db=core;g=ENSMUSG00000059714
FV1	SAR1A	0.326647	0.326647	0.000558627	1.15052	0.714796	0.228	0.147	1762	1524	http://www.genecards.org/cgi-bin/carddisp.pl?gene=SAR1A	ENSMUSG00000020088	http://mar2016.archive.ensembl.org/Mus_musculus/Gene/Summary?db=core;g=ENSMUSG00000020088
FV1	SMAP1	0.326019	0.326019	0.12537	1.22822	0.777531	0.224	0.163	1762	1524	http://www.genecards.org/cgi-bin/carddisp.pl?gene=SMAP1	ENSMUSG00000026155	http://mar2016.archive.ensembl.org/Mus_musculus/Gene/Summary?db=core;g=ENSMUSG00000026155
FV1	NDUFB9	0.325847	0.325847	0.323265	1.23274	0.781346	0.217	0.16	1762	1524	http://www.genecards.org/cgi-bin/carddisp.pl?gene=NDUFB9	ENSMUSG00000022354	http://mar2016.archive.ensembl.org/Mus_musculus/Gene/Summary?db=core;g=ENSMUSG00000022354
FV1	GLIS2	0.325486	0.325486	3.36596e-07	0.553112	0.239429	0.124	0.054	1762	1524	http://www.genecards.org/cgi-bin/carddisp.pl?gene=GLIS2	ENSMUSG00000014303	http://mar2016.archive.ensembl.org/Mus_musculus/Gene/Summary?db=core;g=ENSMUSG00000014303
FV1	S100A10	0.325281	0.325281	0.101028	1.55044	1.03562	0.26	0.189	1762	1524	http://www.genecards.org/cgi-bin/carddisp.pl?gene=S100A10	ENSMUSG00000041959	http://mar2016.archive.ensembl.org/Mus_musculus/Gene/Summary?db=core;g=ENSMUSG00000041959
FV1	SHC1	0.325221	0.325221	0.000352879	0.819608	0.452367	0.172	0.1	1762	1524	http://www.genecards.org/cgi-bin/carddisp.pl?gene=SHC1	ENSMUSG00000042626	http://mar2016.archive.ensembl.org/Mus_musculus/Gene/Summary?db=core;g=ENSMUSG00000042626
FV1	PUF60	0.325131	0.325131	0.00124851	0.828996	0.459953	0.167	0.099	1762	1524	http://www.genecards.org/cgi-bin/carddisp.pl?gene=PUF60	ENSMUSG00000002524	http://mar2016.archive.ensembl.org/Mus_musculus/Gene/Summary?db=core;g=ENSMUSG00000002524
FV1	ERDR1	0.324891	0.324891	0.00323214	1.91066	1.32375	0.294	0.212	1762	1524	http://www.genecards.org/cgi-bin/carddisp.pl?gene=ERDR1	ENSMUSG00000096768	http://mar2016.archive.ensembl.org/Mus_musculus/Gene/Summary?db=core;g=ENSMUSG00000096768
FV1	TGFB2	0.324689	0.324689	0.0365487	3.14875	2.31265	0.405	0.321	1762	1524	http://www.genecards.org/cgi-bin/carddisp.pl?gene=TGFB2	ENSMUSG00000039239	http://mar2016.archive.ensembl.org/Mus_musculus/Gene/Summary?db=core;g=ENSMUSG00000039239
FV1	EIF5B	0.324389	0.324389	0.0701714	3.23364	2.38114	0.427	0.355	1762	1524	http://www.genecards.org/cgi-bin/carddisp.pl?gene=EIF5B	ENSMUSG00000026083	http://mar2016.archive.ensembl.org/Mus_musculus/Gene/Summary?db=core;g=ENSMUSG00000026083
FV1	FAM129B	0.324123	0.324123	0.00244005	0.841305	0.470805	0.171	0.104	1762	1524	http://www.genecards.org/cgi-bin/carddisp.pl?gene=FAM129B	ENSMUSG00000026796	http://mar2016.archive.ensembl.org/Mus_musculus/Gene/Summary?db=core;g=ENSMUSG00000026796
FV1	DKK3	0.323358	0.323358	0.0201458	3.04757	2.23485	0.42	0.344	1762	1524	http://www.genecards.org/cgi-bin/carddisp.pl?gene=DKK3	ENSMUSG00000030772	http://mar2016.archive.ensembl.org/Mus_musculus/Gene/Summary?db=core;g=ENSMUSG00000030772
FV1	UBE2M	0.323203	0.323203	0.000402414	1.01589	0.611286	0.215	0.135	1762	1524	http://www.genecards.org/cgi-bin/carddisp.pl?gene=UBE2M	ENSMUSG00000005575	http://mar2016.archive.ensembl.org/Mus_musculus/Gene/Summary?db=core;g=ENSMUSG00000005575
FV1	NDUFA12	0.322962	0.322962	0.0860993	0.813204	0.449524	0.156	0.103	1762	1524	http://www.genecards.org/cgi-bin/carddisp.pl?gene=NDUFA12	ENSMUSG00000020022	http://mar2016.archive.ensembl.org/Mus_musculus/Gene/Summary?db=core;g=ENSMUSG00000020022
FV1	EMP3	0.322842	0.322842	0.00280477	2.51017	1.80636	0.376	0.285	1762	1524	http://www.genecards.org/cgi-bin/carddisp.pl?gene=EMP3	ENSMUSG00000040212	http://mar2016.archive.ensembl.org/Mus_musculus/Gene/Summary?db=core;g=ENSMUSG00000040212
FV1	RPS3A1	0.322823	0.322823	8.80691e-05	6.17466	4.73617	0.589	0.482	1762	1524	http://www.genecards.org/cgi-bin/carddisp.pl?gene=RPS3A1	ENSMUSG00000028081	http://mar2016.archive.ensembl.org/Mus_musculus/Gene/Summary?db=core;g=ENSMUSG00000028081
FV1	TMEM167	0.322404	0.322404	0.000803363	1.60754	1.08535	0.271	0.185	1762	1524	http://www.genecards.org/cgi-bin/carddisp.pl?gene=TMEM167	ENSMUSG00000012422	http://mar2016.archive.ensembl.org/Mus_musculus/Gene/Summary?db=core;g=ENSMUSG00000012422
FV1	SRP19	0.322396	0.322396	0.00278407	0.96243	0.569435	0.179	0.111	1762	1524	http://www.genecards.org/cgi-bin/carddisp.pl?gene=SRP19	ENSMUSG00000014504	http://mar2016.archive.ensembl.org/Mus_musculus/Gene/Summary?db=core;g=ENSMUSG00000014504
FV1	HEYL	0.322382	0.322382	0.0183459	1.0505	0.639885	0.205	0.136	1762	1524	http://www.genecards.org/cgi-bin/carddisp.pl?gene=HEYL	ENSMUSG00000032744	http://mar2016.archive.ensembl.org/Mus_musculus/Gene/Summary?db=core;g=ENSMUSG00000032744
FV1	TSPO	0.321087	0.321087	0.103153	2.1094	1.48897	0.326	0.25	1762	1524	http://www.genecards.org/cgi-bin/carddisp.pl?gene=TSPO	ENSMUSG00000041736	http://mar2016.archive.ensembl.org/Mus_musculus/Gene/Summary?db=core;g=ENSMUSG00000041736
FV1	UBQLN1	0.321017	0.321017	1.07325e-05	0.710322	0.369123	0.157	0.083	1762	1524	http://www.genecards.org/cgi-bin/carddisp.pl?gene=UBQLN1	ENSMUSG00000005312	http://mar2016.archive.ensembl.org/Mus_musculus/Gene/Summary?db=core;g=ENSMUSG00000005312
FV1	IMP3	0.320541	0.320541	0.000506196	0.811956	0.450959	0.174	0.102	1762	1524	http://www.genecards.org/cgi-bin/carddisp.pl?gene=IMP3	ENSMUSG00000032288	http://mar2016.archive.ensembl.org/Mus_musculus/Gene/Summary?db=core;g=ENSMUSG00000032288
FV1	DAP	0.320475	0.320475	0.00174111	0.89004	0.513556	0.184	0.114	1762	1524	http://www.genecards.org/cgi-bin/carddisp.pl?gene=DAP	ENSMUSG00000039168	http://mar2016.archive.ensembl.org/Mus_musculus/Gene/Summary?db=core;g=ENSMUSG00000039168
FV1	CYS1	0.32031	0.32031	0.0830986	0.735549	0.389997	0.138	0.085	1762	1524	http://www.genecards.org/cgi-bin/carddisp.pl?gene=CYS1	ENSMUSG00000062563	http://mar2016.archive.ensembl.org/Mus_musculus/Gene/Summary?db=core;g=ENSMUSG00000062563
FV1	VAT1	0.320221	0.320221	0.00229378	1.07361	0.660851	0.217	0.142	1762	1524	http://www.genecards.org/cgi-bin/carddisp.pl?gene=VAT1	ENSMUSG00000034993	http://mar2016.archive.ensembl.org/Mus_musculus/Gene/Summary?db=core;g=ENSMUSG00000034993
FV1	PSMA7	0.319557	0.319557	0.000349809	1.2935	0.837816	0.242	0.157	1762	1524	http://www.genecards.org/cgi-bin/carddisp.pl?gene=PSMA7	ENSMUSG00000027566	http://mar2016.archive.ensembl.org/Mus_musculus/Gene/Summary?db=core;g=ENSMUSG00000027566
FV1	ATP5F1	0.319283	0.319283	0.00443669	1.30006	0.843422	0.249	0.171	1762	1524	http://www.genecards.org/cgi-bin/carddisp.pl?gene=ATP5F1	ENSMUSG00000000563	http://mar2016.archive.ensembl.org/Mus_musculus/Gene/Summary?db=core;g=ENSMUSG00000000563
FV1	ATP5A1	0.319076	0.319076	0.00808597	1.73527	1.19254	0.316	0.235	1762	1524	http://www.genecards.org/cgi-bin/carddisp.pl?gene=ATP5A1	ENSMUSG00000025428	http://mar2016.archive.ensembl.org/Mus_musculus/Gene/Summary?db=core;g=ENSMUSG00000025428
FV1	HSPA9	0.319071	0.319071	0.213602	1.27304	0.822035	0.236	0.175	1762	1524	http://www.genecards.org/cgi-bin/carddisp.pl?gene=HSPA9	ENSMUSG00000024359	http://mar2016.archive.ensembl.org/Mus_musculus/Gene/Summary?db=core;g=ENSMUSG00000024359
FV1	RBMS1	0.318573	0.318573	1	2.04422	1.44105	0.309	0.249	1762	1524	http://www.genecards.org/cgi-bin/carddisp.pl?gene=RBMS1	ENSMUSG00000026970	http://mar2016.archive.ensembl.org/Mus_musculus/Gene/Summary?db=core;g=ENSMUSG00000026970
FV1	EIF3K	0.318561	0.318561	0.0308022	1.0427	0.637977	0.199	0.133	1762	1524	http://www.genecards.org/cgi-bin/carddisp.pl?gene=EIF3K	ENSMUSG00000053565	http://mar2016.archive.ensembl.org/Mus_musculus/Gene/Summary?db=core;g=ENSMUSG00000053565
FV1	UQCRC2	0.318524	0.318524	0.000744618	0.786039	0.432206	0.173	0.104	1762	1524	http://www.genecards.org/cgi-bin/carddisp.pl?gene=UQCRC2	ENSMUSG00000030884	http://mar2016.archive.ensembl.org/Mus_musculus/Gene/Summary?db=core;g=ENSMUSG00000030884
FV1	U2AF1	0.318444	0.318444	0.000222848	0.714942	0.375271	0.151	0.083	1762	1524	http://www.genecards.org/cgi-bin/carddisp.pl?gene=U2AF1	ENSMUSG00000061613	http://mar2016.archive.ensembl.org/Mus_musculus/Gene/Summary?db=core;g=ENSMUSG00000061613
FV1	IMPAD1	0.318344	0.318344	0.0403087	1.7598	1.21333	0.295	0.232	1762	1524	http://www.genecards.org/cgi-bin/carddisp.pl?gene=IMPAD1	ENSMUSG00000066324	http://mar2016.archive.ensembl.org/Mus_musculus/Gene/Summary?db=core;g=ENSMUSG00000066324
FV1	EIF5A	0.317977	0.317977	0.0799212	1.61776	1.09995	0.291	0.222	1762	1524	http://www.genecards.org/cgi-bin/carddisp.pl?gene=EIF5A	ENSMUSG00000078812	http://mar2016.archive.ensembl.org/Mus_musculus/Gene/Summary?db=core;g=ENSMUSG00000078812
FV1	ATP5G3	0.317914	0.317914	0.0242712	1.12207	0.702385	0.218	0.149	1762	1524	http://www.genecards.org/cgi-bin/carddisp.pl?gene=ATP5G3	ENSMUSG00000018770	http://mar2016.archive.ensembl.org/Mus_musculus/Gene/Summary?db=core;g=ENSMUSG00000018770
FV1	CNOT6	0.317773	0.317773	0.0141018	1.06144	0.653906	0.204	0.134	1762	1524	http://www.genecards.org/cgi-bin/carddisp.pl?gene=CNOT6	ENSMUSG00000020362	http://mar2016.archive.ensembl.org/Mus_musculus/Gene/Summary?db=core;g=ENSMUSG00000020362
FV1	TRAPPC4	0.317238	0.317238	1.0817e-05	0.480765	0.18847	0.112	0.052	1762	1524	http://www.genecards.org/cgi-bin/carddisp.pl?gene=TRAPPC4	ENSMUSG00000032112	http://mar2016.archive.ensembl.org/Mus_musculus/Gene/Summary?db=core;g=ENSMUSG00000032112
FV1	DEK	0.316412	0.316412	0.00185505	1.94268	1.36316	0.331	0.241	1762	1524	http://www.genecards.org/cgi-bin/carddisp.pl?gene=DEK	ENSMUSG00000021377	http://mar2016.archive.ensembl.org/Mus_musculus/Gene/Summary?db=core;g=ENSMUSG00000021377
FV1	PDCD10	0.315697	0.315697	0.00258081	1.55283	1.0511	0.272	0.189	1762	1524	http://www.genecards.org/cgi-bin/carddisp.pl?gene=PDCD10	ENSMUSG00000027835	http://mar2016.archive.ensembl.org/Mus_musculus/Gene/Summary?db=core;g=ENSMUSG00000027835
FV1	UBALD2	0.315655	0.315655	0.00488424	0.689638	0.357601	0.144	0.085	1762	1524	http://www.genecards.org/cgi-bin/carddisp.pl?gene=UBALD2	ENSMUSG00000050628	http://mar2016.archive.ensembl.org/Mus_musculus/Gene/Summary?db=core;g=ENSMUSG00000050628
FV1	SPCS1	0.315243	0.315243	0.00235048	1.15069	0.728542	0.221	0.144	1762	1524	http://www.genecards.org/cgi-bin/carddisp.pl?gene=SPCS1	ENSMUSG00000021917	http://mar2016.archive.ensembl.org/Mus_musculus/Gene/Summary?db=core;g=ENSMUSG00000021917
FV1	PSMB4	0.315189	0.315189	0.0408378	0.912614	0.537255	0.182	0.126	1762	1524	http://www.genecards.org/cgi-bin/carddisp.pl?gene=PSMB4	ENSMUSG00000005779	http://mar2016.archive.ensembl.org/Mus_musculus/Gene/Summary?db=core;g=ENSMUSG00000005779
FV1	MXRA8	0.314983	0.314983	0.136617	1.92416	1.35062	0.315	0.243	1762	1524	http://www.genecards.org/cgi-bin/carddisp.pl?gene=MXRA8	ENSMUSG00000029070	http://mar2016.archive.ensembl.org/Mus_musculus/Gene/Summary?db=core;g=ENSMUSG00000029070
FV1	WBP11	0.314682	0.314682	0.0061993	0.789478	0.438791	0.165	0.101	1762	1524	http://www.genecards.org/cgi-bin/carddisp.pl?gene=WBP11	ENSMUSG00000030216	http://mar2016.archive.ensembl.org/Mus_musculus/Gene/Summary?db=core;g=ENSMUSG00000030216
FV1	SELM	0.314546	0.314546	0.593408	1.49372	1.00521	0.24	0.178	1762	1524	http://www.genecards.org/cgi-bin/carddisp.pl?gene=SELM	ENSMUSG00000075702	http://mar2016.archive.ensembl.org/Mus_musculus/Gene/Summary?db=core;g=ENSMUSG00000075702
FV1	CTSB	0.31425	0.31425	0.00246465	4.15221	3.14376	0.526	0.446	1762	1524	http://www.genecards.org/cgi-bin/carddisp.pl?gene=CTSB	ENSMUSG00000021939	http://mar2016.archive.ensembl.org/Mus_musculus/Gene/Summary?db=core;g=ENSMUSG00000021939
FV1	NPM1	0.31386	0.31386	0.0203337	2.61904	1.91147	0.379	0.295	1762	1524	http://www.genecards.org/cgi-bin/carddisp.pl?gene=NPM1	ENSMUSG00000057113	http://mar2016.archive.ensembl.org/Mus_musculus/Gene/Summary?db=core;g=ENSMUSG00000057113
FV1	CTNNB1	0.313657	0.313657	0.0468465	3.47016	2.59669	0.477	0.406	1762	1524	http://www.genecards.org/cgi-bin/carddisp.pl?gene=CTNNB1	ENSMUSG00000006932	http://mar2016.archive.ensembl.org/Mus_musculus/Gene/Summary?db=core;g=ENSMUSG00000006932
FV1	RAB2A	0.313529	0.313529	0.0404304	2.08908	1.48569	0.354	0.276	1762	1524	http://www.genecards.org/cgi-bin/carddisp.pl?gene=RAB2A	ENSMUSG00000047187	http://mar2016.archive.ensembl.org/Mus_musculus/Gene/Summary?db=core;g=ENSMUSG00000047187
FV1	PMP22	0.312956	0.312956	0.0196345	1.54554	1.04914	0.285	0.207	1762	1524	http://www.genecards.org/cgi-bin/carddisp.pl?gene=PMP22	ENSMUSG00000018217	http://mar2016.archive.ensembl.org/Mus_musculus/Gene/Summary?db=core;g=ENSMUSG00000018217
FV1	PSMD1	0.312456	0.312456	0.0426622	1.30206	0.853776	0.245	0.176	1762	1524	http://www.genecards.org/cgi-bin/carddisp.pl?gene=PSMD1	ENSMUSG00000026229	http://mar2016.archive.ensembl.org/Mus_musculus/Gene/Summary?db=core;g=ENSMUSG00000026229
FV1	FGFR1	0.311405	0.311405	0.03101	2.26478	1.63095	0.373	0.29	1762	1524	http://www.genecards.org/cgi-bin/carddisp.pl?gene=FGFR1	ENSMUSG00000031565	http://mar2016.archive.ensembl.org/Mus_musculus/Gene/Summary?db=core;g=ENSMUSG00000031565
FV1	IRF2BPL	0.311267	0.311267	0.298258	1.44553	0.970932	0.256	0.191	1762	1524	http://www.genecards.org/cgi-bin/carddisp.pl?gene=IRF2BPL	ENSMUSG00000034168	http://mar2016.archive.ensembl.org/Mus_musculus/Gene/Summary?db=core;g=ENSMUSG00000034168
FV1	NMT1	0.310249	0.310249	0.00992197	0.870913	0.508896	0.174	0.108	1762	1524	http://www.genecards.org/cgi-bin/carddisp.pl?gene=NMT1	ENSMUSG00000020936	http://mar2016.archive.ensembl.org/Mus_musculus/Gene/Summary?db=core;g=ENSMUSG00000020936
FV1	RNH1	0.309852	0.309852	0.00970881	1.00798	0.619888	0.212	0.142	1762	1524	http://www.genecards.org/cgi-bin/carddisp.pl?gene=RNH1	ENSMUSG00000038650	http://mar2016.archive.ensembl.org/Mus_musculus/Gene/Summary?db=core;g=ENSMUSG00000038650
FV1	YPEL5	0.309559	0.309559	0.000306823	0.548634	0.249575	0.116	0.058	1762	1524	http://www.genecards.org/cgi-bin/carddisp.pl?gene=YPEL5	ENSMUSG00000039770	http://mar2016.archive.ensembl.org/Mus_musculus/Gene/Summary?db=core;g=ENSMUSG00000039770
FV1	ID4	0.309346	0.309346	0.0304048	0.558852	0.258005	0.105	0.058	1762	1524	http://www.genecards.org/cgi-bin/carddisp.pl?gene=ID4	ENSMUSG00000021379	http://mar2016.archive.ensembl.org/Mus_musculus/Gene/Summary?db=core;g=ENSMUSG00000021379
FV1	RNF138	0.309299	0.309299	0.000599296	0.541182	0.243786	0.116	0.058	1762	1524	http://www.genecards.org/cgi-bin/carddisp.pl?gene=RNF138	ENSMUSG00000024317	http://mar2016.archive.ensembl.org/Mus_musculus/Gene/Summary?db=core;g=ENSMUSG00000024317
FV1	CCT8	0.309257	0.309257	0.0314236	1.17719	0.75712	0.225	0.154	1762	1524	http://www.genecards.org/cgi-bin/carddisp.pl?gene=CCT8	ENSMUSG00000025613	http://mar2016.archive.ensembl.org/Mus_musculus/Gene/Summary?db=core;g=ENSMUSG00000025613
FV1	SSB	0.309075	0.309075	0.0561026	2.17322	1.56129	0.353	0.274	1762	1524	http://www.genecards.org/cgi-bin/carddisp.pl?gene=SSB	ENSMUSG00000068882	http://mar2016.archive.ensembl.org/Mus_musculus/Gene/Summary?db=core;g=ENSMUSG00000068882
FV1	AKIRIN1	0.309062	0.309062	0.000210881	0.649158	0.331145	0.141	0.075	1762	1524	http://www.genecards.org/cgi-bin/carddisp.pl?gene=AKIRIN1	ENSMUSG00000023075	http://mar2016.archive.ensembl.org/Mus_musculus/Gene/Summary?db=core;g=ENSMUSG00000023075
FV1	SRP14	0.309059	0.309059	0.14136	1.00445	0.61793	0.198	0.14	1762	1524	http://www.genecards.org/cgi-bin/carddisp.pl?gene=SRP14	ENSMUSG00000009549	http://mar2016.archive.ensembl.org/Mus_musculus/Gene/Summary?db=core;g=ENSMUSG00000009549
FV1	IGSF8	0.308901	0.308901	0.177765	0.79346	0.447782	0.154	0.101	1762	1524	http://www.genecards.org/cgi-bin/carddisp.pl?gene=IGSF8	ENSMUSG00000038034	http://mar2016.archive.ensembl.org/Mus_musculus/Gene/Summary?db=core;g=ENSMUSG00000038034
FV1	RGS3	0.30824	0.30824	0.0308501	0.75147	0.414533	0.15	0.091	1762	1524	http://www.genecards.org/cgi-bin/carddisp.pl?gene=RGS3	ENSMUSG00000059810	http://mar2016.archive.ensembl.org/Mus_musculus/Gene/Summary?db=core;g=ENSMUSG00000059810
FV1	COPS3	0.307864	0.307864	0.129083	0.754791	0.417585	0.148	0.096	1762	1524	http://www.genecards.org/cgi-bin/carddisp.pl?gene=COPS3	ENSMUSG00000019373	http://mar2016.archive.ensembl.org/Mus_musculus/Gene/Summary?db=core;g=ENSMUSG00000019373
FV1	NFIC	0.307444	0.307444	0.00502276	3.36944	2.53082	0.477	0.388	1762	1524	http://www.genecards.org/cgi-bin/carddisp.pl?gene=NFIC	ENSMUSG00000055053	http://mar2016.archive.ensembl.org/Mus_musculus/Gene/Summary?db=core;g=ENSMUSG00000055053
FV1	PRPF40A	0.307122	0.307122	0.344983	1.91795	1.35844	0.313	0.24	1762	1524	http://www.genecards.org/cgi-bin/carddisp.pl?gene=PRPF40A	ENSMUSG00000061136	http://mar2016.archive.ensembl.org/Mus_musculus/Gene/Summary?db=core;g=ENSMUSG00000061136
FV1	VPS36	0.306814	0.306814	0.0143148	0.652926	0.336267	0.129	0.075	1762	1524	http://www.genecards.org/cgi-bin/carddisp.pl?gene=VPS36	ENSMUSG00000031479	http://mar2016.archive.ensembl.org/Mus_musculus/Gene/Summary?db=core;g=ENSMUSG00000031479
FV1	MAT2B	0.306654	0.306654	0.0832673	1.12775	0.720319	0.213	0.148	1762	1524	http://www.genecards.org/cgi-bin/carddisp.pl?gene=MAT2B	ENSMUSG00000042032	http://mar2016.archive.ensembl.org/Mus_musculus/Gene/Summary?db=core;g=ENSMUSG00000042032
FV1	SNCG	0.306516	0.306516	0.000592039	0.777978	0.437659	0.13	0.068	1762	1524	http://www.genecards.org/cgi-bin/carddisp.pl?gene=SNCG	ENSMUSG00000023064	http://mar2016.archive.ensembl.org/Mus_musculus/Gene/Summary?db=core;g=ENSMUSG00000023064
FV1	PSMC2	0.306387	0.306387	0.0106602	0.81361	0.466602	0.17	0.106	1762	1524	http://www.genecards.org/cgi-bin/carddisp.pl?gene=PSMC2	ENSMUSG00000028932	http://mar2016.archive.ensembl.org/Mus_musculus/Gene/Summary?db=core;g=ENSMUSG00000028932
FV1	GPX4	0.306366	0.306366	0.0238984	1.69551	1.1798	0.28	0.201	1762	1524	http://www.genecards.org/cgi-bin/carddisp.pl?gene=GPX4	ENSMUSG00000075706	http://mar2016.archive.ensembl.org/Mus_musculus/Gene/Summary?db=core;g=ENSMUSG00000075706
FV1	SLC6A6	0.306295	0.306295	0.41215	2.48477	1.81819	0.358	0.298	1762	1524	http://www.genecards.org/cgi-bin/carddisp.pl?gene=SLC6A6	ENSMUSG00000030096	http://mar2016.archive.ensembl.org/Mus_musculus/Gene/Summary?db=core;g=ENSMUSG00000030096
FV1	RPL7	0.306252	0.306252	0.0418382	3.6435	2.75538	0.455	0.369	1762	1524	http://www.genecards.org/cgi-bin/carddisp.pl?gene=RPL7	ENSMUSG00000043716	http://mar2016.archive.ensembl.org/Mus_musculus/Gene/Summary?db=core;g=ENSMUSG00000043716
FV1	ROMO1	0.306172	0.306172	0.0605959	0.89526	0.532858	0.171	0.11	1762	1524	http://www.genecards.org/cgi-bin/carddisp.pl?gene=ROMO1	ENSMUSG00000067847	http://mar2016.archive.ensembl.org/Mus_musculus/Gene/Summary?db=core;g=ENSMUSG00000067847
FV1	INF2	0.306096	0.306096	2.29704e-05	0.695272	0.371182	0.146	0.075	1762	1524	http://www.genecards.org/cgi-bin/carddisp.pl?gene=INF2	ENSMUSG00000037679	http://mar2016.archive.ensembl.org/Mus_musculus/Gene/Summary?db=core;g=ENSMUSG00000037679
FV1	EIF1	0.305814	0.305814	0.000261259	6.48618	5.05621	0.651	0.568	1762	1524	http://www.genecards.org/cgi-bin/carddisp.pl?gene=EIF1	ENSMUSG00000035530	http://mar2016.archive.ensembl.org/Mus_musculus/Gene/Summary?db=core;g=ENSMUSG00000035530
FV1	UBXN1	0.305728	0.305728	0.0141107	0.953782	0.580676	0.192	0.123	1762	1524	http://www.genecards.org/cgi-bin/carddisp.pl?gene=UBXN1	ENSMUSG00000071655	http://mar2016.archive.ensembl.org/Mus_musculus/Gene/Summary?db=core;g=ENSMUSG00000071655
FV1	TIMM10B	0.305602	0.305602	0.000400771	0.637198	0.324664	0.137	0.073	1762	1524	http://www.genecards.org/cgi-bin/carddisp.pl?gene=TIMM10B	ENSMUSG00000089847	http://mar2016.archive.ensembl.org/Mus_musculus/Gene/Summary?db=core;g=ENSMUSG00000089847
FV1	GM13889	0.305543	0.305543	1	3.65598	2.76733	0.4	0.365	1762	1524	http://www.genecards.org/cgi-bin/carddisp.pl?gene=GM13889	ENSMUSG00000087006	http://mar2016.archive.ensembl.org/Mus_musculus/Gene/Summary?db=core;g=ENSMUSG00000087006
FV1	RPS9	0.305381	0.305381	0.114038	3.86446	2.93646	0.485	0.401	1762	1524	http://www.genecards.org/cgi-bin/carddisp.pl?gene=RPS9	ENSMUSG00000006333	http://mar2016.archive.ensembl.org/Mus_musculus/Gene/Summary?db=core;g=ENSMUSG00000006333
FV1	NDUFB11	0.305303	0.305303	0.055128	1.01769	0.632859	0.191	0.129	1762	1524	http://www.genecards.org/cgi-bin/carddisp.pl?gene=NDUFB11	ENSMUSG00000031059	http://mar2016.archive.ensembl.org/Mus_musculus/Gene/Summary?db=core;g=ENSMUSG00000031059
FV1	ANXA3	0.305228	0.305228	0.00420462	2.51852	1.84759	0.379	0.287	1762	1524	http://www.genecards.org/cgi-bin/carddisp.pl?gene=ANXA3	ENSMUSG00000029484	http://mar2016.archive.ensembl.org/Mus_musculus/Gene/Summary?db=core;g=ENSMUSG00000029484
FV1	MAP2K3	0.30503	0.30503	3.57578e-05	1.19449	0.776274	0.238	0.15	1762	1524	http://www.genecards.org/cgi-bin/carddisp.pl?gene=MAP2K3	ENSMUSG00000018932	http://mar2016.archive.ensembl.org/Mus_musculus/Gene/Summary?db=core;g=ENSMUSG00000018932
FV1	MDH2	0.304811	0.304811	0.0584667	1.06043	0.668015	0.206	0.146	1762	1524	http://www.genecards.org/cgi-bin/carddisp.pl?gene=MDH2	ENSMUSG00000019179	http://mar2016.archive.ensembl.org/Mus_musculus/Gene/Summary?db=core;g=ENSMUSG00000019179
FV1	MRPL15	0.304722	0.304722	0.000680442	0.563327	0.265667	0.117	0.059	1762	1524	http://www.genecards.org/cgi-bin/carddisp.pl?gene=MRPL15	ENSMUSG00000033845	http://mar2016.archive.ensembl.org/Mus_musculus/Gene/Summary?db=core;g=ENSMUSG00000033845
FV1	ACVR1	0.304131	0.304131	9.15549e-05	0.512138	0.224726	0.115	0.055	1762	1524	http://www.genecards.org/cgi-bin/carddisp.pl?gene=ACVR1	ENSMUSG00000026836	http://mar2016.archive.ensembl.org/Mus_musculus/Gene/Summary?db=core;g=ENSMUSG00000026836
FV1	MRPS18B	0.303467	0.303467	0.00125634	0.533286	0.242426	0.111	0.055	1762	1524	http://www.genecards.org/cgi-bin/carddisp.pl?gene=MRPS18B	ENSMUSG00000024436	http://mar2016.archive.ensembl.org/Mus_musculus/Gene/Summary?db=core;g=ENSMUSG00000024436
FV1	RAB11A	0.303238	0.303238	0.0270523	0.612127	0.306519	0.133	0.081	1762	1524	http://www.genecards.org/cgi-bin/carddisp.pl?gene=RAB11A	ENSMUSG00000004771	http://mar2016.archive.ensembl.org/Mus_musculus/Gene/Summary?db=core;g=ENSMUSG00000004771
FV1	DDB1	0.303152	0.303152	0.118303	1.17789	0.765139	0.231	0.167	1762	1524	http://www.genecards.org/cgi-bin/carddisp.pl?gene=DDB1	ENSMUSG00000024740	http://mar2016.archive.ensembl.org/Mus_musculus/Gene/Summary?db=core;g=ENSMUSG00000024740
FV1	ZFP91	0.302926	0.302926	0.0041706	1.98113	1.41653	0.334	0.247	1762	1524	http://www.genecards.org/cgi-bin/carddisp.pl?gene=ZFP91	ENSMUSG00000024695	http://mar2016.archive.ensembl.org/Mus_musculus/Gene/Summary?db=core;g=ENSMUSG00000024695
FV1	DBI	0.302811	0.302811	0.342719	1.78517	1.25786	0.287	0.232	1762	1524	http://www.genecards.org/cgi-bin/carddisp.pl?gene=DBI	ENSMUSG00000026385	http://mar2016.archive.ensembl.org/Mus_musculus/Gene/Summary?db=core;g=ENSMUSG00000026385
FV1	KIN	0.302353	0.302353	0.00511646	0.595973	0.29422	0.119	0.063	1762	1524	http://www.genecards.org/cgi-bin/carddisp.pl?gene=KIN	ENSMUSG00000037262	http://mar2016.archive.ensembl.org/Mus_musculus/Gene/Summary?db=core;g=ENSMUSG00000037262
FV1	MRPL30	0.301838	0.301838	0.000970564	0.590146	0.289955	0.125	0.066	1762	1524	http://www.genecards.org/cgi-bin/carddisp.pl?gene=MRPL30	ENSMUSG00000026087	http://mar2016.archive.ensembl.org/Mus_musculus/Gene/Summary?db=core;g=ENSMUSG00000026087
FV1	GNA13	0.301767	0.301767	0.00672729	0.784297	0.447526	0.163	0.098	1762	1524	http://www.genecards.org/cgi-bin/carddisp.pl?gene=GNA13	ENSMUSG00000020611	http://mar2016.archive.ensembl.org/Mus_musculus/Gene/Summary?db=core;g=ENSMUSG00000020611
FV1	CSNK1G1	0.3015	0.3015	0.0562876	1.23842	0.816273	0.222	0.152	1762	1524	http://www.genecards.org/cgi-bin/carddisp.pl?gene=CSNK1G1	ENSMUSG00000032384	http://mar2016.archive.ensembl.org/Mus_musculus/Gene/Summary?db=core;g=ENSMUSG00000032384
FV1	COL15A1	0.301328	0.301328	0.417396	4.00201	3.05915	0.431	0.401	1762	1524	http://www.genecards.org/cgi-bin/carddisp.pl?gene=COL15A1	ENSMUSG00000028339	http://mar2016.archive.ensembl.org/Mus_musculus/Gene/Summary?db=core;g=ENSMUSG00000028339
FV1	MCM6	0.300891	0.300891	0.00971171	0.610142	0.307034	0.126	0.071	1762	1524	http://www.genecards.org/cgi-bin/carddisp.pl?gene=MCM6	ENSMUSG00000026355	http://mar2016.archive.ensembl.org/Mus_musculus/Gene/Summary?db=core;g=ENSMUSG00000026355
FV1	RER1	0.300813	0.300813	0.0115087	0.938642	0.57378	0.19	0.122	1762	1524	http://www.genecards.org/cgi-bin/carddisp.pl?gene=RER1	ENSMUSG00000029048	http://mar2016.archive.ensembl.org/Mus_musculus/Gene/Summary?db=core;g=ENSMUSG00000029048
FV1	NFIX	0.300798	0.300798	0.00501877	4.82958	3.73248	0.575	0.481	1762	1524	http://www.genecards.org/cgi-bin/carddisp.pl?gene=NFIX	ENSMUSG00000001911	http://mar2016.archive.ensembl.org/Mus_musculus/Gene/Summary?db=core;g=ENSMUSG00000001911
FV1	PSMA5	0.300492	0.300492	4.88523e-05	0.661667	0.349233	0.15	0.079	1762	1524	http://www.genecards.org/cgi-bin/carddisp.pl?gene=PSMA5	ENSMUSG00000068749	http://mar2016.archive.ensembl.org/Mus_musculus/Gene/Summary?db=core;g=ENSMUSG00000068749
FV1	FGF2	0.300294	0.300294	2.11112e-05	0.962187	0.593466	0.193	0.112	1762	1524	http://www.genecards.org/cgi-bin/carddisp.pl?gene=FGF2	ENSMUSG00000037225	http://mar2016.archive.ensembl.org/Mus_musculus/Gene/Summary?db=core;g=ENSMUSG00000037225
FV1	ANXA5	0.300249	0.300249	0.124605	2.25826	1.64607	0.352	0.272	1762	1524	http://www.genecards.org/cgi-bin/carddisp.pl?gene=ANXA5	ENSMUSG00000027712	http://mar2016.archive.ensembl.org/Mus_musculus/Gene/Summary?db=core;g=ENSMUSG00000027712
FV1	SLC35E4	0.300179	0.300179	7.9549e-05	0.486481	0.207248	0.108	0.049	1762	1524	http://www.genecards.org/cgi-bin/carddisp.pl?gene=SLC35E4	ENSMUSG00000048807	http://mar2016.archive.ensembl.org/Mus_musculus/Gene/Summary?db=core;g=ENSMUSG00000048807
FV1	ZFAND5	0.299993	0.299993	0.222377	2.89405	2.16297	0.412	0.339	1762	1524	http://www.genecards.org/cgi-bin/carddisp.pl?gene=ZFAND5	ENSMUSG00000024750	http://mar2016.archive.ensembl.org/Mus_musculus/Gene/Summary?db=core;g=ENSMUSG00000024750
FV1	CREB3	0.299406	0.299406	0.000365341	0.530123	0.243358	0.12	0.06	1762	1524	http://www.genecards.org/cgi-bin/carddisp.pl?gene=CREB3	ENSMUSG00000028466	http://mar2016.archive.ensembl.org/Mus_musculus/Gene/Summary?db=core;g=ENSMUSG00000028466
FV1	ZFP36L2	0.298733	0.298733	1	2.87335	2.1489	0.385	0.313	1762	1524	http://www.genecards.org/cgi-bin/carddisp.pl?gene=ZFP36L2	ENSMUSG00000045817	http://mar2016.archive.ensembl.org/Mus_musculus/Gene/Summary?db=core;g=ENSMUSG00000045817
FV1	RNF11	0.298551	0.298551	0.00146236	2.07567	1.50073	0.364	0.27	1762	1524	http://www.genecards.org/cgi-bin/carddisp.pl?gene=RNF11	ENSMUSG00000028557	http://mar2016.archive.ensembl.org/Mus_musculus/Gene/Summary?db=core;g=ENSMUSG00000028557
FV1	NDUFB8	0.298511	0.298511	0.261287	0.753405	0.425678	0.155	0.101	1762	1524	http://www.genecards.org/cgi-bin/carddisp.pl?gene=NDUFB8	ENSMUSG00000025204	http://mar2016.archive.ensembl.org/Mus_musculus/Gene/Summary?db=core;g=ENSMUSG00000025204
FV1	RTN4	0.298401	0.298401	0.29223	3.67247	2.79943	0.481	0.409	1762	1524	http://www.genecards.org/cgi-bin/carddisp.pl?gene=RTN4	ENSMUSG00000020458	http://mar2016.archive.ensembl.org/Mus_musculus/Gene/Summary?db=core;g=ENSMUSG00000020458
FV1	4931406P16RIK	0.298233	0.298233	1	1.36618	0.924292	0.235	0.173	1762	1524	http://www.genecards.org/cgi-bin/carddisp.pl?gene=4931406P16RIK	ENSMUSG00000066571	http://mar2016.archive.ensembl.org/Mus_musculus/Gene/Summary?db=core;g=ENSMUSG00000066571
FV1	SRSF3	0.298215	0.298215	0.145007	3.05516	2.29789	0.443	0.373	1762	1524	http://www.genecards.org/cgi-bin/carddisp.pl?gene=SRSF3	ENSMUSG00000071172	http://mar2016.archive.ensembl.org/Mus_musculus/Gene/Summary?db=core;g=ENSMUSG00000071172
FV1	SARS	0.297725	0.297725	0.0154661	0.582781	0.287646	0.128	0.073	1762	1524	http://www.genecards.org/cgi-bin/carddisp.pl?gene=SARS	ENSMUSG00000068739	http://mar2016.archive.ensembl.org/Mus_musculus/Gene/Summary?db=core;g=ENSMUSG00000068739
FV1	UFC1	0.297417	0.297417	0.224726	0.619	0.317394	0.127	0.079	1762	1524	http://www.genecards.org/cgi-bin/carddisp.pl?gene=UFC1	ENSMUSG00000062963	http://mar2016.archive.ensembl.org/Mus_musculus/Gene/Summary?db=core;g=ENSMUSG00000062963
FV1	TMEM5	0.297243	0.297243	1	0.700977	0.384265	0.133	0.089	1762	1524	http://www.genecards.org/cgi-bin/carddisp.pl?gene=TMEM5	ENSMUSG00000034620	http://mar2016.archive.ensembl.org/Mus_musculus/Gene/Summary?db=core;g=ENSMUSG00000034620
FV1	PAK1IP1	0.296811	0.296811	0.0115251	0.645233	0.339301	0.138	0.08	1762	1524	http://www.genecards.org/cgi-bin/carddisp.pl?gene=PAK1IP1	ENSMUSG00000038683	http://mar2016.archive.ensembl.org/Mus_musculus/Gene/Summary?db=core;g=ENSMUSG00000038683
FV1	MRPL20	0.296745	0.296745	0.00943729	0.752656	0.426814	0.159	0.097	1762	1524	http://www.genecards.org/cgi-bin/carddisp.pl?gene=MRPL20	ENSMUSG00000029066	http://mar2016.archive.ensembl.org/Mus_musculus/Gene/Summary?db=core;g=ENSMUSG00000029066
FV1	PSMD11	0.296084	0.296084	0.00271928	1.49731	1.03396	0.281	0.196	1762	1524	http://www.genecards.org/cgi-bin/carddisp.pl?gene=PSMD11	ENSMUSG00000017428	http://mar2016.archive.ensembl.org/Mus_musculus/Gene/Summary?db=core;g=ENSMUSG00000017428
FV1	ANP32B	0.295717	0.295717	0.0884656	1.28225	0.859272	0.237	0.169	1762	1524	http://www.genecards.org/cgi-bin/carddisp.pl?gene=ANP32B	ENSMUSG00000028333	http://mar2016.archive.ensembl.org/Mus_musculus/Gene/Summary?db=core;g=ENSMUSG00000028333
FV1	COPS2	0.295703	0.295703	0.0242975	0.801758	0.467847	0.165	0.103	1762	1524	http://www.genecards.org/cgi-bin/carddisp.pl?gene=COPS2	ENSMUSG00000027206	http://mar2016.archive.ensembl.org/Mus_musculus/Gene/Summary?db=core;g=ENSMUSG00000027206
FV1	REEP3	0.295115	0.295115	0.237853	1.76584	1.25418	0.306	0.234	1762	1524	http://www.genecards.org/cgi-bin/carddisp.pl?gene=REEP3	ENSMUSG00000019873	http://mar2016.archive.ensembl.org/Mus_musculus/Gene/Summary?db=core;g=ENSMUSG00000019873
FV1	RTF1	0.295115	0.295115	1	1.27026	0.85028	0.224	0.171	1762	1524	http://www.genecards.org/cgi-bin/carddisp.pl?gene=RTF1	ENSMUSG00000027304	http://mar2016.archive.ensembl.org/Mus_musculus/Gene/Summary?db=core;g=ENSMUSG00000027304
FV1	COX6A1	0.295056	0.295056	0.013473	1.52767	1.06015	0.278	0.198	1762	1524	http://www.genecards.org/cgi-bin/carddisp.pl?gene=COX6A1	ENSMUSG00000041697	http://mar2016.archive.ensembl.org/Mus_musculus/Gene/Summary?db=core;g=ENSMUSG00000041697
FV1	PNRC1	0.294977	0.294977	1	2.40288	1.77364	0.352	0.308	1762	1524	http://www.genecards.org/cgi-bin/carddisp.pl?gene=PNRC1	ENSMUSG00000040128	http://mar2016.archive.ensembl.org/Mus_musculus/Gene/Summary?db=core;g=ENSMUSG00000040128
FV1	FIS1	0.294863	0.294863	0.696811	0.860132	0.516286	0.173	0.118	1762	1524	http://www.genecards.org/cgi-bin/carddisp.pl?gene=FIS1	ENSMUSG00000019054	http://mar2016.archive.ensembl.org/Mus_musculus/Gene/Summary?db=core;g=ENSMUSG00000019054
FV1	TPT1	0.294565	0.294565	0.00910516	9.91304	7.8976	0.751	0.687	1762	1524	http://www.genecards.org/cgi-bin/carddisp.pl?gene=TPT1	ENSMUSG00000060126	http://mar2016.archive.ensembl.org/Mus_musculus/Gene/Summary?db=core;g=ENSMUSG00000060126
FV1	DDX24	0.294543	0.294543	0.406909	1.78601	1.27152	0.302	0.23	1762	1524	http://www.genecards.org/cgi-bin/carddisp.pl?gene=DDX24	ENSMUSG00000041645	http://mar2016.archive.ensembl.org/Mus_musculus/Gene/Summary?db=core;g=ENSMUSG00000041645
FV1	D8ERTD738E	0.29453	0.29453	1	1.34724	0.913796	0.239	0.179	1762	1524	http://www.genecards.org/cgi-bin/carddisp.pl?gene=D8ERTD738E	ENSMUSG00000019362	http://mar2016.archive.ensembl.org/Mus_musculus/Gene/Summary?db=core;g=ENSMUSG00000019362
FV1	CYB561	0.293392	0.293392	0.0180755	0.515436	0.236567	0.108	0.06	1762	1524	http://www.genecards.org/cgi-bin/carddisp.pl?gene=CYB561	ENSMUSG00000019590	http://mar2016.archive.ensembl.org/Mus_musculus/Gene/Summary?db=core;g=ENSMUSG00000019590
FV1	HSPB2	0.293059	0.293059	0.000182693	0.713581	0.398573	0.153	0.084	1762	1524	http://www.genecards.org/cgi-bin/carddisp.pl?gene=HSPB2	ENSMUSG00000038086	http://mar2016.archive.ensembl.org/Mus_musculus/Gene/Summary?db=core;g=ENSMUSG00000038086
FV1	TOMM22	0.292844	0.292844	0.0328704	0.787446	0.459076	0.172	0.11	1762	1524	http://www.genecards.org/cgi-bin/carddisp.pl?gene=TOMM22	ENSMUSG00000022427	http://mar2016.archive.ensembl.org/Mus_musculus/Gene/Summary?db=core;g=ENSMUSG00000022427
FV1	SNRPB2	0.292814	0.292814	0.00398689	0.642151	0.340502	0.134	0.074	1762	1524	http://www.genecards.org/cgi-bin/carddisp.pl?gene=SNRPB2	ENSMUSG00000008333	http://mar2016.archive.ensembl.org/Mus_musculus/Gene/Summary?db=core;g=ENSMUSG00000008333
FV1	ACP1	0.292772	0.292772	0.000843836	0.640778	0.33942	0.14	0.076	1762	1524	http://www.genecards.org/cgi-bin/carddisp.pl?gene=ACP1	ENSMUSG00000044573	http://mar2016.archive.ensembl.org/Mus_musculus/Gene/Summary?db=core;g=ENSMUSG00000044573
FV1	BCL9L	0.292571	0.292571	0.00337537	1.06948	0.689618	0.208	0.134	1762	1524	http://www.genecards.org/cgi-bin/carddisp.pl?gene=BCL9L	ENSMUSG00000063382	http://mar2016.archive.ensembl.org/Mus_musculus/Gene/Summary?db=core;g=ENSMUSG00000063382
FV1	SIDT2	0.292444	0.292444	0.149202	1.13054	0.739625	0.213	0.148	1762	1524	http://www.genecards.org/cgi-bin/carddisp.pl?gene=SIDT2	ENSMUSG00000034908	http://mar2016.archive.ensembl.org/Mus_musculus/Gene/Summary?db=core;g=ENSMUSG00000034908
FV1	TIMM8B	0.292378	0.292378	0.00519077	0.513988	0.236255	0.106	0.054	1762	1524	http://www.genecards.org/cgi-bin/carddisp.pl?gene=TIMM8B	ENSMUSG00000039016	http://mar2016.archive.ensembl.org/Mus_musculus/Gene/Summary?db=core;g=ENSMUSG00000039016
FV1	MLXIP	0.292206	0.292206	0.855096	1.015	0.645551	0.181	0.126	1762	1524	http://www.genecards.org/cgi-bin/carddisp.pl?gene=MLXIP	ENSMUSG00000038342	http://mar2016.archive.ensembl.org/Mus_musculus/Gene/Summary?db=core;g=ENSMUSG00000038342
FV1	RAC1	0.292072	0.292072	1	1.57528	1.1033	0.281	0.218	1762	1524	http://www.genecards.org/cgi-bin/carddisp.pl?gene=RAC1	ENSMUSG00000001847	http://mar2016.archive.ensembl.org/Mus_musculus/Gene/Summary?db=core;g=ENSMUSG00000001847
FV1	RRAGA	0.291869	0.291869	0.577004	0.727609	0.411186	0.145	0.095	1762	1524	http://www.genecards.org/cgi-bin/carddisp.pl?gene=RRAGA	ENSMUSG00000070934	http://mar2016.archive.ensembl.org/Mus_musculus/Gene/Summary?db=core;g=ENSMUSG00000070934
FV1	GPX1	0.291819	0.291819	0.0780594	2.70301	2.02488	0.381	0.298	1762	1524	http://www.genecards.org/cgi-bin/carddisp.pl?gene=GPX1	ENSMUSG00000063856	http://mar2016.archive.ensembl.org/Mus_musculus/Gene/Summary?db=core;g=ENSMUSG00000063856
FV1	ACTR10	0.291815	0.291815	0.00857403	0.744124	0.424729	0.164	0.1	1762	1524	http://www.genecards.org/cgi-bin/carddisp.pl?gene=ACTR10	ENSMUSG00000021076	http://mar2016.archive.ensembl.org/Mus_musculus/Gene/Summary?db=core;g=ENSMUSG00000021076
FV1	ETS2	0.291463	0.291463	0.0167936	0.926549	0.574131	0.184	0.117	1762	1524	http://www.genecards.org/cgi-bin/carddisp.pl?gene=ETS2	ENSMUSG00000022895	http://mar2016.archive.ensembl.org/Mus_musculus/Gene/Summary?db=core;g=ENSMUSG00000022895
FV1	TRAPPC6B	0.290868	0.290868	0.00511072	0.899708	0.55284	0.186	0.117	1762	1524	http://www.genecards.org/cgi-bin/carddisp.pl?gene=TRAPPC6B	ENSMUSG00000020993	http://mar2016.archive.ensembl.org/Mus_musculus/Gene/Summary?db=core;g=ENSMUSG00000020993
FV1	CRYAB	0.290065	0.290065	1	1.89916	1.37112	0.295	0.238	1762	1524	http://www.genecards.org/cgi-bin/carddisp.pl?gene=CRYAB	ENSMUSG00000032060	http://mar2016.archive.ensembl.org/Mus_musculus/Gene/Summary?db=core;g=ENSMUSG00000032060
FV1	NR1D1	0.290041	0.290041	0.172601	1.46741	1.01804	0.253	0.182	1762	1524	http://www.genecards.org/cgi-bin/carddisp.pl?gene=NR1D1	ENSMUSG00000020889	http://mar2016.archive.ensembl.org/Mus_musculus/Gene/Summary?db=core;g=ENSMUSG00000020889
FV1	UNC50	0.2896	0.2896	0.0275268	0.79227	0.466308	0.168	0.106	1762	1524	http://www.genecards.org/cgi-bin/carddisp.pl?gene=UNC50	ENSMUSG00000026111	http://mar2016.archive.ensembl.org/Mus_musculus/Gene/Summary?db=core;g=ENSMUSG00000026111
FV1	BC005537	0.289482	0.289482	0.711992	2.89513	2.18698	0.419	0.345	1762	1524	http://www.genecards.org/cgi-bin/carddisp.pl?gene=BC005537	ENSMUSG00000019132	http://mar2016.archive.ensembl.org/Mus_musculus/Gene/Summary?db=core;g=ENSMUSG00000019132
FV1	EIF3H	0.289021	0.289021	0.0121242	1.17941	0.783756	0.227	0.153	1762	1524	http://www.genecards.org/cgi-bin/carddisp.pl?gene=EIF3H	ENSMUSG00000022312	http://mar2016.archive.ensembl.org/Mus_musculus/Gene/Summary?db=core;g=ENSMUSG00000022312
FV1	USP53	0.288665	0.288665	0.170926	1.64197	1.16287	0.255	0.184	1762	1524	http://www.genecards.org/cgi-bin/carddisp.pl?gene=USP53	ENSMUSG00000039701	http://mar2016.archive.ensembl.org/Mus_musculus/Gene/Summary?db=core;g=ENSMUSG00000039701
FV1	PLOD2	0.288529	0.288529	1	2.89447	2.18854	0.397	0.341	1762	1524	http://www.genecards.org/cgi-bin/carddisp.pl?gene=PLOD2	ENSMUSG00000032374	http://mar2016.archive.ensembl.org/Mus_musculus/Gene/Summary?db=core;g=ENSMUSG00000032374
FV1	ARID4A	0.288385	0.288385	0.90938	1.00204	0.639303	0.183	0.127	1762	1524	http://www.genecards.org/cgi-bin/carddisp.pl?gene=ARID4A	ENSMUSG00000048118	http://mar2016.archive.ensembl.org/Mus_musculus/Gene/Summary?db=core;g=ENSMUSG00000048118
FV1	ZYX	0.288203	0.288203	0.209665	4.45676	3.46866	0.527	0.47	1762	1524	http://www.genecards.org/cgi-bin/carddisp.pl?gene=ZYX	ENSMUSG00000029860	http://mar2016.archive.ensembl.org/Mus_musculus/Gene/Summary?db=core;g=ENSMUSG00000029860
FV1	LAMTOR4	0.28818	0.28818	0.00619388	0.513381	0.23936	0.11	0.058	1762	1524	http://www.genecards.org/cgi-bin/carddisp.pl?gene=LAMTOR4	ENSMUSG00000050552	http://mar2016.archive.ensembl.org/Mus_musculus/Gene/Summary?db=core;g=ENSMUSG00000050552
FV1	PPP2CA	0.288155	0.288155	0.0496727	2.13537	1.5677	0.36	0.279	1762	1524	http://www.genecards.org/cgi-bin/carddisp.pl?gene=PPP2CA	ENSMUSG00000020349	http://mar2016.archive.ensembl.org/Mus_musculus/Gene/Summary?db=core;g=ENSMUSG00000020349
FV1	CENPB	0.288081	0.288081	1	1.21067	0.810518	0.232	0.179	1762	1524	http://www.genecards.org/cgi-bin/carddisp.pl?gene=CENPB	ENSMUSG00000068267	http://mar2016.archive.ensembl.org/Mus_musculus/Gene/Summary?db=core;g=ENSMUSG00000068267
FV1	PPP1R14B	0.287889	0.287889	0.0557474	0.752325	0.435329	0.159	0.101	1762	1524	http://www.genecards.org/cgi-bin/carddisp.pl?gene=PPP1R14B	ENSMUSG00000056612	http://mar2016.archive.ensembl.org/Mus_musculus/Gene/Summary?db=core;g=ENSMUSG00000056612
FV1	SH3BGRL3	0.287883	0.287883	0.872641	0.79842	0.473091	0.146	0.098	1762	1524	http://www.genecards.org/cgi-bin/carddisp.pl?gene=SH3BGRL3	ENSMUSG00000028843	http://mar2016.archive.ensembl.org/Mus_musculus/Gene/Summary?db=core;g=ENSMUSG00000028843
FV1	BAMBI	0.287869	0.287869	0.745309	0.789677	0.465944	0.15	0.1	1762	1524	http://www.genecards.org/cgi-bin/carddisp.pl?gene=BAMBI	ENSMUSG00000024232	http://mar2016.archive.ensembl.org/Mus_musculus/Gene/Summary?db=core;g=ENSMUSG00000024232
FV1	COX6C	0.287866	0.287866	1	3.87128	2.99012	0.444	0.404	1762	1524	http://www.genecards.org/cgi-bin/carddisp.pl?gene=COX6C	ENSMUSG00000014313	http://mar2016.archive.ensembl.org/Mus_musculus/Gene/Summary?db=core;g=ENSMUSG00000014313
FV1	UBA2	0.287831	0.287831	0.0138297	1.36978	0.941162	0.258	0.181	1762	1524	http://www.genecards.org/cgi-bin/carddisp.pl?gene=UBA2	ENSMUSG00000052997	http://mar2016.archive.ensembl.org/Mus_musculus/Gene/Summary?db=core;g=ENSMUSG00000052997
FV1	BRK1	0.287704	0.287704	0.0252055	0.776839	0.455595	0.162	0.101	1762	1524	http://www.genecards.org/cgi-bin/carddisp.pl?gene=BRK1	ENSMUSG00000033940	http://mar2016.archive.ensembl.org/Mus_musculus/Gene/Summary?db=core;g=ENSMUSG00000033940
FV1	NDUFA8	0.287244	0.287244	0.000469634	0.680301	0.37695	0.147	0.081	1762	1524	http://www.genecards.org/cgi-bin/carddisp.pl?gene=NDUFA8	ENSMUSG00000026895	http://mar2016.archive.ensembl.org/Mus_musculus/Gene/Summary?db=core;g=ENSMUSG00000026895
FV1	ETF1	0.287235	0.287235	1	0.873933	0.535634	0.173	0.121	1762	1524	http://www.genecards.org/cgi-bin/carddisp.pl?gene=ETF1	ENSMUSG00000024360	http://mar2016.archive.ensembl.org/Mus_musculus/Gene/Summary?db=core;g=ENSMUSG00000024360
FV1	B4GALT1	0.287111	0.287111	0.163377	0.867022	0.530102	0.171	0.114	1762	1524	http://www.genecards.org/cgi-bin/carddisp.pl?gene=B4GALT1	ENSMUSG00000028413	http://mar2016.archive.ensembl.org/Mus_musculus/Gene/Summary?db=core;g=ENSMUSG00000028413
FV1	HOXB2	0.286816	0.286816	0.0315234	0.655645	0.357147	0.137	0.082	1762	1524	http://www.genecards.org/cgi-bin/carddisp.pl?gene=HOXB2	ENSMUSG00000075588	http://mar2016.archive.ensembl.org/Mus_musculus/Gene/Summary?db=core;g=ENSMUSG00000075588
FV1	NSMCE4A	0.28672	0.28672	0.00197088	0.833487	0.503026	0.178	0.108	1762	1524	http://www.genecards.org/cgi-bin/carddisp.pl?gene=NSMCE4A	ENSMUSG00000040331	http://mar2016.archive.ensembl.org/Mus_musculus/Gene/Summary?db=core;g=ENSMUSG00000040331
FV1	RPS7	0.286713	0.286713	1	3.68996	2.84468	0.445	0.37	1762	1524	http://www.genecards.org/cgi-bin/carddisp.pl?gene=RPS7	ENSMUSG00000061477	http://mar2016.archive.ensembl.org/Mus_musculus/Gene/Summary?db=core;g=ENSMUSG00000061477
FV1	SNRPD2	0.286678	0.286678	0.0140502	0.769274	0.450429	0.157	0.094	1762	1524	http://www.genecards.org/cgi-bin/carddisp.pl?gene=SNRPD2	ENSMUSG00000040824	http://mar2016.archive.ensembl.org/Mus_musculus/Gene/Summary?db=core;g=ENSMUSG00000040824
FV1	RIOK3	0.286353	0.286353	0.0362679	0.746562	0.432133	0.15	0.091	1762	1524	http://www.genecards.org/cgi-bin/carddisp.pl?gene=RIOK3	ENSMUSG00000024404	http://mar2016.archive.ensembl.org/Mus_musculus/Gene/Summary?db=core;g=ENSMUSG00000024404
FV1	ANGPTL2	0.286255	0.286255	0.0244025	0.684153	0.381053	0.144	0.085	1762	1524	http://www.genecards.org/cgi-bin/carddisp.pl?gene=ANGPTL2	ENSMUSG00000004105	http://mar2016.archive.ensembl.org/Mus_musculus/Gene/Summary?db=core;g=ENSMUSG00000004105
FV1	ABLIM1	0.286162	0.286162	1	1.34001	0.919	0.209	0.152	1762	1524	http://www.genecards.org/cgi-bin/carddisp.pl?gene=ABLIM1	ENSMUSG00000025085	http://mar2016.archive.ensembl.org/Mus_musculus/Gene/Summary?db=core;g=ENSMUSG00000025085
FV1	TCEA3	0.285769	0.285769	0.00190345	0.612119	0.322427	0.125	0.067	1762	1524	http://www.genecards.org/cgi-bin/carddisp.pl?gene=TCEA3	ENSMUSG00000001604	http://mar2016.archive.ensembl.org/Mus_musculus/Gene/Summary?db=core;g=ENSMUSG00000001604
FV1	MMADHC	0.285397	0.285397	0.000852201	0.626018	0.334174	0.136	0.073	1762	1524	http://www.genecards.org/cgi-bin/carddisp.pl?gene=MMADHC	ENSMUSG00000026766	http://mar2016.archive.ensembl.org/Mus_musculus/Gene/Summary?db=core;g=ENSMUSG00000026766
FV1	FSTL3	0.28514	0.28514	0.0976827	1.42049	0.986403	0.258	0.185	1762	1524	http://www.genecards.org/cgi-bin/carddisp.pl?gene=FSTL3	ENSMUSG00000020325	http://mar2016.archive.ensembl.org/Mus_musculus/Gene/Summary?db=core;g=ENSMUSG00000020325
FV1	SERF2	0.284587	0.284587	0.00851807	5.39956	4.25389	0.583	0.495	1762	1524	http://www.genecards.org/cgi-bin/carddisp.pl?gene=SERF2	ENSMUSG00000074884	http://mar2016.archive.ensembl.org/Mus_musculus/Gene/Summary?db=core;g=ENSMUSG00000074884
FV1	MRPL17	0.284578	0.284578	0.00113835	0.626767	0.335546	0.134	0.072	1762	1524	http://www.genecards.org/cgi-bin/carddisp.pl?gene=MRPL17	ENSMUSG00000030879	http://mar2016.archive.ensembl.org/Mus_musculus/Gene/Summary?db=core;g=ENSMUSG00000030879
FV1	PFDN4	0.28443	0.28443	0.00485586	0.47592	0.211828	0.103	0.052	1762	1524	http://www.genecards.org/cgi-bin/carddisp.pl?gene=PFDN4	ENSMUSG00000052033	http://mar2016.archive.ensembl.org/Mus_musculus/Gene/Summary?db=core;g=ENSMUSG00000052033
FV1	RLF	0.284404	0.284404	0.369731	1.12557	0.745265	0.2	0.138	1762	1524	http://www.genecards.org/cgi-bin/carddisp.pl?gene=RLF	ENSMUSG00000049878	http://mar2016.archive.ensembl.org/Mus_musculus/Gene/Summary?db=core;g=ENSMUSG00000049878
FV1	TMTC2	0.284338	0.284338	1	1.2846	0.875922	0.185	0.143	1762	1524	http://www.genecards.org/cgi-bin/carddisp.pl?gene=TMTC2	ENSMUSG00000036019	http://mar2016.archive.ensembl.org/Mus_musculus/Gene/Summary?db=core;g=ENSMUSG00000036019
FV1	EDF1	0.28428	0.28428	1	0.942538	0.595117	0.189	0.133	1762	1524	http://www.genecards.org/cgi-bin/carddisp.pl?gene=EDF1	ENSMUSG00000015092	http://mar2016.archive.ensembl.org/Mus_musculus/Gene/Summary?db=core;g=ENSMUSG00000015092
FV1	RBMXL1	0.284212	0.284212	0.000438354	0.454929	0.194773	0.106	0.051	1762	1524	http://www.genecards.org/cgi-bin/carddisp.pl?gene=RBMXL1	ENSMUSG00000037070	http://mar2016.archive.ensembl.org/Mus_musculus/Gene/Summary?db=core;g=ENSMUSG00000037070
FV1	PCBP2	0.284132	0.284132	1	1.95821	1.42939	0.314	0.268	1762	1524	http://www.genecards.org/cgi-bin/carddisp.pl?gene=PCBP2	ENSMUSG00000056851	http://mar2016.archive.ensembl.org/Mus_musculus/Gene/Summary?db=core;g=ENSMUSG00000056851
FV1	EVA1B	0.283794	0.283794	0.919362	1.01948	0.658854	0.2	0.148	1762	1524	http://www.genecards.org/cgi-bin/carddisp.pl?gene=EVA1B	ENSMUSG00000050212	http://mar2016.archive.ensembl.org/Mus_musculus/Gene/Summary?db=core;g=ENSMUSG00000050212
FV1	BHLHE41	0.2836	0.2836	0.000192381	0.519985	0.248726	0.104	0.048	1762	1524	http://www.genecards.org/cgi-bin/carddisp.pl?gene=BHLHE41	ENSMUSG00000030256	http://mar2016.archive.ensembl.org/Mus_musculus/Gene/Summary?db=core;g=ENSMUSG00000030256
FV1	PERP	0.283466	0.283466	0.379793	0.784532	0.466198	0.16	0.106	1762	1524	http://www.genecards.org/cgi-bin/carddisp.pl?gene=PERP	ENSMUSG00000019851	http://mar2016.archive.ensembl.org/Mus_musculus/Gene/Summary?db=core;g=ENSMUSG00000019851
FV1	MANBAL	0.283326	0.283326	0.0136984	0.631971	0.340982	0.141	0.083	1762	1524	http://www.genecards.org/cgi-bin/carddisp.pl?gene=MANBAL	ENSMUSG00000063019	http://mar2016.archive.ensembl.org/Mus_musculus/Gene/Summary?db=core;g=ENSMUSG00000063019
FV1	COL27A1	0.283181	0.283181	1	0.768118	0.452999	0.125	0.085	1762	1524	http://www.genecards.org/cgi-bin/carddisp.pl?gene=COL27A1	ENSMUSG00000045672	http://mar2016.archive.ensembl.org/Mus_musculus/Gene/Summary?db=core;g=ENSMUSG00000045672
FV1	AKIRIN2	0.283059	0.283059	0.0430512	0.842007	0.513847	0.18	0.117	1762	1524	http://www.genecards.org/cgi-bin/carddisp.pl?gene=AKIRIN2	ENSMUSG00000028291	http://mar2016.archive.ensembl.org/Mus_musculus/Gene/Summary?db=core;g=ENSMUSG00000028291
FV1	COX14	0.28297	0.28297	0.00849817	0.53026	0.257717	0.118	0.067	1762	1524	http://www.genecards.org/cgi-bin/carddisp.pl?gene=COX14	ENSMUSG00000023020	http://mar2016.archive.ensembl.org/Mus_musculus/Gene/Summary?db=core;g=ENSMUSG00000023020
FV1	POLD4	0.282963	0.282963	0.052523	0.551236	0.274963	0.119	0.068	1762	1524	http://www.genecards.org/cgi-bin/carddisp.pl?gene=POLD4	ENSMUSG00000024854	http://mar2016.archive.ensembl.org/Mus_musculus/Gene/Summary?db=core;g=ENSMUSG00000024854
FV1	MAGED2	0.28193	0.28193	0.262663	0.485536	0.221838	0.102	0.059	1762	1524	http://www.genecards.org/cgi-bin/carddisp.pl?gene=MAGED2	ENSMUSG00000025268	http://mar2016.archive.ensembl.org/Mus_musculus/Gene/Summary?db=core;g=ENSMUSG00000025268
FV1	SPOP	0.281821	0.281821	0.508183	1.55525	1.10182	0.278	0.209	1762	1524	http://www.genecards.org/cgi-bin/carddisp.pl?gene=SPOP	ENSMUSG00000057522	http://mar2016.archive.ensembl.org/Mus_musculus/Gene/Summary?db=core;g=ENSMUSG00000057522
FV1	HPCAL1	0.2818	0.2818	0.00280777	0.437651	0.18256	0.102	0.053	1762	1524	http://www.genecards.org/cgi-bin/carddisp.pl?gene=HPCAL1	ENSMUSG00000071379	http://mar2016.archive.ensembl.org/Mus_musculus/Gene/Summary?db=core;g=ENSMUSG00000071379
FV1	GTF2B	0.281361	0.281361	0.00103019	0.538163	0.265623	0.114	0.057	1762	1524	http://www.genecards.org/cgi-bin/carddisp.pl?gene=GTF2B	ENSMUSG00000028271	http://mar2016.archive.ensembl.org/Mus_musculus/Gene/Summary?db=core;g=ENSMUSG00000028271
FV1	HPRT	0.281092	0.281092	0.419887	0.612046	0.326662	0.129	0.081	1762	1524	http://www.genecards.org/cgi-bin/carddisp.pl?gene=HPRT	ENSMUSG00000025630	http://mar2016.archive.ensembl.org/Mus_musculus/Gene/Summary?db=core;g=ENSMUSG00000025630
FV1	USMG5	0.281045	0.281045	1	0.982706	0.631757	0.178	0.127	1762	1524	http://www.genecards.org/cgi-bin/carddisp.pl?gene=USMG5	ENSMUSG00000071528	http://mar2016.archive.ensembl.org/Mus_musculus/Gene/Summary?db=core;g=ENSMUSG00000071528
FV1	RBM7	0.281008	0.281008	0.0230512	0.668889	0.373521	0.144	0.087	1762	1524	http://www.genecards.org/cgi-bin/carddisp.pl?gene=RBM7	ENSMUSG00000042396	http://mar2016.archive.ensembl.org/Mus_musculus/Gene/Summary?db=core;g=ENSMUSG00000042396
FV1	FBLN5	0.280849	0.280849	1	5.42812	4.29103	0.536	0.474	1762	1524	http://www.genecards.org/cgi-bin/carddisp.pl?gene=FBLN5	ENSMUSG00000021186	http://mar2016.archive.ensembl.org/Mus_musculus/Gene/Summary?db=core;g=ENSMUSG00000021186
FV1	CDK2AP1	0.280793	0.280793	9.01734e-05	0.518367	0.249826	0.12	0.058	1762	1524	http://www.genecards.org/cgi-bin/carddisp.pl?gene=CDK2AP1	ENSMUSG00000029394	http://mar2016.archive.ensembl.org/Mus_musculus/Gene/Summary?db=core;g=ENSMUSG00000029394
FV1	CDC26	0.279981	0.279981	0.186896	0.631195	0.343455	0.13	0.079	1762	1524	http://www.genecards.org/cgi-bin/carddisp.pl?gene=CDC26	ENSMUSG00000066149	http://mar2016.archive.ensembl.org/Mus_musculus/Gene/Summary?db=core;g=ENSMUSG00000066149
FV1	ZC2HC1A	0.279857	0.279857	1	1.60419	1.145	0.276	0.227	1762	1524	http://www.genecards.org/cgi-bin/carddisp.pl?gene=ZC2HC1A	ENSMUSG00000043542	http://mar2016.archive.ensembl.org/Mus_musculus/Gene/Summary?db=core;g=ENSMUSG00000043542
FV1	VCAN	0.279696	0.279696	1	1.84587	1.34432	0.213	0.197	1762	1524	http://www.genecards.org/cgi-bin/carddisp.pl?gene=VCAN	ENSMUSG00000021614	http://mar2016.archive.ensembl.org/Mus_musculus/Gene/Summary?db=core;g=ENSMUSG00000021614
FV1	SUSD6	0.279291	0.279291	0.00718047	1.01377	0.659339	0.201	0.13	1762	1524	http://www.genecards.org/cgi-bin/carddisp.pl?gene=SUSD6	ENSMUSG00000021133	http://mar2016.archive.ensembl.org/Mus_musculus/Gene/Summary?db=core;g=ENSMUSG00000021133
FV1	KCMF1	0.279058	0.279058	0.0896146	1.13933	0.763082	0.221	0.152	1762	1524	http://www.genecards.org/cgi-bin/carddisp.pl?gene=KCMF1	ENSMUSG00000055239	http://mar2016.archive.ensembl.org/Mus_musculus/Gene/Summary?db=core;g=ENSMUSG00000055239
FV1	SSR4	0.278358	0.278358	1	1.20835	0.82085	0.208	0.164	1762	1524	http://www.genecards.org/cgi-bin/carddisp.pl?gene=SSR4	ENSMUSG00000002014	http://mar2016.archive.ensembl.org/Mus_musculus/Gene/Summary?db=core;g=ENSMUSG00000002014
FV1	PRDX5	0.278335	0.278335	0.392807	0.698697	0.400647	0.154	0.104	1762	1524	http://www.genecards.org/cgi-bin/carddisp.pl?gene=PRDX5	ENSMUSG00000024953	http://mar2016.archive.ensembl.org/Mus_musculus/Gene/Summary?db=core;g=ENSMUSG00000024953
FV1	CAPZA2	0.278235	0.278235	0.932337	2.05853	1.52206	0.344	0.274	1762	1524	http://www.genecards.org/cgi-bin/carddisp.pl?gene=CAPZA2	ENSMUSG00000015733	http://mar2016.archive.ensembl.org/Mus_musculus/Gene/Summary?db=core;g=ENSMUSG00000015733
FV1	GRINA	0.278111	0.278111	0.2505	0.702629	0.404107	0.14	0.088	1762	1524	http://www.genecards.org/cgi-bin/carddisp.pl?gene=GRINA	ENSMUSG00000022564	http://mar2016.archive.ensembl.org/Mus_musculus/Gene/Summary?db=core;g=ENSMUSG00000022564
FV1	HRAS	0.277915	0.277915	0.00169369	0.623105	0.338708	0.139	0.077	1762	1524	http://www.genecards.org/cgi-bin/carddisp.pl?gene=HRAS	ENSMUSG00000025499	http://mar2016.archive.ensembl.org/Mus_musculus/Gene/Summary?db=core;g=ENSMUSG00000025499
FV1	RPS12	0.277216	0.277216	0.0725382	4.81549	3.79884	0.513	0.427	1762	1524	http://www.genecards.org/cgi-bin/carddisp.pl?gene=RPS12	ENSMUSG00000061983	http://mar2016.archive.ensembl.org/Mus_musculus/Gene/Summary?db=core;g=ENSMUSG00000061983
FV1	RHOB	0.277023	0.277023	1	3.91644	3.0575	0.462	0.404	1762	1524	http://www.genecards.org/cgi-bin/carddisp.pl?gene=RHOB	ENSMUSG00000054364	http://mar2016.archive.ensembl.org/Mus_musculus/Gene/Summary?db=core;g=ENSMUSG00000054364
FV1	ZMAT3	0.276772	0.276772	0.000836274	0.574316	0.299497	0.115	0.058	1762	1524	http://www.genecards.org/cgi-bin/carddisp.pl?gene=ZMAT3	ENSMUSG00000027663	http://mar2016.archive.ensembl.org/Mus_musculus/Gene/Summary?db=core;g=ENSMUSG00000027663
FV1	PARK7	0.27655	0.27655	1	1.0191	0.666895	0.194	0.147	1762	1524	http://www.genecards.org/cgi-bin/carddisp.pl?gene=PARK7	ENSMUSG00000028964	http://mar2016.archive.ensembl.org/Mus_musculus/Gene/Summary?db=core;g=ENSMUSG00000028964
FV1	TWISTNB	0.276346	0.276346	0.54163	0.64905	0.361588	0.129	0.082	1762	1524	http://www.genecards.org/cgi-bin/carddisp.pl?gene=TWISTNB	ENSMUSG00000020561	http://mar2016.archive.ensembl.org/Mus_musculus/Gene/Summary?db=core;g=ENSMUSG00000020561
FV1	HIF1A	0.275905	0.275905	1	2.48855	1.88131	0.373	0.313	1762	1524	http://www.genecards.org/cgi-bin/carddisp.pl?gene=HIF1A	ENSMUSG00000021109	http://mar2016.archive.ensembl.org/Mus_musculus/Gene/Summary?db=core;g=ENSMUSG00000021109
FV1	CBLL1	0.275733	0.275733	0.025555	0.522512	0.257642	0.113	0.062	1762	1524	http://www.genecards.org/cgi-bin/carddisp.pl?gene=CBLL1	ENSMUSG00000020659	http://mar2016.archive.ensembl.org/Mus_musculus/Gene/Summary?db=core;g=ENSMUSG00000020659
FV1	PPIG	0.275721	0.275721	1	1.95912	1.44435	0.307	0.251	1762	1524	http://www.genecards.org/cgi-bin/carddisp.pl?gene=PPIG	ENSMUSG00000042133	http://mar2016.archive.ensembl.org/Mus_musculus/Gene/Summary?db=core;g=ENSMUSG00000042133
FV1	YIPF4	0.275442	0.275442	0.223458	1.29347	0.894861	0.247	0.18	1762	1524	http://www.genecards.org/cgi-bin/carddisp.pl?gene=YIPF4	ENSMUSG00000024072	http://mar2016.archive.ensembl.org/Mus_musculus/Gene/Summary?db=core;g=ENSMUSG00000024072
FV1	CNIH4	0.275289	0.275289	1	0.67762	0.386192	0.138	0.094	1762	1524	http://www.genecards.org/cgi-bin/carddisp.pl?gene=CNIH4	ENSMUSG00000062169	http://mar2016.archive.ensembl.org/Mus_musculus/Gene/Summary?db=core;g=ENSMUSG00000062169
FV1	RNF4	0.275125	0.275125	0.00834787	0.758474	0.453165	0.159	0.095	1762	1524	http://www.genecards.org/cgi-bin/carddisp.pl?gene=RNF4	ENSMUSG00000029110	http://mar2016.archive.ensembl.org/Mus_musculus/Gene/Summary?db=core;g=ENSMUSG00000029110
FV1	PTP4A1	0.275088	0.275088	0.0341831	1.05518	0.698404	0.211	0.141	1762	1524	http://www.genecards.org/cgi-bin/carddisp.pl?gene=PTP4A1	ENSMUSG00000026064	http://mar2016.archive.ensembl.org/Mus_musculus/Gene/Summary?db=core;g=ENSMUSG00000026064
FV1	COX6B1	0.27505	0.27505	0.505558	1.22168	0.836046	0.222	0.159	1762	1524	http://www.genecards.org/cgi-bin/carddisp.pl?gene=COX6B1	ENSMUSG00000036751	http://mar2016.archive.ensembl.org/Mus_musculus/Gene/Summary?db=core;g=ENSMUSG00000036751
FV1	LARP4B	0.275016	0.275016	0.323776	1.77894	1.29663	0.292	0.219	1762	1524	http://www.genecards.org/cgi-bin/carddisp.pl?gene=LARP4B	ENSMUSG00000033499	http://mar2016.archive.ensembl.org/Mus_musculus/Gene/Summary?db=core;g=ENSMUSG00000033499
FV1	EIF3B	0.275005	0.275005	0.438063	0.840741	0.521276	0.175	0.12	1762	1524	http://www.genecards.org/cgi-bin/carddisp.pl?gene=EIF3B	ENSMUSG00000056076	http://mar2016.archive.ensembl.org/Mus_musculus/Gene/Summary?db=core;g=ENSMUSG00000056076
FV1	NMD3	0.274628	0.274628	0.0224126	0.52407	0.259893	0.108	0.059	1762	1524	http://www.genecards.org/cgi-bin/carddisp.pl?gene=NMD3	ENSMUSG00000027787	http://mar2016.archive.ensembl.org/Mus_musculus/Gene/Summary?db=core;g=ENSMUSG00000027787
FV1	OLFM1	0.274586	0.274586	0.0665717	0.526427	0.261878	0.107	0.06	1762	1524	http://www.genecards.org/cgi-bin/carddisp.pl?gene=OLFM1	ENSMUSG00000026833	http://mar2016.archive.ensembl.org/Mus_musculus/Gene/Summary?db=core;g=ENSMUSG00000026833
FV1	DDA1	0.274524	0.274524	0.000237484	0.550108	0.28151	0.125	0.063	1762	1524	http://www.genecards.org/cgi-bin/carddisp.pl?gene=DDA1	ENSMUSG00000074247	http://mar2016.archive.ensembl.org/Mus_musculus/Gene/Summary?db=core;g=ENSMUSG00000074247
FV1	NOP58	0.274383	0.274383	0.1466	0.804662	0.492102	0.157	0.099	1762	1524	http://www.genecards.org/cgi-bin/carddisp.pl?gene=NOP58	ENSMUSG00000026020	http://mar2016.archive.ensembl.org/Mus_musculus/Gene/Summary?db=core;g=ENSMUSG00000026020
FV1	ATRAID	0.274306	0.274306	1	0.913606	0.582262	0.172	0.125	1762	1524	http://www.genecards.org/cgi-bin/carddisp.pl?gene=ATRAID	ENSMUSG00000013622	http://mar2016.archive.ensembl.org/Mus_musculus/Gene/Summary?db=core;g=ENSMUSG00000013622
FV1	ARPP19	0.274141	0.274141	1	1.02202	0.672099	0.195	0.145	1762	1524	http://www.genecards.org/cgi-bin/carddisp.pl?gene=ARPP19	ENSMUSG00000007656	http://mar2016.archive.ensembl.org/Mus_musculus/Gene/Summary?db=core;g=ENSMUSG00000007656
FV1	SLC39A14	0.273998	0.273998	1	1.16848	0.793389	0.207	0.159	1762	1524	http://www.genecards.org/cgi-bin/carddisp.pl?gene=SLC39A14	ENSMUSG00000022094	http://mar2016.archive.ensembl.org/Mus_musculus/Gene/Summary?db=core;g=ENSMUSG00000022094
FV1	ZCCHC17	0.27385	0.27385	1	0.564072	0.293658	0.108	0.069	1762	1524	http://www.genecards.org/cgi-bin/carddisp.pl?gene=ZCCHC17	ENSMUSG00000028772	http://mar2016.archive.ensembl.org/Mus_musculus/Gene/Summary?db=core;g=ENSMUSG00000028772
FV1	OSER1	0.273631	0.273631	0.00275296	0.492192	0.234394	0.11	0.056	1762	1524	http://www.genecards.org/cgi-bin/carddisp.pl?gene=OSER1	ENSMUSG00000035399	http://mar2016.archive.ensembl.org/Mus_musculus/Gene/Summary?db=core;g=ENSMUSG00000035399
FV1	ZSWIM8	0.273621	0.273621	1	0.922149	0.590079	0.173	0.121	1762	1524	http://www.genecards.org/cgi-bin/carddisp.pl?gene=ZSWIM8	ENSMUSG00000021819	http://mar2016.archive.ensembl.org/Mus_musculus/Gene/Summary?db=core;g=ENSMUSG00000021819
FV1	COPB1	0.27361	0.27361	1	1.4976	1.06613	0.276	0.211	1762	1524	http://www.genecards.org/cgi-bin/carddisp.pl?gene=COPB1	ENSMUSG00000030754	http://mar2016.archive.ensembl.org/Mus_musculus/Gene/Summary?db=core;g=ENSMUSG00000030754
FV1	AHNAK2	0.273527	0.273527	1	2.16057	1.61473	0.309	0.263	1762	1524	http://www.genecards.org/cgi-bin/carddisp.pl?gene=AHNAK2	ENSMUSG00000072812	http://mar2016.archive.ensembl.org/Mus_musculus/Gene/Summary?db=core;g=ENSMUSG00000072812
FV1	STRAP	0.273525	0.273525	0.0136462	0.615798	0.336742	0.136	0.078	1762	1524	http://www.genecards.org/cgi-bin/carddisp.pl?gene=STRAP	ENSMUSG00000030224	http://mar2016.archive.ensembl.org/Mus_musculus/Gene/Summary?db=core;g=ENSMUSG00000030224
FV1	PNPLA2	0.273466	0.273466	0.3433	0.630749	0.349167	0.136	0.085	1762	1524	http://www.genecards.org/cgi-bin/carddisp.pl?gene=PNPLA2	ENSMUSG00000025509	http://mar2016.archive.ensembl.org/Mus_musculus/Gene/Summary?db=core;g=ENSMUSG00000025509
FV1	PKD1	0.273401	0.273401	0.667399	4.1139	3.23107	0.519	0.446	1762	1524	http://www.genecards.org/cgi-bin/carddisp.pl?gene=PKD1	ENSMUSG00000032855	http://mar2016.archive.ensembl.org/Mus_musculus/Gene/Summary?db=core;g=ENSMUSG00000032855
FV1	RPL5	0.273369	0.273369	1	2.78536	2.13196	0.392	0.323	1762	1524	http://www.genecards.org/cgi-bin/carddisp.pl?gene=RPL5	ENSMUSG00000058558	http://mar2016.archive.ensembl.org/Mus_musculus/Gene/Summary?db=core;g=ENSMUSG00000058558
FV1	OST4	0.273233	0.273233	1	1.36425	0.956328	0.245	0.188	1762	1524	http://www.genecards.org/cgi-bin/carddisp.pl?gene=OST4	ENSMUSG00000038803	http://mar2016.archive.ensembl.org/Mus_musculus/Gene/Summary?db=core;g=ENSMUSG00000038803
FV1	MAX	0.272958	0.272958	0.0113235	0.535201	0.270565	0.124	0.069	1762	1524	http://www.genecards.org/cgi-bin/carddisp.pl?gene=MAX	ENSMUSG00000059436	http://mar2016.archive.ensembl.org/Mus_musculus/Gene/Summary?db=core;g=ENSMUSG00000059436
FV1	ARF4	0.272796	0.272796	1	1.80424	1.32111	0.312	0.243	1762	1524	http://www.genecards.org/cgi-bin/carddisp.pl?gene=ARF4	ENSMUSG00000021877	http://mar2016.archive.ensembl.org/Mus_musculus/Gene/Summary?db=core;g=ENSMUSG00000021877
FV1	CHSY1	0.272769	0.272769	1	0.908178	0.579455	0.178	0.126	1762	1524	http://www.genecards.org/cgi-bin/carddisp.pl?gene=CHSY1	ENSMUSG00000032640	http://mar2016.archive.ensembl.org/Mus_musculus/Gene/Summary?db=core;g=ENSMUSG00000032640
FV1	PSMD14	0.272378	0.272378	6.02711e-05	0.45215	0.202314	0.111	0.052	1762	1524	http://www.genecards.org/cgi-bin/carddisp.pl?gene=PSMD14	ENSMUSG00000026914	http://mar2016.archive.ensembl.org/Mus_musculus/Gene/Summary?db=core;g=ENSMUSG00000026914
FV1	DCTN4	0.271861	0.271861	0.00258732	0.635168	0.354329	0.145	0.083	1762	1524	http://www.genecards.org/cgi-bin/carddisp.pl?gene=DCTN4	ENSMUSG00000024603	http://mar2016.archive.ensembl.org/Mus_musculus/Gene/Summary?db=core;g=ENSMUSG00000024603
FV1	FXYD5	0.270641	0.270641	0.301338	0.733916	0.437331	0.14	0.087	1762	1524	http://www.genecards.org/cgi-bin/carddisp.pl?gene=FXYD5	ENSMUSG00000009687	http://mar2016.archive.ensembl.org/Mus_musculus/Gene/Summary?db=core;g=ENSMUSG00000009687
FV1	TMEM43	0.270599	0.270599	0.0570947	1.17113	0.799812	0.226	0.156	1762	1524	http://www.genecards.org/cgi-bin/carddisp.pl?gene=TMEM43	ENSMUSG00000030095	http://mar2016.archive.ensembl.org/Mus_musculus/Gene/Summary?db=core;g=ENSMUSG00000030095
FV1	SUMO1	0.270542	0.270542	0.313926	0.751793	0.452251	0.159	0.104	1762	1524	http://www.genecards.org/cgi-bin/carddisp.pl?gene=SUMO1	ENSMUSG00000026021	http://mar2016.archive.ensembl.org/Mus_musculus/Gene/Summary?db=core;g=ENSMUSG00000026021
FV1	PDCD6	0.270469	0.270469	0.000760176	0.666622	0.381712	0.153	0.086	1762	1524	http://www.genecards.org/cgi-bin/carddisp.pl?gene=PDCD6	ENSMUSG00000021576	http://mar2016.archive.ensembl.org/Mus_musculus/Gene/Summary?db=core;g=ENSMUSG00000021576
FV1	SURF4	0.270302	0.270302	0.273194	0.866857	0.547898	0.182	0.122	1762	1524	http://www.genecards.org/cgi-bin/carddisp.pl?gene=SURF4	ENSMUSG00000014867	http://mar2016.archive.ensembl.org/Mus_musculus/Gene/Summary?db=core;g=ENSMUSG00000014867
FV1	SNRPB	0.270296	0.270296	1	1.40195	0.991578	0.265	0.207	1762	1524	http://www.genecards.org/cgi-bin/carddisp.pl?gene=SNRPB	ENSMUSG00000027404	http://mar2016.archive.ensembl.org/Mus_musculus/Gene/Summary?db=core;g=ENSMUSG00000027404
FV1	SMNDC1	0.270139	0.270139	0.186998	0.572362	0.303865	0.124	0.075	1762	1524	http://www.genecards.org/cgi-bin/carddisp.pl?gene=SMNDC1	ENSMUSG00000025024	http://mar2016.archive.ensembl.org/Mus_musculus/Gene/Summary?db=core;g=ENSMUSG00000025024
FV1	WWTR1	0.27004	0.27004	1	1.19093	0.816931	0.231	0.172	1762	1524	http://www.genecards.org/cgi-bin/carddisp.pl?gene=WWTR1	ENSMUSG00000027803	http://mar2016.archive.ensembl.org/Mus_musculus/Gene/Summary?db=core;g=ENSMUSG00000027803
FV1	NFE2L2	0.269743	0.269743	0.00498996	0.929406	0.600379	0.187	0.117	1762	1524	http://www.genecards.org/cgi-bin/carddisp.pl?gene=NFE2L2	ENSMUSG00000015839	http://mar2016.archive.ensembl.org/Mus_musculus/Gene/Summary?db=core;g=ENSMUSG00000015839
FV1	RALBP1	0.269414	0.269414	1	1.79251	1.31682	0.297	0.243	1762	1524	http://www.genecards.org/cgi-bin/carddisp.pl?gene=RALBP1	ENSMUSG00000024096	http://mar2016.archive.ensembl.org/Mus_musculus/Gene/Summary?db=core;g=ENSMUSG00000024096
FV1	HOXA3	0.269264	0.269264	0.473888	1.17018	0.800691	0.209	0.146	1762	1524	http://www.genecards.org/cgi-bin/carddisp.pl?gene=HOXA3	ENSMUSG00000079560	http://mar2016.archive.ensembl.org/Mus_musculus/Gene/Summary?db=core;g=ENSMUSG00000079560
FV1	NDUFB6	0.268875	0.268875	0.158177	0.654097	0.372844	0.137	0.085	1762	1524	http://www.genecards.org/cgi-bin/carddisp.pl?gene=NDUFB6	ENSMUSG00000071014	http://mar2016.archive.ensembl.org/Mus_musculus/Gene/Summary?db=core;g=ENSMUSG00000071014
FV1	PELI1	0.268814	0.268814	0.164179	1.23962	0.858887	0.214	0.149	1762	1524	http://www.genecards.org/cgi-bin/carddisp.pl?gene=PELI1	ENSMUSG00000020134	http://mar2016.archive.ensembl.org/Mus_musculus/Gene/Summary?db=core;g=ENSMUSG00000020134
FV1	TBC1D15	0.26872	0.26872	0.0335574	0.534493	0.273715	0.12	0.068	1762	1524	http://www.genecards.org/cgi-bin/carddisp.pl?gene=TBC1D15	ENSMUSG00000020130	http://mar2016.archive.ensembl.org/Mus_musculus/Gene/Summary?db=core;g=ENSMUSG00000020130
FV1	H3F3A	0.268613	0.268613	0.825632	4.7606	3.78197	0.549	0.488	1762	1524	http://www.genecards.org/cgi-bin/carddisp.pl?gene=H3F3A	ENSMUSG00000060743	http://mar2016.archive.ensembl.org/Mus_musculus/Gene/Summary?db=core;g=ENSMUSG00000060743
FV1	PSMC1	0.268579	0.268579	0.0251423	0.553058	0.28925	0.123	0.07	1762	1524	http://www.genecards.org/cgi-bin/carddisp.pl?gene=PSMC1	ENSMUSG00000021178	http://mar2016.archive.ensembl.org/Mus_musculus/Gene/Summary?db=core;g=ENSMUSG00000021178
FV1	NUCKS1	0.268523	0.268523	0.124187	1.73098	1.26717	0.306	0.23	1762	1524	http://www.genecards.org/cgi-bin/carddisp.pl?gene=NUCKS1	ENSMUSG00000026434	http://mar2016.archive.ensembl.org/Mus_musculus/Gene/Summary?db=core;g=ENSMUSG00000026434
FV1	FOXC1	0.268141	0.268141	1	2.99941	2.32107	0.425	0.366	1762	1524	http://www.genecards.org/cgi-bin/carddisp.pl?gene=FOXC1	ENSMUSG00000050295	http://mar2016.archive.ensembl.org/Mus_musculus/Gene/Summary?db=core;g=ENSMUSG00000050295
FV1	CREB3L2	0.26776	0.26776	0.662286	2.40366	1.82711	0.383	0.309	1762	1524	http://www.genecards.org/cgi-bin/carddisp.pl?gene=CREB3L2	ENSMUSG00000038648	http://mar2016.archive.ensembl.org/Mus_musculus/Gene/Summary?db=core;g=ENSMUSG00000038648
FV1	UBE2S	0.267721	0.267721	1	1.07668	0.724956	0.209	0.152	1762	1524	http://www.genecards.org/cgi-bin/carddisp.pl?gene=UBE2S	ENSMUSG00000060860	http://mar2016.archive.ensembl.org/Mus_musculus/Gene/Summary?db=core;g=ENSMUSG00000060860
FV1	AI837181	0.267648	0.267648	0.0199613	0.558865	0.294906	0.123	0.07	1762	1524	http://www.genecards.org/cgi-bin/carddisp.pl?gene=AI837181	ENSMUSG00000047423	http://mar2016.archive.ensembl.org/Mus_musculus/Gene/Summary?db=core;g=ENSMUSG00000047423
FV1	CSRP1	0.267636	0.267636	0.0467473	7.5284	6.08437	0.661	0.611	1762	1524	http://www.genecards.org/cgi-bin/carddisp.pl?gene=CSRP1	ENSMUSG00000026421	http://mar2016.archive.ensembl.org/Mus_musculus/Gene/Summary?db=core;g=ENSMUSG00000026421
FV1	SCOC	0.267562	0.267562	1	1.0138	0.672912	0.196	0.146	1762	1524	http://www.genecards.org/cgi-bin/carddisp.pl?gene=SCOC	ENSMUSG00000063253	http://mar2016.archive.ensembl.org/Mus_musculus/Gene/Summary?db=core;g=ENSMUSG00000063253
FV1	EEF2K	0.267297	0.267297	1	1.38099	0.9783	0.234	0.184	1762	1524	http://www.genecards.org/cgi-bin/carddisp.pl?gene=EEF2K	ENSMUSG00000035064	http://mar2016.archive.ensembl.org/Mus_musculus/Gene/Summary?db=core;g=ENSMUSG00000035064
FV1	TOR1AIP2	0.266839	0.266839	0.0252473	0.631637	0.356117	0.137	0.08	1762	1524	http://www.genecards.org/cgi-bin/carddisp.pl?gene=TOR1AIP2	ENSMUSG00000050565	http://mar2016.archive.ensembl.org/Mus_musculus/Gene/Summary?db=core;g=ENSMUSG00000050565
FV1	DUSP1	0.266598	0.266598	0.142341	7.71116	6.24139	0.645	0.572	1762	1524	http://www.genecards.org/cgi-bin/carddisp.pl?gene=DUSP1	ENSMUSG00000024190	http://mar2016.archive.ensembl.org/Mus_musculus/Gene/Summary?db=core;g=ENSMUSG00000024190
FV1	RAB9	0.266377	0.266377	0.119475	0.494821	0.242801	0.108	0.061	1762	1524	http://www.genecards.org/cgi-bin/carddisp.pl?gene=RAB9	ENSMUSG00000079316	http://mar2016.archive.ensembl.org/Mus_musculus/Gene/Summary?db=core;g=ENSMUSG00000079316
FV1	SNHG18	0.266183	0.266183	0.698795	1.65026	1.20374	0.276	0.207	1762	1524	http://www.genecards.org/cgi-bin/carddisp.pl?gene=SNHG18	ENSMUSG00000096956	http://mar2016.archive.ensembl.org/Mus_musculus/Gene/Summary?db=core;g=ENSMUSG00000096956
FV1	GAPDH	0.265976	0.265976	1	2.43255	1.85463	0.36	0.305	1762	1524	http://www.genecards.org/cgi-bin/carddisp.pl?gene=GAPDH	ENSMUSG00000057666	http://mar2016.archive.ensembl.org/Mus_musculus/Gene/Summary?db=core;g=ENSMUSG00000057666
FV1	KPNB1	0.26586	0.26586	1	1.15407	0.791547	0.227	0.168	1762	1524	http://www.genecards.org/cgi-bin/carddisp.pl?gene=KPNB1	ENSMUSG00000001440	http://mar2016.archive.ensembl.org/Mus_musculus/Gene/Summary?db=core;g=ENSMUSG00000001440
FV1	PPIC	0.26552	0.26552	1	0.788634	0.487963	0.156	0.11	1762	1524	http://www.genecards.org/cgi-bin/carddisp.pl?gene=PPIC	ENSMUSG00000024538	http://mar2016.archive.ensembl.org/Mus_musculus/Gene/Summary?db=core;g=ENSMUSG00000024538
FV1	CCDC174	0.265155	0.265155	1	1.01291	0.674963	0.177	0.124	1762	1524	http://www.genecards.org/cgi-bin/carddisp.pl?gene=CCDC174	ENSMUSG00000034083	http://mar2016.archive.ensembl.org/Mus_musculus/Gene/Summary?db=core;g=ENSMUSG00000034083
FV1	ARPC5	0.264894	0.264894	1	1.20661	0.83647	0.224	0.164	1762	1524	http://www.genecards.org/cgi-bin/carddisp.pl?gene=ARPC5	ENSMUSG00000008475	http://mar2016.archive.ensembl.org/Mus_musculus/Gene/Summary?db=core;g=ENSMUSG00000008475
FV1	ZMYM5	0.26489	0.26489	0.00631082	1.77847	1.31241	0.292	0.209	1762	1524	http://www.genecards.org/cgi-bin/carddisp.pl?gene=ZMYM5	ENSMUSG00000040123	http://mar2016.archive.ensembl.org/Mus_musculus/Gene/Summary?db=core;g=ENSMUSG00000040123
FV1	NUDCD2	0.264794	0.264794	0.00626093	0.49882	0.247494	0.111	0.058	1762	1524	http://www.genecards.org/cgi-bin/carddisp.pl?gene=NUDCD2	ENSMUSG00000020328	http://mar2016.archive.ensembl.org/Mus_musculus/Gene/Summary?db=core;g=ENSMUSG00000020328
FV1	SERPINB6B	0.264604	0.264604	0.00159566	0.513561	0.259929	0.11	0.054	1762	1524	http://www.genecards.org/cgi-bin/carddisp.pl?gene=SERPINB6B	ENSMUSG00000042842	http://mar2016.archive.ensembl.org/Mus_musculus/Gene/Summary?db=core;g=ENSMUSG00000042842
FV1	TBCA	0.264599	0.264599	0.849453	1.02917	0.689143	0.196	0.139	1762	1524	http://www.genecards.org/cgi-bin/carddisp.pl?gene=TBCA	ENSMUSG00000042043	http://mar2016.archive.ensembl.org/Mus_musculus/Gene/Summary?db=core;g=ENSMUSG00000042043
FV1	LRRC59	0.264472	0.264472	0.00386574	0.451037	0.207993	0.11	0.059	1762	1524	http://www.genecards.org/cgi-bin/carddisp.pl?gene=LRRC59	ENSMUSG00000020869	http://mar2016.archive.ensembl.org/Mus_musculus/Gene/Summary?db=core;g=ENSMUSG00000020869
FV1	MARCH5	0.264435	0.264435	0.112172	0.926459	0.603825	0.19	0.126	1762	1524	http://www.genecards.org/cgi-bin/carddisp.pl?gene=MARCH5	ENSMUSG00000023307	http://mar2016.archive.ensembl.org/Mus_musculus/Gene/Summary?db=core;g=ENSMUSG00000023307
FV1	MGAT1	0.264302	0.264302	1	0.935705	0.61167	0.187	0.14	1762	1524	http://www.genecards.org/cgi-bin/carddisp.pl?gene=MGAT1	ENSMUSG00000020346	http://mar2016.archive.ensembl.org/Mus_musculus/Gene/Summary?db=core;g=ENSMUSG00000020346
FV1	SERP1	0.263769	0.263769	0.913061	0.843165	0.53519	0.163	0.109	1762	1524	http://www.genecards.org/cgi-bin/carddisp.pl?gene=SERP1	ENSMUSG00000027808	http://mar2016.archive.ensembl.org/Mus_musculus/Gene/Summary?db=core;g=ENSMUSG00000027808
FV1	PSMC3	0.263603	0.263603	0.00751464	1.05333	0.710432	0.215	0.141	1762	1524	http://www.genecards.org/cgi-bin/carddisp.pl?gene=PSMC3	ENSMUSG00000002102	http://mar2016.archive.ensembl.org/Mus_musculus/Gene/Summary?db=core;g=ENSMUSG00000002102
FV1	ISCU	0.263586	0.263586	1	1.43592	1.02916	0.266	0.203	1762	1524	http://www.genecards.org/cgi-bin/carddisp.pl?gene=ISCU	ENSMUSG00000025825	http://mar2016.archive.ensembl.org/Mus_musculus/Gene/Summary?db=core;g=ENSMUSG00000025825
FV1	PRMT1	0.263044	0.263044	1	0.642418	0.368672	0.138	0.094	1762	1524	http://www.genecards.org/cgi-bin/carddisp.pl?gene=PRMT1	ENSMUSG00000109324	http://mar2016.archive.ensembl.org/Mus_musculus/Gene/Summary?db=core;g=ENSMUSG00000109324
FV1	EIF1B	0.262671	0.262671	1	0.797294	0.498122	0.165	0.114	1762	1524	http://www.genecards.org/cgi-bin/carddisp.pl?gene=EIF1B	ENSMUSG00000006941	http://mar2016.archive.ensembl.org/Mus_musculus/Gene/Summary?db=core;g=ENSMUSG00000006941
FV1	ORMDL3	0.262559	0.262559	0.06028	0.637512	0.365043	0.148	0.091	1762	1524	http://www.genecards.org/cgi-bin/carddisp.pl?gene=ORMDL3	ENSMUSG00000038150	http://mar2016.archive.ensembl.org/Mus_musculus/Gene/Summary?db=core;g=ENSMUSG00000038150
FV1	RARS	0.262407	0.262407	0.178272	0.543951	0.287185	0.123	0.075	1762	1524	http://www.genecards.org/cgi-bin/carddisp.pl?gene=RARS	ENSMUSG00000018848	http://mar2016.archive.ensembl.org/Mus_musculus/Gene/Summary?db=core;g=ENSMUSG00000018848
FV1	GLUD1	0.262338	0.262338	1	1.44482	1.03833	0.263	0.205	1762	1524	http://www.genecards.org/cgi-bin/carddisp.pl?gene=GLUD1	ENSMUSG00000021794	http://mar2016.archive.ensembl.org/Mus_musculus/Gene/Summary?db=core;g=ENSMUSG00000021794
FV1	FAM96B	0.262306	0.262306	0.0401748	0.540337	0.284262	0.119	0.067	1762	1524	http://www.genecards.org/cgi-bin/carddisp.pl?gene=FAM96B	ENSMUSG00000031879	http://mar2016.archive.ensembl.org/Mus_musculus/Gene/Summary?db=core;g=ENSMUSG00000031879
FV1	DYNLRB1	0.261884	0.261884	1	1.16916	0.809073	0.215	0.163	1762	1524	http://www.genecards.org/cgi-bin/carddisp.pl?gene=DYNLRB1	ENSMUSG00000047459	http://mar2016.archive.ensembl.org/Mus_musculus/Gene/Summary?db=core;g=ENSMUSG00000047459
FV1	SRP72	0.261723	0.261723	0.955799	0.929427	0.609318	0.184	0.127	1762	1524	http://www.genecards.org/cgi-bin/carddisp.pl?gene=SRP72	ENSMUSG00000036323	http://mar2016.archive.ensembl.org/Mus_musculus/Gene/Summary?db=core;g=ENSMUSG00000036323
FV1	CTDSP2	0.261248	0.261248	1	2.12291	1.60565	0.35	0.285	1762	1524	http://www.genecards.org/cgi-bin/carddisp.pl?gene=CTDSP2	ENSMUSG00000078429	http://mar2016.archive.ensembl.org/Mus_musculus/Gene/Summary?db=core;g=ENSMUSG00000078429
FV1	PTTG1IP	0.261233	0.261233	0.971727	1.20095	0.836416	0.235	0.175	1762	1524	http://www.genecards.org/cgi-bin/carddisp.pl?gene=PTTG1IP	ENSMUSG00000009291	http://mar2016.archive.ensembl.org/Mus_musculus/Gene/Summary?db=core;g=ENSMUSG00000009291
FV1	SYNPO	0.26096	0.26096	1	1.96034	1.4705	0.325	0.262	1762	1524	http://www.genecards.org/cgi-bin/carddisp.pl?gene=SYNPO	ENSMUSG00000043079	http://mar2016.archive.ensembl.org/Mus_musculus/Gene/Summary?db=core;g=ENSMUSG00000043079
FV1	MOB4	0.260905	0.260905	1	1.33369	0.947614	0.246	0.185	1762	1524	http://www.genecards.org/cgi-bin/carddisp.pl?gene=MOB4	ENSMUSG00000025979	http://mar2016.archive.ensembl.org/Mus_musculus/Gene/Summary?db=core;g=ENSMUSG00000025979
FV1	C1QB	0.260868	0.260868	1	0.899559	0.585344	0.135	0.091	1762	1524	http://www.genecards.org/cgi-bin/carddisp.pl?gene=C1QB	ENSMUSG00000036905	http://mar2016.archive.ensembl.org/Mus_musculus/Gene/Summary?db=core;g=ENSMUSG00000036905
FV1	RNF169	0.260639	0.260639	0.0212646	0.541759	0.286935	0.112	0.06	1762	1524	http://www.genecards.org/cgi-bin/carddisp.pl?gene=RNF169	ENSMUSG00000058761	http://mar2016.archive.ensembl.org/Mus_musculus/Gene/Summary?db=core;g=ENSMUSG00000058761
FV1	PPP1CA	0.260638	0.260638	0.055716	0.888585	0.576437	0.191	0.126	1762	1524	http://www.genecards.org/cgi-bin/carddisp.pl?gene=PPP1CA	ENSMUSG00000040385	http://mar2016.archive.ensembl.org/Mus_musculus/Gene/Summary?db=core;g=ENSMUSG00000040385
FV1	CBX1	0.260556	0.260556	1	0.99828	0.668097	0.188	0.136	1762	1524	http://www.genecards.org/cgi-bin/carddisp.pl?gene=CBX1	ENSMUSG00000018666	http://mar2016.archive.ensembl.org/Mus_musculus/Gene/Summary?db=core;g=ENSMUSG00000018666
FV1	CHP1	0.259951	0.259951	0.667336	0.848415	0.543642	0.172	0.117	1762	1524	http://www.genecards.org/cgi-bin/carddisp.pl?gene=CHP1	ENSMUSG00000014077	http://mar2016.archive.ensembl.org/Mus_musculus/Gene/Summary?db=core;g=ENSMUSG00000014077
FV1	CARHSP1	0.259811	0.259811	0.0808994	0.510028	0.261172	0.11	0.061	1762	1524	http://www.genecards.org/cgi-bin/carddisp.pl?gene=CARHSP1	ENSMUSG00000008393	http://mar2016.archive.ensembl.org/Mus_musculus/Gene/Summary?db=core;g=ENSMUSG00000008393
FV1	DRG1	0.259758	0.259758	0.0764258	0.49755	0.250795	0.11	0.062	1762	1524	http://www.genecards.org/cgi-bin/carddisp.pl?gene=DRG1	ENSMUSG00000020457	http://mar2016.archive.ensembl.org/Mus_musculus/Gene/Summary?db=core;g=ENSMUSG00000020457
FV1	SCARA3	0.259719	0.259719	1	1.24447	0.874697	0.226	0.173	1762	1524	http://www.genecards.org/cgi-bin/carddisp.pl?gene=SCARA3	ENSMUSG00000034463	http://mar2016.archive.ensembl.org/Mus_musculus/Gene/Summary?db=core;g=ENSMUSG00000034463
FV1	BAG1	0.259688	0.259688	1	0.728254	0.443557	0.146	0.1	1762	1524	http://www.genecards.org/cgi-bin/carddisp.pl?gene=BAG1	ENSMUSG00000028416	http://mar2016.archive.ensembl.org/Mus_musculus/Gene/Summary?db=core;g=ENSMUSG00000028416
FV1	PBRM1	0.259443	0.259443	0.590428	3.8326	3.03721	0.499	0.423	1762	1524	http://www.genecards.org/cgi-bin/carddisp.pl?gene=PBRM1	ENSMUSG00000042323	http://mar2016.archive.ensembl.org/Mus_musculus/Gene/Summary?db=core;g=ENSMUSG00000042323
FV1	GARS	0.259362	0.259362	0.158816	0.493934	0.248118	0.111	0.065	1762	1524	http://www.genecards.org/cgi-bin/carddisp.pl?gene=GARS	ENSMUSG00000029777	http://mar2016.archive.ensembl.org/Mus_musculus/Gene/Summary?db=core;g=ENSMUSG00000029777
FV1	CFL1	0.259357	0.259357	1	2.38408	1.82726	0.386	0.314	1762	1524	http://www.genecards.org/cgi-bin/carddisp.pl?gene=CFL1	ENSMUSG00000056201	http://mar2016.archive.ensembl.org/Mus_musculus/Gene/Summary?db=core;g=ENSMUSG00000056201
FV1	GLRX3	0.259116	0.259116	0.0178951	0.529077	0.277696	0.12	0.068	1762	1524	http://www.genecards.org/cgi-bin/carddisp.pl?gene=GLRX3	ENSMUSG00000031068	http://mar2016.archive.ensembl.org/Mus_musculus/Gene/Summary?db=core;g=ENSMUSG00000031068
FV1	ARF1	0.258969	0.258969	0.324877	2.40235	1.8433	0.393	0.314	1762	1524	http://www.genecards.org/cgi-bin/carddisp.pl?gene=ARF1	ENSMUSG00000048076	http://mar2016.archive.ensembl.org/Mus_musculus/Gene/Summary?db=core;g=ENSMUSG00000048076
FV1	NHP2L1	0.258626	0.258626	1	0.931272	0.614318	0.19	0.133	1762	1524	http://www.genecards.org/cgi-bin/carddisp.pl?gene=NHP2L1	ENSMUSG00000063480	http://mar2016.archive.ensembl.org/Mus_musculus/Gene/Summary?db=core;g=ENSMUSG00000063480
FV1	PLAT	0.25844	0.25844	0.264948	0.709329	0.428985	0.145	0.091	1762	1524	http://www.genecards.org/cgi-bin/carddisp.pl?gene=PLAT	ENSMUSG00000031538	http://mar2016.archive.ensembl.org/Mus_musculus/Gene/Summary?db=core;g=ENSMUSG00000031538
FV1	ARL2BP	0.258397	0.258397	0.349902	0.555174	0.30015	0.121	0.073	1762	1524	http://www.genecards.org/cgi-bin/carddisp.pl?gene=ARL2BP	ENSMUSG00000031776	http://mar2016.archive.ensembl.org/Mus_musculus/Gene/Summary?db=core;g=ENSMUSG00000031776
FV1	ATCAYOS	0.258388	0.258388	0.00139147	0.799709	0.504595	0.145	0.084	1762	1524	http://www.genecards.org/cgi-bin/carddisp.pl?gene=ATCAYOS	ENSMUSG00000085779	http://mar2016.archive.ensembl.org/Mus_musculus/Gene/Summary?db=core;g=ENSMUSG00000085779
FV1	SNX17	0.258051	0.258051	1	0.880618	0.572605	0.178	0.13	1762	1524	http://www.genecards.org/cgi-bin/carddisp.pl?gene=SNX17	ENSMUSG00000029146	http://mar2016.archive.ensembl.org/Mus_musculus/Gene/Summary?db=core;g=ENSMUSG00000029146
FV1	MFAP4	0.257888	0.257888	1	3.5353	2.79293	0.412	0.356	1762	1524	http://www.genecards.org/cgi-bin/carddisp.pl?gene=MFAP4	ENSMUSG00000042436	http://mar2016.archive.ensembl.org/Mus_musculus/Gene/Summary?db=core;g=ENSMUSG00000042436
FV1	TXNDC17	0.257869	0.257869	0.561983	0.681654	0.406405	0.15	0.098	1762	1524	http://www.genecards.org/cgi-bin/carddisp.pl?gene=TXNDC17	ENSMUSG00000020803	http://mar2016.archive.ensembl.org/Mus_musculus/Gene/Summary?db=core;g=ENSMUSG00000020803
FV1	DLD	0.257708	0.257708	0.00345975	0.475431	0.234074	0.107	0.054	1762	1524	http://www.genecards.org/cgi-bin/carddisp.pl?gene=DLD	ENSMUSG00000020664	http://mar2016.archive.ensembl.org/Mus_musculus/Gene/Summary?db=core;g=ENSMUSG00000020664
FV1	NME1	0.25764	0.25764	0.0640429	0.553146	0.299137	0.127	0.073	1762	1524	http://www.genecards.org/cgi-bin/carddisp.pl?gene=NME1	ENSMUSG00000037601	http://mar2016.archive.ensembl.org/Mus_musculus/Gene/Summary?db=core;g=ENSMUSG00000037601
FV1	CDK9	0.257485	0.257485	0.901965	0.968359	0.646621	0.196	0.138	1762	1524	http://www.genecards.org/cgi-bin/carddisp.pl?gene=CDK9	ENSMUSG00000009555	http://mar2016.archive.ensembl.org/Mus_musculus/Gene/Summary?db=core;g=ENSMUSG00000009555
FV1	MRPL18	0.257473	0.257473	0.00952095	0.491197	0.247464	0.111	0.058	1762	1524	http://www.genecards.org/cgi-bin/carddisp.pl?gene=MRPL18	ENSMUSG00000057388	http://mar2016.archive.ensembl.org/Mus_musculus/Gene/Summary?db=core;g=ENSMUSG00000057388
FV1	TMSB4X	0.257287	0.257287	4.32718e-14	36.6369	30.4892	0.979	0.944	1762	1524	http://www.genecards.org/cgi-bin/carddisp.pl?gene=TMSB4X	ENSMUSG00000049775	http://mar2016.archive.ensembl.org/Mus_musculus/Gene/Summary?db=core;g=ENSMUSG00000049775
FV1	SEP15	0.256945	0.256945	1	2.18753	1.66751	0.35	0.297	1762	1524	http://www.genecards.org/cgi-bin/carddisp.pl?gene=SEP15	ENSMUSG00000037072	http://mar2016.archive.ensembl.org/Mus_musculus/Gene/Summary?db=core;g=ENSMUSG00000037072
FV1	SCAND1	0.256893	0.256893	0.857607	0.743651	0.459242	0.155	0.102	1762	1524	http://www.genecards.org/cgi-bin/carddisp.pl?gene=SCAND1	ENSMUSG00000046229	http://mar2016.archive.ensembl.org/Mus_musculus/Gene/Summary?db=core;g=ENSMUSG00000046229
FV1	GORASP2	0.25668	0.25668	1	0.962165	0.642355	0.192	0.14	1762	1524	http://www.genecards.org/cgi-bin/carddisp.pl?gene=GORASP2	ENSMUSG00000014959	http://mar2016.archive.ensembl.org/Mus_musculus/Gene/Summary?db=core;g=ENSMUSG00000014959
FV1	RPL13	0.256481	0.256481	1	5.1673	4.16281	0.556	0.489	1762	1524	http://www.genecards.org/cgi-bin/carddisp.pl?gene=RPL13	ENSMUSG00000000740	http://mar2016.archive.ensembl.org/Mus_musculus/Gene/Summary?db=core;g=ENSMUSG00000000740
FV1	PEA15A	0.255969	0.255969	0.467638	0.821833	0.525648	0.176	0.119	1762	1524	http://www.genecards.org/cgi-bin/carddisp.pl?gene=PEA15A	ENSMUSG00000013698	http://mar2016.archive.ensembl.org/Mus_musculus/Gene/Summary?db=core;g=ENSMUSG00000013698
FV1	MGP	0.255748	0.255748	1	44.0105	36.6987	0.972	0.968	1762	1524	http://www.genecards.org/cgi-bin/carddisp.pl?gene=MGP	ENSMUSG00000030218	http://mar2016.archive.ensembl.org/Mus_musculus/Gene/Summary?db=core;g=ENSMUSG00000030218
FV1	LSM6	0.255613	0.255613	1	0.542387	0.291952	0.115	0.072	1762	1524	http://www.genecards.org/cgi-bin/carddisp.pl?gene=LSM6	ENSMUSG00000031683	http://mar2016.archive.ensembl.org/Mus_musculus/Gene/Summary?db=core;g=ENSMUSG00000031683
FV1	S100A1	0.255405	0.255405	0.165716	0.551528	0.299796	0.119	0.071	1762	1524	http://www.genecards.org/cgi-bin/carddisp.pl?gene=S100A1	ENSMUSG00000044080	http://mar2016.archive.ensembl.org/Mus_musculus/Gene/Summary?db=core;g=ENSMUSG00000044080
FV1	UBE2A	0.255403	0.255403	0.0134305	0.452526	0.216859	0.104	0.054	1762	1524	http://www.genecards.org/cgi-bin/carddisp.pl?gene=UBE2A	ENSMUSG00000016308	http://mar2016.archive.ensembl.org/Mus_musculus/Gene/Summary?db=core;g=ENSMUSG00000016308
FV1	SAT1	0.255083	0.255083	1	5.2301	4.22044	0.501	0.435	1762	1524	http://www.genecards.org/cgi-bin/carddisp.pl?gene=SAT1	ENSMUSG00000025283	http://mar2016.archive.ensembl.org/Mus_musculus/Gene/Summary?db=core;g=ENSMUSG00000025283
FV1	PAMR1	0.255052	0.255052	1	0.798606	0.507154	0.138	0.108	1762	1524	http://www.genecards.org/cgi-bin/carddisp.pl?gene=PAMR1	ENSMUSG00000027188	http://mar2016.archive.ensembl.org/Mus_musculus/Gene/Summary?db=core;g=ENSMUSG00000027188
FV1	PTP4A3	0.25505	0.25505	0.718119	1.13702	0.790732	0.216	0.154	1762	1524	http://www.genecards.org/cgi-bin/carddisp.pl?gene=PTP4A3	ENSMUSG00000059895	http://mar2016.archive.ensembl.org/Mus_musculus/Gene/Summary?db=core;g=ENSMUSG00000059895
FV1	TGFB1	0.254699	0.254699	1	0.601097	0.341978	0.125	0.079	1762	1524	http://www.genecards.org/cgi-bin/carddisp.pl?gene=TGFB1	ENSMUSG00000002603	http://mar2016.archive.ensembl.org/Mus_musculus/Gene/Summary?db=core;g=ENSMUSG00000002603
FV1	DDX6	0.254434	0.254434	1	2.81088	2.19472	0.422	0.361	1762	1524	http://www.genecards.org/cgi-bin/carddisp.pl?gene=DDX6	ENSMUSG00000032097	http://mar2016.archive.ensembl.org/Mus_musculus/Gene/Summary?db=core;g=ENSMUSG00000032097
FV1	RBBP7	0.254428	0.254428	1	1.21202	0.854383	0.222	0.176	1762	1524	http://www.genecards.org/cgi-bin/carddisp.pl?gene=RBBP7	ENSMUSG00000031353	http://mar2016.archive.ensembl.org/Mus_musculus/Gene/Summary?db=core;g=ENSMUSG00000031353
FV1	MORC3	0.254147	0.254147	0.105582	0.689023	0.416217	0.134	0.08	1762	1524	http://www.genecards.org/cgi-bin/carddisp.pl?gene=MORC3	ENSMUSG00000039456	http://mar2016.archive.ensembl.org/Mus_musculus/Gene/Summary?db=core;g=ENSMUSG00000039456
FV1	DAB2IP	0.254116	0.254116	1	1.56437	1.15023	0.268	0.212	1762	1524	http://www.genecards.org/cgi-bin/carddisp.pl?gene=DAB2IP	ENSMUSG00000026883	http://mar2016.archive.ensembl.org/Mus_musculus/Gene/Summary?db=core;g=ENSMUSG00000026883
FV1	TNC	0.25398	0.25398	1	1.81867	1.36368	0.282	0.216	1762	1524	http://www.genecards.org/cgi-bin/carddisp.pl?gene=TNC	ENSMUSG00000028364	http://mar2016.archive.ensembl.org/Mus_musculus/Gene/Summary?db=core;g=ENSMUSG00000028364
FV1	DAD1	0.253711	0.253711	1	1.58234	1.1659	0.269	0.218	1762	1524	http://www.genecards.org/cgi-bin/carddisp.pl?gene=DAD1	ENSMUSG00000022174	http://mar2016.archive.ensembl.org/Mus_musculus/Gene/Summary?db=core;g=ENSMUSG00000022174
FV1	ATP5E	0.25367	0.25367	0.694711	1.71435	1.27669	0.261	0.194	1762	1524	http://www.genecards.org/cgi-bin/carddisp.pl?gene=ATP5E	ENSMUSG00000016252	http://mar2016.archive.ensembl.org/Mus_musculus/Gene/Summary?db=core;g=ENSMUSG00000016252
FV1	GNB2L1	0.253594	0.253594	1	2.7586	2.15273	0.377	0.333	1762	1524	http://www.genecards.org/cgi-bin/carddisp.pl?gene=GNB2L1	ENSMUSG00000020372	http://mar2016.archive.ensembl.org/Mus_musculus/Gene/Summary?db=core;g=ENSMUSG00000020372
FV1	RAB18	0.253455	0.253455	1	1.24823	0.886008	0.239	0.194	1762	1524	http://www.genecards.org/cgi-bin/carddisp.pl?gene=RAB18	ENSMUSG00000073639	http://mar2016.archive.ensembl.org/Mus_musculus/Gene/Summary?db=core;g=ENSMUSG00000073639
FV1	ATP5O	0.253313	0.253313	0.909308	0.79611	0.506878	0.156	0.104	1762	1524	http://www.genecards.org/cgi-bin/carddisp.pl?gene=ATP5O	ENSMUSG00000022956	http://mar2016.archive.ensembl.org/Mus_musculus/Gene/Summary?db=core;g=ENSMUSG00000022956
FV1	1110008F13RIK	0.252926	0.252926	0.557408	0.751707	0.470019	0.162	0.107	1762	1524	http://www.genecards.org/cgi-bin/carddisp.pl?gene=1110008F13RIK	ENSMUSG00000027637	http://mar2016.archive.ensembl.org/Mus_musculus/Gene/Summary?db=core;g=ENSMUSG00000027637
FV1	AP3S1	0.25279	0.25279	0.0162725	0.485718	0.246922	0.103	0.053	1762	1524	http://www.genecards.org/cgi-bin/carddisp.pl?gene=AP3S1	ENSMUSG00000024480	http://mar2016.archive.ensembl.org/Mus_musculus/Gene/Summary?db=core;g=ENSMUSG00000024480
FV1	PER2	0.252659	0.252659	0.444886	0.558718	0.308307	0.101	0.057	1762	1524	http://www.genecards.org/cgi-bin/carddisp.pl?gene=PER2	ENSMUSG00000055866	http://mar2016.archive.ensembl.org/Mus_musculus/Gene/Summary?db=core;g=ENSMUSG00000055866
FV1	SLC6A9	0.252555	0.252555	0.116834	0.518933	0.275005	0.108	0.06	1762	1524	http://www.genecards.org/cgi-bin/carddisp.pl?gene=SLC6A9	ENSMUSG00000028542	http://mar2016.archive.ensembl.org/Mus_musculus/Gene/Summary?db=core;g=ENSMUSG00000028542
FV1	GXYLT2	0.252156	0.252156	1	2.4273	1.8777	0.29	0.251	1762	1524	http://www.genecards.org/cgi-bin/carddisp.pl?gene=GXYLT2	ENSMUSG00000030074	http://mar2016.archive.ensembl.org/Mus_musculus/Gene/Summary?db=core;g=ENSMUSG00000030074
FV1	DCTN6	0.252013	0.252013	0.189819	1.00238	0.68145	0.203	0.138	1762	1524	http://www.genecards.org/cgi-bin/carddisp.pl?gene=DCTN6	ENSMUSG00000031516	http://mar2016.archive.ensembl.org/Mus_musculus/Gene/Summary?db=core;g=ENSMUSG00000031516
FV1	UQCRFS1	0.251776	0.251776	0.214147	0.594455	0.339122	0.134	0.081	1762	1524	http://www.genecards.org/cgi-bin/carddisp.pl?gene=UQCRFS1	ENSMUSG00000038462	http://mar2016.archive.ensembl.org/Mus_musculus/Gene/Summary?db=core;g=ENSMUSG00000038462
FV1	TULP4	0.251698	0.251698	0.873315	2.85187	2.23521	0.418	0.341	1762	1524	http://www.genecards.org/cgi-bin/carddisp.pl?gene=TULP4	ENSMUSG00000034377	http://mar2016.archive.ensembl.org/Mus_musculus/Gene/Summary?db=core;g=ENSMUSG00000034377
FV1	TRPM7	0.251648	0.251648	1	2.96305	2.32871	0.418	0.364	1762	1524	http://www.genecards.org/cgi-bin/carddisp.pl?gene=TRPM7	ENSMUSG00000027365	http://mar2016.archive.ensembl.org/Mus_musculus/Gene/Summary?db=core;g=ENSMUSG00000027365
FV1	MAF1	0.251575	0.251575	1	0.649636	0.385659	0.135	0.091	1762	1524	http://www.genecards.org/cgi-bin/carddisp.pl?gene=MAF1	ENSMUSG00000022553	http://mar2016.archive.ensembl.org/Mus_musculus/Gene/Summary?db=core;g=ENSMUSG00000022553
FV1	EEF1D	0.251572	0.251572	1	0.999605	0.679629	0.196	0.138	1762	1524	http://www.genecards.org/cgi-bin/carddisp.pl?gene=EEF1D	ENSMUSG00000055762	http://mar2016.archive.ensembl.org/Mus_musculus/Gene/Summary?db=core;g=ENSMUSG00000055762
FV1	GLTSCR2	0.251457	0.251457	1	0.671772	0.404368	0.144	0.095	1762	1524	http://www.genecards.org/cgi-bin/carddisp.pl?gene=GLTSCR2	ENSMUSG00000041560	http://mar2016.archive.ensembl.org/Mus_musculus/Gene/Summary?db=core;g=ENSMUSG00000041560
FV1	ITPRIPL2	0.251421	0.251421	1	1.8488	1.39318	0.314	0.245	1762	1524	http://www.genecards.org/cgi-bin/carddisp.pl?gene=ITPRIPL2	ENSMUSG00000095115	http://mar2016.archive.ensembl.org/Mus_musculus/Gene/Summary?db=core;g=ENSMUSG00000095115
FV1	KMT2E	0.251261	0.251261	1	4.29346	3.44736	0.532	0.471	1762	1524	http://www.genecards.org/cgi-bin/carddisp.pl?gene=KMT2E	ENSMUSG00000029004	http://mar2016.archive.ensembl.org/Mus_musculus/Gene/Summary?db=core;g=ENSMUSG00000029004
FV1	PMM1	0.250988	0.250988	0.0385334	0.442366	0.21205	0.1	0.052	1762	1524	http://www.genecards.org/cgi-bin/carddisp.pl?gene=PMM1	ENSMUSG00000022474	http://mar2016.archive.ensembl.org/Mus_musculus/Gene/Summary?db=core;g=ENSMUSG00000022474
FV1	SMIM15	0.250698	0.250698	0.111267	0.712276	0.439151	0.149	0.093	1762	1524	http://www.genecards.org/cgi-bin/carddisp.pl?gene=SMIM15	ENSMUSG00000071180	http://mar2016.archive.ensembl.org/Mus_musculus/Gene/Summary?db=core;g=ENSMUSG00000071180
FV1	GGNBP2	0.250681	0.250681	0.387201	1.9502	1.47964	0.316	0.241	1762	1524	http://www.genecards.org/cgi-bin/carddisp.pl?gene=GGNBP2	ENSMUSG00000020530	http://mar2016.archive.ensembl.org/Mus_musculus/Gene/Summary?db=core;g=ENSMUSG00000020530
FV1	RMND5A	0.250488	0.250488	1	1.03298	0.70895	0.192	0.152	1762	1524	http://www.genecards.org/cgi-bin/carddisp.pl?gene=RMND5A	ENSMUSG00000002222	http://mar2016.archive.ensembl.org/Mus_musculus/Gene/Summary?db=core;g=ENSMUSG00000002222
FV1	MPC2	0.250434	0.250434	0.357254	0.869625	0.571688	0.172	0.114	1762	1524	http://www.genecards.org/cgi-bin/carddisp.pl?gene=MPC2	ENSMUSG00000026568	http://mar2016.archive.ensembl.org/Mus_musculus/Gene/Summary?db=core;g=ENSMUSG00000026568
FV1	CNPPD1	0.250427	0.250427	0.00793508	0.564692	0.315355	0.121	0.066	1762	1524	http://www.genecards.org/cgi-bin/carddisp.pl?gene=CNPPD1	ENSMUSG00000033159	http://mar2016.archive.ensembl.org/Mus_musculus/Gene/Summary?db=core;g=ENSMUSG00000033159
FV1	NDNL2	0.2504	0.2504	0.0220596	0.562532	0.313563	0.126	0.071	1762	1524	http://www.genecards.org/cgi-bin/carddisp.pl?gene=NDNL2	ENSMUSG00000070520	http://mar2016.archive.ensembl.org/Mus_musculus/Gene/Summary?db=core;g=ENSMUSG00000070520
FV1	EXT1	-0.250965	0.250965	1	1.74891	2.27121	0.297	0.343	1762	1524	http://www.genecards.org/cgi-bin/carddisp.pl?gene=EXT1	ENSMUSG00000061731	http://mar2016.archive.ensembl.org/Mus_musculus/Gene/Summary?db=core;g=ENSMUSG00000061731
FV1	RBM4B	-0.251373	0.251373	1	0.551616	0.84695	0.112	0.146	1762	1524	http://www.genecards.org/cgi-bin/carddisp.pl?gene=RBM4B	ENSMUSG00000033760	http://mar2016.archive.ensembl.org/Mus_musculus/Gene/Summary?db=core;g=ENSMUSG00000033760
FV1	CDK12	-0.251739	0.251739	1	1.57095	2.06108	0.263	0.312	1762	1524	http://www.genecards.org/cgi-bin/carddisp.pl?gene=CDK12	ENSMUSG00000003119	http://mar2016.archive.ensembl.org/Mus_musculus/Gene/Summary?db=core;g=ENSMUSG00000003119
FV1	NRD1	-0.252638	0.252638	1	1.46492	1.93666	0.251	0.303	1762	1524	http://www.genecards.org/cgi-bin/carddisp.pl?gene=NRD1	ENSMUSG00000053510	http://mar2016.archive.ensembl.org/Mus_musculus/Gene/Summary?db=core;g=ENSMUSG00000053510
FV1	TCF25	-0.252687	0.252687	0.637485	3.3273	4.15564	0.476	0.54	1762	1524	http://www.genecards.org/cgi-bin/carddisp.pl?gene=TCF25	ENSMUSG00000001472	http://mar2016.archive.ensembl.org/Mus_musculus/Gene/Summary?db=core;g=ENSMUSG00000001472
FV1	BRD9	-0.253481	0.253481	1	0.47674	0.760391	0.093	0.136	1762	1524	http://www.genecards.org/cgi-bin/carddisp.pl?gene=BRD9	ENSMUSG00000057649	http://mar2016.archive.ensembl.org/Mus_musculus/Gene/Summary?db=core;g=ENSMUSG00000057649
FV1	IL11RA1	-0.255748	0.255748	0.978911	1.62402	2.13296	0.29	0.348	1762	1524	http://www.genecards.org/cgi-bin/carddisp.pl?gene=IL11RA1	ENSMUSG00000073889	http://mar2016.archive.ensembl.org/Mus_musculus/Gene/Summary?db=core;g=ENSMUSG00000073889
FV1	NEXN	-0.255941	0.255941	0.0114339	5.46071	6.71482	0.572	0.657	1762	1524	http://www.genecards.org/cgi-bin/carddisp.pl?gene=NEXN	ENSMUSG00000039103	http://mar2016.archive.ensembl.org/Mus_musculus/Gene/Summary?db=core;g=ENSMUSG00000039103
FV1	XRN1	-0.256001	0.256001	1	1.43366	1.90619	0.243	0.298	1762	1524	http://www.genecards.org/cgi-bin/carddisp.pl?gene=XRN1	ENSMUSG00000032410	http://mar2016.archive.ensembl.org/Mus_musculus/Gene/Summary?db=core;g=ENSMUSG00000032410
FV1	MYO9B	-0.256378	0.256378	1	1.33	1.78313	0.233	0.285	1762	1524	http://www.genecards.org/cgi-bin/carddisp.pl?gene=MYO9B	ENSMUSG00000004677	http://mar2016.archive.ensembl.org/Mus_musculus/Gene/Summary?db=core;g=ENSMUSG00000004677
FV1	NR4A2	-0.257502	0.257502	1	1.22837	1.66381	0.161	0.184	1762	1524	http://www.genecards.org/cgi-bin/carddisp.pl?gene=NR4A2	ENSMUSG00000026826	http://mar2016.archive.ensembl.org/Mus_musculus/Gene/Summary?db=core;g=ENSMUSG00000026826
FV1	EHD4	-0.25779	0.25779	1	0.637165	0.957469	0.145	0.188	1762	1524	http://www.genecards.org/cgi-bin/carddisp.pl?gene=EHD4	ENSMUSG00000027293	http://mar2016.archive.ensembl.org/Mus_musculus/Gene/Summary?db=core;g=ENSMUSG00000027293
FV1	PRPF4B	-0.258066	0.258066	0.349482	3.29515	4.13646	0.431	0.503	1762	1524	http://www.genecards.org/cgi-bin/carddisp.pl?gene=PRPF4B	ENSMUSG00000021413	http://mar2016.archive.ensembl.org/Mus_musculus/Gene/Summary?db=core;g=ENSMUSG00000021413
FV1	GOLGA4	-0.258149	0.258149	1	1.43273	1.90941	0.258	0.311	1762	1524	http://www.genecards.org/cgi-bin/carddisp.pl?gene=GOLGA4	ENSMUSG00000038708	http://mar2016.archive.ensembl.org/Mus_musculus/Gene/Summary?db=core;g=ENSMUSG00000038708
FV1	ATP2A2	-0.259692	0.259692	1.81645e-05	7.61282	9.31147	0.679	0.734	1762	1524	http://www.genecards.org/cgi-bin/carddisp.pl?gene=ATP2A2	ENSMUSG00000029467	http://mar2016.archive.ensembl.org/Mus_musculus/Gene/Summary?db=core;g=ENSMUSG00000029467
FV1	SCAPER	-0.259814	0.259814	0.541775	0.509131	0.806919	0.092	0.143	1762	1524	http://www.genecards.org/cgi-bin/carddisp.pl?gene=SCAPER	ENSMUSG00000034007	http://mar2016.archive.ensembl.org/Mus_musculus/Gene/Summary?db=core;g=ENSMUSG00000034007
FV1	TET1	-0.260577	0.260577	0.284585	0.369398	0.640482	0.067	0.114	1762	1524	http://www.genecards.org/cgi-bin/carddisp.pl?gene=TET1	ENSMUSG00000047146	http://mar2016.archive.ensembl.org/Mus_musculus/Gene/Summary?db=core;g=ENSMUSG00000047146
FV1	COL6A2	-0.260664	0.260664	0.277233	2.46317	3.14898	0.37	0.442	1762	1524	http://www.genecards.org/cgi-bin/carddisp.pl?gene=COL6A2	ENSMUSG00000020241	http://mar2016.archive.ensembl.org/Mus_musculus/Gene/Summary?db=core;g=ENSMUSG00000020241
FV1	ANLN	-0.260693	0.260693	1	0.424966	0.707186	0.096	0.138	1762	1524	http://www.genecards.org/cgi-bin/carddisp.pl?gene=ANLN	ENSMUSG00000036777	http://mar2016.archive.ensembl.org/Mus_musculus/Gene/Summary?db=core;g=ENSMUSG00000036777
FV1	NHSL2	-0.261082	0.261082	0.011704	0.382409	0.656648	0.073	0.129	1762	1524	http://www.genecards.org/cgi-bin/carddisp.pl?gene=NHSL2	ENSMUSG00000079481	http://mar2016.archive.ensembl.org/Mus_musculus/Gene/Summary?db=core;g=ENSMUSG00000079481
FV1	TNRC18	-0.261628	0.261628	0.220774	1.11298	1.5331	0.2	0.268	1762	1524	http://www.genecards.org/cgi-bin/carddisp.pl?gene=TNRC18	ENSMUSG00000039477	http://mar2016.archive.ensembl.org/Mus_musculus/Gene/Summary?db=core;g=ENSMUSG00000039477
FV1	COL4A5	-0.262249	0.262249	0.0234298	3.26985	4.12103	0.43	0.513	1762	1524	http://www.genecards.org/cgi-bin/carddisp.pl?gene=COL4A5	ENSMUSG00000031274	http://mar2016.archive.ensembl.org/Mus_musculus/Gene/Summary?db=core;g=ENSMUSG00000031274
FV1	ETNK1	-0.262596	0.262596	1	0.795298	1.1537	0.146	0.198	1762	1524	http://www.genecards.org/cgi-bin/carddisp.pl?gene=ETNK1	ENSMUSG00000030275	http://mar2016.archive.ensembl.org/Mus_musculus/Gene/Summary?db=core;g=ENSMUSG00000030275
FV1	GOLGB1	-0.265632	0.265632	0.0660456	4.07632	5.10256	0.509	0.587	1762	1524	http://www.genecards.org/cgi-bin/carddisp.pl?gene=GOLGB1	ENSMUSG00000034243	http://mar2016.archive.ensembl.org/Mus_musculus/Gene/Summary?db=core;g=ENSMUSG00000034243
FV1	HSPB1	-0.266869	0.266869	1	5.15275	6.40295	0.528	0.558	1762	1524	http://www.genecards.org/cgi-bin/carddisp.pl?gene=HSPB1	ENSMUSG00000004951	http://mar2016.archive.ensembl.org/Mus_musculus/Gene/Summary?db=core;g=ENSMUSG00000004951
FV1	SPEG	-0.266979	0.266979	0.715071	1.8166	2.38917	0.297	0.367	1762	1524	http://www.genecards.org/cgi-bin/carddisp.pl?gene=SPEG	ENSMUSG00000026207	http://mar2016.archive.ensembl.org/Mus_musculus/Gene/Summary?db=core;g=ENSMUSG00000026207
FV1	RSRP1	-0.268286	0.268286	0.00515771	3.74339	4.71283	0.509	0.581	1762	1524	http://www.genecards.org/cgi-bin/carddisp.pl?gene=RSRP1	ENSMUSG00000037266	http://mar2016.archive.ensembl.org/Mus_musculus/Gene/Summary?db=core;g=ENSMUSG00000037266
FV1	DUSP11	-0.26889	0.26889	0.74743	1.4144	1.90906	0.249	0.309	1762	1524	http://www.genecards.org/cgi-bin/carddisp.pl?gene=DUSP11	ENSMUSG00000030002	http://mar2016.archive.ensembl.org/Mus_musculus/Gene/Summary?db=core;g=ENSMUSG00000030002
FV1	SORBS2	-0.268906	0.268906	1	1.8774	2.46696	0.239	0.299	1762	1524	http://www.genecards.org/cgi-bin/carddisp.pl?gene=SORBS2	ENSMUSG00000031626	http://mar2016.archive.ensembl.org/Mus_musculus/Gene/Summary?db=core;g=ENSMUSG00000031626
FV1	CDC42BPA	-0.269316	0.269316	0.0631057	2.69356	3.45161	0.393	0.471	1762	1524	http://www.genecards.org/cgi-bin/carddisp.pl?gene=CDC42BPA	ENSMUSG00000026490	http://mar2016.archive.ensembl.org/Mus_musculus/Gene/Summary?db=core;g=ENSMUSG00000026490
FV1	GM20342	-0.269452	0.269452	1	0.4635	0.764029	0.082	0.117	1762	1524	http://www.genecards.org/cgi-bin/carddisp.pl?gene=GM20342	ENSMUSG00000101599	http://mar2016.archive.ensembl.org/Mus_musculus/Gene/Summary?db=core;g=ENSMUSG00000101599
FV1	PKDCC	-0.269686	0.269686	0.81974	1.35074	1.83392	0.228	0.293	1762	1524	http://www.genecards.org/cgi-bin/carddisp.pl?gene=PKDCC	ENSMUSG00000024247	http://mar2016.archive.ensembl.org/Mus_musculus/Gene/Summary?db=core;g=ENSMUSG00000024247
FV1	CRIM1	-0.27304	0.27304	1	1.83878	2.43024	0.304	0.352	1762	1524	http://www.genecards.org/cgi-bin/carddisp.pl?gene=CRIM1	ENSMUSG00000024074	http://mar2016.archive.ensembl.org/Mus_musculus/Gene/Summary?db=core;g=ENSMUSG00000024074
FV1	TNIK	-0.274571	0.274571	1	0.640671	0.984612	0.122	0.173	1762	1524	http://www.genecards.org/cgi-bin/carddisp.pl?gene=TNIK	ENSMUSG00000027692	http://mar2016.archive.ensembl.org/Mus_musculus/Gene/Summary?db=core;g=ENSMUSG00000027692
FV1	THRA	-0.274993	0.274993	0.0335105	2.56206	3.31005	0.393	0.461	1762	1524	http://www.genecards.org/cgi-bin/carddisp.pl?gene=THRA	ENSMUSG00000058756	http://mar2016.archive.ensembl.org/Mus_musculus/Gene/Summary?db=core;g=ENSMUSG00000058756
FV1	PLPP3	-0.275425	0.275425	0.452065	1.13215	1.58065	0.21	0.278	1762	1524	http://www.genecards.org/cgi-bin/carddisp.pl?gene=PLPP3	ENSMUSG00000028517	http://mar2016.archive.ensembl.org/Mus_musculus/Gene/Summary?db=core;g=ENSMUSG00000028517
FV1	HNRNPDL	-0.275919	0.275919	0.0384351	3.56099	4.52229	0.49	0.56	1762	1524	http://www.genecards.org/cgi-bin/carddisp.pl?gene=HNRNPDL	ENSMUSG00000029328	http://mar2016.archive.ensembl.org/Mus_musculus/Gene/Summary?db=core;g=ENSMUSG00000029328
FV1	ENTPD1	-0.276083	0.276083	0.0480831	1.96827	2.59429	0.312	0.391	1762	1524	http://www.genecards.org/cgi-bin/carddisp.pl?gene=ENTPD1	ENSMUSG00000048120	http://mar2016.archive.ensembl.org/Mus_musculus/Gene/Summary?db=core;g=ENSMUSG00000048120
FV1	SOX6	-0.2772	0.2772	1	0.344374	0.629168	0.066	0.109	1762	1524	http://www.genecards.org/cgi-bin/carddisp.pl?gene=SOX6	ENSMUSG00000051910	http://mar2016.archive.ensembl.org/Mus_musculus/Gene/Summary?db=core;g=ENSMUSG00000051910
FV1	CLOCK	-0.278015	0.278015	0.202079	1.58526	2.13469	0.265	0.337	1762	1524	http://www.genecards.org/cgi-bin/carddisp.pl?gene=CLOCK	ENSMUSG00000029238	http://mar2016.archive.ensembl.org/Mus_musculus/Gene/Summary?db=core;g=ENSMUSG00000029238
FV1	GK	-0.279368	0.279368	1	0.529561	0.856373	0.103	0.146	1762	1524	http://www.genecards.org/cgi-bin/carddisp.pl?gene=GK	ENSMUSG00000025059	http://mar2016.archive.ensembl.org/Mus_musculus/Gene/Summary?db=core;g=ENSMUSG00000025059
FV1	ADGRL2	-0.279424	0.279424	0.0149006	2.73361	3.53153	0.4	0.486	1762	1524	http://www.genecards.org/cgi-bin/carddisp.pl?gene=ADGRL2	ENSMUSG00000028184	http://mar2016.archive.ensembl.org/Mus_musculus/Gene/Summary?db=core;g=ENSMUSG00000028184
FV1	ASB2	-0.280185	0.280185	0.00528953	0.502762	0.82488	0.099	0.164	1762	1524	http://www.genecards.org/cgi-bin/carddisp.pl?gene=ASB2	ENSMUSG00000021200	http://mar2016.archive.ensembl.org/Mus_musculus/Gene/Summary?db=core;g=ENSMUSG00000021200
FV1	FAM208A	-0.280254	0.280254	1	1.4073	1.92344	0.249	0.306	1762	1524	http://www.genecards.org/cgi-bin/carddisp.pl?gene=FAM208A	ENSMUSG00000040651	http://mar2016.archive.ensembl.org/Mus_musculus/Gene/Summary?db=core;g=ENSMUSG00000040651
FV1	PDE3A	-0.280413	0.280413	0.00176875	4.74667	5.97958	0.547	0.608	1762	1524	http://www.genecards.org/cgi-bin/carddisp.pl?gene=PDE3A	ENSMUSG00000041741	http://mar2016.archive.ensembl.org/Mus_musculus/Gene/Summary?db=core;g=ENSMUSG00000041741
FV1	SLC4A3	-0.280969	0.280969	0.499494	1.34047	1.8437	0.227	0.293	1762	1524	http://www.genecards.org/cgi-bin/carddisp.pl?gene=SLC4A3	ENSMUSG00000006576	http://mar2016.archive.ensembl.org/Mus_musculus/Gene/Summary?db=core;g=ENSMUSG00000006576
FV1	FLNC	-0.281534	0.281534	1	0.676522	1.03779	0.136	0.18	1762	1524	http://www.genecards.org/cgi-bin/carddisp.pl?gene=FLNC	ENSMUSG00000068699	http://mar2016.archive.ensembl.org/Mus_musculus/Gene/Summary?db=core;g=ENSMUSG00000068699
FV1	CDK6	-0.28235	0.28235	0.22363	0.627463	0.979278	0.113	0.167	1762	1524	http://www.genecards.org/cgi-bin/carddisp.pl?gene=CDK6	ENSMUSG00000040274	http://mar2016.archive.ensembl.org/Mus_musculus/Gene/Summary?db=core;g=ENSMUSG00000040274
FV1	FBXO32	-0.284446	0.284446	1	1.85242	2.47408	0.289	0.341	1762	1524	http://www.genecards.org/cgi-bin/carddisp.pl?gene=FBXO32	ENSMUSG00000022358	http://mar2016.archive.ensembl.org/Mus_musculus/Gene/Summary?db=core;g=ENSMUSG00000022358
FV1	PDLIM5	-0.284781	0.284781	0.00736214	5.18003	6.52866	0.572	0.652	1762	1524	http://www.genecards.org/cgi-bin/carddisp.pl?gene=PDLIM5	ENSMUSG00000028273	http://mar2016.archive.ensembl.org/Mus_musculus/Gene/Summary?db=core;g=ENSMUSG00000028273
FV1	TMEM47	-0.2856	0.2856	0.15497	1.21847	1.70413	0.227	0.297	1762	1524	http://www.genecards.org/cgi-bin/carddisp.pl?gene=TMEM47	ENSMUSG00000025666	http://mar2016.archive.ensembl.org/Mus_musculus/Gene/Summary?db=core;g=ENSMUSG00000025666
FV1	NPR1	-0.286029	0.286029	0.107414	1.66313	2.2471	0.268	0.34	1762	1524	http://www.genecards.org/cgi-bin/carddisp.pl?gene=NPR1	ENSMUSG00000027931	http://mar2016.archive.ensembl.org/Mus_musculus/Gene/Summary?db=core;g=ENSMUSG00000027931
FV1	HELZ	-0.286519	0.286519	0.408839	0.909685	1.32923	0.163	0.226	1762	1524	http://www.genecards.org/cgi-bin/carddisp.pl?gene=HELZ	ENSMUSG00000020721	http://mar2016.archive.ensembl.org/Mus_musculus/Gene/Summary?db=core;g=ENSMUSG00000020721
FV1	MPDZ	-0.287607	0.287607	0.0770525	1.18151	1.66278	0.215	0.288	1762	1524	http://www.genecards.org/cgi-bin/carddisp.pl?gene=MPDZ	ENSMUSG00000028402	http://mar2016.archive.ensembl.org/Mus_musculus/Gene/Summary?db=core;g=ENSMUSG00000028402
FV1	ECM1	-0.29018	0.29018	0.00469879	2.8003	3.64699	0.388	0.461	1762	1524	http://www.genecards.org/cgi-bin/carddisp.pl?gene=ECM1	ENSMUSG00000028108	http://mar2016.archive.ensembl.org/Mus_musculus/Gene/Summary?db=core;g=ENSMUSG00000028108
FV1	HDAC9	-0.290967	0.290967	0.0216549	0.37074	0.677045	0.074	0.13	1762	1524	http://www.genecards.org/cgi-bin/carddisp.pl?gene=HDAC9	ENSMUSG00000004698	http://mar2016.archive.ensembl.org/Mus_musculus/Gene/Summary?db=core;g=ENSMUSG00000004698
FV1	RASAL2	-0.291247	0.291247	0.346257	0.85636	1.27162	0.164	0.22	1762	1524	http://www.genecards.org/cgi-bin/carddisp.pl?gene=RASAL2	ENSMUSG00000070565	http://mar2016.archive.ensembl.org/Mus_musculus/Gene/Summary?db=core;g=ENSMUSG00000070565
FV1	FILIP1	-0.291328	0.291328	0.00544902	2.14088	2.84371	0.323	0.415	1762	1524	http://www.genecards.org/cgi-bin/carddisp.pl?gene=FILIP1	ENSMUSG00000034898	http://mar2016.archive.ensembl.org/Mus_musculus/Gene/Summary?db=core;g=ENSMUSG00000034898
FV1	CCDC82	-0.291442	0.291442	0.0109276	0.806463	1.21086	0.135	0.205	1762	1524	http://www.genecards.org/cgi-bin/carddisp.pl?gene=CCDC82	ENSMUSG00000079084	http://mar2016.archive.ensembl.org/Mus_musculus/Gene/Summary?db=core;g=ENSMUSG00000079084
FV1	PBX1	-0.294134	0.294134	0.0225453	4.3447	5.5534	0.52	0.584	1762	1524	http://www.genecards.org/cgi-bin/carddisp.pl?gene=PBX1	ENSMUSG00000052534	http://mar2016.archive.ensembl.org/Mus_musculus/Gene/Summary?db=core;g=ENSMUSG00000052534
FV1	IFT81	-0.29426	0.29426	0.181664	0.505008	0.845525	0.102	0.148	1762	1524	http://www.genecards.org/cgi-bin/carddisp.pl?gene=IFT81	ENSMUSG00000029469	http://mar2016.archive.ensembl.org/Mus_musculus/Gene/Summary?db=core;g=ENSMUSG00000029469
FV1	LBH	-0.294828	0.294828	0.032918	1.88046	2.53357	0.299	0.37	1762	1524	http://www.genecards.org/cgi-bin/carddisp.pl?gene=LBH	ENSMUSG00000024063	http://mar2016.archive.ensembl.org/Mus_musculus/Gene/Summary?db=core;g=ENSMUSG00000024063
FV1	SRCAP	-0.295363	0.295363	1	0.579051	0.937801	0.107	0.156	1762	1524	http://www.genecards.org/cgi-bin/carddisp.pl?gene=SRCAP	ENSMUSG00000053877	http://mar2016.archive.ensembl.org/Mus_musculus/Gene/Summary?db=core;g=ENSMUSG00000053877
FV1	ENSA	-0.295421	0.295421	0.633368	0.717723	1.10806	0.157	0.195	1762	1524	http://www.genecards.org/cgi-bin/carddisp.pl?gene=ENSA	ENSMUSG00000038619	http://mar2016.archive.ensembl.org/Mus_musculus/Gene/Summary?db=core;g=ENSMUSG00000038619
FV1	UBN2	-0.296165	0.296165	1	2.56572	3.37826	0.376	0.427	1762	1524	http://www.genecards.org/cgi-bin/carddisp.pl?gene=UBN2	ENSMUSG00000038538	http://mar2016.archive.ensembl.org/Mus_musculus/Gene/Summary?db=core;g=ENSMUSG00000038538
FV1	NOX4	-0.296919	0.296919	4.257e-05	2.70923	3.55685	0.36	0.469	1762	1524	http://www.genecards.org/cgi-bin/carddisp.pl?gene=NOX4	ENSMUSG00000030562	http://mar2016.archive.ensembl.org/Mus_musculus/Gene/Summary?db=core;g=ENSMUSG00000030562
FV1	MYCBP2	-0.297672	0.297672	0.00228647	2.84626	3.72766	0.407	0.499	1762	1524	http://www.genecards.org/cgi-bin/carddisp.pl?gene=MYCBP2	ENSMUSG00000033004	http://mar2016.archive.ensembl.org/Mus_musculus/Gene/Summary?db=core;g=ENSMUSG00000033004
FV1	DIAPH2	-0.298049	0.298049	0.0203538	1.19908	1.70372	0.213	0.291	1762	1524	http://www.genecards.org/cgi-bin/carddisp.pl?gene=DIAPH2	ENSMUSG00000034480	http://mar2016.archive.ensembl.org/Mus_musculus/Gene/Summary?db=core;g=ENSMUSG00000034480
FV1	CAMK2D	-0.29897	0.29897	0.000103612	5.28244	6.72907	0.59	0.658	1762	1524	http://www.genecards.org/cgi-bin/carddisp.pl?gene=CAMK2D	ENSMUSG00000053819	http://mar2016.archive.ensembl.org/Mus_musculus/Gene/Summary?db=core;g=ENSMUSG00000053819
FV1	APLP2	-0.299002	0.299002	1.40266e-05	5.07917	6.47916	0.558	0.622	1762	1524	http://www.genecards.org/cgi-bin/carddisp.pl?gene=APLP2	ENSMUSG00000031996	http://mar2016.archive.ensembl.org/Mus_musculus/Gene/Summary?db=core;g=ENSMUSG00000031996
FV1	LHFP	-0.300163	0.300163	6.17212e-06	3.69925	4.78612	0.481	0.563	1762	1524	http://www.genecards.org/cgi-bin/carddisp.pl?gene=LHFP	ENSMUSG00000048332	http://mar2016.archive.ensembl.org/Mus_musculus/Gene/Summary?db=core;g=ENSMUSG00000048332
FV1	MERTK	-0.300682	0.300682	0.193118	1.09726	1.58325	0.207	0.26	1762	1524	http://www.genecards.org/cgi-bin/carddisp.pl?gene=MERTK	ENSMUSG00000014361	http://mar2016.archive.ensembl.org/Mus_musculus/Gene/Summary?db=core;g=ENSMUSG00000014361
FV1	MAPK8IP3	-0.300706	0.300706	0.00463845	0.988614	1.44947	0.174	0.253	1762	1524	http://www.genecards.org/cgi-bin/carddisp.pl?gene=MAPK8IP3	ENSMUSG00000024163	http://mar2016.archive.ensembl.org/Mus_musculus/Gene/Summary?db=core;g=ENSMUSG00000024163
FV1	PLEKHA5	-0.301178	0.301178	1	0.769902	1.18079	0.145	0.185	1762	1524	http://www.genecards.org/cgi-bin/carddisp.pl?gene=PLEKHA5	ENSMUSG00000030231	http://mar2016.archive.ensembl.org/Mus_musculus/Gene/Summary?db=core;g=ENSMUSG00000030231
FV1	PNISR	-0.301533	0.301533	0.000491363	6.03406	7.66915	0.642	0.706	1762	1524	http://www.genecards.org/cgi-bin/carddisp.pl?gene=PNISR	ENSMUSG00000028248	http://mar2016.archive.ensembl.org/Mus_musculus/Gene/Summary?db=core;g=ENSMUSG00000028248
FV1	FRYL	-0.302954	0.302954	0.0435905	2.51108	3.33151	0.371	0.448	1762	1524	http://www.genecards.org/cgi-bin/carddisp.pl?gene=FRYL	ENSMUSG00000070733	http://mar2016.archive.ensembl.org/Mus_musculus/Gene/Summary?db=core;g=ENSMUSG00000070733
FV1	ANAPC5	-0.302999	0.302999	0.0233471	1.71144	2.34512	0.295	0.373	1762	1524	http://www.genecards.org/cgi-bin/carddisp.pl?gene=ANAPC5	ENSMUSG00000029472	http://mar2016.archive.ensembl.org/Mus_musculus/Gene/Summary?db=core;g=ENSMUSG00000029472
FV1	FLNB	-0.305927	0.305927	0.165392	0.533627	0.895888	0.121	0.171	1762	1524	http://www.genecards.org/cgi-bin/carddisp.pl?gene=FLNB	ENSMUSG00000025278	http://mar2016.archive.ensembl.org/Mus_musculus/Gene/Summary?db=core;g=ENSMUSG00000025278
FV1	ZFP36L1	-0.306	0.306	0.00387852	4.69911	6.04567	0.511	0.578	1762	1524	http://www.genecards.org/cgi-bin/carddisp.pl?gene=ZFP36L1	ENSMUSG00000021127	http://mar2016.archive.ensembl.org/Mus_musculus/Gene/Summary?db=core;g=ENSMUSG00000021127
FV1	LUC7L2	-0.307288	0.307288	6.83977e-09	9.13639	11.5426	0.737	0.814	1762	1524	http://www.genecards.org/cgi-bin/carddisp.pl?gene=LUC7L2	ENSMUSG00000029823	http://mar2016.archive.ensembl.org/Mus_musculus/Gene/Summary?db=core;g=ENSMUSG00000029823
FV1	RALGAPA2	-0.308282	0.308282	0.54339	0.975877	1.44659	0.168	0.227	1762	1524	http://www.genecards.org/cgi-bin/carddisp.pl?gene=RALGAPA2	ENSMUSG00000037110	http://mar2016.archive.ensembl.org/Mus_musculus/Gene/Summary?db=core;g=ENSMUSG00000037110
FV1	SVIL	-0.308436	0.308436	0.00566071	3.24509	4.25697	0.45	0.517	1762	1524	http://www.genecards.org/cgi-bin/carddisp.pl?gene=SVIL	ENSMUSG00000024236	http://mar2016.archive.ensembl.org/Mus_musculus/Gene/Summary?db=core;g=ENSMUSG00000024236
FV1	KCNAB1	-0.309081	0.309081	0.0137486	1.29565	1.84413	0.228	0.303	1762	1524	http://www.genecards.org/cgi-bin/carddisp.pl?gene=KCNAB1	ENSMUSG00000027827	http://mar2016.archive.ensembl.org/Mus_musculus/Gene/Summary?db=core;g=ENSMUSG00000027827
FV1	GM26632	-0.310017	0.310017	0.00669927	2.62698	3.49645	0.332	0.416	1762	1524	http://www.genecards.org/cgi-bin/carddisp.pl?gene=GM26632	ENSMUSG00000097442	http://mar2016.archive.ensembl.org/Mus_musculus/Gene/Summary?db=core;g=ENSMUSG00000097442
FV1	PKP4	-0.310174	0.310174	0.0176596	1.86396	2.5509	0.304	0.367	1762	1524	http://www.genecards.org/cgi-bin/carddisp.pl?gene=PKP4	ENSMUSG00000026991	http://mar2016.archive.ensembl.org/Mus_musculus/Gene/Summary?db=core;g=ENSMUSG00000026991
FV1	GM26669	-0.310566	0.310566	0.0259804	0.353046	0.67804	0.069	0.119	1762	1524	http://www.genecards.org/cgi-bin/carddisp.pl?gene=GM26669	ENSMUSG00000097417	http://mar2016.archive.ensembl.org/Mus_musculus/Gene/Summary?db=core;g=ENSMUSG00000097417
FV1	FCHSD2	-0.312683	0.312683	0.0876781	2.2348	3.01767	0.338	0.408	1762	1524	http://www.genecards.org/cgi-bin/carddisp.pl?gene=FCHSD2	ENSMUSG00000030691	http://mar2016.archive.ensembl.org/Mus_musculus/Gene/Summary?db=core;g=ENSMUSG00000030691
FV1	SLCO3A1	-0.312688	0.312688	1	0.885688	1.34206	0.162	0.215	1762	1524	http://www.genecards.org/cgi-bin/carddisp.pl?gene=SLCO3A1	ENSMUSG00000025790	http://mar2016.archive.ensembl.org/Mus_musculus/Gene/Summary?db=core;g=ENSMUSG00000025790
FV1	ROCK2	-0.312767	0.312767	1.39204e-06	5.22626	6.73356	0.587	0.647	1762	1524	http://www.genecards.org/cgi-bin/carddisp.pl?gene=ROCK2	ENSMUSG00000020580	http://mar2016.archive.ensembl.org/Mus_musculus/Gene/Summary?db=core;g=ENSMUSG00000020580
FV1	CREB5	-0.315323	0.315323	0.000202809	3.87593	5.06707	0.443	0.544	1762	1524	http://www.genecards.org/cgi-bin/carddisp.pl?gene=CREB5	ENSMUSG00000053007	http://mar2016.archive.ensembl.org/Mus_musculus/Gene/Summary?db=core;g=ENSMUSG00000053007
FV1	KIF13B	-0.315543	0.315543	0.000769626	0.343306	0.671718	0.063	0.122	1762	1524	http://www.genecards.org/cgi-bin/carddisp.pl?gene=KIF13B	ENSMUSG00000060012	http://mar2016.archive.ensembl.org/Mus_musculus/Gene/Summary?db=core;g=ENSMUSG00000060012
FV1	AUTS2	-0.316381	0.316381	7.87057e-06	5.06197	6.54838	0.596	0.678	1762	1524	http://www.genecards.org/cgi-bin/carddisp.pl?gene=AUTS2	ENSMUSG00000029673	http://mar2016.archive.ensembl.org/Mus_musculus/Gene/Summary?db=core;g=ENSMUSG00000029673
FV1	GM21092	-0.317295	0.317295	0.0734027	1.71488	2.38272	0.295	0.365	1762	1524	http://www.genecards.org/cgi-bin/carddisp.pl?gene=GM21092	ENSMUSG00000095403	http://mar2016.archive.ensembl.org/Mus_musculus/Gene/Summary?db=core;g=ENSMUSG00000095403
FV1	ADAMTS5	-0.317507	0.317507	0.183272	1.07034	1.58001	0.18	0.224	1762	1524	http://www.genecards.org/cgi-bin/carddisp.pl?gene=ADAMTS5	ENSMUSG00000022894	http://mar2016.archive.ensembl.org/Mus_musculus/Gene/Summary?db=core;g=ENSMUSG00000022894
FV1	LAMA2	-0.319104	0.319104	0.0209986	0.408741	0.757482	0.069	0.123	1762	1524	http://www.genecards.org/cgi-bin/carddisp.pl?gene=LAMA2	ENSMUSG00000019899	http://mar2016.archive.ensembl.org/Mus_musculus/Gene/Summary?db=core;g=ENSMUSG00000019899
FV1	PRKG1	-0.319379	0.319379	0.000611335	0.565372	0.953261	0.107	0.179	1762	1524	http://www.genecards.org/cgi-bin/carddisp.pl?gene=PRKG1	ENSMUSG00000052920	http://mar2016.archive.ensembl.org/Mus_musculus/Gene/Summary?db=core;g=ENSMUSG00000052920
FV1	ADCY5	-0.321335	0.321335	3.50227e-05	4.62665	6.03042	0.553	0.629	1762	1524	http://www.genecards.org/cgi-bin/carddisp.pl?gene=ADCY5	ENSMUSG00000022840	http://mar2016.archive.ensembl.org/Mus_musculus/Gene/Summary?db=core;g=ENSMUSG00000022840
FV1	GSTM1	-0.323892	0.323892	0.00122431	1.62601	2.28699	0.271	0.352	1762	1524	http://www.genecards.org/cgi-bin/carddisp.pl?gene=GSTM1	ENSMUSG00000058135	http://mar2016.archive.ensembl.org/Mus_musculus/Gene/Summary?db=core;g=ENSMUSG00000058135
FV1	CKB	-0.324316	0.324316	6.16405e-05	1.27009	1.84232	0.19	0.281	1762	1524	http://www.genecards.org/cgi-bin/carddisp.pl?gene=CKB	ENSMUSG00000001270	http://mar2016.archive.ensembl.org/Mus_musculus/Gene/Summary?db=core;g=ENSMUSG00000001270
FV1	TPPP3	-0.326103	0.326103	6.53613e-06	0.211017	0.518159	0.043	0.101	1762	1524	http://www.genecards.org/cgi-bin/carddisp.pl?gene=TPPP3	ENSMUSG00000014846	http://mar2016.archive.ensembl.org/Mus_musculus/Gene/Summary?db=core;g=ENSMUSG00000014846
FV1	GNB4	-0.326413	0.326413	0.0341551	2.23889	3.06122	0.343	0.419	1762	1524	http://www.genecards.org/cgi-bin/carddisp.pl?gene=GNB4	ENSMUSG00000027669	http://mar2016.archive.ensembl.org/Mus_musculus/Gene/Summary?db=core;g=ENSMUSG00000027669
FV1	THRB	-0.32898	0.32898	0.000672687	2.21219	3.03491	0.326	0.414	1762	1524	http://www.genecards.org/cgi-bin/carddisp.pl?gene=THRB	ENSMUSG00000021779	http://mar2016.archive.ensembl.org/Mus_musculus/Gene/Summary?db=core;g=ENSMUSG00000021779
FV1	HIP1	-0.330338	0.330338	0.00957199	2.68657	3.63515	0.396	0.463	1762	1524	http://www.genecards.org/cgi-bin/carddisp.pl?gene=HIP1	ENSMUSG00000039959	http://mar2016.archive.ensembl.org/Mus_musculus/Gene/Summary?db=core;g=ENSMUSG00000039959
FV1	ABI3BP	-0.331265	0.331265	2.10298e-05	1.15738	1.71423	0.178	0.272	1762	1524	http://www.genecards.org/cgi-bin/carddisp.pl?gene=ABI3BP	ENSMUSG00000035258	http://mar2016.archive.ensembl.org/Mus_musculus/Gene/Summary?db=core;g=ENSMUSG00000035258
FV1	ZFP950	-0.332335	0.332335	0.27194	1.20728	1.77908	0.193	0.249	1762	1524	http://www.genecards.org/cgi-bin/carddisp.pl?gene=ZFP950	ENSMUSG00000074733	http://mar2016.archive.ensembl.org/Mus_musculus/Gene/Summary?db=core;g=ENSMUSG00000074733
FV1	FBXO30	-0.33309	0.33309	0.0484914	3.06122	4.11595	0.394	0.471	1762	1524	http://www.genecards.org/cgi-bin/carddisp.pl?gene=FBXO30	ENSMUSG00000047648	http://mar2016.archive.ensembl.org/Mus_musculus/Gene/Summary?db=core;g=ENSMUSG00000047648
FV1	FYCO1	-0.333649	0.333649	0.00467371	0.802719	1.27178	0.165	0.232	1762	1524	http://www.genecards.org/cgi-bin/carddisp.pl?gene=FYCO1	ENSMUSG00000025241	http://mar2016.archive.ensembl.org/Mus_musculus/Gene/Summary?db=core;g=ENSMUSG00000025241
FV1	SULF1	-0.334389	0.334389	0.00166021	2.75726	3.73732	0.396	0.476	1762	1524	http://www.genecards.org/cgi-bin/carddisp.pl?gene=SULF1	ENSMUSG00000016918	http://mar2016.archive.ensembl.org/Mus_musculus/Gene/Summary?db=core;g=ENSMUSG00000016918
FV1	SH3PXD2A	-0.334604	0.334604	0.00322274	1.8242	2.5614	0.304	0.379	1762	1524	http://www.genecards.org/cgi-bin/carddisp.pl?gene=SH3PXD2A	ENSMUSG00000053617	http://mar2016.archive.ensembl.org/Mus_musculus/Gene/Summary?db=core;g=ENSMUSG00000053617
FV1	PAXBP1	-0.334646	0.334646	0.0038275	0.905737	1.40326	0.16	0.234	1762	1524	http://www.genecards.org/cgi-bin/carddisp.pl?gene=PAXBP1	ENSMUSG00000022974	http://mar2016.archive.ensembl.org/Mus_musculus/Gene/Summary?db=core;g=ENSMUSG00000022974
FV1	PFKP	-0.335435	0.335435	0.00214177	1.14729	1.70936	0.211	0.29	1762	1524	http://www.genecards.org/cgi-bin/carddisp.pl?gene=PFKP	ENSMUSG00000021196	http://mar2016.archive.ensembl.org/Mus_musculus/Gene/Summary?db=core;g=ENSMUSG00000021196
FV1	TNS1	-0.338745	0.338745	1.34351e-18	14.9535	19.1757	0.871	0.915	1762	1524	http://www.genecards.org/cgi-bin/carddisp.pl?gene=TNS1	ENSMUSG00000055322	http://mar2016.archive.ensembl.org/Mus_musculus/Gene/Summary?db=core;g=ENSMUSG00000055322
FV1	RAMP1	-0.339208	0.339208	0.00131872	1.25216	1.84912	0.229	0.3	1762	1524	http://www.genecards.org/cgi-bin/carddisp.pl?gene=RAMP1	ENSMUSG00000034353	http://mar2016.archive.ensembl.org/Mus_musculus/Gene/Summary?db=core;g=ENSMUSG00000034353
FV1	GM26699	-0.340552	0.340552	0.00353871	0.794142	1.27182	0.137	0.207	1762	1524	http://www.genecards.org/cgi-bin/carddisp.pl?gene=GM26699	ENSMUSG00000097206	http://mar2016.archive.ensembl.org/Mus_musculus/Gene/Summary?db=core;g=ENSMUSG00000097206
FV1	IER5	-0.340757	0.340757	0.00860764	1.49832	2.16392	0.231	0.305	1762	1524	http://www.genecards.org/cgi-bin/carddisp.pl?gene=IER5	ENSMUSG00000056708	http://mar2016.archive.ensembl.org/Mus_musculus/Gene/Summary?db=core;g=ENSMUSG00000056708
FV1	MAP3K7CL	-0.34092	0.34092	0.000610102	0.605028	1.03287	0.127	0.195	1762	1524	http://www.genecards.org/cgi-bin/carddisp.pl?gene=MAP3K7CL	ENSMUSG00000025610	http://mar2016.archive.ensembl.org/Mus_musculus/Gene/Summary?db=core;g=ENSMUSG00000025610
FV1	HNRNPL	-0.341337	0.341337	0.000550981	1.58338	2.27296	0.264	0.348	1762	1524	http://www.genecards.org/cgi-bin/carddisp.pl?gene=HNRNPL	ENSMUSG00000015165	http://mar2016.archive.ensembl.org/Mus_musculus/Gene/Summary?db=core;g=ENSMUSG00000015165
FV1	MICAL3	-0.341423	0.341423	0.0184804	1.43882	2.08999	0.243	0.315	1762	1524	http://www.genecards.org/cgi-bin/carddisp.pl?gene=MICAL3	ENSMUSG00000051586	http://mar2016.archive.ensembl.org/Mus_musculus/Gene/Summary?db=core;g=ENSMUSG00000051586
FV1	GRIP2	-0.343387	0.343387	0.002468	0.860405	1.36036	0.159	0.219	1762	1524	http://www.genecards.org/cgi-bin/carddisp.pl?gene=GRIP2	ENSMUSG00000030098	http://mar2016.archive.ensembl.org/Mus_musculus/Gene/Summary?db=core;g=ENSMUSG00000030098
FV1	PARD3B	-0.343615	0.343615	0.00015313	0.453556	0.844464	0.09	0.16	1762	1524	http://www.genecards.org/cgi-bin/carddisp.pl?gene=PARD3B	ENSMUSG00000052062	http://mar2016.archive.ensembl.org/Mus_musculus/Gene/Summary?db=core;g=ENSMUSG00000052062
FV1	CCDC107	-0.343655	0.343655	0.00626587	0.816621	1.30523	0.162	0.23	1762	1524	http://www.genecards.org/cgi-bin/carddisp.pl?gene=CCDC107	ENSMUSG00000028461	http://mar2016.archive.ensembl.org/Mus_musculus/Gene/Summary?db=core;g=ENSMUSG00000028461
FV1	FBXL22	-0.34422	0.34422	0.000130215	0.864826	1.36733	0.147	0.23	1762	1524	http://www.genecards.org/cgi-bin/carddisp.pl?gene=FBXL22	ENSMUSG00000050503	http://mar2016.archive.ensembl.org/Mus_musculus/Gene/Summary?db=core;g=ENSMUSG00000050503
FV1	GABPB2	-0.34537	0.34537	0.127924	1.13617	1.71396	0.195	0.256	1762	1524	http://www.genecards.org/cgi-bin/carddisp.pl?gene=GABPB2	ENSMUSG00000038766	http://mar2016.archive.ensembl.org/Mus_musculus/Gene/Summary?db=core;g=ENSMUSG00000038766
FV1	ANK2	-0.34621	0.34621	0.00215038	2.1029	2.94446	0.294	0.379	1762	1524	http://www.genecards.org/cgi-bin/carddisp.pl?gene=ANK2	ENSMUSG00000032826	http://mar2016.archive.ensembl.org/Mus_musculus/Gene/Summary?db=core;g=ENSMUSG00000032826
FV1	NFIB	-0.346442	0.346442	4.93244e-14	8.52224	11.1068	0.72	0.817	1762	1524	http://www.genecards.org/cgi-bin/carddisp.pl?gene=NFIB	ENSMUSG00000008575	http://mar2016.archive.ensembl.org/Mus_musculus/Gene/Summary?db=core;g=ENSMUSG00000008575
FV1	SPTBN1	-0.346886	0.346886	4.67537e-09	4.50525	6.00165	0.568	0.638	1762	1524	http://www.genecards.org/cgi-bin/carddisp.pl?gene=SPTBN1	ENSMUSG00000020315	http://mar2016.archive.ensembl.org/Mus_musculus/Gene/Summary?db=core;g=ENSMUSG00000020315
FV1	GM26917	-0.347046	0.347046	0.0635055	0.97575	1.51306	0.166	0.232	1762	1524	http://www.genecards.org/cgi-bin/carddisp.pl?gene=GM26917	ENSMUSG00000097971	http://mar2016.archive.ensembl.org/Mus_musculus/Gene/Summary?db=core;g=ENSMUSG00000097971
FV1	COL3A1	-0.347974	0.347974	7.52623e-23	17.2116	22.1793	0.801	0.904	1762	1524	http://www.genecards.org/cgi-bin/carddisp.pl?gene=COL3A1	ENSMUSG00000026043	http://mar2016.archive.ensembl.org/Mus_musculus/Gene/Summary?db=core;g=ENSMUSG00000026043
FV1	FAM19A1	-0.349278	0.349278	9.52039e-07	0.344712	0.71306	0.054	0.121	1762	1524	http://www.genecards.org/cgi-bin/carddisp.pl?gene=FAM19A1	ENSMUSG00000059187	http://mar2016.archive.ensembl.org/Mus_musculus/Gene/Summary?db=core;g=ENSMUSG00000059187
FV1	SLC38A11	-0.352865	0.352865	2.3673e-05	0.331222	0.700096	0.057	0.12	1762	1524	http://www.genecards.org/cgi-bin/carddisp.pl?gene=SLC38A11	ENSMUSG00000061171	http://mar2016.archive.ensembl.org/Mus_musculus/Gene/Summary?db=core;g=ENSMUSG00000061171
FV1	COL4A6	-0.359736	0.359736	0.000250146	1.56499	2.29137	0.254	0.348	1762	1524	http://www.genecards.org/cgi-bin/carddisp.pl?gene=COL4A6	ENSMUSG00000031273	http://mar2016.archive.ensembl.org/Mus_musculus/Gene/Summary?db=core;g=ENSMUSG00000031273
FV1	ATF3	-0.361868	0.361868	0.208073	1.25493	1.89778	0.18	0.2	1762	1524	http://www.genecards.org/cgi-bin/carddisp.pl?gene=ATF3	ENSMUSG00000026628	http://mar2016.archive.ensembl.org/Mus_musculus/Gene/Summary?db=core;g=ENSMUSG00000026628
FV1	ZAK	-0.362128	0.362128	1.76882e-06	2.65091	3.69259	0.401	0.476	1762	1524	http://www.genecards.org/cgi-bin/carddisp.pl?gene=ZAK	ENSMUSG00000004085	http://mar2016.archive.ensembl.org/Mus_musculus/Gene/Summary?db=core;g=ENSMUSG00000004085
FV1	P4HA1	-0.362212	0.362212	0.0033341	0.571396	1.01987	0.117	0.18	1762	1524	http://www.genecards.org/cgi-bin/carddisp.pl?gene=P4HA1	ENSMUSG00000019916	http://mar2016.archive.ensembl.org/Mus_musculus/Gene/Summary?db=core;g=ENSMUSG00000019916
FV1	PCSK5	-0.366655	0.366655	0.00140344	0.500049	0.934103	0.098	0.161	1762	1524	http://www.genecards.org/cgi-bin/carddisp.pl?gene=PCSK5	ENSMUSG00000024713	http://mar2016.archive.ensembl.org/Mus_musculus/Gene/Summary?db=core;g=ENSMUSG00000024713
FV1	ARHGEF12	-0.367936	0.367936	1.92514e-07	2.75134	3.84112	0.415	0.518	1762	1524	http://www.genecards.org/cgi-bin/carddisp.pl?gene=ARHGEF12	ENSMUSG00000059495	http://mar2016.archive.ensembl.org/Mus_musculus/Gene/Summary?db=core;g=ENSMUSG00000059495
FV1	RMND1	-0.371073	0.371073	1.82793e-05	0.294091	0.673667	0.055	0.116	1762	1524	http://www.genecards.org/cgi-bin/carddisp.pl?gene=RMND1	ENSMUSG00000019763	http://mar2016.archive.ensembl.org/Mus_musculus/Gene/Summary?db=core;g=ENSMUSG00000019763
FV1	SPARCL1	-0.372981	0.372981	0.0396939	2.03471	2.93003	0.23	0.297	1762	1524	http://www.genecards.org/cgi-bin/carddisp.pl?gene=SPARCL1	ENSMUSG00000029309	http://mar2016.archive.ensembl.org/Mus_musculus/Gene/Summary?db=core;g=ENSMUSG00000029309
FV1	DST	-0.373074	0.373074	3.46155e-18	10.9391	14.4625	0.805	0.867	1762	1524	http://www.genecards.org/cgi-bin/carddisp.pl?gene=DST	ENSMUSG00000026131	http://mar2016.archive.ensembl.org/Mus_musculus/Gene/Summary?db=core;g=ENSMUSG00000026131
FV1	LNPEP	-0.374473	0.374473	1.01736e-05	1.03752	1.64137	0.195	0.286	1762	1524	http://www.genecards.org/cgi-bin/carddisp.pl?gene=LNPEP	ENSMUSG00000023845	http://mar2016.archive.ensembl.org/Mus_musculus/Gene/Summary?db=core;g=ENSMUSG00000023845
FV1	ACTN1	-0.374878	0.374878	2.93356e-17	9.9439	13.1913	0.753	0.828	1762	1524	http://www.genecards.org/cgi-bin/carddisp.pl?gene=ACTN1	ENSMUSG00000015143	http://mar2016.archive.ensembl.org/Mus_musculus/Gene/Summary?db=core;g=ENSMUSG00000015143
FV1	TLN1	-0.376	0.376	8.45385e-12	4.43137	6.0485	0.541	0.634	1762	1524	http://www.genecards.org/cgi-bin/carddisp.pl?gene=TLN1	ENSMUSG00000028465	http://mar2016.archive.ensembl.org/Mus_musculus/Gene/Summary?db=core;g=ENSMUSG00000028465
FV1	ZEB2	-0.37719	0.37719	3.22522e-05	1.4078	2.12727	0.229	0.323	1762	1524	http://www.genecards.org/cgi-bin/carddisp.pl?gene=ZEB2	ENSMUSG00000026872	http://mar2016.archive.ensembl.org/Mus_musculus/Gene/Summary?db=core;g=ENSMUSG00000026872
FV1	PLEKHA1	-0.380245	0.380245	0.000285005	2.03619	2.95179	0.315	0.399	1762	1524	http://www.genecards.org/cgi-bin/carddisp.pl?gene=PLEKHA1	ENSMUSG00000040268	http://mar2016.archive.ensembl.org/Mus_musculus/Gene/Summary?db=core;g=ENSMUSG00000040268
FV1	SERPINH1	-0.381254	0.381254	2.39933e-09	3.02567	4.24333	0.442	0.524	1762	1524	http://www.genecards.org/cgi-bin/carddisp.pl?gene=SERPINH1	ENSMUSG00000070436	http://mar2016.archive.ensembl.org/Mus_musculus/Gene/Summary?db=core;g=ENSMUSG00000070436
FV1	SCUBE3	-0.38448	0.38448	3.39982e-08	2.94264	4.14667	0.405	0.514	1762	1524	http://www.genecards.org/cgi-bin/carddisp.pl?gene=SCUBE3	ENSMUSG00000038677	http://mar2016.archive.ensembl.org/Mus_musculus/Gene/Summary?db=core;g=ENSMUSG00000038677
FV1	HSPH1	-0.389948	0.389948	0.00406919	1.06149	1.70126	0.201	0.264	1762	1524	http://www.genecards.org/cgi-bin/carddisp.pl?gene=HSPH1	ENSMUSG00000029657	http://mar2016.archive.ensembl.org/Mus_musculus/Gene/Summary?db=core;g=ENSMUSG00000029657
FV1	AY036118	-0.392131	0.392131	2.92205e-10	5.55116	7.59729	0.612	0.705	1762	1524	http://www.genecards.org/cgi-bin/carddisp.pl?gene=AY036118	ENSMUSG00000105361	http://mar2016.archive.ensembl.org/Mus_musculus/Gene/Summary?db=core;g=ENSMUSG00000105361
FV1	GM10848	-0.393383	0.393383	1.86186e-06	0.237312	0.625171	0.047	0.106	1762	1524	http://www.genecards.org/cgi-bin/carddisp.pl?gene=GM10848	ENSMUSG00000104106	http://mar2016.archive.ensembl.org/Mus_musculus/Gene/Summary?db=core;g=ENSMUSG00000104106
FV1	MICAL2	-0.399366	0.399366	1.48526e-10	4.89702	6.77774	0.532	0.635	1762	1524	http://www.genecards.org/cgi-bin/carddisp.pl?gene=MICAL2	ENSMUSG00000038244	http://mar2016.archive.ensembl.org/Mus_musculus/Gene/Summary?db=core;g=ENSMUSG00000038244
FV1	PTPRD	-0.401574	0.401574	1.48724e-08	1.63909	2.48611	0.246	0.364	1762	1524	http://www.genecards.org/cgi-bin/carddisp.pl?gene=PTPRD	ENSMUSG00000028399	http://mar2016.archive.ensembl.org/Mus_musculus/Gene/Summary?db=core;g=ENSMUSG00000028399
FV1	NEAT1	-0.405783	0.405783	1.05108e-05	9.89553	13.4345	0.707	0.728	1762	1524	http://www.genecards.org/cgi-bin/carddisp.pl?gene=NEAT1	ENSMUSG00000092274	http://mar2016.archive.ensembl.org/Mus_musculus/Gene/Summary?db=core;g=ENSMUSG00000092274
FV1	HNRNPA2B1	-0.406025	0.406025	1.68958e-14	6.21998	8.56669	0.671	0.756	1762	1524	http://www.genecards.org/cgi-bin/carddisp.pl?gene=HNRNPA2B1	ENSMUSG00000004980	http://mar2016.archive.ensembl.org/Mus_musculus/Gene/Summary?db=core;g=ENSMUSG00000004980
FV1	VCL	-0.41083	0.41083	5.91368e-13	3.68166	5.22403	0.495	0.59	1762	1524	http://www.genecards.org/cgi-bin/carddisp.pl?gene=VCL	ENSMUSG00000021823	http://mar2016.archive.ensembl.org/Mus_musculus/Gene/Summary?db=core;g=ENSMUSG00000021823
FV1	CPQ	-0.414026	0.414026	9.84871e-08	1.06345	1.74934	0.194	0.299	1762	1524	http://www.genecards.org/cgi-bin/carddisp.pl?gene=CPQ	ENSMUSG00000039007	http://mar2016.archive.ensembl.org/Mus_musculus/Gene/Summary?db=core;g=ENSMUSG00000039007
FV1	ABCC5	-0.415239	0.415239	1.30801e-05	0.981617	1.64252	0.173	0.26	1762	1524	http://www.genecards.org/cgi-bin/carddisp.pl?gene=ABCC5	ENSMUSG00000022822	http://mar2016.archive.ensembl.org/Mus_musculus/Gene/Summary?db=core;g=ENSMUSG00000022822
FV1	ASAP2	-0.41596	0.41596	5.66781e-07	1.92524	2.90282	0.316	0.415	1762	1524	http://www.genecards.org/cgi-bin/carddisp.pl?gene=ASAP2	ENSMUSG00000052632	http://mar2016.archive.ensembl.org/Mus_musculus/Gene/Summary?db=core;g=ENSMUSG00000052632
FV1	AOC3	-0.416495	0.416495	1.05329e-06	1.84523	2.79747	0.307	0.399	1762	1524	http://www.genecards.org/cgi-bin/carddisp.pl?gene=AOC3	ENSMUSG00000019326	http://mar2016.archive.ensembl.org/Mus_musculus/Gene/Summary?db=core;g=ENSMUSG00000019326
FV1	ECM2	-0.41662	0.41662	6.94761e-10	1.45607	2.27836	0.232	0.354	1762	1524	http://www.genecards.org/cgi-bin/carddisp.pl?gene=ECM2	ENSMUSG00000043631	http://mar2016.archive.ensembl.org/Mus_musculus/Gene/Summary?db=core;g=ENSMUSG00000043631
FV1	ERRFI1	-0.416734	0.416734	7.54349e-05	1.80728	2.74744	0.266	0.336	1762	1524	http://www.genecards.org/cgi-bin/carddisp.pl?gene=ERRFI1	ENSMUSG00000028967	http://mar2016.archive.ensembl.org/Mus_musculus/Gene/Summary?db=core;g=ENSMUSG00000028967
FV1	SERPINF1	-0.422457	0.422457	0.000894785	0.564356	1.09656	0.098	0.161	1762	1524	http://www.genecards.org/cgi-bin/carddisp.pl?gene=SERPINF1	ENSMUSG00000000753	http://mar2016.archive.ensembl.org/Mus_musculus/Gene/Summary?db=core;g=ENSMUSG00000000753
FV1	SYNPO2	-0.422942	0.422942	1.34026e-13	5.77229	8.07933	0.597	0.697	1762	1524	http://www.genecards.org/cgi-bin/carddisp.pl?gene=SYNPO2	ENSMUSG00000050315	http://mar2016.archive.ensembl.org/Mus_musculus/Gene/Summary?db=core;g=ENSMUSG00000050315
FV1	SLC8A1	-0.423833	0.423833	1.34777e-08	0.375635	0.845397	0.073	0.154	1762	1524	http://www.genecards.org/cgi-bin/carddisp.pl?gene=SLC8A1	ENSMUSG00000054640	http://mar2016.archive.ensembl.org/Mus_musculus/Gene/Summary?db=core;g=ENSMUSG00000054640
FV1	CHD6	-0.424943	0.424943	7.72533e-10	3.42507	4.94074	0.455	0.565	1762	1524	http://www.genecards.org/cgi-bin/carddisp.pl?gene=CHD6	ENSMUSG00000057133	http://mar2016.archive.ensembl.org/Mus_musculus/Gene/Summary?db=core;g=ENSMUSG00000057133
FV1	SYNC	-0.425291	0.425291	1.16495e-06	0.500984	1.01559	0.108	0.188	1762	1524	http://www.genecards.org/cgi-bin/carddisp.pl?gene=SYNC	ENSMUSG00000001333	http://mar2016.archive.ensembl.org/Mus_musculus/Gene/Summary?db=core;g=ENSMUSG00000001333
FV1	SGCD	-0.425627	0.425627	1.63745e-11	3.26105	4.72325	0.397	0.531	1762	1524	http://www.genecards.org/cgi-bin/carddisp.pl?gene=SGCD	ENSMUSG00000020354	http://mar2016.archive.ensembl.org/Mus_musculus/Gene/Summary?db=core;g=ENSMUSG00000020354
FV1	NAV2	-0.427165	0.427165	6.61234e-09	3.67041	5.27978	0.455	0.566	1762	1524	http://www.genecards.org/cgi-bin/carddisp.pl?gene=NAV2	ENSMUSG00000052512	http://mar2016.archive.ensembl.org/Mus_musculus/Gene/Summary?db=core;g=ENSMUSG00000052512
FV1	AI838599	-0.427606	0.427606	0.00193999	0.896969	1.55142	0.145	0.216	1762	1524	http://www.genecards.org/cgi-bin/carddisp.pl?gene=AI838599	ENSMUSG00000085180	http://mar2016.archive.ensembl.org/Mus_musculus/Gene/Summary?db=core;g=ENSMUSG00000085180
FV1	LPP	-0.433661	0.433661	4.1946e-18	14.5597	20.0159	0.818	0.868	1762	1524	http://www.genecards.org/cgi-bin/carddisp.pl?gene=LPP	ENSMUSG00000033306	http://mar2016.archive.ensembl.org/Mus_musculus/Gene/Summary?db=core;g=ENSMUSG00000033306
FV1	AKAP6	-0.433945	0.433945	7.24698e-08	0.667991	1.25333	0.131	0.225	1762	1524	http://www.genecards.org/cgi-bin/carddisp.pl?gene=AKAP6	ENSMUSG00000061603	http://mar2016.archive.ensembl.org/Mus_musculus/Gene/Summary?db=core;g=ENSMUSG00000061603
FV1	THSD4	-0.435286	0.435286	1.80366e-12	3.24185	4.73574	0.443	0.554	1762	1524	http://www.genecards.org/cgi-bin/carddisp.pl?gene=THSD4	ENSMUSG00000032289	http://mar2016.archive.ensembl.org/Mus_musculus/Gene/Summary?db=core;g=ENSMUSG00000032289
FV1	CRTC3	-0.435579	0.435579	2.56941e-10	2.31637	3.48524	0.354	0.478	1762	1524	http://www.genecards.org/cgi-bin/carddisp.pl?gene=CRTC3	ENSMUSG00000030527	http://mar2016.archive.ensembl.org/Mus_musculus/Gene/Summary?db=core;g=ENSMUSG00000030527
FV1	CACNB2	-0.436115	0.436115	6.55076e-08	1.03198	1.74919	0.17	0.273	1762	1524	http://www.genecards.org/cgi-bin/carddisp.pl?gene=CACNB2	ENSMUSG00000057914	http://mar2016.archive.ensembl.org/Mus_musculus/Gene/Summary?db=core;g=ENSMUSG00000057914
FV1	FOS	-0.437963	0.437963	5.39004e-13	17.6483	24.2627	0.717	0.761	1762	1524	http://www.genecards.org/cgi-bin/carddisp.pl?gene=FOS	ENSMUSG00000021250	http://mar2016.archive.ensembl.org/Mus_musculus/Gene/Summary?db=core;g=ENSMUSG00000021250
FV1	NAPEPLD	-0.438471	0.438471	3.2818e-05	1.00867	1.72208	0.177	0.263	1762	1524	http://www.genecards.org/cgi-bin/carddisp.pl?gene=NAPEPLD	ENSMUSG00000044968	http://mar2016.archive.ensembl.org/Mus_musculus/Gene/Summary?db=core;g=ENSMUSG00000044968
FV1	AKAP9	-0.441305	0.441305	5.3504e-09	2.21794	3.36943	0.351	0.448	1762	1524	http://www.genecards.org/cgi-bin/carddisp.pl?gene=AKAP9	ENSMUSG00000040407	http://mar2016.archive.ensembl.org/Mus_musculus/Gene/Summary?db=core;g=ENSMUSG00000040407
FV1	HSP90AB1	-0.445601	0.445601	2.30334e-21	9.13492	12.8026	0.737	0.817	1762	1524	http://www.genecards.org/cgi-bin/carddisp.pl?gene=HSP90AB1	ENSMUSG00000023944	http://mar2016.archive.ensembl.org/Mus_musculus/Gene/Summary?db=core;g=ENSMUSG00000023944
FV1	JUND	-0.450474	0.450474	1.78066e-21	8.33336	11.7539	0.74	0.78	1762	1524	http://www.genecards.org/cgi-bin/carddisp.pl?gene=JUND	ENSMUSG00000071076	http://mar2016.archive.ensembl.org/Mus_musculus/Gene/Summary?db=core;g=ENSMUSG00000071076
FV1	GPRASP1	-0.455976	0.455976	5.76856e-09	0.595786	1.18896	0.114	0.207	1762	1524	http://www.genecards.org/cgi-bin/carddisp.pl?gene=GPRASP1	ENSMUSG00000043384	http://mar2016.archive.ensembl.org/Mus_musculus/Gene/Summary?db=core;g=ENSMUSG00000043384
FV1	KCNQ1OT1	-0.456584	0.456584	1.1072e-07	5.38546	7.76269	0.434	0.529	1762	1524	http://www.genecards.org/cgi-bin/carddisp.pl?gene=KCNQ1OT1	ENSMUSG00000101609	http://mar2016.archive.ensembl.org/Mus_musculus/Gene/Summary?db=core;g=ENSMUSG00000101609
FV1	CCND2	-0.461805	0.461805	2.58122e-10	2.44816	3.74903	0.358	0.471	1762	1524	http://www.genecards.org/cgi-bin/carddisp.pl?gene=CCND2	ENSMUSG00000000184	http://mar2016.archive.ensembl.org/Mus_musculus/Gene/Summary?db=core;g=ENSMUSG00000000184
FV1	LANCL3	-0.463834	0.463834	8.15652e-09	0.41246	0.948068	0.085	0.167	1762	1524	http://www.genecards.org/cgi-bin/carddisp.pl?gene=LANCL3	ENSMUSG00000047344	http://mar2016.archive.ensembl.org/Mus_musculus/Gene/Summary?db=core;g=ENSMUSG00000047344
FV1	PCDH7	-0.465715	0.465715	6.7296e-34	16.132	22.6594	0.88	0.936	1762	1524	http://www.genecards.org/cgi-bin/carddisp.pl?gene=PCDH7	ENSMUSG00000029108	http://mar2016.archive.ensembl.org/Mus_musculus/Gene/Summary?db=core;g=ENSMUSG00000029108
FV1	JUN	-0.467111	0.467111	6.00186e-14	14.26	20.0945	0.751	0.763	1762	1524	http://www.genecards.org/cgi-bin/carddisp.pl?gene=JUN	ENSMUSG00000052684	http://mar2016.archive.ensembl.org/Mus_musculus/Gene/Summary?db=core;g=ENSMUSG00000052684
FV1	SLC5A3	-0.469291	0.469291	4.33525e-07	0.455333	1.01481	0.094	0.16	1762	1524	http://www.genecards.org/cgi-bin/carddisp.pl?gene=SLC5A3	ENSMUSG00000089774	http://mar2016.archive.ensembl.org/Mus_musculus/Gene/Summary?db=core;g=ENSMUSG00000089774
FV1	PPP1R10	-0.471001	0.471001	2.21216e-07	1.38635	2.30766	0.236	0.335	1762	1524	http://www.genecards.org/cgi-bin/carddisp.pl?gene=PPP1R10	ENSMUSG00000039220	http://mar2016.archive.ensembl.org/Mus_musculus/Gene/Summary?db=core;g=ENSMUSG00000039220
FV1	MALAT1	-0.487463	0.487463	6.46271e-72	1470.46	2061.95	1	0.999	1762	1524	http://www.genecards.org/cgi-bin/carddisp.pl?gene=MALAT1	ENSMUSG00000092341	http://mar2016.archive.ensembl.org/Mus_musculus/Gene/Summary?db=core;g=ENSMUSG00000092341
FV1	GUCY1A3	-0.489569	0.489569	2.43473e-12	2.84371	4.39667	0.394	0.516	1762	1524	http://www.genecards.org/cgi-bin/carddisp.pl?gene=GUCY1A3	ENSMUSG00000033910	http://mar2016.archive.ensembl.org/Mus_musculus/Gene/Summary?db=core;g=ENSMUSG00000033910
FV1	HSP90AA1	-0.490535	0.490535	5.93608e-18	6.16195	9.0623	0.637	0.691	1762	1524	http://www.genecards.org/cgi-bin/carddisp.pl?gene=HSP90AA1	ENSMUSG00000021270	http://mar2016.archive.ensembl.org/Mus_musculus/Gene/Summary?db=core;g=ENSMUSG00000021270
FV1	PI16	-0.499118	0.499118	4.54837e-11	0.2911	0.824775	0.052	0.133	1762	1524	http://www.genecards.org/cgi-bin/carddisp.pl?gene=PI16	ENSMUSG00000024011	http://mar2016.archive.ensembl.org/Mus_musculus/Gene/Summary?db=core;g=ENSMUSG00000024011
FV1	MRVI1	-0.505916	0.505916	9.18994e-13	1.77236	2.93682	0.306	0.419	1762	1524	http://www.genecards.org/cgi-bin/carddisp.pl?gene=MRVI1	ENSMUSG00000005611	http://mar2016.archive.ensembl.org/Mus_musculus/Gene/Summary?db=core;g=ENSMUSG00000005611
FV1	KALRN	-0.507402	0.507402	9.17682e-10	1.1379	2.039	0.198	0.311	1762	1524	http://www.genecards.org/cgi-bin/carddisp.pl?gene=KALRN	ENSMUSG00000061751	http://mar2016.archive.ensembl.org/Mus_musculus/Gene/Summary?db=core;g=ENSMUSG00000061751
FV1	PDZD2	-0.510498	0.510498	4.30131e-12	1.02062	1.87846	0.179	0.303	1762	1524	http://www.genecards.org/cgi-bin/carddisp.pl?gene=PDZD2	ENSMUSG00000022197	http://mar2016.archive.ensembl.org/Mus_musculus/Gene/Summary?db=core;g=ENSMUSG00000022197
FV1	GM26802	-0.511041	0.511041	8.69169e-06	0.744809	1.48649	0.08	0.154	1762	1524	http://www.genecards.org/cgi-bin/carddisp.pl?gene=GM26802	ENSMUSG00000097266	http://mar2016.archive.ensembl.org/Mus_musculus/Gene/Summary?db=core;g=ENSMUSG00000097266
FV1	SORL1	-0.511523	0.511523	5.73228e-15	2.2151	3.58331	0.347	0.458	1762	1524	http://www.genecards.org/cgi-bin/carddisp.pl?gene=SORL1	ENSMUSG00000049313	http://mar2016.archive.ensembl.org/Mus_musculus/Gene/Summary?db=core;g=ENSMUSG00000049313
FV1	UTRN	-0.512206	0.512206	1.65684e-17	3.26971	5.08958	0.461	0.587	1762	1524	http://www.genecards.org/cgi-bin/carddisp.pl?gene=UTRN	ENSMUSG00000019820	http://mar2016.archive.ensembl.org/Mus_musculus/Gene/Summary?db=core;g=ENSMUSG00000019820
FV1	COL14A1	-0.512375	0.512375	2.38314e-09	1.08828	1.97871	0.156	0.264	1762	1524	http://www.genecards.org/cgi-bin/carddisp.pl?gene=COL14A1	ENSMUSG00000022371	http://mar2016.archive.ensembl.org/Mus_musculus/Gene/Summary?db=core;g=ENSMUSG00000022371
FV1	SACS	-0.512886	0.512886	3.82872e-11	1.80447	3.00171	0.272	0.397	1762	1524	http://www.genecards.org/cgi-bin/carddisp.pl?gene=SACS	ENSMUSG00000048279	http://mar2016.archive.ensembl.org/Mus_musculus/Gene/Summary?db=core;g=ENSMUSG00000048279
FV1	CTNNA3	-0.516905	0.516905	2.57827e-14	0.583379	1.26563	0.101	0.216	1762	1524	http://www.genecards.org/cgi-bin/carddisp.pl?gene=CTNNA3	ENSMUSG00000060843	http://mar2016.archive.ensembl.org/Mus_musculus/Gene/Summary?db=core;g=ENSMUSG00000060843
FV1	CFH	-0.520486	0.520486	7.79038e-15	2.9244	4.6293	0.321	0.47	1762	1524	http://www.genecards.org/cgi-bin/carddisp.pl?gene=CFH	ENSMUSG00000026365	http://mar2016.archive.ensembl.org/Mus_musculus/Gene/Summary?db=core;g=ENSMUSG00000026365
FV1	LIMCH1	-0.523882	0.523882	1.1726e-15	2.48412	4.00953	0.356	0.497	1762	1524	http://www.genecards.org/cgi-bin/carddisp.pl?gene=LIMCH1	ENSMUSG00000037736	http://mar2016.archive.ensembl.org/Mus_musculus/Gene/Summary?db=core;g=ENSMUSG00000037736
FV1	LARGE	-0.532919	0.532919	2.55016e-14	1.52699	2.65619	0.267	0.4	1762	1524	http://www.genecards.org/cgi-bin/carddisp.pl?gene=LARGE	ENSMUSG00000004383	http://mar2016.archive.ensembl.org/Mus_musculus/Gene/Summary?db=core;g=ENSMUSG00000004383
FV1	CPE	-0.534174	0.534174	1.9677e-23	6.28484	9.54927	0.585	0.688	1762	1524	http://www.genecards.org/cgi-bin/carddisp.pl?gene=CPE	ENSMUSG00000037852	http://mar2016.archive.ensembl.org/Mus_musculus/Gene/Summary?db=core;g=ENSMUSG00000037852
FV1	DDX3Y	-0.535519	0.535519	3.33729e-11	0.338717	0.940421	0.061	0.142	1762	1524	http://www.genecards.org/cgi-bin/carddisp.pl?gene=DDX3Y	ENSMUSG00000069045	http://mar2016.archive.ensembl.org/Mus_musculus/Gene/Summary?db=core;g=ENSMUSG00000069045
FV1	PRSS23	-0.541449	0.541449	8.11126e-11	1.14017	2.11488	0.198	0.3	1762	1524	http://www.genecards.org/cgi-bin/carddisp.pl?gene=PRSS23	ENSMUSG00000039405	http://mar2016.archive.ensembl.org/Mus_musculus/Gene/Summary?db=core;g=ENSMUSG00000039405
FV1	UNC5C	-0.545753	0.545753	2.53003e-11	1.53224	2.69651	0.238	0.358	1762	1524	http://www.genecards.org/cgi-bin/carddisp.pl?gene=UNC5C	ENSMUSG00000059921	http://mar2016.archive.ensembl.org/Mus_musculus/Gene/Summary?db=core;g=ENSMUSG00000059921
FV1	CLU	-0.54658	0.54658	1.07865e-14	2.57524	4.22207	0.347	0.467	1762	1524	http://www.genecards.org/cgi-bin/carddisp.pl?gene=CLU	ENSMUSG00000022037	http://mar2016.archive.ensembl.org/Mus_musculus/Gene/Summary?db=core;g=ENSMUSG00000022037
FV1	ASPH	-0.548618	0.548618	1.83854e-19	2.68138	4.38469	0.396	0.546	1762	1524	http://www.genecards.org/cgi-bin/carddisp.pl?gene=ASPH	ENSMUSG00000028207	http://mar2016.archive.ensembl.org/Mus_musculus/Gene/Summary?db=core;g=ENSMUSG00000028207
FV1	OGN	-0.549205	0.549205	5.36763e-21	4.59754	7.19077	0.491	0.633	1762	1524	http://www.genecards.org/cgi-bin/carddisp.pl?gene=OGN	ENSMUSG00000021390	http://mar2016.archive.ensembl.org/Mus_musculus/Gene/Summary?db=core;g=ENSMUSG00000021390
FV1	RASGRP2	-0.550199	0.550199	1.91547e-13	0.562335	1.28771	0.107	0.218	1762	1524	http://www.genecards.org/cgi-bin/carddisp.pl?gene=RASGRP2	ENSMUSG00000032946	http://mar2016.archive.ensembl.org/Mus_musculus/Gene/Summary?db=core;g=ENSMUSG00000032946
FV1	EGR1	-0.551252	0.551252	3.28001e-12	6.9904	10.7088	0.526	0.594	1762	1524	http://www.genecards.org/cgi-bin/carddisp.pl?gene=EGR1	ENSMUSG00000038418	http://mar2016.archive.ensembl.org/Mus_musculus/Gene/Summary?db=core;g=ENSMUSG00000038418
FV1	MARK1	-0.567111	0.567111	1.17247e-13	1.34865	2.47965	0.242	0.361	1762	1524	http://www.genecards.org/cgi-bin/carddisp.pl?gene=MARK1	ENSMUSG00000026620	http://mar2016.archive.ensembl.org/Mus_musculus/Gene/Summary?db=core;g=ENSMUSG00000026620
FV1	HSPA8	-0.568237	0.568237	3.276e-34	9.24514	14.1906	0.745	0.829	1762	1524	http://www.genecards.org/cgi-bin/carddisp.pl?gene=HSPA8	ENSMUSG00000015656	http://mar2016.archive.ensembl.org/Mus_musculus/Gene/Summary?db=core;g=ENSMUSG00000015656
FV1	DGKB	-0.568889	0.568889	1.5888e-15	0.198919	0.778453	0.044	0.13	1762	1524	http://www.genecards.org/cgi-bin/carddisp.pl?gene=DGKB	ENSMUSG00000036095	http://mar2016.archive.ensembl.org/Mus_musculus/Gene/Summary?db=core;g=ENSMUSG00000036095
FV1	LARS2	-0.570077	0.570077	2.10378e-15	1.76407	3.10354	0.276	0.414	1762	1524	http://www.genecards.org/cgi-bin/carddisp.pl?gene=LARS2	ENSMUSG00000035202	http://mar2016.archive.ensembl.org/Mus_musculus/Gene/Summary?db=core;g=ENSMUSG00000035202
FV1	MYLK	-0.573957	0.573957	2.35957e-43	8.51958	13.1709	0.718	0.837	1762	1524	http://www.genecards.org/cgi-bin/carddisp.pl?gene=MYLK	ENSMUSG00000022836	http://mar2016.archive.ensembl.org/Mus_musculus/Gene/Summary?db=core;g=ENSMUSG00000022836
FV1	MYH10	-0.574161	0.574161	2.44714e-24	3.64659	5.91791	0.471	0.59	1762	1524	http://www.genecards.org/cgi-bin/carddisp.pl?gene=MYH10	ENSMUSG00000020900	http://mar2016.archive.ensembl.org/Mus_musculus/Gene/Summary?db=core;g=ENSMUSG00000020900
FV1	MACF1	-0.578031	0.578031	5.73015e-33	6.41931	10.0756	0.666	0.783	1762	1524	http://www.genecards.org/cgi-bin/carddisp.pl?gene=MACF1	ENSMUSG00000028649	http://mar2016.archive.ensembl.org/Mus_musculus/Gene/Summary?db=core;g=ENSMUSG00000028649
FV1	TINAGL1	-0.578517	0.578517	9.31452e-13	1.77806	3.14851	0.279	0.39	1762	1524	http://www.genecards.org/cgi-bin/carddisp.pl?gene=TINAGL1	ENSMUSG00000028776	http://mar2016.archive.ensembl.org/Mus_musculus/Gene/Summary?db=core;g=ENSMUSG00000028776
FV1	ITGA9	-0.589174	0.589174	1.01181e-26	4.30394	6.97917	0.51	0.646	1762	1524	http://www.genecards.org/cgi-bin/carddisp.pl?gene=ITGA9	ENSMUSG00000039115	http://mar2016.archive.ensembl.org/Mus_musculus/Gene/Summary?db=core;g=ENSMUSG00000039115
FV1	CACNA2D1	-0.595162	0.595162	1.76859e-20	1.61372	2.94839	0.263	0.421	1762	1524	http://www.genecards.org/cgi-bin/carddisp.pl?gene=CACNA2D1	ENSMUSG00000040118	http://mar2016.archive.ensembl.org/Mus_musculus/Gene/Summary?db=core;g=ENSMUSG00000040118
FV1	DCN	-0.600965	0.600965	7.27241e-19	4.04566	6.65291	0.458	0.612	1762	1524	http://www.genecards.org/cgi-bin/carddisp.pl?gene=DCN	ENSMUSG00000019929	http://mar2016.archive.ensembl.org/Mus_musculus/Gene/Summary?db=core;g=ENSMUSG00000019929
FV1	ROCK1	-0.604108	0.604108	5.89586e-35	8.72498	13.7823	0.707	0.82	1762	1524	http://www.genecards.org/cgi-bin/carddisp.pl?gene=ROCK1	ENSMUSG00000024290	http://mar2016.archive.ensembl.org/Mus_musculus/Gene/Summary?db=core;g=ENSMUSG00000024290
FV1	BTG2	-0.6056	0.6056	5.18113e-19	10.5984	16.6482	0.702	0.712	1762	1524	http://www.genecards.org/cgi-bin/carddisp.pl?gene=BTG2	ENSMUSG00000020423	http://mar2016.archive.ensembl.org/Mus_musculus/Gene/Summary?db=core;g=ENSMUSG00000020423
FV1	DNAJA1	-0.610249	0.610249	5.40864e-18	2.80126	4.80271	0.402	0.518	1762	1524	http://www.genecards.org/cgi-bin/carddisp.pl?gene=DNAJA1	ENSMUSG00000028410	http://mar2016.archive.ensembl.org/Mus_musculus/Gene/Summary?db=core;g=ENSMUSG00000028410
FV1	MYH11	-0.61445	0.61445	4.05194e-59	29.4578	45.6301	0.926	0.967	1762	1524	http://www.genecards.org/cgi-bin/carddisp.pl?gene=MYH11	ENSMUSG00000018830	http://mar2016.archive.ensembl.org/Mus_musculus/Gene/Summary?db=core;g=ENSMUSG00000018830
FV1	SFRP2	-0.616636	0.616636	1.60758e-20	1.29595	2.52037	0.169	0.326	1762	1524	http://www.genecards.org/cgi-bin/carddisp.pl?gene=SFRP2	ENSMUSG00000027996	http://mar2016.archive.ensembl.org/Mus_musculus/Gene/Summary?db=core;g=ENSMUSG00000027996
FV1	CPED1	-0.628505	0.628505	1.01924e-49	8.05892	13.0048	0.72	0.85	1762	1524	http://www.genecards.org/cgi-bin/carddisp.pl?gene=CPED1	ENSMUSG00000062980	http://mar2016.archive.ensembl.org/Mus_musculus/Gene/Summary?db=core;g=ENSMUSG00000062980
FV1	MAST4	-0.628637	0.628637	1.94361e-26	3.5032	5.96242	0.472	0.633	1762	1524	http://www.genecards.org/cgi-bin/carddisp.pl?gene=MAST4	ENSMUSG00000034751	http://mar2016.archive.ensembl.org/Mus_musculus/Gene/Summary?db=core;g=ENSMUSG00000034751
FV1	COL4A1	-0.631588	0.631588	2.53554e-32	5.64532	9.29539	0.584	0.703	1762	1524	http://www.genecards.org/cgi-bin/carddisp.pl?gene=COL4A1	ENSMUSG00000031502	http://mar2016.archive.ensembl.org/Mus_musculus/Gene/Summary?db=core;g=ENSMUSG00000031502
FV1	RYR2	-0.650825	0.650825	7.83044e-19	0.617936	1.54027	0.119	0.248	1762	1524	http://www.genecards.org/cgi-bin/carddisp.pl?gene=RYR2	ENSMUSG00000021313	http://mar2016.archive.ensembl.org/Mus_musculus/Gene/Summary?db=core;g=ENSMUSG00000021313
FV1	LTBP4	-0.65554	0.65554	1.37321e-33	5.27519	8.88472	0.527	0.693	1762	1524	http://www.genecards.org/cgi-bin/carddisp.pl?gene=LTBP4	ENSMUSG00000040488	http://mar2016.archive.ensembl.org/Mus_musculus/Gene/Summary?db=core;g=ENSMUSG00000040488
FV1	PPP1R12A	-0.659946	0.659946	1.54503e-45	6.11925	10.2486	0.617	0.796	1762	1524	http://www.genecards.org/cgi-bin/carddisp.pl?gene=PPP1R12A	ENSMUSG00000019907	http://mar2016.archive.ensembl.org/Mus_musculus/Gene/Summary?db=core;g=ENSMUSG00000019907
FV1	SYNE2	-0.683449	0.683449	4.51272e-25	1.94232	3.72528	0.299	0.465	1762	1524	http://www.genecards.org/cgi-bin/carddisp.pl?gene=SYNE2	ENSMUSG00000063450	http://mar2016.archive.ensembl.org/Mus_musculus/Gene/Summary?db=core;g=ENSMUSG00000063450
FV1	E030013I19RIK	-0.684958	0.684958	2.77187e-21	0.799069	1.89228	0.15	0.291	1762	1524	http://www.genecards.org/cgi-bin/carddisp.pl?gene=E030013I19RIK	ENSMUSG00000086843	http://mar2016.archive.ensembl.org/Mus_musculus/Gene/Summary?db=core;g=ENSMUSG00000086843
FV1	GM42418	-0.688461	0.688461	3.3224e-98	109.798	177.558	0.998	0.998	1762	1524	http://www.genecards.org/cgi-bin/carddisp.pl?gene=GM42418	ENSMUSG00000098178	http://mar2016.archive.ensembl.org/Mus_musculus/Gene/Summary?db=core;g=ENSMUSG00000098178
FV1	GSN	-0.696545	0.696545	3.81869e-30	6.4283	11.0384	0.625	0.755	1762	1524	http://www.genecards.org/cgi-bin/carddisp.pl?gene=GSN	ENSMUSG00000026879	http://mar2016.archive.ensembl.org/Mus_musculus/Gene/Summary?db=core;g=ENSMUSG00000026879
FV1	ITGA8	-0.702517	0.702517	1.15525e-82	13.4778	22.5603	0.833	0.907	1762	1524	http://www.genecards.org/cgi-bin/carddisp.pl?gene=ITGA8	ENSMUSG00000026768	http://mar2016.archive.ensembl.org/Mus_musculus/Gene/Summary?db=core;g=ENSMUSG00000026768
FV1	GPC6	-0.723186	0.723186	2.84274e-28	1.81964	3.65473	0.277	0.468	1762	1524	http://www.genecards.org/cgi-bin/carddisp.pl?gene=GPC6	ENSMUSG00000058571	http://mar2016.archive.ensembl.org/Mus_musculus/Gene/Summary?db=core;g=ENSMUSG00000058571
FV1	NPNT	-0.740824	0.740824	4.54271e-49	6.60295	11.7055	0.59	0.761	1762	1524	http://www.genecards.org/cgi-bin/carddisp.pl?gene=NPNT	ENSMUSG00000040998	http://mar2016.archive.ensembl.org/Mus_musculus/Gene/Summary?db=core;g=ENSMUSG00000040998
FV1	ITPR1	-0.747516	0.747516	5.1668e-35	2.05823	4.13446	0.322	0.523	1762	1524	http://www.genecards.org/cgi-bin/carddisp.pl?gene=ITPR1	ENSMUSG00000030102	http://mar2016.archive.ensembl.org/Mus_musculus/Gene/Summary?db=core;g=ENSMUSG00000030102
FV1	ITGBL1	-0.750037	0.750037	3.27172e-29	1.15359	2.62198	0.195	0.379	1762	1524	http://www.genecards.org/cgi-bin/carddisp.pl?gene=ITGBL1	ENSMUSG00000032925	http://mar2016.archive.ensembl.org/Mus_musculus/Gene/Summary?db=core;g=ENSMUSG00000032925
FV1	MYLK4	-0.787756	0.787756	1.28147e-25	1.03258	2.50902	0.166	0.329	1762	1524	http://www.genecards.org/cgi-bin/carddisp.pl?gene=MYLK4	ENSMUSG00000044951	http://mar2016.archive.ensembl.org/Mus_musculus/Gene/Summary?db=core;g=ENSMUSG00000044951
FV1	MAP1A	-0.797567	0.797567	5.01195e-36	1.6366	3.58285	0.283	0.467	1762	1524	http://www.genecards.org/cgi-bin/carddisp.pl?gene=MAP1A	ENSMUSG00000027254	http://mar2016.archive.ensembl.org/Mus_musculus/Gene/Summary?db=core;g=ENSMUSG00000027254
FV1	IGFBP5	-0.798342	0.798342	4.1188e-18	0.984208	2.45074	0.135	0.268	1762	1524	http://www.genecards.org/cgi-bin/carddisp.pl?gene=IGFBP5	ENSMUSG00000026185	http://mar2016.archive.ensembl.org/Mus_musculus/Gene/Summary?db=core;g=ENSMUSG00000026185
FV1	MIR143HG	-0.805866	0.805866	7.60171e-29	1.5132	3.39356	0.225	0.411	1762	1524	http://www.genecards.org/cgi-bin/carddisp.pl?gene=MIR143HG	ENSMUSG00000097324	http://mar2016.archive.ensembl.org/Mus_musculus/Gene/Summary?db=core;g=ENSMUSG00000097324
FV1	ENAH	-0.808406	0.808406	1.08007e-49	10.1042	18.4465	0.727	0.856	1762	1524	http://www.genecards.org/cgi-bin/carddisp.pl?gene=ENAH	ENSMUSG00000022995	http://mar2016.archive.ensembl.org/Mus_musculus/Gene/Summary?db=core;g=ENSMUSG00000022995
FV1	DMD	-0.813338	0.813338	5.43651e-84	14.0826	25.5043	0.837	0.942	1762	1524	http://www.genecards.org/cgi-bin/carddisp.pl?gene=DMD	ENSMUSG00000045103	http://mar2016.archive.ensembl.org/Mus_musculus/Gene/Summary?db=core;g=ENSMUSG00000045103
FV1	PTPRZ1	-0.840123	0.840123	1.93317e-27	4.18808	8.28771	0.409	0.567	1762	1524	http://www.genecards.org/cgi-bin/carddisp.pl?gene=PTPRZ1	ENSMUSG00000068748	http://mar2016.archive.ensembl.org/Mus_musculus/Gene/Summary?db=core;g=ENSMUSG00000068748
FV1	HSPA1A	-0.871907	0.871907	1.48718e-26	5.19984	10.3462	0.478	0.608	1762	1524	http://www.genecards.org/cgi-bin/carddisp.pl?gene=HSPA1A	ENSMUSG00000091971	http://mar2016.archive.ensembl.org/Mus_musculus/Gene/Summary?db=core;g=ENSMUSG00000091971
FV1	ADAM33	-0.871965	0.871965	1.32817e-43	1.15088	2.93644	0.174	0.4	1762	1524	http://www.genecards.org/cgi-bin/carddisp.pl?gene=ADAM33	ENSMUSG00000027318	http://mar2016.archive.ensembl.org/Mus_musculus/Gene/Summary?db=core;g=ENSMUSG00000027318
FV1	NTRK3	-0.901826	0.901826	6.21392e-41	1.75578	4.14897	0.254	0.48	1762	1524	http://www.genecards.org/cgi-bin/carddisp.pl?gene=NTRK3	ENSMUSG00000059146	http://mar2016.archive.ensembl.org/Mus_musculus/Gene/Summary?db=core;g=ENSMUSG00000059146
FV1	MYOM1	-0.95285	0.95285	2.43915e-67	4.85389	10.3313	0.556	0.771	1762	1524	http://www.genecards.org/cgi-bin/carddisp.pl?gene=MYOM1	ENSMUSG00000024049	http://mar2016.archive.ensembl.org/Mus_musculus/Gene/Summary?db=core;g=ENSMUSG00000024049
FV1	HSPA1B	-0.965439	0.965439	1.27497e-33	4.73276	10.1941	0.452	0.602	1762	1524	http://www.genecards.org/cgi-bin/carddisp.pl?gene=HSPA1B	ENSMUSG00000090877	http://mar2016.archive.ensembl.org/Mus_musculus/Gene/Summary?db=core;g=ENSMUSG00000090877
FV1	FOSB	-1.15772	1.15772	2.06655e-60	4.85198	12.056	0.433	0.623	1762	1524	http://www.genecards.org/cgi-bin/carddisp.pl?gene=FOSB	ENSMUSG00000003545	http://mar2016.archive.ensembl.org/Mus_musculus/Gene/Summary?db=core;g=ENSMUSG00000003545

## Sheet: FV2
cluster	gene	avg_log2FC	abs_log2FC	p_val_adj	exp_HGPS	exp_WT	pct_HGPS	pct_WT	n_HGPS	n_WT	GeneCardLink	ensembl_gene_id	ensemblLink
FV2	SPP1	1.83887	1.83887	7.94547e-22	5.03515	0.687071	0.2	0.065	1963	1132	http://www.genecards.org/cgi-bin/carddisp.pl?gene=SPP1	ENSMUSG00000029304	http://mar2016.archive.ensembl.org/Mus_musculus/Gene/Summary?db=core;g=ENSMUSG00000029304
FV2	MT1	1.7445	1.7445	2.6796e-72	19.2192	5.03415	0.885	0.793	1963	1132	http://www.genecards.org/cgi-bin/carddisp.pl?gene=MT1	ENSMUSG00000031765	http://mar2016.archive.ensembl.org/Mus_musculus/Gene/Summary?db=core;g=ENSMUSG00000031765
FV2	MT2	1.47594	1.47594	4.75827e-58	4.43453	0.953702	0.607	0.395	1963	1132	http://www.genecards.org/cgi-bin/carddisp.pl?gene=MT2	ENSMUSG00000031762	http://mar2016.archive.ensembl.org/Mus_musculus/Gene/Summary?db=core;g=ENSMUSG00000031762
FV2	FST	1.28577	1.28577	7.79706e-62	4.85584	1.40179	0.659	0.42	1963	1132	http://www.genecards.org/cgi-bin/carddisp.pl?gene=FST	ENSMUSG00000021765	http://mar2016.archive.ensembl.org/Mus_musculus/Gene/Summary?db=core;g=ENSMUSG00000021765
FV2	RBM3	1.09182	1.09182	9.43425e-206	5.61309	2.10266	0.905	0.785	1963	1132	http://www.genecards.org/cgi-bin/carddisp.pl?gene=RBM3	ENSMUSG00000031167	http://mar2016.archive.ensembl.org/Mus_musculus/Gene/Summary?db=core;g=ENSMUSG00000031167
FV2	CDKN1A	1.06492	1.06492	4.73826e-75	9.56918	4.05206	0.801	0.59	1963	1132	http://www.genecards.org/cgi-bin/carddisp.pl?gene=CDKN1A	ENSMUSG00000023067	http://mar2016.archive.ensembl.org/Mus_musculus/Gene/Summary?db=core;g=ENSMUSG00000023067
FV2	RPS27L	1.06067	1.06067	1.38797e-135	8.95729	3.77362	0.912	0.888	1963	1132	http://www.genecards.org/cgi-bin/carddisp.pl?gene=RPS27L	ENSMUSG00000036781	http://mar2016.archive.ensembl.org/Mus_musculus/Gene/Summary?db=core;g=ENSMUSG00000036781
FV2	NOV	1.04198	1.04198	4.80406e-26	2.53711	0.717832	0.419	0.26	1963	1132	http://www.genecards.org/cgi-bin/carddisp.pl?gene=NOV	ENSMUSG00000037362	http://mar2016.archive.ensembl.org/Mus_musculus/Gene/Summary?db=core;g=ENSMUSG00000037362
FV2	CRYAB	1.03641	1.03641	1.01972e-44	6.78053	2.79332	0.837	0.83	1963	1132	http://www.genecards.org/cgi-bin/carddisp.pl?gene=CRYAB	ENSMUSG00000032060	http://mar2016.archive.ensembl.org/Mus_musculus/Gene/Summary?db=core;g=ENSMUSG00000032060
FV2	C3	1.03528	1.03528	3.29978e-32	3.43543	1.16414	0.439	0.223	1963	1132	http://www.genecards.org/cgi-bin/carddisp.pl?gene=C3	ENSMUSG00000024164	http://mar2016.archive.ensembl.org/Mus_musculus/Gene/Summary?db=core;g=ENSMUSG00000024164
FV2	FN1	0.993416	0.993416	9.87883e-26	7.512	3.27546	0.737	0.605	1963	1132	http://www.genecards.org/cgi-bin/carddisp.pl?gene=FN1	ENSMUSG00000026193	http://mar2016.archive.ensembl.org/Mus_musculus/Gene/Summary?db=core;g=ENSMUSG00000026193
FV2	SERPINA3N	0.990347	0.990347	1.74465e-57	1.33468	0.175177	0.346	0.111	1963	1132	http://www.genecards.org/cgi-bin/carddisp.pl?gene=SERPINA3N	ENSMUSG00000021091	http://mar2016.archive.ensembl.org/Mus_musculus/Gene/Summary?db=core;g=ENSMUSG00000021091
FV2	THBS1	0.912039	0.912039	9.80932e-25	1.16194	0.148926	0.172	0.046	1963	1132	http://www.genecards.org/cgi-bin/carddisp.pl?gene=THBS1	ENSMUSG00000040152	http://mar2016.archive.ensembl.org/Mus_musculus/Gene/Summary?db=core;g=ENSMUSG00000040152
FV2	TRP53INP1	0.90311	0.90311	1.62234e-64	1.88984	0.545295	0.562	0.284	1963	1132	http://www.genecards.org/cgi-bin/carddisp.pl?gene=TRP53INP1	ENSMUSG00000028211	http://mar2016.archive.ensembl.org/Mus_musculus/Gene/Summary?db=core;g=ENSMUSG00000028211
FV2	GDF15	0.883843	0.883843	5.81849e-33	2.2734	0.773926	0.469	0.262	1963	1132	http://www.genecards.org/cgi-bin/carddisp.pl?gene=GDF15	ENSMUSG00000038508	http://mar2016.archive.ensembl.org/Mus_musculus/Gene/Summary?db=core;g=ENSMUSG00000038508
FV2	MMP3	0.872404	0.872404	0.00346736	5.32195	2.45327	0.263	0.208	1963	1132	http://www.genecards.org/cgi-bin/carddisp.pl?gene=MMP3	ENSMUSG00000043613	http://mar2016.archive.ensembl.org/Mus_musculus/Gene/Summary?db=core;g=ENSMUSG00000043613
FV2	IFITM3	0.851503	0.851503	6.47183e-110	21.0515	11.2211	0.974	0.98	1963	1132	http://www.genecards.org/cgi-bin/carddisp.pl?gene=IFITM3	ENSMUSG00000025492	http://mar2016.archive.ensembl.org/Mus_musculus/Gene/Summary?db=core;g=ENSMUSG00000025492
FV2	H2AFJ	0.824247	0.824247	4.97218e-71	2.44769	0.947174	0.724	0.542	1963	1132	http://www.genecards.org/cgi-bin/carddisp.pl?gene=H2AFJ	ENSMUSG00000060032	http://mar2016.archive.ensembl.org/Mus_musculus/Gene/Summary?db=core;g=ENSMUSG00000060032
FV2	POSTN	0.823688	0.823688	1.99631e-06	2.77984	1.13559	0.36	0.256	1963	1132	http://www.genecards.org/cgi-bin/carddisp.pl?gene=POSTN	ENSMUSG00000027750	http://mar2016.archive.ensembl.org/Mus_musculus/Gene/Summary?db=core;g=ENSMUSG00000027750
FV2	VCAM1	0.818578	0.818578	3.26236e-31	3.58845	1.60165	0.664	0.535	1963	1132	http://www.genecards.org/cgi-bin/carddisp.pl?gene=VCAM1	ENSMUSG00000027962	http://mar2016.archive.ensembl.org/Mus_musculus/Gene/Summary?db=core;g=ENSMUSG00000027962
FV2	RGS5	0.815332	0.815332	3.09744e-31	3.09369	1.32635	0.412	0.202	1963	1132	http://www.genecards.org/cgi-bin/carddisp.pl?gene=RGS5	ENSMUSG00000026678	http://mar2016.archive.ensembl.org/Mus_musculus/Gene/Summary?db=core;g=ENSMUSG00000026678
FV2	BAX	0.76084	0.76084	3.26257e-84	3.03435	1.38088	0.787	0.669	1963	1132	http://www.genecards.org/cgi-bin/carddisp.pl?gene=BAX	ENSMUSG00000003873	http://mar2016.archive.ensembl.org/Mus_musculus/Gene/Summary?db=core;g=ENSMUSG00000003873
FV2	MEG3	0.759771	0.759771	4.7036e-33	12.0682	6.71793	0.886	0.834	1963	1132	http://www.genecards.org/cgi-bin/carddisp.pl?gene=MEG3	ENSMUSG00000021268	http://mar2016.archive.ensembl.org/Mus_musculus/Gene/Summary?db=core;g=ENSMUSG00000021268
FV2	LY6A	0.757815	0.757815	1.44572e-16	6.00324	3.14166	0.607	0.472	1963	1132	http://www.genecards.org/cgi-bin/carddisp.pl?gene=LY6A	ENSMUSG00000075602	http://mar2016.archive.ensembl.org/Mus_musculus/Gene/Summary?db=core;g=ENSMUSG00000075602
FV2	FTL1	0.750247	0.750247	1.78235e-50	20.7245	11.9153	0.979	0.986	1963	1132	http://www.genecards.org/cgi-bin/carddisp.pl?gene=FTL1	ENSMUSG00000050708	http://mar2016.archive.ensembl.org/Mus_musculus/Gene/Summary?db=core;g=ENSMUSG00000050708
FV2	PHLDA3	0.743108	0.743108	4.41201e-62	5.48064	2.87186	0.863	0.809	1963	1132	http://www.genecards.org/cgi-bin/carddisp.pl?gene=PHLDA3	ENSMUSG00000041801	http://mar2016.archive.ensembl.org/Mus_musculus/Gene/Summary?db=core;g=ENSMUSG00000041801
FV2	HIST1H1C	0.73166	0.73166	4.76874e-30	1.35223	0.41654	0.422	0.27	1963	1132	http://www.genecards.org/cgi-bin/carddisp.pl?gene=HIST1H1C	ENSMUSG00000036181	http://mar2016.archive.ensembl.org/Mus_musculus/Gene/Summary?db=core;g=ENSMUSG00000036181
FV2	CTSD	0.7294	0.7294	1.55643e-79	8.51822	4.74096	0.949	0.948	1963	1132	http://www.genecards.org/cgi-bin/carddisp.pl?gene=CTSD	ENSMUSG00000007891	http://mar2016.archive.ensembl.org/Mus_musculus/Gene/Summary?db=core;g=ENSMUSG00000007891
FV2	DCXR	0.722612	0.722612	1.01505e-60	0.908137	0.156329	0.378	0.118	1963	1132	http://www.genecards.org/cgi-bin/carddisp.pl?gene=DCXR	ENSMUSG00000039450	http://mar2016.archive.ensembl.org/Mus_musculus/Gene/Summary?db=core;g=ENSMUSG00000039450
FV2	RPS19	0.720214	0.720214	2.45311e-77	20.6232	12.1255	0.963	0.97	1963	1132	http://www.genecards.org/cgi-bin/carddisp.pl?gene=RPS19	ENSMUSG00000040952	http://mar2016.archive.ensembl.org/Mus_musculus/Gene/Summary?db=core;g=ENSMUSG00000040952
FV2	COX6B2	0.715499	0.715499	4.53859e-35	1.30065	0.401083	0.394	0.193	1963	1132	http://www.genecards.org/cgi-bin/carddisp.pl?gene=COX6B2	ENSMUSG00000051811	http://mar2016.archive.ensembl.org/Mus_musculus/Gene/Summary?db=core;g=ENSMUSG00000051811
FV2	CCNG1	0.711716	0.711716	7.02056e-47	1.82892	0.727321	0.598	0.436	1963	1132	http://www.genecards.org/cgi-bin/carddisp.pl?gene=CCNG1	ENSMUSG00000020326	http://mar2016.archive.ensembl.org/Mus_musculus/Gene/Summary?db=core;g=ENSMUSG00000020326
FV2	SFRP4	0.694317	0.694317	3.40133e-17	2.28693	1.03133	0.439	0.313	1963	1132	http://www.genecards.org/cgi-bin/carddisp.pl?gene=SFRP4	ENSMUSG00000021319	http://mar2016.archive.ensembl.org/Mus_musculus/Gene/Summary?db=core;g=ENSMUSG00000021319
FV2	GAS6	0.686435	0.686435	1.23798e-40	10.8522	6.36481	0.925	0.916	1963	1132	http://www.genecards.org/cgi-bin/carddisp.pl?gene=GAS6	ENSMUSG00000031451	http://mar2016.archive.ensembl.org/Mus_musculus/Gene/Summary?db=core;g=ENSMUSG00000031451
FV2	C4B	0.673979	0.673979	6.8192e-24	1.31246	0.449391	0.377	0.201	1963	1132	http://www.genecards.org/cgi-bin/carddisp.pl?gene=C4B	ENSMUSG00000073418	http://mar2016.archive.ensembl.org/Mus_musculus/Gene/Summary?db=core;g=ENSMUSG00000073418
FV2	TIMP1	0.668718	0.668718	5.08743e-17	5.34457	2.99115	0.692	0.682	1963	1132	http://www.genecards.org/cgi-bin/carddisp.pl?gene=TIMP1	ENSMUSG00000001131	http://mar2016.archive.ensembl.org/Mus_musculus/Gene/Summary?db=core;g=ENSMUSG00000001131
FV2	MUSTN1	0.658501	0.658501	7.82788e-21	1.25181	0.426602	0.393	0.235	1963	1132	http://www.genecards.org/cgi-bin/carddisp.pl?gene=MUSTN1	ENSMUSG00000042485	http://mar2016.archive.ensembl.org/Mus_musculus/Gene/Summary?db=core;g=ENSMUSG00000042485
FV2	RUNX1	0.643734	0.643734	4.98328e-26	1.3154	0.481983	0.441	0.292	1963	1132	http://www.genecards.org/cgi-bin/carddisp.pl?gene=RUNX1	ENSMUSG00000022952	http://mar2016.archive.ensembl.org/Mus_musculus/Gene/Summary?db=core;g=ENSMUSG00000022952
FV2	ANXA8	0.619968	0.619968	4.33939e-22	1.05281	0.335734	0.303	0.15	1963	1132	http://www.genecards.org/cgi-bin/carddisp.pl?gene=ANXA8	ENSMUSG00000021950	http://mar2016.archive.ensembl.org/Mus_musculus/Gene/Summary?db=core;g=ENSMUSG00000021950
FV2	COL12A1	0.616797	0.616797	1.33045e-26	0.767073	0.152339	0.253	0.096	1963	1132	http://www.genecards.org/cgi-bin/carddisp.pl?gene=COL12A1	ENSMUSG00000032332	http://mar2016.archive.ensembl.org/Mus_musculus/Gene/Summary?db=core;g=ENSMUSG00000032332
FV2	SLC6A6	0.61061	0.61061	4.68799e-30	1.80204	0.83511	0.567	0.368	1963	1132	http://www.genecards.org/cgi-bin/carddisp.pl?gene=SLC6A6	ENSMUSG00000030096	http://mar2016.archive.ensembl.org/Mus_musculus/Gene/Summary?db=core;g=ENSMUSG00000030096
FV2	AEN	0.603828	0.603828	5.85107e-47	1.03855	0.341378	0.488	0.262	1963	1132	http://www.genecards.org/cgi-bin/carddisp.pl?gene=AEN	ENSMUSG00000030609	http://mar2016.archive.ensembl.org/Mus_musculus/Gene/Summary?db=core;g=ENSMUSG00000030609
FV2	CTHRC1	0.598936	0.598936	2.94534e-13	0.605729	0.0601675	0.125	0.042	1963	1132	http://www.genecards.org/cgi-bin/carddisp.pl?gene=CTHRC1	ENSMUSG00000054196	http://mar2016.archive.ensembl.org/Mus_musculus/Gene/Summary?db=core;g=ENSMUSG00000054196
FV2	LY6C1	0.596057	0.596057	6.16448e-12	1.392	0.582452	0.337	0.226	1963	1132	http://www.genecards.org/cgi-bin/carddisp.pl?gene=LY6C1	ENSMUSG00000079018	http://mar2016.archive.ensembl.org/Mus_musculus/Gene/Summary?db=core;g=ENSMUSG00000079018
FV2	COMP	0.584814	0.584814	0.000288613	1.93111	0.954275	0.223	0.139	1963	1132	http://www.genecards.org/cgi-bin/carddisp.pl?gene=COMP	ENSMUSG00000031849	http://mar2016.archive.ensembl.org/Mus_musculus/Gene/Summary?db=core;g=ENSMUSG00000031849
FV2	MDM2	0.574829	0.574829	2.88601e-28	1.24773	0.50905	0.513	0.364	1963	1132	http://www.genecards.org/cgi-bin/carddisp.pl?gene=MDM2	ENSMUSG00000020184	http://mar2016.archive.ensembl.org/Mus_musculus/Gene/Summary?db=core;g=ENSMUSG00000020184
FV2	S100A6	0.572114	0.572114	2.22472e-39	34.3745	22.794	0.984	0.991	1963	1132	http://www.genecards.org/cgi-bin/carddisp.pl?gene=S100A6	ENSMUSG00000001025	http://mar2016.archive.ensembl.org/Mus_musculus/Gene/Summary?db=core;g=ENSMUSG00000001025
FV2	2810474O19RIK	0.563978	0.563978	4.89645e-13	2.29218	1.22694	0.625	0.566	1963	1132	http://www.genecards.org/cgi-bin/carddisp.pl?gene=2810474O19RIK	ENSMUSG00000032712	http://mar2016.archive.ensembl.org/Mus_musculus/Gene/Summary?db=core;g=ENSMUSG00000032712
FV2	ANXA1	0.556543	0.556543	3.19192e-31	5.21441	3.22536	0.84	0.859	1963	1132	http://www.genecards.org/cgi-bin/carddisp.pl?gene=ANXA1	ENSMUSG00000024659	http://mar2016.archive.ensembl.org/Mus_musculus/Gene/Summary?db=core;g=ENSMUSG00000024659
FV2	RPL38	0.55127	0.55127	5.46265e-86	12.9045	8.4887	0.965	0.972	1963	1132	http://www.genecards.org/cgi-bin/carddisp.pl?gene=RPL38	ENSMUSG00000057322	http://mar2016.archive.ensembl.org/Mus_musculus/Gene/Summary?db=core;g=ENSMUSG00000057322
FV2	ABHD11OS	0.550472	0.550472	1.97391e-37	0.669426	0.139878	0.301	0.114	1963	1132	http://www.genecards.org/cgi-bin/carddisp.pl?gene=ABHD11OS	ENSMUSG00000085042	http://mar2016.archive.ensembl.org/Mus_musculus/Gene/Summary?db=core;g=ENSMUSG00000085042
FV2	TMEM176B	0.542183	0.542183	2.58724e-25	2.30538	1.26991	0.619	0.433	1963	1132	http://www.genecards.org/cgi-bin/carddisp.pl?gene=TMEM176B	ENSMUSG00000029810	http://mar2016.archive.ensembl.org/Mus_musculus/Gene/Summary?db=core;g=ENSMUSG00000029810
FV2	UQCRQ	0.52412	0.52412	1.05389e-57	3.80759	2.34312	0.855	0.838	1963	1132	http://www.genecards.org/cgi-bin/carddisp.pl?gene=UQCRQ	ENSMUSG00000044894	http://mar2016.archive.ensembl.org/Mus_musculus/Gene/Summary?db=core;g=ENSMUSG00000044894
FV2	STEAP4	0.52113	0.52113	2.35564e-25	0.657433	0.154942	0.264	0.107	1963	1132	http://www.genecards.org/cgi-bin/carddisp.pl?gene=STEAP4	ENSMUSG00000012428	http://mar2016.archive.ensembl.org/Mus_musculus/Gene/Summary?db=core;g=ENSMUSG00000012428
FV2	FAT1	0.520805	0.520805	8.40312e-34	2.11003	1.16764	0.67	0.596	1963	1132	http://www.genecards.org/cgi-bin/carddisp.pl?gene=FAT1	ENSMUSG00000070047	http://mar2016.archive.ensembl.org/Mus_musculus/Gene/Summary?db=core;g=ENSMUSG00000070047
FV2	GLUL	0.518896	0.518896	4.29768e-14	1.63367	0.838053	0.518	0.443	1963	1132	http://www.genecards.org/cgi-bin/carddisp.pl?gene=GLUL	ENSMUSG00000026473	http://mar2016.archive.ensembl.org/Mus_musculus/Gene/Summary?db=core;g=ENSMUSG00000026473
FV2	RPL36	0.518347	0.518347	1.10813e-79	12.4647	8.4007	0.955	0.973	1963	1132	http://www.genecards.org/cgi-bin/carddisp.pl?gene=RPL36	ENSMUSG00000057863	http://mar2016.archive.ensembl.org/Mus_musculus/Gene/Summary?db=core;g=ENSMUSG00000057863
FV2	1500015O10RIK	0.516074	0.516074	0.00696539	0.911453	0.336626	0.211	0.163	1963	1132	http://www.genecards.org/cgi-bin/carddisp.pl?gene=1500015O10RIK	ENSMUSG00000026051	http://mar2016.archive.ensembl.org/Mus_musculus/Gene/Summary?db=core;g=ENSMUSG00000026051
FV2	GPX3	0.515763	0.515763	1.81058e-16	1.05868	0.43989	0.27	0.126	1963	1132	http://www.genecards.org/cgi-bin/carddisp.pl?gene=GPX3	ENSMUSG00000018339	http://mar2016.archive.ensembl.org/Mus_musculus/Gene/Summary?db=core;g=ENSMUSG00000018339
FV2	2010107E04RIK	0.512587	0.512587	4.59691e-65	3.43474	2.10859	0.849	0.813	1963	1132	http://www.genecards.org/cgi-bin/carddisp.pl?gene=2010107E04RIK	ENSMUSG00000021290	http://mar2016.archive.ensembl.org/Mus_musculus/Gene/Summary?db=core;g=ENSMUSG00000021290
FV2	RPL41	0.508724	0.508724	1.97169e-69	27.9542	19.3503	0.985	0.992	1963	1132	http://www.genecards.org/cgi-bin/carddisp.pl?gene=RPL41	ENSMUSG00000093674	http://mar2016.archive.ensembl.org/Mus_musculus/Gene/Summary?db=core;g=ENSMUSG00000093674
FV2	TSPAN4	0.507424	0.507424	7.58605e-34	1.36841	0.666125	0.582	0.431	1963	1132	http://www.genecards.org/cgi-bin/carddisp.pl?gene=TSPAN4	ENSMUSG00000025511	http://mar2016.archive.ensembl.org/Mus_musculus/Gene/Summary?db=core;g=ENSMUSG00000025511
FV2	H3F3B	0.505934	0.505934	3.89513e-60	16.4842	11.3124	0.981	0.989	1963	1132	http://www.genecards.org/cgi-bin/carddisp.pl?gene=H3F3B	ENSMUSG00000016559	http://mar2016.archive.ensembl.org/Mus_musculus/Gene/Summary?db=core;g=ENSMUSG00000016559
FV2	TMEM176A	0.503329	0.503329	2.49952e-23	1.43169	0.715503	0.481	0.293	1963	1132	http://www.genecards.org/cgi-bin/carddisp.pl?gene=TMEM176A	ENSMUSG00000023367	http://mar2016.archive.ensembl.org/Mus_musculus/Gene/Summary?db=core;g=ENSMUSG00000023367
FV2	LMNA	0.499598	0.499598	1.46012e-51	8.8294	5.95237	0.947	0.95	1963	1132	http://www.genecards.org/cgi-bin/carddisp.pl?gene=LMNA	ENSMUSG00000028063	http://mar2016.archive.ensembl.org/Mus_musculus/Gene/Summary?db=core;g=ENSMUSG00000028063
FV2	FXYD6	0.499581	0.499581	2.41333e-15	2.20095	1.26407	0.589	0.481	1963	1132	http://www.genecards.org/cgi-bin/carddisp.pl?gene=FXYD6	ENSMUSG00000066705	http://mar2016.archive.ensembl.org/Mus_musculus/Gene/Summary?db=core;g=ENSMUSG00000066705
FV2	GM12840	0.497546	0.497546	0.00289897	1.0114	0.424693	0.238	0.185	1963	1132	http://www.genecards.org/cgi-bin/carddisp.pl?gene=GM12840	ENSMUSG00000086320	http://mar2016.archive.ensembl.org/Mus_musculus/Gene/Summary?db=core;g=ENSMUSG00000086320
FV2	CLEC2D	0.495909	0.495909	1.79542e-24	0.713683	0.215198	0.305	0.148	1963	1132	http://www.genecards.org/cgi-bin/carddisp.pl?gene=CLEC2D	ENSMUSG00000030157	http://mar2016.archive.ensembl.org/Mus_musculus/Gene/Summary?db=core;g=ENSMUSG00000030157
FV2	COL8A1	0.494024	0.494024	1	2.10146	1.20217	0.276	0.233	1963	1132	http://www.genecards.org/cgi-bin/carddisp.pl?gene=COL8A1	ENSMUSG00000068196	http://mar2016.archive.ensembl.org/Mus_musculus/Gene/Summary?db=core;g=ENSMUSG00000068196
FV2	COMMD3	0.492062	0.492062	3.68925e-34	1.83938	1.01882	0.68	0.587	1963	1132	http://www.genecards.org/cgi-bin/carddisp.pl?gene=COMMD3	ENSMUSG00000051154	http://mar2016.archive.ensembl.org/Mus_musculus/Gene/Summary?db=core;g=ENSMUSG00000051154
FV2	OSMR	0.491547	0.491547	3.83107e-27	1.00005	0.422561	0.466	0.272	1963	1132	http://www.genecards.org/cgi-bin/carddisp.pl?gene=OSMR	ENSMUSG00000022146	http://mar2016.archive.ensembl.org/Mus_musculus/Gene/Summary?db=core;g=ENSMUSG00000022146
FV2	IFI27L2A	0.488249	0.488249	0.000590872	3.27269	2.04596	0.416	0.331	1963	1132	http://www.genecards.org/cgi-bin/carddisp.pl?gene=IFI27L2A	ENSMUSG00000079017	http://mar2016.archive.ensembl.org/Mus_musculus/Gene/Summary?db=core;g=ENSMUSG00000079017
FV2	NFKBIA	0.488045	0.488045	2.34871e-13	3.67679	2.3345	0.798	0.747	1963	1132	http://www.genecards.org/cgi-bin/carddisp.pl?gene=NFKBIA	ENSMUSG00000021025	http://mar2016.archive.ensembl.org/Mus_musculus/Gene/Summary?db=core;g=ENSMUSG00000021025
FV2	LOX	0.48047	0.48047	2.01728e-09	2.26702	1.34162	0.578	0.495	1963	1132	http://www.genecards.org/cgi-bin/carddisp.pl?gene=LOX	ENSMUSG00000024529	http://mar2016.archive.ensembl.org/Mus_musculus/Gene/Summary?db=core;g=ENSMUSG00000024529
FV2	SFRP1	0.477404	0.477404	4.62108e-07	0.644534	0.181217	0.176	0.095	1963	1132	http://www.genecards.org/cgi-bin/carddisp.pl?gene=SFRP1	ENSMUSG00000031548	http://mar2016.archive.ensembl.org/Mus_musculus/Gene/Summary?db=core;g=ENSMUSG00000031548
FV2	AK1	0.475087	0.475087	2.94684e-33	1.39941	0.726192	0.613	0.452	1963	1132	http://www.genecards.org/cgi-bin/carddisp.pl?gene=AK1	ENSMUSG00000026817	http://mar2016.archive.ensembl.org/Mus_musculus/Gene/Summary?db=core;g=ENSMUSG00000026817
FV2	SNCG	0.474678	0.474678	1.64359e-13	0.987445	0.43022	0.248	0.119	1963	1132	http://www.genecards.org/cgi-bin/carddisp.pl?gene=SNCG	ENSMUSG00000023064	http://mar2016.archive.ensembl.org/Mus_musculus/Gene/Summary?db=core;g=ENSMUSG00000023064
FV2	RPS29	0.469288	0.469288	6.38747e-55	15.5216	10.9339	0.97	0.98	1963	1132	http://www.genecards.org/cgi-bin/carddisp.pl?gene=RPS29	ENSMUSG00000034892	http://mar2016.archive.ensembl.org/Mus_musculus/Gene/Summary?db=core;g=ENSMUSG00000034892
FV2	RPS28	0.468724	0.468724	2.06976e-58	12.7736	8.95283	0.954	0.972	1963	1132	http://www.genecards.org/cgi-bin/carddisp.pl?gene=RPS28	ENSMUSG00000067288	http://mar2016.archive.ensembl.org/Mus_musculus/Gene/Summary?db=core;g=ENSMUSG00000067288
FV2	ID1	0.462967	0.462967	2.70683e-10	3.01802	1.91505	0.642	0.603	1963	1132	http://www.genecards.org/cgi-bin/carddisp.pl?gene=ID1	ENSMUSG00000042745	http://mar2016.archive.ensembl.org/Mus_musculus/Gene/Summary?db=core;g=ENSMUSG00000042745
FV2	EIF4EBP1	0.462421	0.462421	7.91167e-23	1.14777	0.558778	0.496	0.382	1963	1132	http://www.genecards.org/cgi-bin/carddisp.pl?gene=EIF4EBP1	ENSMUSG00000031490	http://mar2016.archive.ensembl.org/Mus_musculus/Gene/Summary?db=core;g=ENSMUSG00000031490
FV2	RPL12	0.462039	0.462039	1.3451e-29	14.4862	10.2423	0.958	0.974	1963	1132	http://www.genecards.org/cgi-bin/carddisp.pl?gene=RPL12	ENSMUSG00000038900	http://mar2016.archive.ensembl.org/Mus_musculus/Gene/Summary?db=core;g=ENSMUSG00000038900
FV2	ATPIF1	0.457739	0.457739	2.28587e-40	2.94738	1.87419	0.81	0.785	1963	1132	http://www.genecards.org/cgi-bin/carddisp.pl?gene=ATPIF1	ENSMUSG00000054428	http://mar2016.archive.ensembl.org/Mus_musculus/Gene/Summary?db=core;g=ENSMUSG00000054428
FV2	RPL32	0.456682	0.456682	4.86192e-35	17.4795	12.4653	0.967	0.975	1963	1132	http://www.genecards.org/cgi-bin/carddisp.pl?gene=RPL32	ENSMUSG00000057841	http://mar2016.archive.ensembl.org/Mus_musculus/Gene/Summary?db=core;g=ENSMUSG00000057841
FV2	EPHX1	0.455061	0.455061	5.40267e-25	2.84921	1.80792	0.788	0.697	1963	1132	http://www.genecards.org/cgi-bin/carddisp.pl?gene=EPHX1	ENSMUSG00000038776	http://mar2016.archive.ensembl.org/Mus_musculus/Gene/Summary?db=core;g=ENSMUSG00000038776
FV2	ICAM1	0.453897	0.453897	2.65294e-18	1.00893	0.466652	0.442	0.32	1963	1132	http://www.genecards.org/cgi-bin/carddisp.pl?gene=ICAM1	ENSMUSG00000037405	http://mar2016.archive.ensembl.org/Mus_musculus/Gene/Summary?db=core;g=ENSMUSG00000037405
FV2	GDF10	0.452043	0.452043	0.000518924	2.5562	1.5996	0.427	0.351	1963	1132	http://www.genecards.org/cgi-bin/carddisp.pl?gene=GDF10	ENSMUSG00000021943	http://mar2016.archive.ensembl.org/Mus_musculus/Gene/Summary?db=core;g=ENSMUSG00000021943
FV2	TNFRSF11B	0.451385	0.451385	0.0452177	3.10691	2.00355	0.39	0.351	1963	1132	http://www.genecards.org/cgi-bin/carddisp.pl?gene=TNFRSF11B	ENSMUSG00000063727	http://mar2016.archive.ensembl.org/Mus_musculus/Gene/Summary?db=core;g=ENSMUSG00000063727
FV2	RPL29	0.449673	0.449673	1.67649e-59	7.77807	5.42738	0.917	0.945	1963	1132	http://www.genecards.org/cgi-bin/carddisp.pl?gene=RPL29	ENSMUSG00000048758	http://mar2016.archive.ensembl.org/Mus_musculus/Gene/Summary?db=core;g=ENSMUSG00000048758
FV2	TCEB2	0.447008	0.447008	3.35244e-64	7.27556	5.07064	0.942	0.958	1963	1132	http://www.genecards.org/cgi-bin/carddisp.pl?gene=TCEB2	ENSMUSG00000055839	http://mar2016.archive.ensembl.org/Mus_musculus/Gene/Summary?db=core;g=ENSMUSG00000055839
FV2	RPS17	0.445987	0.445987	5.8403e-50	6.67336	4.63288	0.917	0.933	1963	1132	http://www.genecards.org/cgi-bin/carddisp.pl?gene=RPS17	ENSMUSG00000061787	http://mar2016.archive.ensembl.org/Mus_musculus/Gene/Summary?db=core;g=ENSMUSG00000061787
FV2	CIRBP	0.440705	0.440705	9.15758e-19	1.27898	0.679095	0.559	0.429	1963	1132	http://www.genecards.org/cgi-bin/carddisp.pl?gene=CIRBP	ENSMUSG00000045193	http://mar2016.archive.ensembl.org/Mus_musculus/Gene/Summary?db=core;g=ENSMUSG00000045193
FV2	RPL39	0.439943	0.439943	1.18341e-45	25.2611	18.3587	0.966	0.99	1963	1132	http://www.genecards.org/cgi-bin/carddisp.pl?gene=RPL39	ENSMUSG00000079641	http://mar2016.archive.ensembl.org/Mus_musculus/Gene/Summary?db=core;g=ENSMUSG00000079641
FV2	PSMD8	0.439687	0.439687	3.83616e-31	2.27003	1.41098	0.734	0.689	1963	1132	http://www.genecards.org/cgi-bin/carddisp.pl?gene=PSMD8	ENSMUSG00000030591	http://mar2016.archive.ensembl.org/Mus_musculus/Gene/Summary?db=core;g=ENSMUSG00000030591
FV2	ASPN	0.437623	0.437623	0.436259	3.54627	2.35674	0.516	0.503	1963	1132	http://www.genecards.org/cgi-bin/carddisp.pl?gene=ASPN	ENSMUSG00000021388	http://mar2016.archive.ensembl.org/Mus_musculus/Gene/Summary?db=core;g=ENSMUSG00000021388
FV2	DCLK1	0.436626	0.436626	4.12586e-15	1.48159	0.833547	0.511	0.389	1963	1132	http://www.genecards.org/cgi-bin/carddisp.pl?gene=DCLK1	ENSMUSG00000027797	http://mar2016.archive.ensembl.org/Mus_musculus/Gene/Summary?db=core;g=ENSMUSG00000027797
FV2	ACTA2	0.436334	0.436334	1.66569e-05	7.35869	5.17715	0.896	0.895	1963	1132	http://www.genecards.org/cgi-bin/carddisp.pl?gene=ACTA2	ENSMUSG00000035783	http://mar2016.archive.ensembl.org/Mus_musculus/Gene/Summary?db=core;g=ENSMUSG00000035783
FV2	DBP	0.43339	0.43339	4.80112e-13	1.33963	0.732542	0.414	0.267	1963	1132	http://www.genecards.org/cgi-bin/carddisp.pl?gene=DBP	ENSMUSG00000059824	http://mar2016.archive.ensembl.org/Mus_musculus/Gene/Summary?db=core;g=ENSMUSG00000059824
FV2	SUMO3	0.427687	0.427687	8.14583e-28	1.49618	0.855793	0.66	0.542	1963	1132	http://www.genecards.org/cgi-bin/carddisp.pl?gene=SUMO3	ENSMUSG00000020265	http://mar2016.archive.ensembl.org/Mus_musculus/Gene/Summary?db=core;g=ENSMUSG00000020265
FV2	FLT1	0.426231	0.426231	1.53836e-22	0.555177	0.157368	0.261	0.11	1963	1132	http://www.genecards.org/cgi-bin/carddisp.pl?gene=FLT1	ENSMUSG00000029648	http://mar2016.archive.ensembl.org/Mus_musculus/Gene/Summary?db=core;g=ENSMUSG00000029648
FV2	EI24	0.42484	0.42484	5.87853e-25	1.31595	0.725202	0.612	0.488	1963	1132	http://www.genecards.org/cgi-bin/carddisp.pl?gene=EI24	ENSMUSG00000062762	http://mar2016.archive.ensembl.org/Mus_musculus/Gene/Summary?db=core;g=ENSMUSG00000062762
FV2	VMP1	0.419751	0.419751	1.44075e-11	1.26676	0.694524	0.525	0.488	1963	1132	http://www.genecards.org/cgi-bin/carddisp.pl?gene=VMP1	ENSMUSG00000018171	http://mar2016.archive.ensembl.org/Mus_musculus/Gene/Summary?db=core;g=ENSMUSG00000018171
FV2	NEAT1	0.4191	0.4191	0.0880977	8.24755	5.91616	0.882	0.867	1963	1132	http://www.genecards.org/cgi-bin/carddisp.pl?gene=NEAT1	ENSMUSG00000092274	http://mar2016.archive.ensembl.org/Mus_musculus/Gene/Summary?db=core;g=ENSMUSG00000092274
FV2	SIVA1	0.416982	0.416982	3.6504e-19	1.40218	0.799209	0.599	0.525	1963	1132	http://www.genecards.org/cgi-bin/carddisp.pl?gene=SIVA1	ENSMUSG00000064326	http://mar2016.archive.ensembl.org/Mus_musculus/Gene/Summary?db=core;g=ENSMUSG00000064326
FV2	MRPL52	0.416364	0.416364	2.66021e-36	2.42259	1.56458	0.767	0.728	1963	1132	http://www.genecards.org/cgi-bin/carddisp.pl?gene=MRPL52	ENSMUSG00000010406	http://mar2016.archive.ensembl.org/Mus_musculus/Gene/Summary?db=core;g=ENSMUSG00000010406
FV2	ODC1	0.414928	0.414928	8.15504e-18	1.12384	0.593005	0.485	0.404	1963	1132	http://www.genecards.org/cgi-bin/carddisp.pl?gene=ODC1	ENSMUSG00000011179	http://mar2016.archive.ensembl.org/Mus_musculus/Gene/Summary?db=core;g=ENSMUSG00000011179
FV2	FUCA1	0.413993	0.413993	2.71744e-35	2.92299	1.94438	0.811	0.793	1963	1132	http://www.genecards.org/cgi-bin/carddisp.pl?gene=FUCA1	ENSMUSG00000028673	http://mar2016.archive.ensembl.org/Mus_musculus/Gene/Summary?db=core;g=ENSMUSG00000028673
FV2	SVEP1	0.413925	0.413925	1.00962e-07	1.12982	0.598596	0.362	0.261	1963	1132	http://www.genecards.org/cgi-bin/carddisp.pl?gene=SVEP1	ENSMUSG00000028369	http://mar2016.archive.ensembl.org/Mus_musculus/Gene/Summary?db=core;g=ENSMUSG00000028369
FV2	COX6C	0.41203	0.41203	1.17734e-60	6.61054	4.71982	0.924	0.951	1963	1132	http://www.genecards.org/cgi-bin/carddisp.pl?gene=COX6C	ENSMUSG00000014313	http://mar2016.archive.ensembl.org/Mus_musculus/Gene/Summary?db=core;g=ENSMUSG00000014313
FV2	USMG5	0.411337	0.411337	1.21301e-40	2.69794	1.78057	0.792	0.769	1963	1132	http://www.genecards.org/cgi-bin/carddisp.pl?gene=USMG5	ENSMUSG00000071528	http://mar2016.archive.ensembl.org/Mus_musculus/Gene/Summary?db=core;g=ENSMUSG00000071528
FV2	FNDC1	0.410052	0.410052	3.19587e-06	0.620568	0.219633	0.186	0.132	1963	1132	http://www.genecards.org/cgi-bin/carddisp.pl?gene=FNDC1	ENSMUSG00000071984	http://mar2016.archive.ensembl.org/Mus_musculus/Gene/Summary?db=core;g=ENSMUSG00000071984
FV2	CYB5R3	0.409514	0.409514	4.96617e-35	3.29742	2.23543	0.794	0.779	1963	1132	http://www.genecards.org/cgi-bin/carddisp.pl?gene=CYB5R3	ENSMUSG00000018042	http://mar2016.archive.ensembl.org/Mus_musculus/Gene/Summary?db=core;g=ENSMUSG00000018042
FV2	MFGE8	0.406378	0.406378	9.56545e-30	3.04175	2.04956	0.813	0.773	1963	1132	http://www.genecards.org/cgi-bin/carddisp.pl?gene=MFGE8	ENSMUSG00000030605	http://mar2016.archive.ensembl.org/Mus_musculus/Gene/Summary?db=core;g=ENSMUSG00000030605
FV2	RPS27	0.406373	0.406373	8.81773e-35	14.5001	10.6951	0.953	0.973	1963	1132	http://www.genecards.org/cgi-bin/carddisp.pl?gene=RPS27	ENSMUSG00000090733	http://mar2016.archive.ensembl.org/Mus_musculus/Gene/Summary?db=core;g=ENSMUSG00000090733
FV2	ATOX1	0.402692	0.402692	1.04738e-45	3.72209	2.57201	0.848	0.86	1963	1132	http://www.genecards.org/cgi-bin/carddisp.pl?gene=ATOX1	ENSMUSG00000018585	http://mar2016.archive.ensembl.org/Mus_musculus/Gene/Summary?db=core;g=ENSMUSG00000018585
FV2	CEBPB	0.400717	0.400717	2.39095e-12	2.91761	1.96752	0.725	0.701	1963	1132	http://www.genecards.org/cgi-bin/carddisp.pl?gene=CEBPB	ENSMUSG00000056501	http://mar2016.archive.ensembl.org/Mus_musculus/Gene/Summary?db=core;g=ENSMUSG00000056501
FV2	TAGLN	0.400046	0.400046	0.00202222	6.86416	4.95973	0.799	0.725	1963	1132	http://www.genecards.org/cgi-bin/carddisp.pl?gene=TAGLN	ENSMUSG00000032085	http://mar2016.archive.ensembl.org/Mus_musculus/Gene/Summary?db=core;g=ENSMUSG00000032085
FV2	SULF2	0.396442	0.396442	3.52352e-21	1.7933	1.12215	0.624	0.438	1963	1132	http://www.genecards.org/cgi-bin/carddisp.pl?gene=SULF2	ENSMUSG00000006800	http://mar2016.archive.ensembl.org/Mus_musculus/Gene/Summary?db=core;g=ENSMUSG00000006800
FV2	COX8A	0.395944	0.395944	1.13142e-58	7.54466	5.49388	0.93	0.962	1963	1132	http://www.genecards.org/cgi-bin/carddisp.pl?gene=COX8A	ENSMUSG00000035885	http://mar2016.archive.ensembl.org/Mus_musculus/Gene/Summary?db=core;g=ENSMUSG00000035885
FV2	COX5B	0.39512	0.39512	2.24312e-41	3.63188	2.5222	0.856	0.86	1963	1132	http://www.genecards.org/cgi-bin/carddisp.pl?gene=COX5B	ENSMUSG00000061518	http://mar2016.archive.ensembl.org/Mus_musculus/Gene/Summary?db=core;g=ENSMUSG00000061518
FV2	SCAND1	0.394854	0.394854	5.16989e-30	2.15367	1.39857	0.745	0.702	1963	1132	http://www.genecards.org/cgi-bin/carddisp.pl?gene=SCAND1	ENSMUSG00000046229	http://mar2016.archive.ensembl.org/Mus_musculus/Gene/Summary?db=core;g=ENSMUSG00000046229
FV2	RPS18	0.392715	0.392715	1.83982e-34	11.2088	8.29936	0.945	0.969	1963	1132	http://www.genecards.org/cgi-bin/carddisp.pl?gene=RPS18	ENSMUSG00000008668	http://mar2016.archive.ensembl.org/Mus_musculus/Gene/Summary?db=core;g=ENSMUSG00000008668
FV2	SIN3B	0.39038	0.39038	3.62797e-25	1.10947	0.609376	0.577	0.439	1963	1132	http://www.genecards.org/cgi-bin/carddisp.pl?gene=SIN3B	ENSMUSG00000031622	http://mar2016.archive.ensembl.org/Mus_musculus/Gene/Summary?db=core;g=ENSMUSG00000031622
FV2	EXOC4	0.389924	0.389924	2.06241e-15	1.15384	0.643749	0.53	0.411	1963	1132	http://www.genecards.org/cgi-bin/carddisp.pl?gene=EXOC4	ENSMUSG00000029763	http://mar2016.archive.ensembl.org/Mus_musculus/Gene/Summary?db=core;g=ENSMUSG00000029763
FV2	COX6A1	0.389548	0.389548	2.54913e-36	3.11784	2.14343	0.832	0.812	1963	1132	http://www.genecards.org/cgi-bin/carddisp.pl?gene=COX6A1	ENSMUSG00000041697	http://mar2016.archive.ensembl.org/Mus_musculus/Gene/Summary?db=core;g=ENSMUSG00000041697
FV2	RPL19	0.389409	0.389409	2.62356e-32	22.4528	16.9049	0.977	0.989	1963	1132	http://www.genecards.org/cgi-bin/carddisp.pl?gene=RPL19	ENSMUSG00000017404	http://mar2016.archive.ensembl.org/Mus_musculus/Gene/Summary?db=core;g=ENSMUSG00000017404
FV2	HINT1	0.387507	0.387507	9.62759e-44	5.26071	3.786	0.903	0.92	1963	1132	http://www.genecards.org/cgi-bin/carddisp.pl?gene=HINT1	ENSMUSG00000020267	http://mar2016.archive.ensembl.org/Mus_musculus/Gene/Summary?db=core;g=ENSMUSG00000020267
FV2	RPL37A	0.386758	0.386758	1.82008e-37	17.6112	13.2347	0.967	0.98	1963	1132	http://www.genecards.org/cgi-bin/carddisp.pl?gene=RPL37A	ENSMUSG00000046330	http://mar2016.archive.ensembl.org/Mus_musculus/Gene/Summary?db=core;g=ENSMUSG00000046330
FV2	DDIT4	0.384721	0.384721	5.64082e-14	0.789379	0.370534	0.361	0.266	1963	1132	http://www.genecards.org/cgi-bin/carddisp.pl?gene=DDIT4	ENSMUSG00000020108	http://mar2016.archive.ensembl.org/Mus_musculus/Gene/Summary?db=core;g=ENSMUSG00000020108
FV2	THBS2	0.383309	0.383309	2.18463e-18	0.482901	0.136906	0.247	0.122	1963	1132	http://www.genecards.org/cgi-bin/carddisp.pl?gene=THBS2	ENSMUSG00000023885	http://mar2016.archive.ensembl.org/Mus_musculus/Gene/Summary?db=core;g=ENSMUSG00000023885
FV2	FHL2	0.383276	0.383276	6.36802e-18	0.477417	0.132728	0.205	0.078	1963	1132	http://www.genecards.org/cgi-bin/carddisp.pl?gene=FHL2	ENSMUSG00000008136	http://mar2016.archive.ensembl.org/Mus_musculus/Gene/Summary?db=core;g=ENSMUSG00000008136
FV2	TMEM43	0.383011	0.383011	2.53527e-19	1.12209	0.627297	0.53	0.433	1963	1132	http://www.genecards.org/cgi-bin/carddisp.pl?gene=TMEM43	ENSMUSG00000030095	http://mar2016.archive.ensembl.org/Mus_musculus/Gene/Summary?db=core;g=ENSMUSG00000030095
FV2	TNC	0.382972	0.382972	5.10074e-12	0.40936	0.0807764	0.131	0.044	1963	1132	http://www.genecards.org/cgi-bin/carddisp.pl?gene=TNC	ENSMUSG00000028364	http://mar2016.archive.ensembl.org/Mus_musculus/Gene/Summary?db=core;g=ENSMUSG00000028364
FV2	WISP2	0.382249	0.382249	0.0677158	2.95965	2.038	0.401	0.343	1963	1132	http://www.genecards.org/cgi-bin/carddisp.pl?gene=WISP2	ENSMUSG00000027656	http://mar2016.archive.ensembl.org/Mus_musculus/Gene/Summary?db=core;g=ENSMUSG00000027656
FV2	RPL37	0.382145	0.382145	3.62678e-33	20.5275	15.5179	0.979	0.989	1963	1132	http://www.genecards.org/cgi-bin/carddisp.pl?gene=RPL37	ENSMUSG00000041841	http://mar2016.archive.ensembl.org/Mus_musculus/Gene/Summary?db=core;g=ENSMUSG00000041841
FV2	FAU	0.378916	0.378916	5.34409e-49	15.1707	11.4355	0.959	0.982	1963	1132	http://www.genecards.org/cgi-bin/carddisp.pl?gene=FAU	ENSMUSG00000038274	http://mar2016.archive.ensembl.org/Mus_musculus/Gene/Summary?db=core;g=ENSMUSG00000038274
FV2	MAP1LC3B	0.378837	0.378837	6.19005e-36	4.09156	2.9157	0.872	0.885	1963	1132	http://www.genecards.org/cgi-bin/carddisp.pl?gene=MAP1LC3B	ENSMUSG00000031812	http://mar2016.archive.ensembl.org/Mus_musculus/Gene/Summary?db=core;g=ENSMUSG00000031812
FV2	MALAT1	0.377004	0.377004	0.705685	523.352	402.77	0.999	0.999	1963	1132	http://www.genecards.org/cgi-bin/carddisp.pl?gene=MALAT1	ENSMUSG00000092341	http://mar2016.archive.ensembl.org/Mus_musculus/Gene/Summary?db=core;g=ENSMUSG00000092341
FV2	TSC22D3	0.37617	0.37617	3.74143e-07	1.64561	1.03839	0.527	0.48	1963	1132	http://www.genecards.org/cgi-bin/carddisp.pl?gene=TSC22D3	ENSMUSG00000031431	http://mar2016.archive.ensembl.org/Mus_musculus/Gene/Summary?db=core;g=ENSMUSG00000031431
FV2	PSMB3	0.375859	0.375859	2.32806e-36	2.94082	2.03698	0.824	0.823	1963	1132	http://www.genecards.org/cgi-bin/carddisp.pl?gene=PSMB3	ENSMUSG00000069744	http://mar2016.archive.ensembl.org/Mus_musculus/Gene/Summary?db=core;g=ENSMUSG00000069744
FV2	SCN1B	0.372493	0.372493	1.5441e-20	1.02715	0.565866	0.506	0.412	1963	1132	http://www.genecards.org/cgi-bin/carddisp.pl?gene=SCN1B	ENSMUSG00000019194	http://mar2016.archive.ensembl.org/Mus_musculus/Gene/Summary?db=core;g=ENSMUSG00000019194
FV2	CSF1	0.37153	0.37153	1.95897e-13	1.15509	0.665802	0.503	0.405	1963	1132	http://www.genecards.org/cgi-bin/carddisp.pl?gene=CSF1	ENSMUSG00000014599	http://mar2016.archive.ensembl.org/Mus_musculus/Gene/Summary?db=core;g=ENSMUSG00000014599
FV2	WISP1	0.369509	0.369509	1.7505e-10	0.943498	0.504357	0.377	0.289	1963	1132	http://www.genecards.org/cgi-bin/carddisp.pl?gene=WISP1	ENSMUSG00000005124	http://mar2016.archive.ensembl.org/Mus_musculus/Gene/Summary?db=core;g=ENSMUSG00000005124
FV2	FAS	0.367266	0.367266	6.94829e-15	1.18691	0.695401	0.528	0.452	1963	1132	http://www.genecards.org/cgi-bin/carddisp.pl?gene=FAS	ENSMUSG00000024778	http://mar2016.archive.ensembl.org/Mus_musculus/Gene/Summary?db=core;g=ENSMUSG00000024778
FV2	PDLIM1	0.366018	0.366018	5.72958e-15	0.707764	0.32509	0.348	0.231	1963	1132	http://www.genecards.org/cgi-bin/carddisp.pl?gene=PDLIM1	ENSMUSG00000055044	http://mar2016.archive.ensembl.org/Mus_musculus/Gene/Summary?db=core;g=ENSMUSG00000055044
FV2	ATP5K	0.364561	0.364561	1.12819e-24	1.81524	1.18661	0.702	0.626	1963	1132	http://www.genecards.org/cgi-bin/carddisp.pl?gene=ATP5K	ENSMUSG00000050856	http://mar2016.archive.ensembl.org/Mus_musculus/Gene/Summary?db=core;g=ENSMUSG00000050856
FV2	DDIT4L	0.361484	0.361484	1.22417e-17	0.536353	0.195841	0.251	0.112	1963	1132	http://www.genecards.org/cgi-bin/carddisp.pl?gene=DDIT4L	ENSMUSG00000046818	http://mar2016.archive.ensembl.org/Mus_musculus/Gene/Summary?db=core;g=ENSMUSG00000046818
FV2	PISD.1	0.361251	0.361251	3.12289e-12	0.682823	0.31006	0.356	0.232	1963	1132	http://www.genecards.org/cgi-bin/carddisp.pl?gene=PISD.1	ENSMUSG00000095041	http://mar2016.archive.ensembl.org/Mus_musculus/Gene/Summary?db=core;g=ENSMUSG00000095041
FV2	ZMAT3	0.360871	0.360871	8.18015e-15	0.756537	0.367805	0.399	0.274	1963	1132	http://www.genecards.org/cgi-bin/carddisp.pl?gene=ZMAT3	ENSMUSG00000027663	http://mar2016.archive.ensembl.org/Mus_musculus/Gene/Summary?db=core;g=ENSMUSG00000027663
FV2	ADARB1	0.360229	0.360229	8.32402e-18	0.55956	0.214961	0.318	0.172	1963	1132	http://www.genecards.org/cgi-bin/carddisp.pl?gene=ADARB1	ENSMUSG00000020262	http://mar2016.archive.ensembl.org/Mus_musculus/Gene/Summary?db=core;g=ENSMUSG00000020262
FV2	2010111I01RIK	0.354611	0.354611	2.44499e-14	1.68711	1.10153	0.625	0.586	1963	1132	http://www.genecards.org/cgi-bin/carddisp.pl?gene=2010111I01RIK	ENSMUSG00000021458	http://mar2016.archive.ensembl.org/Mus_musculus/Gene/Summary?db=core;g=ENSMUSG00000021458
FV2	SERPINE2	0.35249	0.35249	1	6.32555	4.7376	0.708	0.668	1963	1132	http://www.genecards.org/cgi-bin/carddisp.pl?gene=SERPINE2	ENSMUSG00000026249	http://mar2016.archive.ensembl.org/Mus_musculus/Gene/Summary?db=core;g=ENSMUSG00000026249
FV2	PRDX5	0.352253	0.352253	1.00785e-26	2.19054	1.49934	0.745	0.733	1963	1132	http://www.genecards.org/cgi-bin/carddisp.pl?gene=PRDX5	ENSMUSG00000024953	http://mar2016.archive.ensembl.org/Mus_musculus/Gene/Summary?db=core;g=ENSMUSG00000024953
FV2	RPS21	0.352081	0.352081	4.6539e-27	24.4538	18.9418	0.989	0.994	1963	1132	http://www.genecards.org/cgi-bin/carddisp.pl?gene=RPS21	ENSMUSG00000039001	http://mar2016.archive.ensembl.org/Mus_musculus/Gene/Summary?db=core;g=ENSMUSG00000039001
FV2	SGK1	0.351091	0.351091	3.79195e-10	0.871612	0.467327	0.42	0.317	1963	1132	http://www.genecards.org/cgi-bin/carddisp.pl?gene=SGK1	ENSMUSG00000019970	http://mar2016.archive.ensembl.org/Mus_musculus/Gene/Summary?db=core;g=ENSMUSG00000019970
FV2	SLC43A3	0.348718	0.348718	3.83573e-06	3.18164	2.28376	0.709	0.691	1963	1132	http://www.genecards.org/cgi-bin/carddisp.pl?gene=SLC43A3	ENSMUSG00000027074	http://mar2016.archive.ensembl.org/Mus_musculus/Gene/Summary?db=core;g=ENSMUSG00000027074
FV2	RPLP2	0.348577	0.348577	4.65986e-36	13.4068	10.3145	0.962	0.984	1963	1132	http://www.genecards.org/cgi-bin/carddisp.pl?gene=RPLP2	ENSMUSG00000025508	http://mar2016.archive.ensembl.org/Mus_musculus/Gene/Summary?db=core;g=ENSMUSG00000025508
FV2	NDUFA7	0.348128	0.348128	5.01445e-39	3.7694	2.74686	0.867	0.883	1963	1132	http://www.genecards.org/cgi-bin/carddisp.pl?gene=NDUFA7	ENSMUSG00000041881	http://mar2016.archive.ensembl.org/Mus_musculus/Gene/Summary?db=core;g=ENSMUSG00000041881
FV2	PLK2	0.347866	0.347866	1.07026e-11	0.53812	0.208571	0.248	0.142	1963	1132	http://www.genecards.org/cgi-bin/carddisp.pl?gene=PLK2	ENSMUSG00000021701	http://mar2016.archive.ensembl.org/Mus_musculus/Gene/Summary?db=core;g=ENSMUSG00000021701
FV2	CSTB	0.346746	0.346746	2.68739e-20	2.26692	1.56896	0.718	0.724	1963	1132	http://www.genecards.org/cgi-bin/carddisp.pl?gene=CSTB	ENSMUSG00000005054	http://mar2016.archive.ensembl.org/Mus_musculus/Gene/Summary?db=core;g=ENSMUSG00000005054
FV2	RPS15A	0.346338	0.346338	1.97781e-25	18.8592	14.6208	0.965	0.983	1963	1132	http://www.genecards.org/cgi-bin/carddisp.pl?gene=RPS15A	ENSMUSG00000008683	http://mar2016.archive.ensembl.org/Mus_musculus/Gene/Summary?db=core;g=ENSMUSG00000008683
FV2	SLC7A2	0.344441	0.344441	2.86588e-06	1.02772	0.597058	0.423	0.323	1963	1132	http://www.genecards.org/cgi-bin/carddisp.pl?gene=SLC7A2	ENSMUSG00000031596	http://mar2016.archive.ensembl.org/Mus_musculus/Gene/Summary?db=core;g=ENSMUSG00000031596
FV2	SRPX2	0.344212	0.344212	1.12289e-13	0.497075	0.179304	0.249	0.15	1963	1132	http://www.genecards.org/cgi-bin/carddisp.pl?gene=SRPX2	ENSMUSG00000031253	http://mar2016.archive.ensembl.org/Mus_musculus/Gene/Summary?db=core;g=ENSMUSG00000031253
FV2	COX4I1	0.343388	0.343388	2.68863e-44	8.7046	6.64905	0.942	0.97	1963	1132	http://www.genecards.org/cgi-bin/carddisp.pl?gene=COX4I1	ENSMUSG00000031818	http://mar2016.archive.ensembl.org/Mus_musculus/Gene/Summary?db=core;g=ENSMUSG00000031818
FV2	SLIT3	0.341331	0.341331	2.22356e-10	0.876072	0.480807	0.401	0.299	1963	1132	http://www.genecards.org/cgi-bin/carddisp.pl?gene=SLIT3	ENSMUSG00000056427	http://mar2016.archive.ensembl.org/Mus_musculus/Gene/Summary?db=core;g=ENSMUSG00000056427
FV2	CRLF1	0.341021	0.341021	0.273331	0.750714	0.382158	0.172	0.119	1963	1132	http://www.genecards.org/cgi-bin/carddisp.pl?gene=CRLF1	ENSMUSG00000007888	http://mar2016.archive.ensembl.org/Mus_musculus/Gene/Summary?db=core;g=ENSMUSG00000007888
FV2	RPS15	0.340562	0.340562	2.38585e-21	14.984	11.6231	0.974	0.987	1963	1132	http://www.genecards.org/cgi-bin/carddisp.pl?gene=RPS15	ENSMUSG00000063457	http://mar2016.archive.ensembl.org/Mus_musculus/Gene/Summary?db=core;g=ENSMUSG00000063457
FV2	NDUFB6	0.339499	0.339499	3.46812e-20	1.73529	1.16174	0.695	0.648	1963	1132	http://www.genecards.org/cgi-bin/carddisp.pl?gene=NDUFB6	ENSMUSG00000071014	http://mar2016.archive.ensembl.org/Mus_musculus/Gene/Summary?db=core;g=ENSMUSG00000071014
FV2	RPL24	0.339405	0.339405	1.80505e-36	12.3659	9.56393	0.959	0.982	1963	1132	http://www.genecards.org/cgi-bin/carddisp.pl?gene=RPL24	ENSMUSG00000098274	http://mar2016.archive.ensembl.org/Mus_musculus/Gene/Summary?db=core;g=ENSMUSG00000098274
FV2	SQSTM1	0.338998	0.338998	4.52783e-12	3.39465	2.47436	0.817	0.843	1963	1132	http://www.genecards.org/cgi-bin/carddisp.pl?gene=SQSTM1	ENSMUSG00000015837	http://mar2016.archive.ensembl.org/Mus_musculus/Gene/Summary?db=core;g=ENSMUSG00000015837
FV2	CALD1	0.338012	0.338012	1.95466e-15	7.65334	5.84592	0.925	0.94	1963	1132	http://www.genecards.org/cgi-bin/carddisp.pl?gene=CALD1	ENSMUSG00000029761	http://mar2016.archive.ensembl.org/Mus_musculus/Gene/Summary?db=core;g=ENSMUSG00000029761
FV2	ATP5L	0.336674	0.336674	1.26537e-50	5.42146	4.08493	0.895	0.932	1963	1132	http://www.genecards.org/cgi-bin/carddisp.pl?gene=ATP5L	ENSMUSG00000038717	http://mar2016.archive.ensembl.org/Mus_musculus/Gene/Summary?db=core;g=ENSMUSG00000038717
FV2	RPL18	0.336549	0.336549	1.02183e-31	15.0638	11.7215	0.969	0.983	1963	1132	http://www.genecards.org/cgi-bin/carddisp.pl?gene=RPL18	ENSMUSG00000059070	http://mar2016.archive.ensembl.org/Mus_musculus/Gene/Summary?db=core;g=ENSMUSG00000059070
FV2	RPS26	0.336158	0.336158	5.01689e-23	13.1281	10.1916	0.96	0.971	1963	1132	http://www.genecards.org/cgi-bin/carddisp.pl?gene=RPS26	ENSMUSG00000025362	http://mar2016.archive.ensembl.org/Mus_musculus/Gene/Summary?db=core;g=ENSMUSG00000025362
FV2	ILDR2	0.334576	0.334576	3.53164e-25	0.334499	0.0582806	0.169	0.041	1963	1132	http://www.genecards.org/cgi-bin/carddisp.pl?gene=ILDR2	ENSMUSG00000040612	http://mar2016.archive.ensembl.org/Mus_musculus/Gene/Summary?db=core;g=ENSMUSG00000040612
FV2	TCEA3	0.333203	0.333203	3.74906e-12	0.770259	0.405183	0.411	0.306	1963	1132	http://www.genecards.org/cgi-bin/carddisp.pl?gene=TCEA3	ENSMUSG00000001604	http://mar2016.archive.ensembl.org/Mus_musculus/Gene/Summary?db=core;g=ENSMUSG00000001604
FV2	PAPPA	0.332238	0.332238	6.54504e-13	0.428825	0.134921	0.213	0.105	1963	1132	http://www.genecards.org/cgi-bin/carddisp.pl?gene=PAPPA	ENSMUSG00000028370	http://mar2016.archive.ensembl.org/Mus_musculus/Gene/Summary?db=core;g=ENSMUSG00000028370
FV2	PDAP1	0.33081	0.33081	4.02037e-23	2.0991	1.46406	0.748	0.715	1963	1132	http://www.genecards.org/cgi-bin/carddisp.pl?gene=PDAP1	ENSMUSG00000029623	http://mar2016.archive.ensembl.org/Mus_musculus/Gene/Summary?db=core;g=ENSMUSG00000029623
FV2	IER3	0.330054	0.330054	8.95092e-05	4.3321	3.24172	0.761	0.763	1963	1132	http://www.genecards.org/cgi-bin/carddisp.pl?gene=IER3	ENSMUSG00000003541	http://mar2016.archive.ensembl.org/Mus_musculus/Gene/Summary?db=core;g=ENSMUSG00000003541
FV2	LGALS1	0.329564	0.329564	8.9668e-21	16.7668	13.1384	0.953	0.984	1963	1132	http://www.genecards.org/cgi-bin/carddisp.pl?gene=LGALS1	ENSMUSG00000068220	http://mar2016.archive.ensembl.org/Mus_musculus/Gene/Summary?db=core;g=ENSMUSG00000068220
FV2	GJA1	0.327961	0.327961	7.80289e-13	0.530558	0.219337	0.261	0.137	1963	1132	http://www.genecards.org/cgi-bin/carddisp.pl?gene=GJA1	ENSMUSG00000050953	http://mar2016.archive.ensembl.org/Mus_musculus/Gene/Summary?db=core;g=ENSMUSG00000050953
FV2	TGFB1	0.327647	0.327647	2.97608e-05	1.59626	1.06879	0.545	0.502	1963	1132	http://www.genecards.org/cgi-bin/carddisp.pl?gene=TGFB1	ENSMUSG00000002603	http://mar2016.archive.ensembl.org/Mus_musculus/Gene/Summary?db=core;g=ENSMUSG00000002603
FV2	LGALS3	0.325939	0.325939	8.13619e-20	0.296991	0.0347119	0.125	0.026	1963	1132	http://www.genecards.org/cgi-bin/carddisp.pl?gene=LGALS3	ENSMUSG00000050335	http://mar2016.archive.ensembl.org/Mus_musculus/Gene/Summary?db=core;g=ENSMUSG00000050335
FV2	NDUFA6	0.325756	0.325756	1.08762e-20	2.45368	1.75562	0.795	0.779	1963	1132	http://www.genecards.org/cgi-bin/carddisp.pl?gene=NDUFA6	ENSMUSG00000022450	http://mar2016.archive.ensembl.org/Mus_musculus/Gene/Summary?db=core;g=ENSMUSG00000022450
FV2	NDUFA3	0.322337	0.322337	1.03249e-20	1.5151	1.01151	0.675	0.609	1963	1132	http://www.genecards.org/cgi-bin/carddisp.pl?gene=NDUFA3	ENSMUSG00000035674	http://mar2016.archive.ensembl.org/Mus_musculus/Gene/Summary?db=core;g=ENSMUSG00000035674
FV2	LTBP2	0.320769	0.320769	0.00124628	4.36436	3.29494	0.675	0.618	1963	1132	http://www.genecards.org/cgi-bin/carddisp.pl?gene=LTBP2	ENSMUSG00000002020	http://mar2016.archive.ensembl.org/Mus_musculus/Gene/Summary?db=core;g=ENSMUSG00000002020
FV2	ANGPTL2	0.31958	0.31958	2.26863e-10	0.697568	0.360267	0.373	0.283	1963	1132	http://www.genecards.org/cgi-bin/carddisp.pl?gene=ANGPTL2	ENSMUSG00000004105	http://mar2016.archive.ensembl.org/Mus_musculus/Gene/Summary?db=core;g=ENSMUSG00000004105
FV2	NDUFB7	0.319377	0.319377	1.58072e-23	1.89068	1.31663	0.742	0.701	1963	1132	http://www.genecards.org/cgi-bin/carddisp.pl?gene=NDUFB7	ENSMUSG00000033938	http://mar2016.archive.ensembl.org/Mus_musculus/Gene/Summary?db=core;g=ENSMUSG00000033938
FV2	HSPB1	0.317506	0.317506	0.0660645	3.57134	2.6683	0.683	0.686	1963	1132	http://www.genecards.org/cgi-bin/carddisp.pl?gene=HSPB1	ENSMUSG00000004951	http://mar2016.archive.ensembl.org/Mus_musculus/Gene/Summary?db=core;g=ENSMUSG00000004951
FV2	NDUFA2	0.315921	0.315921	9.23281e-35	4.00094	3.01744	0.882	0.9	1963	1132	http://www.genecards.org/cgi-bin/carddisp.pl?gene=NDUFA2	ENSMUSG00000014294	http://mar2016.archive.ensembl.org/Mus_musculus/Gene/Summary?db=core;g=ENSMUSG00000014294
FV2	TNFRSF12A	0.312146	0.312146	4.447e-08	1.53049	1.03817	0.54	0.468	1963	1132	http://www.genecards.org/cgi-bin/carddisp.pl?gene=TNFRSF12A	ENSMUSG00000023905	http://mar2016.archive.ensembl.org/Mus_musculus/Gene/Summary?db=core;g=ENSMUSG00000023905
FV2	UQCR10	0.309676	0.309676	2.40751e-33	3.33037	2.49384	0.841	0.858	1963	1132	http://www.genecards.org/cgi-bin/carddisp.pl?gene=UQCR10	ENSMUSG00000059534	http://mar2016.archive.ensembl.org/Mus_musculus/Gene/Summary?db=core;g=ENSMUSG00000059534
FV2	GPNMB	0.308705	0.308705	9.90035e-10	0.404006	0.133547	0.196	0.105	1963	1132	http://www.genecards.org/cgi-bin/carddisp.pl?gene=GPNMB	ENSMUSG00000029816	http://mar2016.archive.ensembl.org/Mus_musculus/Gene/Summary?db=core;g=ENSMUSG00000029816
FV2	PSMA3	0.307986	0.307986	3.94976e-26	3.67699	2.77793	0.877	0.884	1963	1132	http://www.genecards.org/cgi-bin/carddisp.pl?gene=PSMA3	ENSMUSG00000060073	http://mar2016.archive.ensembl.org/Mus_musculus/Gene/Summary?db=core;g=ENSMUSG00000060073
FV2	CXCL16	0.30743	0.30743	3.5567e-12	1.12769	0.719345	0.501	0.444	1963	1132	http://www.genecards.org/cgi-bin/carddisp.pl?gene=CXCL16	ENSMUSG00000018920	http://mar2016.archive.ensembl.org/Mus_musculus/Gene/Summary?db=core;g=ENSMUSG00000018920
FV2	HMOX1	0.305335	0.305335	6.74584e-16	0.399394	0.132465	0.249	0.119	1963	1132	http://www.genecards.org/cgi-bin/carddisp.pl?gene=HMOX1	ENSMUSG00000005413	http://mar2016.archive.ensembl.org/Mus_musculus/Gene/Summary?db=core;g=ENSMUSG00000005413
FV2	CD44	0.304116	0.304116	1.62326e-06	0.931919	0.564736	0.413	0.346	1963	1132	http://www.genecards.org/cgi-bin/carddisp.pl?gene=CD44	ENSMUSG00000005087	http://mar2016.archive.ensembl.org/Mus_musculus/Gene/Summary?db=core;g=ENSMUSG00000005087
FV2	COX7C	0.303507	0.303507	5.48143e-44	5.60053	4.34828	0.902	0.948	1963	1132	http://www.genecards.org/cgi-bin/carddisp.pl?gene=COX7C	ENSMUSG00000017778	http://mar2016.archive.ensembl.org/Mus_musculus/Gene/Summary?db=core;g=ENSMUSG00000017778
FV2	RPL6	0.301727	0.301727	1.53588e-32	11.7921	9.37801	0.956	0.976	1963	1132	http://www.genecards.org/cgi-bin/carddisp.pl?gene=RPL6	ENSMUSG00000029614	http://mar2016.archive.ensembl.org/Mus_musculus/Gene/Summary?db=core;g=ENSMUSG00000029614
FV2	BOLA2	0.301306	0.301306	4.48923e-15	1.04623	0.660552	0.531	0.46	1963	1132	http://www.genecards.org/cgi-bin/carddisp.pl?gene=BOLA2	ENSMUSG00000047721	http://mar2016.archive.ensembl.org/Mus_musculus/Gene/Summary?db=core;g=ENSMUSG00000047721
FV2	RPL21	0.300285	0.300285	1.67583e-16	23.084	18.5584	0.974	0.985	1963	1132	http://www.genecards.org/cgi-bin/carddisp.pl?gene=RPL21	ENSMUSG00000041453	http://mar2016.archive.ensembl.org/Mus_musculus/Gene/Summary?db=core;g=ENSMUSG00000041453
FV2	SOX4	0.299752	0.299752	0.76867	1.54731	1.06942	0.463	0.436	1963	1132	http://www.genecards.org/cgi-bin/carddisp.pl?gene=SOX4	ENSMUSG00000076431	http://mar2016.archive.ensembl.org/Mus_musculus/Gene/Summary?db=core;g=ENSMUSG00000076431
FV2	PLTP	0.298789	0.298789	0.0419963	1.27956	0.853131	0.465	0.427	1963	1132	http://www.genecards.org/cgi-bin/carddisp.pl?gene=PLTP	ENSMUSG00000017754	http://mar2016.archive.ensembl.org/Mus_musculus/Gene/Summary?db=core;g=ENSMUSG00000017754
FV2	UGDH	0.298221	0.298221	0.000253456	1.22967	0.813289	0.508	0.469	1963	1132	http://www.genecards.org/cgi-bin/carddisp.pl?gene=UGDH	ENSMUSG00000029201	http://mar2016.archive.ensembl.org/Mus_musculus/Gene/Summary?db=core;g=ENSMUSG00000029201
FV2	FIGF	0.297807	0.297807	4.46855e-07	0.625985	0.322719	0.28	0.182	1963	1132	http://www.genecards.org/cgi-bin/carddisp.pl?gene=FIGF	ENSMUSG00000031380	http://mar2016.archive.ensembl.org/Mus_musculus/Gene/Summary?db=core;g=ENSMUSG00000031380
FV2	PMM1	0.296778	0.296778	5.95511e-09	1.15726	0.756155	0.547	0.493	1963	1132	http://www.genecards.org/cgi-bin/carddisp.pl?gene=PMM1	ENSMUSG00000022474	http://mar2016.archive.ensembl.org/Mus_musculus/Gene/Summary?db=core;g=ENSMUSG00000022474
FV2	SNHG9	0.29653	0.29653	7.02108e-22	0.320811	0.0754158	0.207	0.072	1963	1132	http://www.genecards.org/cgi-bin/carddisp.pl?gene=SNHG9	ENSMUSG00000090101	http://mar2016.archive.ensembl.org/Mus_musculus/Gene/Summary?db=core;g=ENSMUSG00000090101
FV2	ROMO1	0.294608	0.294608	6.17696e-26	2.76979	2.07349	0.816	0.828	1963	1132	http://www.genecards.org/cgi-bin/carddisp.pl?gene=ROMO1	ENSMUSG00000067847	http://mar2016.archive.ensembl.org/Mus_musculus/Gene/Summary?db=core;g=ENSMUSG00000067847
FV2	EIF2S2	0.29384	0.29384	3.94364e-19	3.0871	2.33396	0.812	0.815	1963	1132	http://www.genecards.org/cgi-bin/carddisp.pl?gene=EIF2S2	ENSMUSG00000074656	http://mar2016.archive.ensembl.org/Mus_musculus/Gene/Summary?db=core;g=ENSMUSG00000074656
FV2	PET100	0.292339	0.292339	2.62459e-12	0.664465	0.359164	0.421	0.299	1963	1132	http://www.genecards.org/cgi-bin/carddisp.pl?gene=PET100	ENSMUSG00000087687	http://mar2016.archive.ensembl.org/Mus_musculus/Gene/Summary?db=core;g=ENSMUSG00000087687
FV2	UQCR11	0.291781	0.291781	9.27392e-27	3.18813	2.42125	0.843	0.862	1963	1132	http://www.genecards.org/cgi-bin/carddisp.pl?gene=UQCR11	ENSMUSG00000020163	http://mar2016.archive.ensembl.org/Mus_musculus/Gene/Summary?db=core;g=ENSMUSG00000020163
FV2	PCOLCE	0.290624	0.290624	5.6806e-10	5.51637	4.32745	0.836	0.852	1963	1132	http://www.genecards.org/cgi-bin/carddisp.pl?gene=PCOLCE	ENSMUSG00000029718	http://mar2016.archive.ensembl.org/Mus_musculus/Gene/Summary?db=core;g=ENSMUSG00000029718
FV2	RPL28	0.290091	0.290091	3.23851e-19	17.2817	13.9517	0.976	0.988	1963	1132	http://www.genecards.org/cgi-bin/carddisp.pl?gene=RPL28	ENSMUSG00000030432	http://mar2016.archive.ensembl.org/Mus_musculus/Gene/Summary?db=core;g=ENSMUSG00000030432
FV2	MIF	0.289201	0.289201	1.97178e-10	1.81256	1.30167	0.672	0.646	1963	1132	http://www.genecards.org/cgi-bin/carddisp.pl?gene=MIF	ENSMUSG00000033307	http://mar2016.archive.ensembl.org/Mus_musculus/Gene/Summary?db=core;g=ENSMUSG00000033307
FV2	UBL5	0.28803	0.28803	4.00264e-28	3.26645	2.4943	0.85	0.867	1963	1132	http://www.genecards.org/cgi-bin/carddisp.pl?gene=UBL5	ENSMUSG00000084786	http://mar2016.archive.ensembl.org/Mus_musculus/Gene/Summary?db=core;g=ENSMUSG00000084786
FV2	ASS1	0.286158	0.286158	6.52517e-07	1.28746	0.875906	0.503	0.472	1963	1132	http://www.genecards.org/cgi-bin/carddisp.pl?gene=ASS1	ENSMUSG00000076441	http://mar2016.archive.ensembl.org/Mus_musculus/Gene/Summary?db=core;g=ENSMUSG00000076441
FV2	NUCKS1	0.285584	0.285584	1.0982e-14	2.48844	1.86195	0.783	0.774	1963	1132	http://www.genecards.org/cgi-bin/carddisp.pl?gene=NUCKS1	ENSMUSG00000026434	http://mar2016.archive.ensembl.org/Mus_musculus/Gene/Summary?db=core;g=ENSMUSG00000026434
FV2	MPC1	0.283201	0.283201	5.23034e-24	2.10707	1.55328	0.759	0.764	1963	1132	http://www.genecards.org/cgi-bin/carddisp.pl?gene=MPC1	ENSMUSG00000023861	http://mar2016.archive.ensembl.org/Mus_musculus/Gene/Summary?db=core;g=ENSMUSG00000023861
FV2	SPSB1	0.28257	0.28257	1.61097e-08	0.575195	0.295007	0.332	0.247	1963	1132	http://www.genecards.org/cgi-bin/carddisp.pl?gene=SPSB1	ENSMUSG00000039911	http://mar2016.archive.ensembl.org/Mus_musculus/Gene/Summary?db=core;g=ENSMUSG00000039911
FV2	PERP	0.282476	0.282476	2.56962e-07	0.448265	0.190732	0.209	0.139	1963	1132	http://www.genecards.org/cgi-bin/carddisp.pl?gene=PERP	ENSMUSG00000019851	http://mar2016.archive.ensembl.org/Mus_musculus/Gene/Summary?db=core;g=ENSMUSG00000019851
FV2	PICALM	0.281527	0.281527	1.49615e-08	1.96214	1.43701	0.704	0.687	1963	1132	http://www.genecards.org/cgi-bin/carddisp.pl?gene=PICALM	ENSMUSG00000039361	http://mar2016.archive.ensembl.org/Mus_musculus/Gene/Summary?db=core;g=ENSMUSG00000039361
FV2	FABP4	0.280829	0.280829	2.34752e-07	0.329339	0.0942025	0.123	0.052	1963	1132	http://www.genecards.org/cgi-bin/carddisp.pl?gene=FABP4	ENSMUSG00000062515	http://mar2016.archive.ensembl.org/Mus_musculus/Gene/Summary?db=core;g=ENSMUSG00000062515
FV2	NOTCH3	0.27986	0.27986	2.15033e-09	0.341902	0.105286	0.166	0.075	1963	1132	http://www.genecards.org/cgi-bin/carddisp.pl?gene=NOTCH3	ENSMUSG00000038146	http://mar2016.archive.ensembl.org/Mus_musculus/Gene/Summary?db=core;g=ENSMUSG00000038146
FV2	PHLDB2	0.279593	0.279593	4.72154e-07	0.865957	0.53722	0.387	0.34	1963	1132	http://www.genecards.org/cgi-bin/carddisp.pl?gene=PHLDB2	ENSMUSG00000033149	http://mar2016.archive.ensembl.org/Mus_musculus/Gene/Summary?db=core;g=ENSMUSG00000033149
FV2	B4GALT1	0.279588	0.279588	2.20933e-06	0.993949	0.642667	0.483	0.43	1963	1132	http://www.genecards.org/cgi-bin/carddisp.pl?gene=B4GALT1	ENSMUSG00000028413	http://mar2016.archive.ensembl.org/Mus_musculus/Gene/Summary?db=core;g=ENSMUSG00000028413
FV2	LY6E	0.277743	0.277743	1.82866e-09	2.1702	1.61504	0.654	0.654	1963	1132	http://www.genecards.org/cgi-bin/carddisp.pl?gene=LY6E	ENSMUSG00000022587	http://mar2016.archive.ensembl.org/Mus_musculus/Gene/Summary?db=core;g=ENSMUSG00000022587
FV2	APBB2	0.277603	0.277603	8.32094e-12	0.532126	0.263943	0.338	0.223	1963	1132	http://www.genecards.org/cgi-bin/carddisp.pl?gene=APBB2	ENSMUSG00000029207	http://mar2016.archive.ensembl.org/Mus_musculus/Gene/Summary?db=core;g=ENSMUSG00000029207
FV2	ACTN4	0.277353	0.277353	1.23513e-16	1.73028	1.25276	0.681	0.677	1963	1132	http://www.genecards.org/cgi-bin/carddisp.pl?gene=ACTN4	ENSMUSG00000054808	http://mar2016.archive.ensembl.org/Mus_musculus/Gene/Summary?db=core;g=ENSMUSG00000054808
FV2	PLOD2	0.277017	0.277017	9.16677e-10	2.57867	1.95346	0.696	0.712	1963	1132	http://www.genecards.org/cgi-bin/carddisp.pl?gene=PLOD2	ENSMUSG00000032374	http://mar2016.archive.ensembl.org/Mus_musculus/Gene/Summary?db=core;g=ENSMUSG00000032374
FV2	UQCC2	0.276227	0.276227	6.82211e-15	2.06237	1.52875	0.706	0.711	1963	1132	http://www.genecards.org/cgi-bin/carddisp.pl?gene=UQCC2	ENSMUSG00000024208	http://mar2016.archive.ensembl.org/Mus_musculus/Gene/Summary?db=core;g=ENSMUSG00000024208
FV2	GADD45G	0.27591	0.27591	0.21976	2.02746	1.50046	0.536	0.513	1963	1132	http://www.genecards.org/cgi-bin/carddisp.pl?gene=GADD45G	ENSMUSG00000021453	http://mar2016.archive.ensembl.org/Mus_musculus/Gene/Summary?db=core;g=ENSMUSG00000021453
FV2	MAN1A	0.275278	0.275278	2.04393e-05	0.973421	0.63062	0.478	0.394	1963	1132	http://www.genecards.org/cgi-bin/carddisp.pl?gene=MAN1A	ENSMUSG00000003746	http://mar2016.archive.ensembl.org/Mus_musculus/Gene/Summary?db=core;g=ENSMUSG00000003746
FV2	KCNE4	0.275277	0.275277	0.000162695	0.525412	0.260435	0.242	0.166	1963	1132	http://www.genecards.org/cgi-bin/carddisp.pl?gene=KCNE4	ENSMUSG00000047330	http://mar2016.archive.ensembl.org/Mus_musculus/Gene/Summary?db=core;g=ENSMUSG00000047330
FV2	TEF	0.274164	0.274164	2.5878e-05	0.867337	0.544155	0.428	0.343	1963	1132	http://www.genecards.org/cgi-bin/carddisp.pl?gene=TEF	ENSMUSG00000022389	http://mar2016.archive.ensembl.org/Mus_musculus/Gene/Summary?db=core;g=ENSMUSG00000022389
FV2	COX17	0.273764	0.273764	7.30822e-09	1.17142	0.796112	0.579	0.509	1963	1132	http://www.genecards.org/cgi-bin/carddisp.pl?gene=COX17	ENSMUSG00000046516	http://mar2016.archive.ensembl.org/Mus_musculus/Gene/Summary?db=core;g=ENSMUSG00000046516
FV2	RPS11	0.272862	0.272862	2.41847e-24	16.33	13.3436	0.968	0.985	1963	1132	http://www.genecards.org/cgi-bin/carddisp.pl?gene=RPS11	ENSMUSG00000003429	http://mar2016.archive.ensembl.org/Mus_musculus/Gene/Summary?db=core;g=ENSMUSG00000003429
FV2	SERPINE1	0.272452	0.272452	0.0641218	2.16467	1.62007	0.526	0.512	1963	1132	http://www.genecards.org/cgi-bin/carddisp.pl?gene=SERPINE1	ENSMUSG00000037411	http://mar2016.archive.ensembl.org/Mus_musculus/Gene/Summary?db=core;g=ENSMUSG00000037411
FV2	H2AFZ	0.270282	0.270282	7.10256e-20	2.77861	2.13306	0.793	0.817	1963	1132	http://www.genecards.org/cgi-bin/carddisp.pl?gene=H2AFZ	ENSMUSG00000037894	http://mar2016.archive.ensembl.org/Mus_musculus/Gene/Summary?db=core;g=ENSMUSG00000037894
FV2	MAN2A1	0.270172	0.270172	4.96273e-08	1.38021	0.973721	0.523	0.513	1963	1132	http://www.genecards.org/cgi-bin/carddisp.pl?gene=MAN2A1	ENSMUSG00000024085	http://mar2016.archive.ensembl.org/Mus_musculus/Gene/Summary?db=core;g=ENSMUSG00000024085
FV2	ARID5B	0.269618	0.269618	7.69838e-06	1.41143	1.00037	0.571	0.541	1963	1132	http://www.genecards.org/cgi-bin/carddisp.pl?gene=ARID5B	ENSMUSG00000019947	http://mar2016.archive.ensembl.org/Mus_musculus/Gene/Summary?db=core;g=ENSMUSG00000019947
FV2	VPS36	0.26961	0.26961	2.34317e-08	1.05085	0.701268	0.524	0.457	1963	1132	http://www.genecards.org/cgi-bin/carddisp.pl?gene=VPS36	ENSMUSG00000031479	http://mar2016.archive.ensembl.org/Mus_musculus/Gene/Summary?db=core;g=ENSMUSG00000031479
FV2	BST2	0.268841	0.268841	2.48624e-05	1.58287	1.14375	0.559	0.551	1963	1132	http://www.genecards.org/cgi-bin/carddisp.pl?gene=BST2	ENSMUSG00000046718	http://mar2016.archive.ensembl.org/Mus_musculus/Gene/Summary?db=core;g=ENSMUSG00000046718
FV2	CGREF1	0.268359	0.268359	1.01725e-11	0.450569	0.204354	0.281	0.166	1963	1132	http://www.genecards.org/cgi-bin/carddisp.pl?gene=CGREF1	ENSMUSG00000029161	http://mar2016.archive.ensembl.org/Mus_musculus/Gene/Summary?db=core;g=ENSMUSG00000029161
FV2	SEC61G	0.266244	0.266244	1.14376e-24	6.80143	5.48675	0.913	0.946	1963	1132	http://www.genecards.org/cgi-bin/carddisp.pl?gene=SEC61G	ENSMUSG00000078974	http://mar2016.archive.ensembl.org/Mus_musculus/Gene/Summary?db=core;g=ENSMUSG00000078974
FV2	NDUFA11	0.265611	0.265611	8.96848e-24	3.17581	2.47363	0.83	0.854	1963	1132	http://www.genecards.org/cgi-bin/carddisp.pl?gene=NDUFA11	ENSMUSG00000002379	http://mar2016.archive.ensembl.org/Mus_musculus/Gene/Summary?db=core;g=ENSMUSG00000002379
FV2	SUSD6	0.265538	0.265538	5.56196e-07	0.958557	0.629301	0.503	0.433	1963	1132	http://www.genecards.org/cgi-bin/carddisp.pl?gene=SUSD6	ENSMUSG00000021133	http://mar2016.archive.ensembl.org/Mus_musculus/Gene/Summary?db=core;g=ENSMUSG00000021133
FV2	TUBB4B	0.265353	0.265353	2.18384e-08	3.1376	2.44246	0.782	0.814	1963	1132	http://www.genecards.org/cgi-bin/carddisp.pl?gene=TUBB4B	ENSMUSG00000036752	http://mar2016.archive.ensembl.org/Mus_musculus/Gene/Summary?db=core;g=ENSMUSG00000036752
FV2	RPL18A	0.265183	0.265183	2.36153e-13	15.4238	12.6662	0.964	0.976	1963	1132	http://www.genecards.org/cgi-bin/carddisp.pl?gene=RPL18A	ENSMUSG00000045128	http://mar2016.archive.ensembl.org/Mus_musculus/Gene/Summary?db=core;g=ENSMUSG00000045128
FV2	CHCHD10	0.26481	0.26481	3.67208e-07	0.323415	0.10149	0.112	0.042	1963	1132	http://www.genecards.org/cgi-bin/carddisp.pl?gene=CHCHD10	ENSMUSG00000049422	http://mar2016.archive.ensembl.org/Mus_musculus/Gene/Summary?db=core;g=ENSMUSG00000049422
FV2	RPL26	0.264629	0.264629	3.09616e-11	16.4115	13.4935	0.963	0.981	1963	1132	http://www.genecards.org/cgi-bin/carddisp.pl?gene=RPL26	ENSMUSG00000060938	http://mar2016.archive.ensembl.org/Mus_musculus/Gene/Summary?db=core;g=ENSMUSG00000060938
FV2	GRIA3	0.264612	0.264612	1.94882e-06	0.655018	0.377674	0.346	0.237	1963	1132	http://www.genecards.org/cgi-bin/carddisp.pl?gene=GRIA3	ENSMUSG00000001986	http://mar2016.archive.ensembl.org/Mus_musculus/Gene/Summary?db=core;g=ENSMUSG00000001986
FV2	SLIRP	0.264104	0.264104	7.33387e-12	1.03135	0.691534	0.576	0.497	1963	1132	http://www.genecards.org/cgi-bin/carddisp.pl?gene=SLIRP	ENSMUSG00000021040	http://mar2016.archive.ensembl.org/Mus_musculus/Gene/Summary?db=core;g=ENSMUSG00000021040
FV2	RPS2	0.263961	0.263961	4.00927e-14	24.4164	20.1667	0.983	0.995	1963	1132	http://www.genecards.org/cgi-bin/carddisp.pl?gene=RPS2	ENSMUSG00000044533	http://mar2016.archive.ensembl.org/Mus_musculus/Gene/Summary?db=core;g=ENSMUSG00000044533
FV2	DOK1	0.26363	0.26363	1.04797e-08	0.486202	0.23799	0.307	0.208	1963	1132	http://www.genecards.org/cgi-bin/carddisp.pl?gene=DOK1	ENSMUSG00000068335	http://mar2016.archive.ensembl.org/Mus_musculus/Gene/Summary?db=core;g=ENSMUSG00000068335
FV2	MBD1	0.262914	0.262914	0.000405207	0.467012	0.222612	0.22	0.17	1963	1132	http://www.genecards.org/cgi-bin/carddisp.pl?gene=MBD1	ENSMUSG00000024561	http://mar2016.archive.ensembl.org/Mus_musculus/Gene/Summary?db=core;g=ENSMUSG00000024561
FV2	IGFBP7	0.262735	0.262735	1	41.8775	34.7387	0.991	0.992	1963	1132	http://www.genecards.org/cgi-bin/carddisp.pl?gene=IGFBP7	ENSMUSG00000036256	http://mar2016.archive.ensembl.org/Mus_musculus/Gene/Summary?db=core;g=ENSMUSG00000036256
FV2	B2M	0.262719	0.262719	7.70621e-17	6.56634	5.30666	0.917	0.954	1963	1132	http://www.genecards.org/cgi-bin/carddisp.pl?gene=B2M	ENSMUSG00000060802	http://mar2016.archive.ensembl.org/Mus_musculus/Gene/Summary?db=core;g=ENSMUSG00000060802
FV2	CAPG	0.261701	0.261701	9.80403e-05	1.69214	1.24553	0.602	0.573	1963	1132	http://www.genecards.org/cgi-bin/carddisp.pl?gene=CAPG	ENSMUSG00000056737	http://mar2016.archive.ensembl.org/Mus_musculus/Gene/Summary?db=core;g=ENSMUSG00000056737
FV2	CP	0.259883	0.259883	1	2.27376	1.7341	0.522	0.463	1963	1132	http://www.genecards.org/cgi-bin/carddisp.pl?gene=CP	ENSMUSG00000003617	http://mar2016.archive.ensembl.org/Mus_musculus/Gene/Summary?db=core;g=ENSMUSG00000003617
FV2	RPSA	0.259612	0.259612	8.2192e-12	23.9578	19.8475	0.986	0.994	1963	1132	http://www.genecards.org/cgi-bin/carddisp.pl?gene=RPSA	ENSMUSG00000032518	http://mar2016.archive.ensembl.org/Mus_musculus/Gene/Summary?db=core;g=ENSMUSG00000032518
FV2	PLXNB2	0.25957	0.25957	3.06599e-09	0.855912	0.550311	0.473	0.428	1963	1132	http://www.genecards.org/cgi-bin/carddisp.pl?gene=PLXNB2	ENSMUSG00000036606	http://mar2016.archive.ensembl.org/Mus_musculus/Gene/Summary?db=core;g=ENSMUSG00000036606
FV2	RPL22	0.258609	0.258609	1.68277e-22	10.5747	8.67523	0.945	0.977	1963	1132	http://www.genecards.org/cgi-bin/carddisp.pl?gene=RPL22	ENSMUSG00000028936	http://mar2016.archive.ensembl.org/Mus_musculus/Gene/Summary?db=core;g=ENSMUSG00000028936
FV2	PTP4A3	0.258474	0.258474	1.19528e-06	0.546047	0.292452	0.333	0.239	1963	1132	http://www.genecards.org/cgi-bin/carddisp.pl?gene=PTP4A3	ENSMUSG00000059895	http://mar2016.archive.ensembl.org/Mus_musculus/Gene/Summary?db=core;g=ENSMUSG00000059895
FV2	CHMP2A	0.258454	0.258454	6.46153e-19	2.22291	1.6943	0.769	0.761	1963	1132	http://www.genecards.org/cgi-bin/carddisp.pl?gene=CHMP2A	ENSMUSG00000033916	http://mar2016.archive.ensembl.org/Mus_musculus/Gene/Summary?db=core;g=ENSMUSG00000033916
FV2	SHFM1	0.258416	0.258416	3.60061e-25	6.38359	5.17272	0.93	0.959	1963	1132	http://www.genecards.org/cgi-bin/carddisp.pl?gene=SHFM1	ENSMUSG00000042541	http://mar2016.archive.ensembl.org/Mus_musculus/Gene/Summary?db=core;g=ENSMUSG00000042541
FV2	BCL2L1	0.258341	0.258341	1.59469e-07	0.675638	0.400916	0.396	0.319	1963	1132	http://www.genecards.org/cgi-bin/carddisp.pl?gene=BCL2L1	ENSMUSG00000007659	http://mar2016.archive.ensembl.org/Mus_musculus/Gene/Summary?db=core;g=ENSMUSG00000007659
FV2	DYNLRB1	0.257392	0.257392	7.64682e-19	3.18715	2.50297	0.832	0.863	1963	1132	http://www.genecards.org/cgi-bin/carddisp.pl?gene=DYNLRB1	ENSMUSG00000047459	http://mar2016.archive.ensembl.org/Mus_musculus/Gene/Summary?db=core;g=ENSMUSG00000047459
FV2	TULP4	0.256871	0.256871	8.17645e-13	2.5666	1.98489	0.76	0.777	1963	1132	http://www.genecards.org/cgi-bin/carddisp.pl?gene=TULP4	ENSMUSG00000034377	http://mar2016.archive.ensembl.org/Mus_musculus/Gene/Summary?db=core;g=ENSMUSG00000034377
[truncated: 319 more rows]

## Sheet: FV3
cluster	gene	avg_log2FC	abs_log2FC	p_val_adj	exp_HGPS	exp_WT	pct_HGPS	pct_WT	n_HGPS	n_WT	GeneCardLink	ensembl_gene_id	ensemblLink
[truncated: 586 more rows]

## Sheet: FV4
cluster	gene	avg_log2FC	abs_log2FC	p_val_adj	exp_HGPS	exp_WT	pct_HGPS	pct_WT	n_HGPS	n_WT	GeneCardLink	ensembl_gene_id	ensemblLink
[truncated: 1,520 more rows]

[truncated: 5 more sheets: FV5, FV6, FV7, FV8, FV9]
