# Supplementary material for: Endothelial YAP/TAZ activation promotes atherosclerosis in a mouse model of Hutchinson-Gilford progeria syndrome
Source: J Clin Invest. 2024 Oct 1;134(22):e173448. doi: 10.1172/JCI173448 (PMC11563688; doi:10.1172/JCI173448)
Supplement: Supplemental table 7 [file jci-134-173448-s026.xlsx]

## Sheet: HGPS FV2 enriched GOTERM_BP
Category	Term		Count	%	PValue	Genes	List Total	Pop Hits	Pop Total	Fold Enrichment	Bonferroni	Benjamini	FDR
GOTERM_BP_DIRECT	GO:0030198	extracellular matrix organization	18	8.03571	1.51e-11	POSTN, B4GALT1, ELN, APLP2, MMP3, TNFRSF11B, FBLN5, THSD4, LGALS3, CCDC80, CRISPLD2, SMOC1, ABI3BP, ADAMTSL2, VWA1, COL4A5, SOX9, RECK	217	184	20136	9.07754	3.18e-08	3.18e-08	3.13e-08
GOTERM_BP_DIRECT	GO:0032355	response to estradiol	10	4.46429	5.18e-06	NCOR2, GJA1, POSTN, RAMP2, ANXA1, TGFB1, PTCH1, MAP1B, CTNNB1, PAM	217	118	20136	7.86378	0.0108575	0.00545842	0.00537814
GOTERM_BP_DIRECT	GO:0016477	cell migration	14	6.25	2.73e-05	TGFB1, FLT1, SH3KBP1, LAMC3, WNT5A, EMP2, CLEC14A, THBS1, TSPAN11, FMNL2, EPHA3, RHOQ, CD44, CTHRC1	217	305	20136	4.25933	0.055895	0.0145774	0.014363
GOTERM_BP_DIRECT	GO:0007155	cell adhesion	20	8.92857	2.77e-05	CGREF1, POSTN, B4GALT1, TNFRSF12A, LAMC3, OMD, COL12A1, EMP2, THBS2, THBS1, FBLN5, SRPX2, GPNMB, PERP, BOC, SPP1, PECAM1, CTNNB1, NCAM1, CD44	217	601	20136	3.08794	0.056643	0.0145774	0.014363
GOTERM_BP_DIRECT	GO:0060509	Type I pneumocyte differentiation	4	1.78571	9.75e-05	NCOR2, THRA, IGF1, SOX9	217	9	20136	41.2412	0.18579	0.0411053	0.0405008
GOTERM_BP_DIRECT	GO:0045669	positive regulation of osteoblast differentiation	7	3.125	0.000221	WWTR1, JAG1, FAM20C, CTNNB1, IGF1, DDR2, CTHRC1	217	80	20136	8.11935	0.371903	0.0775015	0.0763618
GOTERM_BP_DIRECT	GO:0045599	negative regulation of fat cell differentiation	6	2.67857	0.000361	NCOR2, WWTR1, JAG1, TGFB1, WNT5A, RUNX1T1	217	57	20136	9.76764	0.532665	0.100266	0.0987916
GOTERM_BP_DIRECT	GO:0007507	heart development	12	5.35714	0.000392	AKAP13, GJA1, RAMP2, PDLIM2, TGFB1, OSR1, CTNNB1, MSX1, SOX9, PAM, BICC1, ZFP36L1	217	298	20136	3.73662	0.562592	0.100266	0.0987916
GOTERM_BP_DIRECT	GO:0042127	regulation of cell proliferation	10	4.46429	0.000502	CNN2, JAG1, ANXA1, TGFB1, PTCH1, CTNNB1, IGF1, SOX9, EPS15, CLU	217	213	20136	4.35646	0.653043	0.100266	0.0987916
GOTERM_BP_DIRECT	GO:0002040	sprouting angiogenesis	5	2.23214	0.00058	RAMP2, FLT1, CLEC14A, THBS1, RECK	217	36	20136	12.8879	0.705369	0.100266	0.0987916
GOTERM_BP_DIRECT	GO:0030335	positive regulation of cell migration	11	4.91071	0.000588	TGFB1, FLT1, GPNMB, MMP3, NTF3, PECAM1, IGF1, ACTN4, THBS1, CXCL16, ACTG1	217	264	20136	3.86636	0.710461	0.100266	0.0987916
GOTERM_BP_DIRECT	GO:0090090	negative regulation of canonical Wnt signaling pathway	8	3.57143	0.000616	WWTR1, WNT5A, CTNNB1, TMEM64, SOX9, BICC1, CTHRC1, RBMS3	217	134	20136	5.53986	0.727101	0.100266	0.0987916
GOTERM_BP_DIRECT	GO:0042776	mitochondrial ATP synthesis coupled proton transport	6	2.67857	0.000618	NDUFA7, NDUFA6, NDUFB6, NDUFA3, NDUFA2, ATP5L	217	64	20136	8.69931	0.728519	0.100266	0.0987916
GOTERM_BP_DIRECT	GO:0060766	negative regulation of androgen receptor signaling pathway	4	1.78571	0.000741	NCOR2, HEYL, TCF21, IGF1	217	17	20136	21.8336	0.790307	0.102804	0.101292
GOTERM_BP_DIRECT	GO:0042733	embryonic digit morphogenesis	6	2.67857	0.000763	GJA1, OSR1, WNT5A, CTNNB1, GAS1, MSX1	217	67	20136	8.30979	0.79998	0.102804	0.101292
GOTERM_BP_DIRECT	GO:0001649	osteoblast differentiation	7	3.125	0.000813	WWTR1, GJA1, GPNMB, SPP1, CTNNB1, IGF1, CTHRC1	217	102	20136	6.36812	0.820107	0.102804	0.101292
GOTERM_BP_DIRECT	GO:0000122	negative regulation of transcription from RNA polymerase II promoter	23	10.2679	0.000829	WWTR1, NOTCH3, TGFB1, NFIX, THRA, RPL10, PTCH1, OSR1, TCF21, ARID5B, FBLN5, IRF2BPL, NCOR2, HEYL, FOXS1, NFIC, NEDD4, CTNNB1, MSX1, SOX9, HOXA7, EZR, SQSTM1	217	975	20136	2.18895	0.825945	0.102804	0.101292
GOTERM_BP_DIRECT	GO:0060325	face morphogenesis	5	2.23214	0.000956	TGFB1, CRISPLD1, CRISPLD2, ARID5B, MSX1	217	41	20136	11.3162	0.866711	0.111904	0.110258
GOTERM_BP_DIRECT	GO:0001953	negative regulation of cell-matrix adhesion	4	1.78571	0.00103903	POSTN, JAG1, HOXA7, THBS1	217	19	20136	19.5353	0.888241	0.115277	0.113582
GOTERM_BP_DIRECT	GO:0042060	wound healing	7	3.125	0.0011499	CNN2, POSTN, B4GALT1, TGFB1, WNT5A, PECAM1, IGF1	217	109	20136	5.95916	0.911556	0.121199	0.119417
GOTERM_BP_DIRECT	GO:1903077	negative regulation of protein localization to plasma membrane	4	1.78571	0.00140376	TGFB1, RHOQ, BCL2L1, PICALM	217	21	20136	17.6748	0.948243	0.132164	0.13022
GOTERM_BP_DIRECT	GO:0010811	positive regulation of cell-substrate adhesion	5	2.23214	0.00147676	CCDC80, SMOC1, ABI3BP, SPP1, THBS1	217	46	20136	10.0862	0.955636	0.132164	0.13022
GOTERM_BP_DIRECT	GO:0008360	regulation of cell shape	8	3.57143	0.00149794	FMNL2, ANXA1, SH3KBP1, EPB41L2, PLXNB2, ARAP1, EZR, RHOQ	217	156	20136	4.7586	0.957575	0.132164	0.13022
GOTERM_BP_DIRECT	GO:0008284	positive regulation of cell proliferation	17	7.58929	0.00158772	WWTR1, TGFB1, TSC22D1, WNT5A, ODC1, COX17, EMP2, IGF1, THBS1, CLU, LGALS3, NTF3, CTNNB1, GAS1, SOX9, DDR2, BCL2L1	217	642	20136	2.45713	0.964901	0.132164	0.13022
GOTERM_BP_DIRECT	GO:0010463	mesenchymal cell proliferation	4	1.78571	0.00161262	WNT5A, CTNNB1, MSX1, SOX9	217	22	20136	16.8714	0.966699	0.132164	0.13022
GOTERM_BP_DIRECT	GO:0010628	positive regulation of gene expression	16	7.14286	0.0016301	RAMP2, JAG1, TGFB1, OSR1, WNT5A, IGF1, CLU, ACTG1, CNN2, GJA1, CAMK2N1, CTNNB1, SOX9, EZR, CD44, RBMS3	217	583	20136	2.54662	0.967905	0.132164	0.13022
GOTERM_BP_DIRECT	GO:0060021	palate development	6	2.67857	0.00179406	OSR1, LOXL3, GAS1, TCF21, ARID5B, MSX1	217	81	20136	6.87353	0.977297	0.14007	0.13801
GOTERM_BP_DIRECT	GO:0001658	branching involved in ureteric bud morphogenesis	5	2.23214	0.00216917	PTCH1, CTNNB1, TCF21, SOX9, CD44	217	51	20136	9.09732	0.98972	0.163307	0.160906
GOTERM_BP_DIRECT	GO:0048661	positive regulation of smooth muscle cell proliferation	6	2.67857	0.00245696	NOTCH3, TGFB1, FLT1, HMOX1, IGF1, THBS1	217	87	20136	6.39949	0.994404	0.164976	0.16255
GOTERM_BP_DIRECT	GO:0008285	negative regulation of cell proliferation	13	5.80357	0.00246644	B4GALT1, TGFB1, PTCH1, IGF1, ADARB1, THBS1, GJA1, CAMK2N1, ABI3BP, CTNNB1, HMOX1, MSX1, SOX9	217	431	20136	2.79885	0.994515	0.164976	0.16255
GOTERM_BP_DIRECT	GO:2000648	positive regulation of stem cell proliferation	5	2.23214	0.00249978	GJA1, TGFB1, WNT5A, CTNNB1, SOX9	217	53	20136	8.75402	0.994888	0.164976	0.16255
GOTERM_BP_DIRECT	GO:0007219	Notch signaling pathway	7	3.125	0.00250469	NOTCH3, HEYL, PTP4A3, JAG1, TGFB1, PERP, SOX9	217	127	20136	5.11455	0.994941	0.164976	0.16255
GOTERM_BP_DIRECT	GO:0050680	negative regulation of epithelial cell proliferation	6	2.67857	0.00258264	B4GALT1, TGFB1, PTCH1, WNT5A, GAS1, SOX9	217	88	20136	6.32677	0.995709	0.164976	0.16255
GOTERM_BP_DIRECT	GO:0050673	epithelial cell proliferation	6	2.67857	0.00284791	B4GALT1, TGFB1, PTCH1, WNT5A, SOX9, BCL2L1	217	90	20136	6.18618	0.997551	0.175735	0.17315
GOTERM_BP_DIRECT	GO:0045944	positive regulation of transcription from RNA polymerase II promoter	25	11.1607	0.00291779	NOTCH3, NFIX, THRA, TCF21, FBLN5, IRF2BPL, NTF3, SOX9, MSX1, HOXA7, WWTR1, JAG1, TGFB1, TSC22D1, LUM, OSR1, WNT5A, IGF1, HEYL, MAFB, NFIA, NFIC, CTNNB1, CLOCK, RHOQ	217	1216	20136	1.90774	0.997887	0.175735	0.17315
GOTERM_BP_DIRECT	GO:0050679	positive regulation of epithelial cell proliferation	6	2.67857	0.00313234	TGFB1, OSR1, WNT5A, GAS1, IGF1, SOX9	217	92	20136	6.05169	0.998658	0.181514	0.178845
GOTERM_BP_DIRECT	GO:0003151	outflow tract morphogenesis	5	2.23214	0.00326176	HEYL, FZD2, ELN, NEDD4, THBS1	217	57	20136	8.1397	0.998979	0.181514	0.178845
GOTERM_BP_DIRECT	GO:0090103	cochlea morphogenesis	4	1.78571	0.00327208	FZD2, WNT5A, SOX9, CTHRC1	217	28	20136	13.2561	0.999001	0.181514	0.178845
GOTERM_BP_DIRECT	GO:0030324	lung development	7	3.125	0.00351796	MME, CRISPLD2, WNT5A, EIF4EBP1, LOXL3, CTNNB1, IGF1	217	136	20136	4.77609	0.999406	0.19015	0.187354
GOTERM_BP_DIRECT	GO:0035924	cellular response to vascular endothelial growth factor stimulus	4	1.78571	0.00362103	RAMP2, ANXA1, FLT1, GAS1	217	29	20136	12.799	0.999523	0.190829	0.188022
GOTERM_BP_DIRECT	GO:0002931	response to ischemia	5	2.23214	0.00392749	RCAN1, GJA1, EIF4EBP1, SQSTM1, BCL2L1	217	60	20136	7.73272	0.99975	0.20193	0.198961
GOTERM_BP_DIRECT	GO:0010875	positive regulation of cholesterol efflux	4	1.78571	0.00480075	ABCA8A, ABCA8B, PTCH1, PLTP	217	32	20136	11.5991	0.999961	0.240952	0.237409
GOTERM_BP_DIRECT	GO:0043066	negative regulation of apoptotic process	16	7.14286	0.00513069	RPL10, TSC22D1, OSR1, WNT5A, IGF1, THBS1, CLU, LGALS3, SPP1, CTNNB1, GAS1, MSX1, SOX9, CD44, DDR2, BCL2L1	217	659	20136	2.25293	0.99998	0.251523	0.247824
GOTERM_BP_DIRECT	GO:0002053	positive regulation of mesenchymal cell proliferation	4	1.78571	0.00618753	WNT5A, CTNNB1, GAS1, SOX9	217	35	20136	10.6049	0.999998	0.28762	0.28339
GOTERM_BP_DIRECT	GO:0042476	odontogenesis	4	1.78571	0.00669734	OSR1, GAS1, MSX1, PAM	217	36	20136	10.3103	0.999999	0.28762	0.28339
GOTERM_BP_DIRECT	GO:0071560	cellular response to transforming growth factor beta stimulus	5	2.23214	0.00679743	POSTN, TGFB1, WNT5A, SOX9, ZFP36L1	217	70	20136	6.62804	0.999999	0.28762	0.28339
GOTERM_BP_DIRECT	GO:0098609	cell-cell adhesion	8	3.57143	0.00693798	TMEM47, SRPX2, PERP, BOC, PECAM1, CTNNB1, RPSA, SOX9	217	206	20136	3.6036	1	0.28762	0.28339
GOTERM_BP_DIRECT	GO:0001666	response to hypoxia	8	3.57143	0.00693798	POSTN, RAMP2, TGFB1, FLT1, HMOX1, PLOD2, ACTN4, PAM	217	206	20136	3.6036	1	0.28762	0.28339
GOTERM_BP_DIRECT	GO:0009887	animal organ morphogenesis	7	3.125	0.00703432	JAG1, TGFB1, THRA, LAMC3, PTCH1, WNT5A, TCF21	217	157	20136	4.13725	1	0.28762	0.28339
GOTERM_BP_DIRECT	GO:0030850	prostate gland development	3	1.33929	0.00704284	ANXA1, PTCH1, SOX9	217	12	20136	23.1982	1	0.28762	0.28339
GOTERM_BP_DIRECT	GO:0032835	glomerulus development	3	1.33929	0.00704284	HEYL, WWTR1, TCF21	217	12	20136	23.1982	1	0.28762	0.28339
GOTERM_BP_DIRECT	GO:0048514	blood vessel morphogenesis	4	1.78571	0.00723143	GJA1, FLT1, NEDD4, THBS1	217	37	20136	10.0316	1	0.28762	0.28339
GOTERM_BP_DIRECT	GO:0035115	embryonic forelimb morphogenesis	4	1.78571	0.00723143	OSR1, CTNNB1, MSX1, RECK	217	37	20136	10.0316	1	0.28762	0.28339
GOTERM_BP_DIRECT	GO:0009060	aerobic respiration	5	2.23214	0.00787141	NDUFA7, NDUFA6, NDUFB6, NDUFA3, NDUFA2	217	73	20136	6.35566	1	0.303196	0.298738
GOTERM_BP_DIRECT	GO:0045766	positive regulation of angiogenesis	7	3.125	0.00791072	LGALS3, RAMP2, FLT1, WNT5A, HMOX1, THBS1, SASH1	217	161	20136	4.03446	1	0.303196	0.298738
GOTERM_BP_DIRECT	GO:0051924	regulation of calcium ion transport	4	1.78571	0.00837346	GJA1, CACNA2D1, IGF1, CACNA1G	217	39	20136	9.51719	1	0.309671	0.305117
GOTERM_BP_DIRECT	GO:0030901	midbrain development	4	1.78571	0.00837346	APLP2, WNT5A, CTNNB1, MSX1	217	39	20136	9.51719	1	0.309671	0.305117
GOTERM_BP_DIRECT	GO:0042493	response to drug	10	4.46429	0.00858658	ANXA1, TGFB1, PTCH1, MAP1B, CTNNB1, HMOX1, NCAM1, TNFRSF11B, THBS1, PAM	217	324	20136	2.86397	1	0.312078	0.307488
GOTERM_BP_DIRECT	GO:0072089	stem cell proliferation	5	2.23214	0.00905128	TGFB1, PTCH1, WNT5A, CTNNB1, SOX9	217	76	20136	6.10478	1	0.323391	0.318636
GOTERM_BP_DIRECT	GO:0006119	oxidative phosphorylation	3	1.33929	0.00957469	COX7B, CHCHD10, COX6B1	217	14	20136	19.8841	1	0.32554	0.320752
GOTERM_BP_DIRECT	GO:1990314	cellular response to insulin-like growth factor stimulus	3	1.33929	0.00957469	TGFB1, CTNNB1, IGF1	217	14	20136	19.8841	1	0.32554	0.320752
GOTERM_BP_DIRECT	GO:0003197	endocardial cushion development	3	1.33929	0.00957469	NEDD4, THBS1, EPHA3	217	14	20136	19.8841	1	0.32554	0.320752
GOTERM_BP_DIRECT	GO:0043627	response to estrogen	5	2.23214	0.00989859	RCAN1, MME, CTNNB1, HMOX1, TNFRSF11B	217	78	20136	5.94825	1	0.33121	0.326339
GOTERM_BP_DIRECT	GO:0097421	liver regeneration	4	1.78571	0.0102746	TGFB1, RPL10, PTCH1, HMOX1	217	42	20136	8.83739	1	0.335363	0.330431
GOTERM_BP_DIRECT	GO:0071363	cellular response to growth factor stimulus	5	2.23214	0.0103409	TGFB1, MAP1B, FEZ1, CTNNB1, THBS1	217	79	20136	5.87295	1	0.335363	0.330431
GOTERM_BP_DIRECT	GO:0007611	learning or memory	5	2.23214	0.0107958	MME, THRA, NCAM1, DBI, PICALM	217	80	20136	5.79954	1	0.344811	0.33974
GOTERM_BP_DIRECT	GO:0006518	peptide metabolic process	3	1.33929	0.0109703	MME, CPE, PAM	217	15	20136	18.5585	1	0.345154	0.340078
GOTERM_BP_DIRECT	GO:0001822	kidney development	7	3.125	0.0116328	MME, WNT5A, ODC1, CTNNB1, TCF21, ARID5B, BICC1	217	175	20136	3.71171	1	0.351349	0.346183
GOTERM_BP_DIRECT	GO:0001837	epithelial to mesenchymal transition	4	1.78571	0.0116698	TGFB1, LOXL3, MSX1, SOX9	217	44	20136	8.43569	1	0.351349	0.346183
GOTERM_BP_DIRECT	GO:0043406	positive regulation of MAP kinase activity	5	2.23214	0.0117439	AKAP13, TGFB1, FLT1, NTF3, THBS1	217	82	20136	5.65809	1	0.351349	0.346183
GOTERM_BP_DIRECT	GO:0001525	angiogenesis	9	4.01786	0.0118339	RAMP2, SRPX2, FLT1, TNFRSF12A, PECAM1, HMOX1, ANGPTL2, HOXA7, ACTG1	217	284	20136	2.94061	1	0.351349	0.346183
GOTERM_BP_DIRECT	GO:0061053	somite development	3	1.33929	0.0124496	PTCH1, WNT5A, LOXL3	217	16	20136	17.3986	1	0.364496	0.359136
GOTERM_BP_DIRECT	GO:0045892	negative regulation of transcription, DNA-templated	15	6.69643	0.013007	TGFB1, THRA, PTCH1, WNT5A, LOXL3, NCOR2, HEYL, FOXS1, NFIC, CTNNB1, MSX1, SOX9, HOXA7, CLOCK, RUNX1T1	217	666	20136	2.08992	1	0.373791	0.368294
GOTERM_BP_DIRECT	GO:0008283	cell proliferation	10	4.46429	0.0131217	B4GALT1, TGFB1, WNT5A, ODC1, CTNNB1, GAS1, IGF1, SOX9, BCL2L1, ZFP36L1	217	348	20136	2.66645	1	0.373791	0.368294
GOTERM_BP_DIRECT	GO:0043433	negative regulation of sequence-specific DNA binding transcription factor activity	5	2.23214	0.0137967	HEYL, FOXS1, THRA, PTCH1, HMOX1	217	86	20136	5.39492	1	0.387779	0.382076
GOTERM_BP_DIRECT	GO:0031623	receptor internalization	4	1.78571	0.0147726	RAMP2, NEDD4, EZR, PICALM	217	48	20136	7.73272	1	0.409745	0.403719
GOTERM_BP_DIRECT	GO:0008584	male gonad development	6	2.67857	0.0152917	GJA1, WNT5A, ARID5B, SOX9, EIF2S2, BCL2L1	217	135	20136	4.12412	1	0.417647	0.411506
GOTERM_BP_DIRECT	GO:0045732	positive regulation of protein catabolic process	5	2.23214	0.0154769	GJA1, NEDD4, WNT5A, SOX9, EZR	217	89	20136	5.21307	1	0.417647	0.411506
GOTERM_BP_DIRECT	GO:0050732	negative regulation of peptidyl-tyrosine phosphorylation	3	1.33929	0.0156519	NTF3, PECAM1, IGF1	217	18	20136	15.4654	1	0.417647	0.411506
GOTERM_BP_DIRECT	GO:0016485	protein processing	5	2.23214	0.0166655	MAFB, MME, PTCH1, CPE, GLG1	217	91	20136	5.0985	1	0.439135	0.432677
GOTERM_BP_DIRECT	GO:0051216	cartilage development	5	2.23214	0.0172806	LUM, WNT5A, MSX1, SOX9, CD44	217	92	20136	5.04308	1	0.446706	0.440137
GOTERM_BP_DIRECT	GO:0042110	T cell activation	4	1.78571	0.0173766	GJA1, TGFB1, NEDD4, CD44	217	51	20136	7.27785	1	0.446706	0.440137
GOTERM_BP_DIRECT	GO:0042908	xenobiotic transport	3	1.33929	0.0191664	GJA1, ABCA8A, ABCA8B	217	20	20136	13.9189	1	0.476419	0.469413
GOTERM_BP_DIRECT	GO:0051145	smooth muscle cell differentiation	3	1.33929	0.0191664	TMEM204, NTF3, CTNNB1	217	20	20136	13.9189	1	0.476419	0.469413
GOTERM_BP_DIRECT	GO:0030900	forebrain development	5	2.23214	0.0192104	NCOR2, NOTCH3, APLP2, CTNNB1, MSX1	217	95	20136	4.88382	1	0.476419	0.469413
GOTERM_BP_DIRECT	GO:0045600	positive regulation of fat cell differentiation	4	1.78571	0.0202203	RARRES2, IGF1, TMEM64, ZFP36L1	217	54	20136	6.87353	1	0.489935	0.48273
GOTERM_BP_DIRECT	GO:1901216	positive regulation of neuron death	4	1.78571	0.0202203	WNT5A, CLU, PICALM, DDR2	217	54	20136	6.87353	1	0.489935	0.48273
GOTERM_BP_DIRECT	GO:0090050	positive regulation of cell migration involved in sprouting angiogenesis	3	1.33929	0.0210361	ANXA1, SRPX2, HMOX1	217	21	20136	13.2561	1	0.494328	0.487058
GOTERM_BP_DIRECT	GO:0031334	positive regulation of protein complex assembly	4	1.78571	0.0212216	LGALS3, TGFB1, MMP3, CLU	217	55	20136	6.74855	1	0.494328	0.487058
GOTERM_BP_DIRECT	GO:0002683	negative regulation of immune system process	2	0.892857	0.0213396	IGF1, SOX9	217	2	20136	92.7926	1	0.494328	0.487058
GOTERM_BP_DIRECT	GO:0072190	ureter urothelium development	2	0.892857	0.0213396	OSR1, SOX9	217	2	20136	92.7926	1	0.494328	0.487058
GOTERM_BP_DIRECT	GO:1903078	positive regulation of protein localization to plasma membrane	4	1.78571	0.0222498	LGALS3, EZR, SQSTM1, EPHA3	217	56	20136	6.62804	1	0.50981	0.502312
GOTERM_BP_DIRECT	GO:0001934	positive regulation of protein phosphorylation	8	3.57143	0.0241128	TGFB1, FNDC1, GPNMB, RARRES2, WNT5A, PECAM1, SOX9, SQSTM1	217	264	20136	2.8119	1	0.546557	0.53852
GOTERM_BP_DIRECT	GO:0050921	positive regulation of chemotaxis	3	1.33929	0.0249917	TGFB1, RARRES2, THBS1	217	23	20136	12.1034	1	0.560452	0.55221
GOTERM_BP_DIRECT	GO:0010763	positive regulation of fibroblast migration	3	1.33929	0.027074	TGFB1, THBS1, DDR2	217	24	20136	11.5991	1	0.600758	0.591923
GOTERM_BP_DIRECT	GO:0032981	mitochondrial respiratory chain complex I assembly	4	1.78571	0.0277916	NDUFA6, NDUFB6, NDUFA3, NDUFA2	217	61	20136	6.08476	1	0.610257	0.601283
GOTERM_BP_DIRECT	GO:0071260	cellular response to mechanical stimulus	5	2.23214	0.0282309	CNN2, GJA1, TGFB1, CTNNB1, SOX9	217	107	20136	4.3361	1	0.613513	0.604491
GOTERM_BP_DIRECT	GO:0050868	negative regulation of T cell activation	3	1.33929	0.0292237	TGFB1, GPNMB, ILDR2	217	25	20136	11.1351	1	0.627253	0.618029
GOTERM_BP_DIRECT	GO:0043491	protein kinase B signaling	4	1.78571	0.0301951	TGFB1, IGF1, SOX9, ZFP36L1	217	63	20136	5.8916	1	0.627253	0.618029
GOTERM_BP_DIRECT	GO:0009612	response to mechanical stimulus	4	1.78571	0.0314366	POSTN, PTCH1, MAP1B, THBS1	217	64	20136	5.79954	1	0.627253	0.618029
GOTERM_BP_DIRECT	GO:0030879	mammary gland development	4	1.78571	0.0314366	TGFB1, PTCH1, IGF1, SOX9	217	64	20136	5.79954	1	0.627253	0.618029
GOTERM_BP_DIRECT	GO:0016197	endosomal transport	4	1.78571	0.0314366	ANXA8, VPS36, EPS15, PICALM	217	64	20136	5.79954	1	0.627253	0.618029
GOTERM_BP_DIRECT	GO:0042474	middle ear morphogenesis	3	1.33929	0.0314392	OSR1, GAS1, MSX1	217	26	20136	10.7068	1	0.627253	0.618029
GOTERM_BP_DIRECT	GO:1900138	negative regulation of phospholipase A2 activity	2	0.892857	0.0318388	ANXA1, ANXA8	217	3	20136	61.8618	1	0.627253	0.618029
GOTERM_BP_DIRECT	GO:0007403	glial cell fate determination	2	0.892857	0.0318388	NTF3, CTNNB1	217	3	20136	61.8618	1	0.627253	0.618029
GOTERM_BP_DIRECT	GO:0002069	columnar/cuboidal epithelial cell maturation	2	0.892857	0.0318388	GJA1, TGFB1	217	3	20136	61.8618	1	0.627253	0.618029
GOTERM_BP_DIRECT	GO:0036023	embryonic skeletal limb joint morphogenesis	2	0.892857	0.0318388	OSR1, CTNNB1	217	3	20136	61.8618	1	0.627253	0.618029
GOTERM_BP_DIRECT	GO:0030500	regulation of bone mineralization	3	1.33929	0.0337188	GJA1, OMD, DDR2	217	27	20136	10.3103	1	0.652102	0.642513
GOTERM_BP_DIRECT	GO:0048598	embryonic morphogenesis	3	1.33929	0.0337188	FLT1, GAS1, MSX1	217	27	20136	10.3103	1	0.652102	0.642513
GOTERM_BP_DIRECT	GO:0002062	chondrocyte differentiation	4	1.78571	0.0353196	TGFB1, OSR1, CTNNB1, SOX9	217	67	20136	5.53986	1	0.676852	0.666898
GOTERM_BP_DIRECT	GO:0090303	positive regulation of wound healing	3	1.33929	0.0360608	ANXA1, DDR2, ACTG1	217	28	20136	9.94207	1	0.678007	0.668037
GOTERM_BP_DIRECT	GO:0031018	endocrine pancreas development	3	1.33929	0.0360608	ANXA1, SOX9, CLU	217	28	20136	9.94207	1	0.678007	0.668037
GOTERM_BP_DIRECT	GO:0042475	odontogenesis of dentin-containing tooth	4	1.78571	0.0366664	TGFB1, NFIC, CTNNB1, MSX1	217	68	20136	5.45839	1	0.678007	0.668037
GOTERM_BP_DIRECT	GO:0000187	activation of MAPK activity	4	1.78571	0.0366664	WNT5A, NTF3, IGF1, THBS1	217	68	20136	5.45839	1	0.678007	0.668037
GOTERM_BP_DIRECT	GO:0050731	positive regulation of peptidyl-tyrosine phosphorylation	5	2.23214	0.0373865	TGFB1, NTF3, PECAM1, IGF1, CD44	217	117	20136	3.9655	1	0.685311	0.675233
GOTERM_BP_DIRECT	GO:0007169	transmembrane receptor protein tyrosine kinase signaling pathway	5	2.23214	0.0383854	DOK1, FLT1, NTF3, EPHA3, DDR2	217	118	20136	3.93189	1	0.687132	0.677028
GOTERM_BP_DIRECT	GO:0001894	tissue homeostasis	3	1.33929	0.0384638	WWTR1, CTNNB1, SOX9	217	29	20136	9.59924	1	0.687132	0.677028
GOTERM_BP_DIRECT	GO:0030866	cortical actin cytoskeleton organization	3	1.33929	0.0384638	FMNL2, EPB41L2, RHOQ	217	29	20136	9.59924	1	0.687132	0.677028
GOTERM_BP_DIRECT	GO:0007417	central nervous system development	5	2.23214	0.0393994	COX7B, APLP2, CAPG, SOX9, PAM	217	119	20136	3.89885	1	0.697933	0.687669
GOTERM_BP_DIRECT	GO:0042981	regulation of apoptotic process	7	3.125	0.0401264	GJA1, RASSF3, NTF3, CTNNB1, ACTN4, CLU, BCL2L1	217	233	20136	2.78776	1	0.700882	0.690575
GOTERM_BP_DIRECT	GO:0001501	skeletal system development	5	2.23214	0.0404287	LGALS3, TGFB1, FAM20C, CTNNB1, SOX9	217	120	20136	3.86636	1	0.700882	0.690575
GOTERM_BP_DIRECT	GO:0032148	activation of protein kinase B activity	3	1.33929	0.0409261	WNT5A, NTF3, IGF1	217	30	20136	9.27926	1	0.700882	0.690575
GOTERM_BP_DIRECT	GO:0044344	cellular response to fibroblast growth factor stimulus	3	1.33929	0.0409261	POSTN, CD44, ZFP36L1	217	30	20136	9.27926	1	0.700882	0.690575
GOTERM_BP_DIRECT	GO:0050994	regulation of lipid catabolic process	2	0.892857	0.0422258	THRA, RARRES2	217	4	20136	46.3963	1	0.700882	0.690575
GOTERM_BP_DIRECT	GO:0071677	positive regulation of mononuclear cell migration	2	0.892857	0.0422258	LGALS3, TGFB1	217	4	20136	46.3963	1	0.700882	0.690575
GOTERM_BP_DIRECT	GO:1903278	positive regulation of sodium ion export from cell	2	0.892857	0.0422258	FXYD1, ATP1B3	217	4	20136	46.3963	1	0.700882	0.690575
GOTERM_BP_DIRECT	GO:0007223	Wnt signaling pathway, calcium modulating pathway	2	0.892857	0.0422258	FZD2, WNT5A	217	4	20136	46.3963	1	0.700882	0.690575
GOTERM_BP_DIRECT	GO:0001570	vasculogenesis	4	1.78571	0.0483701	RAMP2, TGFB1, CTNNB1, ZFP36L1	217	76	20136	4.88382	1	0.784923	0.77338
GOTERM_BP_DIRECT	GO:0032967	positive regulation of collagen biosynthetic process	3	1.33929	0.0486536	TGFB1, LTBP1, DDR2	217	33	20136	8.43569	1	0.784923	0.77338
GOTERM_BP_DIRECT	GO:0031214	biomineral tissue development	3	1.33929	0.0486536	SPP1, FAM20C, DDR2	217	33	20136	8.43569	1	0.784923	0.77338
GOTERM_BP_DIRECT	GO:0048146	positive regulation of fibroblast proliferation	4	1.78571	0.0499471	TGFB1, WNT5A, IGF1, DDR2	217	77	20136	4.8204	1	0.784923	0.77338
GOTERM_BP_DIRECT	GO:0071456	cellular response to hypoxia	5	2.23214	0.050376	FNDC1, EIF4EBP1, HMOX1, SLC29A1, ZFP36L1	217	129	20136	3.59661	1	0.784923	0.77338
GOTERM_BP_DIRECT	GO:0014068	positive regulation of phosphatidylinositol 3-kinase signaling	4	1.78571	0.0515491	FLT1, NEDD4, IGF1, SOX9	217	78	20136	4.7586	1	0.784923	0.77338
GOTERM_BP_DIRECT	GO:0007411	axon guidance	6	2.67857	0.0522621	NOTCH3, WNT5A, BOC, NTF3, GAS1, EPHA3	217	188	20136	2.96147	1	0.784923	0.77338
GOTERM_BP_DIRECT	GO:0043932	ossification involved in bone remodeling	2	0.892857	0.052502	TGFB1, CTHRC1	217	5	20136	37.1171	1	0.784923	0.77338
GOTERM_BP_DIRECT	GO:0002246	wound healing involved in inflammatory response	2	0.892857	0.052502	HMOX1, CD44	217	5	20136	37.1171	1	0.784923	0.77338
GOTERM_BP_DIRECT	GO:0060435	bronchiole development	2	0.892857	0.052502	TGFB1, TCF21	217	5	20136	37.1171	1	0.784923	0.77338
GOTERM_BP_DIRECT	GO:0060762	regulation of branching involved in mammary gland duct morphogenesis	2	0.892857	0.052502	TGFB1, WNT5A	217	5	20136	37.1171	1	0.784923	0.77338
GOTERM_BP_DIRECT	GO:0033031	positive regulation of neutrophil apoptotic process	2	0.892857	0.052502	ANXA1, CD44	217	5	20136	37.1171	1	0.784923	0.77338
GOTERM_BP_DIRECT	GO:0034103	regulation of tissue remodeling	2	0.892857	0.052502	GPNMB, DDR2	217	5	20136	37.1171	1	0.784923	0.77338
GOTERM_BP_DIRECT	GO:0072162	metanephric mesenchymal cell differentiation	2	0.892857	0.052502	OSR1, TCF21	217	5	20136	37.1171	1	0.784923	0.77338
GOTERM_BP_DIRECT	GO:0006412	translation	8	3.57143	0.0532176	MRPL52, RPS26, RPL10, RPL22, RPSA, RPL37, MRPL57, RPL6	217	314	20136	2.36414	1	0.786132	0.774571
GOTERM_BP_DIRECT	GO:0070584	mitochondrion morphogenesis	3	1.33929	0.0540745	FEZ1, SLIRP, BCL2L1	217	35	20136	7.95365	1	0.786132	0.774571
GOTERM_BP_DIRECT	GO:0045671	negative regulation of osteoclast differentiation	3	1.33929	0.0540745	MAFB, CTNNB1, TNFRSF11B	217	35	20136	7.95365	1	0.786132	0.774571
GOTERM_BP_DIRECT	GO:0035116	embryonic hindlimb morphogenesis	3	1.33929	0.0540745	OSR1, CTNNB1, MSX1	217	35	20136	7.95365	1	0.786132	0.774571
GOTERM_BP_DIRECT	GO:0030308	negative regulation of cell growth	5	2.23214	0.0551905	CGREF1, GJA1, TGFB1, GAS1, MSX1	217	133	20136	3.48844	1	0.796861	0.785142
GOTERM_BP_DIRECT	GO:0007267	cell-cell signaling	4	1.78571	0.0565024	GJA1, FZD2, GPNMB, WNT5A	217	81	20136	4.58235	1	0.810252	0.798337
GOTERM_BP_DIRECT	GO:0010629	negative regulation of gene expression	9	4.01786	0.0578075	HEYL, GJA1, TGFB1, MBD1, CTNNB1, IGF1, SOX9, PICALM, RBMS3	217	387	20136	2.15797	1	0.817934	0.805905
GOTERM_BP_DIRECT	GO:0048812	neuron projection morphogenesis	4	1.78571	0.0582021	GJA1, WNT5A, NTF3, CLU	217	82	20136	4.52647	1	0.817934	0.805905
GOTERM_BP_DIRECT	GO:1901215	negative regulation of neuron death	4	1.78571	0.0582021	GPNMB, CTNNB1, SNCG, IGF1	217	82	20136	4.52647	1	0.817934	0.805905
GOTERM_BP_DIRECT	GO:0002548	monocyte chemotaxis	3	1.33929	0.0596974	LGALS3, ANXA1, FLT1	217	37	20136	7.52373	1	0.825644	0.813502
GOTERM_BP_DIRECT	GO:0045765	regulation of angiogenesis	3	1.33929	0.0596974	TNFRSF12A, EMP2, RECK	217	37	20136	7.52373	1	0.825644	0.813502
GOTERM_BP_DIRECT	GO:0009749	response to glucose	4	1.78571	0.0599258	GJA1, TGFB1, ILDR2, THBS1	217	83	20136	4.47193	1	0.825644	0.813502
GOTERM_BP_DIRECT	GO:0030036	actin cytoskeleton organization	6	2.67857	0.0624959	FMNL2, PDLIM2, EPB41L2, ACTN4, SPTAN1, RHOQ	217	198	20136	2.8119	1	0.836107	0.823811
GOTERM_BP_DIRECT	GO:0016202	regulation of striated muscle tissue development	2	0.892857	0.0626684	TGFB1, BOC	217	6	20136	30.9309	1	0.836107	0.823811
GOTERM_BP_DIRECT	GO:0070487	monocyte aggregation	2	0.892857	0.0626684	THBS1, CD44	217	6	20136	30.9309	1	0.836107	0.823811
GOTERM_BP_DIRECT	GO:0060390	regulation of SMAD protein import into nucleus	2	0.892857	0.0626684	WWTR1, TGFB1	217	6	20136	30.9309	1	0.836107	0.823811
GOTERM_BP_DIRECT	GO:0060744	mammary gland branching involved in thelarche	2	0.892857	0.0626684	TGFB1, WNT5A	217	6	20136	30.9309	1	0.836107	0.823811
GOTERM_BP_DIRECT	GO:0035264	multicellular organism growth	5	2.23214	0.064192	WWTR1, ARID5B, IGF1, ADARB1, ZFP36L1	217	140	20136	3.31402	1	0.851049	0.838534
GOTERM_BP_DIRECT	GO:1904646	cellular response to beta-amyloid	3	1.33929	0.0655113	GJA1, CACNA2D1, IGF1	217	39	20136	7.13789	1	0.857751	0.845137
GOTERM_BP_DIRECT	GO:0007017	microtubule-based process	3	1.33929	0.0655113	TUBA1B, MAP1B, TUBB4B	217	39	20136	7.13789	1	0.857751	0.845137
GOTERM_BP_DIRECT	GO:0002181	cytoplasmic translation	4	1.78571	0.0670565	RPS26, RPL22, RPSA, RPL6	217	87	20136	4.26633	1	0.872563	0.859731
GOTERM_BP_DIRECT	GO:0034394	protein localization to cell surface	3	1.33929	0.0684866	CTNNB1, EMP2, FBLN5	217	40	20136	6.95945	1	0.885703	0.872678
GOTERM_BP_DIRECT	GO:0001765	membrane raft assembly	2	0.892857	0.0727262	RFTN1, EMP2	217	7	20136	26.5122	1	0.90714	0.8938
GOTERM_BP_DIRECT	GO:1902396	protein localization to bicellular tight junction	2	0.892857	0.0727262	ACTN4, ACTG1	217	7	20136	26.5122	1	0.90714	0.8938
GOTERM_BP_DIRECT	GO:0070168	negative regulation of biomineral tissue development	2	0.892857	0.0727262	TGFB1, SOX9	217	7	20136	26.5122	1	0.90714	0.8938
GOTERM_BP_DIRECT	GO:0072189	ureter development	2	0.892857	0.0727262	NFIA, SOX9	217	7	20136	26.5122	1	0.90714	0.8938
GOTERM_BP_DIRECT	GO:0042985	negative regulation of amyloid precursor protein biosynthetic process	2	0.892857	0.0727262	BACE2, ITM2B	217	7	20136	26.5122	1	0.90714	0.8938
GOTERM_BP_DIRECT	GO:0071895	odontoblast differentiation	2	0.892857	0.0727262	MAP1B, FAM20C	217	7	20136	26.5122	1	0.90714	0.8938
GOTERM_BP_DIRECT	GO:0007032	endosome organization	3	1.33929	0.0745671	ANXA8, HOOK3, SQSTM1	217	42	20136	6.62804	1	0.919225	0.905707
GOTERM_BP_DIRECT	GO:1904707	positive regulation of vascular smooth muscle cell proliferation	3	1.33929	0.0745671	GJA1, IGF1, DDR2	217	42	20136	6.62804	1	0.919225	0.905707
GOTERM_BP_DIRECT	GO:0043536	positive regulation of blood vessel endothelial cell migration	3	1.33929	0.07767	TGFB1, IGF1, THBS1	217	43	20136	6.4739	1	0.946406	0.932488
GOTERM_BP_DIRECT	GO:0012501	programmed cell death	3	1.33929	0.07767	GAS1, RNF130, EDA2R	217	43	20136	6.4739	1	0.946406	0.932488
GOTERM_BP_DIRECT	GO:0001701	in utero embryonic development	8	3.57143	0.0819058	NCOR2, GJA1, SH3PXD2A, PTCH1, CTNNB1, MSX1, EIF2S2, BCL2L1	217	348	20136	2.13316	1	0.962885	0.948725
GOTERM_BP_DIRECT	GO:0007179	transforming growth factor beta receptor signaling pathway	4	1.78571	0.0824084	TGFB1, ARAP1, LTBP1, GLG1	217	95	20136	3.90706	1	0.962885	0.948725
GOTERM_BP_DIRECT	GO:2000809	positive regulation of synaptic vesicle clustering	2	0.892857	0.0826765	BCL2L1, PICALM	217	8	20136	23.1982	1	0.962885	0.948725
GOTERM_BP_DIRECT	GO:0010874	regulation of cholesterol efflux	2	0.892857	0.0826765	ABCA8A, ABCA8B	217	8	20136	23.1982	1	0.962885	0.948725
GOTERM_BP_DIRECT	GO:0003179	heart valve morphogenesis	2	0.892857	0.0826765	TGFB1, SOX9	217	8	20136	23.1982	1	0.962885	0.948725
GOTERM_BP_DIRECT	GO:2000650	negative regulation of sodium ion transmembrane transporter activity	2	0.892857	0.0826765	NEDD4, OSR1	217	8	20136	23.1982	1	0.962885	0.948725
GOTERM_BP_DIRECT	GO:1905517	macrophage migration	2	0.892857	0.0826765	CNN2, B4GALT1	217	8	20136	23.1982	1	0.962885	0.948725
GOTERM_BP_DIRECT	GO:0051101	regulation of DNA binding	2	0.892857	0.0826765	TGFB1, RUNX1T1	217	8	20136	23.1982	1	0.962885	0.948725
GOTERM_BP_DIRECT	GO:0030336	negative regulation of cell migration	5	2.23214	0.0842549	CNN2, JAG1, RAP2B, ADARB1, RECK	217	154	20136	3.01275	1	0.972001	0.957706
GOTERM_BP_DIRECT	GO:0045893	positive regulation of transcription, DNA-templated	13	5.80357	0.0845411	TGFB1, FZD2, PTCH1, WNT5A, IGF1, ARAP1, MAFB, NFIA, SPP1, CTNNB1, SOX9, CLOCK, PICALM	217	714	20136	1.6895	1	0.972001	0.957706
GOTERM_BP_DIRECT	GO:0043161	proteasome-mediated ubiquitin-dependent protein catabolic process	6	2.67857	0.0848426	PSMD8, SPSB1, PSMA3, NEDD4, CTNNB1, CLOCK	217	217	20136	2.56569	1	0.972001	0.957706
GOTERM_BP_DIRECT	GO:0030501	positive regulation of bone mineralization	3	1.33929	0.0872139	TGFB1, OSR1, FAM20C	217	46	20136	6.05169	1	0.988424	0.973888
GOTERM_BP_DIRECT	GO:0007595	lactation	3	1.33929	0.0872139	NCOR2, SLC29A1, PAM	217	46	20136	6.05169	1	0.988424	0.973888
GOTERM_BP_DIRECT	GO:0010718	positive regulation of epithelial to mesenchymal transition	3	1.33929	0.0904697	WWTR1, TGFB1, CTNNB1	217	47	20136	5.92293	1	1	0.985762
GOTERM_BP_DIRECT	GO:0030316	osteoclast differentiation	3	1.33929	0.0904697	TGFB1, CTNNB1, TMEM64	217	47	20136	5.92293	1	1	0.985762
GOTERM_BP_DIRECT	GO:0051092	positive regulation of NF-kappaB transcription factor activity	5	2.23214	0.0921052	TGFB1, WNT5A, CLOCK, CLU, EDA2R	217	159	20136	2.91801	1	1	0.985762
GOTERM_BP_DIRECT	GO:1904948	midbrain dopaminergic neuron differentiation	2	0.892857	0.0925206	WNT5A, CTNNB1	217	9	20136	20.6206	1	1	0.985762
GOTERM_BP_DIRECT	GO:0060371	regulation of atrial cardiac muscle cell membrane depolarization	2	0.892857	0.0925206	GJA1, CACNA1G	217	9	20136	20.6206	1	1	0.985762
GOTERM_BP_DIRECT	GO:0060426	lung vasculature development	2	0.892857	0.0925206	TCF21, IGF1	217	9	20136	20.6206	1	1	0.985762
GOTERM_BP_DIRECT	GO:1905719	protein localization to perinuclear region of cytoplasm	2	0.892857	0.0925206	HOOK3, SQSTM1	217	9	20136	20.6206	1	1	0.985762
GOTERM_BP_DIRECT	GO:0006915	apoptotic process	12	5.35714	0.0926566	GJA1, TNFRSF12A, SH3KBP1, PERP, GAS1, HMOX1, TNFRSF11B, SOX9, RNF130, SQSTM1, BCL2L1, ZFP36L1	217	652	20136	1.70784	1	1	0.985762
GOTERM_BP_DIRECT	GO:0016525	negative regulation of angiogenesis	4	1.78571	0.0927011	CTNNB1, THBS2, THBS1, FBLN5	217	100	20136	3.71171	1	1	0.985762
GOTERM_BP_DIRECT	GO:0001657	ureteric bud development	3	1.33929	0.0937609	TGFB1, OSR1, TCF21	217	48	20136	5.79954	1	1	0.985762
GOTERM_BP_DIRECT	GO:0001974	blood vessel remodeling	3	1.33929	0.0937609	JAG1, ELN, IGF1	217	48	20136	5.79954	1	1	0.985762
GOTERM_BP_DIRECT	GO:0001843	neural tube closure	4	1.78571	0.0969604	TGFB1, PTCH1, WNT5A, PLXNB2	217	102	20136	3.63893	1	1	0.985762
GOTERM_BP_DIRECT	GO:0030855	epithelial cell differentiation	4	1.78571	0.0969604	LGALS3, FZD2, TCF21, RPSA	217	102	20136	3.63893	1	1	0.985762
GOTERM_BP_DIRECT	GO:0048488	synaptic vesicle endocytosis	3	1.33929	0.0970863	SNCG, PICALM, ACTG1	217	49	20136	5.68118	1	1	0.985762
GOTERM_BP_DIRECT	GO:0033138	positive regulation of peptidyl-serine phosphorylation	4	1.78571	0.0991196	TGFB1, WNT5A, NTF3, CD44	217	103	20136	3.6036	1	1	0.985762

## Sheet: HGPS FV5 enriched GOTERM_BP
Category	Term	Count	%	PValue	Genes	List Total	Pop Hits	Pop Total	Fold Enrichment	Bonferroni	Benjamini	FDR
GOTERM_BP_DIRECT	GO:0030154~cell differentiation	35	16.055	1.88834e-09	NRP1, SLFN5, SDC2, SEMA3B, ECSCR, TNFAIP2, ILDR2, NDRG2, HIF1A, FSTL1, CHRDL1, NHSL1, CSRP2, MDK, DPYSL2, FYN, FLNB, NTRK2, CAV1, NR2F2, RHOA, ARHGAP24, GADD45G, RHOB, SMAD7, TGFBR2, SFRP4, FER, TWSG1, BMP2, KIF2A, SMOC1, MGP, DBN1, GAS7	211	1022	20136	3.26819	3.59162e-06	2.83878e-06	2.79998e-06
GOTERM_BP_DIRECT	GO:0007275~multicellular organism development	36	16.5138	2.98505e-09	NRP1, SEMA3B, ECSCR, TNFAIP2, NDRG2, FSTL1, CHRDL1, CSRP2, FLRT2, MDK, DPYSL2, TMEM107, ENC1, DACT2, FYN, WNT2, FZD1, NTRK2, FZD4, EBF1, SHISA3, ARHGAP24, GADD45G, RHOB, DKK3, SFRP4, TWSG1, BMP2, KIF2A, SMOC1, CDH11, MGP, SPRY1, TEK, DBN1, GAS7	211	1095	20136	3.13747	5.67755e-06	2.83878e-06	2.79998e-06
GOTERM_BP_DIRECT	GO:0030335~positive regulation of cell migration	16	7.33945	1.25063e-07	FZD4, CAV1, STAT3, SEMA3B, FN1, PIK3R1, HMGB1, RHOC, SYNE2, COL1A1, TIAM1, FER, BMP2, CXCL12, MDK, CDH13	211	264	20136	5.78371	0.000237841	7.92897e-05	7.82058e-05
GOTERM_BP_DIRECT	GO:0034446~substrate adhesion-dependent cell spreading	8	3.66972	2.32578e-06	NRP1, FER, FZD4, FN1, LAMC1, TEK, ANTXR1, RHOA	211	58	20136	13.1629	0.00441387	0.00110591	0.00109079
GOTERM_BP_DIRECT	GO:0030198~extracellular matrix organization	12	5.50459	3.82795e-06	COL1A1, ADAMTS15, ADAMTS2, SCARA3, TNXB, ADAMTSL5, COL5A1, ADAMTSL4, CRISPLD2, SMOC1, FN1, NID1	211	184	20136	6.22378	0.00725434	0.00145615	0.00143625
GOTERM_BP_DIRECT	GO:0001934~positive regulation of protein phosphorylation	13	5.9633	2.25524e-05	FZD1, ANXA2, LIMCH1, PIK3R1, HMGB1, CAMKK2, PINK1, BMP2, FNDC1, SLCO3A1, KRAS, TEK, PDE8A	211	264	20136	4.69927	0.0419882	0.00714912	0.00705139
GOTERM_BP_DIRECT	GO:0043065~positive regulation of apoptotic process	15	6.88073	5.26597e-05	ANXA1, HMGB1, HIF1A, GADD45G, RHOB, SFRP4, BMP2, LDHA, SCP2, ADAMTSL4, ARL6IP5, EMILIN2, PDE5A, SPRY1, CALM1	211	383	20136	3.73752	0.0953086	0.0143084	0.0141128
GOTERM_BP_DIRECT	GO:0001666~response to hypoxia	11	5.04587	6.33434e-05	DPP4, BMP2, LDHA, CXCL12, CAV1, TEK, HIF1A, CYGB, RHOA, LOXL2, TGFBR2	211	206	20136	5.09585	0.113508	0.0150599	0.014854
GOTERM_BP_DIRECT	GO:0043542~endothelial cell migration	6	2.75229	8.20274e-05	DPP4, NRP1, CDH13, FSTL1, RHOA, LOXL2	211	43	20136	13.316	0.14446	0.0173351	0.0170982
GOTERM_BP_DIRECT	GO:0007399~nervous system development	15	6.88073	0.000215195	NTRK2, NRP1, SDC2, SEMA3B, FN1, NDRG2, CHRDL1, TUBB2B, KIF2A, DPYSL2, DPYSL3, BOC, ENC1, DBN1, GAS7	211	438	20136	3.26819	0.335914	0.04093	0.0403705
GOTERM_BP_DIRECT	GO:0030199~collagen fibril organization	6	2.75229	0.000267877	COL1A1, ADAMTS2, TNXB, ANXA2, COL5A1, LOXL2	211	55	20136	10.4107	0.399247	0.0463184	0.0456853
GOTERM_BP_DIRECT	GO:0030514~negative regulation of BMP signaling pathway	6	2.75229	0.000317032	FZD1, TWSG1, BMPER, CAV1, CHRDL1, SMAD7	211	57	20136	10.0454	0.452882	0.0502496	0.0495627
GOTERM_BP_DIRECT	GO:0051496~positive regulation of stress fiber assembly	6	2.75229	0.00034403	NRP1, ARHGEF10, SDC4, LIMCH1, RHOC, RHOA	211	58	20136	9.8722	0.480276	0.0503342	0.0496461
GOTERM_BP_DIRECT	GO:0016477~cell migration	12	5.50459	0.000376843	TIAM1, NRP1, SDC4, COL5A1, MDK, SDC2, CD248, LAMC1, RHOC, TSPAN11, RHOA, RHOB	211	305	20136	3.75467	0.511732	0.0511969	0.050497
GOTERM_BP_DIRECT	GO:0090090~negative regulation of canonical Wnt signaling pathway	8	3.66972	0.000521047	FZD1, SFRP4, BMP2, MDK, FZD4, CAV1, SHISA3, DKK3	211	134	20136	5.69739	0.628902	0.0617799	0.0609354
GOTERM_BP_DIRECT	GO:0007160~cell-matrix adhesion	7	3.21101	0.000538113	TIAM1, SNED1, TNXB, FN1, TEK, NID1, RHOA	211	97	20136	6.88679	0.640761	0.0617799	0.0609354
GOTERM_BP_DIRECT	GO:0030324~lung development	8	3.66972	0.00056933	HSD11B1, ADAMTS2, RBP4, CRISPLD2, MGP, HMGB1, WNT2, TGFBR2	211	136	20136	5.6136	0.66148	0.0617799	0.0609354
GOTERM_BP_DIRECT	GO:0031532~actin cytoskeleton reorganization	6	2.75229	0.000584668	NRP1, FER, ANXA1, ANTXR1, RHOA, PLEC	211	65	20136	8.80904	0.671219	0.0617799	0.0609354
GOTERM_BP_DIRECT	GO:0042493~response to drug	12	5.50459	0.000627735	FZD1, COL1A1, LDHA, ANXA1, MDK, DPYSL2, STAT3, TIMP2, SLC1A3, FYN, RHOA, TGFBR2	211	324	20136	3.53449	0.697092	0.0628395	0.0619805
GOTERM_BP_DIRECT	GO:0071560~cellular response to transforming growth factor beta stimulus	6	2.75229	0.000821434	COL1A1, CAV1, FYN, WNT2, DBN1, SMAD7	211	70	20136	8.17982	0.790495	0.0751819	0.0741542
GOTERM_BP_DIRECT	GO:0001525~angiogenesis	11	5.04587	0.000830084	NRP1, ANXA2, CFH, CAV1, ECSCR, TNFAIP2, FN1, TEK, HIF1A, ARHGAP24, RHOB	211	284	20136	3.69628	0.793917	0.0751819	0.0741542
GOTERM_BP_DIRECT	GO:0051384~response to glucocorticoid	6	2.75229	0.000876271	ANXA3, MDK, KRAS, PIK3R1, HMGB1, RHOA	211	71	20136	8.06462	0.811262	0.0757576	0.074722
GOTERM_BP_DIRECT	GO:0045785~positive regulation of cell adhesion	6	2.75229	0.000933788	CYTH3, CXCL12, MDK, LAMC1, TEK, NID1	211	72	20136	7.95261	0.830837	0.0772202	0.0761646
GOTERM_BP_DIRECT	GO:0008284~positive regulation of cell proliferation	17	7.79817	0.00118494	NTRK2, STAT3, FN1, CRIP2, LIFR, BMYC, HIF1A, DPP4, PLAC8, TIAM1, FER, EFEMP1, CXCL12, S100A13, CD248, KRAS, WNT2	211	642	20136	2.527	0.895136	0.0897644	0.0885373
GOTERM_BP_DIRECT	GO:0001570~vasculogenesis	6	2.75229	0.00119229	NTRK2, NRP1, FZD4, CAV1, TEK, TGFBR2	211	76	20136	7.53405	0.896593	0.0897644	0.0885373
GOTERM_BP_DIRECT	GO:0001568~blood vessel development	6	2.75229	0.00126443	COL1A1, BMPER, COL5A1, FZD4, HIF1A, ANTXR1	211	77	20136	7.4362	0.909867	0.0897644	0.0885373
GOTERM_BP_DIRECT	GO:0008360~regulation of cell shape	8	3.66972	0.00127426	ANXA1, S100A13, FN1, FYN, RHOC, RHOA, GAS7, RHOB	211	156	20136	4.89391	0.911538	0.0897644	0.0885373
GOTERM_BP_DIRECT	GO:0010718~positive regulation of epithelial to mesenchymal transition	5	2.29358	0.00144363	COL1A1, BMP2, MDK, LOXL2, TGFBR2	211	47	20136	10.1523	0.935929	0.0958456	0.0945354
GOTERM_BP_DIRECT	GO:0001938~positive regulation of endothelial cell proliferation	6	2.75229	0.00150026	BMP2, CXCL12, CAV1, HMGB2, CDH13, WNT2	211	80	20136	7.15735	0.942481	0.0958456	0.0945354
GOTERM_BP_DIRECT	GO:0045766~positive regulation of angiogenesis	8	3.66972	0.00152806	NRP1, ANXA3, STAT3, EMILIN2, TEK, HIF1A, TGFBR2, RHOB	211	161	20136	4.74193	0.945448	0.0958456	0.0945354
GOTERM_BP_DIRECT	GO:0001657~ureteric bud development	5	2.29358	0.00156215	SDC4, BMPER, GSTA3, SPRY1, SMAD7	211	48	20136	9.94076	0.948878	0.0958456	0.0945354
GOTERM_BP_DIRECT	GO:0051591~response to cAMP	5	2.29358	0.0022576	COL1A1, PER1, LDHA, PIK3R1, TEK	211	53	20136	9.00295	0.986415	0.134186	0.132352
GOTERM_BP_DIRECT	GO:0016601~Rac protein signal transduction	4	1.83486	0.00243578	TIAM1, CDH13, KRAS, ARHGAP24	211	26	20136	14.6817	0.990328	0.140389	0.13847
GOTERM_BP_DIRECT	GO:0051216~cartilage development	6	2.75229	0.00277572	BMP2, CFH, MGP, HIF1A, TGFBR2, SULF2	211	92	20136	6.22378	0.994942	0.14692	0.144912
GOTERM_BP_DIRECT	GO:0030512~negative regulation of transforming growth factor beta receptor signaling pathway	6	2.75229	0.00277572	BMP2, CD109, CAV1, PMEPA1, SPRY1, SMAD7	211	92	20136	6.22378	0.994942	0.14692	0.144912
GOTERM_BP_DIRECT	GO:0010976~positive regulation of neuron projection development	8	3.66972	0.00278082	FZD1, NTRK2, TIAM1, MDK, DPYSL3, ENC1, FYN, DBN1	211	179	20136	4.26509	0.994991	0.14692	0.144912
GOTERM_BP_DIRECT	GO:0010761~fibroblast migration	4	1.83486	0.00334554	ZFAND5, CD248, TNS1, PLEC	211	29	20136	13.1629	0.998294	0.167453	0.165164
GOTERM_BP_DIRECT	GO:0001935~endothelial cell proliferation	4	1.83486	0.00334554	CAV1, TEK, HMGB1, LOXL2	211	29	20136	13.1629	0.998294	0.167453	0.165164
GOTERM_BP_DIRECT	GO:0043588~skin development	5	2.29358	0.00355274	COL1A1, ADAMTS2, COL5A1, DACT2, PLEC	211	60	20136	7.95261	0.998852	0.173264	0.170896
GOTERM_BP_DIRECT	GO:0043524~negative regulation of neuron apoptotic process	8	3.66972	0.00375298	NTRK2, NRP1, PINK1, MDK, FYN, KRAS, HIF1A, RHOA	211	189	20136	4.03942	0.999216	0.178454	0.176015
GOTERM_BP_DIRECT	GO:0007155~cell adhesion	15	6.88073	0.00435056	SPON2, CADM3, FN1, LAMC1, NID1, RHOA, RHOB, DPP4, FER, FLRT2, COL5A1, BOC, CDH11, CDH13, EMILIN2	211	601	20136	2.38181	0.99975	0.201823	0.199065
GOTERM_BP_DIRECT	GO:1904706~negative regulation of vascular smooth muscle cell proliferation	4	1.83486	0.00484515	EFEMP2, CAV1, NDRG2, RHOA	211	33	20136	11.5674	0.999903	0.218593	0.215605
GOTERM_BP_DIRECT	GO:0007015~actin filament organization	7	3.21101	0.00494191	TMOD2, TRF, RHOC, DBN1, RHOA, PLEC, RHOB	211	150	20136	4.45346	0.999919	0.218593	0.215605
GOTERM_BP_DIRECT	GO:0010656~negative regulation of muscle cell apoptotic process	3	1.37615	0.00559604	CAV1, LIFR, PIK3R1	211	11	20136	26.0267	0.999977	0.236567	0.233333
GOTERM_BP_DIRECT	GO:0001764~neuron migration	7	3.21101	0.00559701	NTRK2, NRP1, TUBB2B, CXCL12, FYN, NR2F2, RHOA	211	154	20136	4.33779	0.999977	0.236567	0.233333
GOTERM_BP_DIRECT	GO:0042060~wound healing	6	2.75229	0.0057226	COL1A1, SDC4, CAV1, FN1, TGFBR2, PLEC	211	109	20136	5.2531	0.999982	0.236617	0.233382
GOTERM_BP_DIRECT	GO:0007519~skeletal muscle tissue development	5	2.29358	0.00585776	CAV1, FLNB, NR2F2, RHOA, PLEC	211	69	20136	6.91531	0.999986	0.237052	0.233812
GOTERM_BP_DIRECT	GO:0002040~sprouting angiogenesis	4	1.83486	0.00619726	NRP1, CDH13, TEK, LOXL2	211	36	20136	10.6035	0.999993	0.240555	0.237267
GOTERM_BP_DIRECT	GO:0006953~acute-phase response	4	1.83486	0.00619726	STAT3, FN1, HP, LBP	211	36	20136	10.6035	0.999993	0.240555	0.237267
GOTERM_BP_DIRECT	GO:0030510~regulation of BMP signaling pathway	3	1.37615	0.00666935	SFRP4, TWSG1, FSTL1	211	12	20136	23.8578	0.999997	0.253702	0.250234
GOTERM_BP_DIRECT	GO:0001569~branching involved in blood vessel morphogenesis	4	1.83486	0.00890721	NRP1, CXCL12, TEK, TGFBR2	211	41	20136	9.31037	1	0.332187	0.327646
GOTERM_BP_DIRECT	GO:0030334~regulation of cell migration	6	2.75229	0.00911426	CXCL12, KIF2A, DPYSL3, TEK, RHOA, RHOB	211	122	20136	4.69334	1	0.333372	0.328815
GOTERM_BP_DIRECT	GO:0002376~immune system process	13	5.9633	0.00941794	SPON2, IFITM2, ANXA1, CFH, HMGB2, HP, HMGB1, SAMHD1, IFIT1, C2, FYN, LBP, CFB	211	526	20136	2.35857	1	0.337979	0.333359
GOTERM_BP_DIRECT	GO:1900026~positive regulation of substrate adhesion-dependent cell spreading	4	1.83486	0.0101564	NRP1, MDK, DBN1, LIMS2	211	43	20136	8.87733	1	0.350129	0.345343
GOTERM_BP_DIRECT	GO:0060389~pathway-restricted SMAD protein phosphorylation	3	1.37615	0.0103946	BMP2, TGFBR2, SMAD7	211	15	20136	19.0863	1	0.350129	0.345343
GOTERM_BP_DIRECT	GO:2001046~positive regulation of integrin-mediated signaling pathway	3	1.37615	0.0103946	LAMC1, NID1, LIMS2	211	15	20136	19.0863	1	0.350129	0.345343
GOTERM_BP_DIRECT	GO:0048812~neuron projection morphogenesis	5	2.29358	0.0106769	TRIO, LIFR, DBN1, RHOA, GAS7	211	82	20136	5.81898	1	0.350129	0.345343
GOTERM_BP_DIRECT	GO:0043434~response to peptide hormone	5	2.29358	0.0106769	COL1A1, ANXA1, CXCL12, STAT3, TEK	211	82	20136	5.81898	1	0.350129	0.345343
GOTERM_BP_DIRECT	GO:0051091~positive regulation of sequence-specific DNA binding transcription factor activity	6	2.75229	0.01142	FZD1, BMP2, PINK1, ANXA3, FZD4, WNT2	211	129	20136	4.43866	1	0.368149	0.363117
GOTERM_BP_DIRECT	GO:0048662~negative regulation of smooth muscle cell proliferation	4	1.83486	0.0122119	BMP2, CAV1, PIK3R1, NDRG2	211	46	20136	8.29837	1	0.387117	0.381825
GOTERM_BP_DIRECT	GO:0032966~negative regulation of collagen biosynthetic process	3	1.37615	0.0132808	ERRFI1, FN1, CYGB	211	17	20136	16.8408	1	0.414098	0.408438
GOTERM_BP_DIRECT	GO:0007411~axon guidance	7	3.21101	0.0141332	NRP1, TRIO, CXCL12, FLRT2, DPYSL2, BOC, SEMA3B	211	188	20136	3.55329	1	0.433569	0.427642
GOTERM_BP_DIRECT	GO:0001654~eye development	4	1.83486	0.0144888	RBP4, SMOC1, HMGB1, CHRDL1	211	49	20136	7.79031	1	0.434219	0.428283
GOTERM_BP_DIRECT	GO:0045745~positive regulation of G-protein coupled receptor protein signaling pathway	3	1.37615	0.0148392	TMOD2, PDE5A, SLC39A14	211	18	20136	15.9052	1	0.434219	0.428283
GOTERM_BP_DIRECT	GO:0010812~negative regulation of cell-substrate adhesion	3	1.37615	0.0148392	COL1A1, FZD4, RHOA	211	18	20136	15.9052	1	0.434219	0.428283
GOTERM_BP_DIRECT	GO:0031100~animal organ regeneration	4	1.83486	0.0152975	CXCL12, ANXA3, LIFR, TGFBR2	211	50	20136	7.6345	1	0.434266	0.428329
GOTERM_BP_DIRECT	GO:0010862~positive regulation of pathway-restricted SMAD protein phosphorylation	4	1.83486	0.0152975	TWSG1, BMP2, RBPMS, TGFBR2	211	50	20136	7.6345	1	0.434266	0.428329
GOTERM_BP_DIRECT	GO:0046777~protein autophosphorylation	7	3.21101	0.0159332	NTRK2, FER, PIM1, FYN, TEK, CALM1, CAMKK2	211	193	20136	3.46124	1	0.44566	0.439568
GOTERM_BP_DIRECT	GO:0050804~modulation of synaptic transmission	5	2.29358	0.0175163	SRGN, TUBB2B, STAT3, CDH11, FYN	211	95	20136	5.0227	1	0.475944	0.469437
GOTERM_BP_DIRECT	GO:0007179~transforming growth factor beta receptor signaling pathway	5	2.29358	0.0175163	TWSG1, BMP2, STAT3, TGFBR2, SMAD7	211	95	20136	5.0227	1	0.475944	0.469437
GOTERM_BP_DIRECT	GO:0030036~actin cytoskeleton organization	7	3.21101	0.0178392	ARHGEF10, CSRP2, FLNB, KRAS, UTRN, RHOA, PLEC	211	198	20136	3.37383	1	0.47789	0.471357
GOTERM_BP_DIRECT	GO:0043123~positive regulation of I-kappaB kinase/NF-kappaB signaling	6	2.75229	0.0186005	PINK1, LURAP1L, S100A13, S100A4, FYN, RHOA	211	146	20136	3.92183	1	0.489389	0.482699
GOTERM_BP_DIRECT	GO:0045907~positive regulation of vasoconstriction	4	1.83486	0.0187831	CAV1, PDE5A, RHOA, MGLL	211	54	20136	7.06898	1	0.489389	0.482699
GOTERM_BP_DIRECT	GO:0006956~complement activation	3	1.37615	0.0199556	CFH, CFB, C2	211	21	20136	13.633	1	0.506073	0.499156
GOTERM_BP_DIRECT	GO:1905564~positive regulation of vascular endothelial cell proliferation	3	1.37615	0.0199556	MDK, STAT3, HMGB1	211	21	20136	13.633	1	0.506073	0.499156
GOTERM_BP_DIRECT	GO:0007162~negative regulation of cell adhesion	4	1.83486	0.0206771	MDK, DACT2, CDH13, PIK3R1	211	56	20136	6.81652	1	0.51255	0.505543
GOTERM_BP_DIRECT	GO:1902766~skeletal muscle satellite cell migration	2	0.917431	0.0207499	RHOC, RHOA	211	2	20136	95.4313	1	0.51255	0.505543
GOTERM_BP_DIRECT	GO:0098609~cell-cell adhesion	7	3.21101	0.0212196	TNXB, CXCL12, BOC, CDH11, CDH13, TEK, LIMS2	211	206	20136	3.24281	1	0.517431	0.510358
GOTERM_BP_DIRECT	GO:0033138~positive regulation of peptidyl-serine phosphorylation	5	2.29358	0.022826	NTRK2, PINK1, CAV1, ATP2B4, TEK	211	103	20136	4.63259	1	0.549558	0.542046
GOTERM_BP_DIRECT	GO:0030865~cortical cytoskeleton organization	3	1.37615	0.0237171	RHOC, RHOA, RHOB	211	23	20136	12.4476	1	0.556913	0.5493
GOTERM_BP_DIRECT	GO:0022011~myelination in peripheral nervous system	3	1.37615	0.0237171	NTRK2, ARHGEF10, PLEC	211	23	20136	12.4476	1	0.556913	0.5493
GOTERM_BP_DIRECT	GO:0007264~small GTPase mediated signal transduction	5	2.29358	0.0242903	TIAM1, DOCK9, RHOC, RHOA, RHOB	211	105	20136	4.54435	1	0.562033	0.55435
GOTERM_BP_DIRECT	GO:0042127~regulation of cell proliferation	7	3.21101	0.0245262	ANXA1, STAT3, ADAM33, PRG4, HIF1A, S100A11, TGFBR2	211	213	20136	3.13624	1	0.562033	0.55435
GOTERM_BP_DIRECT	GO:0019221~cytokine-mediated signaling pathway	6	2.75229	0.0251224	FER, IL1R1, CAV1, STAT3, LIFR, KRAS	211	158	20136	3.62397	1	0.568843	0.561067
GOTERM_BP_DIRECT	GO:0007229~integrin-mediated signaling pathway	5	2.29358	0.0258102	NRP1, FN1, ADAM33, RHOA, LIMS2	211	107	20136	4.45941	1	0.577541	0.569646
GOTERM_BP_DIRECT	GO:0010595~positive regulation of endothelial cell migration	4	1.83486	0.0269658	NRP1, ANXA3, TEK, RHOB	211	62	20136	6.15686	1	0.596384	0.588232
GOTERM_BP_DIRECT	GO:0035567~non-canonical Wnt signaling pathway	3	1.37615	0.027744	FZD1, SFRP4, FZD4	211	25	20136	11.4518	1	0.602554	0.594317
GOTERM_BP_DIRECT	GO:0042542~response to hydrogen peroxide	4	1.83486	0.0281023	COL1A1, LDHA, HP, FYN	211	63	20136	6.05913	1	0.602554	0.594317
GOTERM_BP_DIRECT	GO:0030509~BMP signaling pathway	5	2.29358	0.0281952	TWSG1, BMP2, BMPER, CHRDL1, SMAD7	211	110	20136	4.33779	1	0.602554	0.594317
GOTERM_BP_DIRECT	GO:0009612~response to mechanical stimulus	4	1.83486	0.029264	COL1A1, CAV1, RHOA, TGFBR2	211	64	20136	5.96445	1	0.618446	0.609992
GOTERM_BP_DIRECT	GO:0060193~positive regulation of lipase activity	2	0.917431	0.0309636	RHOC, RHOA	211	3	20136	63.6209	1	0.647173	0.638327
GOTERM_BP_DIRECT	GO:0046580~negative regulation of Ras protein signal transduction	3	1.37615	0.0320237	RASA3, TIMP2, SPRY1	211	27	20136	10.6035	1	0.662055	0.653005
GOTERM_BP_DIRECT	GO:0002062~chondrocyte differentiation	4	1.83486	0.0328993	TWSG1, BMP2, HIF1A, SLC39A14	211	67	20136	5.69739	1	0.672844	0.663647
GOTERM_BP_DIRECT	GO:0045648~positive regulation of erythrocyte differentiation	3	1.37615	0.0342546	STAT3, HMGB2, HIF1A	211	28	20136	10.2248	1	0.685844	0.676468
GOTERM_BP_DIRECT	GO:0001503~ossification	5	2.29358	0.0342561	COL1A1, TWSG1, BMP2, MGP, CHRDL1	211	117	20136	4.07826	1	0.685844	0.676468
GOTERM_BP_DIRECT	GO:0032760~positive regulation of tumor necrosis factor production	5	2.29358	0.0351791	SPON2, STAT3, LBP, PIK3R1, HMGB1	211	118	20136	4.0437	1	0.696985	0.687457
GOTERM_BP_DIRECT	GO:0045087~innate immune response	14	6.42202	0.0356706	SPON2, PPP1R14B, IFITM2, ANXA1, CFH, HMGB2, HMGB1, SAMHD1, IFIT1, C2, FER, FYN, LBP, CFB	211	710	20136	1.88174	1	0.699438	0.689876
GOTERM_BP_DIRECT	GO:0051894~positive regulation of focal adhesion assembly	3	1.37615	0.0365441	NRP1, SDC4, TEK	211	29	20136	9.8722	1	0.709254	0.699559
GOTERM_BP_DIRECT	GO:0070374~positive regulation of ERK1 and ERK2 cascade	7	3.21101	0.0369306	NRP1, BMP2, CXCL12, BMPER, TEK, HMGB1, PDE8A	211	235	20136	2.84263	1	0.709515	0.699816
GOTERM_BP_DIRECT	GO:0008285~negative regulation of cell proliferation	10	4.58716	0.0374144	SFRP4, BMP2, CXCL12, CAV1, STAT3, TIMP2, CDH13, SPRY1, PODN, TGFBR2	211	431	20136	2.21418	1	0.711621	0.701894
GOTERM_BP_DIRECT	GO:0016055~Wnt signaling pathway	7	3.21101	0.0383898	FZD1, SFRP4, BMP2, FZD4, NDRG2, WNT2, DKK3	211	237	20136	2.81865	1	0.722945	0.713063
GOTERM_BP_DIRECT	GO:0030279~negative regulation of ossification	3	1.37615	0.0388909	MDK, HIF1A, SMAD7	211	30	20136	9.54313	1	0.725201	0.715288
GOTERM_BP_DIRECT	GO:0007584~response to nutrient	4	1.83486	0.04084	LDHA, TGFBR2, C2, PLEC	211	73	20136	5.22911	1	0.730071	0.720091
GOTERM_BP_DIRECT	GO:0032348~negative regulation of aldosterone biosynthetic process	2	0.917431	0.0410713	BMP2, DKK3	211	4	20136	47.7156	1	0.730071	0.720091
GOTERM_BP_DIRECT	GO:2000065~negative regulation of cortisol biosynthetic process	2	0.917431	0.0410713	BMP2, DKK3	211	4	20136	47.7156	1	0.730071	0.720091
GOTERM_BP_DIRECT	GO:0035426~extracellular matrix-cell signaling	2	0.917431	0.0410713	FER, FZD4	211	4	20136	47.7156	1	0.730071	0.720091
GOTERM_BP_DIRECT	GO:1904028~positive regulation of collagen fibril organization	2	0.917431	0.0410713	EFEMP2, TNXB	211	4	20136	47.7156	1	0.730071	0.720091
GOTERM_BP_DIRECT	GO:0032640~tumor necrosis factor production	3	1.37615	0.0437505	SPON2, LBP, PIK3R1	211	32	20136	8.94668	1	0.770495	0.759963
GOTERM_BP_DIRECT	GO:0048146~positive regulation of fibroblast proliferation	4	1.83486	0.0466214	ANXA2, FN1, CD248, WNT2	211	77	20136	4.95747	1	0.813522	0.802401
GOTERM_BP_DIRECT	GO:0045471~response to ethanol	5	2.29358	0.0473741	RBP4, STAT3, FYN, RPL15, RHOA	211	130	20136	3.67043	1	0.817293	0.80612
GOTERM_BP_DIRECT	GO:0043627~response to estrogen	4	1.83486	0.0481266	LDHA, CAV1, TEK, TGFBR2	211	78	20136	4.89391	1	0.817293	0.80612
GOTERM_BP_DIRECT	GO:0014068~positive regulation of phosphatidylinositol 3-kinase signaling	4	1.83486	0.0481266	NTRK2, FN1, FYN, TEK	211	78	20136	4.89391	1	0.817293	0.80612
GOTERM_BP_DIRECT	GO:0043410~positive regulation of MAPK cascade	6	2.75229	0.049163	NTRK2, BMP2, TIMP2, TEK, HMGB1, GADD45G	211	190	20136	3.01362	1	0.822083	0.810845
GOTERM_BP_DIRECT	GO:0010730~negative regulation of hydrogen peroxide biosynthetic process	2	0.917431	0.051074	STAT3, FYN	211	5	20136	38.1725	1	0.822083	0.810845
GOTERM_BP_DIRECT	GO:1903202~negative regulation of oxidative stress-induced cell death	2	0.917431	0.051074	PINK1, FYN	211	5	20136	38.1725	1	0.822083	0.810845
GOTERM_BP_DIRECT	GO:0007044~cell-substrate junction assembly	2	0.917431	0.051074	FN1, TNS1	211	5	20136	38.1725	1	0.822083	0.810845
GOTERM_BP_DIRECT	GO:0031547~brain-derived neurotrophic factor receptor signaling pathway	2	0.917431	0.051074	NTRK2, TIAM1	211	5	20136	38.1725	1	0.822083	0.810845
GOTERM_BP_DIRECT	GO:0002053~positive regulation of mesenchymal cell proliferation	3	1.37615	0.0514342	HMGB1, WNT2, TGFBR2	211	35	20136	8.17982	1	0.822083	0.810845
GOTERM_BP_DIRECT	GO:0043388~positive regulation of DNA binding	3	1.37615	0.0514342	HMGB2, HMGB1, CALM1	211	35	20136	8.17982	1	0.822083	0.810845
GOTERM_BP_DIRECT	GO:0034097~response to cytokine	4	1.83486	0.0527836	CFH, STAT3, TIMP2, LIFR	211	81	20136	4.71266	1	0.836621	0.825184
GOTERM_BP_DIRECT	GO:0006935~chemotaxis	5	2.29358	0.0542458	FER, CXCL12, ECSCR, HMGB2, HMGB1	211	136	20136	3.5085	1	0.85269	0.841034
GOTERM_BP_DIRECT	GO:0009749~response to glucose	4	1.83486	0.0560047	LDHA, ILDR2, RHOA, TGFBR2	211	83	20136	4.5991	1	0.873122	0.861187
GOTERM_BP_DIRECT	GO:0051491~positive regulation of filopodium assembly	3	1.37615	0.0568039	NRP1, DPYSL3, PIK3R1	211	37	20136	7.73767	1	0.878382	0.866375
GOTERM_BP_DIRECT	GO:0070373~negative regulation of ERK1 and ERK2 cascade	4	1.83486	0.0593173	ERRFI1, CAV1, SPRY1, NDRG2	211	85	20136	4.49088	1	0.909851	0.897413
GOTERM_BP_DIRECT	GO:0031581~hemidesmosome assembly	2	0.917431	0.0609729	LAMC1, PLEC	211	6	20136	31.8104	1	0.913153	0.90067
GOTERM_BP_DIRECT	GO:0097350~neutrophil clearance	2	0.917431	0.0609729	ANXA1, HMGB1	211	6	20136	31.8104	1	0.913153	0.90067
GOTERM_BP_DIRECT	GO:0030947~regulation of vascular endothelial growth factor receptor signaling pathway	2	0.917431	0.0609729	NRP1, FZD4	211	6	20136	31.8104	1	0.913153	0.90067
GOTERM_BP_DIRECT	GO:0001818~negative regulation of cytokine production	3	1.37615	0.0623594	SRGN, TWSG1, NDRG2	211	39	20136	7.34087	1	0.924757	0.912116
GOTERM_BP_DIRECT	GO:0048661~positive regulation of smooth muscle cell proliferation	4	1.83486	0.0627201	NAMPT, CDH13, HIF1A, TGFBR2	211	87	20136	4.38765	1	0.924757	0.912116
GOTERM_BP_DIRECT	GO:0048008~platelet-derived growth factor receptor signaling pathway	3	1.37615	0.0652036	NRP1, FER, ZFAND5	211	40	20136	7.15735	1	0.953979	0.940938
GOTERM_BP_DIRECT	GO:0030097~hemopoiesis	4	1.83486	0.0697906	TWSG1, PINK1, CRIP2, TEK	211	91	20136	4.19478	1	0.954629	0.941579
GOTERM_BP_DIRECT	GO:0018108~peptidyl-tyrosine phosphorylation	4	1.83486	0.0697906	FER, EFEMP1, FYN, TEK	211	91	20136	4.19478	1	0.954629	0.941579
GOTERM_BP_DIRECT	GO:1901166~neural crest cell migration involved in autonomic nervous system development	2	0.917431	0.070769	NRP1, FN1	211	7	20136	27.2661	1	0.954629	0.941579
GOTERM_BP_DIRECT	GO:0007182~common-partner SMAD protein phosphorylation	2	0.917431	0.070769	BMPER, TGFBR2	211	7	20136	27.2661	1	0.954629	0.941579
GOTERM_BP_DIRECT	GO:1903243~negative regulation of cardiac muscle hypertrophy in response to stress	2	0.917431	0.070769	ERRFI1, ATP2B4	211	7	20136	27.2661	1	0.954629	0.941579
GOTERM_BP_DIRECT	GO:0031098~stress-activated protein kinase signaling cascade	2	0.917431	0.070769	ERRFI1, RHOA	211	7	20136	27.2661	1	0.954629	0.941579
GOTERM_BP_DIRECT	GO:1905618~positive regulation of miRNA mediated inhibition of translation	2	0.917431	0.070769	EIF4ENIF1, STAT3	211	7	20136	27.2661	1	0.954629	0.941579
GOTERM_BP_DIRECT	GO:0008228~opsonization	2	0.917431	0.070769	SPON2, LBP	211	7	20136	27.2661	1	0.954629	0.941579
GOTERM_BP_DIRECT	GO:1905949~negative regulation of calcium ion import across plasma membrane	2	0.917431	0.070769	CAV1, CALM1	211	7	20136	27.2661	1	0.954629	0.941579
GOTERM_BP_DIRECT	GO:0048842~positive regulation of axon extension involved in axon guidance	2	0.917431	0.070769	NRP1, CXCL12	211	7	20136	27.2661	1	0.954629	0.941579
GOTERM_BP_DIRECT	GO:0032507~maintenance of protein location in cell	2	0.917431	0.070769	CAV1, DBN1	211	7	20136	27.2661	1	0.954629	0.941579
GOTERM_BP_DIRECT	GO:0090307~mitotic spindle assembly	3	1.37615	0.0739881	ARHGEF10, KIF2A, RHOA	211	43	20136	6.658	1	0.991023	0.977476
GOTERM_BP_DIRECT	GO:0001837~epithelial to mesenchymal transition	3	1.37615	0.0769962	BMP2, HIF1A, LOXL2	211	44	20136	6.50668	1	1	0.986849
GOTERM_BP_DIRECT	GO:0010975~regulation of neuron projection development	3	1.37615	0.0769962	DPYSL2, DPYSL3, RHOA	211	44	20136	6.50668	1	1	0.986849
GOTERM_BP_DIRECT	GO:0030336~negative regulation of cell migration	5	2.29358	0.0775855	LIMCH1, DPYSL3, EMILIN2, PODN, RHOB	211	154	20136	3.09842	1	1	0.986849
GOTERM_BP_DIRECT	GO:0071345~cellular response to cytokine stimulus	3	1.37615	0.0800424	DPYSL3, STAT3, RHOA	211	45	20136	6.36209	1	1	0.986849
GOTERM_BP_DIRECT	GO:0097066~response to thyroid hormone	2	0.917431	0.0804634	ANXA2, CFB	211	8	20136	23.8578	1	1	0.986849
GOTERM_BP_DIRECT	GO:0006089~lactate metabolic process	2	0.917431	0.0804634	LDHA, HIF1A	211	8	20136	23.8578	1	1	0.986849
GOTERM_BP_DIRECT	GO:0060396~growth hormone receptor signaling pathway	2	0.917431	0.0804634	STAT3, PIK3R1	211	8	20136	23.8578	1	1	0.986849
GOTERM_BP_DIRECT	GO:0061299~retina vasculature morphogenesis in camera-type eye	2	0.917431	0.0804634	NRP1, FZD4	211	8	20136	23.8578	1	1	0.986849
GOTERM_BP_DIRECT	GO:0002232~leukocyte chemotaxis involved in inflammatory response	2	0.917431	0.0804634	MDK, LBP	211	8	20136	23.8578	1	1	0.986849
GOTERM_BP_DIRECT	GO:0006468~protein phosphorylation	12	5.50459	0.0827147	NTRK2, BMP2, FER, PINK1, TRIO, CD109, PIM1, FYN, PIK3R1, TEK, TGFBR2, CAMKK2	211	655	20136	1.74836	1	1	0.986849
GOTERM_BP_DIRECT	GO:1901998~toxin transport	3	1.37615	0.0831256	NRP1, ANTXR2, ANTXR1	211	46	20136	6.22378	1	1	0.986849
GOTERM_BP_DIRECT	GO:0060412~ventricular septum morphogenesis	3	1.37615	0.0831256	FZD1, TGFBR2, SMAD7	211	46	20136	6.22378	1	1	0.986849
GOTERM_BP_DIRECT	GO:0010811~positive regulation of cell-substrate adhesion	3	1.37615	0.0831256	SMOC1, NID1, DBN1	211	46	20136	6.22378	1	1	0.986849
GOTERM_BP_DIRECT	GO:0009617~response to bacterium	7	3.21101	0.0838573	BMP2, CAV1, HP, TRF, IFIT1, CFB, C2	211	290	20136	2.30351	1	1	0.986849
GOTERM_BP_DIRECT	GO:0051092~positive regulation of NF-kappaB transcription factor activity	5	2.29358	0.0851439	FER, SLCO3A1, CAV1, STAT3, KRAS	211	159	20136	3.00098	1	1	0.986849
GOTERM_BP_DIRECT	GO:0071902~positive regulation of protein serine/threonine kinase activity	3	1.37615	0.0862447	DAZAP2, PIM1, RHOA	211	47	20136	6.09136	1	1	0.986849
GOTERM_BP_DIRECT	GO:2000391~positive regulation of neutrophil extravasation	2	0.917431	0.0900571	IL1R1, MDK	211	9	20136	21.207	1	1	0.986849
GOTERM_BP_DIRECT	GO:0031340~positive regulation of vesicle fusion	2	0.917431	0.0900571	ANXA1, ANXA2	211	9	20136	21.207	1	1	0.986849
GOTERM_BP_DIRECT	GO:0035767~endothelial cell chemotaxis	2	0.917431	0.0900571	NRP1, HMGB1	211	9	20136	21.207	1	1	0.986849
GOTERM_BP_DIRECT	GO:0043297~apical junction assembly	2	0.917431	0.0900571	RHOC, RHOA	211	9	20136	21.207	1	1	0.986849
GOTERM_BP_DIRECT	GO:0032964~collagen biosynthetic process	2	0.917431	0.0900571	COL1A1, COL5A1	211	9	20136	21.207	1	1	0.986849
GOTERM_BP_DIRECT	GO:1905274~regulation of modification of postsynaptic actin cytoskeleton	2	0.917431	0.0900571	TIAM1, RHOA	211	9	20136	21.207	1	1	0.986849
GOTERM_BP_DIRECT	GO:0098712~L-glutamate import across plasma membrane	2	0.917431	0.0900571	ARL6IP5, SLC1A3	211	9	20136	21.207	1	1	0.986849
GOTERM_BP_DIRECT	GO:0006508~proteolysis	11	5.04587	0.0909509	DPP4, ADAMTS15, ADAMTS2, CFH, ADAM33, HP, NAALAD2, PRSS23, PAMR1, CFB, C2	211	591	20136	1.77622	1	1	0.986849
GOTERM_BP_DIRECT	GO:0007507~heart development	7	3.21101	0.092473	NRP1, BMP2, RBP4, IFITM2, FN1, TEK, TGFBR2	211	298	20136	2.24167	1	1	0.986849
GOTERM_BP_DIRECT	GO:0043407~negative regulation of MAP kinase activity	3	1.37615	0.0925863	BMP2, CAV1, SPRY1	211	49	20136	5.84273	1	1	0.986849
GOTERM_BP_DIRECT	GO:0048706~embryonic skeletal system development	3	1.37615	0.0990587	COL1A1, RBP4, SULF2	211	51	20136	5.6136	1	1	0.986849
GOTERM_BP_DIRECT	GO:0003149~membranous septum morphogenesis	2	0.917431	0.0995512	FZD1, TGFBR2	211	10	20136	19.0863	1	1	0.986849
GOTERM_BP_DIRECT	GO:0033603~positive regulation of dopamine secretion	2	0.917431	0.0995512	PINK1, CXCL12	211	10	20136	19.0863	1	1	0.986849
GOTERM_BP_DIRECT	GO:0045063~T-helper 1 cell differentiation	2	0.917431	0.0995512	HMGB1, GADD45G	211	10	20136	19.0863	1	1	0.986849
GOTERM_BP_DIRECT	GO:0051001~negative regulation of nitric-oxide synthase activity	2	0.917431	0.0995512	CAV1, ATP2B4	211	10	20136	19.0863	1	1	0.986849
GOTERM_BP_DIRECT	GO:0032836~glomerular basement membrane development	2	0.917431	0.0995512	NID1, SULF2	211	10	20136	19.0863	1	1	0.986849
