# Supplementary material for: Endothelial YAP/TAZ activation promotes atherosclerosis in a mouse model of Hutchinson-Gilford progeria syndrome
Source: J Clin Invest. 2024 Oct 1;134(22):e173448. doi: 10.1172/JCI173448 (PMC11563688; doi:10.1172/JCI173448)
Supplement: Supplemental table 8 [file jci-134-173448-s027.xlsx]

## Sheet: FV4 vs VSMC (FV1,3,7)
cluster	gene	avg_logFC	p_val_adj	exp_FV4	exp_VSMC	pct_FV4	pct_VSMC	GeneCardLink
FV4	CDKN1A	2.12566	0	14.6489	2.58588	0.954	0.397	<a href='http://www.genecards.org/cgi-bin/carddisp.pl?gene=CDKN1A' rel='noopener noreferrer' target='_blank'>CDKN1A</a>
FV4	HSPA5	1.97873	2.4079e-78	29.4868	6.73488	0.946	0.803	<a href='http://www.genecards.org/cgi-bin/carddisp.pl?gene=HSPA5' rel='noopener noreferrer' target='_blank'>HSPA5</a>
FV4	FTL1	1.85979	0	15.2013	3.46372	0.931	0.677	<a href='http://www.genecards.org/cgi-bin/carddisp.pl?gene=FTL1' rel='noopener noreferrer' target='_blank'>FTL1</a>
FV4	GDF15	1.83268	0	3.98338	0.399043	0.586	0.106	<a href='http://www.genecards.org/cgi-bin/carddisp.pl?gene=GDF15' rel='noopener noreferrer' target='_blank'>GDF15</a>
FV4	PHLDA3	1.80225	0	7.11382	1.32645	0.908	0.353	<a href='http://www.genecards.org/cgi-bin/carddisp.pl?gene=PHLDA3' rel='noopener noreferrer' target='_blank'>PHLDA3</a>
FV4	LGALS3	1.58202	0	3.14273	0.383724	0.589	0.164	<a href='http://www.genecards.org/cgi-bin/carddisp.pl?gene=LGALS3' rel='noopener noreferrer' target='_blank'>LGALS3</a>
FV4	RPS27L	1.48104	0	10.1001	2.97638	0.87	0.584	<a href='http://www.genecards.org/cgi-bin/carddisp.pl?gene=RPS27L' rel='noopener noreferrer' target='_blank'>RPS27L</a>
FV4	SCX	1.42346	0	2.70681	0.38196	0.57	0.139	<a href='http://www.genecards.org/cgi-bin/carddisp.pl?gene=SCX' rel='noopener noreferrer' target='_blank'>SCX</a>
FV4	CTSL	1.38824	4.82774e-271	11.0863	3.61735	0.903	0.68	<a href='http://www.genecards.org/cgi-bin/carddisp.pl?gene=CTSL' rel='noopener noreferrer' target='_blank'>CTSL</a>
FV4	SQSTM1	1.37203	1.36615e-303	5.34291	1.45057	0.844	0.504	<a href='http://www.genecards.org/cgi-bin/carddisp.pl?gene=SQSTM1' rel='noopener noreferrer' target='_blank'>SQSTM1</a>
FV4	MDM2	1.29906	0	3.19451	0.704608	0.72	0.277	<a href='http://www.genecards.org/cgi-bin/carddisp.pl?gene=MDM2' rel='noopener noreferrer' target='_blank'>MDM2</a>
FV4	CRYAB	1.23246	1.62009e-210	8.48758	3.03783	0.872	0.606	<a href='http://www.genecards.org/cgi-bin/carddisp.pl?gene=CRYAB' rel='noopener noreferrer' target='_blank'>CRYAB</a>
FV4	DDIT3	1.22606	6.84177e-289	2.5571	0.520597	0.622	0.236	<a href='http://www.genecards.org/cgi-bin/carddisp.pl?gene=DDIT3' rel='noopener noreferrer' target='_blank'>DDIT3</a>
FV4	MT1	1.21997	1.14365e-181	14.1989	5.52478	0.875	0.587	<a href='http://www.genecards.org/cgi-bin/carddisp.pl?gene=MT1' rel='noopener noreferrer' target='_blank'>MT1</a>
FV4	HMOX1	1.16644	0	1.4706	0.1007	0.383	0.046	<a href='http://www.genecards.org/cgi-bin/carddisp.pl?gene=HMOX1' rel='noopener noreferrer' target='_blank'>HMOX1</a>
FV4	CCNG1	1.163	0	2.5884	0.602516	0.753	0.272	<a href='http://www.genecards.org/cgi-bin/carddisp.pl?gene=CCNG1' rel='noopener noreferrer' target='_blank'>CCNG1</a>
FV4	FXYD5	1.16103	0	2.94613	0.764678	0.701	0.277	<a href='http://www.genecards.org/cgi-bin/carddisp.pl?gene=FXYD5' rel='noopener noreferrer' target='_blank'>FXYD5</a>
FV4	MT2	1.13689	3.54322e-212	2.81169	0.733326	0.579	0.238	<a href='http://www.genecards.org/cgi-bin/carddisp.pl?gene=MT2' rel='noopener noreferrer' target='_blank'>MT2</a>
FV4	VCAM1	1.10092	5.4e-230	1.75303	0.283516	0.356	0.078	<a href='http://www.genecards.org/cgi-bin/carddisp.pl?gene=VCAM1' rel='noopener noreferrer' target='_blank'>VCAM1</a>
FV4	HIST1H1C	1.0927	7.40338e-235	3.7288	1.21726	0.693	0.324	<a href='http://www.genecards.org/cgi-bin/carddisp.pl?gene=HIST1H1C' rel='noopener noreferrer' target='_blank'>HIST1H1C</a>
FV4	SNCG	1.09153	6.16293e-209	4.82464	1.73328	0.599	0.245	<a href='http://www.genecards.org/cgi-bin/carddisp.pl?gene=SNCG' rel='noopener noreferrer' target='_blank'>SNCG</a>
FV4	SLC3A2	1.08624	6.52001e-241	2.55666	0.675139	0.683	0.309	<a href='http://www.genecards.org/cgi-bin/carddisp.pl?gene=SLC3A2' rel='noopener noreferrer' target='_blank'>SLC3A2</a>
FV4	RPS19	1.07475	8.2814e-252	17.8532	7.95064	0.933	0.717	<a href='http://www.genecards.org/cgi-bin/carddisp.pl?gene=RPS19' rel='noopener noreferrer' target='_blank'>RPS19</a>
FV4	CTSD	1.07206	4.28736e-289	10.4742	4.45761	0.938	0.738	<a href='http://www.genecards.org/cgi-bin/carddisp.pl?gene=CTSD' rel='noopener noreferrer' target='_blank'>CTSD</a>
FV4	MANF	1.04792	2.31388e-136	4.12226	1.47746	0.778	0.501	<a href='http://www.genecards.org/cgi-bin/carddisp.pl?gene=MANF' rel='noopener noreferrer' target='_blank'>MANF</a>
FV4	NUPR1	1.03482	4.87443e-135	16.0199	7.30702	0.915	0.756	<a href='http://www.genecards.org/cgi-bin/carddisp.pl?gene=NUPR1' rel='noopener noreferrer' target='_blank'>NUPR1</a>
FV4	RPL12	1.00547	4.38192e-210	16.6208	7.77707	0.929	0.714	<a href='http://www.genecards.org/cgi-bin/carddisp.pl?gene=RPL12' rel='noopener noreferrer' target='_blank'>RPL12</a>
FV4	PSMD8	0.998188	0	4.58826	1.79764	0.86	0.546	<a href='http://www.genecards.org/cgi-bin/carddisp.pl?gene=PSMD8' rel='noopener noreferrer' target='_blank'>PSMD8</a>
FV4	BAX	0.983757	0	3.17305	1.11015	0.827	0.43	<a href='http://www.genecards.org/cgi-bin/carddisp.pl?gene=BAX' rel='noopener noreferrer' target='_blank'>BAX</a>
FV4	RPS2	0.981678	2.7668e-207	25.5809	12.4603	0.951	0.773	<a href='http://www.genecards.org/cgi-bin/carddisp.pl?gene=RPS2' rel='noopener noreferrer' target='_blank'>RPS2</a>
FV4	DDIT4L	0.964759	0	1.32649	0.192012	0.526	0.089	<a href='http://www.genecards.org/cgi-bin/carddisp.pl?gene=DDIT4L' rel='noopener noreferrer' target='_blank'>DDIT4L</a>
FV4	PRNP	0.961953	0	1.99002	0.534959	0.678	0.267	<a href='http://www.genecards.org/cgi-bin/carddisp.pl?gene=PRNP' rel='noopener noreferrer' target='_blank'>PRNP</a>
FV4	TRP53INP1	0.959448	2.4752e-257	4.33335	1.7427	0.799	0.396	<a href='http://www.genecards.org/cgi-bin/carddisp.pl?gene=TRP53INP1' rel='noopener noreferrer' target='_blank'>TRP53INP1</a>
FV4	HSP90B1	0.94773	1.11348e-55	11.6153	5.54036	0.916	0.775	<a href='http://www.genecards.org/cgi-bin/carddisp.pl?gene=HSP90B1' rel='noopener noreferrer' target='_blank'>HSP90B1</a>
FV4	S100A10	0.946524	4.83696e-208	4.5835	1.89717	0.809	0.514	<a href='http://www.genecards.org/cgi-bin/carddisp.pl?gene=S100A10' rel='noopener noreferrer' target='_blank'>S100A10</a>
FV4	MYL12A	0.944776	7.53057e-210	10.0543	4.7428	0.913	0.69	<a href='http://www.genecards.org/cgi-bin/carddisp.pl?gene=MYL12A' rel='noopener noreferrer' target='_blank'>MYL12A</a>
FV4	ESD	0.930858	4.49416e-168	3.60838	1.41731	0.789	0.513	<a href='http://www.genecards.org/cgi-bin/carddisp.pl?gene=ESD' rel='noopener noreferrer' target='_blank'>ESD</a>
FV4	ANXA1	0.922546	1.87866e-192	5.94722	2.66519	0.834	0.58	<a href='http://www.genecards.org/cgi-bin/carddisp.pl?gene=ANXA1' rel='noopener noreferrer' target='_blank'>ANXA1</a>
FV4	RPLP0	0.909715	1.54299e-193	13.0524	6.47995	0.907	0.676	<a href='http://www.genecards.org/cgi-bin/carddisp.pl?gene=RPLP0' rel='noopener noreferrer' target='_blank'>RPLP0</a>
FV4	RCAN1	0.909222	3.57695e-297	1.64417	0.407949	0.536	0.153	<a href='http://www.genecards.org/cgi-bin/carddisp.pl?gene=RCAN1' rel='noopener noreferrer' target='_blank'>RCAN1</a>
FV4	H2AFJ	0.905809	1.75444e-195	2.66557	0.956435	0.712	0.405	<a href='http://www.genecards.org/cgi-bin/carddisp.pl?gene=H2AFJ' rel='noopener noreferrer' target='_blank'>H2AFJ</a>
FV4	S100A6	0.896763	8.02758e-139	34.7107	18.1799	0.964	0.85	<a href='http://www.genecards.org/cgi-bin/carddisp.pl?gene=S100A6' rel='noopener noreferrer' target='_blank'>S100A6</a>
FV4	RPL32	0.892409	2.09732e-186	17.4692	8.9496	0.924	0.724	<a href='http://www.genecards.org/cgi-bin/carddisp.pl?gene=RPL32' rel='noopener noreferrer' target='_blank'>RPL32</a>
FV4	RPLP1	0.891787	6.39098e-182	28.9125	15.1212	0.955	0.812	<a href='http://www.genecards.org/cgi-bin/carddisp.pl?gene=RPLP1' rel='noopener noreferrer' target='_blank'>RPLP1</a>
FV4	TIMP1	0.882029	6.35018e-168	1.41953	0.312846	0.408	0.137	<a href='http://www.genecards.org/cgi-bin/carddisp.pl?gene=TIMP1' rel='noopener noreferrer' target='_blank'>TIMP1</a>
FV4	HSPA9	0.871333	1.47648e-229	2.91085	1.13783	0.791	0.456	<a href='http://www.genecards.org/cgi-bin/carddisp.pl?gene=HSPA9' rel='noopener noreferrer' target='_blank'>HSPA9</a>
FV4	RPS18	0.848685	2.05207e-184	11.434	5.90448	0.9	0.674	<a href='http://www.genecards.org/cgi-bin/carddisp.pl?gene=RPS18' rel='noopener noreferrer' target='_blank'>RPS18</a>
FV4	RPL19	0.842348	8.32943e-209	21.1404	11.3485	0.948	0.751	<a href='http://www.genecards.org/cgi-bin/carddisp.pl?gene=RPL19' rel='noopener noreferrer' target='_blank'>RPL19</a>
FV4	PPP1R14B	0.83729	2.60142e-256	2.11063	0.740999	0.701	0.332	<a href='http://www.genecards.org/cgi-bin/carddisp.pl?gene=PPP1R14B' rel='noopener noreferrer' target='_blank'>PPP1R14B</a>
FV4	RPSA	0.836248	3.06054e-169	21.1119	11.3849	0.953	0.809	<a href='http://www.genecards.org/cgi-bin/carddisp.pl?gene=RPSA' rel='noopener noreferrer' target='_blank'>RPSA</a>
FV4	ATOX1	0.834635	8.29265e-194	3.76337	1.67094	0.786	0.521	<a href='http://www.genecards.org/cgi-bin/carddisp.pl?gene=ATOX1' rel='noopener noreferrer' target='_blank'>ATOX1</a>
FV4	H3F3B	0.83381	2.79087e-214	18.4197	9.89532	0.976	0.836	<a href='http://www.genecards.org/cgi-bin/carddisp.pl?gene=H3F3B' rel='noopener noreferrer' target='_blank'>H3F3B</a>
FV4	RPS28	0.827722	1.55265e-166	10.6641	5.57176	0.885	0.678	<a href='http://www.genecards.org/cgi-bin/carddisp.pl?gene=RPS28' rel='noopener noreferrer' target='_blank'>RPS28</a>
FV4	RTN4	0.823061	5.91694e-206	7.03087	3.53938	0.911	0.699	<a href='http://www.genecards.org/cgi-bin/carddisp.pl?gene=RTN4' rel='noopener noreferrer' target='_blank'>RTN4</a>
FV4	UQCRQ	0.820834	7.62921e-191	4.64573	2.19613	0.806	0.56	<a href='http://www.genecards.org/cgi-bin/carddisp.pl?gene=UQCRQ' rel='noopener noreferrer' target='_blank'>UQCRQ</a>
FV4	TUBB4B	0.811295	4.36217e-198	3.61861	1.63201	0.833	0.513	<a href='http://www.genecards.org/cgi-bin/carddisp.pl?gene=TUBB4B' rel='noopener noreferrer' target='_blank'>TUBB4B</a>
FV4	MUSTN1	0.810921	8.09753e-80	13.6045	7.32484	0.86	0.657	<a href='http://www.genecards.org/cgi-bin/carddisp.pl?gene=MUSTN1' rel='noopener noreferrer' target='_blank'>MUSTN1</a>
FV4	AEN	0.81071	0	1.41949	0.379353	0.64	0.177	<a href='http://www.genecards.org/cgi-bin/carddisp.pl?gene=AEN' rel='noopener noreferrer' target='_blank'>AEN</a>
FV4	NFKBIA	0.799326	4.01186e-151	3.46667	1.56662	0.779	0.468	<a href='http://www.genecards.org/cgi-bin/carddisp.pl?gene=NFKBIA' rel='noopener noreferrer' target='_blank'>NFKBIA</a>
FV4	ODC1	0.79455	2.40193e-249	1.90647	0.675645	0.695	0.335	<a href='http://www.genecards.org/cgi-bin/carddisp.pl?gene=ODC1' rel='noopener noreferrer' target='_blank'>ODC1</a>
FV4	GCLM	0.793649	4.68119e-229	1.86515	0.652854	0.673	0.327	<a href='http://www.genecards.org/cgi-bin/carddisp.pl?gene=GCLM' rel='noopener noreferrer' target='_blank'>GCLM</a>
FV4	AQP1	0.792741	9.18323e-165	3.51916	1.60867	0.745	0.438	<a href='http://www.genecards.org/cgi-bin/carddisp.pl?gene=AQP1' rel='noopener noreferrer' target='_blank'>AQP1</a>
FV4	S100A4	0.786944	4.89442e-86	8.91042	4.74378	0.779	0.582	<a href='http://www.genecards.org/cgi-bin/carddisp.pl?gene=S100A4' rel='noopener noreferrer' target='_blank'>S100A4</a>
FV4	UCHL1	0.783856	2.46957e-183	1.76618	0.606632	0.564	0.252	<a href='http://www.genecards.org/cgi-bin/carddisp.pl?gene=UCHL1' rel='noopener noreferrer' target='_blank'>UCHL1</a>
FV4	RPLP2	0.782406	2.85913e-193	12.9262	7.09666	0.922	0.738	<a href='http://www.genecards.org/cgi-bin/carddisp.pl?gene=RPLP2' rel='noopener noreferrer' target='_blank'>RPLP2</a>
FV4	FST	0.775617	4.20849e-264	1.04184	0.192716	0.342	0.06	<a href='http://www.genecards.org/cgi-bin/carddisp.pl?gene=FST' rel='noopener noreferrer' target='_blank'>FST</a>
FV4	CALR	0.774091	1.44449e-72	7.80595	4.14934	0.879	0.692	<a href='http://www.genecards.org/cgi-bin/carddisp.pl?gene=CALR' rel='noopener noreferrer' target='_blank'>CALR</a>
FV4	FTH1	0.771635	9.52201e-113	83.9989	48.7884	0.993	0.935	<a href='http://www.genecards.org/cgi-bin/carddisp.pl?gene=FTH1' rel='noopener noreferrer' target='_blank'>FTH1</a>
FV4	CRIP2	0.765317	6.50142e-192	6.65262	3.50222	0.899	0.639	<a href='http://www.genecards.org/cgi-bin/carddisp.pl?gene=CRIP2' rel='noopener noreferrer' target='_blank'>CRIP2</a>
FV4	EIF5	0.761812	3.40498e-188	4.57968	2.29064	0.875	0.608	<a href='http://www.genecards.org/cgi-bin/carddisp.pl?gene=EIF5' rel='noopener noreferrer' target='_blank'>EIF5</a>
FV4	PTMA	0.758741	5.6253e-211	24.8359	14.2693	0.981	0.873	<a href='http://www.genecards.org/cgi-bin/carddisp.pl?gene=PTMA' rel='noopener noreferrer' target='_blank'>PTMA</a>
FV4	DNAJB9	0.750049	1.71851e-164	1.33162	0.38634	0.506	0.213	<a href='http://www.genecards.org/cgi-bin/carddisp.pl?gene=DNAJB9' rel='noopener noreferrer' target='_blank'>DNAJB9</a>
FV4	CSTB	0.747386	3.69088e-124	2.31301	0.973501	0.689	0.431	<a href='http://www.genecards.org/cgi-bin/carddisp.pl?gene=CSTB' rel='noopener noreferrer' target='_blank'>CSTB</a>
FV4	PTP4A1	0.743568	6.66003e-230	2.13533	0.87261	0.744	0.378	<a href='http://www.genecards.org/cgi-bin/carddisp.pl?gene=PTP4A1' rel='noopener noreferrer' target='_blank'>PTP4A1</a>
FV4	CANX	0.740613	3.07895e-185	4.52621	2.30736	0.885	0.619	<a href='http://www.genecards.org/cgi-bin/carddisp.pl?gene=CANX' rel='noopener noreferrer' target='_blank'>CANX</a>
FV4	PTGS2	0.736485	3.05444e-177	1.15124	0.291171	0.309	0.074	<a href='http://www.genecards.org/cgi-bin/carddisp.pl?gene=PTGS2' rel='noopener noreferrer' target='_blank'>PTGS2</a>
FV4	RPL41	0.735724	1.69817e-172	25.558	14.9486	0.969	0.817	<a href='http://www.genecards.org/cgi-bin/carddisp.pl?gene=RPL41' rel='noopener noreferrer' target='_blank'>RPL41</a>
FV4	IFRD1	0.734598	1.1722e-124	4.20242	2.12658	0.826	0.554	<a href='http://www.genecards.org/cgi-bin/carddisp.pl?gene=IFRD1' rel='noopener noreferrer' target='_blank'>IFRD1</a>
FV4	TMED2	0.734053	1.44079e-191	3.77831	1.87278	0.835	0.577	<a href='http://www.genecards.org/cgi-bin/carddisp.pl?gene=TMED2' rel='noopener noreferrer' target='_blank'>TMED2</a>
FV4	RPL38	0.734023	4.51828e-161	12.3336	7.01648	0.926	0.722	<a href='http://www.genecards.org/cgi-bin/carddisp.pl?gene=RPL38' rel='noopener noreferrer' target='_blank'>RPL38</a>
FV4	EIF4EBP1	0.731042	1.2714e-197	1.9746	0.792104	0.689	0.366	<a href='http://www.genecards.org/cgi-bin/carddisp.pl?gene=EIF4EBP1' rel='noopener noreferrer' target='_blank'>EIF4EBP1</a>
FV4	RPL37	0.725254	3.48531e-154	19.6597	11.4969	0.95	0.776	<a href='http://www.genecards.org/cgi-bin/carddisp.pl?gene=RPL37' rel='noopener noreferrer' target='_blank'>RPL37</a>
FV4	RPL26	0.715398	5.50676e-137	16.5732	9.70271	0.928	0.726	<a href='http://www.genecards.org/cgi-bin/carddisp.pl?gene=RPL26' rel='noopener noreferrer' target='_blank'>RPL26</a>
FV4	RPS26	0.709478	1.87631e-140	12.6775	7.36434	0.911	0.701	<a href='http://www.genecards.org/cgi-bin/carddisp.pl?gene=RPS26' rel='noopener noreferrer' target='_blank'>RPS26</a>
FV4	RPS17	0.708084	3.66958e-148	7.44294	4.1682	0.869	0.641	<a href='http://www.genecards.org/cgi-bin/carddisp.pl?gene=RPS17' rel='noopener noreferrer' target='_blank'>RPS17</a>
FV4	SPARC	0.706166	2.00855e-69	60.5946	36.7542	0.979	0.952	<a href='http://www.genecards.org/cgi-bin/carddisp.pl?gene=SPARC' rel='noopener noreferrer' target='_blank'>SPARC</a>
FV4	SNHG12	0.705545	2.32283e-237	1.25653	0.38373	0.516	0.176	<a href='http://www.genecards.org/cgi-bin/carddisp.pl?gene=SNHG12' rel='noopener noreferrer' target='_blank'>SNHG12</a>
FV4	FABP3	0.705358	8.35743e-162	1.24209	0.375051	0.484	0.198	<a href='http://www.genecards.org/cgi-bin/carddisp.pl?gene=FABP3' rel='noopener noreferrer' target='_blank'>FABP3</a>
FV4	RPS27	0.704831	5.26781e-132	12.5114	7.28944	0.903	0.696	<a href='http://www.genecards.org/cgi-bin/carddisp.pl?gene=RPS27' rel='noopener noreferrer' target='_blank'>RPS27</a>
FV4	ASPN	0.704567	2.60432e-88	3.03331	1.47495	0.543	0.308	<a href='http://www.genecards.org/cgi-bin/carddisp.pl?gene=ASPN' rel='noopener noreferrer' target='_blank'>ASPN</a>
FV4	PDIA3	0.702048	2.71529e-101	7.58215	4.27544	0.899	0.716	<a href='http://www.genecards.org/cgi-bin/carddisp.pl?gene=PDIA3' rel='noopener noreferrer' target='_blank'>PDIA3</a>
FV4	VIMP	0.70185	1.05175e-148	3.18216	1.57112	0.8	0.523	<a href='http://www.genecards.org/cgi-bin/carddisp.pl?gene=VIMP' rel='noopener noreferrer' target='_blank'>VIMP</a>
FV4	GADD45A	0.700358	5.70614e-219	0.840605	0.132744	0.327	0.069	<a href='http://www.genecards.org/cgi-bin/carddisp.pl?gene=GADD45A' rel='noopener noreferrer' target='_blank'>GADD45A</a>
FV4	RPS29	0.689315	4.45055e-128	15.0854	8.97532	0.93	0.763	<a href='http://www.genecards.org/cgi-bin/carddisp.pl?gene=RPS29' rel='noopener noreferrer' target='_blank'>RPS29</a>
FV4	ATF4	0.685504	3.39336e-142	3.2324	1.63166	0.778	0.482	<a href='http://www.genecards.org/cgi-bin/carddisp.pl?gene=ATF4' rel='noopener noreferrer' target='_blank'>ATF4</a>
FV4	PERP	0.68543	6.74678e-127	2.25264	1.02256	0.684	0.408	<a href='http://www.genecards.org/cgi-bin/carddisp.pl?gene=PERP' rel='noopener noreferrer' target='_blank'>PERP</a>
FV4	RPL22	0.680355	2.12645e-143	9.71739	5.68778	0.889	0.674	<a href='http://www.genecards.org/cgi-bin/carddisp.pl?gene=RPL22' rel='noopener noreferrer' target='_blank'>RPL22</a>
FV4	SRP9	0.679785	4.02824e-176	2.86852	1.41495	0.791	0.507	<a href='http://www.genecards.org/cgi-bin/carddisp.pl?gene=SRP9' rel='noopener noreferrer' target='_blank'>SRP9</a>
FV4	RPS14	0.678097	2.89164e-118	16.998	10.2485	0.923	0.732	<a href='http://www.genecards.org/cgi-bin/carddisp.pl?gene=RPS14' rel='noopener noreferrer' target='_blank'>RPS14</a>
FV4	CTGF	0.678059	1.36714e-24	49.66	30.6628	0.941	0.922	<a href='http://www.genecards.org/cgi-bin/carddisp.pl?gene=CTGF' rel='noopener noreferrer' target='_blank'>CTGF</a>
FV4	EIF1A	0.676516	6.12223e-226	1.65859	0.663412	0.673	0.314	<a href='http://www.genecards.org/cgi-bin/carddisp.pl?gene=EIF1A' rel='noopener noreferrer' target='_blank'>EIF1A</a>
FV4	EIF2S2	0.674657	5.32108e-176	4.81149	2.64079	0.894	0.628	<a href='http://www.genecards.org/cgi-bin/carddisp.pl?gene=EIF2S2' rel='noopener noreferrer' target='_blank'>EIF2S2</a>
FV4	RPS16	0.674435	2.2183e-142	19.9291	12.1137	0.938	0.761	<a href='http://www.genecards.org/cgi-bin/carddisp.pl?gene=RPS16' rel='noopener noreferrer' target='_blank'>RPS16</a>
FV4	UQCC2	0.67248	6.46644e-163	2.12212	0.958903	0.697	0.424	<a href='http://www.genecards.org/cgi-bin/carddisp.pl?gene=UQCC2' rel='noopener noreferrer' target='_blank'>UQCC2</a>
FV4	RPL17	0.671345	3.07049e-115	13.4592	8.07925	0.911	0.704	<a href='http://www.genecards.org/cgi-bin/carddisp.pl?gene=RPL17' rel='noopener noreferrer' target='_blank'>RPL17</a>
FV4	PDIA6	0.670222	5.33402e-85	3.02189	1.52739	0.749	0.522	<a href='http://www.genecards.org/cgi-bin/carddisp.pl?gene=PDIA6' rel='noopener noreferrer' target='_blank'>PDIA6</a>
FV4	ARF4	0.666384	2.1595e-170	3.874	2.07103	0.845	0.589	<a href='http://www.genecards.org/cgi-bin/carddisp.pl?gene=ARF4' rel='noopener noreferrer' target='_blank'>ARF4</a>
FV4	ABRA	0.663894	2.75205e-162	1.27188	0.433948	0.422	0.152	<a href='http://www.genecards.org/cgi-bin/carddisp.pl?gene=ABRA' rel='noopener noreferrer' target='_blank'>ABRA</a>
FV4	CD109	0.661222	2.75801e-233	1.76306	0.747202	0.634	0.254	<a href='http://www.genecards.org/cgi-bin/carddisp.pl?gene=CD109' rel='noopener noreferrer' target='_blank'>CD109</a>
FV4	RPS13	0.660441	1.8311e-129	10.8733	6.51204	0.895	0.699	<a href='http://www.genecards.org/cgi-bin/carddisp.pl?gene=RPS13' rel='noopener noreferrer' target='_blank'>RPS13</a>
FV4	EPHX1	0.658924	2.17102e-215	2.30239	1.09157	0.746	0.394	<a href='http://www.genecards.org/cgi-bin/carddisp.pl?gene=EPHX1' rel='noopener noreferrer' target='_blank'>EPHX1</a>
FV4	SCAND1	0.657873	3.5877e-142	2.05025	0.933287	0.711	0.427	<a href='http://www.genecards.org/cgi-bin/carddisp.pl?gene=SCAND1' rel='noopener noreferrer' target='_blank'>SCAND1</a>
FV4	RPL18A	0.652329	1.31583e-135	14.6628	8.96547	0.934	0.767	<a href='http://www.genecards.org/cgi-bin/carddisp.pl?gene=RPL18A' rel='noopener noreferrer' target='_blank'>RPL18A</a>
FV4	RPL28	0.649928	2.46593e-142	14.5326	8.89914	0.94	0.745	<a href='http://www.genecards.org/cgi-bin/carddisp.pl?gene=RPL28' rel='noopener noreferrer' target='_blank'>RPL28</a>
FV4	RPL29	0.648999	3.20664e-140	8.76475	5.2272	0.895	0.666	<a href='http://www.genecards.org/cgi-bin/carddisp.pl?gene=RPL29' rel='noopener noreferrer' target='_blank'>RPL29</a>
FV4	ANXA5	0.646804	3.9647e-140	6.21651	3.60914	0.873	0.645	<a href='http://www.genecards.org/cgi-bin/carddisp.pl?gene=ANXA5' rel='noopener noreferrer' target='_blank'>ANXA5</a>
FV4	GADD45G	0.646696	5.95166e-58	4.89344	2.76438	0.732	0.521	<a href='http://www.genecards.org/cgi-bin/carddisp.pl?gene=GADD45G' rel='noopener noreferrer' target='_blank'>GADD45G</a>
FV4	NDUFB6	0.645213	9.01216e-141	2.3139	1.1189	0.725	0.462	<a href='http://www.genecards.org/cgi-bin/carddisp.pl?gene=NDUFB6' rel='noopener noreferrer' target='_blank'>NDUFB6</a>
FV4	RPL36	0.644857	2.21011e-124	11.0926	6.7339	0.899	0.688	<a href='http://www.genecards.org/cgi-bin/carddisp.pl?gene=RPL36' rel='noopener noreferrer' target='_blank'>RPL36</a>
FV4	RPL39	0.644127	6.51438e-107	18.7802	11.657	0.926	0.758	<a href='http://www.genecards.org/cgi-bin/carddisp.pl?gene=RPL39' rel='noopener noreferrer' target='_blank'>RPL39</a>
FV4	RPL27A	0.641386	1.06173e-141	17.8412	11.079	0.952	0.79	<a href='http://www.genecards.org/cgi-bin/carddisp.pl?gene=RPL27A' rel='noopener noreferrer' target='_blank'>RPL27A</a>
FV4	RPL13A	0.640471	1.17503e-111	13.851	8.52699	0.922	0.723	<a href='http://www.genecards.org/cgi-bin/carddisp.pl?gene=RPL13A' rel='noopener noreferrer' target='_blank'>RPL13A</a>
FV4	FAU	0.640235	2.56452e-125	13.6121	8.37527	0.922	0.719	<a href='http://www.genecards.org/cgi-bin/carddisp.pl?gene=FAU' rel='noopener noreferrer' target='_blank'>FAU</a>
FV4	RPL18	0.639645	1.39779e-136	13.8188	8.51174	0.927	0.743	<a href='http://www.genecards.org/cgi-bin/carddisp.pl?gene=RPL18' rel='noopener noreferrer' target='_blank'>RPL18</a>
FV4	TNFRSF12A	0.637771	1.56738e-127	3.60176	1.95757	0.782	0.509	<a href='http://www.genecards.org/cgi-bin/carddisp.pl?gene=TNFRSF12A' rel='noopener noreferrer' target='_blank'>TNFRSF12A</a>
FV4	TOMM20	0.635913	3.61603e-175	2.40725	1.19268	0.782	0.483	<a href='http://www.genecards.org/cgi-bin/carddisp.pl?gene=TOMM20' rel='noopener noreferrer' target='_blank'>TOMM20</a>
FV4	TXNL1	0.634964	3.47043e-190	2.16002	1.03492	0.774	0.451	<a href='http://www.genecards.org/cgi-bin/carddisp.pl?gene=TXNL1' rel='noopener noreferrer' target='_blank'>TXNL1</a>
FV4	TMED10	0.633687	2.3877e-151	4.3874	2.47233	0.852	0.617	<a href='http://www.genecards.org/cgi-bin/carddisp.pl?gene=TMED10' rel='noopener noreferrer' target='_blank'>TMED10</a>
FV4	CD81	0.630572	3.96022e-142	13.3455	8.26608	0.929	0.802	<a href='http://www.genecards.org/cgi-bin/carddisp.pl?gene=CD81' rel='noopener noreferrer' target='_blank'>CD81</a>
FV4	PMM1	0.629809	1.43515e-180	1.20543	0.425287	0.563	0.249	<a href='http://www.genecards.org/cgi-bin/carddisp.pl?gene=PMM1' rel='noopener noreferrer' target='_blank'>PMM1</a>
FV4	RPS15A	0.6294	3.73489e-113	16.9801	10.6231	0.935	0.738	<a href='http://www.genecards.org/cgi-bin/carddisp.pl?gene=RPS15A' rel='noopener noreferrer' target='_blank'>RPS15A</a>
FV4	RPL36AL	0.62602	4.18221e-135	6.06849	3.58011	0.877	0.636	<a href='http://www.genecards.org/cgi-bin/carddisp.pl?gene=RPL36AL' rel='noopener noreferrer' target='_blank'>RPL36AL</a>
FV4	HBEGF	0.623085	2e-120	1.71226	0.761022	0.54	0.271	<a href='http://www.genecards.org/cgi-bin/carddisp.pl?gene=HBEGF' rel='noopener noreferrer' target='_blank'>HBEGF</a>
FV4	SELK	0.620895	1.32934e-95	4.86216	2.81197	0.838	0.615	<a href='http://www.genecards.org/cgi-bin/carddisp.pl?gene=SELK' rel='noopener noreferrer' target='_blank'>SELK</a>
FV4	PSMD11	0.620292	3.57406e-163	2.65807	1.37972	0.798	0.506	<a href='http://www.genecards.org/cgi-bin/carddisp.pl?gene=PSMD11' rel='noopener noreferrer' target='_blank'>PSMD11</a>
FV4	RPS11	0.61983	2.607e-131	15.2805	9.59448	0.941	0.748	<a href='http://www.genecards.org/cgi-bin/carddisp.pl?gene=RPS11' rel='noopener noreferrer' target='_blank'>RPS11</a>
FV4	SERF2	0.617638	2.36946e-95	15.9309	10.0345	0.932	0.775	<a href='http://www.genecards.org/cgi-bin/carddisp.pl?gene=SERF2' rel='noopener noreferrer' target='_blank'>SERF2</a>
FV4	SEC61G	0.616424	6.00204e-109	5.85148	3.46912	0.83	0.609	<a href='http://www.genecards.org/cgi-bin/carddisp.pl?gene=SEC61G' rel='noopener noreferrer' target='_blank'>SEC61G</a>
FV4	RPS5	0.61565	1.02455e-92	15.2084	9.57819	0.907	0.715	<a href='http://www.genecards.org/cgi-bin/carddisp.pl?gene=RPS5' rel='noopener noreferrer' target='_blank'>RPS5</a>
FV4	PCOLCE2	0.614452	3.3333e-112	3.16853	1.72279	0.662	0.383	<a href='http://www.genecards.org/cgi-bin/carddisp.pl?gene=PCOLCE2' rel='noopener noreferrer' target='_blank'>PCOLCE2</a>
FV4	NOP58	0.612869	1.43184e-175	1.51585	0.645103	0.634	0.306	<a href='http://www.genecards.org/cgi-bin/carddisp.pl?gene=NOP58' rel='noopener noreferrer' target='_blank'>NOP58</a>
FV4	SHFM1	0.612307	1.82634e-117	6.48202	3.89436	0.873	0.65	<a href='http://www.genecards.org/cgi-bin/carddisp.pl?gene=SHFM1' rel='noopener noreferrer' target='_blank'>SHFM1</a>
FV4	VAT1	0.610088	1.48557e-182	1.84131	0.861501	0.697	0.364	<a href='http://www.genecards.org/cgi-bin/carddisp.pl?gene=VAT1' rel='noopener noreferrer' target='_blank'>VAT1</a>
FV4	RPL11	0.60973	3.96769e-146	10.1669	6.3179	0.916	0.72	<a href='http://www.genecards.org/cgi-bin/carddisp.pl?gene=RPL11' rel='noopener noreferrer' target='_blank'>RPL11</a>
FV4	RPL35A	0.608158	5.61181e-117	18.039	11.4902	0.941	0.756	<a href='http://www.genecards.org/cgi-bin/carddisp.pl?gene=RPL35A' rel='noopener noreferrer' target='_blank'>RPL35A</a>
FV4	CYB5R3	0.606409	4.11206e-109	6.85247	4.15773	0.85	0.651	<a href='http://www.genecards.org/cgi-bin/carddisp.pl?gene=CYB5R3' rel='noopener noreferrer' target='_blank'>CYB5R3</a>
FV4	KDELR2	0.605247	4.11954e-143	2.66443	1.40884	0.771	0.501	<a href='http://www.genecards.org/cgi-bin/carddisp.pl?gene=KDELR2' rel='noopener noreferrer' target='_blank'>KDELR2</a>
FV4	LGALS1	0.604934	5.0363e-89	22.5303	14.4712	0.939	0.807	<a href='http://www.genecards.org/cgi-bin/carddisp.pl?gene=LGALS1' rel='noopener noreferrer' target='_blank'>LGALS1</a>
FV4	SEC61B	0.599104	1.18637e-125	3.19199	1.7674	0.779	0.531	<a href='http://www.genecards.org/cgi-bin/carddisp.pl?gene=SEC61B' rel='noopener noreferrer' target='_blank'>SEC61B</a>
FV4	IFITM3	0.598534	1.08904e-86	5.50159	3.29381	0.826	0.613	<a href='http://www.genecards.org/cgi-bin/carddisp.pl?gene=IFITM3' rel='noopener noreferrer' target='_blank'>IFITM3</a>
FV4	TOB1	0.598225	1.3747e-182	2.46073	1.28604	0.757	0.411	<a href='http://www.genecards.org/cgi-bin/carddisp.pl?gene=TOB1' rel='noopener noreferrer' target='_blank'>TOB1</a>
FV4	KRTCAP2	0.597569	1.8218e-123	2.83593	1.53504	0.768	0.52	<a href='http://www.genecards.org/cgi-bin/carddisp.pl?gene=KRTCAP2' rel='noopener noreferrer' target='_blank'>KRTCAP2</a>
FV4	OSER1	0.596852	4.23991e-153	1.04573	0.352625	0.478	0.197	<a href='http://www.genecards.org/cgi-bin/carddisp.pl?gene=OSER1' rel='noopener noreferrer' target='_blank'>OSER1</a>
FV4	BHLHE40	0.595872	4.0757e-206	1.00286	0.325179	0.415	0.118	<a href='http://www.genecards.org/cgi-bin/carddisp.pl?gene=BHLHE40' rel='noopener noreferrer' target='_blank'>BHLHE40</a>
FV4	USMG5	0.594438	9.09518e-121	3.51828	1.99247	0.773	0.543	<a href='http://www.genecards.org/cgi-bin/carddisp.pl?gene=USMG5' rel='noopener noreferrer' target='_blank'>USMG5</a>
FV4	MIF	0.591807	2.02661e-122	2.00209	0.99192	0.684	0.427	<a href='http://www.genecards.org/cgi-bin/carddisp.pl?gene=MIF' rel='noopener noreferrer' target='_blank'>MIF</a>
FV4	RPS25	0.590844	1.04614e-114	11.7475	7.46375	0.917	0.703	<a href='http://www.genecards.org/cgi-bin/carddisp.pl?gene=RPS25' rel='noopener noreferrer' target='_blank'>RPS25</a>
FV4	COMMD3	0.589822	1.71657e-161	2.06501	1.03647	0.722	0.433	<a href='http://www.genecards.org/cgi-bin/carddisp.pl?gene=COMMD3' rel='noopener noreferrer' target='_blank'>COMMD3</a>
FV4	GNL3	0.589673	2.10065e-180	1.19867	0.461	0.548	0.229	<a href='http://www.genecards.org/cgi-bin/carddisp.pl?gene=GNL3' rel='noopener noreferrer' target='_blank'>GNL3</a>
FV4	RAN	0.585766	5.10933e-147	3.00158	1.66624	0.824	0.544	<a href='http://www.genecards.org/cgi-bin/carddisp.pl?gene=RAN' rel='noopener noreferrer' target='_blank'>RAN</a>
FV4	BAG1	0.585538	1.5058e-137	2.44075	1.29292	0.752	0.479	<a href='http://www.genecards.org/cgi-bin/carddisp.pl?gene=BAG1' rel='noopener noreferrer' target='_blank'>BAG1</a>
FV4	PDIA4	0.585399	3.71098e-71	1.44857	0.631886	0.531	0.318	<a href='http://www.genecards.org/cgi-bin/carddisp.pl?gene=PDIA4' rel='noopener noreferrer' target='_blank'>PDIA4</a>
FV4	DCXR	0.583198	1.15272e-180	0.924817	0.284781	0.451	0.162	<a href='http://www.genecards.org/cgi-bin/carddisp.pl?gene=DCXR' rel='noopener noreferrer' target='_blank'>DCXR</a>
FV4	HERPUD1	0.58295	1.17539e-79	2.03288	1.02474	0.653	0.414	<a href='http://www.genecards.org/cgi-bin/carddisp.pl?gene=HERPUD1' rel='noopener noreferrer' target='_blank'>HERPUD1</a>
FV4	PSMB3	0.580268	9.68634e-123	3.22113	1.82326	0.798	0.549	<a href='http://www.genecards.org/cgi-bin/carddisp.pl?gene=PSMB3' rel='noopener noreferrer' target='_blank'>PSMB3</a>
FV4	PRDX5	0.578146	5.09067e-129	2.32772	1.22899	0.743	0.484	<a href='http://www.genecards.org/cgi-bin/carddisp.pl?gene=PRDX5' rel='noopener noreferrer' target='_blank'>PRDX5</a>
FV4	CD44	0.57564	1.60269e-203	1.10158	0.410137	0.491	0.167	<a href='http://www.genecards.org/cgi-bin/carddisp.pl?gene=CD44' rel='noopener noreferrer' target='_blank'>CD44</a>
FV4	CYCS	0.574331	3.30658e-140	2.12542	1.09902	0.732	0.457	<a href='http://www.genecards.org/cgi-bin/carddisp.pl?gene=CYCS' rel='noopener noreferrer' target='_blank'>CYCS</a>
FV4	ANXA2	0.572712	1.51525e-92	4.39313	2.62608	0.813	0.593	<a href='http://www.genecards.org/cgi-bin/carddisp.pl?gene=ANXA2' rel='noopener noreferrer' target='_blank'>ANXA2</a>
FV4	PGF	0.572658	1.47117e-227	0.713091	0.151843	0.329	0.064	<a href='http://www.genecards.org/cgi-bin/carddisp.pl?gene=PGF' rel='noopener noreferrer' target='_blank'>PGF</a>
FV4	EIF5A	0.571239	5.33066e-122	4.52137	2.71609	0.854	0.614	<a href='http://www.genecards.org/cgi-bin/carddisp.pl?gene=EIF5A' rel='noopener noreferrer' target='_blank'>EIF5A</a>
FV4	GJA1	0.57114	1.72119e-118	2.6611	1.46423	0.681	0.391	<a href='http://www.genecards.org/cgi-bin/carddisp.pl?gene=GJA1' rel='noopener noreferrer' target='_blank'>GJA1</a>
FV4	NME1	0.570178	1.60155e-169	1.52718	0.702142	0.676	0.369	<a href='http://www.genecards.org/cgi-bin/carddisp.pl?gene=NME1' rel='noopener noreferrer' target='_blank'>NME1</a>
FV4	TCEB2	0.570022	2.75579e-111	6.50737	4.05701	0.864	0.647	<a href='http://www.genecards.org/cgi-bin/carddisp.pl?gene=TCEB2' rel='noopener noreferrer' target='_blank'>TCEB2</a>
FV4	RPL24	0.569922	2.04144e-112	12.5034	8.09659	0.933	0.734	<a href='http://www.genecards.org/cgi-bin/carddisp.pl?gene=RPL24' rel='noopener noreferrer' target='_blank'>RPL24</a>
FV4	TGFB2	0.568014	4.09458e-100	3.81197	2.24589	0.772	0.524	<a href='http://www.genecards.org/cgi-bin/carddisp.pl?gene=TGFB2' rel='noopener noreferrer' target='_blank'>TGFB2</a>
FV4	ANP32B	0.564942	9.57604e-140	2.99051	1.69752	0.817	0.54	<a href='http://www.genecards.org/cgi-bin/carddisp.pl?gene=ANP32B' rel='noopener noreferrer' target='_blank'>ANP32B</a>
FV4	SLC48A1	0.562436	7.42344e-145	1.97618	1.01534	0.716	0.435	<a href='http://www.genecards.org/cgi-bin/carddisp.pl?gene=SLC48A1' rel='noopener noreferrer' target='_blank'>SLC48A1</a>
FV4	FN1	0.560739	1.01584e-34	15.1612	9.95656	0.877	0.795	<a href='http://www.genecards.org/cgi-bin/carddisp.pl?gene=FN1' rel='noopener noreferrer' target='_blank'>FN1</a>
FV4	COX5A	0.559103	1.66476e-133	2.77639	1.56312	0.77	0.522	<a href='http://www.genecards.org/cgi-bin/carddisp.pl?gene=COX5A' rel='noopener noreferrer' target='_blank'>COX5A</a>
FV4	RPS15	0.558424	8.85118e-105	15.0412	9.89267	0.948	0.813	<a href='http://www.genecards.org/cgi-bin/carddisp.pl?gene=RPS15' rel='noopener noreferrer' target='_blank'>RPS15</a>
FV4	PRDX1	0.5568	1.14446e-109	7.23007	4.59487	0.899	0.683	<a href='http://www.genecards.org/cgi-bin/carddisp.pl?gene=PRDX1' rel='noopener noreferrer' target='_blank'>PRDX1</a>
FV4	YTHDF2	0.555695	9.33914e-170	1.29408	0.560727	0.591	0.271	<a href='http://www.genecards.org/cgi-bin/carddisp.pl?gene=YTHDF2' rel='noopener noreferrer' target='_blank'>YTHDF2</a>
FV4	RPL30	0.5554	4.05594e-91	16.5115	10.916	0.932	0.771	<a href='http://www.genecards.org/cgi-bin/carddisp.pl?gene=RPL30' rel='noopener noreferrer' target='_blank'>RPL30</a>
FV4	BZW1	0.553956	3.71589e-160	2.33737	1.27325	0.787	0.489	<a href='http://www.genecards.org/cgi-bin/carddisp.pl?gene=BZW1' rel='noopener noreferrer' target='_blank'>BZW1</a>
FV4	CD9	0.553542	3.97811e-67	17.6938	11.7369	0.956	0.824	<a href='http://www.genecards.org/cgi-bin/carddisp.pl?gene=CD9' rel='noopener noreferrer' target='_blank'>CD9</a>
FV4	RPL34	0.552946	1.50144e-88	14.4911	9.55915	0.901	0.72	<a href='http://www.genecards.org/cgi-bin/carddisp.pl?gene=RPL34' rel='noopener noreferrer' target='_blank'>RPL34</a>
FV4	RPS3	0.55213	7.93477e-94	12.4132	8.14797	0.905	0.713	<a href='http://www.genecards.org/cgi-bin/carddisp.pl?gene=RPS3' rel='noopener noreferrer' target='_blank'>RPS3</a>
FV4	PLK2	0.552128	4.47387e-182	0.583972	0.0802903	0.216	0.03	<a href='http://www.genecards.org/cgi-bin/carddisp.pl?gene=PLK2' rel='noopener noreferrer' target='_blank'>PLK2</a>
FV4	EIF3C	0.551729	2.10907e-116	3.25626	1.90363	0.823	0.577	<a href='http://www.genecards.org/cgi-bin/carddisp.pl?gene=EIF3C' rel='noopener noreferrer' target='_blank'>EIF3C</a>
FV4	RPL37A	0.551691	7.60124e-95	17.3989	11.5521	0.92	0.756	<a href='http://www.genecards.org/cgi-bin/carddisp.pl?gene=RPL37A' rel='noopener noreferrer' target='_blank'>RPL37A</a>
FV4	FAS	0.55168	4.99772e-130	2.02536	1.06398	0.675	0.386	<a href='http://www.genecards.org/cgi-bin/carddisp.pl?gene=FAS' rel='noopener noreferrer' target='_blank'>FAS</a>
FV4	TPT1	0.551524	1.23166e-81	32.7804	22.0483	0.977	0.864	<a href='http://www.genecards.org/cgi-bin/carddisp.pl?gene=TPT1' rel='noopener noreferrer' target='_blank'>TPT1</a>
FV4	ANKRD1	0.551301	1.53712e-85	0.763505	0.203424	0.222	0.072	<a href='http://www.genecards.org/cgi-bin/carddisp.pl?gene=ANKRD1' rel='noopener noreferrer' target='_blank'>ANKRD1</a>
FV4	GABARAP	0.548044	2.18394e-111	6.20987	3.93117	0.878	0.643	<a href='http://www.genecards.org/cgi-bin/carddisp.pl?gene=GABARAP' rel='noopener noreferrer' target='_blank'>GABARAP</a>
FV4	TIMM17A	0.546992	1.36747e-162	1.92229	1.00015	0.749	0.444	<a href='http://www.genecards.org/cgi-bin/carddisp.pl?gene=TIMM17A' rel='noopener noreferrer' target='_blank'>TIMM17A</a>
FV4	EI24	0.545677	2.96664e-165	1.40402	0.646921	0.639	0.324	<a href='http://www.genecards.org/cgi-bin/carddisp.pl?gene=EI24' rel='noopener noreferrer' target='_blank'>EI24</a>
FV4	LMNA	0.544292	1.48381e-138	9.68333	6.32585	0.939	0.794	<a href='http://www.genecards.org/cgi-bin/carddisp.pl?gene=LMNA' rel='noopener noreferrer' target='_blank'>LMNA</a>
FV4	TCEB1	0.543438	1.91773e-144	2.34997	1.29852	0.774	0.504	<a href='http://www.genecards.org/cgi-bin/carddisp.pl?gene=TCEB1' rel='noopener noreferrer' target='_blank'>TCEB1</a>
FV4	SIVA1	0.542775	3.54511e-116	1.53426	0.739643	0.645	0.384	<a href='http://www.genecards.org/cgi-bin/carddisp.pl?gene=SIVA1' rel='noopener noreferrer' target='_blank'>SIVA1</a>
FV4	SARS	0.541115	2.29471e-153	1.29722	0.578738	0.615	0.313	<a href='http://www.genecards.org/cgi-bin/carddisp.pl?gene=SARS' rel='noopener noreferrer' target='_blank'>SARS</a>
FV4	RPL23	0.541037	5.03687e-92	19.9838	13.4217	0.964	0.822	<a href='http://www.genecards.org/cgi-bin/carddisp.pl?gene=RPL23' rel='noopener noreferrer' target='_blank'>RPL23</a>
FV4	RPS10	0.540974	2.721e-91	14.0088	9.31566	0.914	0.726	<a href='http://www.genecards.org/cgi-bin/carddisp.pl?gene=RPS10' rel='noopener noreferrer' target='_blank'>RPS10</a>
FV4	RPL9	0.540234	1.24309e-89	16.6187	11.1157	0.927	0.746	<a href='http://www.genecards.org/cgi-bin/carddisp.pl?gene=RPL9' rel='noopener noreferrer' target='_blank'>RPL9</a>
FV4	RPS27A	0.539991	9.66336e-82	18.0271	12.0863	0.931	0.78	<a href='http://www.genecards.org/cgi-bin/carddisp.pl?gene=RPS27A' rel='noopener noreferrer' target='_blank'>RPS27A</a>
FV4	CLIC1	0.538503	8.46901e-128	3.10172	1.82397	0.822	0.559	<a href='http://www.genecards.org/cgi-bin/carddisp.pl?gene=CLIC1' rel='noopener noreferrer' target='_blank'>CLIC1</a>
FV4	COX6B2	0.536906	1.5138e-177	0.620264	0.116762	0.263	0.052	<a href='http://www.genecards.org/cgi-bin/carddisp.pl?gene=COX6B2' rel='noopener noreferrer' target='_blank'>COX6B2</a>
FV4	VMP1	0.536898	1.41382e-142	1.3567	0.624362	0.581	0.281	<a href='http://www.genecards.org/cgi-bin/carddisp.pl?gene=VMP1' rel='noopener noreferrer' target='_blank'>VMP1</a>
FV4	NARS	0.536888	6.75714e-148	1.77679	0.913921	0.709	0.405	<a href='http://www.genecards.org/cgi-bin/carddisp.pl?gene=NARS' rel='noopener noreferrer' target='_blank'>NARS</a>
FV4	CRELD2	0.535694	2.51492e-82	0.948492	0.344122	0.404	0.198	<a href='http://www.genecards.org/cgi-bin/carddisp.pl?gene=CRELD2' rel='noopener noreferrer' target='_blank'>CRELD2</a>
FV4	UBXN1	0.534476	2.98103e-127	2.46436	1.39183	0.786	0.509	<a href='http://www.genecards.org/cgi-bin/carddisp.pl?gene=UBXN1' rel='noopener noreferrer' target='_blank'>UBXN1</a>
FV4	RPS24	0.53432	1.69707e-73	15.5963	10.4595	0.922	0.755	<a href='http://www.genecards.org/cgi-bin/carddisp.pl?gene=RPS24' rel='noopener noreferrer' target='_blank'>RPS24</a>
FV4	CARD19	0.534016	1.24665e-156	1.6276	0.814695	0.686	0.384	<a href='http://www.genecards.org/cgi-bin/carddisp.pl?gene=CARD19' rel='noopener noreferrer' target='_blank'>CARD19</a>
FV4	TULP4	0.532428	1.855e-159	3.13075	1.85596	0.82	0.522	<a href='http://www.genecards.org/cgi-bin/carddisp.pl?gene=TULP4' rel='noopener noreferrer' target='_blank'>TULP4</a>
FV4	PSMA6	0.53214	1.27116e-139	2.19215	1.20746	0.76	0.483	<a href='http://www.genecards.org/cgi-bin/carddisp.pl?gene=PSMA6' rel='noopener noreferrer' target='_blank'>PSMA6</a>
FV4	P4HB	0.531476	4.58728e-105	3.89457	2.38629	0.832	0.616	<a href='http://www.genecards.org/cgi-bin/carddisp.pl?gene=P4HB' rel='noopener noreferrer' target='_blank'>P4HB</a>
FV4	CGREF1	0.531328	0	0.579003	0.0925394	0.385	0.052	<a href='http://www.genecards.org/cgi-bin/carddisp.pl?gene=CGREF1' rel='noopener noreferrer' target='_blank'>CGREF1</a>
FV4	CDC34	0.530728	1.28654e-208	0.893666	0.310806	0.518	0.189	<a href='http://www.genecards.org/cgi-bin/carddisp.pl?gene=CDC34' rel='noopener noreferrer' target='_blank'>CDC34</a>
FV4	PDAP1	0.52973	5.29551e-136	2.30182	1.28712	0.758	0.482	<a href='http://www.genecards.org/cgi-bin/carddisp.pl?gene=PDAP1' rel='noopener noreferrer' target='_blank'>PDAP1</a>
FV4	BOLA2	0.528687	6.07415e-184	1.18637	0.515559	0.625	0.3	<a href='http://www.genecards.org/cgi-bin/carddisp.pl?gene=BOLA2' rel='noopener noreferrer' target='_blank'>BOLA2</a>
FV4	RPL31	0.528299	1.36074e-96	4.85928	3.06266	0.833	0.603	<a href='http://www.genecards.org/cgi-bin/carddisp.pl?gene=RPL31' rel='noopener noreferrer' target='_blank'>RPL31</a>
FV4	PSMA7	0.527836	8.57673e-111	3.40241	2.05348	0.811	0.567	<a href='http://www.genecards.org/cgi-bin/carddisp.pl?gene=PSMA7' rel='noopener noreferrer' target='_blank'>PSMA7</a>
FV4	ATF5	0.52766	6.7505e-127	1.40597	0.668969	0.526	0.254	<a href='http://www.genecards.org/cgi-bin/carddisp.pl?gene=ATF5' rel='noopener noreferrer' target='_blank'>ATF5</a>
FV4	HINT1	0.525062	8.29847e-96	4.73326	2.98421	0.823	0.601	<a href='http://www.genecards.org/cgi-bin/carddisp.pl?gene=HINT1' rel='noopener noreferrer' target='_blank'>HINT1</a>
FV4	PSMD7	0.519656	1.86768e-128	2.7487	1.61486	0.801	0.541	<a href='http://www.genecards.org/cgi-bin/carddisp.pl?gene=PSMD7' rel='noopener noreferrer' target='_blank'>PSMD7</a>
FV4	TPM4	0.515433	8.87756e-112	2.93755	1.75464	0.775	0.523	<a href='http://www.genecards.org/cgi-bin/carddisp.pl?gene=TPM4' rel='noopener noreferrer' target='_blank'>TPM4</a>
FV4	RPS12	0.515405	7.35804e-63	14.6934	9.97904	0.918	0.736	<a href='http://www.genecards.org/cgi-bin/carddisp.pl?gene=RPS12' rel='noopener noreferrer' target='_blank'>RPS12</a>
FV4	RHEB	0.51499	3.50347e-124	3.91824	2.44177	0.863	0.619	<a href='http://www.genecards.org/cgi-bin/carddisp.pl?gene=RHEB' rel='noopener noreferrer' target='_blank'>RHEB</a>
FV4	GADD45B	0.514596	1.65476e-82	4.051	2.53564	0.776	0.523	<a href='http://www.genecards.org/cgi-bin/carddisp.pl?gene=GADD45B' rel='noopener noreferrer' target='_blank'>GADD45B</a>
FV4	RPL14	0.514118	1.32571e-83	10.3391	6.93984	0.897	0.687	<a href='http://www.genecards.org/cgi-bin/carddisp.pl?gene=RPL14' rel='noopener noreferrer' target='_blank'>RPL14</a>
FV4	AURKAIP1	0.514102	1.21511e-149	1.59119	0.814426	0.702	0.401	<a href='http://www.genecards.org/cgi-bin/carddisp.pl?gene=AURKAIP1' rel='noopener noreferrer' target='_blank'>AURKAIP1</a>
FV4	WISP2	0.513489	9.96833e-38	2.22832	1.26152	0.482	0.331	<a href='http://www.genecards.org/cgi-bin/carddisp.pl?gene=WISP2' rel='noopener noreferrer' target='_blank'>WISP2</a>
FV4	RPS8	0.51327	1.17239e-88	27.0318	18.64	0.972	0.842	<a href='http://www.genecards.org/cgi-bin/carddisp.pl?gene=RPS8' rel='noopener noreferrer' target='_blank'>RPS8</a>
FV4	RPL6	0.513087	6.97854e-100	10.9525	7.37537	0.923	0.724	<a href='http://www.genecards.org/cgi-bin/carddisp.pl?gene=RPL6' rel='noopener noreferrer' target='_blank'>RPL6</a>
FV4	H2AFZ	0.512789	1.238e-92	2.75945	1.63487	0.759	0.526	<a href='http://www.genecards.org/cgi-bin/carddisp.pl?gene=H2AFZ' rel='noopener noreferrer' target='_blank'>H2AFZ</a>
FV4	SSR3	0.512379	1.71341e-127	2.6125	1.5326	0.79	0.521	<a href='http://www.genecards.org/cgi-bin/carddisp.pl?gene=SSR3' rel='noopener noreferrer' target='_blank'>SSR3</a>
FV4	EMP1	0.512249	7.45104e-186	0.956704	0.371902	0.403	0.12	<a href='http://www.genecards.org/cgi-bin/carddisp.pl?gene=EMP1' rel='noopener noreferrer' target='_blank'>EMP1</a>
FV4	SNHG6	0.511476	2.20292e-159	0.98721	0.394036	0.538	0.246	<a href='http://www.genecards.org/cgi-bin/carddisp.pl?gene=SNHG6' rel='noopener noreferrer' target='_blank'>SNHG6</a>
FV4	BRIX1	0.510804	2.82078e-157	0.990708	0.397141	0.535	0.238	<a href='http://www.genecards.org/cgi-bin/carddisp.pl?gene=BRIX1' rel='noopener noreferrer' target='_blank'>BRIX1</a>
FV4	BBC3	0.510749	4.83468e-237	0.632247	0.145605	0.343	0.068	<a href='http://www.genecards.org/cgi-bin/carddisp.pl?gene=BBC3' rel='noopener noreferrer' target='_blank'>BBC3</a>
FV4	SUMO1	0.509762	2.25119e-136	1.73804	0.923029	0.722	0.436	<a href='http://www.genecards.org/cgi-bin/carddisp.pl?gene=SUMO1' rel='noopener noreferrer' target='_blank'>SUMO1</a>
FV4	RHOC	0.509109	8.10573e-91	4.9928	3.21088	0.862	0.64	<a href='http://www.genecards.org/cgi-bin/carddisp.pl?gene=RHOC' rel='noopener noreferrer' target='_blank'>RHOC</a>
FV4	HIST1H2BC	0.508322	2.94992e-85	2.39277	1.38525	0.693	0.456	<a href='http://www.genecards.org/cgi-bin/carddisp.pl?gene=HIST1H2BC' rel='noopener noreferrer' target='_blank'>HIST1H2BC</a>
FV4	DAP	0.507855	2.27612e-133	1.8732	1.02063	0.697	0.426	<a href='http://www.genecards.org/cgi-bin/carddisp.pl?gene=DAP' rel='noopener noreferrer' target='_blank'>DAP</a>
FV4	PSMA3	0.507313	2.97788e-134	4.03391	2.54152	0.87	0.635	<a href='http://www.genecards.org/cgi-bin/carddisp.pl?gene=PSMA3' rel='noopener noreferrer' target='_blank'>PSMA3</a>
FV4	COX8A	0.503987	1.85694e-81	8.12611	5.43533	0.881	0.696	<a href='http://www.genecards.org/cgi-bin/carddisp.pl?gene=COX8A' rel='noopener noreferrer' target='_blank'>COX8A</a>
FV4	RPS20	0.503744	2.2673e-68	17.045	11.7267	0.933	0.785	<a href='http://www.genecards.org/cgi-bin/carddisp.pl?gene=RPS20' rel='noopener noreferrer' target='_blank'>RPS20</a>
FV4	PLPP1	0.502765	3.94793e-108	2.29891	1.32821	0.731	0.481	<a href='http://www.genecards.org/cgi-bin/carddisp.pl?gene=PLPP1' rel='noopener noreferrer' target='_blank'>PLPP1</a>
FV4	NUCB2	0.502444	2.93931e-168	0.837947	0.297425	0.452	0.168	<a href='http://www.genecards.org/cgi-bin/carddisp.pl?gene=NUCB2' rel='noopener noreferrer' target='_blank'>NUCB2</a>
FV4	EIF3H	0.501867	9.50929e-95	3.5898	2.24128	0.796	0.567	<a href='http://www.genecards.org/cgi-bin/carddisp.pl?gene=EIF3H' rel='noopener noreferrer' target='_blank'>EIF3H</a>
FV4	UBC	0.500915	1.54627e-45	14.3759	9.86553	0.976	0.852	<a href='http://www.genecards.org/cgi-bin/carddisp.pl?gene=UBC' rel='noopener noreferrer' target='_blank'>UBC</a>
FV4	RPS6	0.500854	4.80702e-77	7.60115	5.07833	0.883	0.667	<a href='http://www.genecards.org/cgi-bin/carddisp.pl?gene=RPS6' rel='noopener noreferrer' target='_blank'>RPS6</a>
FV4	MAGOH	0.500667	2.02247e-123	1.36552	0.671904	0.639	0.367	<a href='http://www.genecards.org/cgi-bin/carddisp.pl?gene=MAGOH' rel='noopener noreferrer' target='_blank'>MAGOH</a>
FV4	MTHFD2	0.500607	3.21439e-193	0.795729	0.269238	0.423	0.132	<a href='http://www.genecards.org/cgi-bin/carddisp.pl?gene=MTHFD2' rel='noopener noreferrer' target='_blank'>MTHFD2</a>
FV4	RPL21	0.500114	2.11864e-90	21.0663	14.602	0.961	0.807	<a href='http://www.genecards.org/cgi-bin/carddisp.pl?gene=RPL21' rel='noopener noreferrer' target='_blank'>RPL21</a>
FV4	PPP1R2	0.497523	1.74056e-116	2.50297	1.48123	0.786	0.529	<a href='http://www.genecards.org/cgi-bin/carddisp.pl?gene=PPP1R2' rel='noopener noreferrer' target='_blank'>PPP1R2</a>
FV4	GHITM	0.495921	4.9956e-125	1.5649	0.818791	0.671	0.393	<a href='http://www.genecards.org/cgi-bin/carddisp.pl?gene=GHITM' rel='noopener noreferrer' target='_blank'>GHITM</a>
FV4	PSMA4	0.495554	8.79749e-125	2.58015	1.53937	0.792	0.535	<a href='http://www.genecards.org/cgi-bin/carddisp.pl?gene=PSMA4' rel='noopener noreferrer' target='_blank'>PSMA4</a>
FV4	LTBP2	0.493955	3.4101e-123	1.58747	0.837298	0.492	0.218	<a href='http://www.genecards.org/cgi-bin/carddisp.pl?gene=LTBP2' rel='noopener noreferrer' target='_blank'>LTBP2</a>
FV4	BANF1	0.493448	3.83888e-125	1.80623	0.993335	0.714	0.44	<a href='http://www.genecards.org/cgi-bin/carddisp.pl?gene=BANF1' rel='noopener noreferrer' target='_blank'>BANF1</a>
FV4	MXRA7	0.493151	1.32547e-124	1.23092	0.585003	0.574	0.304	<a href='http://www.genecards.org/cgi-bin/carddisp.pl?gene=MXRA7' rel='noopener noreferrer' target='_blank'>MXRA7</a>
FV4	RPL35	0.492882	1.97952e-108	1.77379	0.971063	0.671	0.423	<a href='http://www.genecards.org/cgi-bin/carddisp.pl?gene=RPL35' rel='noopener noreferrer' target='_blank'>RPL35</a>
FV4	CYSTM1	0.492759	1.01832e-142	0.999662	0.421089	0.519	0.244	<a href='http://www.genecards.org/cgi-bin/carddisp.pl?gene=CYSTM1' rel='noopener noreferrer' target='_blank'>CYSTM1</a>
FV4	GTPBP4	0.491433	1.91482e-152	1.43882	0.734779	0.653	0.336	<a href='http://www.genecards.org/cgi-bin/carddisp.pl?gene=GTPBP4' rel='noopener noreferrer' target='_blank'>GTPBP4</a>
FV4	DNAJC3	0.49073	1.27728e-70	3.92828	2.50728	0.844	0.628	<a href='http://www.genecards.org/cgi-bin/carddisp.pl?gene=DNAJC3' rel='noopener noreferrer' target='_blank'>DNAJC3</a>
FV4	OST4	0.489192	3.8715e-85	3.85236	2.45694	0.801	0.585	<a href='http://www.genecards.org/cgi-bin/carddisp.pl?gene=OST4' rel='noopener noreferrer' target='_blank'>OST4</a>
FV4	RPL10A	0.488002	3.95147e-79	10.3132	7.06648	0.911	0.718	<a href='http://www.genecards.org/cgi-bin/carddisp.pl?gene=RPL10A' rel='noopener noreferrer' target='_blank'>RPL10A</a>
FV4	CKAP4	0.487066	3.06802e-111	2.5195	1.51107	0.755	0.501	<a href='http://www.genecards.org/cgi-bin/carddisp.pl?gene=CKAP4' rel='noopener noreferrer' target='_blank'>CKAP4</a>
FV4	RPL13	0.486753	8.34203e-78	14.6374	10.1593	0.936	0.766	<a href='http://www.genecards.org/cgi-bin/carddisp.pl?gene=RPL13' rel='noopener noreferrer' target='_blank'>RPL13</a>
FV4	SNRPE	0.485136	4.30993e-121	2.10637	1.21928	0.744	0.482	<a href='http://www.genecards.org/cgi-bin/carddisp.pl?gene=SNRPE' rel='noopener noreferrer' target='_blank'>SNRPE</a>
FV4	MRPL52	0.484725	4.43057e-115	2.14136	1.24492	0.73	0.476	<a href='http://www.genecards.org/cgi-bin/carddisp.pl?gene=MRPL52' rel='noopener noreferrer' target='_blank'>MRPL52</a>
FV4	TRAPPC4	0.483933	2.86788e-175	1.05182	0.467102	0.599	0.28	<a href='http://www.genecards.org/cgi-bin/carddisp.pl?gene=TRAPPC4' rel='noopener noreferrer' target='_blank'>TRAPPC4</a>
FV4	RPL4	0.482219	8.87687e-85	6.46385	4.34319	0.897	0.686	<a href='http://www.genecards.org/cgi-bin/carddisp.pl?gene=RPL4' rel='noopener noreferrer' target='_blank'>RPL4</a>
FV4	UQCR10	0.480685	1.94991e-89	3.70376	2.37089	0.791	0.565	<a href='http://www.genecards.org/cgi-bin/carddisp.pl?gene=UQCR10' rel='noopener noreferrer' target='_blank'>UQCR10</a>
FV4	D8ERTD738E	0.480655	1.47569e-89	3.33241	2.10483	0.816	0.573	<a href='http://www.genecards.org/cgi-bin/carddisp.pl?gene=D8ERTD738E' rel='noopener noreferrer' target='_blank'>D8ERTD738E</a>
FV4	RPL27	0.479196	3.66691e-82	5.81585	3.88954	0.849	0.621	<a href='http://www.genecards.org/cgi-bin/carddisp.pl?gene=RPL27' rel='noopener noreferrer' target='_blank'>RPL27</a>
FV4	HRAS	0.476387	2.27657e-123	1.48705	0.787628	0.666	0.394	<a href='http://www.genecards.org/cgi-bin/carddisp.pl?gene=HRAS' rel='noopener noreferrer' target='_blank'>HRAS</a>
FV4	GLIPR1	0.475976	5.41839e-98	0.810903	0.302003	0.381	0.173	<a href='http://www.genecards.org/cgi-bin/carddisp.pl?gene=GLIPR1' rel='noopener noreferrer' target='_blank'>GLIPR1</a>
FV4	EIF6	0.475206	1.17393e-134	1.29314	0.649604	0.632	0.35	<a href='http://www.genecards.org/cgi-bin/carddisp.pl?gene=EIF6' rel='noopener noreferrer' target='_blank'>EIF6</a>
FV4	HNRNPF	0.474159	2.68737e-104	2.71565	1.67484	0.811	0.554	<a href='http://www.genecards.org/cgi-bin/carddisp.pl?gene=HNRNPF' rel='noopener noreferrer' target='_blank'>HNRNPF</a>
FV4	CLDN3	0.473986	7.10522e-202	0.554424	0.119143	0.293	0.057	<a href='http://www.genecards.org/cgi-bin/carddisp.pl?gene=CLDN3' rel='noopener noreferrer' target='_blank'>CLDN3</a>
FV4	GNB2L1	0.47351	3.77776e-68	8.17808	5.61015	0.888	0.677	<a href='http://www.genecards.org/cgi-bin/carddisp.pl?gene=GNB2L1' rel='noopener noreferrer' target='_blank'>GNB2L1</a>
FV4	TXNRD1	0.473476	2.3384e-133	0.917753	0.381218	0.493	0.226	<a href='http://www.genecards.org/cgi-bin/carddisp.pl?gene=TXNRD1' rel='noopener noreferrer' target='_blank'>TXNRD1</a>
FV4	POLR1D	0.473082	1.46338e-111	1.98969	1.15384	0.746	0.476	<a href='http://www.genecards.org/cgi-bin/carddisp.pl?gene=POLR1D' rel='noopener noreferrer' target='_blank'>POLR1D</a>
FV4	LLPH	0.472292	1.47926e-143	1.17684	0.569104	0.581	0.282	<a href='http://www.genecards.org/cgi-bin/carddisp.pl?gene=LLPH' rel='noopener noreferrer' target='_blank'>LLPH</a>
FV4	NHP2L1	0.472073	3.21438e-105	2.1284	1.25535	0.765	0.497	<a href='http://www.genecards.org/cgi-bin/carddisp.pl?gene=NHP2L1' rel='noopener noreferrer' target='_blank'>NHP2L1</a>
FV4	DNAJB11	0.471404	3.03762e-127	1.24986	0.622738	0.607	0.326	<a href='http://www.genecards.org/cgi-bin/carddisp.pl?gene=DNAJB11' rel='noopener noreferrer' target='_blank'>DNAJB11</a>
FV4	UFM1	0.469529	4.13182e-136	1.36528	0.708203	0.654	0.37	<a href='http://www.genecards.org/cgi-bin/carddisp.pl?gene=UFM1' rel='noopener noreferrer' target='_blank'>UFM1</a>
FV4	TMBIM4	0.469491	5.52461e-152	1.19812	0.587522	0.616	0.317	<a href='http://www.genecards.org/cgi-bin/carddisp.pl?gene=TMBIM4' rel='noopener noreferrer' target='_blank'>TMBIM4</a>
FV4	GNG5	0.469027	8.92666e-81	5.24763	3.51361	0.864	0.642	<a href='http://www.genecards.org/cgi-bin/carddisp.pl?gene=GNG5' rel='noopener noreferrer' target='_blank'>GNG5</a>
FV4	PCBP1	0.468926	2.55791e-98	2.85342	1.7841	0.828	0.562	<a href='http://www.genecards.org/cgi-bin/carddisp.pl?gene=PCBP1' rel='noopener noreferrer' target='_blank'>PCBP1</a>
FV4	COX5B	0.468397	2.1992e-88	3.80716	2.47446	0.812	0.583	<a href='http://www.genecards.org/cgi-bin/carddisp.pl?gene=COX5B' rel='noopener noreferrer' target='_blank'>COX5B</a>
FV4	ARHGDIA	0.467974	2.45219e-105	3.21507	2.04741	0.836	0.596	<a href='http://www.genecards.org/cgi-bin/carddisp.pl?gene=ARHGDIA' rel='noopener noreferrer' target='_blank'>ARHGDIA</a>
FV4	ARL8A	0.467864	2.68058e-148	1.37806	0.719418	0.652	0.346	<a href='http://www.genecards.org/cgi-bin/carddisp.pl?gene=ARL8A' rel='noopener noreferrer' target='_blank'>ARL8A</a>
FV4	RPS23	0.467811	2.95878e-60	13.1474	9.22946	0.906	0.731	<a href='http://www.genecards.org/cgi-bin/carddisp.pl?gene=RPS23' rel='noopener noreferrer' target='_blank'>RPS23</a>
FV4	PGRMC1	0.467768	8.83944e-82	2.28862	1.37794	0.738	0.497	<a href='http://www.genecards.org/cgi-bin/carddisp.pl?gene=PGRMC1' rel='noopener noreferrer' target='_blank'>PGRMC1</a>
FV4	UBE2B	0.467491	4.82936e-108	3.32525	2.12811	0.851	0.603	<a href='http://www.genecards.org/cgi-bin/carddisp.pl?gene=UBE2B' rel='noopener noreferrer' target='_blank'>UBE2B</a>
FV4	COX6A1	0.465852	1.5751e-73	4.09683	2.69033	0.809	0.591	<a href='http://www.genecards.org/cgi-bin/carddisp.pl?gene=COX6A1' rel='noopener noreferrer' target='_blank'>COX6A1</a>
FV4	GRPEL1	0.464766	2.82292e-125	1.25355	0.632899	0.639	0.357	<a href='http://www.genecards.org/cgi-bin/carddisp.pl?gene=GRPEL1' rel='noopener noreferrer' target='_blank'>GRPEL1</a>
FV4	SSR4	0.464135	5.95417e-78	2.79419	1.75043	0.74	0.536	<a href='http://www.genecards.org/cgi-bin/carddisp.pl?gene=SSR4' rel='noopener noreferrer' target='_blank'>SSR4</a>
FV4	RABGGTB	0.462949	9.80956e-141	0.957653	0.420281	0.512	0.231	<a href='http://www.genecards.org/cgi-bin/carddisp.pl?gene=RABGGTB' rel='noopener noreferrer' target='_blank'>RABGGTB</a>
FV4	TMED9	0.462555	1.04831e-109	3.37096	2.17201	0.85	0.61	<a href='http://www.genecards.org/cgi-bin/carddisp.pl?gene=TMED9' rel='noopener noreferrer' target='_blank'>TMED9</a>
FV4	RBM3	0.46225	5.5878e-94	4.20618	2.77893	0.811	0.57	<a href='http://www.genecards.org/cgi-bin/carddisp.pl?gene=RBM3' rel='noopener noreferrer' target='_blank'>RBM3</a>
FV4	COX4I1	0.46161	2.26468e-75	10.4911	7.34453	0.878	0.693	<a href='http://www.genecards.org/cgi-bin/carddisp.pl?gene=COX4I1' rel='noopener noreferrer' target='_blank'>COX4I1</a>
FV4	FUCA1	0.461247	7.75661e-135	1.49309	0.810876	0.651	0.364	<a href='http://www.genecards.org/cgi-bin/carddisp.pl?gene=FUCA1' rel='noopener noreferrer' target='_blank'>FUCA1</a>
FV4	NINJ1	0.460739	1.69548e-138	1.5396	0.845309	0.68	0.38	<a href='http://www.genecards.org/cgi-bin/carddisp.pl?gene=NINJ1' rel='noopener noreferrer' target='_blank'>NINJ1</a>
FV4	RAP2B	0.460585	8.98059e-180	0.724186	0.252951	0.403	0.126	<a href='http://www.genecards.org/cgi-bin/carddisp.pl?gene=RAP2B' rel='noopener noreferrer' target='_blank'>RAP2B</a>
FV4	NFE2L2	0.46035	8.68878e-109	1.56502	0.864281	0.648	0.369	<a href='http://www.genecards.org/cgi-bin/carddisp.pl?gene=NFE2L2' rel='noopener noreferrer' target='_blank'>NFE2L2</a>
FV4	RSL1D1	0.459878	1.02587e-143	1.40658	0.749696	0.666	0.36	<a href='http://www.genecards.org/cgi-bin/carddisp.pl?gene=RSL1D1' rel='noopener noreferrer' target='_blank'>RSL1D1</a>
FV4	GARS	0.458938	1.4283e-147	0.971572	0.434361	0.538	0.246	<a href='http://www.genecards.org/cgi-bin/carddisp.pl?gene=GARS' rel='noopener noreferrer' target='_blank'>GARS</a>
FV4	RPL5	0.458741	1.70986e-65	8.69205	6.05214	0.888	0.679	<a href='http://www.genecards.org/cgi-bin/carddisp.pl?gene=RPL5' rel='noopener noreferrer' target='_blank'>RPL5</a>
FV4	GCLC	0.457278	1.6764e-149	0.830229	0.333064	0.449	0.175	<a href='http://www.genecards.org/cgi-bin/carddisp.pl?gene=GCLC' rel='noopener noreferrer' target='_blank'>GCLC</a>
FV4	HSPE1	0.456115	2.03948e-85	2.9274	1.86287	0.785	0.542	<a href='http://www.genecards.org/cgi-bin/carddisp.pl?gene=HSPE1' rel='noopener noreferrer' target='_blank'>HSPE1</a>
FV4	COX6B1	0.456044	1.39833e-81	3.79083	2.49243	0.791	0.579	<a href='http://www.genecards.org/cgi-bin/carddisp.pl?gene=COX6B1' rel='noopener noreferrer' target='_blank'>COX6B1</a>
FV4	MAP2K3	0.455913	3.79828e-146	1.56123	0.867264	0.67	0.355	<a href='http://www.genecards.org/cgi-bin/carddisp.pl?gene=MAP2K3' rel='noopener noreferrer' target='_blank'>MAP2K3</a>
FV4	SYF2	0.455621	9.46739e-104	1.80316	1.04405	0.724	0.453	<a href='http://www.genecards.org/cgi-bin/carddisp.pl?gene=SYF2' rel='noopener noreferrer' target='_blank'>SYF2</a>
FV4	BTF3	0.455447	2.79481e-78	5.52306	3.75716	0.862	0.637	<a href='http://www.genecards.org/cgi-bin/carddisp.pl?gene=BTF3' rel='noopener noreferrer' target='_blank'>BTF3</a>
FV4	MED21	0.455416	1.04305e-117	1.50699	0.828344	0.675	0.392	<a href='http://www.genecards.org/cgi-bin/carddisp.pl?gene=MED21' rel='noopener noreferrer' target='_blank'>MED21</a>
FV4	TMEM43	0.455161	9.51237e-143	1.60248	0.898325	0.678	0.37	<a href='http://www.genecards.org/cgi-bin/carddisp.pl?gene=TMEM43' rel='noopener noreferrer' target='_blank'>TMEM43</a>
FV4	RUNX1	0.454832	1.53476e-160	0.635707	0.193404	0.299	0.075	<a href='http://www.genecards.org/cgi-bin/carddisp.pl?gene=RUNX1' rel='noopener noreferrer' target='_blank'>RUNX1</a>
FV4	PSMA2	0.454722	9.18405e-100	2.83877	1.80096	0.794	0.551	<a href='http://www.genecards.org/cgi-bin/carddisp.pl?gene=PSMA2' rel='noopener noreferrer' target='_blank'>PSMA2</a>
FV4	SRXN1	0.454718	1.20475e-151	0.631881	0.190706	0.367	0.122	<a href='http://www.genecards.org/cgi-bin/carddisp.pl?gene=SRXN1' rel='noopener noreferrer' target='_blank'>SRXN1</a>
FV4	GDI2	0.454484	1.03656e-117	2.99447	1.91505	0.829	0.571	<a href='http://www.genecards.org/cgi-bin/carddisp.pl?gene=GDI2' rel='noopener noreferrer' target='_blank'>GDI2</a>
FV4	PSMB1	0.454073	1.71114e-105	2.69604	1.69804	0.788	0.533	<a href='http://www.genecards.org/cgi-bin/carddisp.pl?gene=PSMB1' rel='noopener noreferrer' target='_blank'>PSMB1</a>
FV4	DAD1	0.452878	5.88619e-83	3.57478	2.34226	0.816	0.597	<a href='http://www.genecards.org/cgi-bin/carddisp.pl?gene=DAD1' rel='noopener noreferrer' target='_blank'>DAD1</a>
FV4	PSMC6	0.452662	5.01682e-123	1.80643	1.05064	0.733	0.452	<a href='http://www.genecards.org/cgi-bin/carddisp.pl?gene=PSMC6' rel='noopener noreferrer' target='_blank'>PSMC6</a>
FV4	VPS36	0.452353	4.34488e-141	1.11009	0.542157	0.572	0.278	<a href='http://www.genecards.org/cgi-bin/carddisp.pl?gene=VPS36' rel='noopener noreferrer' target='_blank'>VPS36</a>
FV4	FBLN2	0.452193	1.97594e-131	0.667525	0.218846	0.285	0.082	<a href='http://www.genecards.org/cgi-bin/carddisp.pl?gene=FBLN2' rel='noopener noreferrer' target='_blank'>FBLN2</a>
FV4	NOL8	0.451711	3.38454e-156	0.745657	0.276381	0.403	0.139	<a href='http://www.genecards.org/cgi-bin/carddisp.pl?gene=NOL8' rel='noopener noreferrer' target='_blank'>NOL8</a>
FV4	ORMDL3	0.45081	6.87508e-143	1.19013	0.602371	0.616	0.314	<a href='http://www.genecards.org/cgi-bin/carddisp.pl?gene=ORMDL3' rel='noopener noreferrer' target='_blank'>ORMDL3</a>
FV4	PCBP2	0.450367	1.17474e-91	3.62791	2.38697	0.837	0.608	<a href='http://www.genecards.org/cgi-bin/carddisp.pl?gene=PCBP2' rel='noopener noreferrer' target='_blank'>PCBP2</a>
FV4	2010107E04RIK	0.450201	1.02098e-88	2.74472	1.74092	0.75	0.527	<a href='http://www.genecards.org/cgi-bin/carddisp.pl?gene=2010107E04RIK' rel='noopener noreferrer' target='_blank'>2010107E04RIK</a>
FV4	NDUFA2	0.449526	2.03892e-79	4.26398	2.85473	0.811	0.592	<a href='http://www.genecards.org/cgi-bin/carddisp.pl?gene=NDUFA2' rel='noopener noreferrer' target='_blank'>NDUFA2</a>
FV4	LRRC59	0.44943	5.03317e-144	0.920496	0.40644	0.529	0.24	<a href='http://www.genecards.org/cgi-bin/carddisp.pl?gene=LRRC59' rel='noopener noreferrer' target='_blank'>LRRC59</a>
FV4	RNF11	0.447667	6.87638e-103	3.09902	2.00552	0.829	0.595	<a href='http://www.genecards.org/cgi-bin/carddisp.pl?gene=RNF11' rel='noopener noreferrer' target='_blank'>RNF11</a>
FV4	TNNT2	0.444773	5.7656e-61	0.56162	0.147322	0.156	0.048	<a href='http://www.genecards.org/cgi-bin/carddisp.pl?gene=TNNT2' rel='noopener noreferrer' target='_blank'>TNNT2</a>
FV4	BC031181	0.444363	4.59009e-106	1.86875	1.10827	0.732	0.468	<a href='http://www.genecards.org/cgi-bin/carddisp.pl?gene=BC031181' rel='noopener noreferrer' target='_blank'>BC031181</a>
FV4	RPS21	0.444298	1.20109e-70	21.9908	15.8969	0.968	0.875	<a href='http://www.genecards.org/cgi-bin/carddisp.pl?gene=RPS21' rel='noopener noreferrer' target='_blank'>RPS21</a>
FV4	EMC7	0.443793	1.50674e-110	2.43932	1.52859	0.779	0.532	<a href='http://www.genecards.org/cgi-bin/carddisp.pl?gene=EMC7' rel='noopener noreferrer' target='_blank'>EMC7</a>
FV4	EPB41L4AOS	0.443226	1.42259e-176	0.588547	0.168358	0.369	0.109	<a href='http://www.genecards.org/cgi-bin/carddisp.pl?gene=EPB41L4AOS' rel='noopener noreferrer' target='_blank'>EPB41L4AOS</a>
FV4	SURF4	0.443032	1.41625e-135	1.42346	0.782667	0.663	0.368	<a href='http://www.genecards.org/cgi-bin/carddisp.pl?gene=SURF4' rel='noopener noreferrer' target='_blank'>SURF4</a>
FV4	MRPL57	0.442978	1.3858e-139	1.11118	0.553012	0.595	0.308	<a href='http://www.genecards.org/cgi-bin/carddisp.pl?gene=MRPL57' rel='noopener noreferrer' target='_blank'>MRPL57</a>
FV4	5430416N02RIK	0.442665	6.85066e-220	0.49936	0.10319	0.298	0.053	<a href='http://www.genecards.org/cgi-bin/carddisp.pl?gene=5430416N02RIK' rel='noopener noreferrer' target='_blank'>5430416N02RIK</a>
FV4	MPC1	0.441182	2.35557e-85	2.9552	1.91313	0.764	0.55	<a href='http://www.genecards.org/cgi-bin/carddisp.pl?gene=MPC1' rel='noopener noreferrer' target='_blank'>MPC1</a>
FV4	ARPC5L	0.440698	9.86213e-117	1.63983	0.944967	0.708	0.428	<a href='http://www.genecards.org/cgi-bin/carddisp.pl?gene=ARPC5L' rel='noopener noreferrer' target='_blank'>ARPC5L</a>
FV4	PEA15A	0.439846	2.16772e-120	1.37784	0.752977	0.633	0.354	<a href='http://www.genecards.org/cgi-bin/carddisp.pl?gene=PEA15A' rel='noopener noreferrer' target='_blank'>PEA15A</a>
FV4	PQLC3	0.439608	2.24845e-236	0.658419	0.22281	0.429	0.11	<a href='http://www.genecards.org/cgi-bin/carddisp.pl?gene=PQLC3' rel='noopener noreferrer' target='_blank'>PQLC3</a>
FV4	PLAT	0.439086	1.17955e-102	1.09224	0.543238	0.484	0.245	<a href='http://www.genecards.org/cgi-bin/carddisp.pl?gene=PLAT' rel='noopener noreferrer' target='_blank'>PLAT</a>
FV4	TSPO	0.437974	7.88839e-49	5.50404	3.80109	0.809	0.633	<a href='http://www.genecards.org/cgi-bin/carddisp.pl?gene=TSPO' rel='noopener noreferrer' target='_blank'>TSPO</a>
FV4	PSMA1	0.437695	5.47324e-117	2.00851	1.22122	0.757	0.491	<a href='http://www.genecards.org/cgi-bin/carddisp.pl?gene=PSMA1' rel='noopener noreferrer' target='_blank'>PSMA1</a>
FV4	RER1	0.437578	1.22251e-111	2.14298	1.32069	0.749	0.498	<a href='http://www.genecards.org/cgi-bin/carddisp.pl?gene=RER1' rel='noopener noreferrer' target='_blank'>RER1</a>
FV4	NIFK	0.436864	4.86797e-153	0.770594	0.308006	0.46	0.181	<a href='http://www.genecards.org/cgi-bin/carddisp.pl?gene=NIFK' rel='noopener noreferrer' target='_blank'>NIFK</a>
FV4	FADS3	0.436312	1.45027e-147	1.10473	0.555439	0.581	0.279	<a href='http://www.genecards.org/cgi-bin/carddisp.pl?gene=FADS3' rel='noopener noreferrer' target='_blank'>FADS3</a>
FV4	SUPT4A	0.436312	1.8476e-110	1.01782	0.491212	0.56	0.298	<a href='http://www.genecards.org/cgi-bin/carddisp.pl?gene=SUPT4A' rel='noopener noreferrer' target='_blank'>SUPT4A</a>
FV4	TRIM47	0.436087	1.75205e-104	2.36566	1.48768	0.747	0.478	<a href='http://www.genecards.org/cgi-bin/carddisp.pl?gene=TRIM47' rel='noopener noreferrer' target='_blank'>TRIM47</a>
FV4	EEF1B2	0.435429	6.67754e-66	5.18141	3.57099	0.828	0.607	<a href='http://www.genecards.org/cgi-bin/carddisp.pl?gene=EEF1B2' rel='noopener noreferrer' target='_blank'>EEF1B2</a>
FV4	ANXA8	0.434677	3.10306e-189	0.380046	0.0210398	0.158	0.009	<a href='http://www.genecards.org/cgi-bin/carddisp.pl?gene=ANXA8' rel='noopener noreferrer' target='_blank'>ANXA8</a>
FV4	YRDC	0.434618	1.45706e-146	0.732309	0.281718	0.446	0.176	<a href='http://www.genecards.org/cgi-bin/carddisp.pl?gene=YRDC' rel='noopener noreferrer' target='_blank'>YRDC</a>
FV4	ERH	0.434275	6.02034e-97	2.23676	1.39542	0.769	0.507	<a href='http://www.genecards.org/cgi-bin/carddisp.pl?gene=ERH' rel='noopener noreferrer' target='_blank'>ERH</a>
FV4	NPC2	0.433812	1.86107e-93	2.00138	1.22193	0.708	0.473	<a href='http://www.genecards.org/cgi-bin/carddisp.pl?gene=NPC2' rel='noopener noreferrer' target='_blank'>NPC2</a>
FV4	MYBL1	0.43359	9.15627e-208	0.675977	0.240922	0.378	0.095	<a href='http://www.genecards.org/cgi-bin/carddisp.pl?gene=MYBL1' rel='noopener noreferrer' target='_blank'>MYBL1</a>
FV4	EEF1A1	0.433323	1.18637e-62	37.8802	27.7929	0.983	0.904	<a href='http://www.genecards.org/cgi-bin/carddisp.pl?gene=EEF1A1' rel='noopener noreferrer' target='_blank'>EEF1A1</a>
FV4	SNRPG	0.432759	1.78865e-93	1.92701	1.16846	0.72	0.472	<a href='http://www.genecards.org/cgi-bin/carddisp.pl?gene=SNRPG' rel='noopener noreferrer' target='_blank'>SNRPG</a>
FV4	SPCS1	0.432018	6.95968e-91	2.84993	1.85366	0.783	0.551	<a href='http://www.genecards.org/cgi-bin/carddisp.pl?gene=SPCS1' rel='noopener noreferrer' target='_blank'>SPCS1</a>
FV4	GLRX3	0.431858	3.44873e-100	1.31812	0.71844	0.635	0.38	<a href='http://www.genecards.org/cgi-bin/carddisp.pl?gene=GLRX3' rel='noopener noreferrer' target='_blank'>GLRX3</a>
FV4	PFDN5	0.431729	1.18998e-71	5.29595	3.66764	0.842	0.621	<a href='http://www.genecards.org/cgi-bin/carddisp.pl?gene=PFDN5' rel='noopener noreferrer' target='_blank'>PFDN5</a>
FV4	SERP1	0.431621	1.10644e-96	1.51616	0.865551	0.642	0.393	<a href='http://www.genecards.org/cgi-bin/carddisp.pl?gene=SERP1' rel='noopener noreferrer' target='_blank'>SERP1</a>
FV4	SAR1A	0.430059	2.22089e-128	1.71247	1.01328	0.725	0.43	<a href='http://www.genecards.org/cgi-bin/carddisp.pl?gene=SAR1A' rel='noopener noreferrer' target='_blank'>SAR1A</a>
FV4	IMP3	0.428581	1.12809e-106	1.54912	0.893977	0.687	0.413	<a href='http://www.genecards.org/cgi-bin/carddisp.pl?gene=IMP3' rel='noopener noreferrer' target='_blank'>IMP3</a>
FV4	SLC7A5	0.42759	2.22755e-184	0.5377	0.143284	0.288	0.06	<a href='http://www.genecards.org/cgi-bin/carddisp.pl?gene=SLC7A5' rel='noopener noreferrer' target='_blank'>SLC7A5</a>
FV4	KCMF1	0.427449	7.85662e-123	1.60133	0.934284	0.694	0.405	<a href='http://www.genecards.org/cgi-bin/carddisp.pl?gene=KCMF1' rel='noopener noreferrer' target='_blank'>KCMF1</a>
FV4	NHP2	0.426377	1.65451e-146	0.798439	0.338269	0.51	0.227	<a href='http://www.genecards.org/cgi-bin/carddisp.pl?gene=NHP2' rel='noopener noreferrer' target='_blank'>NHP2</a>
FV4	DEB1	0.426113	3.12606e-129	0.904203	0.41723	0.529	0.256	<a href='http://www.genecards.org/cgi-bin/carddisp.pl?gene=DEB1' rel='noopener noreferrer' target='_blank'>DEB1</a>
FV4	CCDC124	0.4252	3.06623e-100	1.27082	0.691158	0.628	0.377	<a href='http://www.genecards.org/cgi-bin/carddisp.pl?gene=CCDC124' rel='noopener noreferrer' target='_blank'>CCDC124</a>
FV4	TBC1D15	0.425147	5.79508e-127	0.981308	0.475605	0.543	0.263	<a href='http://www.genecards.org/cgi-bin/carddisp.pl?gene=TBC1D15' rel='noopener noreferrer' target='_blank'>TBC1D15</a>
FV4	AP3S1	0.424757	1.02662e-160	0.977861	0.473435	0.579	0.271	<a href='http://www.genecards.org/cgi-bin/carddisp.pl?gene=AP3S1' rel='noopener noreferrer' target='_blank'>AP3S1</a>
FV4	VCP	0.424693	1.12905e-79	4.21853	2.88779	0.874	0.672	<a href='http://www.genecards.org/cgi-bin/carddisp.pl?gene=VCP' rel='noopener noreferrer' target='_blank'>VCP</a>
FV4	MAP1LC3B	0.424664	3.31767e-50	4.54013	3.12746	0.844	0.628	<a href='http://www.genecards.org/cgi-bin/carddisp.pl?gene=MAP1LC3B' rel='noopener noreferrer' target='_blank'>MAP1LC3B</a>
FV4	PIM1	0.423918	3.66678e-141	0.834991	0.367798	0.413	0.152	<a href='http://www.genecards.org/cgi-bin/carddisp.pl?gene=PIM1' rel='noopener noreferrer' target='_blank'>PIM1</a>
FV4	DYNLRB1	0.423511	2.43656e-65	3.22237	2.14823	0.781	0.563	<a href='http://www.genecards.org/cgi-bin/carddisp.pl?gene=DYNLRB1' rel='noopener noreferrer' target='_blank'>DYNLRB1</a>
FV4	NUDCD2	0.423477	2.7824e-148	0.852005	0.380902	0.495	0.212	<a href='http://www.genecards.org/cgi-bin/carddisp.pl?gene=NUDCD2' rel='noopener noreferrer' target='_blank'>NUDCD2</a>
FV4	TXNDC17	0.422265	9.41828e-91	1.89604	1.16117	0.712	0.476	<a href='http://www.genecards.org/cgi-bin/carddisp.pl?gene=TXNDC17' rel='noopener noreferrer' target='_blank'>TXNDC17</a>
FV4	PAK1IP1	0.421844	4.94684e-121	1.20069	0.642752	0.622	0.34	<a href='http://www.genecards.org/cgi-bin/carddisp.pl?gene=PAK1IP1' rel='noopener noreferrer' target='_blank'>PAK1IP1</a>
FV4	NOP10	0.421254	4.33823e-71	2.60824	1.69455	0.746	0.525	<a href='http://www.genecards.org/cgi-bin/carddisp.pl?gene=NOP10' rel='noopener noreferrer' target='_blank'>NOP10</a>
FV4	MYEOV2	0.421243	7.29272e-78	2.3967	1.53659	0.737	0.513	<a href='http://www.genecards.org/cgi-bin/carddisp.pl?gene=MYEOV2' rel='noopener noreferrer' target='_blank'>MYEOV2</a>
FV4	TBCA	0.42094	9.70048e-86	2.63894	1.71806	0.771	0.536	<a href='http://www.genecards.org/cgi-bin/carddisp.pl?gene=TBCA' rel='noopener noreferrer' target='_blank'>TBCA</a>
FV4	VAPA	0.42075	7.39587e-93	2.82913	1.8605	0.821	0.571	<a href='http://www.genecards.org/cgi-bin/carddisp.pl?gene=VAPA' rel='noopener noreferrer' target='_blank'>VAPA</a>
FV4	SNRPD1	0.420633	1.0266e-106	1.40671	0.798046	0.673	0.403	<a href='http://www.genecards.org/cgi-bin/carddisp.pl?gene=SNRPD1' rel='noopener noreferrer' target='_blank'>SNRPD1</a>
FV4	ZFP365	0.420283	9.80442e-212	0.678639	0.25441	0.43	0.122	<a href='http://www.genecards.org/cgi-bin/carddisp.pl?gene=ZFP365' rel='noopener noreferrer' target='_blank'>ZFP365</a>
FV4	RIOK3	0.419916	3.76678e-125	1.13129	0.593074	0.575	0.296	<a href='http://www.genecards.org/cgi-bin/carddisp.pl?gene=RIOK3' rel='noopener noreferrer' target='_blank'>RIOK3</a>
FV4	STRAP	0.41973	1.47258e-124	1.21811	0.65818	0.633	0.352	<a href='http://www.genecards.org/cgi-bin/carddisp.pl?gene=STRAP' rel='noopener noreferrer' target='_blank'>STRAP</a>
FV4	CNIH1	0.41958	5.27585e-126	1.41839	0.808094	0.678	0.397	<a href='http://www.genecards.org/cgi-bin/carddisp.pl?gene=CNIH1' rel='noopener noreferrer' target='_blank'>CNIH1</a>
FV4	THYN1	0.419328	1.96472e-168	0.627036	0.216653	0.439	0.158	<a href='http://www.genecards.org/cgi-bin/carddisp.pl?gene=THYN1' rel='noopener noreferrer' target='_blank'>THYN1</a>
FV4	TOMM7	0.418734	2.84475e-71	3.30283	2.21886	0.782	0.563	<a href='http://www.genecards.org/cgi-bin/carddisp.pl?gene=TOMM7' rel='noopener noreferrer' target='_blank'>TOMM7</a>
FV4	CHAC1	0.418619	7.28714e-166	0.363016	0.019727	0.148	0.01	<a href='http://www.genecards.org/cgi-bin/carddisp.pl?gene=CHAC1' rel='noopener noreferrer' target='_blank'>CHAC1</a>
FV4	PMEPA1	0.417623	8.78028e-44	16.4095	12.0337	0.944	0.876	<a href='http://www.genecards.org/cgi-bin/carddisp.pl?gene=PMEPA1' rel='noopener noreferrer' target='_blank'>PMEPA1</a>
FV4	SDF2L1	0.417476	1.75445e-94	0.472792	0.102729	0.216	0.064	<a href='http://www.genecards.org/cgi-bin/carddisp.pl?gene=SDF2L1' rel='noopener noreferrer' target='_blank'>SDF2L1</a>
FV4	GSTO1	0.417124	2.78718e-175	0.563581	0.17099	0.39	0.123	<a href='http://www.genecards.org/cgi-bin/carddisp.pl?gene=GSTO1' rel='noopener noreferrer' target='_blank'>GSTO1</a>
FV4	TNFRSF1A	0.417119	1.46104e-138	1.35063	0.760429	0.664	0.356	<a href='http://www.genecards.org/cgi-bin/carddisp.pl?gene=TNFRSF1A' rel='noopener noreferrer' target='_blank'>TNFRSF1A</a>
FV4	NDUFA6	0.415639	4.80399e-70	3.28746	2.21425	0.775	0.559	<a href='http://www.genecards.org/cgi-bin/carddisp.pl?gene=NDUFA6' rel='noopener noreferrer' target='_blank'>NDUFA6</a>
FV4	2310036O22RIK	0.415583	6.09857e-105	1.81065	1.10719	0.728	0.464	<a href='http://www.genecards.org/cgi-bin/carddisp.pl?gene=2310036O22RIK' rel='noopener noreferrer' target='_blank'>2310036O22RIK</a>
FV4	DUT	0.415501	6.44255e-132	0.860968	0.395278	0.477	0.21	<a href='http://www.genecards.org/cgi-bin/carddisp.pl?gene=DUT' rel='noopener noreferrer' target='_blank'>DUT</a>
FV4	ISCU	0.414367	1.16051e-85	2.91277	1.93594	0.796	0.568	<a href='http://www.genecards.org/cgi-bin/carddisp.pl?gene=ISCU' rel='noopener noreferrer' target='_blank'>ISCU</a>
FV4	PCNP	0.413675	2.38737e-94	2.32534	1.49636	0.778	0.525	<a href='http://www.genecards.org/cgi-bin/carddisp.pl?gene=PCNP' rel='noopener noreferrer' target='_blank'>PCNP</a>
FV4	COX7A2	0.412983	3.34598e-62	4.78969	3.34846	0.811	0.597	<a href='http://www.genecards.org/cgi-bin/carddisp.pl?gene=COX7A2' rel='noopener noreferrer' target='_blank'>COX7A2</a>
FV4	NACA	0.41269	8.40271e-61	7.98145	5.74706	0.895	0.682	<a href='http://www.genecards.org/cgi-bin/carddisp.pl?gene=NACA' rel='noopener noreferrer' target='_blank'>NACA</a>
FV4	SF3B6	0.412404	2.92987e-118	1.53012	0.901058	0.706	0.431	<a href='http://www.genecards.org/cgi-bin/carddisp.pl?gene=SF3B6' rel='noopener noreferrer' target='_blank'>SF3B6</a>
FV4	EIF1	0.411459	1.21367e-50	13.8084	10.1339	0.957	0.81	<a href='http://www.genecards.org/cgi-bin/carddisp.pl?gene=EIF1' rel='noopener noreferrer' target='_blank'>EIF1</a>
FV4	CD63	0.410603	2.90594e-57	7.35524	5.28572	0.895	0.703	<a href='http://www.genecards.org/cgi-bin/carddisp.pl?gene=CD63' rel='noopener noreferrer' target='_blank'>CD63</a>
FV4	TXN1	0.410121	9.79216e-57	4.37489	3.04493	0.834	0.607	<a href='http://www.genecards.org/cgi-bin/carddisp.pl?gene=TXN1' rel='noopener noreferrer' target='_blank'>TXN1</a>
FV4	RPL10	0.410079	1.96445e-42	8.19552	5.92038	0.867	0.673	<a href='http://www.genecards.org/cgi-bin/carddisp.pl?gene=RPL10' rel='noopener noreferrer' target='_blank'>RPL10</a>
FV4	GPX4	0.408945	6.00544e-56	4.71307	3.30294	0.83	0.611	<a href='http://www.genecards.org/cgi-bin/carddisp.pl?gene=GPX4' rel='noopener noreferrer' target='_blank'>GPX4</a>
FV4	ATP5L	0.408531	4.60381e-68	5.52687	3.91728	0.82	0.613	<a href='http://www.genecards.org/cgi-bin/carddisp.pl?gene=ATP5L' rel='noopener noreferrer' target='_blank'>ATP5L</a>
FV4	PSMD12	0.408188	7.4376e-119	1.63167	0.983144	0.704	0.425	<a href='http://www.genecards.org/cgi-bin/carddisp.pl?gene=PSMD12' rel='noopener noreferrer' target='_blank'>PSMD12</a>
FV4	RND1	0.408103	2.15777e-209	0.438828	0.0843198	0.27	0.045	<a href='http://www.genecards.org/cgi-bin/carddisp.pl?gene=RND1' rel='noopener noreferrer' target='_blank'>RND1</a>
FV4	MTPN	0.406947	2.38961e-103	1.97339	1.24258	0.742	0.475	<a href='http://www.genecards.org/cgi-bin/carddisp.pl?gene=MTPN' rel='noopener noreferrer' target='_blank'>MTPN</a>
FV4	NDUFB4	0.406025	1.34925e-89	1.99623	1.26125	0.716	0.477	<a href='http://www.genecards.org/cgi-bin/carddisp.pl?gene=NDUFB4' rel='noopener noreferrer' target='_blank'>NDUFB4</a>
FV4	SMNDC1	0.404509	1.2487e-130	1.04456	0.54465	0.584	0.293	<a href='http://www.genecards.org/cgi-bin/carddisp.pl?gene=SMNDC1' rel='noopener noreferrer' target='_blank'>SMNDC1</a>
FV4	ARF1	0.404407	3.33996e-79	4.33765	3.03284	0.882	0.66	<a href='http://www.genecards.org/cgi-bin/carddisp.pl?gene=ARF1' rel='noopener noreferrer' target='_blank'>ARF1</a>
FV4	IMPACT	0.404323	1.03017e-108	0.912866	0.445343	0.462	0.212	<a href='http://www.genecards.org/cgi-bin/carddisp.pl?gene=IMPACT' rel='noopener noreferrer' target='_blank'>IMPACT</a>
FV4	AK6	0.404045	9.22833e-131	0.751838	0.323927	0.478	0.213	<a href='http://www.genecards.org/cgi-bin/carddisp.pl?gene=AK6' rel='noopener noreferrer' target='_blank'>AK6</a>
FV4	ETF1	0.403473	1.98052e-120	1.25985	0.708527	0.626	0.339	<a href='http://www.genecards.org/cgi-bin/carddisp.pl?gene=ETF1' rel='noopener noreferrer' target='_blank'>ETF1</a>
FV4	CRIPT	0.403392	4.38015e-111	1.44047	0.845186	0.677	0.404	<a href='http://www.genecards.org/cgi-bin/carddisp.pl?gene=CRIPT' rel='noopener noreferrer' target='_blank'>CRIPT</a>
FV4	C1QBP	0.403293	1.56291e-111	1.06278	0.559732	0.595	0.328	<a href='http://www.genecards.org/cgi-bin/carddisp.pl?gene=C1QBP' rel='noopener noreferrer' target='_blank'>C1QBP</a>
FV4	APEX1	0.402772	3.81768e-172	0.568499	0.186418	0.403	0.131	<a href='http://www.genecards.org/cgi-bin/carddisp.pl?gene=APEX1' rel='noopener noreferrer' target='_blank'>APEX1</a>
FV4	ARL1	0.402626	9.91072e-84	2.33032	1.51932	0.764	0.531	<a href='http://www.genecards.org/cgi-bin/carddisp.pl?gene=ARL1' rel='noopener noreferrer' target='_blank'>ARL1</a>
FV4	CAPG	0.402608	8.67223e-134	0.625507	0.229679	0.378	0.138	<a href='http://www.genecards.org/cgi-bin/carddisp.pl?gene=CAPG' rel='noopener noreferrer' target='_blank'>CAPG</a>
FV4	PNP	0.402339	3.75374e-113	0.901522	0.43875	0.506	0.246	<a href='http://www.genecards.org/cgi-bin/carddisp.pl?gene=PNP' rel='noopener noreferrer' target='_blank'>PNP</a>
FV4	MRPL20	0.402322	1.11998e-95	2.00369	1.27271	0.736	0.49	<a href='http://www.genecards.org/cgi-bin/carddisp.pl?gene=MRPL20' rel='noopener noreferrer' target='_blank'>MRPL20</a>
FV4	ZCRB1	0.402009	4.89405e-98	2.21133	1.43035	0.759	0.506	<a href='http://www.genecards.org/cgi-bin/carddisp.pl?gene=ZCRB1' rel='noopener noreferrer' target='_blank'>ZCRB1</a>
FV4	ROMO1	0.402006	1.97757e-72	2.4289	1.59501	0.737	0.516	<a href='http://www.genecards.org/cgi-bin/carddisp.pl?gene=ROMO1' rel='noopener noreferrer' target='_blank'>ROMO1</a>
FV4	PSMB5	0.401765	7.77575e-85	2.28137	1.48377	0.76	0.522	<a href='http://www.genecards.org/cgi-bin/carddisp.pl?gene=PSMB5' rel='noopener noreferrer' target='_blank'>PSMB5</a>
FV4	AARS	0.401596	7.77692e-139	1.0706	0.56749	0.579	0.276	<a href='http://www.genecards.org/cgi-bin/carddisp.pl?gene=AARS' rel='noopener noreferrer' target='_blank'>AARS</a>
FV4	EEF1G	0.400923	2.48088e-82	2.81345	1.88821	0.796	0.56	<a href='http://www.genecards.org/cgi-bin/carddisp.pl?gene=EEF1G' rel='noopener noreferrer' target='_blank'>EEF1G</a>
FV4	RWDD1	0.400341	7.66979e-91	1.98207	1.25945	0.729	0.478	<a href='http://www.genecards.org/cgi-bin/carddisp.pl?gene=RWDD1' rel='noopener noreferrer' target='_blank'>RWDD1</a>
FV4	RPL8	0.400335	3.39688e-58	12.3827	9.13984	0.937	0.756	<a href='http://www.genecards.org/cgi-bin/carddisp.pl?gene=RPL8' rel='noopener noreferrer' target='_blank'>RPL8</a>
FV4	ARL6IP5	0.398248	1.1989e-79	2.74794	1.84386	0.797	0.561	<a href='http://www.genecards.org/cgi-bin/carddisp.pl?gene=ARL6IP5' rel='noopener noreferrer' target='_blank'>ARL6IP5</a>
FV4	PDRG1	0.396905	6.48091e-142	0.838477	0.396298	0.522	0.233	<a href='http://www.genecards.org/cgi-bin/carddisp.pl?gene=PDRG1' rel='noopener noreferrer' target='_blank'>PDRG1</a>
FV4	NUCKS1	0.396755	3.67262e-111	2.33107	1.53016	0.798	0.522	<a href='http://www.genecards.org/cgi-bin/carddisp.pl?gene=NUCKS1' rel='noopener noreferrer' target='_blank'>NUCKS1</a>
FV4	RPS7	0.39638	1.1529e-47	10.7	7.88924	0.908	0.705	<a href='http://www.genecards.org/cgi-bin/carddisp.pl?gene=RPS7' rel='noopener noreferrer' target='_blank'>RPS7</a>
FV4	NEDD9	0.39592	8.7695e-90	1.46057	0.870046	0.583	0.33	<a href='http://www.genecards.org/cgi-bin/carddisp.pl?gene=NEDD9' rel='noopener noreferrer' target='_blank'>NEDD9</a>
FV4	GAS6	0.395324	8.89085e-44	6.41682	4.63915	0.862	0.733	<a href='http://www.genecards.org/cgi-bin/carddisp.pl?gene=GAS6' rel='noopener noreferrer' target='_blank'>GAS6</a>
FV4	PDCD6	0.394871	7.46495e-115	1.44509	0.85963	0.702	0.421	<a href='http://www.genecards.org/cgi-bin/carddisp.pl?gene=PDCD6' rel='noopener noreferrer' target='_blank'>PDCD6</a>
FV4	ATP6V1G1	0.393277	1.4677e-76	2.7617	1.86415	0.791	0.559	<a href='http://www.genecards.org/cgi-bin/carddisp.pl?gene=ATP6V1G1' rel='noopener noreferrer' target='_blank'>ATP6V1G1</a>
FV4	SUMO3	0.392657	1.07724e-123	1.44693	0.863893	0.68	0.385	<a href='http://www.genecards.org/cgi-bin/carddisp.pl?gene=SUMO3' rel='noopener noreferrer' target='_blank'>SUMO3</a>
FV4	EDA2R	0.392147	7.3139e-225	0.418311	0.080746	0.245	0.029	<a href='http://www.genecards.org/cgi-bin/carddisp.pl?gene=EDA2R' rel='noopener noreferrer' target='_blank'>EDA2R</a>
FV4	1110008F13RIK	0.392138	9.67473e-100	1.57401	0.961392	0.697	0.436	<a href='http://www.genecards.org/cgi-bin/carddisp.pl?gene=1110008F13RIK' rel='noopener noreferrer' target='_blank'>1110008F13RIK</a>
FV4	MAK16	0.391154	1.51953e-148	0.67306	0.27574	0.429	0.161	<a href='http://www.genecards.org/cgi-bin/carddisp.pl?gene=MAK16' rel='noopener noreferrer' target='_blank'>MAK16</a>
FV4	PTP4A2	0.390987	5.54306e-81	4.21005	2.97323	0.88	0.67	<a href='http://www.genecards.org/cgi-bin/carddisp.pl?gene=PTP4A2' rel='noopener noreferrer' target='_blank'>PTP4A2</a>
FV4	CALM1	0.390613	1.67827e-54	11.1122	8.23927	0.918	0.769	<a href='http://www.genecards.org/cgi-bin/carddisp.pl?gene=CALM1' rel='noopener noreferrer' target='_blank'>CALM1</a>
FV4	ABHD5	0.390393	7.56152e-176	0.641632	0.252437	0.433	0.146	<a href='http://www.genecards.org/cgi-bin/carddisp.pl?gene=ABHD5' rel='noopener noreferrer' target='_blank'>ABHD5</a>
FV4	ETHE1	0.390267	3.47139e-99	1.08174	0.588347	0.578	0.327	<a href='http://www.genecards.org/cgi-bin/carddisp.pl?gene=ETHE1' rel='noopener noreferrer' target='_blank'>ETHE1</a>
FV4	SEC11C	0.390131	2.17767e-88	1.15806	0.646727	0.585	0.348	<a href='http://www.genecards.org/cgi-bin/carddisp.pl?gene=SEC11C' rel='noopener noreferrer' target='_blank'>SEC11C</a>
FV4	TRIB3	0.38981	1.19683e-198	0.347687	0.0285954	0.179	0.013	<a href='http://www.genecards.org/cgi-bin/carddisp.pl?gene=TRIB3' rel='noopener noreferrer' target='_blank'>TRIB3</a>
FV4	GUK1	0.389534	2.82596e-95	1.38799	0.822934	0.656	0.411	<a href='http://www.genecards.org/cgi-bin/carddisp.pl?gene=GUK1' rel='noopener noreferrer' target='_blank'>GUK1</a>
FV4	BET1L	0.389516	1.06987e-119	1.06861	0.579144	0.553	0.278	<a href='http://www.genecards.org/cgi-bin/carddisp.pl?gene=BET1L' rel='noopener noreferrer' target='_blank'>BET1L</a>
FV4	CEBPB	0.389411	2.91938e-85	2.17957	1.42741	0.699	0.431	<a href='http://www.genecards.org/cgi-bin/carddisp.pl?gene=CEBPB' rel='noopener noreferrer' target='_blank'>CEBPB</a>
FV4	HDGF	0.388577	2.9643e-94	2.35243	1.56086	0.783	0.524	<a href='http://www.genecards.org/cgi-bin/carddisp.pl?gene=HDGF' rel='noopener noreferrer' target='_blank'>HDGF</a>
FV4	DDIT4	0.387868	1.10224e-107	0.767384	0.350737	0.362	0.14	<a href='http://www.genecards.org/cgi-bin/carddisp.pl?gene=DDIT4' rel='noopener noreferrer' target='_blank'>DDIT4</a>
FV4	THOC7	0.38778	1.43309e-92	1.65312	1.02779	0.696	0.445	<a href='http://www.genecards.org/cgi-bin/carddisp.pl?gene=THOC7' rel='noopener noreferrer' target='_blank'>THOC7</a>
FV4	TGOLN1	0.38724	2.72013e-81	1.64985	1.02605	0.681	0.422	<a href='http://www.genecards.org/cgi-bin/carddisp.pl?gene=TGOLN1' rel='noopener noreferrer' target='_blank'>TGOLN1</a>
FV4	EIF2B2	0.386806	1.11193e-160	0.619391	0.238544	0.43	0.155	<a href='http://www.genecards.org/cgi-bin/carddisp.pl?gene=EIF2B2' rel='noopener noreferrer' target='_blank'>EIF2B2</a>
FV4	THBS1	0.38656	4.35608e-67	1.02566	0.549528	0.237	0.09	<a href='http://www.genecards.org/cgi-bin/carddisp.pl?gene=THBS1' rel='noopener noreferrer' target='_blank'>THBS1</a>
FV4	BOP1	0.386289	1.17104e-165	0.608514	0.230666	0.418	0.144	<a href='http://www.genecards.org/cgi-bin/carddisp.pl?gene=BOP1' rel='noopener noreferrer' target='_blank'>BOP1</a>
FV4	UBE2G2	0.385961	1.17085e-128	0.699645	0.300686	0.437	0.183	<a href='http://www.genecards.org/cgi-bin/carddisp.pl?gene=UBE2G2' rel='noopener noreferrer' target='_blank'>UBE2G2</a>
FV4	FAM96B	0.385855	1.98042e-89	1.39439	0.832487	0.652	0.409	<a href='http://www.genecards.org/cgi-bin/carddisp.pl?gene=FAM96B' rel='noopener noreferrer' target='_blank'>FAM96B</a>
FV4	UBB	0.38584	4.63143e-36	11.3199	8.4288	0.931	0.777	<a href='http://www.genecards.org/cgi-bin/carddisp.pl?gene=UBB' rel='noopener noreferrer' target='_blank'>UBB</a>
FV4	LOX	0.385692	5.61259e-42	3.18608	2.20408	0.711	0.541	<a href='http://www.genecards.org/cgi-bin/carddisp.pl?gene=LOX' rel='noopener noreferrer' target='_blank'>LOX</a>
FV4	KPNA4	0.385425	2.02816e-113	1.51621	0.926291	0.666	0.383	<a href='http://www.genecards.org/cgi-bin/carddisp.pl?gene=KPNA4' rel='noopener noreferrer' target='_blank'>KPNA4</a>
FV4	SNRPD3	0.385228	1.63363e-95	1.45511	0.879775	0.685	0.423	<a href='http://www.genecards.org/cgi-bin/carddisp.pl?gene=SNRPD3' rel='noopener noreferrer' target='_blank'>SNRPD3</a>
FV4	CCT2	0.385061	4.14027e-91	2.21177	1.4594	0.778	0.526	<a href='http://www.genecards.org/cgi-bin/carddisp.pl?gene=CCT2' rel='noopener noreferrer' target='_blank'>CCT2</a>
FV4	RAB7	0.384996	1.31579e-105	1.71095	1.076	0.726	0.457	<a href='http://www.genecards.org/cgi-bin/carddisp.pl?gene=RAB7' rel='noopener noreferrer' target='_blank'>RAB7</a>
FV4	RPS3A1	0.384791	7.17677e-45	19.1067	14.3995	0.941	0.773	<a href='http://www.genecards.org/cgi-bin/carddisp.pl?gene=RPS3A1' rel='noopener noreferrer' target='_blank'>RPS3A1</a>
FV4	RAP1B	0.384558	1.10478e-97	1.75289	1.10875	0.722	0.456	<a href='http://www.genecards.org/cgi-bin/carddisp.pl?gene=RAP1B' rel='noopener noreferrer' target='_blank'>RAP1B</a>
FV4	IER3IP1	0.384061	1.08311e-110	1.34038	0.793381	0.654	0.382	<a href='http://www.genecards.org/cgi-bin/carddisp.pl?gene=IER3IP1' rel='noopener noreferrer' target='_blank'>IER3IP1</a>
FV4	ZWINT	0.384026	1.9179e-128	0.88359	0.443388	0.517	0.241	<a href='http://www.genecards.org/cgi-bin/carddisp.pl?gene=ZWINT' rel='noopener noreferrer' target='_blank'>ZWINT</a>
FV4	HNRNPK	0.383626	6.41676e-69	5.11743	3.68906	0.907	0.703	<a href='http://www.genecards.org/cgi-bin/carddisp.pl?gene=HNRNPK' rel='noopener noreferrer' target='_blank'>HNRNPK</a>
FV4	PSMD1	0.383484	6.13292e-98	1.82712	1.16722	0.721	0.46	<a href='http://www.genecards.org/cgi-bin/carddisp.pl?gene=PSMD1' rel='noopener noreferrer' target='_blank'>PSMD1</a>
FV4	TIMM10	0.383439	1.56461e-140	0.593742	0.221775	0.415	0.159	<a href='http://www.genecards.org/cgi-bin/carddisp.pl?gene=TIMM10' rel='noopener noreferrer' target='_blank'>TIMM10</a>
FV4	BRD2	0.383395	1.09018e-68	2.97478	2.04719	0.799	0.569	<a href='http://www.genecards.org/cgi-bin/carddisp.pl?gene=BRD2' rel='noopener noreferrer' target='_blank'>BRD2</a>
FV4	RPS19BP1	0.382519	9.6322e-138	0.65498	0.26953	0.444	0.179	<a href='http://www.genecards.org/cgi-bin/carddisp.pl?gene=RPS19BP1' rel='noopener noreferrer' target='_blank'>RPS19BP1</a>
FV4	ZMAT3	0.382218	1.44448e-162	0.706348	0.309208	0.406	0.135	<a href='http://www.genecards.org/cgi-bin/carddisp.pl?gene=ZMAT3' rel='noopener noreferrer' target='_blank'>ZMAT3</a>
FV4	DNAJA2	0.380628	5.60174e-90	1.68661	1.06359	0.718	0.459	<a href='http://www.genecards.org/cgi-bin/carddisp.pl?gene=DNAJA2' rel='noopener noreferrer' target='_blank'>DNAJA2</a>
FV4	COX19	0.379903	7.08848e-143	0.752105	0.346474	0.49	0.208	<a href='http://www.genecards.org/cgi-bin/carddisp.pl?gene=COX19' rel='noopener noreferrer' target='_blank'>COX19</a>
FV4	MORF4L2	0.379783	9.28376e-74	2.54678	1.72589	0.768	0.548	<a href='http://www.genecards.org/cgi-bin/carddisp.pl?gene=MORF4L2' rel='noopener noreferrer' target='_blank'>MORF4L2</a>
FV4	RALA	0.378531	2.07666e-114	0.953126	0.502384	0.561	0.296	<a href='http://www.genecards.org/cgi-bin/carddisp.pl?gene=RALA' rel='noopener noreferrer' target='_blank'>RALA</a>
FV4	HIST1H4H	0.378249	1.14024e-120	0.414258	0.0880888	0.24	0.064	<a href='http://www.genecards.org/cgi-bin/carddisp.pl?gene=HIST1H4H' rel='noopener noreferrer' target='_blank'>HIST1H4H</a>
FV4	TPD52	0.378128	2.18758e-136	0.667972	0.283397	0.446	0.183	<a href='http://www.genecards.org/cgi-bin/carddisp.pl?gene=TPD52' rel='noopener noreferrer' target='_blank'>TPD52</a>
FV4	U2AF1	0.377493	8.77837e-84	1.47294	0.903604	0.664	0.419	<a href='http://www.genecards.org/cgi-bin/carddisp.pl?gene=U2AF1' rel='noopener noreferrer' target='_blank'>U2AF1</a>
FV4	CCT8	0.377323	1.65816e-92	1.95002	1.27111	0.752	0.497	<a href='http://www.genecards.org/cgi-bin/carddisp.pl?gene=CCT8' rel='noopener noreferrer' target='_blank'>CCT8</a>
FV4	CPOX	0.377116	4.20317e-143	0.669782	0.285691	0.42	0.157	<a href='http://www.genecards.org/cgi-bin/carddisp.pl?gene=CPOX' rel='noopener noreferrer' target='_blank'>CPOX</a>
FV4	GNAI3	0.376912	3.95925e-110	1.17808	0.677307	0.607	0.335	<a href='http://www.genecards.org/cgi-bin/carddisp.pl?gene=GNAI3' rel='noopener noreferrer' target='_blank'>GNAI3</a>
FV4	ENY2	0.376714	6.51382e-110	1.39988	0.848364	0.664	0.394	<a href='http://www.genecards.org/cgi-bin/carddisp.pl?gene=ENY2' rel='noopener noreferrer' target='_blank'>ENY2</a>
FV4	SLC35B1	0.376129	1.90551e-98	1.06777	0.593224	0.568	0.314	<a href='http://www.genecards.org/cgi-bin/carddisp.pl?gene=SLC35B1' rel='noopener noreferrer' target='_blank'>SLC35B1</a>
FV4	PNO1	0.376036	3.74792e-146	0.623111	0.250692	0.44	0.172	<a href='http://www.genecards.org/cgi-bin/carddisp.pl?gene=PNO1' rel='noopener noreferrer' target='_blank'>PNO1</a>
FV4	MCFD2	0.37593	1.89588e-137	0.90877	0.470914	0.553	0.262	<a href='http://www.genecards.org/cgi-bin/carddisp.pl?gene=MCFD2' rel='noopener noreferrer' target='_blank'>MCFD2</a>
FV4	GT(ROSA)26SOR	0.375308	4.41998e-109	0.689525	0.302524	0.385	0.158	<a href='http://www.genecards.org/cgi-bin/carddisp.pl?gene=GT(ROSA)26SOR' rel='noopener noreferrer' target='_blank'>GT(ROSA)26SOR</a>
FV4	UTP3	0.375071	5.87241e-111	1.06823	0.594745	0.587	0.312	<a href='http://www.genecards.org/cgi-bin/carddisp.pl?gene=UTP3' rel='noopener noreferrer' target='_blank'>UTP3</a>
FV4	SPCS2	0.374928	9.02633e-69	1.90066	1.23683	0.719	0.493	<a href='http://www.genecards.org/cgi-bin/carddisp.pl?gene=SPCS2' rel='noopener noreferrer' target='_blank'>SPCS2</a>
FV4	TMEM5	0.374802	5.37735e-125	1.05573	0.585399	0.581	0.292	<a href='http://www.genecards.org/cgi-bin/carddisp.pl?gene=TMEM5' rel='noopener noreferrer' target='_blank'>TMEM5</a>
FV4	TGIF1	0.374768	6.02774e-195	0.466946	0.131352	0.292	0.058	<a href='http://www.genecards.org/cgi-bin/carddisp.pl?gene=TGIF1' rel='noopener noreferrer' target='_blank'>TGIF1</a>
FV4	RPS27RT	0.373775	8.98254e-83	1.28563	0.763957	0.617	0.379	<a href='http://www.genecards.org/cgi-bin/carddisp.pl?gene=RPS27RT' rel='noopener noreferrer' target='_blank'>RPS27RT</a>
FV4	EIF3E	0.37322	1.31998e-72	2.6996	1.8563	0.786	0.551	<a href='http://www.genecards.org/cgi-bin/carddisp.pl?gene=EIF3E' rel='noopener noreferrer' target='_blank'>EIF3E</a>
FV4	UAP1	0.372755	5.43816e-107	0.890992	0.460425	0.492	0.241	<a href='http://www.genecards.org/cgi-bin/carddisp.pl?gene=UAP1' rel='noopener noreferrer' target='_blank'>UAP1</a>
FV4	SH3GLB1	0.372744	1.03281e-84	2.9351	2.03912	0.824	0.592	<a href='http://www.genecards.org/cgi-bin/carddisp.pl?gene=SH3GLB1' rel='noopener noreferrer' target='_blank'>SH3GLB1</a>
FV4	TUBA1C	0.372178	5.61295e-88	1.35257	0.817631	0.599	0.353	<a href='http://www.genecards.org/cgi-bin/carddisp.pl?gene=TUBA1C' rel='noopener noreferrer' target='_blank'>TUBA1C</a>
FV4	PHLDA1	0.371865	1.01434e-71	0.799203	0.390393	0.326	0.147	<a href='http://www.genecards.org/cgi-bin/carddisp.pl?gene=PHLDA1' rel='noopener noreferrer' target='_blank'>PHLDA1</a>
FV4	PSMC1	0.371376	5.72675e-118	1.11364	0.633936	0.619	0.342	<a href='http://www.genecards.org/cgi-bin/carddisp.pl?gene=PSMC1' rel='noopener noreferrer' target='_blank'>PSMC1</a>
FV4	SF3B5	0.37126	5.45937e-82	1.44695	0.891757	0.677	0.425	<a href='http://www.genecards.org/cgi-bin/carddisp.pl?gene=SF3B5' rel='noopener noreferrer' target='_blank'>SF3B5</a>
FV4	PFDN4	0.370851	1.15754e-114	0.910234	0.477234	0.55	0.281	<a href='http://www.genecards.org/cgi-bin/carddisp.pl?gene=PFDN4' rel='noopener noreferrer' target='_blank'>PFDN4</a>
FV4	MMP2	0.370422	2.21391e-120	0.904412	0.47317	0.419	0.167	<a href='http://www.genecards.org/cgi-bin/carddisp.pl?gene=MMP2' rel='noopener noreferrer' target='_blank'>MMP2</a>
FV4	2700060E02RIK	0.369842	7.27204e-79	2.18649	1.46592	0.757	0.517	<a href='http://www.genecards.org/cgi-bin/carddisp.pl?gene=2700060E02RIK' rel='noopener noreferrer' target='_blank'>2700060E02RIK</a>
FV4	FDX1L	0.369664	1.30051e-130	0.693025	0.310338	0.474	0.208	<a href='http://www.genecards.org/cgi-bin/carddisp.pl?gene=FDX1L' rel='noopener noreferrer' target='_blank'>FDX1L</a>
FV4	YWHAE	0.369519	4.2801e-76	3.13706	2.20225	0.839	0.602	<a href='http://www.genecards.org/cgi-bin/carddisp.pl?gene=YWHAE' rel='noopener noreferrer' target='_blank'>YWHAE</a>
FV4	FKBP2	0.369517	1.79073e-58	1.40342	0.860343	0.603	0.396	<a href='http://www.genecards.org/cgi-bin/carddisp.pl?gene=FKBP2' rel='noopener noreferrer' target='_blank'>FKBP2</a>
FV4	DERL1	0.369484	2.24345e-101	1.27646	0.762115	0.628	0.365	<a href='http://www.genecards.org/cgi-bin/carddisp.pl?gene=DERL1' rel='noopener noreferrer' target='_blank'>DERL1</a>
FV4	VPS26A	0.367497	1.60694e-107	0.885928	0.461832	0.511	0.251	<a href='http://www.genecards.org/cgi-bin/carddisp.pl?gene=VPS26A' rel='noopener noreferrer' target='_blank'>VPS26A</a>
FV4	IFNGR2	0.367246	4.01956e-94	1.4426	0.893655	0.651	0.389	<a href='http://www.genecards.org/cgi-bin/carddisp.pl?gene=IFNGR2' rel='noopener noreferrer' target='_blank'>IFNGR2</a>
FV4	SAC3D1	0.367075	5.06327e-167	0.52055	0.178962	0.391	0.126	<a href='http://www.genecards.org/cgi-bin/carddisp.pl?gene=SAC3D1' rel='noopener noreferrer' target='_blank'>SAC3D1</a>
FV4	RPL15	0.36705	2.62289e-53	4.41138	3.19581	0.823	0.607	<a href='http://www.genecards.org/cgi-bin/carddisp.pl?gene=RPL15' rel='noopener noreferrer' target='_blank'>RPL15</a>
FV4	SEC62	0.367048	3.25463e-78	4.47096	3.242	0.892	0.684	<a href='http://www.genecards.org/cgi-bin/carddisp.pl?gene=SEC62' rel='noopener noreferrer' target='_blank'>SEC62</a>
FV4	1110008P14RIK	0.366582	2.13148e-97	0.927034	0.494642	0.533	0.29	<a href='http://www.genecards.org/cgi-bin/carddisp.pl?gene=1110008P14RIK' rel='noopener noreferrer' target='_blank'>1110008P14RIK</a>
FV4	MRFAP1	0.366478	2.77055e-63	4.15968	3.00223	0.858	0.65	<a href='http://www.genecards.org/cgi-bin/carddisp.pl?gene=MRFAP1' rel='noopener noreferrer' target='_blank'>MRFAP1</a>
FV4	FAM102B	0.366363	4.28765e-137	0.742681	0.35186	0.431	0.169	<a href='http://www.genecards.org/cgi-bin/carddisp.pl?gene=FAM102B' rel='noopener noreferrer' target='_blank'>FAM102B</a>
FV4	HSBP1	0.365378	6.82301e-70	2.25162	1.52412	0.75	0.528	<a href='http://www.genecards.org/cgi-bin/carddisp.pl?gene=HSBP1' rel='noopener noreferrer' target='_blank'>HSBP1</a>
FV4	SNRPA1	0.364508	4.17486e-130	0.792352	0.39218	0.516	0.238	<a href='http://www.genecards.org/cgi-bin/carddisp.pl?gene=SNRPA1' rel='noopener noreferrer' target='_blank'>SNRPA1</a>
FV4	PPIA	0.364402	4.16996e-47	22.143	16.9773	0.954	0.845	<a href='http://www.genecards.org/cgi-bin/carddisp.pl?gene=PPIA' rel='noopener noreferrer' target='_blank'>PPIA</a>
FV4	TMA7	0.364119	6.84057e-75	1.84257	1.20852	0.707	0.478	<a href='http://www.genecards.org/cgi-bin/carddisp.pl?gene=TMA7' rel='noopener noreferrer' target='_blank'>TMA7</a>
FV4	TRP53	0.363865	1.73661e-81	0.872141	0.454803	0.465	0.248	<a href='http://www.genecards.org/cgi-bin/carddisp.pl?gene=TRP53' rel='noopener noreferrer' target='_blank'>TRP53</a>
FV4	GNA13	0.36329	4.85444e-121	0.96407	0.526848	0.53	0.252	<a href='http://www.genecards.org/cgi-bin/carddisp.pl?gene=GNA13' rel='noopener noreferrer' target='_blank'>GNA13</a>
FV4	YPEL5	0.363282	6.05224e-131	0.803255	0.40184	0.49	0.214	<a href='http://www.genecards.org/cgi-bin/carddisp.pl?gene=YPEL5' rel='noopener noreferrer' target='_blank'>YPEL5</a>
FV4	CASP4	0.363079	5.50869e-140	0.616255	0.256644	0.328	0.1	<a href='http://www.genecards.org/cgi-bin/carddisp.pl?gene=CASP4' rel='noopener noreferrer' target='_blank'>CASP4</a>
FV4	EMC6	0.36294	1.39491e-113	1.06131	0.602832	0.611	0.336	<a href='http://www.genecards.org/cgi-bin/carddisp.pl?gene=EMC6' rel='noopener noreferrer' target='_blank'>EMC6</a>
FV4	TMEM11	0.361743	7.49409e-116	0.761611	0.370927	0.487	0.227	<a href='http://www.genecards.org/cgi-bin/carddisp.pl?gene=TMEM11' rel='noopener noreferrer' target='_blank'>TMEM11</a>
FV4	BRI3	0.361053	2.8957e-48	5.44243	4.01605	0.869	0.668	<a href='http://www.genecards.org/cgi-bin/carddisp.pl?gene=BRI3' rel='noopener noreferrer' target='_blank'>BRI3</a>
FV4	EDF1	0.359521	3.36546e-65	2.66319	1.85518	0.766	0.542	<a href='http://www.genecards.org/cgi-bin/carddisp.pl?gene=EDF1' rel='noopener noreferrer' target='_blank'>EDF1</a>
FV4	IER3	0.359484	5.56856e-62	3.25457	2.31619	0.714	0.473	<a href='http://www.genecards.org/cgi-bin/carddisp.pl?gene=IER3' rel='noopener noreferrer' target='_blank'>IER3</a>
FV4	ATP5O	0.359477	6.13791e-73	1.92749	1.28183	0.71	0.472	<a href='http://www.genecards.org/cgi-bin/carddisp.pl?gene=ATP5O' rel='noopener noreferrer' target='_blank'>ATP5O</a>
FV4	KDSR	0.359423	5.07981e-127	1.06808	0.612018	0.561	0.273	<a href='http://www.genecards.org/cgi-bin/carddisp.pl?gene=KDSR' rel='noopener noreferrer' target='_blank'>KDSR</a>
FV4	UBE2M	0.359371	8.34289e-92	1.8472	1.2194	0.73	0.485	<a href='http://www.genecards.org/cgi-bin/carddisp.pl?gene=UBE2M' rel='noopener noreferrer' target='_blank'>UBE2M</a>
FV4	UBXN4	0.359217	4.60495e-81	2.30389	1.57567	0.773	0.529	<a href='http://www.genecards.org/cgi-bin/carddisp.pl?gene=UBXN4' rel='noopener noreferrer' target='_blank'>UBXN4</a>
FV4	WDR74	0.359135	2.89927e-132	0.617504	0.261057	0.433	0.174	<a href='http://www.genecards.org/cgi-bin/carddisp.pl?gene=WDR74' rel='noopener noreferrer' target='_blank'>WDR74</a>
FV4	2310039H08RIK	0.359121	4.85349e-119	0.641003	0.279391	0.439	0.191	<a href='http://www.genecards.org/cgi-bin/carddisp.pl?gene=2310039H08RIK' rel='noopener noreferrer' target='_blank'>2310039H08RIK</a>
FV4	PA2G4	0.359091	1.44651e-103	1.247	0.751885	0.656	0.382	<a href='http://www.genecards.org/cgi-bin/carddisp.pl?gene=PA2G4' rel='noopener noreferrer' target='_blank'>PA2G4</a>
FV4	SRM	0.358996	2.73115e-105	0.762434	0.374182	0.474	0.232	<a href='http://www.genecards.org/cgi-bin/carddisp.pl?gene=SRM' rel='noopener noreferrer' target='_blank'>SRM</a>
FV4	SULF2	0.358384	2.39974e-105	1.84337	1.21793	0.694	0.407	<a href='http://www.genecards.org/cgi-bin/carddisp.pl?gene=SULF2' rel='noopener noreferrer' target='_blank'>SULF2</a>
FV4	PVT1	0.357909	1.91834e-206	0.37199	0.0705565	0.24	0.032	<a href='http://www.genecards.org/cgi-bin/carddisp.pl?gene=PVT1' rel='noopener noreferrer' target='_blank'>PVT1</a>
FV4	MIEN1	0.357612	7.5522e-108	0.89617	0.479876	0.557	0.294	<a href='http://www.genecards.org/cgi-bin/carddisp.pl?gene=MIEN1' rel='noopener noreferrer' target='_blank'>MIEN1</a>
FV4	BOLA3	0.357555	1.11123e-86	1.26061	0.764375	0.627	0.387	<a href='http://www.genecards.org/cgi-bin/carddisp.pl?gene=BOLA3' rel='noopener noreferrer' target='_blank'>BOLA3</a>
FV4	NEDD8	0.356723	3.99117e-61	2.85913	2.01373	0.79	0.57	<a href='http://www.genecards.org/cgi-bin/carddisp.pl?gene=NEDD8' rel='noopener noreferrer' target='_blank'>NEDD8</a>
FV4	SERBP1	0.356625	1.72528e-67	4.75704	3.49619	0.885	0.694	<a href='http://www.genecards.org/cgi-bin/carddisp.pl?gene=SERBP1' rel='noopener noreferrer' target='_blank'>SERBP1</a>
FV4	TNFRSF11B	0.356554	5.54996e-24	0.85823	0.45133	0.257	0.152	<a href='http://www.genecards.org/cgi-bin/carddisp.pl?gene=TNFRSF11B' rel='noopener noreferrer' target='_blank'>TNFRSF11B</a>
FV4	CDK2AP2	0.356427	1.64544e-59	1.25758	0.763389	0.583	0.371	<a href='http://www.genecards.org/cgi-bin/carddisp.pl?gene=CDK2AP2' rel='noopener noreferrer' target='_blank'>CDK2AP2</a>
FV4	MINOS1	0.356333	2.07779e-69	2.70153	1.89144	0.786	0.553	<a href='http://www.genecards.org/cgi-bin/carddisp.pl?gene=MINOS1' rel='noopener noreferrer' target='_blank'>MINOS1</a>
FV4	RAB11A	0.356312	1.21702e-107	1.14057	0.672128	0.63	0.356	<a href='http://www.genecards.org/cgi-bin/carddisp.pl?gene=RAB11A' rel='noopener noreferrer' target='_blank'>RAB11A</a>
FV4	MCM6	0.355146	1.8132e-104	0.859854	0.454016	0.477	0.231	<a href='http://www.genecards.org/cgi-bin/carddisp.pl?gene=MCM6' rel='noopener noreferrer' target='_blank'>MCM6</a>
FV4	NDUFA7	0.354587	9.24709e-53	3.54132	2.55174	0.778	0.574	<a href='http://www.genecards.org/cgi-bin/carddisp.pl?gene=NDUFA7' rel='noopener noreferrer' target='_blank'>NDUFA7</a>
FV4	ITM2C	0.353864	1.30344e-66	2.38361	1.64763	0.757	0.537	<a href='http://www.genecards.org/cgi-bin/carddisp.pl?gene=ITM2C' rel='noopener noreferrer' target='_blank'>ITM2C</a>
FV4	ELOF1	0.353685	6.63621e-102	0.931017	0.51118	0.56	0.303	<a href='http://www.genecards.org/cgi-bin/carddisp.pl?gene=ELOF1' rel='noopener noreferrer' target='_blank'>ELOF1</a>
FV4	TUBA1A	0.353305	1.56011e-50	2.80017	1.97473	0.744	0.537	<a href='http://www.genecards.org/cgi-bin/carddisp.pl?gene=TUBA1A' rel='noopener noreferrer' target='_blank'>TUBA1A</a>
FV4	GPX8	0.353248	3.3717e-70	1.7236	1.13209	0.678	0.461	<a href='http://www.genecards.org/cgi-bin/carddisp.pl?gene=GPX8' rel='noopener noreferrer' target='_blank'>GPX8</a>
FV4	TBRG1	0.35256	5.1625e-70	1.9253	1.29108	0.723	0.489	<a href='http://www.genecards.org/cgi-bin/carddisp.pl?gene=TBRG1' rel='noopener noreferrer' target='_blank'>TBRG1</a>
FV4	HPRT	0.351494	4.18155e-101	1.04696	0.60435	0.579	0.323	<a href='http://www.genecards.org/cgi-bin/carddisp.pl?gene=HPRT' rel='noopener noreferrer' target='_blank'>HPRT</a>
FV4	NOP14	0.351388	5.62109e-126	0.888747	0.480456	0.503	0.227	<a href='http://www.genecards.org/cgi-bin/carddisp.pl?gene=NOP14' rel='noopener noreferrer' target='_blank'>NOP14</a>
FV4	RRS1	0.351343	1.17614e-97	0.64439	0.288961	0.398	0.178	<a href='http://www.genecards.org/cgi-bin/carddisp.pl?gene=RRS1' rel='noopener noreferrer' target='_blank'>RRS1</a>
FV4	H13	0.351316	6.36134e-107	1.42624	0.90185	0.67	0.393	<a href='http://www.genecards.org/cgi-bin/carddisp.pl?gene=H13' rel='noopener noreferrer' target='_blank'>H13</a>
FV4	ARF6	0.350788	3.46589e-80	1.18803	0.715753	0.591	0.349	<a href='http://www.genecards.org/cgi-bin/carddisp.pl?gene=ARF6' rel='noopener noreferrer' target='_blank'>ARF6</a>
FV4	CEBPG	0.350181	2.5234e-112	0.937175	0.519686	0.501	0.237	<a href='http://www.genecards.org/cgi-bin/carddisp.pl?gene=CEBPG' rel='noopener noreferrer' target='_blank'>CEBPG</a>
FV4	USE1	0.34994	3.38748e-72	1.51362	0.972231	0.655	0.436	<a href='http://www.genecards.org/cgi-bin/carddisp.pl?gene=USE1' rel='noopener noreferrer' target='_blank'>USE1</a>
FV4	MAGT1	0.349798	3.58066e-112	1.18371	0.713547	0.587	0.31	<a href='http://www.genecards.org/cgi-bin/carddisp.pl?gene=MAGT1' rel='noopener noreferrer' target='_blank'>MAGT1</a>
FV4	2810474O19RIK	0.349768	9.87234e-38	4.81029	3.5594	0.784	0.585	<a href='http://www.genecards.org/cgi-bin/carddisp.pl?gene=2810474O19RIK' rel='noopener noreferrer' target='_blank'>2810474O19RIK</a>
FV4	TNFRSF23	0.349711	4.02422e-137	0.358919	0.0663999	0.174	0.026	<a href='http://www.genecards.org/cgi-bin/carddisp.pl?gene=TNFRSF23' rel='noopener noreferrer' target='_blank'>TNFRSF23</a>
FV4	KRCC1	0.349412	5.88986e-85	1.47736	0.944491	0.658	0.405	<a href='http://www.genecards.org/cgi-bin/carddisp.pl?gene=KRCC1' rel='noopener noreferrer' target='_blank'>KRCC1</a>
FV4	DCTN3	0.349341	6.04574e-110	0.857654	0.458152	0.557	0.292	<a href='http://www.genecards.org/cgi-bin/carddisp.pl?gene=DCTN3' rel='noopener noreferrer' target='_blank'>DCTN3</a>
FV4	GABARAPL1	0.348377	4.52159e-89	1.14579	0.685448	0.581	0.334	<a href='http://www.genecards.org/cgi-bin/carddisp.pl?gene=GABARAPL1' rel='noopener noreferrer' target='_blank'>GABARAPL1</a>
FV4	KDELR3	0.348253	2.90977e-108	1.02066	0.587298	0.567	0.302	<a href='http://www.genecards.org/cgi-bin/carddisp.pl?gene=KDELR3' rel='noopener noreferrer' target='_blank'>KDELR3</a>
FV4	PHF5A	0.348226	3.3759e-101	1.12844	0.671997	0.631	0.363	<a href='http://www.genecards.org/cgi-bin/carddisp.pl?gene=PHF5A' rel='noopener noreferrer' target='_blank'>PHF5A</a>
FV4	SDC1	0.348037	5.03798e-158	0.5307	0.202598	0.35	0.103	<a href='http://www.genecards.org/cgi-bin/carddisp.pl?gene=SDC1' rel='noopener noreferrer' target='_blank'>SDC1</a>
FV4	COX7C	0.347795	8.14561e-42	7.14876	5.40317	0.861	0.682	<a href='http://www.genecards.org/cgi-bin/carddisp.pl?gene=COX7C' rel='noopener noreferrer' target='_blank'>COX7C</a>
FV4	GRINA	0.347581	4.91718e-134	0.989025	0.563176	0.572	0.275	<a href='http://www.genecards.org/cgi-bin/carddisp.pl?gene=GRINA' rel='noopener noreferrer' target='_blank'>GRINA</a>
FV4	LAMTOR1	0.34755	3.06223e-102	0.97979	0.555952	0.57	0.308	<a href='http://www.genecards.org/cgi-bin/carddisp.pl?gene=LAMTOR1' rel='noopener noreferrer' target='_blank'>LAMTOR1</a>
FV4	POLK	0.347491	1.18997e-143	0.599212	0.256901	0.362	0.119	<a href='http://www.genecards.org/cgi-bin/carddisp.pl?gene=POLK' rel='noopener noreferrer' target='_blank'>POLK</a>
FV4	PSMC2	0.347324	6.49343e-84	1.42432	0.905611	0.66	0.424	<a href='http://www.genecards.org/cgi-bin/carddisp.pl?gene=PSMC2' rel='noopener noreferrer' target='_blank'>PSMC2</a>
FV4	AHNAK2	0.34698	2.39048e-80	2.28601	1.58355	0.699	0.441	<a href='http://www.genecards.org/cgi-bin/carddisp.pl?gene=AHNAK2' rel='noopener noreferrer' target='_blank'>AHNAK2</a>
FV4	PSMD14	0.346545	9.28031e-98	0.955619	0.538026	0.568	0.317	<a href='http://www.genecards.org/cgi-bin/carddisp.pl?gene=PSMD14' rel='noopener noreferrer' target='_blank'>PSMD14</a>
FV4	INF2	0.34628	1.34816e-143	0.770784	0.392916	0.445	0.168	<a href='http://www.genecards.org/cgi-bin/carddisp.pl?gene=INF2' rel='noopener noreferrer' target='_blank'>INF2</a>
FV4	TAB2	0.346091	2.54642e-91	1.52886	0.989485	0.658	0.383	<a href='http://www.genecards.org/cgi-bin/carddisp.pl?gene=TAB2' rel='noopener noreferrer' target='_blank'>TAB2</a>
FV4	TMEM167	0.345822	7.58083e-108	1.90523	1.28601	0.736	0.463	<a href='http://www.genecards.org/cgi-bin/carddisp.pl?gene=TMEM167' rel='noopener noreferrer' target='_blank'>TMEM167</a>
FV4	FCF1	0.34491	1.64406e-116	0.793961	0.412487	0.518	0.255	<a href='http://www.genecards.org/cgi-bin/carddisp.pl?gene=FCF1' rel='noopener noreferrer' target='_blank'>FCF1</a>
FV4	RASSF1	0.344485	2.08166e-132	1.16063	0.701691	0.571	0.274	<a href='http://www.genecards.org/cgi-bin/carddisp.pl?gene=RASSF1' rel='noopener noreferrer' target='_blank'>RASSF1</a>
FV4	PPP2R2A	0.343819	4.43535e-94	1.46673	0.943667	0.661	0.388	<a href='http://www.genecards.org/cgi-bin/carddisp.pl?gene=PPP2R2A' rel='noopener noreferrer' target='_blank'>PPP2R2A</a>
FV4	PSMB4	0.343716	2.84082e-73	2.0854	1.43132	0.756	0.512	<a href='http://www.genecards.org/cgi-bin/carddisp.pl?gene=PSMB4' rel='noopener noreferrer' target='_blank'>PSMB4</a>
FV4	SRP19	0.343487	2.12911e-93	1.42223	0.909042	0.657	0.404	<a href='http://www.genecards.org/cgi-bin/carddisp.pl?gene=SRP19' rel='noopener noreferrer' target='_blank'>SRP19</a>
FV4	SDHAF1	0.343377	2.39516e-127	0.562144	0.231273	0.403	0.158	<a href='http://www.genecards.org/cgi-bin/carddisp.pl?gene=SDHAF1' rel='noopener noreferrer' target='_blank'>SDHAF1</a>
FV4	STK38L	0.343371	3.62746e-57	2.43461	1.70715	0.718	0.503	<a href='http://www.genecards.org/cgi-bin/carddisp.pl?gene=STK38L' rel='noopener noreferrer' target='_blank'>STK38L</a>
FV4	BUD31	0.343366	1.18505e-110	0.846195	0.455171	0.543	0.278	<a href='http://www.genecards.org/cgi-bin/carddisp.pl?gene=BUD31' rel='noopener noreferrer' target='_blank'>BUD31</a>
FV4	EIF3A	0.34332	3.84759e-60	3.67147	2.68217	0.859	0.642	<a href='http://www.genecards.org/cgi-bin/carddisp.pl?gene=EIF3A' rel='noopener noreferrer' target='_blank'>EIF3A</a>
FV4	FAM195B	0.343035	1.4546e-92	1.35815	0.859119	0.659	0.402	<a href='http://www.genecards.org/cgi-bin/carddisp.pl?gene=FAM195B' rel='noopener noreferrer' target='_blank'>FAM195B</a>
FV4	SEC22B	0.34302	9.6704e-103	1.15134	0.696093	0.6	0.334	<a href='http://www.genecards.org/cgi-bin/carddisp.pl?gene=SEC22B' rel='noopener noreferrer' target='_blank'>SEC22B</a>
FV4	MRPL12	0.342962	6.18027e-95	0.936365	0.526671	0.565	0.32	<a href='http://www.genecards.org/cgi-bin/carddisp.pl?gene=MRPL12' rel='noopener noreferrer' target='_blank'>MRPL12</a>
FV4	MRPS18B	0.342614	2.34278e-121	0.713784	0.351509	0.434	0.184	<a href='http://www.genecards.org/cgi-bin/carddisp.pl?gene=MRPS18B' rel='noopener noreferrer' target='_blank'>MRPS18B</a>
FV4	TCEA3	0.342115	1.12659e-94	1.01674	0.590974	0.541	0.294	<a href='http://www.genecards.org/cgi-bin/carddisp.pl?gene=TCEA3' rel='noopener noreferrer' target='_blank'>TCEA3</a>
FV4	TAGLN2	0.342068	4.78779e-38	9.03147	6.91393	0.883	0.74	<a href='http://www.genecards.org/cgi-bin/carddisp.pl?gene=TAGLN2' rel='noopener noreferrer' target='_blank'>TAGLN2</a>
FV4	HBP1	0.341585	2.46598e-95	1.34073	0.847239	0.634	0.36	<a href='http://www.genecards.org/cgi-bin/carddisp.pl?gene=HBP1' rel='noopener noreferrer' target='_blank'>HBP1</a>
FV4	ATP5G1	0.341255	1.37558e-56	2.99851	2.15624	0.768	0.56	<a href='http://www.genecards.org/cgi-bin/carddisp.pl?gene=ATP5G1' rel='noopener noreferrer' target='_blank'>ATP5G1</a>
FV4	SMIM15	0.34012	1.04445e-103	1.08767	0.649211	0.592	0.326	<a href='http://www.genecards.org/cgi-bin/carddisp.pl?gene=SMIM15' rel='noopener noreferrer' target='_blank'>SMIM15</a>
FV4	SNRPC	0.340096	5.00613e-86	1.27563	0.797718	0.649	0.402	<a href='http://www.genecards.org/cgi-bin/carddisp.pl?gene=SNRPC' rel='noopener noreferrer' target='_blank'>SNRPC</a>
FV4	NDUFV2	0.339605	2.954e-72	1.89137	1.28493	0.736	0.496	<a href='http://www.genecards.org/cgi-bin/carddisp.pl?gene=NDUFV2' rel='noopener noreferrer' target='_blank'>NDUFV2</a>
FV4	ADIPOR1	0.339407	2.02744e-105	1.22492	0.758505	0.64	0.369	<a href='http://www.genecards.org/cgi-bin/carddisp.pl?gene=ADIPOR1' rel='noopener noreferrer' target='_blank'>ADIPOR1</a>
FV4	DDX39	0.339251	5.44846e-175	0.473099	0.164414	0.353	0.097	<a href='http://www.genecards.org/cgi-bin/carddisp.pl?gene=DDX39' rel='noopener noreferrer' target='_blank'>DDX39</a>
FV4	FAM104A	0.337871	5.86785e-91	1.39346	0.893726	0.668	0.403	<a href='http://www.genecards.org/cgi-bin/carddisp.pl?gene=FAM104A' rel='noopener noreferrer' target='_blank'>FAM104A</a>
FV4	RPL23A	0.336797	1.0368e-38	7.09153	5.40685	0.86	0.65	<a href='http://www.genecards.org/cgi-bin/carddisp.pl?gene=RPL23A' rel='noopener noreferrer' target='_blank'>RPL23A</a>
FV4	SSU72	0.336542	3.49122e-85	1.33219	0.846951	0.651	0.404	<a href='http://www.genecards.org/cgi-bin/carddisp.pl?gene=SSU72' rel='noopener noreferrer' target='_blank'>SSU72</a>
FV4	PPP1CA	0.336471	5.70781e-80	1.82828	1.23993	0.73	0.486	<a href='http://www.genecards.org/cgi-bin/carddisp.pl?gene=PPP1CA' rel='noopener noreferrer' target='_blank'>PPP1CA</a>
FV4	NUP62	0.336027	3.91407e-139	0.457103	0.154346	0.315	0.095	<a href='http://www.genecards.org/cgi-bin/carddisp.pl?gene=NUP62' rel='noopener noreferrer' target='_blank'>NUP62</a>
FV4	SBDS	0.335934	6.40132e-85	1.39591	0.898207	0.657	0.4	<a href='http://www.genecards.org/cgi-bin/carddisp.pl?gene=SBDS' rel='noopener noreferrer' target='_blank'>SBDS</a>
FV4	ITPRIPL2	0.335885	3.90157e-76	1.8423	1.25195	0.669	0.429	<a href='http://www.genecards.org/cgi-bin/carddisp.pl?gene=ITPRIPL2' rel='noopener noreferrer' target='_blank'>ITPRIPL2</a>
FV4	BICD2	0.335801	2.975e-117	1.08577	0.652648	0.589	0.302	<a href='http://www.genecards.org/cgi-bin/carddisp.pl?gene=BICD2' rel='noopener noreferrer' target='_blank'>BICD2</a>
FV4	ATP6V0E	0.335604	2.95884e-62	2.88843	2.0814	0.796	0.571	<a href='http://www.genecards.org/cgi-bin/carddisp.pl?gene=ATP6V0E' rel='noopener noreferrer' target='_blank'>ATP6V0E</a>
FV4	CWC15	0.335082	1.06969e-79	1.16974	0.720041	0.6	0.362	<a href='http://www.genecards.org/cgi-bin/carddisp.pl?gene=CWC15' rel='noopener noreferrer' target='_blank'>CWC15</a>
FV4	SAR1B	0.335069	2.6039e-91	1.17027	0.720475	0.636	0.379	<a href='http://www.genecards.org/cgi-bin/carddisp.pl?gene=SAR1B' rel='noopener noreferrer' target='_blank'>SAR1B</a>
FV4	UBA52	0.334946	2.00386e-80	1.05726	0.631028	0.576	0.343	<a href='http://www.genecards.org/cgi-bin/carddisp.pl?gene=UBA52' rel='noopener noreferrer' target='_blank'>UBA52</a>
FV4	POLE3	0.334603	2.94452e-122	0.595566	0.265288	0.425	0.176	<a href='http://www.genecards.org/cgi-bin/carddisp.pl?gene=POLE3' rel='noopener noreferrer' target='_blank'>POLE3</a>
FV4	NDUFB9	0.334423	7.87895e-46	3.52345	2.58755	0.77	0.58	<a href='http://www.genecards.org/cgi-bin/carddisp.pl?gene=NDUFB9' rel='noopener noreferrer' target='_blank'>NDUFB9</a>
FV4	NSRP1	0.334291	5.7711e-96	1.13876	0.696411	0.562	0.302	<a href='http://www.genecards.org/cgi-bin/carddisp.pl?gene=NSRP1' rel='noopener noreferrer' target='_blank'>NSRP1</a>
FV4	PSMD2	0.333545	6.88719e-89	1.52963	1.00747	0.685	0.432	<a href='http://www.genecards.org/cgi-bin/carddisp.pl?gene=PSMD2' rel='noopener noreferrer' target='_blank'>PSMD2</a>
FV4	TOMM22	0.333527	2.54698e-80	1.54512	1.01979	0.707	0.457	<a href='http://www.genecards.org/cgi-bin/carddisp.pl?gene=TOMM22' rel='noopener noreferrer' target='_blank'>TOMM22</a>
FV4	CHCHD1	0.333119	4.91678e-79	1.18505	0.734535	0.617	0.382	<a href='http://www.genecards.org/cgi-bin/carddisp.pl?gene=CHCHD1' rel='noopener noreferrer' target='_blank'>CHCHD1</a>
FV4	RPL7	0.333077	7.43646e-37	10.8832	8.43339	0.909	0.71	<a href='http://www.genecards.org/cgi-bin/carddisp.pl?gene=RPL7' rel='noopener noreferrer' target='_blank'>RPL7</a>
FV4	TAF7	0.332267	1.36278e-65	0.804156	0.433018	0.367	0.183	<a href='http://www.genecards.org/cgi-bin/carddisp.pl?gene=TAF7' rel='noopener noreferrer' target='_blank'>TAF7</a>
FV4	PDCD5	0.332199	1.83323e-66	1.89376	1.29859	0.719	0.495	<a href='http://www.genecards.org/cgi-bin/carddisp.pl?gene=PDCD5' rel='noopener noreferrer' target='_blank'>PDCD5</a>
FV4	SSB	0.331811	4.53102e-67	2.99124	2.1712	0.838	0.609	<a href='http://www.genecards.org/cgi-bin/carddisp.pl?gene=SSB' rel='noopener noreferrer' target='_blank'>SSB</a>
FV4	RAC1	0.331615	2.2296e-71	2.48683	1.7708	0.794	0.558	<a href='http://www.genecards.org/cgi-bin/carddisp.pl?gene=RAC1' rel='noopener noreferrer' target='_blank'>RAC1</a>
FV4	UBE2I	0.330518	4.43084e-91	1.93171	1.33144	0.747	0.491	<a href='http://www.genecards.org/cgi-bin/carddisp.pl?gene=UBE2I' rel='noopener noreferrer' target='_blank'>UBE2I</a>
FV4	DEGS1	0.330299	2.09051e-77	2.63845	1.89392	0.798	0.562	<a href='http://www.genecards.org/cgi-bin/carddisp.pl?gene=DEGS1' rel='noopener noreferrer' target='_blank'>DEGS1</a>
FV4	SLMO2	0.329936	2.2011e-124	0.6961	0.34937	0.488	0.223	<a href='http://www.genecards.org/cgi-bin/carddisp.pl?gene=SLMO2' rel='noopener noreferrer' target='_blank'>SLMO2</a>
FV4	TSG101	0.329845	2.37102e-125	0.914737	0.523407	0.571	0.285	<a href='http://www.genecards.org/cgi-bin/carddisp.pl?gene=TSG101' rel='noopener noreferrer' target='_blank'>TSG101</a>
FV4	ERDR1	0.329798	1.9368e-72	1.68785	1.13858	0.593	0.349	<a href='http://www.genecards.org/cgi-bin/carddisp.pl?gene=ERDR1' rel='noopener noreferrer' target='_blank'>ERDR1</a>
FV4	SAT1	0.329618	5.86495e-37	5.1056	3.85851	0.817	0.653	<a href='http://www.genecards.org/cgi-bin/carddisp.pl?gene=SAT1' rel='noopener noreferrer' target='_blank'>SAT1</a>
FV4	UBE2L3	0.329413	3.87514e-93	1.37402	0.889388	0.676	0.416	<a href='http://www.genecards.org/cgi-bin/carddisp.pl?gene=UBE2L3' rel='noopener noreferrer' target='_blank'>UBE2L3</a>
FV4	TUSC2	0.329228	5.79269e-99	0.570055	0.249705	0.387	0.168	<a href='http://www.genecards.org/cgi-bin/carddisp.pl?gene=TUSC2' rel='noopener noreferrer' target='_blank'>TUSC2</a>
FV4	SNRPF	0.328775	9.654e-64	1.52669	1.01178	0.661	0.445	<a href='http://www.genecards.org/cgi-bin/carddisp.pl?gene=SNRPF' rel='noopener noreferrer' target='_blank'>SNRPF</a>
FV4	DPM3	0.328716	2.00738e-69	1.7551	1.19373	0.69	0.468	<a href='http://www.genecards.org/cgi-bin/carddisp.pl?gene=DPM3' rel='noopener noreferrer' target='_blank'>DPM3</a>
FV4	HNRNPA1	0.328665	2.16623e-59	1.61248	1.08024	0.656	0.441	<a href='http://www.genecards.org/cgi-bin/carddisp.pl?gene=HNRNPA1' rel='noopener noreferrer' target='_blank'>HNRNPA1</a>
FV4	ZFP655	0.328594	7.64408e-113	0.658851	0.320963	0.414	0.172	<a href='http://www.genecards.org/cgi-bin/carddisp.pl?gene=ZFP655' rel='noopener noreferrer' target='_blank'>ZFP655</a>
FV4	UBL5	0.3282	4.40661e-61	2.60006	1.86755	0.773	0.549	<a href='http://www.genecards.org/cgi-bin/carddisp.pl?gene=UBL5' rel='noopener noreferrer' target='_blank'>UBL5</a>
FV4	SLC19A2	0.328151	1.59368e-184	0.334524	0.0630238	0.226	0.033	<a href='http://www.genecards.org/cgi-bin/carddisp.pl?gene=SLC19A2' rel='noopener noreferrer' target='_blank'>SLC19A2</a>
FV4	MANBAL	0.328018	1.13702e-99	1.06658	0.646299	0.607	0.344	<a href='http://www.genecards.org/cgi-bin/carddisp.pl?gene=MANBAL' rel='noopener noreferrer' target='_blank'>MANBAL</a>
FV4	POMP	0.327886	6.80105e-66	2.21532	1.56166	0.759	0.535	<a href='http://www.genecards.org/cgi-bin/carddisp.pl?gene=POMP' rel='noopener noreferrer' target='_blank'>POMP</a>
FV4	2015-09-01	0.327438	9.74871e-50	4.30271	3.22599	0.826	0.65	<a href='http://www.genecards.org/cgi-bin/carddisp.pl?gene=SEP15' rel='noopener noreferrer' target='_blank'>SEP15</a>
FV4	NFATC3	0.327112	9.74919e-111	0.803298	0.437464	0.464	0.208	<a href='http://www.genecards.org/cgi-bin/carddisp.pl?gene=NFATC3' rel='noopener noreferrer' target='_blank'>NFATC3</a>
FV4	TIMM8B	0.326959	9.34503e-74	1.17206	0.731596	0.6	0.372	<a href='http://www.genecards.org/cgi-bin/carddisp.pl?gene=TIMM8B' rel='noopener noreferrer' target='_blank'>TIMM8B</a>
FV4	SRP72	0.326924	6.42837e-91	1.27771	0.81587	0.628	0.369	<a href='http://www.genecards.org/cgi-bin/carddisp.pl?gene=SRP72' rel='noopener noreferrer' target='_blank'>SRP72</a>
FV4	GOLT1B	0.326907	8.34419e-105	0.763666	0.406072	0.487	0.237	<a href='http://www.genecards.org/cgi-bin/carddisp.pl?gene=GOLT1B' rel='noopener noreferrer' target='_blank'>GOLT1B</a>
FV4	LSM12	0.326684	8.32423e-93	1.00315	0.597243	0.594	0.337	<a href='http://www.genecards.org/cgi-bin/carddisp.pl?gene=LSM12' rel='noopener noreferrer' target='_blank'>LSM12</a>
FV4	CCDC86	0.326667	2.60404e-113	0.477923	0.178461	0.313	0.11	<a href='http://www.genecards.org/cgi-bin/carddisp.pl?gene=CCDC86' rel='noopener noreferrer' target='_blank'>CCDC86</a>
FV4	ATPIF1	0.32658	2.05113e-52	2.64462	1.90631	0.753	0.537	<a href='http://www.genecards.org/cgi-bin/carddisp.pl?gene=ATPIF1' rel='noopener noreferrer' target='_blank'>ATPIF1</a>
FV4	PSMB6	0.326558	2.29487e-57	2.59071	1.86337	0.784	0.55	<a href='http://www.genecards.org/cgi-bin/carddisp.pl?gene=PSMB6' rel='noopener noreferrer' target='_blank'>PSMB6</a>
FV4	LITAF	0.326539	1.59459e-135	0.487758	0.186408	0.348	0.115	<a href='http://www.genecards.org/cgi-bin/carddisp.pl?gene=LITAF' rel='noopener noreferrer' target='_blank'>LITAF</a>
FV4	MAEA	0.326366	1.68928e-106	0.842388	0.469384	0.511	0.252	<a href='http://www.genecards.org/cgi-bin/carddisp.pl?gene=MAEA' rel='noopener noreferrer' target='_blank'>MAEA</a>
FV4	AZIN1	0.32634	5.59041e-98	1.29621	0.83136	0.62	0.352	<a href='http://www.genecards.org/cgi-bin/carddisp.pl?gene=AZIN1' rel='noopener noreferrer' target='_blank'>AZIN1</a>
FV4	MRPL54	0.326246	2.55262e-73	0.985841	0.583925	0.546	0.329	<a href='http://www.genecards.org/cgi-bin/carddisp.pl?gene=MRPL54' rel='noopener noreferrer' target='_blank'>MRPL54</a>
FV4	PSENEN	0.326233	1.26162e-67	1.74384	1.18853	0.713	0.483	<a href='http://www.genecards.org/cgi-bin/carddisp.pl?gene=PSENEN' rel='noopener noreferrer' target='_blank'>PSENEN</a>
FV4	TIMP2	0.325875	6.92178e-34	6.11625	4.67745	0.871	0.749	<a href='http://www.genecards.org/cgi-bin/carddisp.pl?gene=TIMP2' rel='noopener noreferrer' target='_blank'>TIMP2</a>
FV4	EIF2S1	0.325819	5.06517e-88	0.94729	0.553636	0.555	0.318	<a href='http://www.genecards.org/cgi-bin/carddisp.pl?gene=EIF2S1' rel='noopener noreferrer' target='_blank'>EIF2S1</a>
FV4	SESN2	0.325783	6.6566e-181	0.385093	0.105117	0.242	0.04	<a href='http://www.genecards.org/cgi-bin/carddisp.pl?gene=SESN2' rel='noopener noreferrer' target='_blank'>SESN2</a>
FV4	UFD1L	0.325453	8.22803e-136	0.833891	0.463532	0.543	0.246	<a href='http://www.genecards.org/cgi-bin/carddisp.pl?gene=UFD1L' rel='noopener noreferrer' target='_blank'>UFD1L</a>
FV4	EIF4A1	0.325354	2.80698e-58	3.55909	2.63862	0.855	0.643	<a href='http://www.genecards.org/cgi-bin/carddisp.pl?gene=EIF4A1' rel='noopener noreferrer' target='_blank'>EIF4A1</a>
FV4	COPS2	0.324948	9.68719e-95	1.10995	0.684431	0.601	0.338	<a href='http://www.genecards.org/cgi-bin/carddisp.pl?gene=COPS2' rel='noopener noreferrer' target='_blank'>COPS2</a>
FV4	PSMD13	0.32494	1.61392e-78	1.33265	0.862227	0.664	0.426	<a href='http://www.genecards.org/cgi-bin/carddisp.pl?gene=PSMD13' rel='noopener noreferrer' target='_blank'>PSMD13</a>
FV4	PSMD4	0.324683	2.56342e-81	1.90928	1.32299	0.747	0.497	<a href='http://www.genecards.org/cgi-bin/carddisp.pl?gene=PSMD4' rel='noopener noreferrer' target='_blank'>PSMD4</a>
FV4	CDK2AP1	0.324218	1.2183e-90	1.06672	0.650754	0.605	0.351	<a href='http://www.genecards.org/cgi-bin/carddisp.pl?gene=CDK2AP1' rel='noopener noreferrer' target='_blank'>CDK2AP1</a>
FV4	RRAGC	0.324131	1.08618e-98	0.984008	0.584785	0.567	0.305	<a href='http://www.genecards.org/cgi-bin/carddisp.pl?gene=RRAGC' rel='noopener noreferrer' target='_blank'>RRAGC</a>
FV4	MID1IP1	0.323611	1.62734e-83	0.896753	0.515634	0.497	0.265	<a href='http://www.genecards.org/cgi-bin/carddisp.pl?gene=MID1IP1' rel='noopener noreferrer' target='_blank'>MID1IP1</a>
FV4	METTL9	0.323514	1.38715e-106	0.977331	0.580128	0.596	0.332	<a href='http://www.genecards.org/cgi-bin/carddisp.pl?gene=METTL9' rel='noopener noreferrer' target='_blank'>METTL9</a>
FV4	MFGE8	0.323476	3.9587e-39	12.2313	9.57368	0.921	0.848	<a href='http://www.genecards.org/cgi-bin/carddisp.pl?gene=MFGE8' rel='noopener noreferrer' target='_blank'>MFGE8</a>
FV4	COX20	0.323453	3.16479e-83	1.19387	0.753241	0.605	0.358	<a href='http://www.genecards.org/cgi-bin/carddisp.pl?gene=COX20' rel='noopener noreferrer' target='_blank'>COX20</a>
FV4	PLAUR	0.32264	9.92439e-108	0.487645	0.189529	0.29	0.097	<a href='http://www.genecards.org/cgi-bin/carddisp.pl?gene=PLAUR' rel='noopener noreferrer' target='_blank'>PLAUR</a>
FV4	PNRC2	0.322227	2.67718e-88	0.958259	0.566283	0.54	0.293	<a href='http://www.genecards.org/cgi-bin/carddisp.pl?gene=PNRC2' rel='noopener noreferrer' target='_blank'>PNRC2</a>
FV4	CTTNBP2NL	0.322117	1.39042e-90	0.928059	0.542246	0.495	0.252	<a href='http://www.genecards.org/cgi-bin/carddisp.pl?gene=CTTNBP2NL' rel='noopener noreferrer' target='_blank'>CTTNBP2NL</a>
FV4	ZFP706	0.321889	1.58286e-78	1.75039	1.20037	0.735	0.486	<a href='http://www.genecards.org/cgi-bin/carddisp.pl?gene=ZFP706' rel='noopener noreferrer' target='_blank'>ZFP706</a>
FV4	CFL2	0.321871	1.30828e-55	3.86153	2.88938	0.855	0.652	<a href='http://www.genecards.org/cgi-bin/carddisp.pl?gene=CFL2' rel='noopener noreferrer' target='_blank'>CFL2</a>
FV4	ASNS	0.321777	5.2224e-189	0.271208	0.0170732	0.164	0.01	<a href='http://www.genecards.org/cgi-bin/carddisp.pl?gene=ASNS' rel='noopener noreferrer' target='_blank'>ASNS</a>
FV4	DDX21	0.320783	1.97322e-91	1.18177	0.746803	0.568	0.314	<a href='http://www.genecards.org/cgi-bin/carddisp.pl?gene=DDX21' rel='noopener noreferrer' target='_blank'>DDX21</a>
FV4	IFT20	0.320499	2.27998e-58	1.8618	1.29171	0.714	0.489	<a href='http://www.genecards.org/cgi-bin/carddisp.pl?gene=IFT20' rel='noopener noreferrer' target='_blank'>IFT20</a>
FV4	ATP5F1	0.320277	7.32264e-60	2.74515	1.99955	0.792	0.57	<a href='http://www.genecards.org/cgi-bin/carddisp.pl?gene=ATP5F1' rel='noopener noreferrer' target='_blank'>ATP5F1</a>
FV4	WWP2	0.319987	7.7956e-61	3.79345	2.83993	0.807	0.603	<a href='http://www.genecards.org/cgi-bin/carddisp.pl?gene=WWP2' rel='noopener noreferrer' target='_blank'>WWP2</a>
FV4	PSMC3	0.31966	5.80775e-67	2.07173	1.46125	0.757	0.516	<a href='http://www.genecards.org/cgi-bin/carddisp.pl?gene=PSMC3' rel='noopener noreferrer' target='_blank'>PSMC3</a>
FV4	COX7B	0.319562	1.54261e-47	2.70058	1.96533	0.731	0.529	<a href='http://www.genecards.org/cgi-bin/carddisp.pl?gene=COX7B' rel='noopener noreferrer' target='_blank'>COX7B</a>
FV4	BRK1	0.319312	6.53161e-83	1.54692	1.04123	0.701	0.452	<a href='http://www.genecards.org/cgi-bin/carddisp.pl?gene=BRK1' rel='noopener noreferrer' target='_blank'>BRK1</a>
FV4	RNH1	0.319303	1.45834e-67	1.65125	1.12486	0.705	0.469	<a href='http://www.genecards.org/cgi-bin/carddisp.pl?gene=RNH1' rel='noopener noreferrer' target='_blank'>RNH1</a>
FV4	MRPL32	0.319283	2.56801e-97	0.720281	0.37875	0.487	0.246	<a href='http://www.genecards.org/cgi-bin/carddisp.pl?gene=MRPL32' rel='noopener noreferrer' target='_blank'>MRPL32</a>
FV4	WASF2	0.318932	2.59779e-71	2.23765	1.5955	0.782	0.536	<a href='http://www.genecards.org/cgi-bin/carddisp.pl?gene=WASF2' rel='noopener noreferrer' target='_blank'>WASF2</a>
FV4	ARVCF	0.318849	3.77361e-144	0.402926	0.124739	0.261	0.062	<a href='http://www.genecards.org/cgi-bin/carddisp.pl?gene=ARVCF' rel='noopener noreferrer' target='_blank'>ARVCF</a>
FV4	1810058I24RIK	0.318795	3.41385e-69	1.43791	0.954565	0.659	0.428	<a href='http://www.genecards.org/cgi-bin/carddisp.pl?gene=1810058I24RIK' rel='noopener noreferrer' target='_blank'>1810058I24RIK</a>
FV4	NDUFAB1	0.318761	3.09421e-59	1.93714	1.35488	0.717	0.504	<a href='http://www.genecards.org/cgi-bin/carddisp.pl?gene=NDUFAB1' rel='noopener noreferrer' target='_blank'>NDUFAB1</a>
FV4	CHMP5	0.318668	7.62011e-84	1.26582	0.816759	0.657	0.405	<a href='http://www.genecards.org/cgi-bin/carddisp.pl?gene=CHMP5' rel='noopener noreferrer' target='_blank'>CHMP5</a>
FV4	H1F0	0.318065	1.37963e-71	1.33601	0.873817	0.572	0.334	<a href='http://www.genecards.org/cgi-bin/carddisp.pl?gene=H1F0' rel='noopener noreferrer' target='_blank'>H1F0</a>
FV4	WDR89	0.317398	5.49193e-85	0.986289	0.594028	0.559	0.327	<a href='http://www.genecards.org/cgi-bin/carddisp.pl?gene=WDR89' rel='noopener noreferrer' target='_blank'>WDR89</a>
FV4	RPL7A	0.317251	1.5761e-39	6.95206	5.38231	0.878	0.676	<a href='http://www.genecards.org/cgi-bin/carddisp.pl?gene=RPL7A' rel='noopener noreferrer' target='_blank'>RPL7A</a>
FV4	UGDH	0.317237	3.31328e-101	0.852704	0.486991	0.479	0.231	<a href='http://www.genecards.org/cgi-bin/carddisp.pl?gene=UGDH' rel='noopener noreferrer' target='_blank'>UGDH</a>
FV4	0610012G03RIK	0.317007	3.1517e-96	0.811952	0.454515	0.523	0.272	<a href='http://www.genecards.org/cgi-bin/carddisp.pl?gene=0610012G03RIK' rel='noopener noreferrer' target='_blank'>0610012G03RIK</a>
FV4	MYC	0.31695	2.34324e-104	0.336707	0.0730616	0.17	0.035	<a href='http://www.genecards.org/cgi-bin/carddisp.pl?gene=MYC' rel='noopener noreferrer' target='_blank'>MYC</a>
FV4	COX17	0.316424	1.8365e-58	1.6872	1.15798	0.673	0.461	<a href='http://www.genecards.org/cgi-bin/carddisp.pl?gene=COX17' rel='noopener noreferrer' target='_blank'>COX17</a>
FV4	SNHG9	0.316415	9.44751e-128	0.388646	0.11517	0.246	0.062	<a href='http://www.genecards.org/cgi-bin/carddisp.pl?gene=SNHG9' rel='noopener noreferrer' target='_blank'>SNHG9</a>
FV4	CNIH4	0.316011	4.95096e-81	1.23707	0.797012	0.633	0.386	<a href='http://www.genecards.org/cgi-bin/carddisp.pl?gene=CNIH4' rel='noopener noreferrer' target='_blank'>CNIH4</a>
FV4	RANBP1	0.315584	8.51106e-71	1.79267	1.24398	0.714	0.481	<a href='http://www.genecards.org/cgi-bin/carddisp.pl?gene=RANBP1' rel='noopener noreferrer' target='_blank'>RANBP1</a>
FV4	BST2	0.315323	1.04978e-72	0.712528	0.376309	0.412	0.211	<a href='http://www.genecards.org/cgi-bin/carddisp.pl?gene=BST2' rel='noopener noreferrer' target='_blank'>BST2</a>
FV4	NDUFA11	0.315205	1.64785e-46	3.3213	2.47319	0.778	0.568	<a href='http://www.genecards.org/cgi-bin/carddisp.pl?gene=NDUFA11' rel='noopener noreferrer' target='_blank'>NDUFA11</a>
FV4	MLEC	0.314971	1.56471e-95	1.11824	0.702781	0.591	0.33	<a href='http://www.genecards.org/cgi-bin/carddisp.pl?gene=MLEC' rel='noopener noreferrer' target='_blank'>MLEC</a>
FV4	CTPS	0.314719	8.54232e-100	0.838832	0.478435	0.495	0.245	<a href='http://www.genecards.org/cgi-bin/carddisp.pl?gene=CTPS' rel='noopener noreferrer' target='_blank'>CTPS</a>
FV4	ASS1	0.31447	2.95994e-162	0.304792	0.0492437	0.198	0.028	<a href='http://www.genecards.org/cgi-bin/carddisp.pl?gene=ASS1' rel='noopener noreferrer' target='_blank'>ASS1</a>
FV4	PSMC4	0.314294	4.22984e-86	1.37793	0.912441	0.676	0.422	<a href='http://www.genecards.org/cgi-bin/carddisp.pl?gene=PSMC4' rel='noopener noreferrer' target='_blank'>PSMC4</a>
FV4	YBX3	0.314028	1.95726e-48	2.31018	1.66269	0.747	0.532	<a href='http://www.genecards.org/cgi-bin/carddisp.pl?gene=YBX3' rel='noopener noreferrer' target='_blank'>YBX3</a>
FV4	USP39	0.31399	9.04146e-125	0.509438	0.214213	0.375	0.14	<a href='http://www.genecards.org/cgi-bin/carddisp.pl?gene=USP39' rel='noopener noreferrer' target='_blank'>USP39</a>
FV4	CDV3	0.313978	2.98235e-91	1.61258	1.10161	0.695	0.427	<a href='http://www.genecards.org/cgi-bin/carddisp.pl?gene=CDV3' rel='noopener noreferrer' target='_blank'>CDV3</a>
FV4	METAP2	0.313952	8.46126e-77	1.95441	1.37663	0.761	0.51	<a href='http://www.genecards.org/cgi-bin/carddisp.pl?gene=METAP2' rel='noopener noreferrer' target='_blank'>METAP2</a>
FV4	FAM129B	0.313893	3.6862e-85	0.95904	0.575985	0.509	0.268	<a href='http://www.genecards.org/cgi-bin/carddisp.pl?gene=FAM129B' rel='noopener noreferrer' target='_blank'>FAM129B</a>
FV4	POLR2J	0.313886	2.48026e-77	0.96626	0.581801	0.58	0.343	<a href='http://www.genecards.org/cgi-bin/carddisp.pl?gene=POLR2J' rel='noopener noreferrer' target='_blank'>POLR2J</a>
FV4	TXN2	0.313585	1.32414e-83	1.22508	0.790386	0.637	0.392	<a href='http://www.genecards.org/cgi-bin/carddisp.pl?gene=TXN2' rel='noopener noreferrer' target='_blank'>TXN2</a>
FV4	OLFM1	0.313326	1.75959e-107	0.787713	0.438723	0.479	0.227	<a href='http://www.genecards.org/cgi-bin/carddisp.pl?gene=OLFM1' rel='noopener noreferrer' target='_blank'>OLFM1</a>
FV4	NDUFA4	0.313087	6.41545e-33	5.16063	3.9588	0.84	0.637	<a href='http://www.genecards.org/cgi-bin/carddisp.pl?gene=NDUFA4' rel='noopener noreferrer' target='_blank'>NDUFA4</a>
FV4	MRPL30	0.313075	7.08182e-78	1.28705	0.840903	0.65	0.414	<a href='http://www.genecards.org/cgi-bin/carddisp.pl?gene=MRPL30' rel='noopener noreferrer' target='_blank'>MRPL30</a>
FV4	PPP2CB	0.312998	7.66953e-73	1.60341	1.09566	0.709	0.465	<a href='http://www.genecards.org/cgi-bin/carddisp.pl?gene=PPP2CB' rel='noopener noreferrer' target='_blank'>PPP2CB</a>
FV4	EEF1E1	0.312477	6.38032e-142	0.474164	0.187082	0.385	0.136	<a href='http://www.genecards.org/cgi-bin/carddisp.pl?gene=EEF1E1' rel='noopener noreferrer' target='_blank'>EEF1E1</a>
FV4	MBD3	0.312338	9.60742e-79	1.26985	0.827994	0.648	0.402	<a href='http://www.genecards.org/cgi-bin/carddisp.pl?gene=MBD3' rel='noopener noreferrer' target='_blank'>MBD3</a>
FV4	SCN1B	0.312016	1.25279e-86	0.896269	0.527474	0.498	0.266	<a href='http://www.genecards.org/cgi-bin/carddisp.pl?gene=SCN1B' rel='noopener noreferrer' target='_blank'>SCN1B</a>
FV4	S100A13	0.311813	4.00078e-50	1.97641	1.39788	0.69	0.494	<a href='http://www.genecards.org/cgi-bin/carddisp.pl?gene=S100A13' rel='noopener noreferrer' target='_blank'>S100A13</a>
FV4	SNW1	0.31176	4.41213e-76	1.29682	0.850451	0.635	0.392	<a href='http://www.genecards.org/cgi-bin/carddisp.pl?gene=SNW1' rel='noopener noreferrer' target='_blank'>SNW1</a>
FV4	AKT1S1	0.311655	9.50058e-97	0.735491	0.398314	0.48	0.236	<a href='http://www.genecards.org/cgi-bin/carddisp.pl?gene=AKT1S1' rel='noopener noreferrer' target='_blank'>AKT1S1</a>
FV4	FOXS1	0.311299	1.6373e-58	0.803829	0.453734	0.385	0.204	<a href='http://www.genecards.org/cgi-bin/carddisp.pl?gene=FOXS1' rel='noopener noreferrer' target='_blank'>FOXS1</a>
FV4	GTF2H1	0.311211	6.1156e-115	0.601401	0.290673	0.395	0.158	<a href='http://www.genecards.org/cgi-bin/carddisp.pl?gene=GTF2H1' rel='noopener noreferrer' target='_blank'>GTF2H1</a>
FV4	PLA2G12A	0.311007	2.13456e-111	0.559065	0.256729	0.397	0.166	<a href='http://www.genecards.org/cgi-bin/carddisp.pl?gene=PLA2G12A' rel='noopener noreferrer' target='_blank'>PLA2G12A</a>
FV4	MPHOSPH10	0.310686	1.3258e-99	0.807041	0.456942	0.473	0.227	<a href='http://www.genecards.org/cgi-bin/carddisp.pl?gene=MPHOSPH10' rel='noopener noreferrer' target='_blank'>MPHOSPH10</a>
FV4	GNB1	0.310509	2.50347e-56	2.96969	2.20099	0.828	0.613	<a href='http://www.genecards.org/cgi-bin/carddisp.pl?gene=GNB1' rel='noopener noreferrer' target='_blank'>GNB1</a>
FV4	CARHSP1	0.310125	1.02486e-103	0.704766	0.375017	0.443	0.204	<a href='http://www.genecards.org/cgi-bin/carddisp.pl?gene=CARHSP1' rel='noopener noreferrer' target='_blank'>CARHSP1</a>
FV4	TMEM248	0.310041	1.33592e-117	0.667639	0.345149	0.445	0.194	<a href='http://www.genecards.org/cgi-bin/carddisp.pl?gene=TMEM248' rel='noopener noreferrer' target='_blank'>TMEM248</a>
FV4	TBCB	0.310008	6.26747e-71	1.23002	0.798815	0.633	0.404	<a href='http://www.genecards.org/cgi-bin/carddisp.pl?gene=TBCB' rel='noopener noreferrer' target='_blank'>TBCB</a>
FV4	EIF3D	0.309518	7.42829e-77	1.10982	0.702442	0.616	0.372	<a href='http://www.genecards.org/cgi-bin/carddisp.pl?gene=EIF3D' rel='noopener noreferrer' target='_blank'>EIF3D</a>
FV4	SRSF3	0.309481	5.2026e-41	3.86045	2.92205	0.86	0.668	<a href='http://www.genecards.org/cgi-bin/carddisp.pl?gene=SRSF3' rel='noopener noreferrer' target='_blank'>SRSF3</a>
FV4	GABARAPL2	0.309281	2.66256e-61	2.04621	1.45843	0.747	0.523	<a href='http://www.genecards.org/cgi-bin/carddisp.pl?gene=GABARAPL2' rel='noopener noreferrer' target='_blank'>GABARAPL2</a>
FV4	SMN1	0.309134	7.56712e-100	0.563288	0.26177	0.385	0.165	<a href='http://www.genecards.org/cgi-bin/carddisp.pl?gene=SMN1' rel='noopener noreferrer' target='_blank'>SMN1</a>
FV4	PPP1R15A	0.309111	6.67648e-51	1.90242	1.34266	0.626	0.405	<a href='http://www.genecards.org/cgi-bin/carddisp.pl?gene=PPP1R15A' rel='noopener noreferrer' target='_blank'>PPP1R15A</a>
FV4	NECAP2	0.308735	7.03439e-143	0.552573	0.253469	0.407	0.146	<a href='http://www.genecards.org/cgi-bin/carddisp.pl?gene=NECAP2' rel='noopener noreferrer' target='_blank'>NECAP2</a>
FV4	SSSCA1	0.308713	4.23627e-107	0.572914	0.26991	0.423	0.186	<a href='http://www.genecards.org/cgi-bin/carddisp.pl?gene=SSSCA1' rel='noopener noreferrer' target='_blank'>SSSCA1</a>
FV4	RABGEF1	0.30827	4.35926e-87	0.792095	0.447312	0.449	0.222	<a href='http://www.genecards.org/cgi-bin/carddisp.pl?gene=RABGEF1' rel='noopener noreferrer' target='_blank'>RABGEF1</a>
FV4	SMIM7	0.308229	4.75655e-80	1.10886	0.703186	0.608	0.361	<a href='http://www.genecards.org/cgi-bin/carddisp.pl?gene=SMIM7' rel='noopener noreferrer' target='_blank'>SMIM7</a>
FV4	EIF4A3	0.3082	2.27321e-87	0.846641	0.491438	0.549	0.302	<a href='http://www.genecards.org/cgi-bin/carddisp.pl?gene=EIF4A3' rel='noopener noreferrer' target='_blank'>EIF4A3</a>
FV4	PPP2CA	0.307316	3.75635e-62	2.69607	1.98695	0.829	0.597	<a href='http://www.genecards.org/cgi-bin/carddisp.pl?gene=PPP2CA' rel='noopener noreferrer' target='_blank'>PPP2CA</a>
FV4	POLR2A	0.307012	1.44158e-89	0.890319	0.527971	0.512	0.262	<a href='http://www.genecards.org/cgi-bin/carddisp.pl?gene=POLR2A' rel='noopener noreferrer' target='_blank'>POLR2A</a>
FV4	TRMT10C	0.306859	1.51522e-108	0.540798	0.245581	0.357	0.14	<a href='http://www.genecards.org/cgi-bin/carddisp.pl?gene=TRMT10C' rel='noopener noreferrer' target='_blank'>TRMT10C</a>
FV4	AKR1A1	0.306792	4.68984e-57	3.00436	2.23727	0.8	0.596	<a href='http://www.genecards.org/cgi-bin/carddisp.pl?gene=AKR1A1' rel='noopener noreferrer' target='_blank'>AKR1A1</a>
FV4	BCL2L1	0.306721	1.65433e-94	0.879937	0.519886	0.5	0.252	<a href='http://www.genecards.org/cgi-bin/carddisp.pl?gene=BCL2L1' rel='noopener noreferrer' target='_blank'>BCL2L1</a>
FV4	DRAP1	0.30639	3.1635e-53	2.55481	1.87464	0.769	0.56	<a href='http://www.genecards.org/cgi-bin/carddisp.pl?gene=DRAP1' rel='noopener noreferrer' target='_blank'>DRAP1</a>
FV4	FGF2	0.30632	2.32593e-55	1.16014	0.746914	0.513	0.318	<a href='http://www.genecards.org/cgi-bin/carddisp.pl?gene=FGF2' rel='noopener noreferrer' target='_blank'>FGF2</a>
FV4	CYB5R1	0.306257	4.96089e-89	0.580001	0.277806	0.369	0.163	<a href='http://www.genecards.org/cgi-bin/carddisp.pl?gene=CYB5R1' rel='noopener noreferrer' target='_blank'>CYB5R1</a>
FV4	TXNIP	0.306139	1.86862e-22	5.07732	3.91535	0.82	0.649	<a href='http://www.genecards.org/cgi-bin/carddisp.pl?gene=TXNIP' rel='noopener noreferrer' target='_blank'>TXNIP</a>
FV4	PFDN6	0.305931	2.45212e-82	0.974126	0.596911	0.587	0.341	<a href='http://www.genecards.org/cgi-bin/carddisp.pl?gene=PFDN6' rel='noopener noreferrer' target='_blank'>PFDN6</a>
FV4	RBM7	0.305889	6.47082e-85	1.06363	0.669363	0.598	0.349	<a href='http://www.genecards.org/cgi-bin/carddisp.pl?gene=RBM7' rel='noopener noreferrer' target='_blank'>RBM7</a>
FV4	UBALD2	0.305789	1.43178e-70	1.04515	0.654529	0.564	0.336	<a href='http://www.genecards.org/cgi-bin/carddisp.pl?gene=UBALD2' rel='noopener noreferrer' target='_blank'>UBALD2</a>
FV4	CIR1	0.305736	1.33225e-81	1.07209	0.676382	0.571	0.322	<a href='http://www.genecards.org/cgi-bin/carddisp.pl?gene=CIR1' rel='noopener noreferrer' target='_blank'>CIR1</a>
FV4	CCDC68	0.304981	9.4107e-87	0.703777	0.379127	0.397	0.185	<a href='http://www.genecards.org/cgi-bin/carddisp.pl?gene=CCDC68' rel='noopener noreferrer' target='_blank'>CCDC68</a>
FV4	F2R	0.304916	7.90528e-111	1.0473	0.657269	0.526	0.255	<a href='http://www.genecards.org/cgi-bin/carddisp.pl?gene=F2R' rel='noopener noreferrer' target='_blank'>F2R</a>
FV4	KLF10	0.304783	2.32393e-140	0.508625	0.221328	0.32	0.095	<a href='http://www.genecards.org/cgi-bin/carddisp.pl?gene=KLF10' rel='noopener noreferrer' target='_blank'>KLF10</a>
FV4	SFR1	0.304756	9.59382e-58	3.15849	2.36663	0.834	0.607	<a href='http://www.genecards.org/cgi-bin/carddisp.pl?gene=SFR1' rel='noopener noreferrer' target='_blank'>SFR1</a>
FV4	MRPL33	0.304702	9.09488e-50	2.4226	1.77097	0.746	0.543	<a href='http://www.genecards.org/cgi-bin/carddisp.pl?gene=MRPL33' rel='noopener noreferrer' target='_blank'>MRPL33</a>
FV4	TMBIM1	0.304552	5.51429e-98	1.60388	1.10835	0.695	0.425	<a href='http://www.genecards.org/cgi-bin/carddisp.pl?gene=TMBIM1' rel='noopener noreferrer' target='_blank'>TMBIM1</a>
FV4	MGAT2	0.304181	4.38831e-86	1.31229	0.87273	0.649	0.393	<a href='http://www.genecards.org/cgi-bin/carddisp.pl?gene=MGAT2' rel='noopener noreferrer' target='_blank'>MGAT2</a>
FV4	TMEM258	0.303862	2.05525e-63	1.42557	0.96491	0.637	0.413	<a href='http://www.genecards.org/cgi-bin/carddisp.pl?gene=TMEM258' rel='noopener noreferrer' target='_blank'>TMEM258</a>
FV4	ZC3H15	0.303807	7.02288e-92	1.51709	1.03912	0.685	0.415	<a href='http://www.genecards.org/cgi-bin/carddisp.pl?gene=ZC3H15' rel='noopener noreferrer' target='_blank'>ZC3H15</a>
FV4	NDUFA12	0.303745	1.70807e-62	1.87254	1.32718	0.717	0.49	<a href='http://www.genecards.org/cgi-bin/carddisp.pl?gene=NDUFA12' rel='noopener noreferrer' target='_blank'>NDUFA12</a>
FV4	CLTB	0.303226	1.91607e-65	1.50578	1.03078	0.671	0.446	<a href='http://www.genecards.org/cgi-bin/carddisp.pl?gene=CLTB' rel='noopener noreferrer' target='_blank'>CLTB</a>
FV4	MYOZ2	0.303095	1.8439e-80	0.658459	0.344201	0.336	0.144	<a href='http://www.genecards.org/cgi-bin/carddisp.pl?gene=MYOZ2' rel='noopener noreferrer' target='_blank'>MYOZ2</a>
FV4	GNPNAT1	0.303016	1.11785e-113	0.558592	0.263327	0.41	0.17	<a href='http://www.genecards.org/cgi-bin/carddisp.pl?gene=GNPNAT1' rel='noopener noreferrer' target='_blank'>GNPNAT1</a>
FV4	RAB18	0.302176	1.72442e-58	2.10283	1.51648	0.761	0.535	<a href='http://www.genecards.org/cgi-bin/carddisp.pl?gene=RAB18' rel='noopener noreferrer' target='_blank'>RAB18</a>
FV4	AKIRIN2	0.302066	1.46127e-72	1.16108	0.752831	0.598	0.368	<a href='http://www.genecards.org/cgi-bin/carddisp.pl?gene=AKIRIN2' rel='noopener noreferrer' target='_blank'>AKIRIN2</a>
FV4	POLR2K	0.301863	3.03772e-61	1.22997	0.808961	0.618	0.407	<a href='http://www.genecards.org/cgi-bin/carddisp.pl?gene=POLR2K' rel='noopener noreferrer' target='_blank'>POLR2K</a>
FV4	NIP7	0.301531	4.32913e-105	0.585028	0.286077	0.421	0.186	<a href='http://www.genecards.org/cgi-bin/carddisp.pl?gene=NIP7' rel='noopener noreferrer' target='_blank'>NIP7</a>
FV4	UQCRB	0.301135	2.45828e-42	4.44662	3.42055	0.827	0.618	<a href='http://www.genecards.org/cgi-bin/carddisp.pl?gene=UQCRB' rel='noopener noreferrer' target='_blank'>UQCRB</a>
FV4	CHMP2A	0.300923	2.29206e-65	2.08261	1.50226	0.761	0.514	<a href='http://www.genecards.org/cgi-bin/carddisp.pl?gene=CHMP2A' rel='noopener noreferrer' target='_blank'>CHMP2A</a>
FV4	SMDT1	0.300765	3.89614e-56	2.78952	2.07641	0.786	0.571	<a href='http://www.genecards.org/cgi-bin/carddisp.pl?gene=SMDT1' rel='noopener noreferrer' target='_blank'>SMDT1</a>
FV4	YIF1A	0.299764	1.24816e-88	0.714305	0.392677	0.489	0.258	<a href='http://www.genecards.org/cgi-bin/carddisp.pl?gene=YIF1A' rel='noopener noreferrer' target='_blank'>YIF1A</a>
FV4	SRP14	0.299754	1.3641e-53	2.16128	1.5682	0.746	0.53	<a href='http://www.genecards.org/cgi-bin/carddisp.pl?gene=SRP14' rel='noopener noreferrer' target='_blank'>SRP14</a>
FV4	NMT1	0.299605	1.93201e-97	1.10542	0.710602	0.606	0.337	<a href='http://www.genecards.org/cgi-bin/carddisp.pl?gene=NMT1' rel='noopener noreferrer' target='_blank'>NMT1</a>
FV4	EIF3J1	0.299147	2.5742e-101	0.91935	0.559919	0.544	0.28	<a href='http://www.genecards.org/cgi-bin/carddisp.pl?gene=EIF3J1' rel='noopener noreferrer' target='_blank'>EIF3J1</a>
FV4	SUMO2	0.299095	7.04803e-44	4.66963	3.60806	0.857	0.658	<a href='http://www.genecards.org/cgi-bin/carddisp.pl?gene=SUMO2' rel='noopener noreferrer' target='_blank'>SUMO2</a>
FV4	KLF6	0.299002	7.7002e-26	6.9761	5.48309	0.904	0.768	<a href='http://www.genecards.org/cgi-bin/carddisp.pl?gene=KLF6' rel='noopener noreferrer' target='_blank'>KLF6</a>
FV4	TUBB6	0.298968	1.2562e-82	0.740128	0.414435	0.463	0.238	<a href='http://www.genecards.org/cgi-bin/carddisp.pl?gene=TUBB6' rel='noopener noreferrer' target='_blank'>TUBB6</a>
FV4	PSMA5	0.298888	1.72848e-72	1.31639	0.882941	0.661	0.422	<a href='http://www.genecards.org/cgi-bin/carddisp.pl?gene=PSMA5' rel='noopener noreferrer' target='_blank'>PSMA5</a>
FV4	SERPINH1	0.298582	1.53053e-12	5.7475	4.48606	0.872	0.722	<a href='http://www.genecards.org/cgi-bin/carddisp.pl?gene=SERPINH1' rel='noopener noreferrer' target='_blank'>SERPINH1</a>
FV4	PDGFB	0.298198	1.9768e-99	0.345383	0.0941559	0.184	0.044	<a href='http://www.genecards.org/cgi-bin/carddisp.pl?gene=PDGFB' rel='noopener noreferrer' target='_blank'>PDGFB</a>
FV4	TRAPPC6B	0.29806	3.23228e-86	1.37913	0.935054	0.686	0.429	<a href='http://www.genecards.org/cgi-bin/carddisp.pl?gene=TRAPPC6B' rel='noopener noreferrer' target='_blank'>TRAPPC6B</a>
FV4	TBPL1	0.297813	3.46992e-101	0.537623	0.250833	0.37	0.152	<a href='http://www.genecards.org/cgi-bin/carddisp.pl?gene=TBPL1' rel='noopener noreferrer' target='_blank'>TBPL1</a>
FV4	ALYREF	0.297574	3.21004e-85	0.833075	0.491425	0.527	0.289	<a href='http://www.genecards.org/cgi-bin/carddisp.pl?gene=ALYREF' rel='noopener noreferrer' target='_blank'>ALYREF</a>
FV4	SARAF	0.296984	1.47857e-64	2.06245	1.49268	0.766	0.529	<a href='http://www.genecards.org/cgi-bin/carddisp.pl?gene=SARAF' rel='noopener noreferrer' target='_blank'>SARAF</a>
FV4	ATG12	0.296779	1.53684e-107	0.628278	0.325529	0.419	0.179	<a href='http://www.genecards.org/cgi-bin/carddisp.pl?gene=ATG12' rel='noopener noreferrer' target='_blank'>ATG12</a>
FV4	FSTL3	0.296539	4.99081e-65	1.73019	1.22293	0.663	0.442	<a href='http://www.genecards.org/cgi-bin/carddisp.pl?gene=FSTL3' rel='noopener noreferrer' target='_blank'>FSTL3</a>
FV4	TMX2	0.29647	1.58116e-130	0.551519	0.263313	0.419	0.163	<a href='http://www.genecards.org/cgi-bin/carddisp.pl?gene=TMX2' rel='noopener noreferrer' target='_blank'>TMX2</a>
FV4	NAA50	0.296348	2.53393e-75	1.48808	1.02607	0.684	0.433	<a href='http://www.genecards.org/cgi-bin/carddisp.pl?gene=NAA50' rel='noopener noreferrer' target='_blank'>NAA50</a>
FV4	PSMD6	0.296244	1.17693e-69	1.24885	0.831398	0.649	0.414	<a href='http://www.genecards.org/cgi-bin/carddisp.pl?gene=PSMD6' rel='noopener noreferrer' target='_blank'>PSMD6</a>
FV4	B2M	0.296241	2.38938e-33	3.5359	2.6939	0.8	0.617	<a href='http://www.genecards.org/cgi-bin/carddisp.pl?gene=B2M' rel='noopener noreferrer' target='_blank'>B2M</a>
FV4	SF3B4	0.296027	1.69012e-88	0.71458	0.396512	0.495	0.255	<a href='http://www.genecards.org/cgi-bin/carddisp.pl?gene=SF3B4' rel='noopener noreferrer' target='_blank'>SF3B4</a>
FV4	PSMD3	0.296016	2.11198e-103	1.00726	0.63491	0.584	0.314	<a href='http://www.genecards.org/cgi-bin/carddisp.pl?gene=PSMD3' rel='noopener noreferrer' target='_blank'>PSMD3</a>
FV4	HMGB1	0.295645	3.70901e-40	5.73762	4.48919	0.895	0.699	<a href='http://www.genecards.org/cgi-bin/carddisp.pl?gene=HMGB1' rel='noopener noreferrer' target='_blank'>HMGB1</a>
FV4	EPRS	0.295591	2.5026e-50	2.19104	1.59986	0.729	0.509	<a href='http://www.genecards.org/cgi-bin/carddisp.pl?gene=EPRS' rel='noopener noreferrer' target='_blank'>EPRS</a>
FV4	NUAK1	0.295563	2.38987e-66	1.02836	0.652617	0.45	0.244	<a href='http://www.genecards.org/cgi-bin/carddisp.pl?gene=NUAK1' rel='noopener noreferrer' target='_blank'>NUAK1</a>
FV4	FIS1	0.295245	1.58416e-69	1.68184	1.18553	0.706	0.481	<a href='http://www.genecards.org/cgi-bin/carddisp.pl?gene=FIS1' rel='noopener noreferrer' target='_blank'>FIS1</a>
FV4	HAX1	0.295072	5.37458e-95	0.642896	0.339012	0.467	0.231	<a href='http://www.genecards.org/cgi-bin/carddisp.pl?gene=HAX1' rel='noopener noreferrer' target='_blank'>HAX1</a>
FV4	9530068E07RIK	0.295048	2.39444e-63	2.01707	1.45905	0.74	0.526	<a href='http://www.genecards.org/cgi-bin/carddisp.pl?gene=9530068E07RIK' rel='noopener noreferrer' target='_blank'>9530068E07RIK</a>
FV4	NENF	0.29497	4.20603e-32	4.31741	3.33417	0.809	0.63	<a href='http://www.genecards.org/cgi-bin/carddisp.pl?gene=NENF' rel='noopener noreferrer' target='_blank'>NENF</a>
FV4	SNX3	0.294802	5.5279e-54	2.40847	1.77853	0.781	0.549	<a href='http://www.genecards.org/cgi-bin/carddisp.pl?gene=SNX3' rel='noopener noreferrer' target='_blank'>SNX3</a>
FV4	ZFP330	0.294421	5.30624e-98	0.653333	0.348127	0.439	0.206	<a href='http://www.genecards.org/cgi-bin/carddisp.pl?gene=ZFP330' rel='noopener noreferrer' target='_blank'>ZFP330</a>
FV4	TMEM126A	0.293841	1.25799e-95	0.688171	0.377087	0.486	0.245	<a href='http://www.genecards.org/cgi-bin/carddisp.pl?gene=TMEM126A' rel='noopener noreferrer' target='_blank'>TMEM126A</a>
FV4	IQGAP1	0.293792	3.21953e-38	5.36936	4.19584	0.899	0.735	<a href='http://www.genecards.org/cgi-bin/carddisp.pl?gene=IQGAP1' rel='noopener noreferrer' target='_blank'>IQGAP1</a>
FV4	ABHD4	0.292537	2.78874e-149	0.395821	0.139639	0.315	0.089	<a href='http://www.genecards.org/cgi-bin/carddisp.pl?gene=ABHD4' rel='noopener noreferrer' target='_blank'>ABHD4</a>
FV4	DCLK1	0.292535	2.12632e-97	0.446588	0.181091	0.233	0.07	<a href='http://www.genecards.org/cgi-bin/carddisp.pl?gene=DCLK1' rel='noopener noreferrer' target='_blank'>DCLK1</a>
FV4	MRPS14	0.292317	3.56305e-61	1.57534	1.10299	0.687	0.465	<a href='http://www.genecards.org/cgi-bin/carddisp.pl?gene=MRPS14' rel='noopener noreferrer' target='_blank'>MRPS14</a>
FV4	ABCE1	0.292308	6.06599e-104	0.875241	0.531311	0.536	0.271	<a href='http://www.genecards.org/cgi-bin/carddisp.pl?gene=ABCE1' rel='noopener noreferrer' target='_blank'>ABCE1</a>
FV4	DNTTIP2	0.29224	5.13178e-82	0.991052	0.625958	0.559	0.312	<a href='http://www.genecards.org/cgi-bin/carddisp.pl?gene=DNTTIP2' rel='noopener noreferrer' target='_blank'>DNTTIP2</a>
FV4	MAPK6	0.292219	2.54248e-125	0.639498	0.338888	0.388	0.144	<a href='http://www.genecards.org/cgi-bin/carddisp.pl?gene=MAPK6' rel='noopener noreferrer' target='_blank'>MAPK6</a>
FV4	CNPPD1	0.291253	1.08022e-101	0.683888	0.376061	0.423	0.186	<a href='http://www.genecards.org/cgi-bin/carddisp.pl?gene=CNPPD1' rel='noopener noreferrer' target='_blank'>CNPPD1</a>
FV4	NOLC1	0.291128	5.39918e-76	0.75231	0.432098	0.463	0.245	<a href='http://www.genecards.org/cgi-bin/carddisp.pl?gene=NOLC1' rel='noopener noreferrer' target='_blank'>NOLC1</a>
FV4	WSB2	0.29102	8.37169e-86	1.18651	0.787085	0.632	0.373	<a href='http://www.genecards.org/cgi-bin/carddisp.pl?gene=WSB2' rel='noopener noreferrer' target='_blank'>WSB2</a>
FV4	SSNA1	0.290614	4.16039e-100	0.830069	0.49618	0.551	0.289	<a href='http://www.genecards.org/cgi-bin/carddisp.pl?gene=SSNA1' rel='noopener noreferrer' target='_blank'>SSNA1</a>
FV4	METTL16	0.290603	1.92637e-83	0.696447	0.386948	0.426	0.208	<a href='http://www.genecards.org/cgi-bin/carddisp.pl?gene=METTL16' rel='noopener noreferrer' target='_blank'>METTL16</a>
FV4	POLR2G	0.290363	5.16796e-102	0.799915	0.471784	0.551	0.293	<a href='http://www.genecards.org/cgi-bin/carddisp.pl?gene=POLR2G' rel='noopener noreferrer' target='_blank'>POLR2G</a>
FV4	BNIP3L	0.290098	2.44737e-75	1.7085	1.21514	0.722	0.472	<a href='http://www.genecards.org/cgi-bin/carddisp.pl?gene=BNIP3L' rel='noopener noreferrer' target='_blank'>BNIP3L</a>
FV4	ARPC2	0.290085	4.76876e-39	6.50097	5.1347	0.895	0.709	<a href='http://www.genecards.org/cgi-bin/carddisp.pl?gene=ARPC2' rel='noopener noreferrer' target='_blank'>ARPC2</a>
FV4	VDAC1	0.290074	2.7803e-65	1.79091	1.28257	0.732	0.494	<a href='http://www.genecards.org/cgi-bin/carddisp.pl?gene=VDAC1' rel='noopener noreferrer' target='_blank'>VDAC1</a>
FV4	SIN3B	0.290047	8.71176e-75	1.16648	0.771913	0.61	0.378	<a href='http://www.genecards.org/cgi-bin/carddisp.pl?gene=SIN3B' rel='noopener noreferrer' target='_blank'>SIN3B</a>
FV4	ATXN10	0.289999	1.50702e-85	1.0466	0.673922	0.586	0.336	<a href='http://www.genecards.org/cgi-bin/carddisp.pl?gene=ATXN10' rel='noopener noreferrer' target='_blank'>ATXN10</a>
FV4	DDOST	0.289624	1.58359e-55	1.48776	1.03528	0.652	0.443	<a href='http://www.genecards.org/cgi-bin/carddisp.pl?gene=DDOST' rel='noopener noreferrer' target='_blank'>DDOST</a>
FV4	CHMP4B	0.289289	2.96687e-59	1.81411	1.3028	0.732	0.5	<a href='http://www.genecards.org/cgi-bin/carddisp.pl?gene=CHMP4B' rel='noopener noreferrer' target='_blank'>CHMP4B</a>
FV4	TNFAIP3	0.288862	9.66645e-137	0.315922	0.077145	0.201	0.037	<a href='http://www.genecards.org/cgi-bin/carddisp.pl?gene=TNFAIP3' rel='noopener noreferrer' target='_blank'>TNFAIP3</a>
FV4	PTPN12	0.288666	7.5063e-108	0.621534	0.327482	0.419	0.179	<a href='http://www.genecards.org/cgi-bin/carddisp.pl?gene=PTPN12' rel='noopener noreferrer' target='_blank'>PTPN12</a>
FV4	NFKBIB	0.288105	2.77646e-114	0.445348	0.183707	0.341	0.124	<a href='http://www.genecards.org/cgi-bin/carddisp.pl?gene=NFKBIB' rel='noopener noreferrer' target='_blank'>NFKBIB</a>
FV4	NRBF2	0.287799	4.71749e-114	0.702574	0.394665	0.442	0.192	<a href='http://www.genecards.org/cgi-bin/carddisp.pl?gene=NRBF2' rel='noopener noreferrer' target='_blank'>NRBF2</a>
FV4	DNAJC9	0.287695	4.73838e-101	0.457963	0.194377	0.343	0.135	<a href='http://www.genecards.org/cgi-bin/carddisp.pl?gene=DNAJC9' rel='noopener noreferrer' target='_blank'>DNAJC9</a>
FV4	SUSD6	0.287597	4.99624e-110	0.976985	0.619676	0.53	0.256	<a href='http://www.genecards.org/cgi-bin/carddisp.pl?gene=SUSD6' rel='noopener noreferrer' target='_blank'>SUSD6</a>
FV4	YIPF4	0.287569	1.79162e-66	2.00792	1.46433	0.752	0.525	<a href='http://www.genecards.org/cgi-bin/carddisp.pl?gene=YIPF4' rel='noopener noreferrer' target='_blank'>YIPF4</a>
FV4	PFDN2	0.287527	1.1693e-60	1.11497	0.732807	0.59	0.371	<a href='http://www.genecards.org/cgi-bin/carddisp.pl?gene=PFDN2' rel='noopener noreferrer' target='_blank'>PFDN2</a>
FV4	ATP5J2	0.287173	2.36123e-38	3.74447	2.88812	0.801	0.591	<a href='http://www.genecards.org/cgi-bin/carddisp.pl?gene=ATP5J2' rel='noopener noreferrer' target='_blank'>ATP5J2</a>
FV4	SERPINB6B	0.287042	3.8004e-46	0.950237	0.598377	0.442	0.268	<a href='http://www.genecards.org/cgi-bin/carddisp.pl?gene=SERPINB6B' rel='noopener noreferrer' target='_blank'>SERPINB6B</a>
FV4	CNBP	0.286796	1.38976e-42	3.65274	2.81395	0.856	0.633	<a href='http://www.genecards.org/cgi-bin/carddisp.pl?gene=CNBP' rel='noopener noreferrer' target='_blank'>CNBP</a>
FV4	DNAJC2	0.286744	7.78173e-101	0.67625	0.374106	0.454	0.211	<a href='http://www.genecards.org/cgi-bin/carddisp.pl?gene=DNAJC2' rel='noopener noreferrer' target='_blank'>DNAJC2</a>
FV4	PEBP1	0.28665	1.17893e-44	2.80671	2.12076	0.781	0.584	<a href='http://www.genecards.org/cgi-bin/carddisp.pl?gene=PEBP1' rel='noopener noreferrer' target='_blank'>PEBP1</a>
FV4	RNF181	0.286576	1.23146e-103	0.685391	0.38176	0.454	0.209	<a href='http://www.genecards.org/cgi-bin/carddisp.pl?gene=RNF181' rel='noopener noreferrer' target='_blank'>RNF181</a>
FV4	ANGPTL2	0.286434	5.96004e-63	0.888571	0.548489	0.458	0.257	<a href='http://www.genecards.org/cgi-bin/carddisp.pl?gene=ANGPTL2' rel='noopener noreferrer' target='_blank'>ANGPTL2</a>
FV4	EMP3	0.285872	1.05087e-28	4.63302	3.62046	0.825	0.651	<a href='http://www.genecards.org/cgi-bin/carddisp.pl?gene=EMP3' rel='noopener noreferrer' target='_blank'>EMP3</a>
FV4	FAM107B	0.285014	5.09772e-99	0.330038	0.0916076	0.189	0.046	<a href='http://www.genecards.org/cgi-bin/carddisp.pl?gene=FAM107B' rel='noopener noreferrer' target='_blank'>FAM107B</a>
FV4	HPCAL1	0.284983	1.97032e-94	0.704041	0.398593	0.483	0.241	<a href='http://www.genecards.org/cgi-bin/carddisp.pl?gene=HPCAL1' rel='noopener noreferrer' target='_blank'>HPCAL1</a>
FV4	RNPS1	0.284897	5.56959e-87	0.895555	0.555872	0.538	0.287	<a href='http://www.genecards.org/cgi-bin/carddisp.pl?gene=RNPS1' rel='noopener noreferrer' target='_blank'>RNPS1</a>
FV4	AK1	0.284777	2.70031e-72	0.592254	0.307031	0.386	0.192	<a href='http://www.genecards.org/cgi-bin/carddisp.pl?gene=AK1' rel='noopener noreferrer' target='_blank'>AK1</a>
FV4	IMPAD1	0.284223	3.02291e-83	1.76383	1.26962	0.713	0.451	<a href='http://www.genecards.org/cgi-bin/carddisp.pl?gene=IMPAD1' rel='noopener noreferrer' target='_blank'>IMPAD1</a>
FV4	CTSH	0.283968	1.20949e-48	1.81481	1.31188	0.658	0.472	<a href='http://www.genecards.org/cgi-bin/carddisp.pl?gene=CTSH' rel='noopener noreferrer' target='_blank'>CTSH</a>
FV4	MED28	0.283886	1.10921e-54	1.27661	0.869949	0.648	0.426	<a href='http://www.genecards.org/cgi-bin/carddisp.pl?gene=MED28' rel='noopener noreferrer' target='_blank'>MED28</a>
FV4	GM11808	0.283547	6.37742e-85	0.745745	0.43425	0.51	0.275	<a href='http://www.genecards.org/cgi-bin/carddisp.pl?gene=GM11808' rel='noopener noreferrer' target='_blank'>GM11808</a>
FV4	MAFF	0.283414	1.17078e-116	0.378167	0.132363	0.273	0.083	<a href='http://www.genecards.org/cgi-bin/carddisp.pl?gene=MAFF' rel='noopener noreferrer' target='_blank'>MAFF</a>
FV4	DDX18	0.283157	4.54118e-86	0.919954	0.577801	0.52	0.276	<a href='http://www.genecards.org/cgi-bin/carddisp.pl?gene=DDX18' rel='noopener noreferrer' target='_blank'>DDX18</a>
FV4	CMPK1	0.283137	3.34291e-90	0.979292	0.626587	0.586	0.331	<a href='http://www.genecards.org/cgi-bin/carddisp.pl?gene=CMPK1' rel='noopener noreferrer' target='_blank'>CMPK1</a>
FV4	RARS	0.282649	6.43216e-79	0.837574	0.510633	0.524	0.29	<a href='http://www.genecards.org/cgi-bin/carddisp.pl?gene=RARS' rel='noopener noreferrer' target='_blank'>RARS</a>
FV4	ATF6	0.28239	1.08789e-95	0.833542	0.507589	0.479	0.231	<a href='http://www.genecards.org/cgi-bin/carddisp.pl?gene=ATF6' rel='noopener noreferrer' target='_blank'>ATF6</a>
FV4	SEC11A	0.281737	5.50137e-62	1.55376	1.10072	0.695	0.468	<a href='http://www.genecards.org/cgi-bin/carddisp.pl?gene=SEC11A' rel='noopener noreferrer' target='_blank'>SEC11A</a>
FV4	GTSE1	0.281275	1.07395e-143	0.236223	0.0172426	0.129	0.009	<a href='http://www.genecards.org/cgi-bin/carddisp.pl?gene=GTSE1' rel='noopener noreferrer' target='_blank'>GTSE1</a>
FV4	RAB1A	0.281152	7.84177e-64	1.98194	1.45394	0.763	0.522	<a href='http://www.genecards.org/cgi-bin/carddisp.pl?gene=RAB1A' rel='noopener noreferrer' target='_blank'>RAB1A</a>
FV4	RAB5A	0.281148	2.29521e-80	1.24839	0.850284	0.635	0.381	<a href='http://www.genecards.org/cgi-bin/carddisp.pl?gene=RAB5A' rel='noopener noreferrer' target='_blank'>RAB5A</a>
FV4	PSAT1	0.281098	1.63607e-171	0.263713	0.0399911	0.2	0.027	<a href='http://www.genecards.org/cgi-bin/carddisp.pl?gene=PSAT1' rel='noopener noreferrer' target='_blank'>PSAT1</a>
FV4	MRPL43	0.280938	6.77654e-85	0.827934	0.504492	0.544	0.301	<a href='http://www.genecards.org/cgi-bin/carddisp.pl?gene=MRPL43' rel='noopener noreferrer' target='_blank'>MRPL43</a>
FV4	RBMXL1	0.280321	9.9128e-81	0.772064	0.459131	0.511	0.276	<a href='http://www.genecards.org/cgi-bin/carddisp.pl?gene=RBMXL1' rel='noopener noreferrer' target='_blank'>RBMXL1</a>
FV4	UQCRFS1	0.280289	1.11419e-56	1.22211	0.829741	0.634	0.415	<a href='http://www.genecards.org/cgi-bin/carddisp.pl?gene=UQCRFS1' rel='noopener noreferrer' target='_blank'>UQCRFS1</a>
FV4	CREB3	0.279909	1.0321e-79	0.812453	0.492814	0.519	0.285	<a href='http://www.genecards.org/cgi-bin/carddisp.pl?gene=CREB3' rel='noopener noreferrer' target='_blank'>CREB3</a>
FV4	PFDN1	0.279577	3.69478e-62	1.30131	0.89589	0.639	0.423	<a href='http://www.genecards.org/cgi-bin/carddisp.pl?gene=PFDN1' rel='noopener noreferrer' target='_blank'>PFDN1</a>
FV4	EIF3K	0.279415	5.3655e-51	2.37248	1.77867	0.758	0.544	<a href='http://www.genecards.org/cgi-bin/carddisp.pl?gene=EIF3K' rel='noopener noreferrer' target='_blank'>EIF3K</a>
FV4	PSRC1	0.279232	1.55916e-152	0.295092	0.0671938	0.176	0.022	<a href='http://www.genecards.org/cgi-bin/carddisp.pl?gene=PSRC1' rel='noopener noreferrer' target='_blank'>PSRC1</a>
FV4	CDC42	0.279159	1.35911e-38	4.50394	3.53564	0.878	0.697	<a href='http://www.genecards.org/cgi-bin/carddisp.pl?gene=CDC42' rel='noopener noreferrer' target='_blank'>CDC42</a>
FV4	TMED5	0.278984	1.67612e-104	0.822035	0.501669	0.477	0.223	<a href='http://www.genecards.org/cgi-bin/carddisp.pl?gene=TMED5' rel='noopener noreferrer' target='_blank'>TMED5</a>
FV4	SERPINE1	0.278844	3.50535e-12	4.7714	3.75709	0.723	0.576	<a href='http://www.genecards.org/cgi-bin/carddisp.pl?gene=SERPINE1' rel='noopener noreferrer' target='_blank'>SERPINE1</a>
FV4	NDUFA1	0.278829	8.0883e-38	1.92599	1.41177	0.667	0.498	<a href='http://www.genecards.org/cgi-bin/carddisp.pl?gene=NDUFA1' rel='noopener noreferrer' target='_blank'>NDUFA1</a>
FV4	GLRX5	0.278616	1.40732e-78	0.739464	0.433981	0.502	0.273	<a href='http://www.genecards.org/cgi-bin/carddisp.pl?gene=GLRX5' rel='noopener noreferrer' target='_blank'>GLRX5</a>
FV4	RPL36A	0.278349	2.06565e-27	5.93869	4.72119	0.816	0.638	<a href='http://www.genecards.org/cgi-bin/carddisp.pl?gene=RPL36A' rel='noopener noreferrer' target='_blank'>RPL36A</a>
FV4	CLTA	0.278307	1.90425e-45	2.37785	1.78523	0.784	0.558	<a href='http://www.genecards.org/cgi-bin/carddisp.pl?gene=CLTA' rel='noopener noreferrer' target='_blank'>CLTA</a>
FV4	PLEC	0.278213	1.31816e-53	2.95046	2.25759	0.802	0.577	<a href='http://www.genecards.org/cgi-bin/carddisp.pl?gene=PLEC' rel='noopener noreferrer' target='_blank'>PLEC</a>
FV4	CKS2	0.277863	3.91309e-106	0.29754	0.0702266	0.196	0.047	<a href='http://www.genecards.org/cgi-bin/carddisp.pl?gene=CKS2' rel='noopener noreferrer' target='_blank'>CKS2</a>
FV4	CEBPZ	0.277828	1.45445e-80	1.11301	0.742881	0.562	0.313	<a href='http://www.genecards.org/cgi-bin/carddisp.pl?gene=CEBPZ' rel='noopener noreferrer' target='_blank'>CEBPZ</a>
FV4	PTBP1	0.277801	6.62242e-87	0.963015	0.619188	0.528	0.282	<a href='http://www.genecards.org/cgi-bin/carddisp.pl?gene=PTBP1' rel='noopener noreferrer' target='_blank'>PTBP1</a>
FV4	NFU1	0.277771	5.01904e-79	0.82428	0.504784	0.529	0.298	<a href='http://www.genecards.org/cgi-bin/carddisp.pl?gene=NFU1' rel='noopener noreferrer' target='_blank'>NFU1</a>
FV4	SOX4	0.277608	1.8306e-63	1.06328	0.702121	0.408	0.21	<a href='http://www.genecards.org/cgi-bin/carddisp.pl?gene=SOX4' rel='noopener noreferrer' target='_blank'>SOX4</a>
FV4	TRIAP1	0.276436	1.96761e-92	0.605425	0.325484	0.445	0.213	<a href='http://www.genecards.org/cgi-bin/carddisp.pl?gene=TRIAP1' rel='noopener noreferrer' target='_blank'>TRIAP1</a>
FV4	SGMS2	0.276281	2.20883e-109	0.545796	0.27639	0.372	0.147	<a href='http://www.genecards.org/cgi-bin/carddisp.pl?gene=SGMS2' rel='noopener noreferrer' target='_blank'>SGMS2</a>
FV4	FNIP1	0.276246	2.47309e-87	1.14668	0.772593	0.552	0.3	<a href='http://www.genecards.org/cgi-bin/carddisp.pl?gene=FNIP1' rel='noopener noreferrer' target='_blank'>FNIP1</a>
FV4	MAFG	0.276044	5.34638e-99	1.22046	0.833773	0.587	0.311	<a href='http://www.genecards.org/cgi-bin/carddisp.pl?gene=MAFG' rel='noopener noreferrer' target='_blank'>MAFG</a>
FV4	TSR1	0.275687	1.07515e-110	0.431353	0.182379	0.299	0.101	<a href='http://www.genecards.org/cgi-bin/carddisp.pl?gene=TSR1' rel='noopener noreferrer' target='_blank'>TSR1</a>
FV4	RELB	0.27549	7.94648e-100	0.462637	0.208386	0.312	0.115	<a href='http://www.genecards.org/cgi-bin/carddisp.pl?gene=RELB' rel='noopener noreferrer' target='_blank'>RELB</a>
FV4	PPP1CC	0.275246	5.93121e-86	0.998467	0.651351	0.582	0.329	<a href='http://www.genecards.org/cgi-bin/carddisp.pl?gene=PPP1CC' rel='noopener noreferrer' target='_blank'>PPP1CC</a>
FV4	LSM4	0.275091	3.70764e-66	1.04121	0.686852	0.58	0.359	<a href='http://www.genecards.org/cgi-bin/carddisp.pl?gene=LSM4' rel='noopener noreferrer' target='_blank'>LSM4</a>
FV4	MED7	0.275057	4.82853e-101	0.574825	0.301463	0.413	0.183	<a href='http://www.genecards.org/cgi-bin/carddisp.pl?gene=MED7' rel='noopener noreferrer' target='_blank'>MED7</a>
FV4	BSG	0.274575	3.73779e-29	4.21373	3.31016	0.806	0.651	<a href='http://www.genecards.org/cgi-bin/carddisp.pl?gene=BSG' rel='noopener noreferrer' target='_blank'>BSG</a>
FV4	ATP5H	0.273909	2.31156e-34	4.40769	3.47257	0.818	0.608	<a href='http://www.genecards.org/cgi-bin/carddisp.pl?gene=ATP5H' rel='noopener noreferrer' target='_blank'>ATP5H</a>
FV4	GPX1	0.273603	8.81107e-25	6.15825	4.92167	0.837	0.664	<a href='http://www.genecards.org/cgi-bin/carddisp.pl?gene=GPX1' rel='noopener noreferrer' target='_blank'>GPX1</a>
FV4	TRMT6	0.27274	1.48708e-112	0.418314	0.174004	0.309	0.106	<a href='http://www.genecards.org/cgi-bin/carddisp.pl?gene=TRMT6' rel='noopener noreferrer' target='_blank'>TRMT6</a>
FV4	IGFBP2	0.272727	1.38217e-17	0.621646	0.342324	0.138	0.072	<a href='http://www.genecards.org/cgi-bin/carddisp.pl?gene=IGFBP2' rel='noopener noreferrer' target='_blank'>IGFBP2</a>
FV4	RAP2A	0.272658	4.48022e-100	0.492324	0.235336	0.346	0.136	<a href='http://www.genecards.org/cgi-bin/carddisp.pl?gene=RAP2A' rel='noopener noreferrer' target='_blank'>RAP2A</a>
FV4	EXOC4	0.272345	2.19009e-118	1.17921	0.804326	0.589	0.292	<a href='http://www.genecards.org/cgi-bin/carddisp.pl?gene=EXOC4' rel='noopener noreferrer' target='_blank'>EXOC4</a>
FV4	MARCH5	0.27201	1.01524e-84	1.2069	0.827674	0.64	0.385	<a href='http://www.genecards.org/cgi-bin/carddisp.pl?gene=MARCH5' rel='noopener noreferrer' target='_blank'>MARCH5</a>
FV4	EIF3I	0.271833	8.34206e-50	1.81564	1.3321	0.699	0.496	<a href='http://www.genecards.org/cgi-bin/carddisp.pl?gene=EIF3I' rel='noopener noreferrer' target='_blank'>EIF3I</a>
FV4	GOT1	0.2716	4.18549e-114	0.323784	0.0966235	0.246	0.07	<a href='http://www.genecards.org/cgi-bin/carddisp.pl?gene=GOT1' rel='noopener noreferrer' target='_blank'>GOT1</a>
FV4	RPS4X	0.271368	2.45516e-18	14.7911	12.0835	0.875	0.738	<a href='http://www.genecards.org/cgi-bin/carddisp.pl?gene=RPS4X' rel='noopener noreferrer' target='_blank'>RPS4X</a>
FV4	TUBB2A	0.271321	7.53532e-76	0.953515	0.618605	0.52	0.288	<a href='http://www.genecards.org/cgi-bin/carddisp.pl?gene=TUBB2A' rel='noopener noreferrer' target='_blank'>TUBB2A</a>
FV4	PGD	0.271221	6.19254e-97	0.534694	0.271675	0.372	0.157	<a href='http://www.genecards.org/cgi-bin/carddisp.pl?gene=PGD' rel='noopener noreferrer' target='_blank'>PGD</a>
FV4	KIF3A	0.270332	5.60776e-73	1.01119	0.667533	0.498	0.272	<a href='http://www.genecards.org/cgi-bin/carddisp.pl?gene=KIF3A' rel='noopener noreferrer' target='_blank'>KIF3A</a>
FV4	CREBRF	0.2703	1.11668e-72	1.46095	1.04049	0.625	0.379	<a href='http://www.genecards.org/cgi-bin/carddisp.pl?gene=CREBRF' rel='noopener noreferrer' target='_blank'>CREBRF</a>
FV4	PIM3	0.270222	6.97387e-87	0.599629	0.326399	0.376	0.167	<a href='http://www.genecards.org/cgi-bin/carddisp.pl?gene=PIM3' rel='noopener noreferrer' target='_blank'>PIM3</a>
FV4	HSPA13	0.270173	3.01494e-92	0.6797	0.392841	0.437	0.209	<a href='http://www.genecards.org/cgi-bin/carddisp.pl?gene=HSPA13' rel='noopener noreferrer' target='_blank'>HSPA13</a>
FV4	ARPC4	0.270075	1.38633e-59	1.30126	0.908381	0.653	0.432	<a href='http://www.genecards.org/cgi-bin/carddisp.pl?gene=ARPC4' rel='noopener noreferrer' target='_blank'>ARPC4</a>
FV4	GAR1	0.269675	1.26834e-82	0.467698	0.217464	0.348	0.155	<a href='http://www.genecards.org/cgi-bin/carddisp.pl?gene=GAR1' rel='noopener noreferrer' target='_blank'>GAR1</a>
FV4	ATP6V1E1	0.269506	2.76636e-71	1.14947	0.783209	0.628	0.388	<a href='http://www.genecards.org/cgi-bin/carddisp.pl?gene=ATP6V1E1' rel='noopener noreferrer' target='_blank'>ATP6V1E1</a>
FV4	POP5	0.268719	9.43286e-73	0.873676	0.555257	0.559	0.329	<a href='http://www.genecards.org/cgi-bin/carddisp.pl?gene=POP5' rel='noopener noreferrer' target='_blank'>POP5</a>
FV4	SMIM12	0.268656	1.81405e-89	0.749995	0.452658	0.523	0.276	<a href='http://www.genecards.org/cgi-bin/carddisp.pl?gene=SMIM12' rel='noopener noreferrer' target='_blank'>SMIM12</a>
FV4	LEPROTL1	0.268464	2.07072e-82	0.900544	0.577838	0.563	0.318	<a href='http://www.genecards.org/cgi-bin/carddisp.pl?gene=LEPROTL1' rel='noopener noreferrer' target='_blank'>LEPROTL1</a>
FV4	DDX24	0.268227	1.25985e-63	2.02547	1.51217	0.768	0.525	<a href='http://www.genecards.org/cgi-bin/carddisp.pl?gene=DDX24' rel='noopener noreferrer' target='_blank'>DDX24</a>
FV4	UNC5B	0.268196	2.63223e-125	0.421277	0.180168	0.282	0.081	<a href='http://www.genecards.org/cgi-bin/carddisp.pl?gene=UNC5B' rel='noopener noreferrer' target='_blank'>UNC5B</a>
FV4	HRCT1	0.26793	2.05679e-77	0.600247	0.329022	0.342	0.152	<a href='http://www.genecards.org/cgi-bin/carddisp.pl?gene=HRCT1' rel='noopener noreferrer' target='_blank'>HRCT1</a>
FV4	CARNMT1	0.267875	9.87881e-90	0.499441	0.245349	0.374	0.164	<a href='http://www.genecards.org/cgi-bin/carddisp.pl?gene=CARNMT1' rel='noopener noreferrer' target='_blank'>CARNMT1</a>
FV4	PPP1R11	0.26759	3.05383e-57	0.952462	0.621922	0.556	0.351	<a href='http://www.genecards.org/cgi-bin/carddisp.pl?gene=PPP1R11' rel='noopener noreferrer' target='_blank'>PPP1R11</a>
FV4	TPD52L2	0.267522	4.07762e-65	1.39599	0.990457	0.677	0.436	<a href='http://www.genecards.org/cgi-bin/carddisp.pl?gene=TPD52L2' rel='noopener noreferrer' target='_blank'>TPD52L2</a>
FV4	ATP5E	0.267472	3.01888e-27	4.98007	3.96809	0.791	0.608	<a href='http://www.genecards.org/cgi-bin/carddisp.pl?gene=ATP5E' rel='noopener noreferrer' target='_blank'>ATP5E</a>
FV4	MEA1	0.267346	5.65643e-79	0.642074	0.364312	0.477	0.251	<a href='http://www.genecards.org/cgi-bin/carddisp.pl?gene=MEA1' rel='noopener noreferrer' target='_blank'>MEA1</a>
FV4	GFER	0.267294	1.64543e-115	0.372984	0.14078	0.301	0.099	<a href='http://www.genecards.org/cgi-bin/carddisp.pl?gene=GFER' rel='noopener noreferrer' target='_blank'>GFER</a>
FV4	MRTO4	0.267286	5.01936e-99	0.540332	0.279833	0.42	0.191	<a href='http://www.genecards.org/cgi-bin/carddisp.pl?gene=MRTO4' rel='noopener noreferrer' target='_blank'>MRTO4</a>
FV4	2810428I15RIK	0.267251	4.03025e-54	1.9615	1.46071	0.727	0.506	<a href='http://www.genecards.org/cgi-bin/carddisp.pl?gene=2810428I15RIK' rel='noopener noreferrer' target='_blank'>2810428I15RIK</a>
FV4	RNF4	0.26717	8.84696e-91	0.810916	0.504777	0.485	0.244	<a href='http://www.genecards.org/cgi-bin/carddisp.pl?gene=RNF4' rel='noopener noreferrer' target='_blank'>RNF4</a>
FV4	ME1	0.266996	3.02243e-86	0.877105	0.559965	0.537	0.289	<a href='http://www.genecards.org/cgi-bin/carddisp.pl?gene=ME1' rel='noopener noreferrer' target='_blank'>ME1</a>
FV4	MYH9	0.266692	2.59216e-59	3.91342	3.08415	0.831	0.637	<a href='http://www.genecards.org/cgi-bin/carddisp.pl?gene=MYH9' rel='noopener noreferrer' target='_blank'>MYH9</a>
FV4	COL8A1	0.266668	6.2116e-74	0.387587	0.153414	0.188	0.058	<a href='http://www.genecards.org/cgi-bin/carddisp.pl?gene=COL8A1' rel='noopener noreferrer' target='_blank'>COL8A1</a>
FV4	NDUFS4	0.26666	2.0633e-73	0.938155	0.611076	0.577	0.345	<a href='http://www.genecards.org/cgi-bin/carddisp.pl?gene=NDUFS4' rel='noopener noreferrer' target='_blank'>NDUFS4</a>
FV4	DDA1	0.266644	1.37027e-92	0.804506	0.499998	0.53	0.28	<a href='http://www.genecards.org/cgi-bin/carddisp.pl?gene=DDA1' rel='noopener noreferrer' target='_blank'>DDA1</a>
FV4	RAB6A	0.266624	2.35348e-74	1.77613	1.3077	0.742	0.486	<a href='http://www.genecards.org/cgi-bin/carddisp.pl?gene=RAB6A' rel='noopener noreferrer' target='_blank'>RAB6A</a>
FV4	PHB2	0.266592	1.00357e-77	1.04329	0.698545	0.618	0.371	<a href='http://www.genecards.org/cgi-bin/carddisp.pl?gene=PHB2' rel='noopener noreferrer' target='_blank'>PHB2</a>
FV4	RPL7L1	0.266533	1.45482e-80	0.824241	0.516519	0.53	0.288	<a href='http://www.genecards.org/cgi-bin/carddisp.pl?gene=RPL7L1' rel='noopener noreferrer' target='_blank'>RPL7L1</a>
FV4	ATP6V1H	0.266308	1.32887e-64	1.08355	0.73236	0.547	0.325	<a href='http://www.genecards.org/cgi-bin/carddisp.pl?gene=ATP6V1H' rel='noopener noreferrer' target='_blank'>ATP6V1H</a>
FV4	RP9	0.266181	2.80804e-67	1.16032	0.796341	0.616	0.383	<a href='http://www.genecards.org/cgi-bin/carddisp.pl?gene=RP9' rel='noopener noreferrer' target='_blank'>RP9</a>
FV4	CCDC115	0.266084	8.64789e-96	0.492024	0.240728	0.366	0.153	<a href='http://www.genecards.org/cgi-bin/carddisp.pl?gene=CCDC115' rel='noopener noreferrer' target='_blank'>CCDC115</a>
FV4	DNAJB6	0.266068	2.01437e-50	1.9325	1.43862	0.749	0.522	<a href='http://www.genecards.org/cgi-bin/carddisp.pl?gene=DNAJB6' rel='noopener noreferrer' target='_blank'>DNAJB6</a>
FV4	KPNA1	0.265742	2.58101e-93	0.842646	0.532659	0.491	0.247	<a href='http://www.genecards.org/cgi-bin/carddisp.pl?gene=KPNA1' rel='noopener noreferrer' target='_blank'>KPNA1</a>
FV4	TMED7	0.265699	1.4119e-88	1.48143	1.06405	0.696	0.434	<a href='http://www.genecards.org/cgi-bin/carddisp.pl?gene=TMED7' rel='noopener noreferrer' target='_blank'>TMED7</a>
FV4	FOSL1	0.265628	2.94286e-142	0.228906	0.0222493	0.133	0.01	<a href='http://www.genecards.org/cgi-bin/carddisp.pl?gene=FOSL1' rel='noopener noreferrer' target='_blank'>FOSL1</a>
FV4	SET	0.265599	4.7051e-47	2.80142	2.16222	0.807	0.594	<a href='http://www.genecards.org/cgi-bin/carddisp.pl?gene=SET' rel='noopener noreferrer' target='_blank'>SET</a>
FV4	UBE2J2	0.26523	1.58101e-82	0.732811	0.441813	0.477	0.247	<a href='http://www.genecards.org/cgi-bin/carddisp.pl?gene=UBE2J2' rel='noopener noreferrer' target='_blank'>UBE2J2</a>
FV4	NPM1	0.264652	4.07651e-27	4.84856	3.86834	0.875	0.661	<a href='http://www.genecards.org/cgi-bin/carddisp.pl?gene=NPM1' rel='noopener noreferrer' target='_blank'>NPM1</a>
FV4	NAPA	0.264366	3.76839e-76	1.067	0.720914	0.602	0.359	<a href='http://www.genecards.org/cgi-bin/carddisp.pl?gene=NAPA' rel='noopener noreferrer' target='_blank'>NAPA</a>
FV4	RNF169	0.264244	5.03175e-110	0.546251	0.287463	0.34	0.124	<a href='http://www.genecards.org/cgi-bin/carddisp.pl?gene=RNF169' rel='noopener noreferrer' target='_blank'>RNF169</a>
FV4	BDNF	0.264172	3.94908e-42	0.862854	0.551155	0.332	0.185	<a href='http://www.genecards.org/cgi-bin/carddisp.pl?gene=BDNF' rel='noopener noreferrer' target='_blank'>BDNF</a>
FV4	SLC25A39	0.264165	1.36735e-73	0.775752	0.478634	0.519	0.295	<a href='http://www.genecards.org/cgi-bin/carddisp.pl?gene=SLC25A39' rel='noopener noreferrer' target='_blank'>SLC25A39</a>
FV4	SELM	0.263987	2.46305e-35	3.07014	2.38954	0.761	0.572	<a href='http://www.genecards.org/cgi-bin/carddisp.pl?gene=SELM' rel='noopener noreferrer' target='_blank'>SELM</a>
FV4	CHD1	0.263843	1.46437e-73	1.27563	0.895297	0.607	0.366	<a href='http://www.genecards.org/cgi-bin/carddisp.pl?gene=CHD1' rel='noopener noreferrer' target='_blank'>CHD1</a>
FV4	POLR2I	0.263566	1.22733e-64	0.861017	0.550276	0.55	0.329	<a href='http://www.genecards.org/cgi-bin/carddisp.pl?gene=POLR2I' rel='noopener noreferrer' target='_blank'>POLR2I</a>
FV4	EIF3G	0.263554	1.30941e-63	1.0195	0.68231	0.6	0.372	<a href='http://www.genecards.org/cgi-bin/carddisp.pl?gene=EIF3G' rel='noopener noreferrer' target='_blank'>EIF3G</a>
FV4	POLE4	0.263536	2.56841e-67	0.821215	0.517151	0.516	0.296	<a href='http://www.genecards.org/cgi-bin/carddisp.pl?gene=POLE4' rel='noopener noreferrer' target='_blank'>POLE4</a>
FV4	ABCF1	0.263471	1.65818e-75	1.20261	0.834955	0.623	0.376	<a href='http://www.genecards.org/cgi-bin/carddisp.pl?gene=ABCF1' rel='noopener noreferrer' target='_blank'>ABCF1</a>
FV4	BLOC1S4	0.263267	2.56256e-80	0.56639	0.305115	0.407	0.196	<a href='http://www.genecards.org/cgi-bin/carddisp.pl?gene=BLOC1S4' rel='noopener noreferrer' target='_blank'>BLOC1S4</a>
FV4	COPB1	0.263097	4.77941e-57	1.8874	1.40607	0.736	0.503	<a href='http://www.genecards.org/cgi-bin/carddisp.pl?gene=COPB1' rel='noopener noreferrer' target='_blank'>COPB1</a>
FV4	TOMM5	0.262857	4.69338e-64	1.08678	0.739199	0.61	0.39	<a href='http://www.genecards.org/cgi-bin/carddisp.pl?gene=TOMM5' rel='noopener noreferrer' target='_blank'>TOMM5</a>
FV4	BC003965	0.262649	2.38888e-98	0.652504	0.377454	0.453	0.212	<a href='http://www.genecards.org/cgi-bin/carddisp.pl?gene=BC003965' rel='noopener noreferrer' target='_blank'>BC003965</a>
FV4	UBAP1	0.262589	2.02094e-82	0.487238	0.239748	0.334	0.142	<a href='http://www.genecards.org/cgi-bin/carddisp.pl?gene=UBAP1' rel='noopener noreferrer' target='_blank'>UBAP1</a>
FV4	STUB1	0.262563	2.57514e-62	1.84315	1.37006	0.745	0.511	<a href='http://www.genecards.org/cgi-bin/carddisp.pl?gene=STUB1' rel='noopener noreferrer' target='_blank'>STUB1</a>
FV4	GNAI2	0.262407	7.17718e-30	5.72262	4.60462	0.871	0.696	<a href='http://www.genecards.org/cgi-bin/carddisp.pl?gene=GNAI2' rel='noopener noreferrer' target='_blank'>GNAI2</a>
FV4	ST13	0.262256	5.77049e-65	1.75769	1.29931	0.72	0.479	<a href='http://www.genecards.org/cgi-bin/carddisp.pl?gene=ST13' rel='noopener noreferrer' target='_blank'>ST13</a>
FV4	POLR2E	0.262238	2.85173e-85	0.700953	0.418244	0.485	0.251	<a href='http://www.genecards.org/cgi-bin/carddisp.pl?gene=POLR2E' rel='noopener noreferrer' target='_blank'>POLR2E</a>
FV4	EBNA1BP2	0.261837	3.71632e-60	0.841873	0.536168	0.528	0.322	<a href='http://www.genecards.org/cgi-bin/carddisp.pl?gene=EBNA1BP2' rel='noopener noreferrer' target='_blank'>EBNA1BP2</a>
FV4	YIPF5	0.26175	5.67349e-80	1.07696	0.732346	0.596	0.351	<a href='http://www.genecards.org/cgi-bin/carddisp.pl?gene=YIPF5' rel='noopener noreferrer' target='_blank'>YIPF5</a>
FV4	ARL5A	0.261687	5.18474e-90	0.90221	0.586656	0.52	0.275	<a href='http://www.genecards.org/cgi-bin/carddisp.pl?gene=ARL5A' rel='noopener noreferrer' target='_blank'>ARL5A</a>
FV4	ATP5D	0.261229	2.39398e-40	3.20488	2.50846	0.811	0.598	<a href='http://www.genecards.org/cgi-bin/carddisp.pl?gene=ATP5D' rel='noopener noreferrer' target='_blank'>ATP5D</a>
FV4	H2-D1	0.260621	1.18887e-36	2.9332	2.28315	0.787	0.598	<a href='http://www.genecards.org/cgi-bin/carddisp.pl?gene=H2-D1' rel='noopener noreferrer' target='_blank'>H2-D1</a>
FV4	4921524J17RIK	0.260543	9.33024e-77	0.682608	0.404597	0.428	0.217	<a href='http://www.genecards.org/cgi-bin/carddisp.pl?gene=4921524J17RIK' rel='noopener noreferrer' target='_blank'>4921524J17RIK</a>
FV4	UQCR11	0.260427	2.32008e-32	3.1897	2.49773	0.762	0.574	<a href='http://www.genecards.org/cgi-bin/carddisp.pl?gene=UQCR11' rel='noopener noreferrer' target='_blank'>UQCR11</a>
FV4	TNFAIP1	0.25975	2.13758e-85	0.861774	0.555014	0.508	0.268	<a href='http://www.genecards.org/cgi-bin/carddisp.pl?gene=TNFAIP1' rel='noopener noreferrer' target='_blank'>TNFAIP1</a>
FV4	PTGES3	0.25973	4.41178e-49	2.79898	2.17308	0.829	0.593	<a href='http://www.genecards.org/cgi-bin/carddisp.pl?gene=PTGES3' rel='noopener noreferrer' target='_blank'>PTGES3</a>
FV4	SNHG18	0.259562	1.59109e-27	3.21174	2.51824	0.762	0.58	<a href='http://www.genecards.org/cgi-bin/carddisp.pl?gene=SNHG18' rel='noopener noreferrer' target='_blank'>SNHG18</a>
FV4	HSPB7	0.259524	3.68388e-44	2.02478	1.52679	0.695	0.493	<a href='http://www.genecards.org/cgi-bin/carddisp.pl?gene=HSPB7' rel='noopener noreferrer' target='_blank'>HSPB7</a>
FV4	EIF3B	0.259481	4.23238e-75	1.07819	0.736097	0.607	0.361	<a href='http://www.genecards.org/cgi-bin/carddisp.pl?gene=EIF3B' rel='noopener noreferrer' target='_blank'>EIF3B</a>
FV4	GATAD1	0.25907	9.4645e-54	1.33832	0.953967	0.64	0.427	<a href='http://www.genecards.org/cgi-bin/carddisp.pl?gene=GATAD1' rel='noopener noreferrer' target='_blank'>GATAD1</a>
FV4	MAFK	0.258879	7.249e-54	0.779751	0.487404	0.414	0.233	<a href='http://www.genecards.org/cgi-bin/carddisp.pl?gene=MAFK' rel='noopener noreferrer' target='_blank'>MAFK</a>
FV4	MRPS24	0.258394	4.12846e-55	1.33676	0.953575	0.64	0.431	<a href='http://www.genecards.org/cgi-bin/carddisp.pl?gene=MRPS24' rel='noopener noreferrer' target='_blank'>MRPS24</a>
FV4	PAMR1	0.258276	9.09506e-107	0.786144	0.49337	0.44	0.195	<a href='http://www.genecards.org/cgi-bin/carddisp.pl?gene=PAMR1' rel='noopener noreferrer' target='_blank'>PAMR1</a>
FV4	INO80B	0.258172	5.84311e-68	0.547367	0.293826	0.377	0.186	<a href='http://www.genecards.org/cgi-bin/carddisp.pl?gene=INO80B' rel='noopener noreferrer' target='_blank'>INO80B</a>
FV4	RAB21	0.258148	2.52505e-65	0.995666	0.668697	0.587	0.355	<a href='http://www.genecards.org/cgi-bin/carddisp.pl?gene=RAB21' rel='noopener noreferrer' target='_blank'>RAB21</a>
FV4	AKIRIN1	0.25811	8.86489e-74	0.810646	0.51403	0.492	0.271	<a href='http://www.genecards.org/cgi-bin/carddisp.pl?gene=AKIRIN1' rel='noopener noreferrer' target='_blank'>AKIRIN1</a>
FV4	ACVR1	0.257895	4.3553e-100	0.599118	0.337354	0.417	0.182	<a href='http://www.genecards.org/cgi-bin/carddisp.pl?gene=ACVR1' rel='noopener noreferrer' target='_blank'>ACVR1</a>
FV4	ACP1	0.257692	1.3928e-58	1.26946	0.898233	0.638	0.42	<a href='http://www.genecards.org/cgi-bin/carddisp.pl?gene=ACP1' rel='noopener noreferrer' target='_blank'>ACP1</a>
FV4	HIGD2A	0.257668	3.74176e-53	1.24161	0.87497	0.621	0.414	<a href='http://www.genecards.org/cgi-bin/carddisp.pl?gene=HIGD2A' rel='noopener noreferrer' target='_blank'>HIGD2A</a>
FV4	TXNL4A	0.257648	1.95485e-79	0.514643	0.266924	0.394	0.188	<a href='http://www.genecards.org/cgi-bin/carddisp.pl?gene=TXNL4A' rel='noopener noreferrer' target='_blank'>TXNL4A</a>
FV4	SNRPD2	0.257578	2.61229e-42	1.95529	1.47207	0.715	0.509	<a href='http://www.genecards.org/cgi-bin/carddisp.pl?gene=SNRPD2' rel='noopener noreferrer' target='_blank'>SNRPD2</a>
FV4	INSIG1	0.2575	1.47178e-71	0.568672	0.312251	0.316	0.138	<a href='http://www.genecards.org/cgi-bin/carddisp.pl?gene=INSIG1' rel='noopener noreferrer' target='_blank'>INSIG1</a>
FV4	COL5A2	0.257463	7.30956e-20	3.63916	2.88093	0.753	0.631	<a href='http://www.genecards.org/cgi-bin/carddisp.pl?gene=COL5A2' rel='noopener noreferrer' target='_blank'>COL5A2</a>
FV4	ACTR1A	0.257001	3.21739e-100	0.765177	0.477146	0.508	0.253	<a href='http://www.genecards.org/cgi-bin/carddisp.pl?gene=ACTR1A' rel='noopener noreferrer' target='_blank'>ACTR1A</a>
FV4	HYPK	0.256699	1.2756e-76	0.799916	0.506531	0.497	0.271	<a href='http://www.genecards.org/cgi-bin/carddisp.pl?gene=HYPK' rel='noopener noreferrer' target='_blank'>HYPK</a>
FV4	CBLL1	0.256307	6.67902e-72	0.639742	0.372838	0.401	0.201	<a href='http://www.genecards.org/cgi-bin/carddisp.pl?gene=CBLL1' rel='noopener noreferrer' target='_blank'>CBLL1</a>
FV4	FBXO2	0.255886	2.25274e-81	0.416378	0.186177	0.286	0.112	<a href='http://www.genecards.org/cgi-bin/carddisp.pl?gene=FBXO2' rel='noopener noreferrer' target='_blank'>FBXO2</a>
FV4	TWISTNB	0.255641	4.66986e-85	0.819359	0.523922	0.505	0.265	<a href='http://www.genecards.org/cgi-bin/carddisp.pl?gene=TWISTNB' rel='noopener noreferrer' target='_blank'>TWISTNB</a>
FV4	MRPL51	0.255554	6.60593e-64	0.954526	0.637239	0.579	0.354	<a href='http://www.genecards.org/cgi-bin/carddisp.pl?gene=MRPL51' rel='noopener noreferrer' target='_blank'>MRPL51</a>
FV4	SERINC1	0.25547	1.33788e-44	3.41711	2.70027	0.86	0.661	<a href='http://www.genecards.org/cgi-bin/carddisp.pl?gene=SERINC1' rel='noopener noreferrer' target='_blank'>SERINC1</a>
FV4	SLC25A33	0.255443	5.67282e-140	0.28766	0.0787119	0.247	0.058	<a href='http://www.genecards.org/cgi-bin/carddisp.pl?gene=SLC25A33' rel='noopener noreferrer' target='_blank'>SLC25A33</a>
FV4	SLC39A7	0.25525	6.85753e-75	0.96593	0.647138	0.531	0.3	<a href='http://www.genecards.org/cgi-bin/carddisp.pl?gene=SLC39A7' rel='noopener noreferrer' target='_blank'>SLC39A7</a>
FV4	GOLGA7	0.255167	4.08927e-77	0.766449	0.480091	0.51	0.281	<a href='http://www.genecards.org/cgi-bin/carddisp.pl?gene=GOLGA7' rel='noopener noreferrer' target='_blank'>GOLGA7</a>
FV4	QPCT	0.255119	9.14827e-94	0.646678	0.379781	0.422	0.191	<a href='http://www.genecards.org/cgi-bin/carddisp.pl?gene=QPCT' rel='noopener noreferrer' target='_blank'>QPCT</a>
FV4	SIAH1A	0.255043	5.21383e-79	0.728709	0.448593	0.462	0.239	<a href='http://www.genecards.org/cgi-bin/carddisp.pl?gene=SIAH1A' rel='noopener noreferrer' target='_blank'>SIAH1A</a>
FV4	COPS8	0.254977	3.084e-73	0.942883	0.628137	0.565	0.327	<a href='http://www.genecards.org/cgi-bin/carddisp.pl?gene=COPS8' rel='noopener noreferrer' target='_blank'>COPS8</a>
FV4	TMEM263	0.254814	5.46043e-71	0.848067	0.548856	0.5	0.277	<a href='http://www.genecards.org/cgi-bin/carddisp.pl?gene=TMEM263' rel='noopener noreferrer' target='_blank'>TMEM263</a>
FV4	PSMD5	0.254745	8.40514e-92	0.500024	0.257223	0.381	0.168	<a href='http://www.genecards.org/cgi-bin/carddisp.pl?gene=PSMD5' rel='noopener noreferrer' target='_blank'>PSMD5</a>
FV4	ADRM1	0.25464	2.18084e-90	0.583301	0.327117	0.433	0.205	<a href='http://www.genecards.org/cgi-bin/carddisp.pl?gene=ADRM1' rel='noopener noreferrer' target='_blank'>ADRM1</a>
FV4	NDUFA5	0.254613	4.98134e-45	1.88485	1.41811	0.714	0.508	<a href='http://www.genecards.org/cgi-bin/carddisp.pl?gene=NDUFA5' rel='noopener noreferrer' target='_blank'>NDUFA5</a>
FV4	SRSF7	0.254582	1.45429e-55	1.25743	0.892244	0.603	0.386	<a href='http://www.genecards.org/cgi-bin/carddisp.pl?gene=SRSF7' rel='noopener noreferrer' target='_blank'>SRSF7</a>
FV4	DSP	0.254526	4.50804e-67	1.43632	1.04228	0.556	0.315	<a href='http://www.genecards.org/cgi-bin/carddisp.pl?gene=DSP' rel='noopener noreferrer' target='_blank'>DSP</a>
FV4	ARPC1B	0.25418	1.27334e-25	3.63791	2.88872	0.792	0.638	<a href='http://www.genecards.org/cgi-bin/carddisp.pl?gene=ARPC1B' rel='noopener noreferrer' target='_blank'>ARPC1B</a>
FV4	EIF3M	0.254163	5.06445e-51	1.52428	1.11654	0.692	0.467	<a href='http://www.genecards.org/cgi-bin/carddisp.pl?gene=EIF3M' rel='noopener noreferrer' target='_blank'>EIF3M</a>
FV4	PXDC1	0.253837	4.52727e-72	1.14249	0.796827	0.57	0.334	<a href='http://www.genecards.org/cgi-bin/carddisp.pl?gene=PXDC1' rel='noopener noreferrer' target='_blank'>PXDC1</a>
FV4	TMSB10	0.253832	2.84324e-55	1.17713	0.825881	0.558	0.358	<a href='http://www.genecards.org/cgi-bin/carddisp.pl?gene=TMSB10' rel='noopener noreferrer' target='_blank'>TMSB10</a>
FV4	NOL7	0.253295	1.851e-53	1.69231	1.25879	0.702	0.479	<a href='http://www.genecards.org/cgi-bin/carddisp.pl?gene=NOL7' rel='noopener noreferrer' target='_blank'>NOL7</a>
FV4	ATF1	0.253227	5.6599e-85	0.890486	0.586151	0.541	0.294	<a href='http://www.genecards.org/cgi-bin/carddisp.pl?gene=ATF1' rel='noopener noreferrer' target='_blank'>ATF1</a>
FV4	YTHDF1	0.253145	7.15872e-75	0.779276	0.492929	0.477	0.254	<a href='http://www.genecards.org/cgi-bin/carddisp.pl?gene=YTHDF1' rel='noopener noreferrer' target='_blank'>YTHDF1</a>
FV4	TCEAL8	0.252871	1.70416e-50	0.966391	0.650243	0.526	0.336	<a href='http://www.genecards.org/cgi-bin/carddisp.pl?gene=TCEAL8' rel='noopener noreferrer' target='_blank'>TCEAL8</a>
FV4	UBE2S	0.252739	1.1837e-57	1.62586	1.20389	0.708	0.481	<a href='http://www.genecards.org/cgi-bin/carddisp.pl?gene=UBE2S' rel='noopener noreferrer' target='_blank'>UBE2S</a>
FV4	RAB10	0.252613	7.21556e-55	2.21984	1.70265	0.779	0.552	<a href='http://www.genecards.org/cgi-bin/carddisp.pl?gene=RAB10' rel='noopener noreferrer' target='_blank'>RAB10</a>
FV4	TSR3	0.252357	1.18733e-117	0.393206	0.16963	0.316	0.106	<a href='http://www.genecards.org/cgi-bin/carddisp.pl?gene=TSR3' rel='noopener noreferrer' target='_blank'>TSR3</a>
FV4	NDUFB7	0.252241	5.7703e-42	2.52908	1.96298	0.754	0.552	<a href='http://www.genecards.org/cgi-bin/carddisp.pl?gene=NDUFB7' rel='noopener noreferrer' target='_blank'>NDUFB7</a>
FV4	ENC1	0.252144	1.5295e-117	0.240017	0.0411771	0.143	0.019	<a href='http://www.genecards.org/cgi-bin/carddisp.pl?gene=ENC1' rel='noopener noreferrer' target='_blank'>ENC1</a>
FV4	NUP153	0.251896	5.94443e-95	0.673817	0.405659	0.434	0.2	<a href='http://www.genecards.org/cgi-bin/carddisp.pl?gene=NUP153' rel='noopener noreferrer' target='_blank'>NUP153</a>
FV4	GMFB	0.251849	1.05732e-113	0.618061	0.358879	0.398	0.158	<a href='http://www.genecards.org/cgi-bin/carddisp.pl?gene=GMFB' rel='noopener noreferrer' target='_blank'>GMFB</a>
FV4	KNOP1	0.251427	4.15746e-93	0.826476	0.534359	0.458	0.216	<a href='http://www.genecards.org/cgi-bin/carddisp.pl?gene=KNOP1' rel='noopener noreferrer' target='_blank'>KNOP1</a>
FV4	MPV17L2	0.251407	3.39981e-75	0.649745	0.385913	0.464	0.246	<a href='http://www.genecards.org/cgi-bin/carddisp.pl?gene=MPV17L2' rel='noopener noreferrer' target='_blank'>MPV17L2</a>
FV4	ZFAND2A	0.251245	8.08689e-84	0.336343	0.122757	0.226	0.074	<a href='http://www.genecards.org/cgi-bin/carddisp.pl?gene=ZFAND2A' rel='noopener noreferrer' target='_blank'>ZFAND2A</a>
FV4	PSMC5	0.251144	8.25171e-53	1.25372	0.89364	0.649	0.431	<a href='http://www.genecards.org/cgi-bin/carddisp.pl?gene=PSMC5' rel='noopener noreferrer' target='_blank'>PSMC5</a>
FV4	ACOT2	0.251024	7.32797e-74	0.318525	0.107956	0.207	0.07	<a href='http://www.genecards.org/cgi-bin/carddisp.pl?gene=ACOT2' rel='noopener noreferrer' target='_blank'>ACOT2</a>
FV4	SLC39A6	0.250717	8.6004e-89	0.630733	0.370596	0.418	0.196	<a href='http://www.genecards.org/cgi-bin/carddisp.pl?gene=SLC39A6' rel='noopener noreferrer' target='_blank'>SLC39A6</a>
FV4	2310009B15RIK	0.250334	1.43929e-89	0.437377	0.208405	0.35	0.149	<a href='http://www.genecards.org/cgi-bin/carddisp.pl?gene=2310009B15RIK' rel='noopener noreferrer' target='_blank'>2310009B15RIK</a>
FV4	SLC20A1	0.250254	1.67615e-84	0.559873	0.31146	0.302	0.117	<a href='http://www.genecards.org/cgi-bin/carddisp.pl?gene=SLC20A1' rel='noopener noreferrer' target='_blank'>SLC20A1</a>
FV4	1810032O08RIK	0.2501	3.68903e-138	0.326501	0.115373	0.249	0.059	<a href='http://www.genecards.org/cgi-bin/carddisp.pl?gene=1810032O08RIK' rel='noopener noreferrer' target='_blank'>1810032O08RIK</a>
FV4	SCN2A1	-0.250333	1	0.131054	0.345368	0.122	0.14	<a href='http://www.genecards.org/cgi-bin/carddisp.pl?gene=SCN2A1' rel='noopener noreferrer' target='_blank'>SCN2A1</a>
FV4	UBAP2L	-0.250519	1	1.20707	1.62561	0.62	0.505	<a href='http://www.genecards.org/cgi-bin/carddisp.pl?gene=UBAP2L' rel='noopener noreferrer' target='_blank'>UBAP2L</a>
FV4	WFDC1	-0.250886	0.210773	1.22187	1.64389	0.55	0.518	<a href='http://www.genecards.org/cgi-bin/carddisp.pl?gene=WFDC1' rel='noopener noreferrer' target='_blank'>WFDC1</a>
FV4	IGF1R	-0.251373	1	2.016	2.59006	0.733	0.608	<a href='http://www.genecards.org/cgi-bin/carddisp.pl?gene=IGF1R' rel='noopener noreferrer' target='_blank'>IGF1R</a>
FV4	PSAP	-0.252084	2.62901e-10	4.88933	6.01376	0.879	0.804	<a href='http://www.genecards.org/cgi-bin/carddisp.pl?gene=PSAP' rel='noopener noreferrer' target='_blank'>PSAP</a>
FV4	ADCY6	-0.25217	1	0.291895	0.538644	0.231	0.219	<a href='http://www.genecards.org/cgi-bin/carddisp.pl?gene=ADCY6' rel='noopener noreferrer' target='_blank'>ADCY6</a>
FV4	BRAF	-0.252496	1	0.879845	1.2394	0.493	0.392	<a href='http://www.genecards.org/cgi-bin/carddisp.pl?gene=BRAF' rel='noopener noreferrer' target='_blank'>BRAF</a>
FV4	EIF4G3	-0.25251	1	0.60411	0.91094	0.426	0.352	<a href='http://www.genecards.org/cgi-bin/carddisp.pl?gene=EIF4G3' rel='noopener noreferrer' target='_blank'>EIF4G3</a>
FV4	GPATCH8	-0.252577	1	1.03731	1.42711	0.574	0.451	<a href='http://www.genecards.org/cgi-bin/carddisp.pl?gene=GPATCH8' rel='noopener noreferrer' target='_blank'>GPATCH8</a>
FV4	SCHIP1	-0.252798	1	0.160387	0.382619	0.107	0.121	<a href='http://www.genecards.org/cgi-bin/carddisp.pl?gene=SCHIP1' rel='noopener noreferrer' target='_blank'>SCHIP1</a>
FV4	PLEKHG2	-0.253474	1	0.262552	0.505056	0.218	0.205	<a href='http://www.genecards.org/cgi-bin/carddisp.pl?gene=PLEKHG2' rel='noopener noreferrer' target='_blank'>PLEKHG2</a>
FV4	KANSL1L	-0.253556	1	0.5521	0.850324	0.371	0.3	<a href='http://www.genecards.org/cgi-bin/carddisp.pl?gene=KANSL1L' rel='noopener noreferrer' target='_blank'>KANSL1L</a>
FV4	PLCE1	-0.254001	1	0.266326	0.510106	0.185	0.173	<a href='http://www.genecards.org/cgi-bin/carddisp.pl?gene=PLCE1' rel='noopener noreferrer' target='_blank'>PLCE1</a>
FV4	ALDH2	-0.254055	8.77192e-09	2.78099	3.50904	0.759	0.67	<a href='http://www.genecards.org/cgi-bin/carddisp.pl?gene=ALDH2' rel='noopener noreferrer' target='_blank'>ALDH2</a>
FV4	MAGED1	-0.254291	1	0.864067	1.22337	0.51	0.46	<a href='http://www.genecards.org/cgi-bin/carddisp.pl?gene=MAGED1' rel='noopener noreferrer' target='_blank'>MAGED1</a>
FV4	ZEB1	-0.254497	1	1.43301	1.90238	0.655	0.555	<a href='http://www.genecards.org/cgi-bin/carddisp.pl?gene=ZEB1' rel='noopener noreferrer' target='_blank'>ZEB1</a>
FV4	EEF2K	-0.254985	1	0.611789	0.923385	0.41	0.355	<a href='http://www.genecards.org/cgi-bin/carddisp.pl?gene=EEF2K' rel='noopener noreferrer' target='_blank'>EEF2K</a>
FV4	GM13111	-0.255188	6.82e-05	0.16293	0.387948	0.164	0.208	<a href='http://www.genecards.org/cgi-bin/carddisp.pl?gene=GM13111' rel='noopener noreferrer' target='_blank'>GM13111</a>
FV4	ZHX3	-0.25523	1	0.337399	0.59622	0.251	0.253	<a href='http://www.genecards.org/cgi-bin/carddisp.pl?gene=ZHX3' rel='noopener noreferrer' target='_blank'>ZHX3</a>
FV4	PHACTR2	-0.255297	1	0.376065	0.642446	0.304	0.288	<a href='http://www.genecards.org/cgi-bin/carddisp.pl?gene=PHACTR2' rel='noopener noreferrer' target='_blank'>PHACTR2</a>
FV4	TRRAP	-0.255622	1	0.285933	0.535212	0.234	0.209	<a href='http://www.genecards.org/cgi-bin/carddisp.pl?gene=TRRAP' rel='noopener noreferrer' target='_blank'>TRRAP</a>
FV4	WDFY1	-0.255855	0.581949	0.935263	1.31079	0.472	0.37	<a href='http://www.genecards.org/cgi-bin/carddisp.pl?gene=WDFY1' rel='noopener noreferrer' target='_blank'>WDFY1</a>
FV4	FZD8	-0.256083	1	0.191661	0.42312	0.166	0.189	<a href='http://www.genecards.org/cgi-bin/carddisp.pl?gene=FZD8' rel='noopener noreferrer' target='_blank'>FZD8</a>
FV4	CORO1C	-0.256313	1	0.734122	1.07127	0.502	0.424	<a href='http://www.genecards.org/cgi-bin/carddisp.pl?gene=CORO1C' rel='noopener noreferrer' target='_blank'>CORO1C</a>
FV4	PDE4D	-0.256578	1	0.168427	0.395852	0.133	0.14	<a href='http://www.genecards.org/cgi-bin/carddisp.pl?gene=PDE4D' rel='noopener noreferrer' target='_blank'>PDE4D</a>
FV4	ADAMTS15	-0.257145	9.53805e-22	0.0463714	0.250531	0.038	0.108	<a href='http://www.genecards.org/cgi-bin/carddisp.pl?gene=ADAMTS15' rel='noopener noreferrer' target='_blank'>ADAMTS15</a>
FV4	AI314180	-0.257481	1	0.715994	1.05128	0.443	0.351	<a href='http://www.genecards.org/cgi-bin/carddisp.pl?gene=AI314180' rel='noopener noreferrer' target='_blank'>AI314180</a>
FV4	SLC25A36	-0.257505	8.26397e-05	0.609974	0.924579	0.4	0.293	<a href='http://www.genecards.org/cgi-bin/carddisp.pl?gene=SLC25A36' rel='noopener noreferrer' target='_blank'>SLC25A36</a>
FV4	SLC24A3	-0.257554	1	0.262348	0.509075	0.242	0.251	<a href='http://www.genecards.org/cgi-bin/carddisp.pl?gene=SLC24A3' rel='noopener noreferrer' target='_blank'>SLC24A3</a>
FV4	RBM6	-0.257659	1	0.752006	1.09459	0.447	0.351	<a href='http://www.genecards.org/cgi-bin/carddisp.pl?gene=RBM6' rel='noopener noreferrer' target='_blank'>RBM6</a>
FV4	BC005561	-0.257716	0.00131504	0.879877	1.24755	0.474	0.355	<a href='http://www.genecards.org/cgi-bin/carddisp.pl?gene=BC005561' rel='noopener noreferrer' target='_blank'>BC005561</a>
FV4	TOP2B	-0.258243	1	1.20718	1.63983	0.608	0.532	<a href='http://www.genecards.org/cgi-bin/carddisp.pl?gene=TOP2B' rel='noopener noreferrer' target='_blank'>TOP2B</a>
FV4	CSRP1	-0.258734	1.81838e-18	9.1216	11.1098	0.893	0.823	<a href='http://www.genecards.org/cgi-bin/carddisp.pl?gene=CSRP1' rel='noopener noreferrer' target='_blank'>CSRP1</a>
FV4	ESYT2	-0.258984	1	2.09115	2.69898	0.738	0.651	<a href='http://www.genecards.org/cgi-bin/carddisp.pl?gene=ESYT2' rel='noopener noreferrer' target='_blank'>ESYT2</a>
FV4	PI16	-0.259189	0.0164005	0.125469	0.346968	0.069	0.101	<a href='http://www.genecards.org/cgi-bin/carddisp.pl?gene=PI16' rel='noopener noreferrer' target='_blank'>PI16</a>
FV4	FAM126B	-0.259498	1	0.965361	1.35266	0.484	0.388	<a href='http://www.genecards.org/cgi-bin/carddisp.pl?gene=FAM126B' rel='noopener noreferrer' target='_blank'>FAM126B</a>
FV4	SMG1	-0.259574	0.00471654	1.16886	1.59639	0.549	0.422	<a href='http://www.genecards.org/cgi-bin/carddisp.pl?gene=SMG1' rel='noopener noreferrer' target='_blank'>SMG1</a>
FV4	NOS1AP	-0.259623	1	0.0932038	0.308746	0.097	0.122	<a href='http://www.genecards.org/cgi-bin/carddisp.pl?gene=NOS1AP' rel='noopener noreferrer' target='_blank'>NOS1AP</a>
FV4	2900026A02RIK	-0.260084	1	1.03503	1.43704	0.531	0.446	<a href='http://www.genecards.org/cgi-bin/carddisp.pl?gene=2900026A02RIK' rel='noopener noreferrer' target='_blank'>2900026A02RIK</a>
FV4	2410089E03RIK	-0.260128	1	0.356739	0.62481	0.254	0.211	<a href='http://www.genecards.org/cgi-bin/carddisp.pl?gene=2410089E03RIK' rel='noopener noreferrer' target='_blank'>2410089E03RIK</a>
FV4	ZFP638	-0.26067	1	1.31995	1.77938	0.597	0.502	<a href='http://www.genecards.org/cgi-bin/carddisp.pl?gene=ZFP638' rel='noopener noreferrer' target='_blank'>ZFP638</a>
FV4	ARHGEF17	-0.260832	1	0.853185	1.22043	0.513	0.446	<a href='http://www.genecards.org/cgi-bin/carddisp.pl?gene=ARHGEF17' rel='noopener noreferrer' target='_blank'>ARHGEF17</a>
FV4	GSTM2	-0.26165	1	0.783183	1.13777	0.465	0.44	<a href='http://www.genecards.org/cgi-bin/carddisp.pl?gene=GSTM2' rel='noopener noreferrer' target='_blank'>GSTM2</a>
FV4	P2RX1	-0.261948	1	0.174108	0.407869	0.125	0.147	<a href='http://www.genecards.org/cgi-bin/carddisp.pl?gene=P2RX1' rel='noopener noreferrer' target='_blank'>P2RX1</a>
FV4	PIK3R1	-0.262859	1	0.849103	1.21865	0.44	0.383	<a href='http://www.genecards.org/cgi-bin/carddisp.pl?gene=PIK3R1' rel='noopener noreferrer' target='_blank'>PIK3R1</a>
FV4	CLMP	-0.263231	1	0.311098	0.573532	0.257	0.254	<a href='http://www.genecards.org/cgi-bin/carddisp.pl?gene=CLMP' rel='noopener noreferrer' target='_blank'>CLMP</a>
FV4	EFHD1	-0.263333	1	1.01751	1.42152	0.51	0.467	<a href='http://www.genecards.org/cgi-bin/carddisp.pl?gene=EFHD1' rel='noopener noreferrer' target='_blank'>EFHD1</a>
FV4	B3GALNT2	-0.263741	1	0.385244	0.663107	0.294	0.29	<a href='http://www.genecards.org/cgi-bin/carddisp.pl?gene=B3GALNT2' rel='noopener noreferrer' target='_blank'>B3GALNT2</a>
FV4	EMC10	-0.264189	1	1.34675	1.81835	0.64	0.559	<a href='http://www.genecards.org/cgi-bin/carddisp.pl?gene=EMC10' rel='noopener noreferrer' target='_blank'>EMC10</a>
FV4	LENG8	-0.264209	1	0.595625	0.916309	0.39	0.322	<a href='http://www.genecards.org/cgi-bin/carddisp.pl?gene=LENG8' rel='noopener noreferrer' target='_blank'>LENG8</a>
FV4	VPS13D	-0.26427	1	0.391227	0.670903	0.285	0.249	<a href='http://www.genecards.org/cgi-bin/carddisp.pl?gene=VPS13D' rel='noopener noreferrer' target='_blank'>VPS13D</a>
FV4	PDS5B	-0.26464	1	0.347876	0.619252	0.28	0.264	<a href='http://www.genecards.org/cgi-bin/carddisp.pl?gene=PDS5B' rel='noopener noreferrer' target='_blank'>PDS5B</a>
FV4	SMG6	-0.264948	1	0.690853	1.03172	0.434	0.343	<a href='http://www.genecards.org/cgi-bin/carddisp.pl?gene=SMG6' rel='noopener noreferrer' target='_blank'>SMG6</a>
FV4	DNAJB5	-0.265581	1	0.288179	0.548546	0.252	0.261	<a href='http://www.genecards.org/cgi-bin/carddisp.pl?gene=DNAJB5' rel='noopener noreferrer' target='_blank'>DNAJB5</a>
FV4	PPP1R9A	-0.26592	1	0.145168	0.376953	0.116	0.125	<a href='http://www.genecards.org/cgi-bin/carddisp.pl?gene=PPP1R9A' rel='noopener noreferrer' target='_blank'>PPP1R9A</a>
FV4	PCM1	-0.266094	1	1.74236	2.29783	0.684	0.587	<a href='http://www.genecards.org/cgi-bin/carddisp.pl?gene=PCM1' rel='noopener noreferrer' target='_blank'>PCM1</a>
FV4	HDAC9	-0.266658	0.0144631	0.151256	0.384981	0.14	0.174	<a href='http://www.genecards.org/cgi-bin/carddisp.pl?gene=HDAC9' rel='noopener noreferrer' target='_blank'>HDAC9</a>
FV4	SUPT20	-0.267002	1	0.64055	0.974081	0.421	0.332	<a href='http://www.genecards.org/cgi-bin/carddisp.pl?gene=SUPT20' rel='noopener noreferrer' target='_blank'>SUPT20</a>
FV4	4930523C07RIK	-0.267565	4.617e-07	3.54086	4.46617	0.811	0.752	<a href='http://www.genecards.org/cgi-bin/carddisp.pl?gene=4930523C07RIK' rel='noopener noreferrer' target='_blank'>4930523C07RIK</a>
FV4	BACE1	-0.268539	1	0.399843	0.686233	0.329	0.31	<a href='http://www.genecards.org/cgi-bin/carddisp.pl?gene=BACE1' rel='noopener noreferrer' target='_blank'>BACE1</a>
FV4	LRP6	-0.268672	1	0.756719	1.11632	0.49	0.408	<a href='http://www.genecards.org/cgi-bin/carddisp.pl?gene=LRP6' rel='noopener noreferrer' target='_blank'>LRP6</a>
FV4	NFAT5	-0.268812	1	2.245	2.90963	0.758	0.632	<a href='http://www.genecards.org/cgi-bin/carddisp.pl?gene=NFAT5' rel='noopener noreferrer' target='_blank'>NFAT5</a>
FV4	SAMD9L	-0.268818	1	0.427642	0.720052	0.268	0.28	<a href='http://www.genecards.org/cgi-bin/carddisp.pl?gene=SAMD9L' rel='noopener noreferrer' target='_blank'>SAMD9L</a>
FV4	DHX30	-0.26888	1	0.559116	0.878535	0.401	0.316	<a href='http://www.genecards.org/cgi-bin/carddisp.pl?gene=DHX30' rel='noopener noreferrer' target='_blank'>DHX30</a>
FV4	ARHGEF1	-0.269141	1	0.471197	0.772924	0.358	0.29	<a href='http://www.genecards.org/cgi-bin/carddisp.pl?gene=ARHGEF1' rel='noopener noreferrer' target='_blank'>ARHGEF1</a>
FV4	TET1	-0.269765	0.00171116	0.109716	0.337886	0.092	0.129	<a href='http://www.genecards.org/cgi-bin/carddisp.pl?gene=TET1' rel='noopener noreferrer' target='_blank'>TET1</a>
FV4	RALGAPA1	-0.269815	1	0.480598	0.785088	0.34	0.302	<a href='http://www.genecards.org/cgi-bin/carddisp.pl?gene=RALGAPA1' rel='noopener noreferrer' target='_blank'>RALGAPA1</a>
FV4	KIDINS220	-0.270024	1	0.657625	0.99881	0.452	0.39	<a href='http://www.genecards.org/cgi-bin/carddisp.pl?gene=KIDINS220' rel='noopener noreferrer' target='_blank'>KIDINS220</a>
FV4	MEG3	-0.270774	1	3.97446	5.00146	0.47	0.435	<a href='http://www.genecards.org/cgi-bin/carddisp.pl?gene=MEG3' rel='noopener noreferrer' target='_blank'>MEG3</a>
FV4	AGL	-0.271481	1	0.377572	0.662794	0.285	0.276	<a href='http://www.genecards.org/cgi-bin/carddisp.pl?gene=AGL' rel='noopener noreferrer' target='_blank'>AGL</a>
FV4	TUB	-0.271903	7.12487e-22	0.0609418	0.28098	0.067	0.146	<a href='http://www.genecards.org/cgi-bin/carddisp.pl?gene=TUB' rel='noopener noreferrer' target='_blank'>TUB</a>
FV4	SGCE	-0.272177	1	0.374007	0.659291	0.316	0.314	<a href='http://www.genecards.org/cgi-bin/carddisp.pl?gene=SGCE' rel='noopener noreferrer' target='_blank'>SGCE</a>
FV4	IFT81	-0.27222	1	0.281842	0.548035	0.239	0.243	<a href='http://www.genecards.org/cgi-bin/carddisp.pl?gene=IFT81' rel='noopener noreferrer' target='_blank'>IFT81</a>
FV4	UACA	-0.272506	1	0.266419	0.529713	0.225	0.223	<a href='http://www.genecards.org/cgi-bin/carddisp.pl?gene=UACA' rel='noopener noreferrer' target='_blank'>UACA</a>
FV4	DENND5B	-0.272559	1	0.501436	0.813657	0.318	0.262	<a href='http://www.genecards.org/cgi-bin/carddisp.pl?gene=DENND5B' rel='noopener noreferrer' target='_blank'>DENND5B</a>
FV4	SOX6	-0.272853	0.000187091	0.122839	0.356608	0.102	0.143	<a href='http://www.genecards.org/cgi-bin/carddisp.pl?gene=SOX6' rel='noopener noreferrer' target='_blank'>SOX6</a>
FV4	SMARCA2	-0.272869	1	0.933168	1.33567	0.527	0.472	<a href='http://www.genecards.org/cgi-bin/carddisp.pl?gene=SMARCA2' rel='noopener noreferrer' target='_blank'>SMARCA2</a>
FV4	KIF1C	-0.273446	1	0.810266	1.18805	0.504	0.433	<a href='http://www.genecards.org/cgi-bin/carddisp.pl?gene=KIF1C' rel='noopener noreferrer' target='_blank'>KIF1C</a>
FV4	RBM25	-0.273598	1	2.67909	3.44735	0.817	0.697	<a href='http://www.genecards.org/cgi-bin/carddisp.pl?gene=RBM25' rel='noopener noreferrer' target='_blank'>RBM25</a>
FV4	DHRS3	-0.274352	1	0.83674	1.22145	0.454	0.431	<a href='http://www.genecards.org/cgi-bin/carddisp.pl?gene=DHRS3' rel='noopener noreferrer' target='_blank'>DHRS3</a>
FV4	CARNS1	-0.274518	1	0.215121	0.469799	0.195	0.181	<a href='http://www.genecards.org/cgi-bin/carddisp.pl?gene=CARNS1' rel='noopener noreferrer' target='_blank'>CARNS1</a>
FV4	GUF1	-0.274659	1	0.223849	0.480499	0.191	0.174	<a href='http://www.genecards.org/cgi-bin/carddisp.pl?gene=GUF1' rel='noopener noreferrer' target='_blank'>GUF1</a>
FV4	MAPK8IP3	-0.275245	1	0.441473	0.744471	0.29	0.245	<a href='http://www.genecards.org/cgi-bin/carddisp.pl?gene=MAPK8IP3' rel='noopener noreferrer' target='_blank'>MAPK8IP3</a>
FV4	LMCD1	-0.276008	1	3.33157	4.24483	0.699	0.63	<a href='http://www.genecards.org/cgi-bin/carddisp.pl?gene=LMCD1' rel='noopener noreferrer' target='_blank'>LMCD1</a>
FV4	PLEKHO1	-0.277045	1	0.753058	1.1242	0.481	0.421	<a href='http://www.genecards.org/cgi-bin/carddisp.pl?gene=PLEKHO1' rel='noopener noreferrer' target='_blank'>PLEKHO1</a>
FV4	LDLRAD3	-0.277385	1	0.469484	0.781009	0.324	0.283	<a href='http://www.genecards.org/cgi-bin/carddisp.pl?gene=LDLRAD3' rel='noopener noreferrer' target='_blank'>LDLRAD3</a>
FV4	TMCC1	-0.277739	1	0.586803	0.92367	0.371	0.29	<a href='http://www.genecards.org/cgi-bin/carddisp.pl?gene=TMCC1' rel='noopener noreferrer' target='_blank'>TMCC1</a>
FV4	SRPK2	-0.277848	1	0.864991	1.26109	0.517	0.431	<a href='http://www.genecards.org/cgi-bin/carddisp.pl?gene=SRPK2' rel='noopener noreferrer' target='_blank'>SRPK2</a>
FV4	TBL1X	-0.277978	1	1.45426	1.97578	0.656	0.573	<a href='http://www.genecards.org/cgi-bin/carddisp.pl?gene=TBL1X' rel='noopener noreferrer' target='_blank'>TBL1X</a>
FV4	GOLGB1	-0.27803	1	2.54078	3.29334	0.781	0.679	<a href='http://www.genecards.org/cgi-bin/carddisp.pl?gene=GOLGB1' rel='noopener noreferrer' target='_blank'>GOLGB1</a>
FV4	PHXR4	-0.278159	1	0.324597	0.606268	0.215	0.179	<a href='http://www.genecards.org/cgi-bin/carddisp.pl?gene=PHXR4' rel='noopener noreferrer' target='_blank'>PHXR4</a>
FV4	COL1A1	-0.278439	4.29073e-24	10.78	13.2878	0.882	0.896	<a href='http://www.genecards.org/cgi-bin/carddisp.pl?gene=COL1A1' rel='noopener noreferrer' target='_blank'>COL1A1</a>
FV4	SCAPER	-0.279502	1	0.236212	0.500484	0.206	0.223	<a href='http://www.genecards.org/cgi-bin/carddisp.pl?gene=SCAPER' rel='noopener noreferrer' target='_blank'>SCAPER</a>
FV4	NACC2	-0.280121	1	0.720586	1.0893	0.461	0.412	<a href='http://www.genecards.org/cgi-bin/carddisp.pl?gene=NACC2' rel='noopener noreferrer' target='_blank'>NACC2</a>
FV4	DNAJA1	-0.281089	1	2.96768	3.82117	0.814	0.683	<a href='http://www.genecards.org/cgi-bin/carddisp.pl?gene=DNAJA1' rel='noopener noreferrer' target='_blank'>DNAJA1</a>
FV4	PLXDC2	-0.28126	1	1.37312	1.88395	0.612	0.528	<a href='http://www.genecards.org/cgi-bin/carddisp.pl?gene=PLXDC2' rel='noopener noreferrer' target='_blank'>PLXDC2</a>
FV4	SEMA3A	-0.281455	1	0.146176	0.393085	0.13	0.14	<a href='http://www.genecards.org/cgi-bin/carddisp.pl?gene=SEMA3A' rel='noopener noreferrer' target='_blank'>SEMA3A</a>
FV4	NDRG2	-0.281485	0.00490284	1.91658	2.54495	0.691	0.625	<a href='http://www.genecards.org/cgi-bin/carddisp.pl?gene=NDRG2' rel='noopener noreferrer' target='_blank'>NDRG2</a>
FV4	CDK6	-0.281497	1	0.273707	0.548134	0.191	0.202	<a href='http://www.genecards.org/cgi-bin/carddisp.pl?gene=CDK6' rel='noopener noreferrer' target='_blank'>CDK6</a>
FV4	SRSF5	-0.281778	1	2.72986	3.53436	0.807	0.724	<a href='http://www.genecards.org/cgi-bin/carddisp.pl?gene=SRSF5' rel='noopener noreferrer' target='_blank'>SRSF5</a>
FV4	SFSWAP	-0.28226	1	0.716409	1.08732	0.418	0.337	<a href='http://www.genecards.org/cgi-bin/carddisp.pl?gene=SFSWAP' rel='noopener noreferrer' target='_blank'>SFSWAP</a>
FV4	LTBP3	-0.282507	1	2.2015	2.894	0.699	0.651	<a href='http://www.genecards.org/cgi-bin/carddisp.pl?gene=LTBP3' rel='noopener noreferrer' target='_blank'>LTBP3</a>
FV4	PER3	-0.282863	0.0998054	0.311694	0.595816	0.221	0.163	<a href='http://www.genecards.org/cgi-bin/carddisp.pl?gene=PER3' rel='noopener noreferrer' target='_blank'>PER3</a>
FV4	MEF2A	-0.283272	0.0286364	3.40241	4.35752	0.854	0.769	<a href='http://www.genecards.org/cgi-bin/carddisp.pl?gene=MEF2A' rel='noopener noreferrer' target='_blank'>MEF2A</a>
FV4	DOPEY1	-0.28342	1	0.478386	0.799309	0.318	0.255	<a href='http://www.genecards.org/cgi-bin/carddisp.pl?gene=DOPEY1' rel='noopener noreferrer' target='_blank'>DOPEY1</a>
FV4	TGFBR3	-0.283525	0.0133676	0.337774	0.628292	0.258	0.286	<a href='http://www.genecards.org/cgi-bin/carddisp.pl?gene=TGFBR3' rel='noopener noreferrer' target='_blank'>TGFBR3</a>
FV4	SERPINI1	-0.283753	1	0.53032	0.862946	0.353	0.357	<a href='http://www.genecards.org/cgi-bin/carddisp.pl?gene=SERPINI1' rel='noopener noreferrer' target='_blank'>SERPINI1</a>
FV4	PRDM6	-0.283757	1	0.564908	0.905058	0.403	0.363	<a href='http://www.genecards.org/cgi-bin/carddisp.pl?gene=PRDM6' rel='noopener noreferrer' target='_blank'>PRDM6</a>
FV4	CCDC42	-0.284107	0.00771051	0.181626	0.438814	0.154	0.188	<a href='http://www.genecards.org/cgi-bin/carddisp.pl?gene=CCDC42' rel='noopener noreferrer' target='_blank'>CCDC42</a>
FV4	CBX5	-0.28421	1	1.13906	1.60483	0.581	0.517	<a href='http://www.genecards.org/cgi-bin/carddisp.pl?gene=CBX5' rel='noopener noreferrer' target='_blank'>CBX5</a>
FV4	MERTK	-0.284226	1	0.574595	0.917474	0.344	0.316	<a href='http://www.genecards.org/cgi-bin/carddisp.pl?gene=MERTK' rel='noopener noreferrer' target='_blank'>MERTK</a>
FV4	TRAF5	-0.284266	1	0.258755	0.5329	0.223	0.232	<a href='http://www.genecards.org/cgi-bin/carddisp.pl?gene=TRAF5' rel='noopener noreferrer' target='_blank'>TRAF5</a>
FV4	SEPP1	-0.28441	0.0812454	1.36575	1.88127	0.536	0.511	<a href='http://www.genecards.org/cgi-bin/carddisp.pl?gene=SEPP1' rel='noopener noreferrer' target='_blank'>SEPP1</a>
FV4	SPECC1	-0.284585	1	0.582259	0.927286	0.367	0.33	<a href='http://www.genecards.org/cgi-bin/carddisp.pl?gene=SPECC1' rel='noopener noreferrer' target='_blank'>SPECC1</a>
FV4	ADAMTS5	-0.284606	1	0.628947	0.984184	0.342	0.286	<a href='http://www.genecards.org/cgi-bin/carddisp.pl?gene=ADAMTS5' rel='noopener noreferrer' target='_blank'>ADAMTS5</a>
FV4	LNPEP	-0.284704	1	0.655651	1.01685	0.415	0.378	<a href='http://www.genecards.org/cgi-bin/carddisp.pl?gene=LNPEP' rel='noopener noreferrer' target='_blank'>LNPEP</a>
FV4	GK	-0.284782	1	0.225126	0.492481	0.202	0.204	<a href='http://www.genecards.org/cgi-bin/carddisp.pl?gene=GK' rel='noopener noreferrer' target='_blank'>GK</a>
FV4	SPINT2	-0.284798	0.170902	0.482768	0.806366	0.331	0.343	<a href='http://www.genecards.org/cgi-bin/carddisp.pl?gene=SPINT2' rel='noopener noreferrer' target='_blank'>SPINT2</a>
FV4	FAM135A	-0.284938	1	0.372224	0.67186	0.263	0.225	<a href='http://www.genecards.org/cgi-bin/carddisp.pl?gene=FAM135A' rel='noopener noreferrer' target='_blank'>FAM135A</a>
FV4	TACC1	-0.2852	1	1.42241	1.9519	0.664	0.572	<a href='http://www.genecards.org/cgi-bin/carddisp.pl?gene=TACC1' rel='noopener noreferrer' target='_blank'>TACC1</a>
FV4	THOC2	-0.285635	1	1.2403	1.73081	0.592	0.498	<a href='http://www.genecards.org/cgi-bin/carddisp.pl?gene=THOC2' rel='noopener noreferrer' target='_blank'>THOC2</a>
FV4	AFAP1	-0.285698	1	0.648442	1.00945	0.45	0.395	<a href='http://www.genecards.org/cgi-bin/carddisp.pl?gene=AFAP1' rel='noopener noreferrer' target='_blank'>AFAP1</a>
FV4	RBPMS2	-0.286507	1	0.726167	1.10538	0.446	0.428	<a href='http://www.genecards.org/cgi-bin/carddisp.pl?gene=RBPMS2' rel='noopener noreferrer' target='_blank'>RBPMS2</a>
FV4	MAP3K7CL	-0.287455	1	0.652669	1.01706	0.397	0.38	<a href='http://www.genecards.org/cgi-bin/carddisp.pl?gene=MAP3K7CL' rel='noopener noreferrer' target='_blank'>MAP3K7CL</a>
FV4	GJA4	-0.289547	0.000245279	0.100411	0.344984	0.091	0.13	<a href='http://www.genecards.org/cgi-bin/carddisp.pl?gene=GJA4' rel='noopener noreferrer' target='_blank'>GJA4</a>
FV4	FTO	-0.29016	1	0.564701	0.913279	0.392	0.328	<a href='http://www.genecards.org/cgi-bin/carddisp.pl?gene=FTO' rel='noopener noreferrer' target='_blank'>FTO</a>
FV4	IDH2	-0.290464	0.780918	0.594304	0.949887	0.431	0.417	<a href='http://www.genecards.org/cgi-bin/carddisp.pl?gene=IDH2' rel='noopener noreferrer' target='_blank'>IDH2</a>
FV4	TEAD3	-0.290953	1	0.399347	0.712029	0.305	0.286	<a href='http://www.genecards.org/cgi-bin/carddisp.pl?gene=TEAD3' rel='noopener noreferrer' target='_blank'>TEAD3</a>
FV4	FAM198B	-0.290981	1	1.86247	2.50215	0.63	0.58	<a href='http://www.genecards.org/cgi-bin/carddisp.pl?gene=FAM198B' rel='noopener noreferrer' target='_blank'>FAM198B</a>
FV4	LBH	-0.291488	0.494307	1.51565	2.0789	0.557	0.528	<a href='http://www.genecards.org/cgi-bin/carddisp.pl?gene=LBH' rel='noopener noreferrer' target='_blank'>LBH</a>
FV4	BPTF	-0.292042	1	1.52142	2.08715	0.677	0.573	<a href='http://www.genecards.org/cgi-bin/carddisp.pl?gene=BPTF' rel='noopener noreferrer' target='_blank'>BPTF</a>
FV4	CELF1	-0.29278	1	1.11725	1.59363	0.575	0.467	<a href='http://www.genecards.org/cgi-bin/carddisp.pl?gene=CELF1' rel='noopener noreferrer' target='_blank'>CELF1</a>
FV4	TOB2	-0.293239	1	1.17734	1.66809	0.551	0.482	<a href='http://www.genecards.org/cgi-bin/carddisp.pl?gene=TOB2' rel='noopener noreferrer' target='_blank'>TOB2</a>
FV4	IER5L	-0.293276	1	0.78437	1.1866	0.382	0.338	<a href='http://www.genecards.org/cgi-bin/carddisp.pl?gene=IER5L' rel='noopener noreferrer' target='_blank'>IER5L</a>
FV4	LYZ2	-0.293453	1	0.513487	0.854885	0.272	0.221	<a href='http://www.genecards.org/cgi-bin/carddisp.pl?gene=LYZ2' rel='noopener noreferrer' target='_blank'>LYZ2</a>
FV4	ATF7	-0.293706	1	0.494873	0.832392	0.355	0.315	<a href='http://www.genecards.org/cgi-bin/carddisp.pl?gene=ATF7' rel='noopener noreferrer' target='_blank'>ATF7</a>
FV4	ACADSB	-0.294766	1	0.776626	1.17936	0.514	0.446	<a href='http://www.genecards.org/cgi-bin/carddisp.pl?gene=ACADSB' rel='noopener noreferrer' target='_blank'>ACADSB</a>
FV4	ITCH	-0.295306	1	0.717762	1.10794	0.437	0.367	<a href='http://www.genecards.org/cgi-bin/carddisp.pl?gene=ITCH' rel='noopener noreferrer' target='_blank'>ITCH</a>
FV4	DPYSL3	-0.295323	3.74623e-07	2.20867	2.93755	0.735	0.652	<a href='http://www.genecards.org/cgi-bin/carddisp.pl?gene=DPYSL3' rel='noopener noreferrer' target='_blank'>DPYSL3</a>
FV4	TM6SF1	-0.295588	2.355e-10	0.124562	0.380271	0.112	0.171	<a href='http://www.genecards.org/cgi-bin/carddisp.pl?gene=TM6SF1' rel='noopener noreferrer' target='_blank'>TM6SF1</a>
FV4	RBM39	-0.295726	2.20003e-14	5.59417	7.09436	0.934	0.887	<a href='http://www.genecards.org/cgi-bin/carddisp.pl?gene=RBM39' rel='noopener noreferrer' target='_blank'>RBM39</a>
FV4	IGSF9	-0.29598	4.34888e-06	0.125204	0.381433	0.099	0.145	<a href='http://www.genecards.org/cgi-bin/carddisp.pl?gene=IGSF9' rel='noopener noreferrer' target='_blank'>IGSF9</a>
FV4	DCAF8	-0.295988	1	0.988922	1.44185	0.557	0.47	<a href='http://www.genecards.org/cgi-bin/carddisp.pl?gene=DCAF8' rel='noopener noreferrer' target='_blank'>DCAF8</a>
FV4	CCDC88A	-0.29654	1	1.21855	1.72482	0.58	0.498	<a href='http://www.genecards.org/cgi-bin/carddisp.pl?gene=CCDC88A' rel='noopener noreferrer' target='_blank'>CCDC88A</a>
FV4	CTDSPL	-0.297802	1	0.574538	0.935533	0.406	0.393	<a href='http://www.genecards.org/cgi-bin/carddisp.pl?gene=CTDSPL' rel='noopener noreferrer' target='_blank'>CTDSPL</a>
FV4	HJURP	-0.298275	1	0.453054	0.786782	0.306	0.277	<a href='http://www.genecards.org/cgi-bin/carddisp.pl?gene=HJURP' rel='noopener noreferrer' target='_blank'>HJURP</a>
FV4	PARD3B	-0.298817	0.0331205	0.211802	0.490681	0.181	0.214	<a href='http://www.genecards.org/cgi-bin/carddisp.pl?gene=PARD3B' rel='noopener noreferrer' target='_blank'>PARD3B</a>
FV4	NCOR1	-0.299006	0.0480298	2.92834	3.83303	0.834	0.742	<a href='http://www.genecards.org/cgi-bin/carddisp.pl?gene=NCOR1' rel='noopener noreferrer' target='_blank'>NCOR1</a>
FV4	UBR5	-0.299355	1	1.64427	2.25402	0.681	0.589	<a href='http://www.genecards.org/cgi-bin/carddisp.pl?gene=UBR5' rel='noopener noreferrer' target='_blank'>UBR5</a>
FV4	HELZ	-0.301221	1	0.501668	0.850335	0.339	0.317	<a href='http://www.genecards.org/cgi-bin/carddisp.pl?gene=HELZ' rel='noopener noreferrer' target='_blank'>HELZ</a>
FV4	TTC19	-0.301614	1	0.429349	0.761706	0.327	0.296	<a href='http://www.genecards.org/cgi-bin/carddisp.pl?gene=TTC19' rel='noopener noreferrer' target='_blank'>TTC19</a>
FV4	AIRN	-0.302299	1	0.278461	0.57648	0.224	0.206	<a href='http://www.genecards.org/cgi-bin/carddisp.pl?gene=AIRN' rel='noopener noreferrer' target='_blank'>AIRN</a>
FV4	DNAJB4	-0.302406	0.00119592	3.9738	5.13369	0.84	0.756	<a href='http://www.genecards.org/cgi-bin/carddisp.pl?gene=DNAJB4' rel='noopener noreferrer' target='_blank'>DNAJB4</a>
FV4	IRF2BP2	-0.303501	1	1.43061	1.9997	0.627	0.559	<a href='http://www.genecards.org/cgi-bin/carddisp.pl?gene=IRF2BP2' rel='noopener noreferrer' target='_blank'>IRF2BP2</a>
FV4	PLEKHG3	-0.303945	1	0.574808	0.944124	0.368	0.357	<a href='http://www.genecards.org/cgi-bin/carddisp.pl?gene=PLEKHG3' rel='noopener noreferrer' target='_blank'>PLEKHG3</a>
FV4	LAMA5	-0.305801	1	0.641476	1.02904	0.378	0.328	<a href='http://www.genecards.org/cgi-bin/carddisp.pl?gene=LAMA5' rel='noopener noreferrer' target='_blank'>LAMA5</a>
FV4	HTRA3	-0.306151	1	0.672657	1.06808	0.385	0.387	<a href='http://www.genecards.org/cgi-bin/carddisp.pl?gene=HTRA3' rel='noopener noreferrer' target='_blank'>HTRA3</a>
FV4	UBP1	-0.306265	1	0.673326	1.06907	0.429	0.352	<a href='http://www.genecards.org/cgi-bin/carddisp.pl?gene=UBP1' rel='noopener noreferrer' target='_blank'>UBP1</a>
FV4	HCFC1R1	-0.306316	4.23485e-08	2.55285	3.39326	0.723	0.626	<a href='http://www.genecards.org/cgi-bin/carddisp.pl?gene=HCFC1R1' rel='noopener noreferrer' target='_blank'>HCFC1R1</a>
FV4	OLFML2A	-0.307006	1.25446e-25	0.0543172	0.304335	0.056	0.14	<a href='http://www.genecards.org/cgi-bin/carddisp.pl?gene=OLFML2A' rel='noopener noreferrer' target='_blank'>OLFML2A</a>
FV4	MAF	-0.309431	1	1.05059	1.54113	0.421	0.359	<a href='http://www.genecards.org/cgi-bin/carddisp.pl?gene=MAF' rel='noopener noreferrer' target='_blank'>MAF</a>
FV4	CRIP1	-0.309589	1	11.7399	14.7893	0.854	0.758	<a href='http://www.genecards.org/cgi-bin/carddisp.pl?gene=CRIP1' rel='noopener noreferrer' target='_blank'>CRIP1</a>
FV4	TNFRSF11A	-0.309806	4.16597e-08	0.159966	0.437825	0.146	0.202	<a href='http://www.genecards.org/cgi-bin/carddisp.pl?gene=TNFRSF11A' rel='noopener noreferrer' target='_blank'>TNFRSF11A</a>
FV4	TNIK	-0.309806	1	0.244081	0.542089	0.198	0.206	<a href='http://www.genecards.org/cgi-bin/carddisp.pl?gene=TNIK' rel='noopener noreferrer' target='_blank'>TNIK</a>
FV4	SRCAP	-0.31047	1	0.180572	0.464041	0.145	0.152	<a href='http://www.genecards.org/cgi-bin/carddisp.pl?gene=SRCAP' rel='noopener noreferrer' target='_blank'>SRCAP</a>
FV4	BAZ2B	-0.311664	1	0.805434	1.24079	0.487	0.41	<a href='http://www.genecards.org/cgi-bin/carddisp.pl?gene=BAZ2B' rel='noopener noreferrer' target='_blank'>BAZ2B</a>
FV4	CYTH3	-0.311833	1	1.24377	1.78516	0.585	0.49	<a href='http://www.genecards.org/cgi-bin/carddisp.pl?gene=CYTH3' rel='noopener noreferrer' target='_blank'>CYTH3</a>
FV4	SPATS2L	-0.312096	1	0.742996	1.16395	0.461	0.424	<a href='http://www.genecards.org/cgi-bin/carddisp.pl?gene=SPATS2L' rel='noopener noreferrer' target='_blank'>SPATS2L</a>
FV4	GTF2I	-0.312397	0.0567839	0.403716	0.743092	0.325	0.34	<a href='http://www.genecards.org/cgi-bin/carddisp.pl?gene=GTF2I' rel='noopener noreferrer' target='_blank'>GTF2I</a>
FV4	ANKRD12	-0.313185	1	1.82567	2.51074	0.681	0.586	<a href='http://www.genecards.org/cgi-bin/carddisp.pl?gene=ANKRD12' rel='noopener noreferrer' target='_blank'>ANKRD12</a>
FV4	SSBP2	-0.313519	1	0.838549	1.28483	0.517	0.445	<a href='http://www.genecards.org/cgi-bin/carddisp.pl?gene=SSBP2' rel='noopener noreferrer' target='_blank'>SSBP2</a>
FV4	ROCK2	-0.313657	1.94481e-08	3.76642	4.92397	0.852	0.768	<a href='http://www.genecards.org/cgi-bin/carddisp.pl?gene=ROCK2' rel='noopener noreferrer' target='_blank'>ROCK2</a>
FV4	ANXA6	-0.314046	1.31251e-05	1.53942	2.15698	0.67	0.607	<a href='http://www.genecards.org/cgi-bin/carddisp.pl?gene=ANXA6' rel='noopener noreferrer' target='_blank'>ANXA6</a>
FV4	TNS2	-0.316679	0.00609169	0.583122	0.971717	0.382	0.393	<a href='http://www.genecards.org/cgi-bin/carddisp.pl?gene=TNS2' rel='noopener noreferrer' target='_blank'>TNS2</a>
FV4	BCLAF1	-0.317234	1	1.54807	2.17475	0.665	0.565	<a href='http://www.genecards.org/cgi-bin/carddisp.pl?gene=BCLAF1' rel='noopener noreferrer' target='_blank'>BCLAF1</a>
FV4	RASAL2	-0.317575	1	0.476366	0.839897	0.33	0.312	<a href='http://www.genecards.org/cgi-bin/carddisp.pl?gene=RASAL2' rel='noopener noreferrer' target='_blank'>RASAL2</a>
FV4	CHD4	-0.317795	1	1.62216	2.26833	0.681	0.597	<a href='http://www.genecards.org/cgi-bin/carddisp.pl?gene=CHD4' rel='noopener noreferrer' target='_blank'>CHD4</a>
FV4	TSIX	-0.319013	0.114439	0.118907	0.395811	0.071	0.1	<a href='http://www.genecards.org/cgi-bin/carddisp.pl?gene=TSIX' rel='noopener noreferrer' target='_blank'>TSIX</a>
FV4	6330403A02RIK	-0.319884	5.1181e-15	0.264311	0.578151	0.201	0.279	<a href='http://www.genecards.org/cgi-bin/carddisp.pl?gene=6330403A02RIK' rel='noopener noreferrer' target='_blank'>6330403A02RIK</a>
FV4	ANKRD44	-0.320531	1	0.289138	0.609863	0.219	0.196	<a href='http://www.genecards.org/cgi-bin/carddisp.pl?gene=ANKRD44' rel='noopener noreferrer' target='_blank'>ANKRD44</a>
FV4	PYGM	-0.320673	3.27311e-26	0.108971	0.385008	0.117	0.213	<a href='http://www.genecards.org/cgi-bin/carddisp.pl?gene=PYGM' rel='noopener noreferrer' target='_blank'>PYGM</a>
FV4	MYO9A	-0.321755	1	0.912511	1.39035	0.497	0.43	<a href='http://www.genecards.org/cgi-bin/carddisp.pl?gene=MYO9A' rel='noopener noreferrer' target='_blank'>MYO9A</a>
FV4	ZFP36L1	-0.321937	0.00015973	3.3173	4.39666	0.778	0.706	<a href='http://www.genecards.org/cgi-bin/carddisp.pl?gene=ZFP36L1' rel='noopener noreferrer' target='_blank'>ZFP36L1</a>
FV4	PDGFD	-0.322697	0.0608353	0.378918	0.724567	0.321	0.335	<a href='http://www.genecards.org/cgi-bin/carddisp.pl?gene=PDGFD' rel='noopener noreferrer' target='_blank'>PDGFD</a>
FV4	SLC8A1	-0.322769	5.89441e-07	0.129333	0.412489	0.115	0.163	<a href='http://www.genecards.org/cgi-bin/carddisp.pl?gene=SLC8A1' rel='noopener noreferrer' target='_blank'>SLC8A1</a>
FV4	SYNC	-0.323208	1	0.30278	0.629921	0.277	0.276	<a href='http://www.genecards.org/cgi-bin/carddisp.pl?gene=SYNC' rel='noopener noreferrer' target='_blank'>SYNC</a>
FV4	SEMA3C	-0.324	1	1.27122	1.84311	0.542	0.463	<a href='http://www.genecards.org/cgi-bin/carddisp.pl?gene=SEMA3C' rel='noopener noreferrer' target='_blank'>SEMA3C</a>
FV4	HNRNPH1	-0.325426	1	2.10255	2.8876	0.765	0.661	<a href='http://www.genecards.org/cgi-bin/carddisp.pl?gene=HNRNPH1' rel='noopener noreferrer' target='_blank'>HNRNPH1</a>
FV4	TIA1	-0.326268	0.514859	0.612486	1.02168	0.406	0.312	<a href='http://www.genecards.org/cgi-bin/carddisp.pl?gene=TIA1' rel='noopener noreferrer' target='_blank'>TIA1</a>
FV4	NSD1	-0.326509	1	1.03487	1.55168	0.537	0.468	<a href='http://www.genecards.org/cgi-bin/carddisp.pl?gene=NSD1' rel='noopener noreferrer' target='_blank'>NSD1</a>
FV4	KMT2A	-0.326791	1	1.86967	2.5992	0.703	0.609	<a href='http://www.genecards.org/cgi-bin/carddisp.pl?gene=KMT2A' rel='noopener noreferrer' target='_blank'>KMT2A</a>
FV4	TIMP4	-0.32692	9.31226e-05	0.282749	0.608994	0.144	0.19	<a href='http://www.genecards.org/cgi-bin/carddisp.pl?gene=TIMP4' rel='noopener noreferrer' target='_blank'>TIMP4</a>
FV4	SMARCD3	-0.327293	0.000552221	0.682246	1.11064	0.447	0.441	<a href='http://www.genecards.org/cgi-bin/carddisp.pl?gene=SMARCD3' rel='noopener noreferrer' target='_blank'>SMARCD3</a>
FV4	ADAMTS2	-0.327975	1	0.775189	1.22831	0.444	0.421	<a href='http://www.genecards.org/cgi-bin/carddisp.pl?gene=ADAMTS2' rel='noopener noreferrer' target='_blank'>ADAMTS2</a>
FV4	PPP2R5A	-0.328156	1	0.835233	1.30397	0.511	0.472	<a href='http://www.genecards.org/cgi-bin/carddisp.pl?gene=PPP2R5A' rel='noopener noreferrer' target='_blank'>PPP2R5A</a>
FV4	UNC45A	-0.328898	8.51407e-06	0.470828	0.847439	0.354	0.376	<a href='http://www.genecards.org/cgi-bin/carddisp.pl?gene=UNC45A' rel='noopener noreferrer' target='_blank'>UNC45A</a>
FV4	NHSL2	-0.329919	3.07321e-22	0.124161	0.413007	0.096	0.183	<a href='http://www.genecards.org/cgi-bin/carddisp.pl?gene=NHSL2' rel='noopener noreferrer' target='_blank'>NHSL2</a>
FV4	FAM13C	-0.330185	1	0.914492	1.40685	0.508	0.466	<a href='http://www.genecards.org/cgi-bin/carddisp.pl?gene=FAM13C' rel='noopener noreferrer' target='_blank'>FAM13C</a>
FV4	MEIS2	-0.330208	1	0.781739	1.23999	0.442	0.382	<a href='http://www.genecards.org/cgi-bin/carddisp.pl?gene=MEIS2' rel='noopener noreferrer' target='_blank'>MEIS2</a>
FV4	DTX3	-0.330262	1	0.442652	0.813762	0.367	0.335	<a href='http://www.genecards.org/cgi-bin/carddisp.pl?gene=DTX3' rel='noopener noreferrer' target='_blank'>DTX3</a>
FV4	C1S1	-0.330896	3.11853e-28	0.0939496	0.375964	0.066	0.159	<a href='http://www.genecards.org/cgi-bin/carddisp.pl?gene=C1S1' rel='noopener noreferrer' target='_blank'>C1S1</a>
FV4	CCNL2	-0.332209	1	0.94379	1.44711	0.511	0.425	<a href='http://www.genecards.org/cgi-bin/carddisp.pl?gene=CCNL2' rel='noopener noreferrer' target='_blank'>CCNL2</a>
FV4	ECH1	-0.334371	0.000229135	0.599507	1.0167	0.432	0.428	<a href='http://www.genecards.org/cgi-bin/carddisp.pl?gene=ECH1' rel='noopener noreferrer' target='_blank'>ECH1</a>
FV4	MTUS1	-0.334806	1	0.78425	1.25031	0.452	0.409	<a href='http://www.genecards.org/cgi-bin/carddisp.pl?gene=MTUS1' rel='noopener noreferrer' target='_blank'>MTUS1</a>
FV4	FBLN5	-0.33704	1.26023e-12	4.84535	6.38362	0.724	0.725	<a href='http://www.genecards.org/cgi-bin/carddisp.pl?gene=FBLN5' rel='noopener noreferrer' target='_blank'>FBLN5</a>
FV4	ZFP704	-0.337337	1	0.752657	1.21435	0.445	0.421	<a href='http://www.genecards.org/cgi-bin/carddisp.pl?gene=ZFP704' rel='noopener noreferrer' target='_blank'>ZFP704</a>
FV4	DOCK10	-0.33817	0.399132	0.211002	0.53089	0.159	0.187	<a href='http://www.genecards.org/cgi-bin/carddisp.pl?gene=DOCK10' rel='noopener noreferrer' target='_blank'>DOCK10</a>
FV4	OSBPL3	-0.338451	1	0.77065	1.23881	0.459	0.391	<a href='http://www.genecards.org/cgi-bin/carddisp.pl?gene=OSBPL3' rel='noopener noreferrer' target='_blank'>OSBPL3</a>
FV4	MYADM	-0.338876	1.02043e-08	1.97141	2.75816	0.698	0.644	<a href='http://www.genecards.org/cgi-bin/carddisp.pl?gene=MYADM' rel='noopener noreferrer' target='_blank'>MYADM</a>
FV4	MMP17	-0.339009	7.84249e-10	0.1877	0.502307	0.164	0.224	<a href='http://www.genecards.org/cgi-bin/carddisp.pl?gene=MMP17' rel='noopener noreferrer' target='_blank'>MMP17</a>
FV4	SEMA3F	-0.339072	1	0.610603	1.03732	0.383	0.377	<a href='http://www.genecards.org/cgi-bin/carddisp.pl?gene=SEMA3F' rel='noopener noreferrer' target='_blank'>SEMA3F</a>
FV4	MGAT4A	-0.339213	1	0.515095	0.916695	0.366	0.347	<a href='http://www.genecards.org/cgi-bin/carddisp.pl?gene=MGAT4A' rel='noopener noreferrer' target='_blank'>MGAT4A</a>
FV4	MYOCD	-0.339364	1	1.351	1.97448	0.588	0.527	<a href='http://www.genecards.org/cgi-bin/carddisp.pl?gene=MYOCD' rel='noopener noreferrer' target='_blank'>MYOCD</a>
FV4	VIM	-0.33973	1.67311e-35	35.8696	45.6591	0.965	0.967	<a href='http://www.genecards.org/cgi-bin/carddisp.pl?gene=VIM' rel='noopener noreferrer' target='_blank'>VIM</a>
FV4	NTF3	-0.340456	3.48142e-05	0.547094	0.958863	0.339	0.371	<a href='http://www.genecards.org/cgi-bin/carddisp.pl?gene=NTF3' rel='noopener noreferrer' target='_blank'>NTF3</a>
FV4	ANAPC5	-0.341949	1	1.11225	1.6772	0.609	0.539	<a href='http://www.genecards.org/cgi-bin/carddisp.pl?gene=ANAPC5' rel='noopener noreferrer' target='_blank'>ANAPC5</a>
FV4	GM12840	-0.342236	0.000366596	0.60635	1.0364	0.251	0.29	<a href='http://www.genecards.org/cgi-bin/carddisp.pl?gene=GM12840' rel='noopener noreferrer' target='_blank'>GM12840</a>
FV4	GJC1	-0.342355	5.91381e-05	0.412334	0.790592	0.341	0.361	<a href='http://www.genecards.org/cgi-bin/carddisp.pl?gene=GJC1' rel='noopener noreferrer' target='_blank'>GJC1</a>
FV4	TLE4	-0.342532	1	0.41026	0.788182	0.299	0.268	<a href='http://www.genecards.org/cgi-bin/carddisp.pl?gene=TLE4' rel='noopener noreferrer' target='_blank'>TLE4</a>
FV4	MTSS1	-0.342534	1	0.480909	0.877765	0.338	0.344	<a href='http://www.genecards.org/cgi-bin/carddisp.pl?gene=MTSS1' rel='noopener noreferrer' target='_blank'>MTSS1</a>
FV4	TNRC6C	-0.342961	1	1.69055	2.41258	0.71	0.604	<a href='http://www.genecards.org/cgi-bin/carddisp.pl?gene=TNRC6C' rel='noopener noreferrer' target='_blank'>TNRC6C</a>
FV4	PPT1	-0.343779	1	0.526167	0.936822	0.408	0.385	<a href='http://www.genecards.org/cgi-bin/carddisp.pl?gene=PPT1' rel='noopener noreferrer' target='_blank'>PPT1</a>
FV4	CUEDC1	-0.343793	1	0.734832	1.20166	0.48	0.417	<a href='http://www.genecards.org/cgi-bin/carddisp.pl?gene=CUEDC1' rel='noopener noreferrer' target='_blank'>CUEDC1</a>
FV4	CNN1	-0.344708	1.16048e-32	8.71979	11.3431	0.782	0.798	<a href='http://www.genecards.org/cgi-bin/carddisp.pl?gene=CNN1' rel='noopener noreferrer' target='_blank'>CNN1</a>
FV4	TRA2A	-0.345243	1	1.3962	2.04405	0.614	0.517	<a href='http://www.genecards.org/cgi-bin/carddisp.pl?gene=TRA2A' rel='noopener noreferrer' target='_blank'>TRA2A</a>
FV4	NKTR	-0.345645	1	2.5235	3.47737	0.761	0.661	<a href='http://www.genecards.org/cgi-bin/carddisp.pl?gene=NKTR' rel='noopener noreferrer' target='_blank'>NKTR</a>
FV4	BIRC6	-0.346213	1	1.72351	2.46217	0.699	0.607	<a href='http://www.genecards.org/cgi-bin/carddisp.pl?gene=BIRC6' rel='noopener noreferrer' target='_blank'>BIRC6</a>
FV4	ZAK	-0.346379	1.06597e-06	2.3062	3.2034	0.769	0.669	<a href='http://www.genecards.org/cgi-bin/carddisp.pl?gene=ZAK' rel='noopener noreferrer' target='_blank'>ZAK</a>
FV4	MYO9B	-0.34697	1	0.566074	0.991867	0.371	0.32	<a href='http://www.genecards.org/cgi-bin/carddisp.pl?gene=MYO9B' rel='noopener noreferrer' target='_blank'>MYO9B</a>
FV4	PFKP	-0.347819	1	0.821119	1.31762	0.518	0.47	<a href='http://www.genecards.org/cgi-bin/carddisp.pl?gene=PFKP' rel='noopener noreferrer' target='_blank'>PFKP</a>
FV4	APP	-0.348325	3.00161e-12	4.17288	5.5855	0.84	0.757	<a href='http://www.genecards.org/cgi-bin/carddisp.pl?gene=APP' rel='noopener noreferrer' target='_blank'>APP</a>
FV4	SH3BGRL	-0.348509	5.38364e-26	4.38321	5.85414	0.808	0.74	<a href='http://www.genecards.org/cgi-bin/carddisp.pl?gene=SH3BGRL' rel='noopener noreferrer' target='_blank'>SH3BGRL</a>
FV4	NET1	-0.348746	0.00467234	1.44655	2.11556	0.536	0.523	<a href='http://www.genecards.org/cgi-bin/carddisp.pl?gene=NET1' rel='noopener noreferrer' target='_blank'>NET1</a>
FV4	HNRNPR	-0.348865	1	1.37429	2.02379	0.653	0.549	<a href='http://www.genecards.org/cgi-bin/carddisp.pl?gene=HNRNPR' rel='noopener noreferrer' target='_blank'>HNRNPR</a>
FV4	PLEKHA5	-0.349845	1	0.388446	0.769468	0.301	0.294	<a href='http://www.genecards.org/cgi-bin/carddisp.pl?gene=PLEKHA5' rel='noopener noreferrer' target='_blank'>PLEKHA5</a>
FV4	MKLN1	-0.350246	1	1.37042	2.02176	0.645	0.534	<a href='http://www.genecards.org/cgi-bin/carddisp.pl?gene=MKLN1' rel='noopener noreferrer' target='_blank'>MKLN1</a>
FV4	DDR2	-0.350988	1	0.953691	1.4918	0.523	0.492	<a href='http://www.genecards.org/cgi-bin/carddisp.pl?gene=DDR2' rel='noopener noreferrer' target='_blank'>DDR2</a>
FV4	SMIM5	-0.351552	1.45141e-41	0.10582	0.410951	0.084	0.208	<a href='http://www.genecards.org/cgi-bin/carddisp.pl?gene=SMIM5' rel='noopener noreferrer' target='_blank'>SMIM5</a>
FV4	PRELP	-0.353612	1.22129e-07	1.62702	2.3567	0.557	0.548	<a href='http://www.genecards.org/cgi-bin/carddisp.pl?gene=PRELP' rel='noopener noreferrer' target='_blank'>PRELP</a>
FV4	PPP1R12C	-0.353625	1	0.93127	1.46771	0.567	0.502	<a href='http://www.genecards.org/cgi-bin/carddisp.pl?gene=PPP1R12C' rel='noopener noreferrer' target='_blank'>PPP1R12C</a>
FV4	PRRC2C	-0.353666	1.507e-06	2.45938	3.42041	0.788	0.711	<a href='http://www.genecards.org/cgi-bin/carddisp.pl?gene=PRRC2C' rel='noopener noreferrer' target='_blank'>PRRC2C</a>
FV4	SLIT3	-0.354098	1	0.740714	1.22496	0.447	0.412	<a href='http://www.genecards.org/cgi-bin/carddisp.pl?gene=SLIT3' rel='noopener noreferrer' target='_blank'>SLIT3</a>
FV4	DSTN	-0.354244	6.14617e-47	25.6704	33.0932	0.962	0.936	<a href='http://www.genecards.org/cgi-bin/carddisp.pl?gene=DSTN' rel='noopener noreferrer' target='_blank'>DSTN</a>
FV4	MEIS1	-0.354352	1	0.303323	0.666184	0.23	0.226	<a href='http://www.genecards.org/cgi-bin/carddisp.pl?gene=MEIS1' rel='noopener noreferrer' target='_blank'>MEIS1</a>
FV4	ARHGEF12	-0.355239	0.312103	1.83423	2.62553	0.734	0.644	<a href='http://www.genecards.org/cgi-bin/carddisp.pl?gene=ARHGEF12' rel='noopener noreferrer' target='_blank'>ARHGEF12</a>
FV4	ACTN4	-0.355784	2.81959e-18	4.44328	5.96566	0.859	0.795	<a href='http://www.genecards.org/cgi-bin/carddisp.pl?gene=ACTN4' rel='noopener noreferrer' target='_blank'>ACTN4</a>
FV4	PABPN1	-0.356504	1	0.46407	0.874478	0.339	0.3	<a href='http://www.genecards.org/cgi-bin/carddisp.pl?gene=PABPN1' rel='noopener noreferrer' target='_blank'>PABPN1</a>
FV4	RSRP1	-0.3574	9.41305e-25	2.62768	3.64748	0.774	0.718	<a href='http://www.genecards.org/cgi-bin/carddisp.pl?gene=RSRP1' rel='noopener noreferrer' target='_blank'>RSRP1</a>
FV4	PPP1R10	-0.358757	1	0.776739	1.27835	0.429	0.394	<a href='http://www.genecards.org/cgi-bin/carddisp.pl?gene=PPP1R10' rel='noopener noreferrer' target='_blank'>PPP1R10</a>
FV4	WNK1	-0.359945	0.156051	2.25423	3.17641	0.769	0.684	<a href='http://www.genecards.org/cgi-bin/carddisp.pl?gene=WNK1' rel='noopener noreferrer' target='_blank'>WNK1</a>
FV4	LAMA2	-0.360072	3.14742e-13	0.157747	0.485956	0.106	0.172	<a href='http://www.genecards.org/cgi-bin/carddisp.pl?gene=LAMA2' rel='noopener noreferrer' target='_blank'>LAMA2</a>
FV4	NBEAL1	-0.361326	0.000105195	4.76356	6.4039	0.896	0.833	<a href='http://www.genecards.org/cgi-bin/carddisp.pl?gene=NBEAL1' rel='noopener noreferrer' target='_blank'>NBEAL1</a>
FV4	RYR2	-0.363127	1	0.335013	0.717108	0.231	0.248	<a href='http://www.genecards.org/cgi-bin/carddisp.pl?gene=RYR2' rel='noopener noreferrer' target='_blank'>RYR2</a>
FV4	ZEB2	-0.363177	1	0.857421	1.38912	0.469	0.432	<a href='http://www.genecards.org/cgi-bin/carddisp.pl?gene=ZEB2' rel='noopener noreferrer' target='_blank'>ZEB2</a>
FV4	NKD1	-0.36342	2.18008e-16	0.298071	0.669931	0.253	0.326	<a href='http://www.genecards.org/cgi-bin/carddisp.pl?gene=NKD1' rel='noopener noreferrer' target='_blank'>NKD1</a>
FV4	FMO3	-0.363629	5.01847e-10	0.181093	0.519663	0.082	0.139	<a href='http://www.genecards.org/cgi-bin/carddisp.pl?gene=FMO3' rel='noopener noreferrer' target='_blank'>FMO3</a>
FV4	SETD5	-0.363884	1	1.17772	1.80248	0.602	0.508	<a href='http://www.genecards.org/cgi-bin/carddisp.pl?gene=SETD5' rel='noopener noreferrer' target='_blank'>SETD5</a>
FV4	KAT6B	-0.364248	1	0.640122	1.11118	0.404	0.382	<a href='http://www.genecards.org/cgi-bin/carddisp.pl?gene=KAT6B' rel='noopener noreferrer' target='_blank'>KAT6B</a>
FV4	FBXO32	-0.364858	1	1.27371	1.92797	0.564	0.516	<a href='http://www.genecards.org/cgi-bin/carddisp.pl?gene=FBXO32' rel='noopener noreferrer' target='_blank'>FBXO32</a>
FV4	CDC42EP3	-0.365255	2.62546e-09	2.32773	3.28648	0.708	0.658	<a href='http://www.genecards.org/cgi-bin/carddisp.pl?gene=CDC42EP3' rel='noopener noreferrer' target='_blank'>CDC42EP3</a>
FV4	CD2AP	-0.365283	1	0.863326	1.40021	0.484	0.458	<a href='http://www.genecards.org/cgi-bin/carddisp.pl?gene=CD2AP' rel='noopener noreferrer' target='_blank'>CD2AP</a>
FV4	AHNAK	-0.365313	2.13171e-43	9.08654	11.9931	0.943	0.91	<a href='http://www.genecards.org/cgi-bin/carddisp.pl?gene=AHNAK' rel='noopener noreferrer' target='_blank'>AHNAK</a>
FV4	CCDC141	-0.365753	1	0.495126	0.926551	0.323	0.303	<a href='http://www.genecards.org/cgi-bin/carddisp.pl?gene=CCDC141' rel='noopener noreferrer' target='_blank'>CCDC141</a>
FV4	VLDLR	-0.366916	1	0.808539	1.33228	0.468	0.425	<a href='http://www.genecards.org/cgi-bin/carddisp.pl?gene=VLDLR' rel='noopener noreferrer' target='_blank'>VLDLR</a>
FV4	KLHDC8B	-0.366963	1.25306e-06	0.325295	0.709147	0.262	0.303	<a href='http://www.genecards.org/cgi-bin/carddisp.pl?gene=KLHDC8B' rel='noopener noreferrer' target='_blank'>KLHDC8B</a>
FV4	FBN1	-0.368412	4.03351e-06	1.53302	2.26996	0.599	0.594	<a href='http://www.genecards.org/cgi-bin/carddisp.pl?gene=FBN1' rel='noopener noreferrer' target='_blank'>FBN1</a>
FV4	CLSTN1	-0.368708	0.451751	0.881094	1.42886	0.526	0.492	<a href='http://www.genecards.org/cgi-bin/carddisp.pl?gene=CLSTN1' rel='noopener noreferrer' target='_blank'>CLSTN1</a>
FV4	GHR	-0.369281	1	0.374614	0.775601	0.309	0.302	<a href='http://www.genecards.org/cgi-bin/carddisp.pl?gene=GHR' rel='noopener noreferrer' target='_blank'>GHR</a>
FV4	SMCHD1	-0.369734	1	0.958882	1.5311	0.531	0.473	<a href='http://www.genecards.org/cgi-bin/carddisp.pl?gene=SMCHD1' rel='noopener noreferrer' target='_blank'>SMCHD1</a>
FV4	CDS2	-0.369786	1	0.588558	1.05267	0.406	0.376	<a href='http://www.genecards.org/cgi-bin/carddisp.pl?gene=CDS2' rel='noopener noreferrer' target='_blank'>CDS2</a>
FV4	DLC1	-0.371529	1	1.37107	2.0675	0.585	0.545	<a href='http://www.genecards.org/cgi-bin/carddisp.pl?gene=DLC1' rel='noopener noreferrer' target='_blank'>DLC1</a>
FV4	EMILIN1	-0.371861	1	0.94721	1.51973	0.516	0.479	<a href='http://www.genecards.org/cgi-bin/carddisp.pl?gene=EMILIN1' rel='noopener noreferrer' target='_blank'>EMILIN1</a>
FV4	TMEM110	-0.372173	0.957876	0.648571	1.13375	0.432	0.411	<a href='http://www.genecards.org/cgi-bin/carddisp.pl?gene=TMEM110' rel='noopener noreferrer' target='_blank'>TMEM110</a>
FV4	NR4A2	-0.372222	1	0.558651	1.01743	0.306	0.256	<a href='http://www.genecards.org/cgi-bin/carddisp.pl?gene=NR4A2' rel='noopener noreferrer' target='_blank'>NR4A2</a>
FV4	LIMS2	-0.372731	3.64777e-10	1.50485	2.24328	0.608	0.581	<a href='http://www.genecards.org/cgi-bin/carddisp.pl?gene=LIMS2' rel='noopener noreferrer' target='_blank'>LIMS2</a>
FV4	DCN	-0.373762	2.2131e-16	2.442	3.45989	0.551	0.571	<a href='http://www.genecards.org/cgi-bin/carddisp.pl?gene=DCN' rel='noopener noreferrer' target='_blank'>DCN</a>
FV4	PCSK5	-0.374243	2.19117e-05	0.192112	0.545166	0.158	0.202	<a href='http://www.genecards.org/cgi-bin/carddisp.pl?gene=PCSK5' rel='noopener noreferrer' target='_blank'>PCSK5</a>
FV4	LRP1	-0.374819	1.40713e-10	2.51589	3.55897	0.743	0.716	<a href='http://www.genecards.org/cgi-bin/carddisp.pl?gene=LRP1' rel='noopener noreferrer' target='_blank'>LRP1</a>
FV4	FAM19A1	-0.374824	1.31615e-28	0.0292309	0.334585	0.03	0.109	<a href='http://www.genecards.org/cgi-bin/carddisp.pl?gene=FAM19A1' rel='noopener noreferrer' target='_blank'>FAM19A1</a>
FV4	CACNA1D	-0.375224	3.66131e-17	0.0629264	0.378659	0.061	0.129	<a href='http://www.genecards.org/cgi-bin/carddisp.pl?gene=CACNA1D' rel='noopener noreferrer' target='_blank'>CACNA1D</a>
FV4	MBNL1	-0.376167	3.90247e-32	6.80776	9.13361	0.916	0.885	<a href='http://www.genecards.org/cgi-bin/carddisp.pl?gene=MBNL1' rel='noopener noreferrer' target='_blank'>MBNL1</a>
FV4	DNM3OS	-0.376221	1	0.304149	0.692704	0.194	0.18	<a href='http://www.genecards.org/cgi-bin/carddisp.pl?gene=DNM3OS' rel='noopener noreferrer' target='_blank'>DNM3OS</a>
FV4	JUND	-0.376578	8.46397e-51	7.534	10.0793	0.942	0.878	<a href='http://www.genecards.org/cgi-bin/carddisp.pl?gene=JUND' rel='noopener noreferrer' target='_blank'>JUND</a>
FV4	ECM1	-0.37691	9.72686e-07	2.49488	3.53831	0.712	0.655	<a href='http://www.genecards.org/cgi-bin/carddisp.pl?gene=ECM1' rel='noopener noreferrer' target='_blank'>ECM1</a>
FV4	GRB14	-0.377192	1	0.454969	0.88973	0.348	0.351	<a href='http://www.genecards.org/cgi-bin/carddisp.pl?gene=GRB14' rel='noopener noreferrer' target='_blank'>GRB14</a>
FV4	LANCL3	-0.377903	1.30225e-11	0.169154	0.51926	0.15	0.212	<a href='http://www.genecards.org/cgi-bin/carddisp.pl?gene=LANCL3' rel='noopener noreferrer' target='_blank'>LANCL3</a>
FV4	AKAP13	-0.377967	0.00323439	2.43562	3.46462	0.776	0.704	<a href='http://www.genecards.org/cgi-bin/carddisp.pl?gene=AKAP13' rel='noopener noreferrer' target='_blank'>AKAP13</a>
FV4	MSRB3	-0.378414	4.83992e-14	1.76635	2.59601	0.693	0.645	<a href='http://www.genecards.org/cgi-bin/carddisp.pl?gene=MSRB3' rel='noopener noreferrer' target='_blank'>MSRB3</a>
FV4	XPR1	-0.37884	1	1.59586	2.37539	0.664	0.565	<a href='http://www.genecards.org/cgi-bin/carddisp.pl?gene=XPR1' rel='noopener noreferrer' target='_blank'>XPR1</a>
FV4	PRDM16	-0.3791	1	0.503238	0.955007	0.358	0.357	<a href='http://www.genecards.org/cgi-bin/carddisp.pl?gene=PRDM16' rel='noopener noreferrer' target='_blank'>PRDM16</a>
FV4	DDX17	-0.379318	1	1.15562	1.80387	0.562	0.512	<a href='http://www.genecards.org/cgi-bin/carddisp.pl?gene=DDX17' rel='noopener noreferrer' target='_blank'>DDX17</a>
FV4	SLC38A11	-0.379559	7.3277e-30	0.0472943	0.362471	0.05	0.14	<a href='http://www.genecards.org/cgi-bin/carddisp.pl?gene=SLC38A11' rel='noopener noreferrer' target='_blank'>SLC38A11</a>
FV4	HNRNPL	-0.380171	1	0.948058	1.53539	0.556	0.497	<a href='http://www.genecards.org/cgi-bin/carddisp.pl?gene=HNRNPL' rel='noopener noreferrer' target='_blank'>HNRNPL</a>
FV4	SNRNP70	-0.380234	1	0.847265	1.40431	0.495	0.436	<a href='http://www.genecards.org/cgi-bin/carddisp.pl?gene=SNRNP70' rel='noopener noreferrer' target='_blank'>SNRNP70</a>
FV4	COL5A1	-0.380658	0.00268382	1.59934	2.38417	0.622	0.598	<a href='http://www.genecards.org/cgi-bin/carddisp.pl?gene=COL5A1' rel='noopener noreferrer' target='_blank'>COL5A1</a>
FV4	TCF7L2	-0.381952	1	0.937817	1.52518	0.522	0.474	<a href='http://www.genecards.org/cgi-bin/carddisp.pl?gene=TCF7L2' rel='noopener noreferrer' target='_blank'>TCF7L2</a>
FV4	R3HDM1	-0.382887	1	1.11935	1.76352	0.582	0.478	<a href='http://www.genecards.org/cgi-bin/carddisp.pl?gene=R3HDM1' rel='noopener noreferrer' target='_blank'>R3HDM1</a>
FV4	FXYD1	-0.38428	1.06815e-25	3.42907	4.78086	0.744	0.695	<a href='http://www.genecards.org/cgi-bin/carddisp.pl?gene=FXYD1' rel='noopener noreferrer' target='_blank'>FXYD1</a>
FV4	SLC22A1	-0.385317	4.25145e-53	0.0380614	0.355861	0.038	0.163	<a href='http://www.genecards.org/cgi-bin/carddisp.pl?gene=SLC22A1' rel='noopener noreferrer' target='_blank'>SLC22A1</a>
FV4	GDF10	-0.385547	2.97504e-08	0.137172	0.48555	0.087	0.137	<a href='http://www.genecards.org/cgi-bin/carddisp.pl?gene=GDF10' rel='noopener noreferrer' target='_blank'>GDF10</a>
FV4	KMT2C	-0.385587	1	1.05376	1.68301	0.551	0.488	<a href='http://www.genecards.org/cgi-bin/carddisp.pl?gene=KMT2C' rel='noopener noreferrer' target='_blank'>KMT2C</a>
FV4	ITGA7	-0.385684	1	0.441147	0.882828	0.317	0.323	<a href='http://www.genecards.org/cgi-bin/carddisp.pl?gene=ITGA7' rel='noopener noreferrer' target='_blank'>ITGA7</a>
FV4	SACS	-0.385981	1	0.967533	1.57107	0.464	0.405	<a href='http://www.genecards.org/cgi-bin/carddisp.pl?gene=SACS' rel='noopener noreferrer' target='_blank'>SACS</a>
FV4	PHC3	-0.387806	1	0.690794	1.21224	0.425	0.386	<a href='http://www.genecards.org/cgi-bin/carddisp.pl?gene=PHC3' rel='noopener noreferrer' target='_blank'>PHC3</a>
FV4	PLCB1	-0.388741	1	0.449526	0.897792	0.336	0.328	<a href='http://www.genecards.org/cgi-bin/carddisp.pl?gene=PLCB1' rel='noopener noreferrer' target='_blank'>PLCB1</a>
FV4	GM26699	-0.388882	0.0132413	0.220494	0.598088	0.136	0.17	<a href='http://www.genecards.org/cgi-bin/carddisp.pl?gene=GM26699' rel='noopener noreferrer' target='_blank'>GM26699</a>
FV4	RCAN2	-0.388988	4.22122e-12	2.00208	2.93115	0.704	0.64	<a href='http://www.genecards.org/cgi-bin/carddisp.pl?gene=RCAN2' rel='noopener noreferrer' target='_blank'>RCAN2</a>
FV4	KANK2	-0.389083	1.40942e-08	0.791127	1.34559	0.48	0.485	<a href='http://www.genecards.org/cgi-bin/carddisp.pl?gene=KANK2' rel='noopener noreferrer' target='_blank'>KANK2</a>
FV4	CXCL12	-0.389365	1	0.67972	1.20013	0.325	0.291	<a href='http://www.genecards.org/cgi-bin/carddisp.pl?gene=CXCL12' rel='noopener noreferrer' target='_blank'>CXCL12</a>
FV4	HOXB4	-0.389592	1	0.429105	0.87216	0.3	0.295	<a href='http://www.genecards.org/cgi-bin/carddisp.pl?gene=HOXB4' rel='noopener noreferrer' target='_blank'>HOXB4</a>
FV4	RASSF3	-0.389766	0.00330613	0.860186	1.43718	0.514	0.475	<a href='http://www.genecards.org/cgi-bin/carddisp.pl?gene=RASSF3' rel='noopener noreferrer' target='_blank'>RASSF3</a>
FV4	AKAP6	-0.390489	6.27297e-07	0.350364	0.770109	0.266	0.309	<a href='http://www.genecards.org/cgi-bin/carddisp.pl?gene=AKAP6' rel='noopener noreferrer' target='_blank'>AKAP6</a>
FV4	ADGRL2	-0.391825	0.404861	1.56689	2.36789	0.664	0.594	<a href='http://www.genecards.org/cgi-bin/carddisp.pl?gene=ADGRL2' rel='noopener noreferrer' target='_blank'>ADGRL2</a>
FV4	EPHA3	-0.39396	1.26765e-19	0.216004	0.597824	0.147	0.232	<a href='http://www.genecards.org/cgi-bin/carddisp.pl?gene=EPHA3' rel='noopener noreferrer' target='_blank'>EPHA3</a>
FV4	CASP12	-0.397749	1.71601e-07	0.418271	0.868502	0.324	0.362	<a href='http://www.genecards.org/cgi-bin/carddisp.pl?gene=CASP12' rel='noopener noreferrer' target='_blank'>CASP12</a>
FV4	CLOCK	-0.397881	1	0.738514	1.29062	0.463	0.414	<a href='http://www.genecards.org/cgi-bin/carddisp.pl?gene=CLOCK' rel='noopener noreferrer' target='_blank'>CLOCK</a>
FV4	SUN2	-0.398144	0.709613	1.38983	2.14935	0.64	0.584	<a href='http://www.genecards.org/cgi-bin/carddisp.pl?gene=SUN2' rel='noopener noreferrer' target='_blank'>SUN2</a>
FV4	TAGLN	-0.398696	6.32382e-65	75.2237	99.487	0.949	0.986	<a href='http://www.genecards.org/cgi-bin/carddisp.pl?gene=TAGLN' rel='noopener noreferrer' target='_blank'>TAGLN</a>
FV4	INPP4A	-0.398718	1	0.507437	0.987307	0.353	0.35	<a href='http://www.genecards.org/cgi-bin/carddisp.pl?gene=INPP4A' rel='noopener noreferrer' target='_blank'>INPP4A</a>
FV4	INHBA	-0.398991	1.9498e-16	0.490083	0.964801	0.311	0.38	<a href='http://www.genecards.org/cgi-bin/carddisp.pl?gene=INHBA' rel='noopener noreferrer' target='_blank'>INHBA</a>
FV4	RHOBTB1	-0.399559	1	0.63291	1.15398	0.376	0.358	<a href='http://www.genecards.org/cgi-bin/carddisp.pl?gene=RHOBTB1' rel='noopener noreferrer' target='_blank'>RHOBTB1</a>
FV4	TMCC3	-0.401128	1	0.405208	0.855633	0.31	0.307	<a href='http://www.genecards.org/cgi-bin/carddisp.pl?gene=TMCC3' rel='noopener noreferrer' target='_blank'>TMCC3</a>
FV4	ANTXR1	-0.40136	1.97571e-14	0.421061	0.87687	0.305	0.365	<a href='http://www.genecards.org/cgi-bin/carddisp.pl?gene=ANTXR1' rel='noopener noreferrer' target='_blank'>ANTXR1</a>
FV4	TGFB1I1	-0.402028	9.41399e-23	2.02941	3.00295	0.704	0.673	<a href='http://www.genecards.org/cgi-bin/carddisp.pl?gene=TGFB1I1' rel='noopener noreferrer' target='_blank'>TGFB1I1</a>
FV4	DIAPH2	-0.402279	1	0.643793	1.17243	0.434	0.416	<a href='http://www.genecards.org/cgi-bin/carddisp.pl?gene=DIAPH2' rel='noopener noreferrer' target='_blank'>DIAPH2</a>
FV4	FAT4	-0.4024	3.56954e-18	0.184744	0.565882	0.169	0.249	<a href='http://www.genecards.org/cgi-bin/carddisp.pl?gene=FAT4' rel='noopener noreferrer' target='_blank'>FAT4</a>
FV4	SLC38A2	-0.404656	4.65848e-11	3.6515	5.15753	0.853	0.797	<a href='http://www.genecards.org/cgi-bin/carddisp.pl?gene=SLC38A2' rel='noopener noreferrer' target='_blank'>SLC38A2</a>
FV4	SLC25A4	-0.40644	3.28358e-43	4.30986	6.03775	0.818	0.733	<a href='http://www.genecards.org/cgi-bin/carddisp.pl?gene=SLC25A4' rel='noopener noreferrer' target='_blank'>SLC25A4</a>
FV4	DGKB	-0.406866	4.73252e-43	0.043756	0.383815	0.052	0.166	<a href='http://www.genecards.org/cgi-bin/carddisp.pl?gene=DGKB' rel='noopener noreferrer' target='_blank'>DGKB</a>
FV4	TIMP3	-0.406936	1.0182e-57	8.04061	10.9867	0.888	0.878	<a href='http://www.genecards.org/cgi-bin/carddisp.pl?gene=TIMP3' rel='noopener noreferrer' target='_blank'>TIMP3</a>
FV4	ENPP2	-0.407231	1	0.226045	0.625905	0.14	0.133	<a href='http://www.genecards.org/cgi-bin/carddisp.pl?gene=ENPP2' rel='noopener noreferrer' target='_blank'>ENPP2</a>
FV4	FYCO1	-0.408404	2.9531e-09	0.448169	0.922034	0.339	0.376	<a href='http://www.genecards.org/cgi-bin/carddisp.pl?gene=FYCO1' rel='noopener noreferrer' target='_blank'>FYCO1</a>
FV4	MSI2	-0.409055	1	1.21961	1.94723	0.596	0.539	<a href='http://www.genecards.org/cgi-bin/carddisp.pl?gene=MSI2' rel='noopener noreferrer' target='_blank'>MSI2</a>
FV4	SORBS2	-0.409064	1	1.22846	1.959	0.467	0.377	<a href='http://www.genecards.org/cgi-bin/carddisp.pl?gene=SORBS2' rel='noopener noreferrer' target='_blank'>SORBS2</a>
FV4	CNN3	-0.410883	2.56023e-12	2.61926	3.81181	0.777	0.673	<a href='http://www.genecards.org/cgi-bin/carddisp.pl?gene=CNN3' rel='noopener noreferrer' target='_blank'>CNN3</a>
FV4	PRPF4B	-0.411582	1	1.5877	2.44201	0.643	0.571	<a href='http://www.genecards.org/cgi-bin/carddisp.pl?gene=PRPF4B' rel='noopener noreferrer' target='_blank'>PRPF4B</a>
FV4	CACNA1C	-0.411604	1	0.370272	0.822687	0.272	0.27	<a href='http://www.genecards.org/cgi-bin/carddisp.pl?gene=CACNA1C' rel='noopener noreferrer' target='_blank'>CACNA1C</a>
FV4	SETBP1	-0.411738	1	0.673752	1.22657	0.416	0.405	<a href='http://www.genecards.org/cgi-bin/carddisp.pl?gene=SETBP1' rel='noopener noreferrer' target='_blank'>SETBP1</a>
FV4	PDE4DIP	-0.411791	1	1.29882	2.05821	0.627	0.552	<a href='http://www.genecards.org/cgi-bin/carddisp.pl?gene=PDE4DIP' rel='noopener noreferrer' target='_blank'>PDE4DIP</a>
FV4	B3GALT1	-0.416502	8.61745e-09	0.279954	0.708338	0.243	0.293	<a href='http://www.genecards.org/cgi-bin/carddisp.pl?gene=B3GALT1' rel='noopener noreferrer' target='_blank'>B3GALT1</a>
FV4	FILIP1L	-0.416588	1.29611e-38	7.05078	9.74591	0.87	0.849	<a href='http://www.genecards.org/cgi-bin/carddisp.pl?gene=FILIP1L' rel='noopener noreferrer' target='_blank'>FILIP1L</a>
FV4	SUSD5	-0.417738	1.12608e-18	2.12699	3.17714	0.66	0.648	<a href='http://www.genecards.org/cgi-bin/carddisp.pl?gene=SUSD5' rel='noopener noreferrer' target='_blank'>SUSD5</a>
FV4	ASB2	-0.417839	4.46329e-24	0.278681	0.708222	0.217	0.31	<a href='http://www.genecards.org/cgi-bin/carddisp.pl?gene=ASB2' rel='noopener noreferrer' target='_blank'>ASB2</a>
FV4	MPDZ	-0.418005	0.00611585	0.549431	1.07016	0.384	0.389	<a href='http://www.genecards.org/cgi-bin/carddisp.pl?gene=MPDZ' rel='noopener noreferrer' target='_blank'>MPDZ</a>
FV4	ARL4A	-0.418764	0.00124795	1.58469	2.45517	0.656	0.584	<a href='http://www.genecards.org/cgi-bin/carddisp.pl?gene=ARL4A' rel='noopener noreferrer' target='_blank'>ARL4A</a>
FV4	PAM	-0.420593	1.0891e-43	8.08301	11.1574	0.884	0.846	<a href='http://www.genecards.org/cgi-bin/carddisp.pl?gene=PAM' rel='noopener noreferrer' target='_blank'>PAM</a>
FV4	GPRASP1	-0.421969	1.2859e-06	0.233342	0.652376	0.205	0.249	<a href='http://www.genecards.org/cgi-bin/carddisp.pl?gene=GPRASP1' rel='noopener noreferrer' target='_blank'>GPRASP1</a>
FV4	TES	-0.422171	1	0.813986	1.43064	0.469	0.432	<a href='http://www.genecards.org/cgi-bin/carddisp.pl?gene=TES' rel='noopener noreferrer' target='_blank'>TES</a>
FV4	PGM5	-0.422178	3.34867e-10	0.536628	1.059	0.394	0.42	<a href='http://www.genecards.org/cgi-bin/carddisp.pl?gene=PGM5' rel='noopener noreferrer' target='_blank'>PGM5</a>
FV4	ZFP950	-0.422232	1	0.454943	0.949622	0.31	0.285	<a href='http://www.genecards.org/cgi-bin/carddisp.pl?gene=ZFP950' rel='noopener noreferrer' target='_blank'>ZFP950</a>
FV4	ZBTB4	-0.422236	0.238123	0.615975	1.16541	0.427	0.414	<a href='http://www.genecards.org/cgi-bin/carddisp.pl?gene=ZBTB4' rel='noopener noreferrer' target='_blank'>ZBTB4</a>
FV4	CSPP1	-0.423971	1	0.583257	1.12412	0.341	0.314	<a href='http://www.genecards.org/cgi-bin/carddisp.pl?gene=CSPP1' rel='noopener noreferrer' target='_blank'>CSPP1</a>
FV4	AKAP9	-0.426313	1	1.261	2.03832	0.593	0.54	<a href='http://www.genecards.org/cgi-bin/carddisp.pl?gene=AKAP9' rel='noopener noreferrer' target='_blank'>AKAP9</a>
FV4	CSRP2	-0.426471	1.32547e-43	15.0478	20.5673	0.878	0.878	<a href='http://www.genecards.org/cgi-bin/carddisp.pl?gene=CSRP2' rel='noopener noreferrer' target='_blank'>CSRP2</a>
FV4	NR4A1	-0.427243	1	0.899965	1.55481	0.372	0.342	<a href='http://www.genecards.org/cgi-bin/carddisp.pl?gene=NR4A1' rel='noopener noreferrer' target='_blank'>NR4A1</a>
FV4	PKD1	-0.427623	0.0124679	1.72578	2.66621	0.662	0.624	<a href='http://www.genecards.org/cgi-bin/carddisp.pl?gene=PKD1' rel='noopener noreferrer' target='_blank'>PKD1</a>
FV4	GSTM1	-0.428299	3.82431e-21	2.56392	3.79577	0.687	0.639	<a href='http://www.genecards.org/cgi-bin/carddisp.pl?gene=GSTM1' rel='noopener noreferrer' target='_blank'>GSTM1</a>
FV4	TMTC1	-0.429425	1.17872e-07	0.48687	1.00236	0.332	0.366	<a href='http://www.genecards.org/cgi-bin/carddisp.pl?gene=TMTC1' rel='noopener noreferrer' target='_blank'>TMTC1</a>
FV4	COL6A3	-0.429738	1.98574e-12	1.78849	2.75607	0.58	0.605	<a href='http://www.genecards.org/cgi-bin/carddisp.pl?gene=COL6A3' rel='noopener noreferrer' target='_blank'>COL6A3</a>
FV4	KCNMA1	-0.429998	1.48696e-11	0.409363	0.898739	0.31	0.359	<a href='http://www.genecards.org/cgi-bin/carddisp.pl?gene=KCNMA1' rel='noopener noreferrer' target='_blank'>KCNMA1</a>
FV4	CCDC3	-0.430309	1.08189e-05	1.60724	2.51332	0.577	0.538	<a href='http://www.genecards.org/cgi-bin/carddisp.pl?gene=CCDC3' rel='noopener noreferrer' target='_blank'>CCDC3</a>
FV4	DOCK7	-0.430568	0.00330001	0.480045	0.994751	0.362	0.371	<a href='http://www.genecards.org/cgi-bin/carddisp.pl?gene=DOCK7' rel='noopener noreferrer' target='_blank'>DOCK7</a>
FV4	NOTCH3	-0.430867	0.100978	0.221364	0.646452	0.182	0.209	<a href='http://www.genecards.org/cgi-bin/carddisp.pl?gene=NOTCH3' rel='noopener noreferrer' target='_blank'>NOTCH3</a>
FV4	CNN2	-0.430996	2.4355e-22	1.52249	2.40073	0.593	0.609	<a href='http://www.genecards.org/cgi-bin/carddisp.pl?gene=CNN2' rel='noopener noreferrer' target='_blank'>CNN2</a>
FV4	ASH1L	-0.431827	1.60884e-11	2.85256	4.19687	0.824	0.757	<a href='http://www.genecards.org/cgi-bin/carddisp.pl?gene=ASH1L' rel='noopener noreferrer' target='_blank'>ASH1L</a>
FV4	COLEC12	-0.431911	1.12231e-06	0.721048	1.32173	0.464	0.458	<a href='http://www.genecards.org/cgi-bin/carddisp.pl?gene=COLEC12' rel='noopener noreferrer' target='_blank'>COLEC12</a>
FV4	ZFHX3	-0.432132	4.16546e-24	3.7413	5.39708	0.847	0.792	<a href='http://www.genecards.org/cgi-bin/carddisp.pl?gene=ZFHX3' rel='noopener noreferrer' target='_blank'>ZFHX3</a>
FV4	PTRF	-0.432383	3.00657e-52	4.27039	6.11218	0.851	0.782	<a href='http://www.genecards.org/cgi-bin/carddisp.pl?gene=PTRF' rel='noopener noreferrer' target='_blank'>PTRF</a>
FV4	OSR1	-0.432403	2.11294e-06	1.60699	2.51808	0.534	0.536	<a href='http://www.genecards.org/cgi-bin/carddisp.pl?gene=OSR1' rel='noopener noreferrer' target='_blank'>OSR1</a>
FV4	FABP4	-0.432563	0.00178145	1.12295	1.86519	0.413	0.418	<a href='http://www.genecards.org/cgi-bin/carddisp.pl?gene=FABP4' rel='noopener noreferrer' target='_blank'>FABP4</a>
FV4	ABCC5	-0.432918	1	0.34707	0.818492	0.252	0.264	<a href='http://www.genecards.org/cgi-bin/carddisp.pl?gene=ABCC5' rel='noopener noreferrer' target='_blank'>ABCC5</a>
FV4	OPTC	-0.434303	4.66768e-35	0.313016	0.774223	0.206	0.327	<a href='http://www.genecards.org/cgi-bin/carddisp.pl?gene=OPTC' rel='noopener noreferrer' target='_blank'>OPTC</a>
FV4	TET2	-0.435032	1	0.379579	0.865109	0.268	0.272	<a href='http://www.genecards.org/cgi-bin/carddisp.pl?gene=TET2' rel='noopener noreferrer' target='_blank'>TET2</a>
FV4	UBN2	-0.435043	1	1.16589	1.92817	0.556	0.496	<a href='http://www.genecards.org/cgi-bin/carddisp.pl?gene=UBN2' rel='noopener noreferrer' target='_blank'>UBN2</a>
FV4	GABRE	-0.435968	1	0.328356	0.797024	0.198	0.208	<a href='http://www.genecards.org/cgi-bin/carddisp.pl?gene=GABRE' rel='noopener noreferrer' target='_blank'>GABRE</a>
FV4	GABRA3	-0.43627	2.00113e-19	0.284342	0.737844	0.212	0.294	<a href='http://www.genecards.org/cgi-bin/carddisp.pl?gene=GABRA3' rel='noopener noreferrer' target='_blank'>GABRA3</a>
FV4	4932438A13RIK	-0.43634	1	0.784009	1.41406	0.436	0.414	<a href='http://www.genecards.org/cgi-bin/carddisp.pl?gene=4932438A13RIK' rel='noopener noreferrer' target='_blank'>4932438A13RIK</a>
FV4	P3H3	-0.438465	2.4507e-06	0.79617	1.4341	0.475	0.472	<a href='http://www.genecards.org/cgi-bin/carddisp.pl?gene=P3H3' rel='noopener noreferrer' target='_blank'>P3H3</a>
FV4	DDX26B	-0.44091	0.334853	0.333386	0.810018	0.215	0.24	<a href='http://www.genecards.org/cgi-bin/carddisp.pl?gene=DDX26B' rel='noopener noreferrer' target='_blank'>DDX26B</a>
FV4	PHIP	-0.442315	1	1.36013	2.2069	0.595	0.517	<a href='http://www.genecards.org/cgi-bin/carddisp.pl?gene=PHIP' rel='noopener noreferrer' target='_blank'>PHIP</a>
FV4	OXCT1	-0.443428	6.65509e-27	2.49083	3.74694	0.746	0.677	<a href='http://www.genecards.org/cgi-bin/carddisp.pl?gene=OXCT1' rel='noopener noreferrer' target='_blank'>OXCT1</a>
FV4	EHBP1L1	-0.444409	5.20491e-11	0.810363	1.46346	0.491	0.501	<a href='http://www.genecards.org/cgi-bin/carddisp.pl?gene=EHBP1L1' rel='noopener noreferrer' target='_blank'>EHBP1L1</a>
FV4	ERRFI1	-0.444874	1	1.10437	1.86446	0.499	0.454	<a href='http://www.genecards.org/cgi-bin/carddisp.pl?gene=ERRFI1' rel='noopener noreferrer' target='_blank'>ERRFI1</a>
FV4	TMTC2	-0.445704	1	0.355853	0.846643	0.258	0.261	<a href='http://www.genecards.org/cgi-bin/carddisp.pl?gene=TMTC2' rel='noopener noreferrer' target='_blank'>TMTC2</a>
FV4	HUWE1	-0.446008	0.00225586	1.292	2.12232	0.63	0.578	<a href='http://www.genecards.org/cgi-bin/carddisp.pl?gene=HUWE1' rel='noopener noreferrer' target='_blank'>HUWE1</a>
FV4	NBEA	-0.44611	0.34052	0.318741	0.796603	0.23	0.252	<a href='http://www.genecards.org/cgi-bin/carddisp.pl?gene=NBEA' rel='noopener noreferrer' target='_blank'>NBEA</a>
FV4	VASN	-0.447282	2.86033e-14	1.22156	2.02902	0.587	0.577	<a href='http://www.genecards.org/cgi-bin/carddisp.pl?gene=VASN' rel='noopener noreferrer' target='_blank'>VASN</a>
FV4	CCND2	-0.447421	5.36364e-19	2.14692	3.29114	0.647	0.637	<a href='http://www.genecards.org/cgi-bin/carddisp.pl?gene=CCND2' rel='noopener noreferrer' target='_blank'>CCND2</a>
FV4	TNRC18	-0.447683	4.59066e-07	0.515465	1.06686	0.375	0.397	<a href='http://www.genecards.org/cgi-bin/carddisp.pl?gene=TNRC18' rel='noopener noreferrer' target='_blank'>TNRC18</a>
FV4	HERC1	-0.447954	1	0.952082	1.66284	0.509	0.458	<a href='http://www.genecards.org/cgi-bin/carddisp.pl?gene=HERC1' rel='noopener noreferrer' target='_blank'>HERC1</a>
FV4	ARHGEF25	-0.448255	2.52987e-19	0.384347	0.888788	0.303	0.37	<a href='http://www.genecards.org/cgi-bin/carddisp.pl?gene=ARHGEF25' rel='noopener noreferrer' target='_blank'>ARHGEF25</a>
FV4	COL15A1	-0.448828	3.35542e-13	2.02195	3.12475	0.562	0.594	<a href='http://www.genecards.org/cgi-bin/carddisp.pl?gene=COL15A1' rel='noopener noreferrer' target='_blank'>COL15A1</a>
FV4	PDLIM5	-0.449607	1.32577e-14	2.94934	4.39349	0.785	0.744	<a href='http://www.genecards.org/cgi-bin/carddisp.pl?gene=PDLIM5' rel='noopener noreferrer' target='_blank'>PDLIM5</a>
FV4	SRRM2	-0.450019	2.78017e-34	4.50418	6.51902	0.914	0.868	<a href='http://www.genecards.org/cgi-bin/carddisp.pl?gene=SRRM2' rel='noopener noreferrer' target='_blank'>SRRM2</a>
FV4	RSU1	-0.45161	7.36834e-30	2.19625	3.37109	0.756	0.703	<a href='http://www.genecards.org/cgi-bin/carddisp.pl?gene=RSU1' rel='noopener noreferrer' target='_blank'>RSU1</a>
FV4	DACT3	-0.453263	5.1804e-12	0.6394	1.24456	0.395	0.435	<a href='http://www.genecards.org/cgi-bin/carddisp.pl?gene=DACT3' rel='noopener noreferrer' target='_blank'>DACT3</a>
FV4	CSPG4	-0.454273	7.78744e-23	3.21412	4.77374	0.773	0.763	<a href='http://www.genecards.org/cgi-bin/carddisp.pl?gene=CSPG4' rel='noopener noreferrer' target='_blank'>CSPG4</a>
FV4	FZD2	-0.454526	7.85336e-12	0.865384	1.5562	0.504	0.513	<a href='http://www.genecards.org/cgi-bin/carddisp.pl?gene=FZD2' rel='noopener noreferrer' target='_blank'>FZD2</a>
FV4	ATP1B2	-0.455033	9.52317e-37	0.203539	0.649829	0.186	0.305	<a href='http://www.genecards.org/cgi-bin/carddisp.pl?gene=ATP1B2' rel='noopener noreferrer' target='_blank'>ATP1B2</a>
FV4	ADAMTS10	-0.455467	0.00109461	0.320298	0.810428	0.241	0.273	<a href='http://www.genecards.org/cgi-bin/carddisp.pl?gene=ADAMTS10' rel='noopener noreferrer' target='_blank'>ADAMTS10</a>
FV4	DNMT3A	-0.455682	0.00858056	0.681159	1.30559	0.41	0.413	<a href='http://www.genecards.org/cgi-bin/carddisp.pl?gene=DNMT3A' rel='noopener noreferrer' target='_blank'>DNMT3A</a>
FV4	CALCRL	-0.455968	1.85196e-08	0.262197	0.731358	0.204	0.253	<a href='http://www.genecards.org/cgi-bin/carddisp.pl?gene=CALCRL' rel='noopener noreferrer' target='_blank'>CALCRL</a>
FV4	SPTAN1	-0.45777	1.05171e-09	1.22925	2.06169	0.613	0.58	<a href='http://www.genecards.org/cgi-bin/carddisp.pl?gene=SPTAN1' rel='noopener noreferrer' target='_blank'>SPTAN1</a>
FV4	GABPB2	-0.459319	4.95593e-06	0.422529	0.955825	0.272	0.313	<a href='http://www.genecards.org/cgi-bin/carddisp.pl?gene=GABPB2' rel='noopener noreferrer' target='_blank'>GABPB2</a>
FV4	NAV1	-0.460271	1	0.757399	1.41783	0.403	0.381	<a href='http://www.genecards.org/cgi-bin/carddisp.pl?gene=NAV1' rel='noopener noreferrer' target='_blank'>NAV1</a>
FV4	PEG3	-0.460796	1	0.591264	1.19006	0.318	0.316	<a href='http://www.genecards.org/cgi-bin/carddisp.pl?gene=PEG3' rel='noopener noreferrer' target='_blank'>PEG3</a>
FV4	COL1A2	-0.460849	1.80119e-73	12.3917	17.4318	0.903	0.946	<a href='http://www.genecards.org/cgi-bin/carddisp.pl?gene=COL1A2' rel='noopener noreferrer' target='_blank'>COL1A2</a>
FV4	JPH2	-0.460873	0.000826027	1.37364	2.26702	0.589	0.558	<a href='http://www.genecards.org/cgi-bin/carddisp.pl?gene=JPH2' rel='noopener noreferrer' target='_blank'>JPH2</a>
FV4	GXYLT2	-0.461017	1	1.20386	2.03364	0.491	0.401	<a href='http://www.genecards.org/cgi-bin/carddisp.pl?gene=GXYLT2' rel='noopener noreferrer' target='_blank'>GXYLT2</a>
FV4	LARGE	-0.461041	0.317727	0.722578	1.37119	0.43	0.417	<a href='http://www.genecards.org/cgi-bin/carddisp.pl?gene=LARGE' rel='noopener noreferrer' target='_blank'>LARGE</a>
FV4	RBMS3	-0.462841	2.98056e-10	1.36064	2.25357	0.602	0.583	<a href='http://www.genecards.org/cgi-bin/carddisp.pl?gene=RBMS3' rel='noopener noreferrer' target='_blank'>RBMS3</a>
FV4	MICAL3	-0.463429	0.503025	0.575649	1.17253	0.371	0.37	<a href='http://www.genecards.org/cgi-bin/carddisp.pl?gene=MICAL3' rel='noopener noreferrer' target='_blank'>MICAL3</a>
FV4	KCNMB1	-0.464671	1.6744e-22	0.869686	1.58017	0.467	0.509	<a href='http://www.genecards.org/cgi-bin/carddisp.pl?gene=KCNMB1' rel='noopener noreferrer' target='_blank'>KCNMB1</a>
FV4	PTPRZ1	-0.465617	1	2.79893	4.24597	0.597	0.541	<a href='http://www.genecards.org/cgi-bin/carddisp.pl?gene=PTPRZ1' rel='noopener noreferrer' target='_blank'>PTPRZ1</a>
FV4	MECOM	-0.465621	1	0.450851	1.0035	0.311	0.316	<a href='http://www.genecards.org/cgi-bin/carddisp.pl?gene=MECOM' rel='noopener noreferrer' target='_blank'>MECOM</a>
FV4	MARK1	-0.46676	0.00243577	0.817932	1.51239	0.473	0.459	<a href='http://www.genecards.org/cgi-bin/carddisp.pl?gene=MARK1' rel='noopener noreferrer' target='_blank'>MARK1</a>
FV4	HNRNPA2B1	-0.467596	1.41304e-51	4.10374	6.05747	0.892	0.843	<a href='http://www.genecards.org/cgi-bin/carddisp.pl?gene=HNRNPA2B1' rel='noopener noreferrer' target='_blank'>HNRNPA2B1</a>
FV4	BTG2	-0.468778	4.93639e-05	6.67847	9.62652	0.888	0.805	<a href='http://www.genecards.org/cgi-bin/carddisp.pl?gene=BTG2' rel='noopener noreferrer' target='_blank'>BTG2</a>
FV4	SMOC1	-0.469864	0.000548337	1.67092	2.69916	0.588	0.566	<a href='http://www.genecards.org/cgi-bin/carddisp.pl?gene=SMOC1' rel='noopener noreferrer' target='_blank'>SMOC1</a>
FV4	ZBTB16	-0.472935	5.87819e-08	0.48876	1.0663	0.328	0.363	<a href='http://www.genecards.org/cgi-bin/carddisp.pl?gene=ZBTB16' rel='noopener noreferrer' target='_blank'>ZBTB16</a>
FV4	PLPP3	-0.473084	4.1899e-18	0.928459	1.67684	0.457	0.492	<a href='http://www.genecards.org/cgi-bin/carddisp.pl?gene=PLPP3' rel='noopener noreferrer' target='_blank'>PLPP3</a>
FV4	PLIN4	-0.473843	1.17509e-17	0.599411	1.22127	0.355	0.423	<a href='http://www.genecards.org/cgi-bin/carddisp.pl?gene=PLIN4' rel='noopener noreferrer' target='_blank'>PLIN4</a>
FV4	LMOD1	-0.474082	2.6129e-75	6.76137	9.78081	0.823	0.847	<a href='http://www.genecards.org/cgi-bin/carddisp.pl?gene=LMOD1' rel='noopener noreferrer' target='_blank'>LMOD1</a>
FV4	CCDC107	-0.475588	5.6243e-14	0.752234	1.43646	0.483	0.485	<a href='http://www.genecards.org/cgi-bin/carddisp.pl?gene=CCDC107' rel='noopener noreferrer' target='_blank'>CCDC107</a>
FV4	TTC3	-0.477648	6.63291e-13	1.52321	2.5135	0.631	0.611	<a href='http://www.genecards.org/cgi-bin/carddisp.pl?gene=TTC3' rel='noopener noreferrer' target='_blank'>TTC3</a>
FV4	PDLIM3	-0.477826	1.00072e-25	1.654	2.69607	0.603	0.602	<a href='http://www.genecards.org/cgi-bin/carddisp.pl?gene=PDLIM3' rel='noopener noreferrer' target='_blank'>PDLIM3</a>
FV4	SPTBN1	-0.477971	2.06713e-33	2.98702	4.55306	0.814	0.771	<a href='http://www.genecards.org/cgi-bin/carddisp.pl?gene=SPTBN1' rel='noopener noreferrer' target='_blank'>SPTBN1</a>
FV4	PRSS23	-0.479378	1	1.63284	2.67055	0.537	0.455	<a href='http://www.genecards.org/cgi-bin/carddisp.pl?gene=PRSS23' rel='noopener noreferrer' target='_blank'>PRSS23</a>
FV4	VWC2	-0.480329	2.105e-43	0.134643	0.582897	0.102	0.231	<a href='http://www.genecards.org/cgi-bin/carddisp.pl?gene=VWC2' rel='noopener noreferrer' target='_blank'>VWC2</a>
FV4	ZCCHC7	-0.481941	1	1.48789	2.47465	0.639	0.56	<a href='http://www.genecards.org/cgi-bin/carddisp.pl?gene=ZCCHC7' rel='noopener noreferrer' target='_blank'>ZCCHC7</a>
FV4	ACTG2	-0.485397	2.20519e-07	1.21832	2.10558	0.322	0.359	<a href='http://www.genecards.org/cgi-bin/carddisp.pl?gene=ACTG2' rel='noopener noreferrer' target='_blank'>ACTG2</a>
FV4	TMEM47	-0.486361	4.64735e-20	0.978237	1.77133	0.529	0.539	<a href='http://www.genecards.org/cgi-bin/carddisp.pl?gene=TMEM47' rel='noopener noreferrer' target='_blank'>TMEM47</a>
FV4	ARGLU1	-0.48666	2.36002e-08	1.74251	2.84279	0.708	0.654	<a href='http://www.genecards.org/cgi-bin/carddisp.pl?gene=ARGLU1' rel='noopener noreferrer' target='_blank'>ARGLU1</a>
FV4	TPPP3	-0.486824	1.40481e-30	0.231999	0.726471	0.163	0.271	<a href='http://www.genecards.org/cgi-bin/carddisp.pl?gene=TPPP3' rel='noopener noreferrer' target='_blank'>TPPP3</a>
FV4	ASAP2	-0.487075	6.51945e-08	1.07633	1.91018	0.547	0.532	<a href='http://www.genecards.org/cgi-bin/carddisp.pl?gene=ASAP2' rel='noopener noreferrer' target='_blank'>ASAP2</a>
FV4	MARVELD1	-0.488416	1.95626e-22	1.98827	3.19225	0.71	0.696	<a href='http://www.genecards.org/cgi-bin/carddisp.pl?gene=MARVELD1' rel='noopener noreferrer' target='_blank'>MARVELD1</a>
FV4	NEDD4	-0.489442	2.40975e-88	4.87488	7.24776	0.873	0.825	<a href='http://www.genecards.org/cgi-bin/carddisp.pl?gene=NEDD4' rel='noopener noreferrer' target='_blank'>NEDD4</a>
FV4	IGFBP4	-0.491135	1	0.907975	1.68175	0.369	0.341	<a href='http://www.genecards.org/cgi-bin/carddisp.pl?gene=IGFBP4' rel='noopener noreferrer' target='_blank'>IGFBP4</a>
FV4	CDC42BPA	-0.495334	6.30426e-06	1.29992	2.24207	0.632	0.585	<a href='http://www.genecards.org/cgi-bin/carddisp.pl?gene=CDC42BPA' rel='noopener noreferrer' target='_blank'>CDC42BPA</a>
FV4	CCDC82	-0.495417	3.74036e-16	0.178666	0.661598	0.157	0.232	<a href='http://www.genecards.org/cgi-bin/carddisp.pl?gene=CCDC82' rel='noopener noreferrer' target='_blank'>CCDC82</a>
FV4	TTC14	-0.497544	1	1.30445	2.25344	0.586	0.508	<a href='http://www.genecards.org/cgi-bin/carddisp.pl?gene=TTC14' rel='noopener noreferrer' target='_blank'>TTC14</a>
FV4	NEXN	-0.498355	3.17099e-34	3.06434	4.7413	0.752	0.753	<a href='http://www.genecards.org/cgi-bin/carddisp.pl?gene=NEXN' rel='noopener noreferrer' target='_blank'>NEXN</a>
FV4	SYNE1	-0.498791	1.36245e-16	1.58578	2.65378	0.646	0.629	<a href='http://www.genecards.org/cgi-bin/carddisp.pl?gene=SYNE1' rel='noopener noreferrer' target='_blank'>SYNE1</a>
FV4	HSPG2	-0.499784	1.96729e-24	2.75829	4.31423	0.756	0.745	<a href='http://www.genecards.org/cgi-bin/carddisp.pl?gene=HSPG2' rel='noopener noreferrer' target='_blank'>HSPG2</a>
FV4	NAPEPLD	-0.500104	5.76847e-08	0.455434	1.05844	0.33	0.362	<a href='http://www.genecards.org/cgi-bin/carddisp.pl?gene=NAPEPLD' rel='noopener noreferrer' target='_blank'>NAPEPLD</a>
FV4	CBX6	-0.50175	2.37089e-15	0.723239	1.43999	0.441	0.479	<a href='http://www.genecards.org/cgi-bin/carddisp.pl?gene=CBX6' rel='noopener noreferrer' target='_blank'>CBX6</a>
FV4	APLP2	-0.505514	4.54144e-65	4.4377	6.71952	0.844	0.791	<a href='http://www.genecards.org/cgi-bin/carddisp.pl?gene=APLP2' rel='noopener noreferrer' target='_blank'>APLP2</a>
FV4	MYCBP2	-0.505665	3.57596e-05	1.29994	2.26541	0.613	0.572	<a href='http://www.genecards.org/cgi-bin/carddisp.pl?gene=MYCBP2' rel='noopener noreferrer' target='_blank'>MYCBP2</a>
FV4	GUCY1B3	-0.508128	1.59719e-19	1.13228	2.03254	0.577	0.56	<a href='http://www.genecards.org/cgi-bin/carddisp.pl?gene=GUCY1B3' rel='noopener noreferrer' target='_blank'>GUCY1B3</a>
FV4	ITGA1	-0.508208	3.9079e-27	0.424495	1.02603	0.321	0.406	<a href='http://www.genecards.org/cgi-bin/carddisp.pl?gene=ITGA1' rel='noopener noreferrer' target='_blank'>ITGA1</a>
FV4	PRKG1	-0.508409	3.31858e-41	0.191168	0.694414	0.177	0.306	<a href='http://www.genecards.org/cgi-bin/carddisp.pl?gene=PRKG1' rel='noopener noreferrer' target='_blank'>PRKG1</a>
FV4	RASL12	-0.512809	1.3927e-20	0.859825	1.65365	0.467	0.511	<a href='http://www.genecards.org/cgi-bin/carddisp.pl?gene=RASL12' rel='noopener noreferrer' target='_blank'>RASL12</a>
FV4	LARS2	-0.514152	0.000132828	0.803294	1.57538	0.385	0.404	<a href='http://www.genecards.org/cgi-bin/carddisp.pl?gene=LARS2' rel='noopener noreferrer' target='_blank'>LARS2</a>
FV4	RARRES2	-0.514531	2.47124e-30	2.0963	3.42316	0.607	0.61	<a href='http://www.genecards.org/cgi-bin/carddisp.pl?gene=RARRES2' rel='noopener noreferrer' target='_blank'>RARRES2</a>
FV4	NUDT4	-0.516264	9.00293e-34	3.33463	5.19959	0.812	0.741	<a href='http://www.genecards.org/cgi-bin/carddisp.pl?gene=NUDT4' rel='noopener noreferrer' target='_blank'>NUDT4</a>
FV4	CELF2	-0.519337	1.03288e-10	2.07159	3.40251	0.714	0.664	<a href='http://www.genecards.org/cgi-bin/carddisp.pl?gene=CELF2' rel='noopener noreferrer' target='_blank'>CELF2</a>
FV4	GRIP2	-0.51959	6.30093e-20	0.184411	0.69791	0.142	0.226	<a href='http://www.genecards.org/cgi-bin/carddisp.pl?gene=GRIP2' rel='noopener noreferrer' target='_blank'>GRIP2</a>
FV4	SFPQ	-0.520538	7.87969e-11	1.93338	3.20791	0.73	0.678	<a href='http://www.genecards.org/cgi-bin/carddisp.pl?gene=SFPQ' rel='noopener noreferrer' target='_blank'>SFPQ</a>
FV4	PTGIS	-0.52058	8.42808e-69	6.09133	9.17274	0.82	0.81	<a href='http://www.genecards.org/cgi-bin/carddisp.pl?gene=PTGIS' rel='noopener noreferrer' target='_blank'>PTGIS</a>
FV4	NFIA	-0.527261	4.26415e-40	2.87235	4.5808	0.776	0.743	<a href='http://www.genecards.org/cgi-bin/carddisp.pl?gene=NFIA' rel='noopener noreferrer' target='_blank'>NFIA</a>
FV4	CDKL5	-0.527541	5.64591e-23	0.306185	0.882827	0.237	0.326	<a href='http://www.genecards.org/cgi-bin/carddisp.pl?gene=CDKL5' rel='noopener noreferrer' target='_blank'>CDKL5</a>
FV4	NISCH	-0.527747	3.87226e-15	1.58733	2.73009	0.686	0.655	<a href='http://www.genecards.org/cgi-bin/carddisp.pl?gene=NISCH' rel='noopener noreferrer' target='_blank'>NISCH</a>
FV4	AI838599	-0.529134	1.16433e-14	0.203366	0.736533	0.138	0.211	<a href='http://www.genecards.org/cgi-bin/carddisp.pl?gene=AI838599' rel='noopener noreferrer' target='_blank'>AI838599</a>
FV4	CHD3	-0.531696	5.33956e-20	0.900263	1.74707	0.495	0.524	<a href='http://www.genecards.org/cgi-bin/carddisp.pl?gene=CHD3' rel='noopener noreferrer' target='_blank'>CHD3</a>
FV4	BICD1	-0.535449	1	0.920243	1.78319	0.484	0.455	<a href='http://www.genecards.org/cgi-bin/carddisp.pl?gene=BICD1' rel='noopener noreferrer' target='_blank'>BICD1</a>
FV4	HSPB6	-0.539578	2.1758e-27	0.639358	1.38288	0.402	0.457	<a href='http://www.genecards.org/cgi-bin/carddisp.pl?gene=HSPB6' rel='noopener noreferrer' target='_blank'>HSPB6</a>
FV4	PPP1R14A	-0.539893	6.45071e-25	3.31315	5.27074	0.67	0.641	<a href='http://www.genecards.org/cgi-bin/carddisp.pl?gene=PPP1R14A' rel='noopener noreferrer' target='_blank'>PPP1R14A</a>
FV4	INSR	-0.54018	6.02546e-05	0.557583	1.26497	0.359	0.378	<a href='http://www.genecards.org/cgi-bin/carddisp.pl?gene=INSR' rel='noopener noreferrer' target='_blank'>INSR</a>
FV4	2210407C18RIK	-0.541484	1.65442e-09	0.165813	0.696805	0.078	0.131	<a href='http://www.genecards.org/cgi-bin/carddisp.pl?gene=2210407C18RIK' rel='noopener noreferrer' target='_blank'>2210407C18RIK</a>
FV4	NR2F2	-0.542075	6.27735e-14	0.597299	1.32577	0.341	0.391	<a href='http://www.genecards.org/cgi-bin/carddisp.pl?gene=NR2F2' rel='noopener noreferrer' target='_blank'>NR2F2</a>
FV4	NFIB	-0.542825	2.44601e-74	5.01102	7.75698	0.879	0.869	<a href='http://www.genecards.org/cgi-bin/carddisp.pl?gene=NFIB' rel='noopener noreferrer' target='_blank'>NFIB</a>
FV4	SPEG	-0.543776	2.7585e-16	0.754893	1.55825	0.451	0.487	<a href='http://www.genecards.org/cgi-bin/carddisp.pl?gene=SPEG' rel='noopener noreferrer' target='_blank'>SPEG</a>
FV4	ISLR	-0.544608	1.07001e-40	0.654797	1.41373	0.37	0.482	<a href='http://www.genecards.org/cgi-bin/carddisp.pl?gene=ISLR' rel='noopener noreferrer' target='_blank'>ISLR</a>
FV4	DTNA	-0.546114	8.15098e-12	0.489597	1.17503	0.331	0.377	<a href='http://www.genecards.org/cgi-bin/carddisp.pl?gene=DTNA' rel='noopener noreferrer' target='_blank'>DTNA</a>
FV4	CTNNA3	-0.54809	1.31029e-42	0.113772	0.6285	0.106	0.231	<a href='http://www.genecards.org/cgi-bin/carddisp.pl?gene=CTNNA3' rel='noopener noreferrer' target='_blank'>CTNNA3</a>
FV4	SLMAP	-0.551993	5.77822e-75	3.53462	5.64824	0.801	0.798	<a href='http://www.genecards.org/cgi-bin/carddisp.pl?gene=SLMAP' rel='noopener noreferrer' target='_blank'>SLMAP</a>
FV4	FBXO30	-0.553053	8.21202e-14	1.60849	2.82715	0.615	0.591	<a href='http://www.genecards.org/cgi-bin/carddisp.pl?gene=FBXO30' rel='noopener noreferrer' target='_blank'>FBXO30</a>
FV4	UTRN	-0.553116	2.16039e-28	2.0855	3.5272	0.733	0.697	<a href='http://www.genecards.org/cgi-bin/carddisp.pl?gene=UTRN' rel='noopener noreferrer' target='_blank'>UTRN</a>
FV4	LGR6	-0.555256	4.07192e-20	0.993055	1.92865	0.51	0.538	<a href='http://www.genecards.org/cgi-bin/carddisp.pl?gene=LGR6' rel='noopener noreferrer' target='_blank'>LGR6</a>
FV4	CLK1	-0.556529	1.16417e-05	1.95659	3.34833	0.714	0.658	<a href='http://www.genecards.org/cgi-bin/carddisp.pl?gene=CLK1' rel='noopener noreferrer' target='_blank'>CLK1</a>
FV4	AY036118	-0.556736	8.90045e-14	2.57516	4.25884	0.585	0.59	<a href='http://www.genecards.org/cgi-bin/carddisp.pl?gene=AY036118' rel='noopener noreferrer' target='_blank'>AY036118</a>
FV4	PKP4	-0.557963	3.25898e-18	1.17267	2.19858	0.579	0.556	<a href='http://www.genecards.org/cgi-bin/carddisp.pl?gene=PKP4' rel='noopener noreferrer' target='_blank'>PKP4</a>
FV4	CACNB2	-0.558374	2.89063e-17	0.296706	0.909541	0.225	0.301	<a href='http://www.genecards.org/cgi-bin/carddisp.pl?gene=CACNB2' rel='noopener noreferrer' target='_blank'>CACNB2</a>
FV4	FCHSD2	-0.558638	0.00207502	0.815481	1.67398	0.47	0.456	<a href='http://www.genecards.org/cgi-bin/carddisp.pl?gene=FCHSD2' rel='noopener noreferrer' target='_blank'>FCHSD2</a>
FV4	VCL	-0.55958	8.27437e-61	2.552	4.23508	0.759	0.741	<a href='http://www.genecards.org/cgi-bin/carddisp.pl?gene=VCL' rel='noopener noreferrer' target='_blank'>VCL</a>
FV4	DDX5	-0.560187	1.41128e-79	8.04445	12.3357	0.967	0.945	<a href='http://www.genecards.org/cgi-bin/carddisp.pl?gene=DDX5' rel='noopener noreferrer' target='_blank'>DDX5</a>
FV4	FOXP2	-0.56161	3.40248e-09	0.72646	1.54811	0.403	0.429	<a href='http://www.genecards.org/cgi-bin/carddisp.pl?gene=FOXP2' rel='noopener noreferrer' target='_blank'>FOXP2</a>
FV4	ATRX	-0.562066	1.06641e-34	2.41348	4.0396	0.753	0.735	<a href='http://www.genecards.org/cgi-bin/carddisp.pl?gene=ATRX' rel='noopener noreferrer' target='_blank'>ATRX</a>
FV4	LTBP1	-0.563955	4.52583e-62	3.8648	6.19171	0.788	0.803	<a href='http://www.genecards.org/cgi-bin/carddisp.pl?gene=LTBP1' rel='noopener noreferrer' target='_blank'>LTBP1</a>
FV4	LRRC17	-0.565155	1.61958e-24	0.449898	1.14519	0.275	0.366	<a href='http://www.genecards.org/cgi-bin/carddisp.pl?gene=LRRC17' rel='noopener noreferrer' target='_blank'>LRRC17</a>
FV4	SCUBE3	-0.565168	1.1716e-12	1.35653	2.48663	0.592	0.574	<a href='http://www.genecards.org/cgi-bin/carddisp.pl?gene=SCUBE3' rel='noopener noreferrer' target='_blank'>SCUBE3</a>
FV4	PBX1	-0.570052	1.24719e-21	2.1014	3.60427	0.718	0.7	<a href='http://www.genecards.org/cgi-bin/carddisp.pl?gene=PBX1' rel='noopener noreferrer' target='_blank'>PBX1</a>
FV4	FAM129A	-0.571652	3.99791e-43	2.18242	3.7298	0.731	0.696	<a href='http://www.genecards.org/cgi-bin/carddisp.pl?gene=FAM129A' rel='noopener noreferrer' target='_blank'>FAM129A</a>
FV4	CBR2	-0.572785	2.06261e-29	1.05982	2.06376	0.474	0.523	<a href='http://www.genecards.org/cgi-bin/carddisp.pl?gene=CBR2' rel='noopener noreferrer' target='_blank'>CBR2</a>
FV4	GNB4	-0.574586	2.31667e-21	1.18291	2.25089	0.568	0.581	<a href='http://www.genecards.org/cgi-bin/carddisp.pl?gene=GNB4' rel='noopener noreferrer' target='_blank'>GNB4</a>
FV4	TACC2	-0.582897	1.30179e-19	1.07682	2.11078	0.575	0.569	<a href='http://www.genecards.org/cgi-bin/carddisp.pl?gene=TACC2' rel='noopener noreferrer' target='_blank'>TACC2</a>
FV4	KCNQ1OT1	-0.58432	1	2.25689	3.88316	0.559	0.502	<a href='http://www.genecards.org/cgi-bin/carddisp.pl?gene=KCNQ1OT1' rel='noopener noreferrer' target='_blank'>KCNQ1OT1</a>
FV4	IGFBP5	-0.587831	6.60637e-17	0.724087	1.59128	0.196	0.278	<a href='http://www.genecards.org/cgi-bin/carddisp.pl?gene=IGFBP5' rel='noopener noreferrer' target='_blank'>IGFBP5</a>
FV4	RASGRP2	-0.589703	8.76539e-50	0.214677	0.828012	0.192	0.335	<a href='http://www.genecards.org/cgi-bin/carddisp.pl?gene=RASGRP2' rel='noopener noreferrer' target='_blank'>RASGRP2</a>
FV4	LAMC3	-0.590906	1.04376e-33	0.0576481	0.593022	0.044	0.137	<a href='http://www.genecards.org/cgi-bin/carddisp.pl?gene=LAMC3' rel='noopener noreferrer' target='_blank'>LAMC3</a>
FV4	COL6A1	-0.594343	3.05723e-47	1.97676	3.49427	0.667	0.692	<a href='http://www.genecards.org/cgi-bin/carddisp.pl?gene=COL6A1' rel='noopener noreferrer' target='_blank'>COL6A1</a>
FV4	BCL2	-0.594478	6.925e-14	1.14625	2.24067	0.545	0.555	<a href='http://www.genecards.org/cgi-bin/carddisp.pl?gene=BCL2' rel='noopener noreferrer' target='_blank'>BCL2</a>
FV4	CALD1	-0.594747	3.37782e-187	18.9496	29.128	0.956	0.973	<a href='http://www.genecards.org/cgi-bin/carddisp.pl?gene=CALD1' rel='noopener noreferrer' target='_blank'>CALD1</a>
FV4	PDZD2	-0.598211	2.1067e-24	0.304194	0.974339	0.225	0.316	<a href='http://www.genecards.org/cgi-bin/carddisp.pl?gene=PDZD2' rel='noopener noreferrer' target='_blank'>PDZD2</a>
FV4	SLC4A3	-0.598885	2.33562e-17	0.374064	1.08108	0.291	0.358	<a href='http://www.genecards.org/cgi-bin/carddisp.pl?gene=SLC4A3' rel='noopener noreferrer' target='_blank'>SLC4A3</a>
FV4	CPQ	-0.601459	2.18408e-36	0.853822	1.81271	0.492	0.536	<a href='http://www.genecards.org/cgi-bin/carddisp.pl?gene=CPQ' rel='noopener noreferrer' target='_blank'>CPQ</a>
FV4	KRIT1	-0.602667	0.0797941	1.44111	2.70688	0.635	0.577	<a href='http://www.genecards.org/cgi-bin/carddisp.pl?gene=KRIT1' rel='noopener noreferrer' target='_blank'>KRIT1</a>
FV4	KALRN	-0.603164	8.11891e-17	0.348257	1.04806	0.274	0.338	<a href='http://www.genecards.org/cgi-bin/carddisp.pl?gene=KALRN' rel='noopener noreferrer' target='_blank'>KALRN</a>
FV4	COL6A2	-0.603265	1.15239e-40	1.56864	2.90215	0.631	0.647	<a href='http://www.genecards.org/cgi-bin/carddisp.pl?gene=COL6A2' rel='noopener noreferrer' target='_blank'>COL6A2</a>
FV4	PHACTR1	-0.605288	1.77157e-10	0.755446	1.67053	0.426	0.448	<a href='http://www.genecards.org/cgi-bin/carddisp.pl?gene=PHACTR1' rel='noopener noreferrer' target='_blank'>PHACTR1</a>
FV4	TTC28	-0.607563	2.72638e-51	2.5557	4.41776	0.765	0.742	<a href='http://www.genecards.org/cgi-bin/carddisp.pl?gene=TTC28' rel='noopener noreferrer' target='_blank'>TTC28</a>
FV4	OGT	-0.608993	9.1486e-08	0.788284	1.72748	0.45	0.456	<a href='http://www.genecards.org/cgi-bin/carddisp.pl?gene=OGT' rel='noopener noreferrer' target='_blank'>OGT</a>
FV4	GM26802	-0.609417	1.22259e-25	0.0867004	0.657916	0.05	0.132	<a href='http://www.genecards.org/cgi-bin/carddisp.pl?gene=GM26802' rel='noopener noreferrer' target='_blank'>GM26802</a>
FV4	PLEKHA1	-0.610066	2.0249e-06	0.712686	1.61412	0.447	0.446	<a href='http://www.genecards.org/cgi-bin/carddisp.pl?gene=PLEKHA1' rel='noopener noreferrer' target='_blank'>PLEKHA1</a>
FV4	PHKG1	-0.613692	1.01912e-29	0.175115	0.798125	0.143	0.247	<a href='http://www.genecards.org/cgi-bin/carddisp.pl?gene=PHKG1' rel='noopener noreferrer' target='_blank'>PHKG1</a>
FV4	SON	-0.615984	3.72989e-65	5.74933	9.34404	0.944	0.93	<a href='http://www.genecards.org/cgi-bin/carddisp.pl?gene=SON' rel='noopener noreferrer' target='_blank'>SON</a>
FV4	RBM5	-0.618941	1.9043e-12	1.24056	2.44093	0.606	0.588	<a href='http://www.genecards.org/cgi-bin/carddisp.pl?gene=RBM5' rel='noopener noreferrer' target='_blank'>RBM5</a>
FV4	SEMA5A	-0.621131	2.55321e-35	0.677027	1.5794	0.408	0.492	<a href='http://www.genecards.org/cgi-bin/carddisp.pl?gene=SEMA5A' rel='noopener noreferrer' target='_blank'>SEMA5A</a>
FV4	ATP2A2	-0.621403	6.76149e-90	4.25737	7.08778	0.876	0.844	<a href='http://www.genecards.org/cgi-bin/carddisp.pl?gene=ATP2A2' rel='noopener noreferrer' target='_blank'>ATP2A2</a>
FV4	COL18A1	-0.621406	1.72952e-73	7.39373	11.9127	0.84	0.876	<a href='http://www.genecards.org/cgi-bin/carddisp.pl?gene=COL18A1' rel='noopener noreferrer' target='_blank'>COL18A1</a>
FV4	PLCB4	-0.627643	8.92013e-61	3.42084	5.83037	0.759	0.778	<a href='http://www.genecards.org/cgi-bin/carddisp.pl?gene=PLCB4' rel='noopener noreferrer' target='_blank'>PLCB4</a>
FV4	ITIH4	-0.629168	2.25616e-15	1.19141	2.3894	0.406	0.449	<a href='http://www.genecards.org/cgi-bin/carddisp.pl?gene=ITIH4' rel='noopener noreferrer' target='_blank'>ITIH4</a>
FV4	SFRP2	-0.631327	2.90036e-16	0.89904	1.94159	0.27	0.346	<a href='http://www.genecards.org/cgi-bin/carddisp.pl?gene=SFRP2' rel='noopener noreferrer' target='_blank'>SFRP2</a>
FV4	SH3PXD2A	-0.631889	1.38553e-30	0.815781	1.81372	0.48	0.529	<a href='http://www.genecards.org/cgi-bin/carddisp.pl?gene=SH3PXD2A' rel='noopener noreferrer' target='_blank'>SH3PXD2A</a>
FV4	NPR1	-0.63525	1.84392e-20	0.662591	1.58235	0.43	0.464	<a href='http://www.genecards.org/cgi-bin/carddisp.pl?gene=NPR1' rel='noopener noreferrer' target='_blank'>NPR1</a>
FV4	TLN1	-0.63741	1.05794e-88	2.99599	5.21589	0.798	0.771	<a href='http://www.genecards.org/cgi-bin/carddisp.pl?gene=TLN1' rel='noopener noreferrer' target='_blank'>TLN1</a>
FV4	HIP1	-0.638272	9.07324e-26	1.14368	2.33655	0.552	0.577	<a href='http://www.genecards.org/cgi-bin/carddisp.pl?gene=HIP1' rel='noopener noreferrer' target='_blank'>HIP1</a>
FV4	ACTA2	-0.641297	9.13942e-114	100.844	157.849	0.972	0.991	<a href='http://www.genecards.org/cgi-bin/carddisp.pl?gene=ACTA2' rel='noopener noreferrer' target='_blank'>ACTA2</a>
FV4	FUS	-0.643471	1.21169e-30	2.78134	4.90676	0.829	0.787	<a href='http://www.genecards.org/cgi-bin/carddisp.pl?gene=FUS' rel='noopener noreferrer' target='_blank'>FUS</a>
FV4	ABCC9	-0.645374	2.72821e-31	0.795866	1.80899	0.422	0.496	<a href='http://www.genecards.org/cgi-bin/carddisp.pl?gene=ABCC9' rel='noopener noreferrer' target='_blank'>ABCC9</a>
FV4	TSC22D1	-0.646472	2.4941e-45	2.096	3.84628	0.691	0.679	<a href='http://www.genecards.org/cgi-bin/carddisp.pl?gene=TSC22D1' rel='noopener noreferrer' target='_blank'>TSC22D1</a>
FV4	GSN	-0.647221	1.12279e-90	5.10461	8.56072	0.859	0.835	<a href='http://www.genecards.org/cgi-bin/carddisp.pl?gene=GSN' rel='noopener noreferrer' target='_blank'>GSN</a>
FV4	VCAN	-0.648994	4.59541e-07	0.682537	1.63834	0.338	0.361	<a href='http://www.genecards.org/cgi-bin/carddisp.pl?gene=VCAN' rel='noopener noreferrer' target='_blank'>VCAN</a>
FV4	ATP2B4	-0.649354	6.22389e-33	1.68707	3.21458	0.661	0.663	<a href='http://www.genecards.org/cgi-bin/carddisp.pl?gene=ATP2B4' rel='noopener noreferrer' target='_blank'>ATP2B4</a>
FV4	ACTN1	-0.65376	3.69415e-146	7.12617	11.7846	0.871	0.892	<a href='http://www.genecards.org/cgi-bin/carddisp.pl?gene=ACTN1' rel='noopener noreferrer' target='_blank'>ACTN1</a>
FV4	AUTS2	-0.654075	2.83099e-45	2.20707	4.04667	0.735	0.741	<a href='http://www.genecards.org/cgi-bin/carddisp.pl?gene=AUTS2' rel='noopener noreferrer' target='_blank'>AUTS2</a>
FV4	KCNAB1	-0.656044	4.52048e-43	0.577914	1.48641	0.384	0.474	<a href='http://www.genecards.org/cgi-bin/carddisp.pl?gene=KCNAB1' rel='noopener noreferrer' target='_blank'>KCNAB1</a>
FV4	PKDCC	-0.656302	2.49751e-32	0.376387	1.16924	0.269	0.371	<a href='http://www.genecards.org/cgi-bin/carddisp.pl?gene=PKDCC' rel='noopener noreferrer' target='_blank'>PKDCC</a>
FV4	LHFP	-0.65793	1.44692e-88	2.6587	4.77276	0.765	0.745	<a href='http://www.genecards.org/cgi-bin/carddisp.pl?gene=LHFP' rel='noopener noreferrer' target='_blank'>LHFP</a>
FV4	SH3BGR	-0.660617	1.31375e-39	1.44191	2.86006	0.548	0.574	<a href='http://www.genecards.org/cgi-bin/carddisp.pl?gene=SH3BGR' rel='noopener noreferrer' target='_blank'>SH3BGR</a>
FV4	FRY	-0.662383	5.82956e-29	1.31029	2.65649	0.607	0.623	<a href='http://www.genecards.org/cgi-bin/carddisp.pl?gene=FRY' rel='noopener noreferrer' target='_blank'>FRY</a>
FV4	EBF1	-0.663747	3.9595e-33	3.1317	5.54541	0.8	0.762	<a href='http://www.genecards.org/cgi-bin/carddisp.pl?gene=EBF1' rel='noopener noreferrer' target='_blank'>EBF1</a>
FV4	THRA	-0.667736	2.97917e-76	1.74664	3.36325	0.682	0.689	<a href='http://www.genecards.org/cgi-bin/carddisp.pl?gene=THRA' rel='noopener noreferrer' target='_blank'>THRA</a>
FV4	CAMK2D	-0.672254	9.89652e-38	2.16693	4.0467	0.751	0.741	<a href='http://www.genecards.org/cgi-bin/carddisp.pl?gene=CAMK2D' rel='noopener noreferrer' target='_blank'>CAMK2D</a>
FV4	DST	-0.674893	6.24288e-124	5.64687	9.61158	0.903	0.905	<a href='http://www.genecards.org/cgi-bin/carddisp.pl?gene=DST' rel='noopener noreferrer' target='_blank'>DST</a>
FV4	CRISPLD2	-0.680184	2.60588e-32	0.677992	1.68872	0.376	0.463	<a href='http://www.genecards.org/cgi-bin/carddisp.pl?gene=CRISPLD2' rel='noopener noreferrer' target='_blank'>CRISPLD2</a>
FV4	FGL2	-0.683599	2.3073e-64	2.23996	4.20384	0.636	0.683	<a href='http://www.genecards.org/cgi-bin/carddisp.pl?gene=FGL2' rel='noopener noreferrer' target='_blank'>FGL2</a>
FV4	IL11RA1	-0.6846	3.00611e-61	1.11451	2.39856	0.583	0.608	<a href='http://www.genecards.org/cgi-bin/carddisp.pl?gene=IL11RA1' rel='noopener noreferrer' target='_blank'>IL11RA1</a>
FV4	PTPRD	-0.687685	6.87576e-28	0.531355	1.46655	0.343	0.422	<a href='http://www.genecards.org/cgi-bin/carddisp.pl?gene=PTPRD' rel='noopener noreferrer' target='_blank'>PTPRD</a>
FV4	FIBIN	-0.688271	1.57821e-19	0.951755	2.14496	0.434	0.475	<a href='http://www.genecards.org/cgi-bin/carddisp.pl?gene=FIBIN' rel='noopener noreferrer' target='_blank'>FIBIN</a>
FV4	FRYL	-0.69351	6.30578e-28	0.883558	2.04611	0.486	0.528	<a href='http://www.genecards.org/cgi-bin/carddisp.pl?gene=FRYL' rel='noopener noreferrer' target='_blank'>FRYL</a>
FV4	COL14A1	-0.698503	4.45939e-26	0.396196	1.26578	0.204	0.301	<a href='http://www.genecards.org/cgi-bin/carddisp.pl?gene=COL14A1' rel='noopener noreferrer' target='_blank'>COL14A1</a>
FV4	ST5	-0.701672	4.57144e-65	1.15551	2.5057	0.502	0.597	<a href='http://www.genecards.org/cgi-bin/carddisp.pl?gene=ST5' rel='noopener noreferrer' target='_blank'>ST5</a>
FV4	CACNA2D1	-0.702391	3.61018e-43	0.838288	1.99126	0.483	0.544	<a href='http://www.genecards.org/cgi-bin/carddisp.pl?gene=CACNA2D1' rel='noopener noreferrer' target='_blank'>CACNA2D1</a>
FV4	MAP1A	-0.7069	1.86742e-33	0.936253	2.16053	0.522	0.55	<a href='http://www.genecards.org/cgi-bin/carddisp.pl?gene=MAP1A' rel='noopener noreferrer' target='_blank'>MAP1A</a>
FV4	BCAM	-0.707946	1.17325e-72	2.80962	5.22292	0.679	0.729	<a href='http://www.genecards.org/cgi-bin/carddisp.pl?gene=BCAM' rel='noopener noreferrer' target='_blank'>BCAM</a>
FV4	ADAMTS1	-0.708492	3.36264e-28	1.90009	3.73902	0.568	0.599	<a href='http://www.genecards.org/cgi-bin/carddisp.pl?gene=ADAMTS1' rel='noopener noreferrer' target='_blank'>ADAMTS1</a>
FV4	PCP4L1	-0.717562	4.81195e-50	0.770891	1.91206	0.407	0.505	<a href='http://www.genecards.org/cgi-bin/carddisp.pl?gene=PCP4L1' rel='noopener noreferrer' target='_blank'>PCP4L1</a>
FV4	ITGBL1	-0.719032	1.17693e-36	0.543227	1.54027	0.316	0.417	<a href='http://www.genecards.org/cgi-bin/carddisp.pl?gene=ITGBL1' rel='noopener noreferrer' target='_blank'>ITGBL1</a>
FV4	ADGRL1	-0.720204	7.50813e-38	0.336954	1.20252	0.263	0.376	<a href='http://www.genecards.org/cgi-bin/carddisp.pl?gene=ADGRL1' rel='noopener noreferrer' target='_blank'>ADGRL1</a>
FV4	CREB5	-0.724389	8.94226e-29	1.43745	3.02716	0.561	0.602	<a href='http://www.genecards.org/cgi-bin/carddisp.pl?gene=CREB5' rel='noopener noreferrer' target='_blank'>CREB5</a>
FV4	MAST4	-0.734978	4.23943e-30	1.45629	3.08818	0.628	0.628	<a href='http://www.genecards.org/cgi-bin/carddisp.pl?gene=MAST4' rel='noopener noreferrer' target='_blank'>MAST4</a>
FV4	RBPMS	-0.740912	6.75109e-152	3.74046	6.92241	0.819	0.844	<a href='http://www.genecards.org/cgi-bin/carddisp.pl?gene=RBPMS' rel='noopener noreferrer' target='_blank'>RBPMS</a>
FV4	E030013I19RIK	-0.749122	7.16911e-48	0.445063	1.42882	0.292	0.414	<a href='http://www.genecards.org/cgi-bin/carddisp.pl?gene=E030013I19RIK' rel='noopener noreferrer' target='_blank'>E030013I19RIK</a>
FV4	MEF2C	-0.75539	2.96688e-114	2.55006	4.99281	0.718	0.783	<a href='http://www.genecards.org/cgi-bin/carddisp.pl?gene=MEF2C' rel='noopener noreferrer' target='_blank'>MEF2C</a>
FV4	HSPA1B	-0.75737	7.06735e-09	3.42023	6.47199	0.766	0.676	<a href='http://www.genecards.org/cgi-bin/carddisp.pl?gene=HSPA1B' rel='noopener noreferrer' target='_blank'>HSPA1B</a>
FV4	ZBTB20	-0.760025	8.30839e-164	12.2844	21.4973	0.957	0.973	<a href='http://www.genecards.org/cgi-bin/carddisp.pl?gene=ZBTB20' rel='noopener noreferrer' target='_blank'>ZBTB20</a>
FV4	LAMA4	-0.761403	7.38497e-36	0.799397	2.05023	0.457	0.523	<a href='http://www.genecards.org/cgi-bin/carddisp.pl?gene=LAMA4' rel='noopener noreferrer' target='_blank'>LAMA4</a>
FV4	SVIL	-0.766041	8.1079e-73	1.49889	3.2496	0.617	0.675	<a href='http://www.genecards.org/cgi-bin/carddisp.pl?gene=SVIL' rel='noopener noreferrer' target='_blank'>SVIL</a>
FV4	COL4A2	-0.767583	5.12801e-80	2.40991	4.80508	0.729	0.747	<a href='http://www.genecards.org/cgi-bin/carddisp.pl?gene=COL4A2' rel='noopener noreferrer' target='_blank'>COL4A2</a>
FV4	ASPH	-0.770599	1.66144e-58	1.22789	2.80073	0.598	0.633	<a href='http://www.genecards.org/cgi-bin/carddisp.pl?gene=ASPH' rel='noopener noreferrer' target='_blank'>ASPH</a>
FV4	TPM2	-0.771059	1.17751e-113	15.141	26.545	0.875	0.887	<a href='http://www.genecards.org/cgi-bin/carddisp.pl?gene=TPM2' rel='noopener noreferrer' target='_blank'>TPM2</a>
FV4	MYL6	-0.779295	6.67759e-139	24.027	41.9537	0.957	0.946	<a href='http://www.genecards.org/cgi-bin/carddisp.pl?gene=MYL6' rel='noopener noreferrer' target='_blank'>MYL6</a>
FV4	CRTC3	-0.779494	8.30035e-52	0.818224	2.12103	0.499	0.569	<a href='http://www.genecards.org/cgi-bin/carddisp.pl?gene=CRTC3' rel='noopener noreferrer' target='_blank'>CRTC3</a>
FV4	ENTPD1	-0.779564	7.71503e-77	0.748927	2.00223	0.443	0.573	<a href='http://www.genecards.org/cgi-bin/carddisp.pl?gene=ENTPD1' rel='noopener noreferrer' target='_blank'>ENTPD1</a>
FV4	MICAL2	-0.779844	1.40728e-56	1.8261	3.85226	0.598	0.673	<a href='http://www.genecards.org/cgi-bin/carddisp.pl?gene=MICAL2' rel='noopener noreferrer' target='_blank'>MICAL2</a>
FV4	HSPA1A	-0.783809	2.03444e-19	3.1829	6.20157	0.746	0.688	<a href='http://www.genecards.org/cgi-bin/carddisp.pl?gene=HSPA1A' rel='noopener noreferrer' target='_blank'>HSPA1A</a>
FV4	UNC5C	-0.787826	2.98265e-43	0.363214	1.35355	0.245	0.37	<a href='http://www.genecards.org/cgi-bin/carddisp.pl?gene=UNC5C' rel='noopener noreferrer' target='_blank'>UNC5C</a>
FV4	SYNE2	-0.790289	1.1737e-45	0.77952	2.07754	0.42	0.514	<a href='http://www.genecards.org/cgi-bin/carddisp.pl?gene=SYNE2' rel='noopener noreferrer' target='_blank'>SYNE2</a>
FV4	LAMB2	-0.798195	4.28152e-100	2.3935	4.90104	0.719	0.766	<a href='http://www.genecards.org/cgi-bin/carddisp.pl?gene=LAMB2' rel='noopener noreferrer' target='_blank'>LAMB2</a>
FV4	PNISR	-0.80638	3.5476e-53	2.07032	4.36942	0.742	0.748	<a href='http://www.genecards.org/cgi-bin/carddisp.pl?gene=PNISR' rel='noopener noreferrer' target='_blank'>PNISR</a>
FV4	JUN	-0.80886	1.4471e-56	6.70502	12.4979	0.898	0.849	<a href='http://www.genecards.org/cgi-bin/carddisp.pl?gene=JUN' rel='noopener noreferrer' target='_blank'>JUN</a>
FV4	LUC7L2	-0.809877	3.29873e-63	3.32921	6.58938	0.866	0.846	<a href='http://www.genecards.org/cgi-bin/carddisp.pl?gene=LUC7L2' rel='noopener noreferrer' target='_blank'>LUC7L2</a>
FV4	FILIP1	-0.811254	9.60721e-76	0.746647	2.0649	0.426	0.557	<a href='http://www.genecards.org/cgi-bin/carddisp.pl?gene=FILIP1' rel='noopener noreferrer' target='_blank'>FILIP1</a>
FV4	MRVI1	-0.812387	3.49584e-86	0.786777	2.13778	0.439	0.578	<a href='http://www.genecards.org/cgi-bin/carddisp.pl?gene=MRVI1' rel='noopener noreferrer' target='_blank'>MRVI1</a>
FV4	CD200	-0.815006	1.41747e-106	2.93477	5.92246	0.682	0.736	<a href='http://www.genecards.org/cgi-bin/carddisp.pl?gene=CD200' rel='noopener noreferrer' target='_blank'>CD200</a>
FV4	ROCK1	-0.815449	4.04615e-138	4.99893	9.55719	0.871	0.864	<a href='http://www.genecards.org/cgi-bin/carddisp.pl?gene=ROCK1' rel='noopener noreferrer' target='_blank'>ROCK1</a>
FV4	THSD4	-0.823194	4.32584e-69	1.26207	3.00232	0.588	0.654	<a href='http://www.genecards.org/cgi-bin/carddisp.pl?gene=THSD4' rel='noopener noreferrer' target='_blank'>THSD4</a>
FV4	THRB	-0.828259	2.47019e-47	0.525623	1.70881	0.348	0.461	<a href='http://www.genecards.org/cgi-bin/carddisp.pl?gene=THRB' rel='noopener noreferrer' target='_blank'>THRB</a>
FV4	MCAM	-0.830621	4.34272e-94	2.87958	5.89965	0.716	0.769	<a href='http://www.genecards.org/cgi-bin/carddisp.pl?gene=MCAM' rel='noopener noreferrer' target='_blank'>MCAM</a>
FV4	NPY1R	-0.835324	1.35482e-61	0.3686	1.44193	0.232	0.385	<a href='http://www.genecards.org/cgi-bin/carddisp.pl?gene=NPY1R' rel='noopener noreferrer' target='_blank'>NPY1R</a>
FV4	MYH10	-0.83785	2.14104e-74	1.9121	4.20504	0.665	0.69	<a href='http://www.genecards.org/cgi-bin/carddisp.pl?gene=MYH10' rel='noopener noreferrer' target='_blank'>MYH10</a>
FV4	ANK2	-0.839362	1.61427e-38	0.50236	1.68811	0.322	0.423	<a href='http://www.genecards.org/cgi-bin/carddisp.pl?gene=ANK2' rel='noopener noreferrer' target='_blank'>ANK2</a>
FV4	ECM2	-0.843768	1.72931e-87	0.808142	2.24513	0.425	0.56	<a href='http://www.genecards.org/cgi-bin/carddisp.pl?gene=ECM2' rel='noopener noreferrer' target='_blank'>ECM2</a>
FV4	MACF1	-0.845922	8.03641e-123	2.9498	6.09941	0.794	0.824	<a href='http://www.genecards.org/cgi-bin/carddisp.pl?gene=MACF1' rel='noopener noreferrer' target='_blank'>MACF1</a>
FV4	TINAGL1	-0.847892	5.52274e-42	1.04575	2.68208	0.477	0.528	<a href='http://www.genecards.org/cgi-bin/carddisp.pl?gene=TINAGL1' rel='noopener noreferrer' target='_blank'>TINAGL1</a>
FV4	TNXB	-0.848407	7.70634e-59	0.470364	1.64741	0.293	0.437	<a href='http://www.genecards.org/cgi-bin/carddisp.pl?gene=TNXB' rel='noopener noreferrer' target='_blank'>TNXB</a>
FV4	CHD6	-0.849836	1.65407e-58	1.13951	2.85603	0.575	0.628	<a href='http://www.genecards.org/cgi-bin/carddisp.pl?gene=CHD6' rel='noopener noreferrer' target='_blank'>CHD6</a>
FV4	MAP1B	-0.850493	2.78975e-219	7.42928	14.199	0.913	0.92	<a href='http://www.genecards.org/cgi-bin/carddisp.pl?gene=MAP1B' rel='noopener noreferrer' target='_blank'>MAP1B</a>
FV4	CLU	-0.85296	1.28725e-76	2.26543	4.89803	0.611	0.665	<a href='http://www.genecards.org/cgi-bin/carddisp.pl?gene=CLU' rel='noopener noreferrer' target='_blank'>CLU</a>
FV4	SOST	-0.854429	2.35697e-79	3.62315	7.35886	0.551	0.685	<a href='http://www.genecards.org/cgi-bin/carddisp.pl?gene=SOST' rel='noopener noreferrer' target='_blank'>SOST</a>
FV4	NCAM1	-0.858052	1.18832e-103	3.16661	6.55236	0.751	0.765	<a href='http://www.genecards.org/cgi-bin/carddisp.pl?gene=NCAM1' rel='noopener noreferrer' target='_blank'>NCAM1</a>
FV4	EGR1	-0.858894	4.02055e-37	2.85774	5.99658	0.575	0.619	<a href='http://www.genecards.org/cgi-bin/carddisp.pl?gene=EGR1' rel='noopener noreferrer' target='_blank'>EGR1</a>
FV4	ABI3BP	-0.858989	5.91559e-85	0.413019	1.56289	0.239	0.43	<a href='http://www.genecards.org/cgi-bin/carddisp.pl?gene=ABI3BP' rel='noopener noreferrer' target='_blank'>ABI3BP</a>
FV4	COL4A6	-0.863283	2.0067e-76	0.421467	1.58589	0.304	0.466	<a href='http://www.genecards.org/cgi-bin/carddisp.pl?gene=COL4A6' rel='noopener noreferrer' target='_blank'>COL4A6</a>
FV4	GPC6	-0.865087	1.05115e-60	0.76392	2.21289	0.423	0.531	<a href='http://www.genecards.org/cgi-bin/carddisp.pl?gene=GPC6' rel='noopener noreferrer' target='_blank'>GPC6</a>
FV4	SORL1	-0.866853	2.92941e-71	0.843138	2.3613	0.483	0.578	<a href='http://www.genecards.org/cgi-bin/carddisp.pl?gene=SORL1' rel='noopener noreferrer' target='_blank'>SORL1</a>
FV4	PDE3A	-0.874199	1.06862e-95	1.80606	4.14348	0.665	0.722	<a href='http://www.genecards.org/cgi-bin/carddisp.pl?gene=PDE3A' rel='noopener noreferrer' target='_blank'>PDE3A</a>
FV4	TPM1	-0.878458	4.11128e-250	11.8662	22.6534	0.903	0.943	<a href='http://www.genecards.org/cgi-bin/carddisp.pl?gene=TPM1' rel='noopener noreferrer' target='_blank'>TPM1</a>
FV4	ATP1A2	-0.879996	8.95383e-109	1.20965	3.06658	0.512	0.662	<a href='http://www.genecards.org/cgi-bin/carddisp.pl?gene=ATP1A2' rel='noopener noreferrer' target='_blank'>ATP1A2</a>
FV4	DMPK	-0.883214	1.25206e-113	1.2643	3.17646	0.567	0.683	<a href='http://www.genecards.org/cgi-bin/carddisp.pl?gene=DMPK' rel='noopener noreferrer' target='_blank'>DMPK</a>
FV4	LPP	-0.887306	2.85516e-203	7.65011	15.0003	0.872	0.914	<a href='http://www.genecards.org/cgi-bin/carddisp.pl?gene=LPP' rel='noopener noreferrer' target='_blank'>LPP</a>
FV4	GM42418	-0.890879	1.81185e-151	52.3892	98	0.998	0.999	<a href='http://www.genecards.org/cgi-bin/carddisp.pl?gene=GM42418' rel='noopener noreferrer' target='_blank'>GM42418</a>
FV4	NOX4	-0.891856	3.33113e-84	0.997248	2.70602	0.467	0.589	<a href='http://www.genecards.org/cgi-bin/carddisp.pl?gene=NOX4' rel='noopener noreferrer' target='_blank'>NOX4</a>
FV4	MIR143HG	-0.895175	3.84874e-55	0.363853	1.53654	0.248	0.394	<a href='http://www.genecards.org/cgi-bin/carddisp.pl?gene=MIR143HG' rel='noopener noreferrer' target='_blank'>MIR143HG</a>
FV4	RAMP1	-0.89739	5.64899e-92	1.27529	3.23816	0.505	0.599	<a href='http://www.genecards.org/cgi-bin/carddisp.pl?gene=RAMP1' rel='noopener noreferrer' target='_blank'>RAMP1</a>
FV4	ELN	-0.898274	4.66098e-206	19.2721	36.7839	0.838	0.961	<a href='http://www.genecards.org/cgi-bin/carddisp.pl?gene=ELN' rel='noopener noreferrer' target='_blank'>ELN</a>
FV4	PPP1R12B	-0.916638	1.5321e-143	2.85841	6.28357	0.773	0.831	<a href='http://www.genecards.org/cgi-bin/carddisp.pl?gene=PPP1R12B' rel='noopener noreferrer' target='_blank'>PPP1R12B</a>
FV4	MYLK4	-0.92071	6.42895e-74	0.259901	1.38505	0.155	0.331	<a href='http://www.genecards.org/cgi-bin/carddisp.pl?gene=MYLK4' rel='noopener noreferrer' target='_blank'>MYLK4</a>
FV4	COL4A5	-0.933684	3.58303e-107	1.13203	3.0725	0.532	0.657	<a href='http://www.genecards.org/cgi-bin/carddisp.pl?gene=COL4A5' rel='noopener noreferrer' target='_blank'>COL4A5</a>
FV4	ADAM33	-0.934795	2.8687e-92	0.169803	1.23622	0.126	0.332	<a href='http://www.genecards.org/cgi-bin/carddisp.pl?gene=ADAM33' rel='noopener noreferrer' target='_blank'>ADAM33</a>
FV4	AOC3	-0.93584	4.91464e-114	0.636981	2.13155	0.402	0.578	<a href='http://www.genecards.org/cgi-bin/carddisp.pl?gene=AOC3' rel='noopener noreferrer' target='_blank'>AOC3</a>
FV4	LIMCH1	-0.939876	2.53756e-78	1.00976	2.85544	0.523	0.6	<a href='http://www.genecards.org/cgi-bin/carddisp.pl?gene=LIMCH1' rel='noopener noreferrer' target='_blank'>LIMCH1</a>
FV4	PI15	-0.941977	1.01869e-136	2.40241	5.53658	0.577	0.744	<a href='http://www.genecards.org/cgi-bin/carddisp.pl?gene=PI15' rel='noopener noreferrer' target='_blank'>PI15</a>
FV4	PDE5A	-0.964516	3.06147e-104	0.872302	2.65363	0.477	0.618	<a href='http://www.genecards.org/cgi-bin/carddisp.pl?gene=PDE5A' rel='noopener noreferrer' target='_blank'>PDE5A</a>
FV4	FBLIM1	-0.970618	7.61129e-232	4.80773	10.3813	0.763	0.875	<a href='http://www.genecards.org/cgi-bin/carddisp.pl?gene=FBLIM1' rel='noopener noreferrer' target='_blank'>FBLIM1</a>
FV4	MALAT1	-0.970837	2.90749e-171	535.22	1049.98	0.999	1	<a href='http://www.genecards.org/cgi-bin/carddisp.pl?gene=MALAT1' rel='noopener noreferrer' target='_blank'>MALAT1</a>
FV4	NAV2	-1.00323	4.17e-86	0.927423	2.86348	0.458	0.597	<a href='http://www.genecards.org/cgi-bin/carddisp.pl?gene=NAV2' rel='noopener noreferrer' target='_blank'>NAV2</a>
FV4	FBXL22	-1.00885	1.42647e-111	0.488035	1.99438	0.234	0.46	<a href='http://www.genecards.org/cgi-bin/carddisp.pl?gene=FBXL22' rel='noopener noreferrer' target='_blank'>FBXL22</a>
FV4	TCAP	-1.01669	2.80486e-59	0.608309	2.25404	0.223	0.381	<a href='http://www.genecards.org/cgi-bin/carddisp.pl?gene=TCAP' rel='noopener noreferrer' target='_blank'>TCAP</a>
FV4	ITPR1	-1.02022	3.83972e-105	0.674355	2.39598	0.44	0.578	<a href='http://www.genecards.org/cgi-bin/carddisp.pl?gene=ITPR1' rel='noopener noreferrer' target='_blank'>ITPR1</a>
FV4	SGCD	-1.02596	3.2916e-83	0.831948	2.73042	0.459	0.582	<a href='http://www.genecards.org/cgi-bin/carddisp.pl?gene=SGCD' rel='noopener noreferrer' target='_blank'>SGCD</a>
FV4	PPP1R12A	-1.03584	8.62481e-226	3.12932	7.4664	0.804	0.836	<a href='http://www.genecards.org/cgi-bin/carddisp.pl?gene=PPP1R12A' rel='noopener noreferrer' target='_blank'>PPP1R12A</a>
FV4	CKB	-1.03646	9.93945e-65	0.960528	3.0214	0.416	0.518	<a href='http://www.genecards.org/cgi-bin/carddisp.pl?gene=CKB' rel='noopener noreferrer' target='_blank'>CKB</a>
FV4	NOV	-1.03898	1.10612e-155	4.08748	9.45363	0.635	0.763	<a href='http://www.genecards.org/cgi-bin/carddisp.pl?gene=NOV' rel='noopener noreferrer' target='_blank'>NOV</a>
FV4	SMTN	-1.0397	5.31121e-253	2.94387	7.10779	0.729	0.847	<a href='http://www.genecards.org/cgi-bin/carddisp.pl?gene=SMTN' rel='noopener noreferrer' target='_blank'>SMTN</a>
FV4	CFH	-1.04111	4.2544e-72	1.15571	3.43603	0.357	0.508	<a href='http://www.genecards.org/cgi-bin/carddisp.pl?gene=CFH' rel='noopener noreferrer' target='_blank'>CFH</a>
FV4	ENAH	-1.05613	7.64379e-116	3.91026	9.21012	0.829	0.846	<a href='http://www.genecards.org/cgi-bin/carddisp.pl?gene=ENAH' rel='noopener noreferrer' target='_blank'>ENAH</a>
FV4	TNS1	-1.06395	1.5064e-287	5.55995	12.7146	0.86	0.933	<a href='http://www.genecards.org/cgi-bin/carddisp.pl?gene=TNS1' rel='noopener noreferrer' target='_blank'>TNS1</a>
FV4	SPARCL1	-1.06412	1.67908e-22	2.14867	5.58355	0.424	0.469	<a href='http://www.genecards.org/cgi-bin/carddisp.pl?gene=SPARCL1' rel='noopener noreferrer' target='_blank'>SPARCL1</a>
FV4	ADCY5	-1.06527	2.21952e-153	1.34079	3.89827	0.588	0.723	<a href='http://www.genecards.org/cgi-bin/carddisp.pl?gene=ADCY5' rel='noopener noreferrer' target='_blank'>ADCY5</a>
FV4	COL4A1	-1.06589	1.56818e-184	2.67137	6.68586	0.739	0.793	<a href='http://www.genecards.org/cgi-bin/carddisp.pl?gene=COL4A1' rel='noopener noreferrer' target='_blank'>COL4A1</a>
FV4	GUCY1A3	-1.06863	2.81469e-124	1.1967	3.60743	0.553	0.658	<a href='http://www.genecards.org/cgi-bin/carddisp.pl?gene=GUCY1A3' rel='noopener noreferrer' target='_blank'>GUCY1A3</a>
FV4	FLNA	-1.0704	0	11.2922	24.8138	0.894	0.965	<a href='http://www.genecards.org/cgi-bin/carddisp.pl?gene=FLNA' rel='noopener noreferrer' target='_blank'>FLNA</a>
FV4	PBXIP1	-1.09387	5.31494e-232	2.40445	6.26663	0.69	0.794	<a href='http://www.genecards.org/cgi-bin/carddisp.pl?gene=PBXIP1' rel='noopener noreferrer' target='_blank'>PBXIP1</a>
FV4	PCDH7	-1.10316	1.23838e-282	5.96844	13.97	0.875	0.937	<a href='http://www.genecards.org/cgi-bin/carddisp.pl?gene=PCDH7' rel='noopener noreferrer' target='_blank'>PCDH7</a>
FV4	CPE	-1.10612	1.03432e-212	4.40661	10.6386	0.809	0.815	<a href='http://www.genecards.org/cgi-bin/carddisp.pl?gene=CPE' rel='noopener noreferrer' target='_blank'>CPE</a>
FV4	GM26632	-1.1177	4.35557e-106	0.314486	1.85245	0.205	0.427	<a href='http://www.genecards.org/cgi-bin/carddisp.pl?gene=GM26632' rel='noopener noreferrer' target='_blank'>GM26632</a>
FV4	SYNPO2	-1.14802	8.03522e-215	2.15091	5.9827	0.656	0.786	<a href='http://www.genecards.org/cgi-bin/carddisp.pl?gene=SYNPO2' rel='noopener noreferrer' target='_blank'>SYNPO2</a>
FV4	MYL9	-1.15512	9.36025e-246	14.8627	34.3268	0.832	0.909	<a href='http://www.genecards.org/cgi-bin/carddisp.pl?gene=MYL9' rel='noopener noreferrer' target='_blank'>MYL9</a>
FV4	XIST	-1.15878	2.70092e-70	5.47241	13.4508	0.677	0.704	<a href='http://www.genecards.org/cgi-bin/carddisp.pl?gene=XIST' rel='noopener noreferrer' target='_blank'>XIST</a>
FV4	NPNT	-1.16279	6.28601e-213	3.34458	8.72707	0.707	0.808	<a href='http://www.genecards.org/cgi-bin/carddisp.pl?gene=NPNT' rel='noopener noreferrer' target='_blank'>NPNT</a>
FV4	COL3A1	-1.1778	5.58306e-257	6.19387	15.2748	0.775	0.897	<a href='http://www.genecards.org/cgi-bin/carddisp.pl?gene=COL3A1' rel='noopener noreferrer' target='_blank'>COL3A1</a>
FV4	ITGA9	-1.19061	1.05352e-178	1.38679	4.44784	0.571	0.72	<a href='http://www.genecards.org/cgi-bin/carddisp.pl?gene=ITGA9' rel='noopener noreferrer' target='_blank'>ITGA9</a>
FV4	NTRK3	-1.21796	8.86933e-155	0.271478	1.95769	0.189	0.463	<a href='http://www.genecards.org/cgi-bin/carddisp.pl?gene=NTRK3' rel='noopener noreferrer' target='_blank'>NTRK3</a>
FV4	RGS5	-1.22496	1.16003e-10	3.18036	8.77155	0.494	0.485	<a href='http://www.genecards.org/cgi-bin/carddisp.pl?gene=RGS5' rel='noopener noreferrer' target='_blank'>RGS5</a>
FV4	OGN	-1.23994	3.63468e-157	2.82309	8.02969	0.604	0.715	<a href='http://www.genecards.org/cgi-bin/carddisp.pl?gene=OGN' rel='noopener noreferrer' target='_blank'>OGN</a>
FV4	LTBP4	-1.29565	1.45867e-208	1.67334	5.56273	0.585	0.755	<a href='http://www.genecards.org/cgi-bin/carddisp.pl?gene=LTBP4' rel='noopener noreferrer' target='_blank'>LTBP4</a>
FV4	MYLK	-1.31572	0	3.7523	10.8297	0.762	0.884	<a href='http://www.genecards.org/cgi-bin/carddisp.pl?gene=MYLK' rel='noopener noreferrer' target='_blank'>MYLK</a>
FV4	MYOM1	-1.32005	2.33238e-173	1.31203	4.77255	0.532	0.725	<a href='http://www.genecards.org/cgi-bin/carddisp.pl?gene=MYOM1' rel='noopener noreferrer' target='_blank'>MYOM1</a>
FV4	CPED1	-1.35157	0	2.65679	8.33179	0.751	0.871	<a href='http://www.genecards.org/cgi-bin/carddisp.pl?gene=CPED1' rel='noopener noreferrer' target='_blank'>CPED1</a>
FV4	ITGA8	-1.41225	0	5.49556	16.288	0.806	0.929	<a href='http://www.genecards.org/cgi-bin/carddisp.pl?gene=ITGA8' rel='noopener noreferrer' target='_blank'>ITGA8</a>
FV4	FOS	-1.47925	2.91425e-196	5.62277	17.4646	0.74	0.813	<a href='http://www.genecards.org/cgi-bin/carddisp.pl?gene=FOS' rel='noopener noreferrer' target='_blank'>FOS</a>
FV4	FOSB	-1.54183	7.83009e-147	1.35663	5.86164	0.44	0.626	<a href='http://www.genecards.org/cgi-bin/carddisp.pl?gene=FOSB' rel='noopener noreferrer' target='_blank'>FOSB</a>
FV4	FMO2	-1.60277	4.92975e-204	1.5372	6.70614	0.442	0.667	<a href='http://www.genecards.org/cgi-bin/carddisp.pl?gene=FMO2' rel='noopener noreferrer' target='_blank'>FMO2</a>
FV4	DMD	-1.70883	0	3.12402	12.4813	0.737	0.91	<a href='http://www.genecards.org/cgi-bin/carddisp.pl?gene=DMD' rel='noopener noreferrer' target='_blank'>DMD</a>
FV4	MYH11	-1.76068	0	10.6673	38.5354	0.824	0.971	<a href='http://www.genecards.org/cgi-bin/carddisp.pl?gene=MYH11' rel='noopener noreferrer' target='_blank'>MYH11</a>
