# Supplementary material for: Endothelial YAP/TAZ activation promotes atherosclerosis in a mouse model of Hutchinson-Gilford progeria syndrome
Source: J Clin Invest. 2024 Oct 1;134(22):e173448. doi: 10.1172/JCI173448 (PMC11563688; doi:10.1172/JCI173448)
Supplement: Supplemental table 9 [file jci-134-173448-s028.xlsx]

## Sheet: FV4 upregulated GOTERM_BP
Category	Term	Count	%	PValue	Genes	List Total	Pop Hits	Pop Total	Fold Enrichment	Bonferroni	Benjamini	FDR
GOTERM_BP_DIRECT	GO:0006412~translation	113	11.3454	2.20894e-68	RPL4, EIF4A1, RPL5, RPL32, RPL31, RPL34, RPL8, RPL10A, EPRS, RPL9, RPL6, RPL7, NARS, RPS15, EEF1B2, RPS14, RPS17, RPS16, RPL18A, RPS19, RPS18, RPL36AL, RPL36, RPL35, RPL38, RPL37, RPS11, RPL39, RPS13, RPS12, RPS7, RPL21, RPS8, RPS5, RPL23, RPS6, RPL22, MRPS18B, SARS, RPSA, EEF1A1, RPL24, RPL27, RPL26, EIF1A, RPL29, UBA52, RPL28, MRPL12, MRPL20, RPL41, EIF2B2, EIF2S2, EIF2S1, EIF1, MRPL30, RPS26, …	938	312	19708	7.60963	8.23493e-65	8.23493e-65	8.06926e-65
GOTERM_BP_DIRECT	GO:0002181~cytoplasmic translation	35	3.51406	9.14248e-37	RPL30, RPL32, RPL31, RPLP1, RPL11, RPLP0, RPL36A, RPL8, RPL10A, RPL9, RPL6, RPL18A, RPL36AL, RPL36, RPL38, RPL15, RPL18, RPL17, RPL39, ZC3H15, RPL19, RWDD1, RPL41, RPL22, TMA7, RPL35A, RPSA, RPS26, RPS28, RPS29, RPL24, RPL26, RPL29, RPS21, RPS23	938	44	19708	16.713	3.40832e-33	1.70416e-33	1.66987e-33
GOTERM_BP_DIRECT	GO:0006364~rRNA processing	37	3.71486	2.80425e-16	RPL5, POP5, RPL11, TSR3, EIF4A3, FCF1, DDX21, NOL8, RPL7, RPS15, RPS17, RPS16, RPS19, RPL14, GAR1, BRIX1, NOP14, RPS7, IMP3, RPS6, WDR74, RPL35A, PA2G4, BOP1, RPS25, EBNA1BP2, RPS28, RPS27, MRTO4, RPS27RT, SBDS, NHP2, MPHOSPH10, RPL27, RPL26, NOP10, RPS24	938	149	19708	5.21741	1.24167e-12	3.48475e-13	3.41464e-13
GOTERM_BP_DIRECT	GO:0043161~proteasome-mediated ubiquitin-dependent protein catabolic process	43	4.31727	4.17375e-16	VCP, PSMD12, PSMD14, ZFAND2A, DERL1, TNFAIP1, RNF4, PSMA7, PCNP, PSMD8, PSMB6, PPP2CB, PSMB4, PSMD6, PSMB5, PSMD7, MAEA, PSMD4, PSMB3, PSMD2, PCBP2, PSMB1, PSMD1, UBE2I, UBE2B, SIAH1A, WWP2, PSMA5, PSMA6, PSMA3, PSMC5, PSMA4, PSMC6, CDC34, PSMA1, PSMC3, PSMA2, PSMC4, DDIT3, PSMC1, PSMC2, STUB1, NFE2L2	938	202	19708	4.47257	1.65556e-12	3.88993e-13	3.81167e-13
GOTERM_BP_DIRECT	GO:0001732~formation of cytoplasmic translation initiation complex	13	1.30522	1.90129e-13	EIF2S2, EIF3M, EIF5, EIF3K, EIF3I, EIF3G, EIF3H, EIF3E, EIF3J1, EIF3C, EIF3D, EIF3A, EIF3B	938	16	19708	17.0712	7.08996e-10	1.4176e-10	1.38908e-10
GOTERM_BP_DIRECT	GO:0015031~protein transport	76	7.63052	4.673e-13	ARF4, RAB7, MCFD2, ARF1, GOLT1B, GDI2, IER3IP1, USE1, TOMM20, ABRA, BICD2, TOMM22, RABGEF1, SERP1, SEC61G, NUP62, ARL6IP5, TIMM17A, TMED2, KPNA4, AP3S1, SEC61B, SEC62, VPS36, TMED5, KPNA1, EIF5A, GABARAPL2, TMED9, BET1L, EXOC4, TXNIP, CHMP4B, MYH9, KDELR2, KDELR3, SEC22B, ARL8A, CHMP5, ARF6, NAPA, CD63, RAB1A, ENY2, TSG101, TMED10, SAR1A, SAR1B, COPB1, DERL1, VPS26A, TIMM10, GABARAP, RAB21, SNX3,…	938	641	19708	2.49112	1.74207e-09	2.83901e-10	2.7819e-10
GOTERM_BP_DIRECT	GO:0042273~ribosomal large subunit biogenesis	16	1.60643	5.33076e-13	RPL5, NPM1, PAK1IP1, NIP7, RPL11, WDR74, RPL35A, GTPBP4, RPL7, BOP1, EBNA1BP2, EIF6, MRTO4, RRS1, RPL14, RPL26	938	29	19708	11.5921	1.98751e-09	2.83901e-10	2.7819e-10
GOTERM_BP_DIRECT	GO:0010499~proteasomal ubiquitin-independent protein catabolic process	14	1.40562	1.95171e-12	PSMA7, PSMB6, PSMA5, PSMA6, PSMB4, PSMA3, PSMB5, PSMA4, PSMA1, PSMB3, PSMA2, PSMB1, ENC1, NFE2L2	938	22	19708	13.3704	7.27579e-09	9.09495e-10	8.91198e-10
GOTERM_BP_DIRECT	GO:0042254~ribosome biogenesis	25	2.51004	5.28024e-11	PAK1IP1, NIP7, TSR3, RPLP0, FCF1, RPL7A, C1QBP, RRS1, GAR1, BRIX1, NOP14, NOP58, IMP3, RIOK3, GTPBP4, BOP1, EBNA1BP2, RPS28, EIF6, MRTO4, SBDS, NHP2, MPHOSPH10, TSR1, NOP10	938	102	19708	5.14967	1.96847e-07	2.18719e-08	2.14319e-08
GOTERM_BP_DIRECT	GO:0006413~translational initiation	20	2.00803	7.00551e-11	EIF4A1, EIF2B2, EIF2S2, EIF2S1, EIF1, EIF3M, EIF5, EIF6, EIF3K, EIF3I, EIF3G, EIF3H, EIF3E, EIF1A, ABCE1, EIF3C, EIF3D, EIF3A, ABCF1, EIF3B	938	64	19708	6.56583	2.61165e-07	2.61165e-08	2.55911e-08
GOTERM_BP_DIRECT	GO:0006457~protein folding	26	2.61044	8.78437e-11	HSP90B1, NUDCD2, DNAJB6, GRPEL1, CCT8, HSPA9, PDIA3, CCT2, PTGES3, TBCA, HSPE1, PDRG1, PDIA4, CANX, DNAJA2, DNAJB11, PFDN1, PFDN2, STUB1, P4HB, CALR, PFDN4, PPIA, CRYAB, PFDN5, PFDN6	938	113	19708	4.83431	3.27481e-07	2.9771e-08	2.91721e-08
GOTERM_BP_DIRECT	GO:0034976~response to endoplasmic reticulum stress	22	2.20884	5.07566e-10	PDIA3, PPP1R15A, CEBPB, SDF2L1, HSPA5, THBS1, EIF2S1, PDIA4, BBC3, HERPUD1, DNAJC3, PPP2CB, CREB3, UFM1, DDIT3, CREBRF, DNAJB9, TRIB3, P4HB, NRBF2, ATF4, NFE2L2	938	87	19708	5.31304	1.8922e-06	1.57684e-07	1.54511e-07
GOTERM_BP_DIRECT	GO:0000027~ribosomal large subunit assembly	12	1.20482	6.38897e-09	MRPL20, BOP1, RPL5, RPL10, RPL11, RPLP0, MRTO4, RRS1, RPL24, RPL23A, BRIX1, RPL6	938	25	19708	10.0851	2.38178e-05	1.79216e-06	1.75611e-06
GOTERM_BP_DIRECT	GO:0042274~ribosomal small subunit biogenesis	11	1.10442	6.73023e-09	RPS15, RPS25, RPS17, NPM1, NOP14, RPS28, RPS16, RPS7, RPS19, RPS6, RPS24	938	20	19708	11.5559	2.509e-05	1.79216e-06	1.75611e-06
GOTERM_BP_DIRECT	GO:0000028~ribosomal small subunit assembly	10	1.00402	1.01115e-08	RPS15, RPS25, RPS14, RPS28, RPS27, RPS19, RPS5, RPS27L, RPSA, RPS2	938	16	19708	13.1317	3.76949e-05	2.39604e-06	2.34783e-06
GOTERM_BP_DIRECT	GO:0008380~RNA splicing	38	3.81526	1.02834e-08	SF3B4, SF3B5, SF3B6, U2AF1, USP39, PTBP1, LGALS3, SNRPD2, SNRPD1, C1QBP, MAGOH, CIR1, SNRPD3, SMN1, HNRNPA1, SMNDC1, BUD31, ALYREF, CWC15, ZCRB1, LSM4, THOC7, RBMXL1, HNRNPK, SNW1, PHF5A, SYF2, HNRNPF, SNRPG, SRSF3, STRAP, SNRPE, RNPS1, SNRPA1, RP9, SNRPF, NSRP1, SRSF7	938	274	19708	2.91389	3.83358e-05	2.39604e-06	2.34783e-06
GOTERM_BP_DIRECT	GO:0043065~positive regulation of apoptotic process	46	4.61847	2.16325e-08	PPP1R15A, PDCD5, HMGB1, PTGS2, BBC3, TOMM22, PPP2CA, LGALS1, ZMAT3, C1QBP, ARL6IP5, ANKRD1, HMOX1, TSPO, PHLDA1, CTSD, SOX4, PHLDA3, TRP53INP1, EIF5A, BNIP3L, TGFB2, ANXA1, TNFRSF12A, GADD45B, GADD45A, MMP2, RPS6, ANXA5, SIAH1A, GADD45G, FOSL1, OLFM1, RPS29, DDIT3, TRP53, TXNIP, FAS, BAX, RNPS1, DEGS1, NUPR1, CALM1, EEF1E1, ATF6, BCL2L1	938	383	19708	2.52347	8.06426e-05	4.74387e-06	4.64843e-06
GOTERM_BP_DIRECT	GO:0006888~ER to Golgi vesicle-mediated transport	22	2.20884	5.2572e-08	RAB1A, TMED9, VCP, TMED10, SAR1A, SAR1B, PDCD6, COPB1, YIPF4, TRAPPC4, YIPF5, IER3IP1, YIF1A, VAPA, TRAPPC6B, TMED2, KDELR2, KDELR3, SEC22B, TMED7, TMED5, CNIH4	938	111	19708	4.16428	0.000195969	1.06036e-05	1.03902e-05
GOTERM_BP_DIRECT	GO:0010498~proteasomal protein catabolic process	13	1.30522	5.40418e-08	VCP, PSMA7, PSMB6, PSMA5, PSMA6, PSMB4, PSMA3, PSMB5, PSMA4, PSMA1, PSMB3, PSMA2, PSMB1	938	36	19708	7.58718	0.000201447	1.06036e-05	1.03902e-05
GOTERM_BP_DIRECT	GO:0051603~proteolysis involved in cellular protein catabolic process	17	1.70683	2.013e-07	HSPA5, PSMA7, PSMB6, PSMA5, DNAJC3, PSMA6, PSMB4, PSMA3, PSMB5, PSMA4, PSMA1, PSMB3, CTSL, PSMA2, PSMB1, MDM2, CTSH	938	72	19708	4.96085	0.000750167	3.75224e-05	3.67675e-05
GOTERM_BP_DIRECT	GO:0043066~negative regulation of apoptotic process	63	6.3253	2.12188e-07	ARF4, CDKN1A, SCX, TRIAP1, YBX3, PHB2, AQP1, LGALS3, NUP62, PIM1, CTSH, PIM3, TIMP1, IER3, EIF5A, BNIP3L, RPS6, PLAUR, MIF, TNFRSF1A, DNAJC3, HAX1, TMBIM4, DAD1, VDAC1, NUPR1, TNFRSF23, ATF5, GAS6, CRYAB, PTMA, CD44, RPL10, PTGS2, THBS1, HSP90B1, PRDX5, MIEN1, BAG1, PRNP, TGFB2, NPM1, UBE2B, HSPA5, BDNF, PLK2, FN1, ASNS, PA2G4, GFER, ATOX1, HYPK, HIGD2A, GCLC, UFM1, HNRNPK, RPS3A1, TRP53, CCNG1, …	938	657	19708	2.01472	0.000790723	3.76684e-05	3.69106e-05
GOTERM_BP_DIRECT	GO:0006397~mRNA processing	41	4.11647	4.28993e-07	SF3B4, SF3B5, SF3B6, SUPT4A, U2AF1, USP39, PTBP1, LGALS3, SNRPD2, SNRPD1, C1QBP, PCBP1, MAGOH, CIR1, SNRPD3, SMN1, HNRNPA1, SMNDC1, BUD31, ALYREF, SSU72, CWC15, ZCRB1, LSM4, THOC7, RBMXL1, HNRNPK, SNW1, PHF5A, SYF2, HNRNPF, SNRPG, SRSF3, STRAP, SNRPE, RNPS1, SNRPA1, SNRPF, AURKAIP1, NSRP1, SRSF7	938	356	19708	2.41977	0.00159801	7.26948e-05	7.12323e-05
GOTERM_BP_DIRECT	GO:0006915~apoptotic process	57	5.72289	6.49443e-07	PDCD6, PDCD5, TNFAIP3, GHITM, TRIAP1, BBC3, GJA1, HINT1, LGALS1, C1QBP, PIM1, PIM3, CHAC1, PHLDA1, HRAS, PHLDA3, TRP53INP1, SH3GLB1, BNIP3L, GPX1, TNFRSF12A, UNC5B, SIAH1A, AEN, TNFRSF1A, TMBIM4, DAD1, DDIT3, DDIT4, TRIB3, VDAC1, PPIA, SQSTM1, PPP1R15A, EI24, TNFRSF11B, GABARAP, MIEN1, ZMAT3, PERP, BAG1, RPS3, HMOX1, POLR2G, SMNDC1, PEA15A, FIS1, GADD45B, SIVA1, GADD45G, DAP, TRP53, MDM2, CYCS, F…	938	589	19708	2.03329	0.0024182	0.000105266	0.000103149
GOTERM_BP_DIRECT	GO:0000398~mRNA splicing, via spliceosome	26	2.61044	6.93383e-07	SF3B4, SF3B5, SF3B6, EIF4A3, U2AF1, USP39, UBL5, SNRPD2, SNRPD1, SNRPD3, TXNL4A, BUD31, CWC15, ZCRB1, LSM4, SNW1, PHF5A, SYF2, SNRPG, SRSF3, SNRPE, RNPS1, SNRPA1, SNRPF, SNRPC, SRSF7	938	173	19708	3.15767	0.00258159	0.00010601	0.000103878
GOTERM_BP_DIRECT	GO:0045727~positive regulation of translation	18	1.80723	7.10907e-07	RPL5, YTHDF1, NPM1, EIF4A3, RPS27L, THBS1, RBM3, RPS4X, PTBP1, SERP1, EIF6, RPS3A1, EIF3E, RPL26, EIF3C, EIF3D, SOX4, ABCF1	938	88	19708	4.29764	0.00264675	0.00010601	0.000103878
GOTERM_BP_DIRECT	GO:0030968~endoplasmic reticulum unfolded protein response	14	1.40562	8.35675e-07	PPP1R15A, HSPA5, DERL1, HERPUD1, DNAJC3, CREB3, SERP1, DDIT3, CANX, STUB1, CALR, ATF6, ATF4, NFE2L2	938	53	19708	5.54999	0.00311055	0.000119823	0.000117412
GOTERM_BP_DIRECT	GO:0006979~response to oxidative stress	23	2.30924	9.67461e-07	PRNP, GPX1, NDUFA6, GPX4, SRXN1, NDUFA12, NDUFB4, MMP2, TXNRD1, GPX8, PEBP1, PTGS2, ATOX1, TXN2, RCAN1, GCLC, PRDX5, PSMB5, TRP53, PRDX1, HMOX1, TXNIP, GCLM	938	142	19708	3.40314	0.0036002	0.000133581	0.000130894
GOTERM_BP_DIRECT	GO:0000387~spliceosomal snRNP assembly	10	1.00402	1.79454e-06	SNRPD2, SNRPD1, SNRPG, STRAP, SNRPE, SMN1, SNRPD3, SNRPF, SNRPC, LSM4	938	26	19708	8.08102	0.00666772	0.00023893	0.000234123
GOTERM_BP_DIRECT	GO:0045454~cell redox homeostasis	11	1.10442	1.916e-06	TXN1, GCLC, PRDX5, GPX1, GLRX3, APEX1, PRDX1, TXNRD1, DDIT3, TXN2, NFE2L2	938	33	19708	7.00355	0.00711739	0.000246305	0.000241349
GOTERM_BP_DIRECT	GO:1902255~positive regulation of intrinsic apoptotic signaling pathway by p53 class mediator	6	0.60241	4.65984e-06	SH3GLB1, EIF5A, RPS7, UBB, MYC, RPL11	938	7	19708	18.0091	0.0172219	0.000579063	0.000567413
GOTERM_BP_DIRECT	GO:0016192~vesicle-mediated transport	31	3.11245	6.37098e-06	NAPA, ARF4, RAB1A, ARF1, MCFD2, TMED10, SAR1A, GOLT1B, SAR1B, COPB1, GDI2, CLTB, ARL1, CLTA, USE1, TMED2, AP3S1, RAB6A, ARL5A, TRAPPC4, YIPF5, RAB11A, YIF1A, RAB10, NECAP2, CNIH1, KDELR2, KDELR3, SEC22B, CNIH4, ARF6	938	259	19708	2.51479	0.0234713	0.000766162	0.000750748
GOTERM_BP_DIRECT	GO:0006986~response to unfolded protein	13	1.30522	1.76021e-05	DERL1, UBE2J2, THBS1, HERPUD1, MANF, DNAJC3, CREB3, DDIT3, CREBRF, DNAJB9, CHAC1, UBXN4, ATF6	938	59	19708	4.62947	0.0635146	0.00205065	0.0020094
GOTERM_BP_DIRECT	GO:0006123~mitochondrial electron transport, cytochrome c to oxygen	8	0.803213	2.41327e-05	COX8A, COX4I1, CYCS, COX7A2, COX5B, COX6A1, COX7C, COX5A	938	20	19708	8.40426	0.0860395	0.00263962	0.00258652
GOTERM_BP_DIRECT	GO:0000463~maturation of LSU-rRNA from tricistronic rRNA transcript (SSU-rRNA, 5.8S rRNA, LSU-rRNA)	7	0.702811	2.45632e-05	BOP1, DDX18, NIFK, RPL7L1, RPL35, GTPBP4, RPL7	938	14	19708	10.5053	0.0875051	0.00263962	0.00258652
GOTERM_BP_DIRECT	GO:0032981~mitochondrial respiratory chain complex I assembly	13	1.30522	2.50961e-05	NDUFB9, NDUFB7, NDUFA6, NDUFA5, NDUFA11, NDUFB6, NDUFA12, NDUFB4, NDUFA2, NDUFA1, NDUFS4, NDUFAB1, TMEM126A	938	61	19708	4.47768	0.0893161	0.00263962	0.00258652
GOTERM_BP_DIRECT	GO:0030433~ubiquitin-dependent ERAD pathway	15	1.50602	2.54899e-05	VCP, HSPA5, FBXO2, DERL1, UBE2G2, UBE2J2, HSP90B1, HERPUD1, PSMC6, CANX, DNAJB9, STUB1, SEC61B, CALR, UBXN4	938	81	19708	3.89086	0.0906523	0.00263962	0.00258652
GOTERM_BP_DIRECT	GO:2000379~positive regulation of reactive oxygen species metabolic process	10	1.00402	2.75586e-05	EIF5A, CDKN1A, GADD45A, DCXR, TRP53, PDGFB, TSPO, ROMO1, THBS1, NFE2L2	938	35	19708	6.00305	0.0976382	0.00277671	0.00272085
GOTERM_BP_DIRECT	GO:0043525~positive regulation of neuron apoptotic process	15	1.50602	2.94111e-05	FIS1, PRNP, TGFB2, BBC3, TNFRSF1A, CDC42, CDC34, TRP53, DDIT3, BAG1, FAS, BAX, NUPR1, ATF4, UBE2M	938	82	19708	3.84341	0.103849	0.00288539	0.00282734
GOTERM_BP_DIRECT	GO:0050821~protein stabilization	24	2.40964	7.10205e-05	RPL5, CCT2, NPM1, UBE2B, RPS7, RPL23, PTGES3, RPL11, PHB2, RTN4, HYPK, GTPBP4, TBRG1, RAB21, RASSF1, SUMO1, TRP53, BAG1, PIM1, CCT8, CALR, CRYAB, GOLGA7, SOX4	938	198	19708	2.54675	0.23262	0.00678883	0.00665225
GOTERM_BP_DIRECT	GO:0042493~response to drug	33	3.31325	7.90962e-05	CDKN1A, EI24, PEBP1, TNFRSF11B, PTGS2, THBS1, TXN2, LGALS1, TIMP2, UQCRFS1, HMOX1, TSPO, B2M, S100A10, TGIF1, TGFB2, ANXA1, UBE2B, BDNF, MMP2, IGFBP2, PGF, ASS1, FOSL1, FABP3, LOX, DAD1, APEX1, TRP53, MDM2, TXNIP, CALR, GCLM	938	324	19708	2.13997	0.255381	0.00737177	0.00722346
GOTERM_BP_DIRECT	GO:0042771~intrinsic apoptotic signaling pathway in response to DNA damage by p53 class mediator	9	0.903614	9.61127e-05	CDKN1A, SNW1, TRP53, DDIT4, RPS27L, AEN, NUPR1, PHLDA3, BBC3	938	32	19708	5.90925	0.301154	0.00853114	0.00835952
GOTERM_BP_DIRECT	GO:0071480~cellular response to gamma radiation	9	0.903614	9.61127e-05	CDKN1A, HSPA5, TRP53, MDM2, RPL26, RNF4, HRAS, CRYAB, BCL2L1	938	32	19708	5.90925	0.301154	0.00853114	0.00835952
GOTERM_BP_DIRECT	GO:0097421~liver regeneration	10	1.00402	0.000129025	RPS15, CEBPB, NPM1, RPS16, RPL10, MYC, HMOX1, GFER, RPL19, SULF2	938	42	19708	5.00254	0.381858	0.0111735	0.0109487
GOTERM_BP_DIRECT	GO:0006886~intracellular protein transport	31	3.11245	0.000132419	NAPA, ARF4, RAB1A, ARF1, RAB7, TMED10, SAR1A, SAR1B, PDCD6, COPB1, CLTB, ARL1, CLTA, VPS26A, TOMM20, TOMM22, RAB21, SEC61G, TMED2, AP3S1, SEC61B, RAB6A, TMED7, ARL5A, TMED5, TBC1D15, TMED9, RAB10, RAB18, RAB5A, ARF6	938	304	19708	2.14253	0.38963	0.0111735	0.0109487
GOTERM_BP_DIRECT	GO:0006122~mitochondrial electron transport, ubiquinol to cytochrome c	6	0.60241	0.000143865	UQCRB, UQCRQ, CYCS, UQCRFS1, UQCR11, UQCR10	938	12	19708	10.5053	0.415132	0.0111735	0.0109487
GOTERM_BP_DIRECT	GO:0045899~positive regulation of RNA polymerase II transcriptional preinitiation complex assembly	6	0.60241	0.000143865	PSMC5, PSMC6, PSMC3, PSMC4, TRP53, PSMC2	938	12	19708	10.5053	0.415132	0.0111735	0.0109487
GOTERM_BP_DIRECT	GO:0075522~IRES-dependent viral translational initiation	6	0.60241	0.000143865	PTBP1, SSB, PCBP2, EIF3D, EIF3A, EIF3B	938	12	19708	10.5053	0.415132	0.0111735	0.0109487
GOTERM_BP_DIRECT	GO:1905907~negative regulation of amyloid fibril formation	6	0.60241	0.000143865	PFDN1, PFDN2, PFDN4, PFDN5, CRYAB, PFDN6	938	12	19708	10.5053	0.415132	0.0111735	0.0109487
GOTERM_BP_DIRECT	GO:0031334~positive regulation of protein complex assembly	11	1.10442	0.000234206	SH3GLB1, LGALS3, VCP, SUMO1, RPS3, BRK1, FAS, BAX, FNIP1, RHOC, BBC3	938	55	19708	4.20213	0.582397	0.0178188	0.0174603
GOTERM_BP_DIRECT	GO:0060548~negative regulation of cell death	16	1.60643	0.000269279	HSPA9, PPP1R15A, BNIP3L, MCFD2, BDNF, PTGES3, TNFAIP3, RNF4, FGF2, IMPACT, MYC, CHMP2A, CHMP4B, SOX4, NFE2L2, CHMP5	938	112	19708	3.00152	0.633591	0.0200774	0.0196735
GOTERM_BP_DIRECT	GO:0000470~maturation of LSU-rRNA	6	0.60241	0.000335795	RPL7A, RSL1D1, EIF6, MAK16, NHP2, RPL10A	938	14	19708	9.00457	0.714083	0.0245459	0.0240521
GOTERM_BP_DIRECT	GO:0071456~cellular response to hypoxia	17	1.70683	0.000346695	BNIP3L, NPM1, PTGS2, PHB2, RTN4, BBC3, AQP1, TRP53, MYC, GNB1, LMNA, ANKRD1, EIF4EBP1, MDM2, HMOX1, STUB1, P4HB	938	127	19708	2.81245	0.725472	0.0248553	0.0243553
GOTERM_BP_DIRECT	GO:0032543~mitochondrial translation	9	0.903614	0.000418499	MRPL52, NDUFA7, MRPL51, MRPS24, MRPS14, MRPS18B, MRPL57, CHCHD1, MRPL43	938	39	19708	4.84861	0.789967	0.0287211	0.0281433
GOTERM_BP_DIRECT	GO:0006511~ubiquitin-dependent protein catabolic process	27	2.71084	0.000419262	VCP, RNF11, PSMD11, PPP1R11, PSMD13, PSMA7, HERPUD1, UBE2L3, UCHL1, PSMD3, UBE2B, FBXO2, ADRM1, SIAH1A, WWP2, UBE2G2, PSMA5, PSMA6, PSMA3, PSMA4, CDC34, PSMA1, UBE2S, PSMA2, PSMC2, MDM2, STUB1	938	266	19708	2.13266	0.790564	0.0287211	0.0281433
GOTERM_BP_DIRECT	GO:0043280~positive regulation of cysteine-type endopeptidase activity involved in apoptotic process	11	1.10442	0.000423729	PPP2CA, FIS1, PDCD6, MYC, PDCD5, F2R, ARL6IP5, FAS, CYCS, HMGB1, CTSD	938	59	19708	3.91724	0.794024	0.0287211	0.0281433
GOTERM_BP_DIRECT	GO:0048146~positive regulation of fibroblast proliferation	12	1.20482	0.000437035	TGIF1, CDKN1A, ANXA2, RPS3A1, MYC, SERPINE1, NDUFS4, FN1, PDGFB, MIF, GAS6, AQP1	938	70	19708	3.60183	0.803996	0.029094	0.0285087
GOTERM_BP_DIRECT	GO:0035690~cellular response to drug	13	1.30522	0.000477906	PRNP, RANBP1, HSPA5, SERPINE1, NME1, RAP1B, RAP2A, UCHL1, TRP53, MYC, ANKRD1, GAS6, NFE2L2	938	82	19708	3.33096	0.831709	0.0308881	0.0302667
GOTERM_BP_DIRECT	GO:0043248~proteasome assembly	6	0.60241	0.000484046	PSMD11, PSMD4, PSMD5, PSMD13, ADRM1, POMP	938	15	19708	8.40426	0.835519	0.0308881	0.0302667
GOTERM_BP_DIRECT	GO:0006417~regulation of translation	18	1.80723	0.000496556	PPP1R15A, RPL10, RPLP1, RPL13A, NOLC1, ZFP706, PA2G4, EPRS, EIF2S1, PPP1CA, RBM3, DNAJC3, IMPACT, MAGOH, RPS3, EIF4EBP1, RPL38, ABCE1	938	144	19708	2.62633	0.843017	0.0308881	0.0302667
GOTERM_BP_DIRECT	GO:0070059~intrinsic apoptotic signaling pathway in response to endoplasmic reticulum stress	9	0.903614	0.00050158	CEBPB, TRP53, DDIT3, CASP4, BAX, TRIB3, CHAC1, BBC3, ATF4	938	40	19708	4.7274	0.845932	0.0308881	0.0302667
GOTERM_BP_DIRECT	GO:0046034~ATP metabolic process	10	1.00402	0.000515694	VCP, GUK1, ATP5E, AK1, ATP5D, ATP5H, ATP5O, ATP5G1, ATP5L, ATP5J2	938	50	19708	4.20213	0.853833	0.0308881	0.0302667
GOTERM_BP_DIRECT	GO:1902042~negative regulation of extrinsic apoptotic signaling pathway via death domain receptors	8	0.803213	0.000517734	GPX1, SERPINE1, TMBIM1, HMOX1, TNFAIP3, TNFRSF23, BCL2L1, PEA15A	938	31	19708	5.42211	0.85494	0.0308881	0.0302667
GOTERM_BP_DIRECT	GO:0019941~modification-dependent protein catabolic process	5	0.502008	0.00052787	UBB, UBC, NEDD8, RPS27A, UBA52	938	9	19708	11.6726	0.860322	0.0308881	0.0302667
GOTERM_BP_DIRECT	GO:0008283~cell proliferation	21	2.10843	0.000530268	GPX1, H3F3B, PAK1IP1, TXNRD1, PTGES3, UBE2L3, GNAI2, GNL3, RAP1B, BOP1, UCHL1, PRDX1, MYC, COPS2, GNB1, CKS2, BAX, RAC1, RPL29, YPEL5, BCL2L1	938	185	19708	2.38499	0.861566	0.0308881	0.0302667
GOTERM_BP_DIRECT	GO:0006446~regulation of translational initiation	7	0.702811	0.000571413	IMPACT, EIF5, EIF3K, EIF4EBP1, BZW1, EIF1, EIF3B	938	23	19708	6.39455	0.881262	0.0327727	0.0321134
GOTERM_BP_DIRECT	GO:0043154~negative regulation of cysteine-type endopeptidase activity involved in apoptotic process	12	1.20482	0.000631448	GPX1, DNAJB6, MDM2, TRIAP1, FNIP1, GAS6, PTGS2, THBS1, CRYAB, CD44, HERPUD1, AQP1	938	73	19708	3.45381	0.905086	0.0356672	0.0349497
GOTERM_BP_DIRECT	GO:0042776~mitochondrial ATP synthesis coupled proton transport	6	0.60241	0.000676639	ATP5E, ATP5D, ATP5H, ATP5O, ATP5L, ATP5J2	938	16	19708	7.879	0.919811	0.0370957	0.0363495
GOTERM_BP_DIRECT	GO:0030490~maturation of SSU-rRNA	6	0.60241	0.000676639	RPS14, NOP14, RPS28, RPS19, RIOK3, TSR3	938	16	19708	7.879	0.919811	0.0370957	0.0363495
GOTERM_BP_DIRECT	GO:0000045~autophagosome assembly	11	1.10442	0.000726215	VMP1, GABARAPL2, RAB1A, MAP1LC3B, RAB7, GABARAPL1, EMC6, CTSD, GABARAP, ATG12, TRP53INP1	938	63	19708	3.66853	0.933351	0.0392366	0.0384473
GOTERM_BP_DIRECT	GO:0043433~negative regulation of sequence-specific DNA binding transcription factor activity	13	1.30522	0.000741483	PRNP, CEBPG, RPL11, WWP2, PHB2, FOXS1, SUMO1, DDIT3, BHLHE40, PIM1, HMOX1, NUPR1, GAS6	938	86	19708	3.17603	0.937041	0.0394893	0.0386948
GOTERM_BP_DIRECT	GO:0051085~chaperone mediated protein folding requiring cofactor	8	0.803213	0.000774217	HSPA9, SDF2L1, HSPA5, ST13, PTGES3, BAG1, HSPE1, HSPA13	938	33	19708	5.09349	0.944279	0.0406518	0.039834
GOTERM_BP_DIRECT	GO:0008285~negative regulation of cell proliferation	37	3.71486	0.000888842	PPP1R15A, IFITM3, CDKN1A, TSG101, PDCD5, PTGS2, THBS1, FGF2, TOB1, TBRG1, GJA1, FTH1, LMNA, NUP62, TIMP2, HMOX1, FNIP1, HRAS, SOX4, TRP53INP1, TGIF1, NPM1, TGFB2, ERDR1, FBXO2, F2R, GTPBP4, RUNX1, FOSL1, CLDN3, TRP53, CD9, BAX, NUPR1, COPS8, EEF1E1, ATF5	938	434	19708	1.79123	0.963669	0.0460223	0.0450964
GOTERM_BP_DIRECT	GO:0048025~negative regulation of mRNA splicing, via spliceosome	7	0.702811	0.000924137	PTBP1, NPM1, RBMXL1, HNRNPK, C1QBP, RNPS1, SRSF7	938	25	19708	5.88299	0.968152	0.0471943	0.0462448
GOTERM_BP_DIRECT	GO:0006890~retrograde vesicle-mediated transport, Golgi to ER	9	0.903614	0.000977225	ARF4, TMED10, RER1, KDELR2, KDELR3, RAB6A, SEC22B, USE1, BICD2	938	44	19708	4.29764	0.973875	0.049231	0.0482406
GOTERM_BP_DIRECT	GO:0075525~viral translational termination-reinitiation	4	0.401606	0.000996699	EIF3G, EIF3D, EIF3A, EIF3B	938	5	19708	16.8085	0.975707	0.0495426	0.0485459
GOTERM_BP_DIRECT	GO:0034605~cellular response to heat	10	1.00402	0.0010586	YWHAE, VCP, CDKN1A, SUMO1, PDCD6, TRP53, HMOX1, STUB1, PTGS2, EIF2S1	938	55	19708	3.82012	0.980718	0.0519273	0.0508827
GOTERM_BP_DIRECT	GO:0015986~ATP synthesis coupled proton transport	6	0.60241	0.00122605	ATP5E, ATP5D, ATP5H, ATP5O, ATP5G1, ATP5L	938	18	19708	7.00355	0.989678	0.0593597	0.0581655
GOTERM_BP_DIRECT	GO:0006614~SRP-dependent cotranslational protein targeting to membrane	5	0.502008	0.00128066	SRP19, SRP72, SSR3, SRP14, SRP9	938	11	19708	9.5503	0.991582	0.0596789	0.0584783
GOTERM_BP_DIRECT	GO:1901798~positive regulation of signal transduction by p53 class mediator	5	0.502008	0.00128066	RPS15, RPL23, RPL11, RPS20, RPL37	938	11	19708	9.5503	0.991582	0.0596789	0.0584783
GOTERM_BP_DIRECT	GO:1990440~positive regulation of transcription from RNA polymerase II promoter in response to endoplasmic reticulum stress	5	0.502008	0.00128066	CEBPB, TRP53, DDIT3, ATF6, ATF4	938	11	19708	9.5503	0.991582	0.0596789	0.0584783
GOTERM_BP_DIRECT	GO:0034644~cellular response to UV	10	1.00402	0.0013762	NPM1, TRP53, BAX, TRIAP1, RPL26, POLK, PTGS2, EIF2S1, AQP1, TRP53INP1	938	57	19708	3.68608	0.994107	0.0633394	0.0620651
GOTERM_BP_DIRECT	GO:0034198~cellular response to amino acid starvation	9	0.903614	0.00152912	SH3GLB1, IMPACT, DAP, CDKN1A, RRAGC, SESN2, FAS, EIF2S1, ATF4	938	47	19708	4.02332	0.99667	0.069519	0.0681204
GOTERM_BP_DIRECT	GO:1901796~regulation of signal transduction by p53 class mediator	5	0.502008	0.00184906	BOP1, RPL5, PAK1IP1, RPL11, RRS1	938	12	19708	8.75444	0.998992	0.0825588	0.0808979
GOTERM_BP_DIRECT	GO:2001244~positive regulation of intrinsic apoptotic signaling pathway	8	0.803213	0.00186023	FIS1, TRP53, DDIT3, EI24, SIAH1A, BAX, NUPR1, BBC3	938	38	19708	4.4233	0.999033	0.0825588	0.0808979
GOTERM_BP_DIRECT	GO:0007568~aging	20	2.00803	0.00194053	EIF5A, MBD3, VCAM1, GPX4, MMP2, IGFBP2, PEBP1, PTGS2, EIF2S1, LITAF, FGF2, ASS1, GCLC, APEX1, CANX, TIMP2, TSPO, TIMP1, GCLM, NFE2L2	938	191	19708	2.20007	0.999284	0.0841197	0.0824274
GOTERM_BP_DIRECT	GO:0006914~autophagy	20	2.00803	0.00194053	GABARAPL2, RAB1A, RAB7, VCP, GABARAPL1, TRAPPC4, EI24, HMGB1, GABARAP, ATG12, VMP1, MAP1LC3B, DAP, TRP53, CHMP2A, CHMP4B, NRBF2, SQSTM1, TRP53INP1, CHMP5	938	191	19708	2.20007	0.999284	0.0841197	0.0824274
GOTERM_BP_DIRECT	GO:0042981~regulation of apoptotic process	21	2.10843	0.00237363	TGFB2, SDF2L1, TNFRSF1A, RSL1D1, CREB3, GJA1, LOX, CARD19, TRP53, MYC, APEX1, CASP4, AKT1S1, SERBP1, RPS3, FAS, BAX, ANP32B, KPNA1, BCL2L1, PEA15A	938	209	19708	2.11112	0.999858	0.101711	0.099665
GOTERM_BP_DIRECT	GO:0010592~positive regulation of lamellipodium assembly	7	0.702811	0.00252992	CDC42, AKIRIN1, ARPC2, BRK1, RAC1, WASF2, AQP1	938	30	19708	4.90249	0.999921	0.10467	0.102564
GOTERM_BP_DIRECT	GO:0016236~macroautophagy	8	0.803213	0.00253071	GABARAPL2, MAP1LC3B, VCP, GABARAPL1, EI24, SQSTM1, GABARAP, ATG12	938	40	19708	4.20213	0.999921	0.10467	0.102564
GOTERM_BP_DIRECT	GO:0006366~transcription from RNA polymerase II promoter	14	1.40562	0.00254897	CCDC124, DDX21, GTF2H1, DRAP1, RBMXL1, POLR2A, MED21, MYC, POLR2E, TAF7, POLR2G, POLR2I, POLR2J, POLR2K	938	112	19708	2.62633	0.999926	0.10467	0.102564
GOTERM_BP_DIRECT	GO:0006977~DNA damage response, signal transduction by p53 class mediator resulting in cell cycle arrest	5	0.502008	0.00257103	CDKN1A, TRP53, MDM2, RPL26, SOX4	938	13	19708	8.08102	0.999932	0.10467	0.102564
GOTERM_BP_DIRECT	GO:0042176~regulation of protein catabolic process	6	0.60241	0.00258623	PPP2CA, PSMD2, ODC1, PSMD3, MDM2, PSMD1	938	21	19708	6.00305	0.999936	0.10467	0.102564
GOTERM_BP_DIRECT	GO:0006879~cellular iron ion homeostasis	9	0.903614	0.00261984	ATP6V1G1, FTL1, GLRX3, CCDC115, MYC, FTH1, BOLA2, HMOX1, ISCU	938	51	19708	3.70776	0.999943	0.10467	0.102564
GOTERM_BP_DIRECT	GO:0051726~regulation of cell cycle	27	2.71084	0.0026392	INO80B, CDKN1A, TSG101, THBS1, FGF2, TBRG1, PPP2CA, RASSF1, MYC, CLIC1, HRAS, CGREF1, NPM1, TGFB2, GADD45B, GADD45A, RPL23, MIF, GADD45G, BOP1, MORF4L2, DDIT3, TRP53, CCNG1, MDM2, BAX, CALR	938	302	19708	1.87844	0.999947	0.10467	0.102564
GOTERM_BP_DIRECT	GO:0042149~cellular response to glucose starvation	9	0.903614	0.0029697	SH3GLB1, IMPACT, NUAK1, HSPA5, TRP53, SESN2, ASNS, ATF4, NFE2L2	938	52	19708	3.63646	0.999985	0.115323	0.113003
GOTERM_BP_DIRECT	GO:0006487~protein N-linked glycosylation	9	0.903614	0.0029697	OST4, KRTCAP2, PMM1, TMEM258, DAD1, MLEC, MAGT1, MGAT2, DDOST	938	52	19708	3.63646	0.999985	0.115323	0.113003
GOTERM_BP_DIRECT	GO:0006924~activation-induced cell death of T cells	4	0.401606	0.00324629	SIVA1, RPS6, FAS, TNFRSF23	938	7	19708	12.0061	0.999995	0.122244	0.119785
GOTERM_BP_DIRECT	GO:0071494~cellular response to UV-C	4	0.401606	0.00324629	IMPACT, TRP53, EI24, MDM2	938	7	19708	12.0061	0.999995	0.122244	0.119785
GOTERM_BP_DIRECT	GO:0036499~PERK-mediated unfolded protein response	4	0.401606	0.00324629	TMED2, EIF2S1, ATF4, NFE2L2	938	7	19708	12.0061	0.999995	0.122244	0.119785
GOTERM_BP_DIRECT	GO:0046685~response to arsenic-containing substance	5	0.502008	0.00346512	GCLC, CDKN1A, CPOX, TNFRSF11B, RNF4	938	14	19708	7.50381	0.999998	0.12918	0.126581
GOTERM_BP_DIRECT	GO:0032436~positive regulation of proteasomal ubiquitin-dependent protein catabolic process	11	1.10442	0.00377222	GCLC, VCP, SUMO1, PLK2, ZFAND2A, SUMO2, MDM2, TRIB3, STUB1, GABARAP, DDA1	938	78	19708	2.96304	0.999999	0.139236	0.136435
GOTERM_BP_DIRECT	GO:0030163~protein catabolic process	9	0.903614	0.00424051	PSMC5, PSMC6, PSMC3, PSMC4, PSMB3, PSMC1, PSMC2, SIAH1A, USE1	938	55	19708	3.43811	1	0.154987	0.151869
GOTERM_BP_DIRECT	GO:1900026~positive regulation of substrate adhesion-dependent cell spreading	8	0.803213	0.00441326	CDC42, ARPC2, C1QBP, NEDD9, P4HB, RAC1, CALR, S100A10	938	44	19708	3.82012	1	0.158497	0.155309
GOTERM_BP_DIRECT	GO:0006606~protein import into nucleus	13	1.30522	0.00450017	CDKN1A, NUP153, PHB2, ABRA, NFKBIA, TRP53, LMNA, NUP62, TXNIP, KPNA4, SQSTM1, RAN, KPNA1	938	106	19708	2.57678	1	0.158497	0.155309
GOTERM_BP_DIRECT	GO:0006465~signal peptide processing	5	0.502008	0.00454915	SPCS2, SPCS1, H13, SEC11A, SEC11C	938	15	19708	7.00355	1	0.158497	0.155309
GOTERM_BP_DIRECT	GO:0030970~retrograde protein transport, ER to cytosol	5	0.502008	0.00454915	VCP, DERL1, SEC61B, HERPUD1, HSP90B1	938	15	19708	7.00355	1	0.158497	0.155309
GOTERM_BP_DIRECT	GO:0045047~protein targeting to ER	5	0.502008	0.00454915	SPCS2, SPCS1, ZFAND2A, SRP14, HERPUD1	938	15	19708	7.00355	1	0.158497	0.155309
GOTERM_BP_DIRECT	GO:0030308~negative regulation of cell growth	15	1.50602	0.00469034	CGREF1, TGFB2, CDKN1A, EI24, ADIPOR1, RTN4, BBC3, BST2, DNAJC2, GJA1, PSRC1, ZMAT3, TRP53, SESN2, CRYAB	938	134	19708	2.35194	1	0.161903	0.158646
GOTERM_BP_DIRECT	GO:0034504~protein localization to nucleus	8	0.803213	0.00501628	YWHAE, DNAJB6, SUMO3, RPL11, LMNA, MDM2, HDGF, CALR	938	45	19708	3.73523	1	0.171566	0.168114
GOTERM_BP_DIRECT	GO:0071260~cellular response to mechanical stimulus	13	1.30522	0.00523257	MTPN, GOT1, GADD45A, SCX, PTGS2, TNFRSF1A, AQP1, GCLC, GJA1, ARHGDIA, ANKRD1, RAC1, PLEC	938	108	19708	2.52906	1	0.177336	0.173769
GOTERM_BP_DIRECT	GO:0071466~cellular response to xenobiotic stimulus	9	0.903614	0.00529589	RAP1B, PRNP, RAP2A, UCHL1, MYC, SERPINE1, ANKRD1, GAS6, NFE2L2	938	57	19708	3.31747	1	0.177866	0.174287
GOTERM_BP_DIRECT	GO:0042060~wound healing	13	1.30522	0.00563273	DSP, TGFB2, CDKN1A, SPARC, FN1, FGF2, AQP1, LOX, NACA, MUSTN1, TRP53, SDC1, PLEC	938	109	19708	2.50586	1	0.185719	0.181982
GOTERM_BP_DIRECT	GO:0043388~positive regulation of DNA binding	7	0.702811	0.00565295	TXN1, MYC, PLAUR, EDF1, HMGB1, CALM1, NME1	938	35	19708	4.20213	1	0.185719	0.181982
GOTERM_BP_DIRECT	GO:0045787~positive regulation of cell cycle	8	0.803213	0.00567916	FOSL1, TGFB2, RPS15A, TRP53, MYC, MDM2, NUPR1, CALR	938	46	19708	3.65403	1	0.185719	0.181982
GOTERM_BP_DIRECT	GO:0006754~ATP biosynthetic process	6	0.60241	0.00576916	ATP5E, ATP5D, ATP5O, ATP5G1, ATP5L, ATP5J2	938	25	19708	5.04256	1	0.187021	0.183259
GOTERM_BP_DIRECT	GO:0051592~response to calcium ion	10	1.00402	0.00631628	RANBP1, SPARC, TNNT2, PDCD6, ANXA5, TXNIP, SDC1, PEBP1, CALM1, THBS1	938	71	19708	2.95925	1	0.202992	0.198908
GOTERM_BP_DIRECT	GO:0002931~response to ischemia	9	0.903614	0.00654078	RCAN1, GJA1, UCHL1, TRP53, EIF4EBP1, CYCS, STUB1, SQSTM1, BCL2L1	938	59	19708	3.20502	1	0.207256	0.203087
GOTERM_BP_DIRECT	GO:0072717~cellular response to actinomycin D	3	0.301205	0.00656016	RPL23, TRP53, MDM2	938	3	19708	21.0107	1	0.207256	0.203087
GOTERM_BP_DIRECT	GO:0000462~maturation of SSU-rRNA from tricistronic rRNA transcript (SSU-rRNA, 5.8S rRNA, LSU-rRNA)	6	0.60241	0.00686812	RPS14, RPS16, RPS19, RPS8, UTP3, TSR1	938	26	19708	4.84861	1	0.215162	0.210834
GOTERM_BP_DIRECT	GO:0009611~response to wounding	13	1.30522	0.00698057	TGFB2, GPX1, PVT1, F2R, PDGFB, TNFAIP3, PEBP1, PHB2, SULF2, 5430416N02RIK, MYC, DDIT3, BAX	938	112	19708	2.43874	1	0.216863	0.2125
GOTERM_BP_DIRECT	GO:0007007~inner mitochondrial membrane organization	4	0.401606	0.0072529	TMEM11, MYC, BAX, GHITM	938	9	19708	9.33807	1	0.218055	0.213668
GOTERM_BP_DIRECT	GO:0006595~polyamine metabolic process	4	0.401606	0.0072529	ODC1, SAT1, AZIN1, SRM	938	9	19708	9.33807	1	0.218055	0.213668
GOTERM_BP_DIRECT	GO:0031204~posttranslational protein targeting to membrane, translocation	4	0.401606	0.0072529	HSPA5, SEC61G, SEC61B, SEC62	938	9	19708	9.33807	1	0.218055	0.213668
GOTERM_BP_DIRECT	GO:0039694~viral RNA genome replication	4	0.401606	0.0072529	CDC42, PCBP1, PCBP2, RAB5A	938	9	19708	9.33807	1	0.218055	0.213668
GOTERM_BP_DIRECT	GO:0008219~cell death	7	0.702811	0.0074714	TGFB2, VAPA, NUP62, EMP1, HMOX1, SUSD6, EMP3	938	37	19708	3.97499	1	0.222827	0.218344
GOTERM_BP_DIRECT	GO:0006997~nucleus organization	6	0.60241	0.00810538	H3F3B, LMNA, CHMP2A, CHMP4B, PLEC, CHMP5	938	27	19708	4.66904	1	0.239816	0.234992
GOTERM_BP_DIRECT	GO:0045740~positive regulation of DNA replication	7	0.702811	0.0085235	ATF1, CDC42, NPM1, PDGFB, TNFAIP1, RAC1, HRAS	938	38	19708	3.87038	1	0.250202	0.245168
GOTERM_BP_DIRECT	GO:2000279~negative regulation of DNA biosynthetic process	5	0.502008	0.00910411	DNAJC2, GJA1, CDKN1A, TRP53, ANKRD1	938	18	19708	5.83629	1	0.263102	0.257809
GOTERM_BP_DIRECT	GO:0042026~protein refolding	5	0.502008	0.00910411	HSPA9, HSPA5, DNAJA2, HSPA13, B2M	938	18	19708	5.83629	1	0.263102	0.257809
GOTERM_BP_DIRECT	GO:1904707~positive regulation of vascular smooth muscle cell proliferation	7	0.702811	0.00967766	GJA1, MMP2, GNAI3, MDM2, PDGFB, FGF2, GNAI2	938	39	19708	3.77114	1	0.275475	0.269933
GOTERM_BP_DIRECT	GO:0042542~response to hydrogen peroxide	9	0.903614	0.00968005	FOSL1, PPP2CB, GPX1, MMP2, TXNIP, HMOX1, SDC1, KPNA4, CRYAB	938	63	19708	3.00152	1	0.275475	0.269933
GOTERM_BP_DIRECT	GO:0006995~cellular response to nitrogen starvation	4	0.401606	0.0099984	GABARAPL2, MAP1LC3B, GABARAPL1, GABARAP	938	10	19708	8.40426	1	0.282379	0.276698
GOTERM_BP_DIRECT	GO:0009636~response to toxic substance	11	1.10442	0.0103216	CDKN1A, GPX1, EPHX1, MDM2, FAS, SDC1, PEBP1, BAX, ASNS, NUPR1, ATF4	938	90	19708	2.56797	1	0.289314	0.283494
GOTERM_BP_DIRECT	GO:0045732~positive regulation of protein catabolic process	10	1.00402	0.0106436	GJA1, RAB7, VCP, PLK2, CREBRF, TNFAIP3, TRIB3, WWP2, SEC22B, IER3	938	77	19708	2.72866	1	0.296115	0.290158
GOTERM_BP_DIRECT	GO:0043403~skeletal muscle tissue regeneration	6	0.60241	0.0110269	MTPN, GJA1, GPX1, NACA, IFRD1, KPNA1	938	29	19708	4.34703	1	0.304418	0.298294
GOTERM_BP_DIRECT	GO:0030150~protein import into mitochondrial matrix	5	0.502008	0.0111054	GRPEL1, TOMM7, TIMM17A, ROMO1, TOMM20	938	19	19708	5.52912	1	0.304418	0.298294
GOTERM_BP_DIRECT	GO:0006351~transcription, DNA-templated	12	1.20482	0.012019	CREB3, POLR2A, MYC, TCEA3, POLR1D, POLR2E, SCX, GTF2H1, POLR2G, POLR2I, POLR2J, POLR2K	938	106	19708	2.37857	1	0.327057	0.320478
GOTERM_BP_DIRECT	GO:0007080~mitotic metaphase plate congression	7	0.702811	0.0123121	PSRC1, NUP62, RRS1, CHMP2A, CHMP4B, RAB11A, CHMP5	938	41	19708	3.58719	1	0.332604	0.325913
GOTERM_BP_DIRECT	GO:0003104~positive regulation of glomerular filtration	3	0.301205	0.012707	GJA1, PDGFB, GAS6	938	4	19708	15.758	1	0.334109	0.327387
GOTERM_BP_DIRECT	GO:0035437~maintenance of protein localization in endoplasmic reticulum	3	0.301205	0.012707	GJA1, HSPA5, KDELR2	938	4	19708	15.758	1	0.334109	0.327387
GOTERM_BP_DIRECT	GO:0090200~positive regulation of release of cytochrome c from mitochondria	6	0.60241	0.0127263	TRP53, PDCD5, PLAUR, FAS, BAX, BBC3	938	30	19708	4.20213	1	0.334109	0.327387
GOTERM_BP_DIRECT	GO:0072332~intrinsic apoptotic signaling pathway by p53 class mediator	6	0.60241	0.0127263	HINT1, PERP, TRP53, BAX, EDA2R, BBC3	938	30	19708	4.20213	1	0.334109	0.327387
GOTERM_BP_DIRECT	GO:0006596~polyamine biosynthetic process	4	0.401606	0.0132676	ODC1, SAT1, AZIN1, SRM	938	11	19708	7.64024	1	0.343482	0.336572
GOTERM_BP_DIRECT	GO:1904667~negative regulation of ubiquitin protein ligase activity	4	0.401606	0.0132676	RPL5, RPS7, RPL23, RPL11	938	11	19708	7.64024	1	0.343482	0.336572
GOTERM_BP_DIRECT	GO:0090050~positive regulation of cell migration involved in sprouting angiogenesis	5	0.502008	0.0159065	ANXA1, PLK2, HMOX1, PTGS2, FGF2	938	21	19708	5.00254	1	0.40616	0.397989
GOTERM_BP_DIRECT	GO:0006783~heme biosynthetic process	5	0.502008	0.0159065	SNX3, PGRMC1, SLC25A39, ATPIF1, CPOX	938	21	19708	5.00254	1	0.40616	0.397989
GOTERM_BP_DIRECT	GO:0001541~ovarian follicle development	8	0.803213	0.0163707	CEBPB, EIF2B2, HNRNPK, MYC, MMP2, ADRM1, BAX, BCL2L1	938	56	19708	3.00152	1	0.41517	0.406818
GOTERM_BP_DIRECT	GO:0007049~cell cycle	44	4.41767	0.0166414	CDKN1A, RALA, TSG101, CCDC124, DCTN3, GNAI3, NEDD9, CLTA, USP39, GNAI2, TBRG1, PCNP, PPP1CC, RASSF1, MAEA, PIM1, RPS3, PIM3, MAPK6, TXNL4A, SAC3D1, CGREF1, YTHDF2, UBE2I, GADD45A, SIAH1A, ZWINT, RAB11A, PPP1CA, PTP4A1, CDC34, PSRC1, UBE2S, DDIT3, TRP53, CCNG1, CKS2, CDK2AP1, TXNIP, ERH, MCM6, ARL8A, RAN, ARF6	938	646	19708	1.43107	1	0.416018	0.407649
GOTERM_BP_DIRECT	GO:0034613~cellular protein localization	11	1.10442	0.0169032	YWHAE, CDC42, CD63, GJA1, RAP2A, TRP53, SUMO2, LMNA, LAMTOR1, RAN, PLEC	938	97	19708	2.38265	1	0.416018	0.407649
GOTERM_BP_DIRECT	GO:0032486~Rap protein signal transduction	4	0.401606	0.0170737	RAP1B, RAP2A, RAP2B, PLK2	938	12	19708	7.00355	1	0.416018	0.407649
GOTERM_BP_DIRECT	GO:0010458~exit from mitosis	4	0.401606	0.0170737	UBE2S, CHMP2A, RPL24, CHMP4B	938	12	19708	7.00355	1	0.416018	0.407649
GOTERM_BP_DIRECT	GO:0002082~regulation of oxidative phosphorylation	4	0.401606	0.0170737	UQCC2, MYC, COX7A2, SLC25A33	938	12	19708	7.00355	1	0.416018	0.407649
GOTERM_BP_DIRECT	GO:0071786~endoplasmic reticulum tubular network organization	4	0.401606	0.0170737	RAB10, RAB18, USE1, RTN4	938	12	19708	7.00355	1	0.416018	0.407649
GOTERM_BP_DIRECT	GO:0008630~intrinsic apoptotic signaling pathway in response to DNA damage	8	0.803213	0.0179212	PNP, MYC, EI24, HMOX1, BAX, BCL2L1, TNFRSF1A, IER3	938	57	19708	2.94886	1	0.433832	0.425104
GOTERM_BP_DIRECT	GO:0051881~regulation of mitochondrial membrane potential	6	0.60241	0.0188617	UBB, TUSC2, NDUFS4, CLIC1, SLC25A33, BCL2L1	938	33	19708	3.82012	1	0.453655	0.444528
GOTERM_BP_DIRECT	GO:0051384~response to glucocorticoid	9	0.903614	0.0191244	SPARC, GOT1, CTSL, IGFBP2, FAS, SDC1, HMGB1, PTGS2, ASS1	938	71	19708	2.66332	1	0.457024	0.44783
GOTERM_BP_DIRECT	GO:0051028~mRNA transport	11	1.10442	0.0192541	EIF5A, ENY2, ALYREF, NUP62, EIF4A3, MAGOH, SRSF3, HNRNPA1, SRSF7, THOC7, BICD2	938	99	19708	2.33452	1	0.457193	0.447995
GOTERM_BP_DIRECT	GO:0031397~negative regulation of protein ubiquitination	8	0.803213	0.019572	GCLC, UBXN1, RPS3, TSPO, TNFAIP3, SQSTM1, GTPBP4, SOX4	938	58	19708	2.89802	1	0.461801	0.452511
GOTERM_BP_DIRECT	GO:0002183~cytoplasmic translational initiation	3	0.301205	0.0205138	EIF4A1, EIF3M, EIF3I	938	5	19708	12.6064	1	0.466314	0.456933
GOTERM_BP_DIRECT	GO:0036091~positive regulation of transcription from RNA polymerase II promoter in response to oxidative stress	3	0.301205	0.0205138	SESN2, ATF4, NFE2L2	938	5	19708	12.6064	1	0.466314	0.456933
GOTERM_BP_DIRECT	GO:0044752~response to human chorionic gonadotropin	3	0.301205	0.0205138	GCLC, MYC, GCLM	938	5	19708	12.6064	1	0.466314	0.456933
GOTERM_BP_DIRECT	GO:0003289~atrial septum primum morphogenesis	3	0.301205	0.0205138	ACVR1, TGFB2, SOX4	938	5	19708	12.6064	1	0.466314	0.456933
GOTERM_BP_DIRECT	GO:0000454~snoRNA guided rRNA pseudouridine synthesis	3	0.301205	0.0205138	GAR1, NHP2, NOP10	938	5	19708	12.6064	1	0.466314	0.456933
GOTERM_BP_DIRECT	GO:0002904~positive regulation of B cell apoptotic process	3	0.301205	0.0205138	MYC, BAX, FNIP1	938	5	19708	12.6064	1	0.466314	0.456933
GOTERM_BP_DIRECT	GO:0016032~viral process	6	0.60241	0.021273	UBE2I, TSG101, VCAM1, TRP53, BAX, ETF1	938	34	19708	3.70776	1	0.47542	0.465856
GOTERM_BP_DIRECT	GO:0048147~negative regulation of fibroblast proliferation	6	0.60241	0.021273	TRP53, MYC, FTH1, BAX, NUPR1, TRP53INP1	938	34	19708	3.70776	1	0.47542	0.465856
GOTERM_BP_DIRECT	GO:0034101~erythrocyte homeostasis	4	0.401606	0.0214245	RPS17, PRDX1, HMOX1, RPS24	938	13	19708	6.46482	1	0.47542	0.465856
GOTERM_BP_DIRECT	GO:0008347~glial cell migration	4	0.401606	0.0214245	TGFB2, FN1, TSPO, CD9	938	13	19708	6.46482	1	0.47542	0.465856
GOTERM_BP_DIRECT	GO:0090201~negative regulation of release of cytochrome c from mitochondria	5	0.502008	0.0218365	GPX1, LMNA, TRIAP1, GHITM, BCL2L1	938	23	19708	4.56753	1	0.481695	0.472004
GOTERM_BP_DIRECT	GO:0007584~response to nutrient	9	0.903614	0.0222593	GCLC, VCAM1, DAD1, COX4I1, IGFBP2, TNFRSF11B, GCLM, ASS1, PLEC	938	73	19708	2.59036	1	0.482497	0.47279
GOTERM_BP_DIRECT	GO:0006749~glutathione metabolic process	9	0.903614	0.0222593	EEF1G, GCLC, GPX1, GPX4, GSTO1, ETHE1, ARL6IP5, GCLM, CLIC1	938	73	19708	2.59036	1	0.482497	0.47279
GOTERM_BP_DIRECT	GO:0032355~response to estradiol	12	1.20482	0.0222611	MBD3, GJA1, ANXA1, GPX4, ARPC1B, MYC, IGFBP2, TXNIP, CALR, PTGS2, CRYAB, ASS1	938	116	19708	2.17352	1	0.482497	0.47279
GOTERM_BP_DIRECT	GO:1902600~hydrogen ion transmembrane transport	8	0.803213	0.0231866	ATP6V1G1, UQCRQ, NDUFA4, ATP5D, ATP6V1H, ATP6V1E1, ATP5G1, ATP6V0E	938	60	19708	2.80142	1	0.499652	0.4896
GOTERM_BP_DIRECT	GO:0071280~cellular response to copper ion	5	0.502008	0.0252438	PRNP, MT2, MT1, AQP1, NFE2L2	938	24	19708	4.37722	1	0.537764	0.526946
GOTERM_BP_DIRECT	GO:0001836~release of cytochrome c from mitochondria	5	0.502008	0.0252438	FIS1, TRP53, BAX, BBC3, BCL2L1	938	24	19708	4.37722	1	0.537764	0.526946
GOTERM_BP_DIRECT	GO:0006469~negative regulation of protein kinase activity	9	0.903614	0.02574	DNAJC3, GADD45B, GADD45A, AKT1S1, TAF7, TRIB3, PPIA, PLEC, GADD45G	938	75	19708	2.52128	1	0.545169	0.534201
GOTERM_BP_DIRECT	GO:0001525~angiogenesis	22	2.20884	0.0260136	ACVR1, TNFRSF12A, ANXA2, UNC5B, PDCD6, MMP2, SERPINE1, FN1, PTGS2, FGF2, RTN4, PGF, GNA13, NINJ1, BSG, COL8A1, HMOX1, ANGPTL2, MYH9, MFGE8, WASF2, HBEGF	938	279	19708	1.65675	1	0.545169	0.534201
GOTERM_BP_DIRECT	GO:0006119~oxidative phosphorylation	4	0.401606	0.0263225	COX7B, COX6B2, COX6A1, COX6B1	938	14	19708	6.00305	1	0.545169	0.534201
GOTERM_BP_DIRECT	GO:0090399~replicative senescence	4	0.401606	0.0263225	CDKN1A, TRP53, SERPINE1, ROMO1	938	14	19708	6.00305	1	0.545169	0.534201
GOTERM_BP_DIRECT	GO:0080009~mRNA methylation	4	0.401606	0.0263225	TRMT10C, TRMT6, METTL16, CBLL1	938	14	19708	6.00305	1	0.545169	0.534201
GOTERM_BP_DIRECT	GO:0000422~mitophagy	6	0.60241	0.0266764	FIS1, GABARAPL2, MAP1LC3B, GABARAPL1, GABARAP, ATG12	938	36	19708	3.50178	1	0.549445	0.538391
GOTERM_BP_DIRECT	GO:0009725~response to hormone	8	0.803213	0.0272365	GCLC, LOX, H3F3B, TIMP2, ME1, UQCRFS1, TIMP1, TXN2	938	62	19708	2.71105	1	0.5579	0.546676
GOTERM_BP_DIRECT	GO:0007346~regulation of mitotic cell cycle	7	0.702811	0.0278591	YWHAE, CDKN1A, TRP53, MYC, CKS2, PIM3, IQGAP1	938	49	19708	3.00152	1	0.567535	0.556117
GOTERM_BP_DIRECT	GO:0030335~positive regulation of cell migration	21	2.10843	0.0282571	ACVR1, TGFB2, HSPA5, MMP2, F2R, FN1, PDGFB, NEDD9, HMGB1, RHOC, THBS1, AQP1, GNAI2, PTP4A1, CREB3, CLDN3, MIEN1, CTSH, CBLL1, HRAS, HBEGF	938	265	19708	1.665	1	0.572513	0.560995
GOTERM_BP_DIRECT	GO:0048260~positive regulation of receptor-mediated endocytosis	5	0.502008	0.0289532	RAB21, HNRNPK, KIF3A, SERPINE1, B2M	938	25	19708	4.20213	1	0.57283	0.561306
GOTERM_BP_DIRECT	GO:0006120~mitochondrial electron transport, NADH to ubiquinone	5	0.502008	0.0289532	NDUFB9, NDUFA7, NDUFB6, BDNF, NDUFV2	938	25	19708	4.20213	1	0.57283	0.561306
GOTERM_BP_DIRECT	GO:0070301~cellular response to hydrogen peroxide	9	0.903614	0.029583	OSER1, IMPACT, ANXA1, APEX1, RPS3, MDM2, TNFAIP3, AQP1, NFE2L2	938	77	19708	2.45579	1	0.57283	0.561306
GOTERM_BP_DIRECT	GO:1903862~positive regulation of oxidative phosphorylation	3	0.301205	0.0298093	VCP, MYC, NUPR1	938	6	19708	10.5053	1	0.57283	0.561306
GOTERM_BP_DIRECT	GO:1901164~negative regulation of trophoblast cell migration	3	0.301205	0.0298093	GJA1, TIMP1, CALR	938	6	19708	10.5053	1	0.57283	0.561306
GOTERM_BP_DIRECT	GO:0043516~regulation of DNA damage response, signal transduction by p53 class mediator	3	0.301205	0.0298093	NPM1, TRP53, SOX4	938	6	19708	10.5053	1	0.57283	0.561306
GOTERM_BP_DIRECT	GO:1902416~positive regulation of mRNA binding	3	0.301205	0.0298093	EIF3E, EIF3C, EIF3D	938	6	19708	10.5053	1	0.57283	0.561306
GOTERM_BP_DIRECT	GO:1903895~negative regulation of IRE1-mediated unfolded protein response	3	0.301205	0.0298093	HSPA5, DNAJB9, PDIA6	938	6	19708	10.5053	1	0.57283	0.561306
GOTERM_BP_DIRECT	GO:0090261~positive regulation of inclusion body assembly	3	0.301205	0.0298093	PSMC5, PSMC6, CDC34	938	6	19708	10.5053	1	0.57283	0.561306
GOTERM_BP_DIRECT	GO:0070972~protein localization to endoplasmic reticulum	3	0.301205	0.0298093	PPP1R15A, GABARAPL2, VAPA	938	6	19708	10.5053	1	0.57283	0.561306
GOTERM_BP_DIRECT	GO:0016567~protein ubiquitination	30	3.01205	0.0313895	VCP, RNF11, PDCD6, TULP4, TNFAIP3, TNFAIP1, RNF4, UBE2L3, PCNP, UBB, ENC1, UBC, TRIM47, RPS27A, KCMF1, UBE2B, WSB2, FBXO2, WWP2, MED7, RNF169, CDC34, MED21, MDM2, RNF181, STUB1, AURKAIP1, CBLL1, UBA52, NFE2L2	938	423	19708	1.49012	1	0.58917	0.577317
GOTERM_BP_DIRECT	GO:0010917~negative regulation of mitochondrial membrane potential	4	0.401606	0.0317659	BNIP3L, ARL6IP5, BAX, ATP5G1	938	15	19708	5.60284	1	0.58917	0.577317
GOTERM_BP_DIRECT	GO:0034314~Arp2/3 complex-mediated actin nucleation	4	0.401606	0.0317659	ARPC2, ARPC1B, ARPC5L, ARPC4	938	15	19708	5.60284	1	0.58917	0.577317
GOTERM_BP_DIRECT	GO:1903543~positive regulation of exosomal secretion	4	0.401606	0.0317659	RAB7, TSG101, CHMP2A, SDC1	938	15	19708	5.60284	1	0.58917	0.577317
GOTERM_BP_DIRECT	GO:0019076~viral release from host cell	4	0.401606	0.0317659	RAB7, TSG101, VAPA, CHMP2A	938	15	19708	5.60284	1	0.58917	0.577317
GOTERM_BP_DIRECT	GO:2001241~positive regulation of extrinsic apoptotic signaling pathway in absence of ligand	4	0.401606	0.0317659	TGFB2, UNC5B, BAX, PPP1CA	938	15	19708	5.60284	1	0.58917	0.577317
GOTERM_BP_DIRECT	GO:0006900~membrane budding	4	0.401606	0.0317659	ANXA2, CHMP4B, S100A10, CHMP5	938	15	19708	5.60284	1	0.58917	0.577317
GOTERM_BP_DIRECT	GO:0043524~negative regulation of neuron apoptotic process	16	1.60643	0.0322808	CEBPB, NPM1, SET, BDNF, UNC5B, F2R, MT1, GCLC, BAG1, HMOX1, BAX, HDGF, GCLM, HRAS, AARS, BCL2L1	938	186	19708	1.80737	1	0.595756	0.583771
GOTERM_BP_DIRECT	GO:0000184~nuclear-transcribed mRNA catabolic process, nonsense-mediated decay	6	0.60241	0.0328822	EIF4A3, MAGOH, ETF1, RNPS1, EIF3E, PNRC2	938	38	19708	3.31747	1	0.602487	0.590366
GOTERM_BP_DIRECT	GO:0043162~ubiquitin-dependent protein catabolic process via the multivesicular body sorting pathway	5	0.502008	0.0329687	TSG101, CHMP2A, UBAP1, CHMP4B, CHMP5	938	26	19708	4.04051	1	0.602487	0.590366
GOTERM_BP_DIRECT	GO:0031647~regulation of protein stability	10	1.00402	0.0346537	DPM3, NPM1, SUMO1, CD81, DAD1, LMNA, TOMM7, STUB1, DDOST, SOX4	938	94	19708	2.23518	1	0.630189	0.617511
GOTERM_BP_DIRECT	GO:0051402~neuron apoptotic process	7	0.702811	0.0360282	GPX1, HSPA5, TRP53, SIAH1A, FAS, BAX, BCL2L1	938	52	19708	2.82836	1	0.6474	0.634375
GOTERM_BP_DIRECT	GO:0006919~activation of cysteine-type endopeptidase activity involved in apoptotic process	9	0.903614	0.0360591	VCP, DAP, PDCD6, MYC, F2R, RPS27L, BAX, ANP32B, BBC3	938	80	19708	2.3637	1	0.6474	0.634375
GOTERM_BP_DIRECT	GO:0007017~microtubule-based process	6	0.60241	0.0362947	TUBA1C, TUBB6, TUBB2A, TUBA1A, DCTN3, TUBB4B	938	39	19708	3.23241	1	0.6474	0.634375
GOTERM_BP_DIRECT	GO:2001235~positive regulation of apoptotic signaling pathway	6	0.60241	0.0362947	MYC, RPS3, FAS, CTSH, EEF1E1, TRP53INP1	938	39	19708	3.23241	1	0.6474	0.634375
GOTERM_BP_DIRECT	GO:0046580~negative regulation of Ras protein signal transduction	5	0.502008	0.0372927	RABGEF1, PPP2CB, TGFB2, NUP62, TIMP2	938	27	19708	3.89086	1	0.656849	0.643635
GOTERM_BP_DIRECT	GO:0030330~DNA damage response, signal transduction by p53 class mediator	4	0.401606	0.0377488	TRP53, SESN2, TRIAP1, MIF	938	16	19708	5.25267	1	0.656849	0.643635
GOTERM_BP_DIRECT	GO:0051258~protein polymerization	4	0.401606	0.0377488	GPX4, MID1IP1, CHMP2A, CHMP4B	938	16	19708	5.25267	1	0.656849	0.643635
GOTERM_BP_DIRECT	GO:0030194~positive regulation of blood coagulation	4	0.401606	0.0377488	SERPINE1, F2R, THBS1, NFE2L2	938	16	19708	5.25267	1	0.656849	0.643635
GOTERM_BP_DIRECT	GO:0071394~cellular response to testosterone stimulus	4	0.401606	0.0377488	RWDD1, NPM1, MYC, RNF4	938	16	19708	5.25267	1	0.656849	0.643635
GOTERM_BP_DIRECT	GO:0043410~positive regulation of MAPK cascade	16	1.60643	0.0378816	MAP2K3, GADD45B, CD81, GDF15, F2R, PDGFB, NENF, IQGAP1, HMGB1, FGF2, GADD45G, CDC42, TIMP2, LAMTOR1, HRAS, PPIA	938	190	19708	1.76932	1	0.656849	0.643635
GOTERM_BP_DIRECT	GO:0051591~response to cAMP	7	0.702811	0.0390585	FOSL1, SPARC, BSG, NDUFS4, SDC1, PEBP1, NME1	938	53	19708	2.77499	1	0.664052	0.650693
GOTERM_BP_DIRECT	GO:0031333~negative regulation of protein complex assembly	6	0.60241	0.0399169	CDC42, IMPACT, HSPA5, RIOK3, EIF4EBP1, CRYAB	938	40	19708	3.1516	1	0.664052	0.650693
GOTERM_BP_DIRECT	GO:0044571~[2Fe-2S] cluster assembly	3	0.301205	0.0404345	GLRX3, GLRX5, BOLA2	938	7	19708	9.00457	1	0.664052	0.650693
GOTERM_BP_DIRECT	GO:0042256~mature ribosome assembly	3	0.301205	0.0404345	EIF6, C1QBP, SBDS	938	7	19708	9.00457	1	0.664052	0.650693
GOTERM_BP_DIRECT	GO:2000510~positive regulation of dendritic cell chemotaxis	3	0.301205	0.0404345	C1QBP, CALR, GAS6	938	7	19708	9.00457	1	0.664052	0.650693
GOTERM_BP_DIRECT	GO:0031584~activation of phospholipase D activity	3	0.301205	0.0404345	GNA13, ARF4, ARL1	938	7	19708	9.00457	1	0.664052	0.650693
GOTERM_BP_DIRECT	GO:0033119~negative regulation of RNA splicing	3	0.301205	0.0404345	RPS26, PTBP1, RPS13	938	7	19708	9.00457	1	0.664052	0.650693
GOTERM_BP_DIRECT	GO:0006621~protein retention in ER lumen	3	0.301205	0.0404345	RER1, KDELR2, KDELR3	938	7	19708	9.00457	1	0.664052	0.650693
GOTERM_BP_DIRECT	GO:0006450~regulation of translational fidelity	3	0.301205	0.0404345	DNAJC2, YRDC, RPS5	938	7	19708	9.00457	1	0.664052	0.650693
GOTERM_BP_DIRECT	GO:1903912~negative regulation of endoplasmic reticulum stress-induced eIF2 alpha phosphorylation	3	0.301205	0.0404345	PPP1R15A, DNAJC3, TMED2	938	7	19708	9.00457	1	0.664052	0.650693
GOTERM_BP_DIRECT	GO:0071229~cellular response to acid chemical	3	0.301205	0.0404345	ANXA2, BDNF, S100A10	938	7	19708	9.00457	1	0.664052	0.650693
GOTERM_BP_DIRECT	GO:0000054~ribosomal subunit export from nucleus	3	0.301205	0.0404345	EIF6, ABCE1, RAN	938	7	19708	9.00457	1	0.664052	0.650693
GOTERM_BP_DIRECT	GO:0000278~mitotic cell cycle	12	1.20482	0.0416174	PPP2CA, TUBA1C, PPP2CB, TUBB6, TUBB2A, TUBA1A, PLK2, NUP62, RPS6, NUP153, TUBB4B, MYBL1	938	128	19708	1.96975	1	0.677175	0.663551
GOTERM_BP_DIRECT	GO:0010288~response to lead ion	5	0.502008	0.0419267	PPP2CA, PPP2CB, SPARC, CPOX, PPP1CA	938	28	19708	3.7519	1	0.677175	0.663551
GOTERM_BP_DIRECT	GO:0090303~positive regulation of wound healing	5	0.502008	0.0419267	CLDN3, ANXA1, HMGB1, HRAS, HBEGF	938	28	19708	3.7519	1	0.677175	0.663551
GOTERM_BP_DIRECT	GO:0001701~in utero embryonic development	25	2.51004	0.0419601	BRK1, YBX3, GNA13, GJA1, KIF3A, MYC, TMED2, CIR1, ACVR1, MBD3, BTF3, UBE2B, H13, EIF2S2, RUNX1, FOSL1, SYF2, TRP53, MAFG, MAFF, NMT1, CDK2AP1, MYH9, NSRP1, BCL2L1	938	346	19708	1.51811	1	0.677175	0.663551
GOTERM_BP_DIRECT	GO:0009615~response to virus	10	1.00402	0.0434841	EEF1G, IFITM3, BST2, RPS15A, NPC2, PSMA2, DDX21, TPT1, DCLK1, BCL2L1	938	98	19708	2.14394	1	0.690414	0.676525
GOTERM_BP_DIRECT	GO:0072659~protein localization to plasma membrane	14	1.40562	0.0437227	ANXA2, CD81, MYL12A, RAB11A, TNFRSF1A, IFT20, RAB10, RAP2A, BSG, ARL6IP5, TMED2, RAC1, GAS6, S100A10	938	161	19708	1.82701	1	0.690414	0.676525
GOTERM_BP_DIRECT	GO:0033209~tumor necrosis factor-mediated signaling pathway	6	0.60241	0.043751	NFKBIA, EIF5A, TRP53, EDA2R, TNFRSF1A, TXNDC17	938	41	19708	3.07473	1	0.690414	0.676525
GOTERM_BP_DIRECT	GO:2001234~negative regulation of apoptotic signaling pathway	6	0.60241	0.043751	BDNF, TMBIM1, GNAI3, BAX, GNAI2, GRINA	938	41	19708	3.07473	1	0.690414	0.676525
GOTERM_BP_DIRECT	GO:0098761~cellular response to interleukin-7	4	0.401606	0.0442621	PDIA3, HDGF, P4HB, HMGB1	938	17	19708	4.94368	1	0.690414	0.676525
GOTERM_BP_DIRECT	GO:0018279~protein N-linked glycosylation via asparagine	4	0.401606	0.0442621	OST4, MAGT1, MGAT2, DDOST	938	17	19708	4.94368	1	0.690414	0.676525
GOTERM_BP_DIRECT	GO:0061045~negative regulation of wound healing	4	0.401606	0.0442621	GJA1, CLDN3, CD109, FGF2	938	17	19708	4.94368	1	0.690414	0.676525
GOTERM_BP_DIRECT	GO:0070262~peptidyl-serine dephosphorylation	4	0.401606	0.0442621	PPP1R15A, PPP2CA, PPP2CB, PPP2R2A	938	17	19708	4.94368	1	0.690414	0.676525
GOTERM_BP_DIRECT	GO:0045766~positive regulation of angiogenesis	14	1.40562	0.045565	PDCD6, SERPINE1, THBS1, FGF2, RTN4, PGF, RUNX1, TNFRSF1A, AQP1, LGALS3, NINJ1, HMOX1, CTSH, NFE2L2	938	162	19708	1.81574	1	0.707776	0.693537
GOTERM_BP_DIRECT	GO:0043536~positive regulation of blood vessel endothelial cell migration	6	0.60241	0.0477981	MAP2K3, PDGFB, HMGB1, THBS1, FGF2, NFE2L2	938	42	19708	3.00152	1	0.739383	0.724508
GOTERM_BP_DIRECT	GO:1903078~positive regulation of protein localization to plasma membrane	7	0.702811	0.0490988	PRNP, LGALS3, PGRMC1, RER1, SQSTM1, RAB11A, ARF6	938	56	19708	2.62633	1	0.753253	0.738099
GOTERM_BP_DIRECT	GO:0035914~skeletal muscle cell differentiation	7	0.702811	0.0490988	SNW1, COPS2, MYC, MAFF, ANKRD1, SCX, NUPR1	938	56	19708	2.62633	1	0.753253	0.738099
GOTERM_BP_DIRECT	GO:0006878~cellular copper ion homeostasis	4	0.401606	0.0512937	COX19, PRNP, ARF1, ATOX1	938	18	19708	4.66904	1	0.757818	0.742572
GOTERM_BP_DIRECT	GO:0042308~negative regulation of protein import into nucleus	4	0.401606	0.0512937	PPP2CA, UFM1, SUMO1, EI24	938	18	19708	4.66904	1	0.757818	0.742572
GOTERM_BP_DIRECT	GO:0007004~telomere maintenance via telomerase	4	0.401606	0.0512937	PTGES3, GAR1, NHP2, NOP10	938	18	19708	4.66904	1	0.757818	0.742572
GOTERM_BP_DIRECT	GO:0070131~positive regulation of mitochondrial translation	4	0.401606	0.0512937	TRMT10C, UQCC2, C1QBP, MPV17L2	938	18	19708	4.66904	1	0.757818	0.742572
GOTERM_BP_DIRECT	GO:1902236~negative regulation of endoplasmic reticulum stress-induced intrinsic apoptotic signaling pathway	4	0.401606	0.0512937	CREB3, BCL2L1, HERPUD1, GRINA	938	18	19708	4.66904	1	0.757818	0.742572
GOTERM_BP_DIRECT	GO:0071333~cellular response to glucose stimulus	9	0.903614	0.0517274	PPP2CA, GCLC, LGALS1, GPX1, VCAM1, GCLM, GAS6, SOX4, NME1	938	86	19708	2.19879	1	0.757818	0.742572
GOTERM_BP_DIRECT	GO:0070527~platelet aggregation	5	0.502008	0.0521237	BLOC1S4, RAP2B, FN1, PPIA, PDIA6	938	30	19708	3.50178	1	0.757818	0.742572
GOTERM_BP_DIRECT	GO:0046686~response to cadmium ion	5	0.502008	0.0521237	PRNP, GCLC, SPARC, GOT1, B2M	938	30	19708	3.50178	1	0.757818	0.742572
GOTERM_BP_DIRECT	GO:0008089~anterograde axonal transport	5	0.502008	0.0521237	RAB21, BLOC1S4, KIF3A, AP3S1, ARL8A	938	30	19708	3.50178	1	0.757818	0.742572
GOTERM_BP_DIRECT	GO:0044344~cellular response to fibroblast growth factor stimulus	5	0.502008	0.0521237	GCLC, MYC, IQGAP1, GCLM, CD44	938	30	19708	3.50178	1	0.757818	0.742572
GOTERM_BP_DIRECT	GO:0045063~T-helper 1 cell differentiation	3	0.301205	0.0522423	HMGB1, RELB, GADD45G	938	8	19708	7.879	1	0.757818	0.742572
GOTERM_BP_DIRECT	GO:0048102~autophagic cell death	3	0.301205	0.0522423	SH3GLB1, CTSL, TRP53INP1	938	8	19708	7.879	1	0.757818	0.742572
GOTERM_BP_DIRECT	GO:0000447~endonucleolytic cleavage in ITS1 to separate SSU-rRNA from 5.8S rRNA and LSU-rRNA from tricistronic rRNA transcript (SSU-rRNA, 5.8S rRNA, LSU-rRNA)	3	0.301205	0.0522423	RRS1, FCF1, RPS21	938	8	19708	7.879	1	0.757818	0.742572
GOTERM_BP_DIRECT	GO:0072655~establishment of protein localization to mitochondrion	3	0.301205	0.0522423	RALA, DDIT3, TSPO	938	8	19708	7.879	1	0.757818	0.742572
GOTERM_BP_DIRECT	GO:0048661~positive regulation of smooth muscle cell proliferation	9	0.903614	0.0547053	MYC, MMP2, PDGFB, HMOX1, PTGS2, THBS1, RAB5A, FGF2, HBEGF	938	87	19708	2.17352	1	0.790471	0.774568
GOTERM_BP_DIRECT	GO:0043552~positive regulation of phosphatidylinositol 3-kinase activity	5	0.502008	0.0576836	SH3GLB1, CDC42, PDGFB, RAC1, FGF2	938	31	19708	3.38882	1	0.830287	0.813583
GOTERM_BP_DIRECT	GO:0046827~positive regulation of protein export from nucleus	4	0.401606	0.058829	YWHAE, MDM2, ANP32B, GAS6	938	19	19708	4.4233	1	0.843517	0.826547
GOTERM_BP_DIRECT	GO:0016477~cell migration	21	2.10843	0.0592089	CD63, ARF4, RAB1A, TGFB2, MMP2, ARPC5L, TNFAIP3, NEDD9, TNFAIP1, IQGAP1, RHOC, THBS1, PHB2, RND1, NARS, CDC42, NUP62, SDC1, RAC1, CD44, HBEGF	938	288	19708	1.53203	1	0.844682	0.827688
GOTERM_BP_DIRECT	GO:0007030~Golgi organization	10	1.00402	0.0593634	VMP1, CDC42, RAB1A, TMED9, TMED10, SURF4, ARL1, TMED2, TMED7, TMED5	938	104	19708	2.02026	1	0.844682	0.827688
GOTERM_BP_DIRECT	GO:0031648~protein destabilization	7	0.702811	0.0605899	PRNP, NPM1, SIAH1A, DERL1, MDM2, CTSH, SERF2	938	59	19708	2.49279	1	0.858856	0.841577
GOTERM_BP_DIRECT	GO:0010332~response to gamma radiation	5	0.502008	0.0635473	PNP, GPX1, TRP53, MYC, BAX	938	32	19708	3.28292	1	0.897365	0.879312
GOTERM_BP_DIRECT	GO:0032471~negative regulation of endoplasmic reticulum calcium ion concentration	3	0.301205	0.0650964	FIS1, BAX, BBC3	938	9	19708	7.00355	1	0.902153	0.884004
GOTERM_BP_DIRECT	GO:0046755~viral budding	3	0.301205	0.0650964	TSG101, CHMP4B, CHMP5	938	9	19708	7.00355	1	0.902153	0.884004
GOTERM_BP_DIRECT	GO:0000056~ribosomal small subunit export from nucleus	3	0.301205	0.0650964	RPS15, NPM1, RAN	938	9	19708	7.00355	1	0.902153	0.884004
GOTERM_BP_DIRECT	GO:0000055~ribosomal large subunit export from nucleus	3	0.301205	0.0650964	NPM1, RRS1, RAN	938	9	19708	7.00355	1	0.902153	0.884004
GOTERM_BP_DIRECT	GO:0000185~activation of MAPKKK activity	3	0.301205	0.0650964	GADD45B, GADD45A, GADD45G	938	9	19708	7.00355	1	0.902153	0.884004
GOTERM_BP_DIRECT	GO:0007264~small GTPase mediated signal transduction	10	1.00402	0.0653856	RAP1B, CDC42, RHEB, GDI2, HMOX1, RAC1, RHOC, HRAS, NUCB2, RND1	938	106	19708	1.98214	1	0.902805	0.884643
GOTERM_BP_DIRECT	GO:0045773~positive regulation of axon extension	6	0.60241	0.066128	RPL4, EIF2B2, TNFRSF12A, FN1, ATP5G1, RAB11A	938	46	19708	2.74052	1	0.909687	0.891386
GOTERM_BP_DIRECT	GO:2000059~negative regulation of protein ubiquitination involved in ubiquitin-dependent protein catabolic process	4	0.401606	0.0668513	RPL5, RPS7, RPL23, RPL11	938	20	19708	4.20213	1	0.9129	0.894534
GOTERM_BP_DIRECT	GO:2000251~positive regulation of actin cytoskeleton reorganization	4	0.401606	0.0668513	CDC42, HAX1, ARPC2, HRAS	938	20	19708	4.20213	1	0.9129	0.894534
GOTERM_BP_DIRECT	GO:0050714~positive regulation of protein secretion	7	0.702811	0.0690647	TGFB2, ARF1, TMED10, ANKRD1, IER3IP1, PPIA, ARF6	938	61	19708	2.41106	1	0.937467	0.918607
GOTERM_BP_DIRECT	GO:0043627~response to estrogen	8	0.803213	0.0691533	RCAN1, TGFB2, ARPC1B, MMP2, IGFBP2, HMOX1, TNFRSF11B, AQP1	938	76	19708	2.21165	1	0.937467	0.918607
GOTERM_BP_DIRECT	GO:0032967~positive regulation of collagen biosynthetic process	5	0.502008	0.0697109	PRDX5, SERPINE1, F2R, PDGFB, SCX	938	33	19708	3.18343	1	0.938202	0.919328
GOTERM_BP_DIRECT	GO:0043523~regulation of neuron apoptotic process	5	0.502008	0.0697109	NPM1, BDNF, TRP53, AKT1S1, BAX	938	33	19708	3.18343	1	0.938202	0.919328
GOTERM_BP_DIRECT	GO:0010595~positive regulation of endothelial cell migration	7	0.702811	0.0735463	SPARC, PDCD6, BSG, RAC1, CALR, THBS1, FGF2	938	62	19708	2.37217	1	0.986261	0.966419
GOTERM_BP_DIRECT	GO:0043537~negative regulation of blood vessel endothelial cell migration	4	0.401606	0.0753421	GADD45A, HMGB1, THBS1, FGF2	938	21	19708	4.00203	1	0.993347	0.973362
GOTERM_BP_DIRECT	GO:0010824~regulation of centrosome duplication	4	0.401606	0.0753421	NPM1, CHMP2A, CHMP4B, CHMP5	938	21	19708	4.00203	1	0.993347	0.973362
GOTERM_BP_DIRECT	GO:0034067~protein localization to Golgi apparatus	4	0.401606	0.0753421	IFT20, ARL1, RAB6A, BICD2	938	21	19708	4.00203	1	0.993347	0.973362
GOTERM_BP_DIRECT	GO:0006626~protein targeting to mitochondrion	4	0.401606	0.0753421	FIS1, TOMM20, TOMM5, TOMM22	938	21	19708	4.00203	1	0.993347	0.973362
GOTERM_BP_DIRECT	GO:0045765~regulation of angiogenesis	5	0.502008	0.0761692	PPP1R15A, RNH1, TNFRSF12A, NINJ1, SERPINE1	938	34	19708	3.0898	1	0.993347	0.973362
GOTERM_BP_DIRECT	GO:0006418~tRNA aminoacylation for protein translation	5	0.502008	0.0761692	NARS, RARS, SARS, GARS, EPRS	938	34	19708	3.0898	1	0.993347	0.973362
GOTERM_BP_DIRECT	GO:0032008~positive regulation of TOR signaling	5	0.502008	0.0761692	RRAGC, RHEB, LAMTOR1, FNIP1, GAS6	938	34	19708	3.0898	1	0.993347	0.973362
GOTERM_BP_DIRECT	GO:0008284~positive regulation of cell proliferation	39	3.91566	0.0776818	CD81, ODC1, COX17, PDGFB, SCX, BRK1, NOLC1, CRIP2, PTGS2, THBS1, FGF2, GNAI2, RPS4X, LGALS3, RPS15A, MYC, S100A13, CTSH, ROMO1, TIMP1, HRAS, SOX4, TPD52, AKIRIN2, NPM1, TGFB2, CNBP, RPL23, RPS6, F2R, FN1, MIF, PGF, SYF2, CALR, ANP32B, SLC25A33, BCL2L1, HBEGF	938	629	19708	1.30273	1	0.993347	0.973362
GOTERM_BP_DIRECT	GO:0000381~regulation of alternative mRNA splicing, via spliceosome	7	0.702811	0.07819	PTBP1, RBMXL1, EIF4A3, MAGOH, RNPS1, NSRP1, RBM7	938	63	19708	2.33452	1	0.993347	0.973362
GOTERM_BP_DIRECT	GO:0032511~late endosome to vacuole transport via multivesicular body sorting pathway	3	0.301205	0.0788709	LEPROTL1, CHMP4B, CHMP5	938	10	19708	6.3032	1	0.993347	0.973362
GOTERM_BP_DIRECT	GO:0071243~cellular response to arsenic-containing substance	3	0.301205	0.0788709	GSTO1, ZFAND2A, HMOX1	938	10	19708	6.3032	1	0.993347	0.973362
GOTERM_BP_DIRECT	GO:0032872~regulation of stress-activated MAPK cascade	3	0.301205	0.0788709	PRDX1, FAS, TNFRSF23	938	10	19708	6.3032	1	0.993347	0.973362
GOTERM_BP_DIRECT	GO:0034551~mitochondrial respiratory chain complex III assembly	3	0.301205	0.0788709	UQCC2, UQCRFS1, SLC25A33	938	10	19708	6.3032	1	0.993347	0.973362
GOTERM_BP_DIRECT	GO:1902570~protein localization to nucleolus	3	0.301205	0.0788709	RRS1, NOL8, RAN	938	10	19708	6.3032	1	0.993347	0.973362
GOTERM_BP_DIRECT	GO:0010226~response to lithium ion	3	0.301205	0.0788709	IGFBP2, PTGS2, NFE2L2	938	10	19708	6.3032	1	0.993347	0.973362
GOTERM_BP_DIRECT	GO:0032926~negative regulation of activin receptor signaling pathway	3	0.301205	0.0788709	ACVR1, FST, FSTL3	938	10	19708	6.3032	1	0.993347	0.973362
GOTERM_BP_DIRECT	GO:0002544~chronic inflammatory response	3	0.301205	0.0788709	GJA1, VCAM1, THBS1	938	10	19708	6.3032	1	0.993347	0.973362
GOTERM_BP_DIRECT	GO:0097428~protein maturation by iron-sulfur cluster transfer	3	0.301205	0.0788709	NFU1, GLRX3, BOLA2	938	10	19708	6.3032	1	0.993347	0.973362
GOTERM_BP_DIRECT	GO:0001824~blastocyst development	5	0.502008	0.0829167	PSMC3, PSMC4, DAD1, MED21, RPL13	938	35	19708	3.00152	1	1	0.980145
GOTERM_BP_DIRECT	GO:0097352~autophagosome maturation	5	0.502008	0.0829167	MAP1LC3B, VCP, CHMP2A, CHMP4B, CHMP5	938	35	19708	3.00152	1	1	0.980145
GOTERM_BP_DIRECT	GO:0048026~positive regulation of mRNA splicing, via spliceosome	5	0.502008	0.0829167	SF3B4, RBM3, SNW1, RBMXL1, EIF4A3	938	35	19708	3.00152	1	1	0.980145
GOTERM_BP_DIRECT	GO:0000082~G1/S transition of mitotic cell cycle	7	0.702811	0.082995	ACVR1, CDKN1A, PLK2, MYC, RPS6, EIF4EBP1, ANP32B	938	64	19708	2.29804	1	1	0.980145
GOTERM_BP_DIRECT	GO:0042127~regulation of cell proliferation	16	1.60643	0.0839429	TGFB2, SPARC, ANXA1, CD81, SERPINE1, MIF, PTGS2, SAT1, GNL3, NFKBIA, CREB3, TRP53, MAFG, TXNIP, FAS, HRAS	938	213	19708	1.57827	1	1	0.980145
GOTERM_BP_DIRECT	GO:0034620~cellular response to unfolded protein	4	0.401606	0.0842814	HSPA9, HSPA5, DERL1, HSPA13	938	22	19708	3.82012	1	1	0.980145
GOTERM_BP_DIRECT	GO:0051443~positive regulation of ubiquitin-protein transferase activity	4	0.401606	0.0842814	TRIB3, STUB1, RPS2, UBE2L3	938	22	19708	3.82012	1	1	0.980145
GOTERM_BP_DIRECT	GO:0034097~response to cytokine	8	0.803213	0.0857669	FOSL1, SPARC, TIMP2, TIMP1, PTGS2, DDOST, BCL2L1, RELB	938	80	19708	2.10107	1	1	0.980145
GOTERM_BP_DIRECT	GO:0051301~cell division	26	2.61044	0.0866374	RALA, TSG101, CCDC124, DCTN3, GNAI3, NEDD9, CLTA, USP39, GNAI2, CDC42, PPP1CC, MAEA, RPS3, TXNL4A, SAC3D1, YTHDF2, UBE2I, ZWINT, PPP1CA, PSRC1, UBE2S, CCNG1, CKS2, ARL8A, RAN, ARF6	938	394	19708	1.38649	1	1	0.980145
GOTERM_BP_DIRECT	GO:0010628~positive regulation of gene expression	36	3.61446	0.0891586	PPP1R15A, RPL5, CEBPB, PDCD5, RPL11, SERPINE1, PDGFB, SCX, FGF2, RELB, GJA1, MUSTN1, MYC, LMNA, RPS3, TMED2, CTSH, HNRNPA1, HRAS, TRP53INP1, TGFB2, RPS7, PTGES3, RPL23, FN1, TNFRSF1A, OLFM1, CLDN3, TRP53, MAFG, MDM2, CALR, GAS6, CD44, ATF4, NFE2L2	938	582	19708	1.29963	1	1	0.980145
GOTERM_BP_DIRECT	GO:0045471~response to ethanol	11	1.10442	0.0910646	EEF1B2, CLDN3, SPARC, VCAM1, PSMD14, TRP53, MYC, EIF4EBP1, PEBP1, RPL15, ATP5G1	938	130	19708	1.77783	1	1	0.980145
GOTERM_BP_DIRECT	GO:1905049~negative regulation of metallopeptidase activity	2	0.200803	0.0928301	TIMP2, TIMP1	938	2	19708	21.0107	1	1	0.980145
GOTERM_BP_DIRECT	GO:0034238~macrophage fusion	2	0.200803	0.0928301	CD81, CD44	938	2	19708	21.0107	1	1	0.980145
GOTERM_BP_DIRECT	GO:0090343~positive regulation of cell aging	2	0.200803	0.0928301	TRP53, LMNA	938	2	19708	21.0107	1	1	0.980145
GOTERM_BP_DIRECT	GO:0072331~signal transduction by p53 class mediator	2	0.200803	0.0928301	CDKN1A, TRP53	938	2	19708	21.0107	1	1	0.980145
GOTERM_BP_DIRECT	GO:1903579~negative regulation of ATP metabolic process	2	0.200803	0.0928301	FIS1, TSPO	938	2	19708	21.0107	1	1	0.980145
GOTERM_BP_DIRECT	GO:1905551~negative regulation of protein localization to endoplasmic reticulum	2	0.200803	0.0928301	BTF3, NACA	938	2	19708	21.0107	1	1	0.980145
GOTERM_BP_DIRECT	GO:0055108~Golgi to transport vesicle transport	2	0.200803	0.0928301	ARF1, EXOC4	938	2	19708	21.0107	1	1	0.980145
GOTERM_BP_DIRECT	GO:0006534~cysteine metabolic process	2	0.200803	0.0928301	GCLC, GCLM	938	2	19708	21.0107	1	1	0.980145
GOTERM_BP_DIRECT	GO:1905521~regulation of macrophage migration	2	0.200803	0.0928301	CD81, CD9	938	2	19708	21.0107	1	1	0.980145
GOTERM_BP_DIRECT	GO:0006662~glycerol ether metabolic process	2	0.200803	0.0928301	TXN1, TXN2	938	2	19708	21.0107	1	1	0.980145
GOTERM_BP_DIRECT	GO:0015823~phenylalanine transport	2	0.200803	0.0928301	SLC7A5, SLC3A2	938	2	19708	21.0107	1	1	0.980145
GOTERM_BP_DIRECT	GO:1902003~regulation of beta-amyloid formation	2	0.200803	0.0928301	OLFM1, TMED10	938	2	19708	21.0107	1	1	0.980145
GOTERM_BP_DIRECT	GO:0032986~protein-DNA complex disassembly	2	0.200803	0.0928301	RPL23, MYC	938	2	19708	21.0107	1	1	0.980145
GOTERM_BP_DIRECT	GO:1905242~response to 3,3',5-triiodo-L-thyronine	2	0.200803	0.0928301	TOMM20, ATP5G1	938	2	19708	21.0107	1	1	0.980145
GOTERM_BP_DIRECT	GO:0097069~cellular response to thyroxine stimulus	2	0.200803	0.0928301	GCLC, GCLM	938	2	19708	21.0107	1	1	0.980145
GOTERM_BP_DIRECT	GO:1901303~negative regulation of cargo loading into COPII-coated vesicle	2	0.200803	0.0928301	SAR1A, INSIG1	938	2	19708	21.0107	1	1	0.980145
GOTERM_BP_DIRECT	GO:0048280~vesicle fusion with Golgi apparatus	3	0.301205	0.0934494	YIPF4, YIPF5, SEC22B	938	11	19708	5.73018	1	1	0.980145
GOTERM_BP_DIRECT	GO:1902176~negative regulation of oxidative stress-induced intrinsic apoptotic signaling pathway	3	0.301205	0.0934494	GPX1, PPIA, NFE2L2	938	11	19708	5.73018	1	1	0.980145
GOTERM_BP_DIRECT	GO:0006983~ER overload response	3	0.301205	0.0934494	HSPA5, TRP53, DDIT3	938	11	19708	5.73018	1	1	0.980145
GOTERM_BP_DIRECT	GO:0043405~regulation of MAP kinase activity	3	0.301205	0.0934494	TSG101, TRIB3, HRAS	938	11	19708	5.73018	1	1	0.980145
GOTERM_BP_DIRECT	GO:0070863~positive regulation of protein exit from endoplasmic reticulum	3	0.301205	0.0934494	SAR1A, CD81, SAR1B	938	11	19708	5.73018	1	1	0.980145
GOTERM_BP_DIRECT	GO:0002862~negative regulation of inflammatory response to antigenic stimulus	3	0.301205	0.0934494	PSMB4, GPX1, PSMA1	938	11	19708	5.73018	1	1	0.980145
GOTERM_BP_DIRECT	GO:0061077~chaperone-mediated protein folding	5	0.502008	0.0972522	CCT2, FKBP2, DNAJB6, CCT8, PDIA4	938	37	19708	2.83928	1	1	0.980145
GOTERM_BP_DIRECT	GO:0030168~platelet activation	5	0.502008	0.0972522	GNA13, RAP2B, F2R, PPIA, PDIA6	938	37	19708	2.83928	1	1	0.980145

## Sheet: FV4 downregulated GOTERM_BP
Category	Term	Count	%	PValue	Genes	List Total	Pop Hits	Pop Total	Fold Enrichment	Bonferroni	Benjamini	FDR
GOTERM_BP_DIRECT	GO:0030198~extracellular matrix organization	28	7.32984	2.72149e-17	COL18A1, APP, COL15A1, TNXB, ECM2, ELN, OLFML2A, FBLN5, THSD4, ADAMTS10, ADAMTS15, ADAMTS1, ABI3BP, APLP2, NPNT, HSPG2, COL1A1, COL3A1, COL1A2, COL4A2, COL5A1, COL4A1, CRISPLD2, SMOC1, MMP17, COL4A6, ITGA8, COL4A5	358	181	19708	8.51607	6.57513e-14	6.57513e-14	6.45538e-14
GOTERM_BP_DIRECT	GO:0007155~cell adhesion	40	10.4712	3.87612e-12	COL18A1, APP, COL15A1, LAMA2, COL14A1, FBLIM1, LAMC3, LAMA4, NEXN, PBXIP1, LPP, FBLN5, CTNNA3, NCAM1, PGM5, SUSD5, MPDZ, MYH10, AOC3, DST, LAMB2, PCDH7, MCAM, ITGA1, ATP1B2, NPNT, PARD3B, VCAN, BCAM, COL5A1, COL6A2, COL6A1, ITGA8, COL6A3, PKP4, FAT4, TLN1, PLPP3, VCL, ITGA9	358	594	19708	3.70709	9.36471e-09	4.68235e-09	4.59708e-09
GOTERM_BP_DIRECT	GO:0030036~actin cytoskeleton organization	21	5.49738	5.42844e-10	GSN, ROCK1, ROCK2, ACTN1, ACTN4, CDC42BPA, ENAH, NISCH, SMTN, PDLIM3, CSRP2, CSRP1, EHBP1L1, FLNA, PHACTR1, DMD, UTRN, PDLIM5, SPTAN1, MYH10, SPTBN1	358	197	19708	5.8683	1.31151e-06	4.37171e-07	4.29209e-07
GOTERM_BP_DIRECT	GO:0031032~actomyosin structure organization	9	2.35602	7.71484e-08	CNN2, CNN1, ROCK1, LIMCH1, ROCK2, PHACTR1, CDC42BPA, MYH10, CNN3	358	32	19708	15.4829	0.000186373	4.65977e-05	4.5749e-05
GOTERM_BP_DIRECT	GO:0098609~cell-cell adhesion	17	4.45026	7.9431e-07	TNXB, FBLIM1, ITGA1, PKD1, LPP, IGSF9, TMEM47, ITGA8, BCL2, PKP4, CTNNA3, FAT4, TLN1, PLPP3, LIMS2, CD200, ITGA9	358	200	19708	4.67927	0.00191721	0.00038381	0.000376821
GOTERM_BP_DIRECT	GO:0001568~blood vessel development	11	2.87958	1.25306e-06	TGFBR3, COL1A1, COL3A1, MEF2C, COL1A2, COL5A1, LAMA4, GJA4, PLPP3, ANTXR1, PKD1	358	77	19708	7.86433	0.00302281	0.000504565	0.000495376
GOTERM_BP_DIRECT	GO:0048251~elastic fiber assembly	6	1.57068	2.16605e-06	COL3A1, TNXB, LTBP4, MYH11, FBLN5, THSD4	358	13	19708	25.4078	0.00521951	0.000666803	0.00065466
GOTERM_BP_DIRECT	GO:0007507~heart development	20	5.2356	2.24535e-06	MEF2A, MEF2C, CALCRL, NTRK3, OSR1, MICAL2, PKD1, HDAC9, PCSK5, ZFP36L1, GJC1, AKAP13, PDLIM3, VCAN, COL3A1, OXCT1, PDLIM5, MYH10, PAM, FBN1	358	297	19708	3.70709	0.00541009	0.000666803	0.00065466
GOTERM_BP_DIRECT	GO:0009612~response to mechanical stimulus	10	2.6178	2.48395e-06	COL1A1, BTG2, COL3A1, JUN, JUND, MAP1B, FOSB, SOST, KALRN, DCN	358	65	19708	8.46927	0.00598327	0.000666803	0.00065466
GOTERM_BP_DIRECT	GO:0006816~calcium ion transport	13	3.40314	1.45229e-05	CAMK2D, CALCRL, CACNA2D1, ATP2B4, ITPR1, ATP2A2, CACNA1D, PKD1, SLC8A1, CACNB2, GJA4, ANXA6, RAMP1	358	146	19708	4.90174	0.0344792	0.00350874	0.00344484
GOTERM_BP_DIRECT	GO:0007519~skeletal muscle tissue development	9	2.35602	2.75537e-05	SVIL, MYL6, MBNL1, MEF2C, ELN, DMD, NR2F2, DCN, FOXP2	358	67	19708	7.39481	0.0644032	0.00605179	0.00594158
GOTERM_BP_DIRECT	GO:0071277~cellular response to calcium ion	10	2.6178	3.68957e-05	MEF2A, JUN, MEF2C, JUND, ASPH, FUS, FOSB, FOS, RASGRP2, MYLK	358	90	19708	6.1167	0.085284	0.00742833	0.00729305
GOTERM_BP_DIRECT	GO:0038063~collagen-activated tyrosine kinase receptor signaling pathway	5	1.3089	4.67156e-05	COL1A1, COL4A2, COL4A1, COL4A6, COL4A5	358	12	19708	22.9376	0.106731	0.00868192	0.00852381
GOTERM_BP_DIRECT	GO:0030199~collagen fibril organization	8	2.09424	5.14015e-05	COL1A1, COL3A1, TNXB, COL1A2, SFRP2, COL5A1, COL14A1, OPTC	358	54	19708	8.1556	0.116787	0.00887043	0.00870888
GOTERM_BP_DIRECT	GO:0006936~muscle contraction	8	2.09424	5.79916e-05	ACTA2, MYOM1, MYL6, CALD1, TPM2, SLMAP, TPM1, LMOD1	358	55	19708	8.00731	0.130739	0.00934052	0.00917041
GOTERM_BP_DIRECT	GO:0003151~outflow tract morphogenesis	8	2.09424	7.32492e-05	TGFBR3, JUN, MEF2C, FZD2, SFRP2, ELN, NEDD4, NPY1R	358	57	19708	7.72635	0.162201	0.010625	0.0104315
GOTERM_BP_DIRECT	GO:0010613~positive regulation of cardiac muscle hypertrophy	6	1.57068	7.47621e-05	MEF2A, CAMK2D, MEF2C, ROCK1, ROCK2, PDE5A	358	25	19708	13.2121	0.165257	0.010625	0.0104315
GOTERM_BP_DIRECT	GO:0034097~response to cytokine	9	2.35602	9.98596e-05	ITIH4, COL3A1, JUN, CFH, BCL2, TIMP3, FOS, TNFRSF11A, TIMP4	358	80	19708	6.19316	0.214373	0.0134034	0.0131593
GOTERM_BP_DIRECT	GO:0007528~neuromuscular junction development	7	1.83246	0.000117288	CACNB2, COL4A1, LAMB2, NEDD4, COL4A5, UTRN, KALRN	358	43	19708	8.96167	0.246769	0.0149055	0.014634
GOTERM_BP_DIRECT	GO:0032963~collagen metabolic process	5	1.3089	0.00012339	TGFBR3, TNXB, COL1A2, P3H3, TNS2	358	15	19708	18.3501	0.257794	0.0149055	0.014634
GOTERM_BP_DIRECT	GO:0055013~cardiac muscle cell development	6	1.57068	0.000132261	SGCD, TCAP, SPEG, MYH11, ASB2, SLC8A1	358	28	19708	11.7965	0.273533	0.0152163	0.0149391
GOTERM_BP_DIRECT	GO:0021987~cerebral cortex development	9	2.35602	0.00014106	COL3A1, LRP1, FLNA, PHACTR1, DMD, TACC2, FAT4, SLC38A2, FOXP2	358	84	19708	5.89824	0.288816	0.0154909	0.0152088
GOTERM_BP_DIRECT	GO:0086003~cardiac muscle cell contraction	4	1.04712	0.000195442	CAMK2D, SGCD, GSN, ABCC9	358	7	19708	31.4573	0.376393	0.0198808	0.0195187
GOTERM_BP_DIRECT	GO:0007568~aging	13	3.40314	0.000197491	JUN, GSN, JUND, LRP1, IGFBP5, DNMT3A, FOS, DCN, COL4A2, KCNMB1, NAPEPLD, NCAM1, DMD	358	191	19708	3.74688	0.379473	0.0198808	0.0195187
GOTERM_BP_DIRECT	GO:0060048~cardiac muscle contraction	7	1.83246	0.000245572	CAMK2D, SGCD, TPM1, TCAP, DMD, ANK2, SLC8A1	358	49	19708	7.86433	0.447541	0.0237321	0.0232999
GOTERM_BP_DIRECT	GO:0071560~cellular response to transforming growth factor beta stimulus	8	2.09424	0.000271633	COL1A1, MEF2C, COL4A2, PDE3A, NOX4, SOX6, ZFP36L1, FBN1	358	70	19708	6.29146	0.481261	0.025241	0.0247813
GOTERM_BP_DIRECT	GO:0035994~response to muscle stretch	5	1.3089	0.000330852	JUN, GSN, DMD, FOS, SLC8A1	358	19	19708	14.4869	0.550434	0.0293316	0.0287974
GOTERM_BP_DIRECT	GO:0030334~regulation of cell migration	10	2.6178	0.000339936	MACF1, LAMA2, ROCK1, LAMA4, DPYSL3, FLNA, NEXN, UNC5C, VCL, EPHA3	358	120	19708	4.58752	0.560195	0.0293316	0.0287974
GOTERM_BP_DIRECT	GO:0070588~calcium ion transmembrane transport	9	2.35602	0.000381595	CACNB2, ASPH, CACNA2D1, ITPR1, ATP2B4, ATP2A2, CACNA1D, PKD1, SLC8A1	358	97	19708	5.10776	0.602321	0.0317908	0.0312119
GOTERM_BP_DIRECT	GO:1904754~positive regulation of vascular associated smooth muscle cell migration	5	1.3089	0.00040769	LRP1, IGFBP5, ADAMTS1, DOCK7, PCSK5	358	20	19708	13.7626	0.626628	0.0328326	0.0322347
GOTERM_BP_DIRECT	GO:0007399~nervous system development	20	5.2356	0.000447	SEMA5A, MEF2A, APP, MEF2C, MBNL1, SMARCD3, NTRK3, DOCK7, FOS, NAV2, NDRG2, KALRN, HDAC9, IGSF9, ENAH, NEDD4, MAP1B, DPYSL3, NTF3, ITGA8	358	439	19708	2.50799	0.66047	0.0334254	0.0328167
GOTERM_BP_DIRECT	GO:0086036~regulation of cardiac muscle cell membrane potential	4	1.04712	0.000456556	FXYD1, ATP2A2, ANK2, SLC8A1	358	9	19708	24.4668	0.668223	0.0334254	0.0328167
GOTERM_BP_DIRECT	GO:0055119~relaxation of cardiac muscle	4	1.04712	0.000456556	CAMK2D, GSN, ATP2A2, PDE5A	358	9	19708	24.4668	0.668223	0.0334254	0.0328167
GOTERM_BP_DIRECT	GO:0071320~cellular response to cAMP	7	1.83246	0.000564435	APP, IGFBP5, ITPR1, NOX4, AKAP6, SLC8A1, ZFP36L1	358	57	19708	6.76056	0.744379	0.0401081	0.0393776
GOTERM_BP_DIRECT	GO:0001525~angiogenesis	15	3.9267	0.000603139	COL18A1, ECM1, COL15A1, JUN, CALCRL, CFH, MCAM, HSPG2, TGFBR3, COL4A2, CALD1, COL4A1, FLNA, CSPG4, RAMP1	358	279	19708	2.95969	0.767211	0.0414047	0.0406506
GOTERM_BP_DIRECT	GO:0008217~regulation of blood pressure	8	2.09424	0.000616957	ACTA2, AOC3, NISCH, COL1A2, NPR1, NPY1R, ATP1A2, SLC8A1	358	80	19708	5.50503	0.774859	0.0414047	0.0406506
GOTERM_BP_DIRECT	GO:0007409~axonogenesis	9	2.35602	0.00064981	APP, DST, MAP1B, APLP2, DOCK7, MAP1A, BCL2, MYH10, KALRN	358	105	19708	4.7186	0.792049	0.0424308	0.0416581
GOTERM_BP_DIRECT	GO:0043406~positive regulation of MAP kinase activity	8	2.09424	0.00071596	AKAP13, APP, MEF2C, INSR, NTRK3, NTF3, NOX4, PDE5A	358	82	19708	5.37076	0.822783	0.0447397	0.0439249
GOTERM_BP_DIRECT	GO:0030154~cell differentiation	34	8.90052	0.000722206	SEMA5A, HIP1, THRB, PKDCC, THRA, TGFB1I1, DOCK7, PBXIP1, NDRG2, NKD1, IGSF9, SYNE1, NHSL2, CSRP2, SPEG, FLNA, SOX6, MEF2A, UNC45A, MEF2C, OSR1, NTRK3, RARRES2, HUWE1, PRRC2C, MICAL2, NR2F2, NPNT, PBX1, ENAH, SFRP2, SMOC1, ITGA8, CSPG4	358	1004	19708	1.86425	0.825439	0.0447397	0.0439249
GOTERM_BP_DIRECT	GO:0042060~wound healing	9	2.35602	0.000831906	COL1A1, CNN2, MACF1, COL3A1, GSN, DST, TPM1, DCN, ITGA9	358	109	19708	4.54544	0.866108	0.0502471	0.049332
GOTERM_BP_DIRECT	GO:0010628~positive regulation of gene expression	23	6.02094	0.000998796	MEF2A, MYOM1, APP, EGR1, MEF2C, GSN, ROCK1, ROCK2, NTRK3, OSR1, ANK2, INHBA, CLU, ACTG2, ACTA2, CNN2, VIM, SLC38A2, OGT, HSPA1B, HSPA1A, RBMS3, MARK1	358	582	19708	2.17553	0.91057	0.0588559	0.057784
GOTERM_BP_DIRECT	GO:0001503~ossification	9	2.35602	0.00111487	GDF10, COL1A1, ECM1, PKDCC, THRA, LRRC17, BCL2, SOST, TNFRSF11A	358	114	19708	4.34607	0.932459	0.0631176	0.0619681
GOTERM_BP_DIRECT	GO:0031532~actin cytoskeleton reorganization	7	1.83246	0.00113831	AUTS2, FLNA, PHACTR1, ASB2, CDC42BPA, ANTXR1, SPTAN1	358	65	19708	5.92849	0.936182	0.0631176	0.0619681
GOTERM_BP_DIRECT	GO:0030335~positive regulation of cell migration	14	3.66492	0.00114949	SEMA5A, COL18A1, ROCK2, MCAM, NTRK3, SYNPO2, INSR, ACTN4, SYNE2, MYLK, COL1A1, NTF3, MYADM, LGR6	358	265	19708	2.90832	0.937885	0.0631176	0.0619681
GOTERM_BP_DIRECT	GO:0007417~central nervous system development	9	2.35602	0.00131846	APP, VCAN, GSN, ZBTB16, APLP2, SOX6, PAM, KALRN, TIMP4	358	117	19708	4.23464	0.958725	0.0707867	0.0694976
GOTERM_BP_DIRECT	GO:0010811~positive regulation of cell-substrate adhesion	6	1.57068	0.00141318	ECM2, SMOC1, ABI3BP, VWC2, RSU1, NPNT	358	46	19708	7.18047	0.967178	0.0742225	0.0728708
GOTERM_BP_DIRECT	GO:0035556~intracellular signal transduction	19	4.97382	0.00144912	ROCK1, IGFBP5, MAST4, DMPK, ROCK2, DGKB, NPR1, RASGRP2, CDC42BPA, KALRN, ADCY5, TGFBR3, NET1, AKAP13, CSPG4, ASB2, TNS2, TNS1, MARK1	358	448	19708	2.33472	0.969912	0.074491	0.0731343
GOTERM_BP_DIRECT	GO:0001822~kidney development	11	2.87958	0.00149024	CFH, ADAMTS1, MMP17, ITGA8, BCL2, FAT4, PCSK5, PKD1, DCN, TNS2, FBN1	358	177	19708	3.4212	0.972761	0.0750088	0.0736428
GOTERM_BP_DIRECT	GO:1904706~negative regulation of vascular smooth muscle cell proliferation	5	1.3089	0.00153702	RGS5, CNN1, MEF2C, TPM1, PRKG1	358	28	19708	9.83041	0.975676	0.0757843	0.0744042
GOTERM_BP_DIRECT	GO:0007160~cell-matrix adhesion	8	2.09424	0.00181032	COL3A1, BCAM, TNXB, ITGA1, ITGA8, ITGBL1, NPNT, ITGA9	358	96	19708	4.58752	0.987446	0.0874744	0.0858814
GOTERM_BP_DIRECT	GO:0007411~axon guidance	11	2.87958	0.00224046	SEMA5A, ENAH, LAMA2, ARHGEF25, LAMB2, NTF3, NEXN, UNC5C, MYH10, KALRN, EPHA3	358	187	19708	3.23825	0.995569	0.100203	0.0983777
GOTERM_BP_DIRECT	GO:0002062~chondrocyte differentiation	6	1.57068	0.00224984	COL3A1, MEF2C, NFIB, OSR1, SOX6, HSPG2	358	51	19708	6.4765	0.995668	0.100203	0.0983777
GOTERM_BP_DIRECT	GO:0030239~myofibril assembly	4	1.04712	0.0022811	LMOD1, PGM5, MYL9, MYH10	358	15	19708	14.6801	0.995984	0.100203	0.0983777
GOTERM_BP_DIRECT	GO:0061049~cell growth involved in cardiac muscle cell development	4	1.04712	0.0022811	AKAP13, CAMK2D, PDLIM5, PRKG1	358	15	19708	14.6801	0.995984	0.100203	0.0983777
GOTERM_BP_DIRECT	GO:0030007~cellular potassium ion homeostasis	4	1.04712	0.0022811	CAMK2D, KCNMA1, ATP1A2, ATP1B2	358	15	19708	14.6801	0.995984	0.100203	0.0983777
GOTERM_BP_DIRECT	GO:0016525~negative regulation of angiogenesis	8	2.09424	0.00241969	ROCK1, COL4A2, ADAMTS1, OPTC, ROCK2, ATP2B4, FBLN5, DCN	358	101	19708	4.36042	0.997129	0.104191	0.102294
GOTERM_BP_DIRECT	GO:0042493~response to drug	15	3.9267	0.00245816	JUN, DNMT3A, INHBA, FOS, SLC8A1, COL1A1, SFRP2, OXCT1, MAP1B, BCL2, PDE3A, FOSB, NCAM1, PAM, TIMP4	358	324	19708	2.54862	0.997384	0.104191	0.102294
GOTERM_BP_DIRECT	GO:0008285~negative regulation of cell proliferation	18	4.71204	0.00253663	KANK2, APP, BTG2, JUN, ZBTB16, ITGA1, INHBA, P3H3, SFRP2, ASPH, NFIB, ABI3BP, BCL2, NOX4, TNS2, HSPA1B, CD200, HSPA1A	358	434	19708	2.28319	0.997837	0.105664	0.10374
GOTERM_BP_DIRECT	GO:0016358~dendrite development	6	1.57068	0.00266882	APP, MAP1B, MAP1A, MPDZ, PRKG1, IGSF9	358	53	19708	6.23211	0.99843	0.109286	0.107296
GOTERM_BP_DIRECT	GO:0007229~integrin-mediated signaling pathway	8	2.09424	0.00285448	COL3A1, ITGA1, ITGA8, ADAM33, ITGBL1, TLN1, PLPP3, ITGA9	358	104	19708	4.23464	0.998999	0.113317	0.111253
GOTERM_BP_DIRECT	GO:0010719~negative regulation of epithelial to mesenchymal transition	5	1.3089	0.00286106	TGFBR3, SFRP2, DACT3, VASN, MARK1	358	33	19708	8.34095	0.999014	0.113317	0.111253
GOTERM_BP_DIRECT	GO:0030178~negative regulation of Wnt signaling pathway	6	1.57068	0.0031416	APP, SFRP2, LRP1, DACT3, SOST, NKD1	358	55	19708	6.00549	0.999501	0.117918	0.11577
GOTERM_BP_DIRECT	GO:0051928~positive regulation of calcium ion transport	5	1.3089	0.00319686	CACNB2, ITPR1, CACNA1D, ANK2, MYLK	358	34	19708	8.09563	0.999563	0.117918	0.11577
GOTERM_BP_DIRECT	GO:0016055~Wnt signaling pathway	12	3.14136	0.00327339	MACF1, FZD2, SFRP2, TGFB1I1, DACT3, CPE, SOST, LGR6, NDRG2, PKD1, NKD1, MARK1	358	230	19708	2.87219	0.999637	0.117918	0.11577
GOTERM_BP_DIRECT	GO:0060021~palate development	7	1.83246	0.0033035	TGFBR3, MEF2C, PKDCC, ASPH, PLEKHA1, OSR1, INHBA	358	80	19708	4.8169	0.999663	0.117918	0.11577
GOTERM_BP_DIRECT	GO:0032469~endoplasmic reticulum calcium ion homeostasis	4	1.04712	0.00331888	CAMK2D, ITPR1, BCL2, ATP2A2	358	17	19708	12.953	0.999675	0.117918	0.11577
GOTERM_BP_DIRECT	GO:0061337~cardiac conduction	4	1.04712	0.00331888	MEF2A, ABCC9, CACNA1D, SLC4A3	358	17	19708	12.953	0.999675	0.117918	0.11577
GOTERM_BP_DIRECT	GO:0086004~regulation of cardiac muscle cell contraction	4	1.04712	0.00331888	FXYD1, AKAP6, ATP1A2, ANK2	358	17	19708	12.953	0.999675	0.117918	0.11577
GOTERM_BP_DIRECT	GO:0007097~nuclear migration	4	1.04712	0.00392966	CDC42BPA, MYH10, SYNE2, SYNE1	358	18	19708	12.2334	0.999926	0.137595	0.135089
GOTERM_BP_DIRECT	GO:0060548~negative regulation of cell death	8	2.09424	0.00430796	LRP1, NTRK3, NCAM1, CLU, OGT, HSPG2, HSPA1B, HSPA1A	358	112	19708	3.93216	0.99997	0.144879	0.142241
GOTERM_BP_DIRECT	GO:0086091~regulation of heart rate by cardiac conduction	5	1.3089	0.00436326	CACNB2, CACNA2D1, CACNA1D, CTNNA3, ANK2	358	37	19708	7.43923	0.999974	0.144879	0.142241
GOTERM_BP_DIRECT	GO:0001666~response to hypoxia	11	2.87958	0.00442925	TGFBR3, EGR1, CAMK2D, PTGIS, KCNMA1, ITPR1, NOX4, PYGM, ACTN4, PAM, SLC8A1	358	206	19708	2.93958	0.999978	0.144879	0.142241
GOTERM_BP_DIRECT	GO:0045944~positive regulation of transcription from RNA polymerase II promoter	36	9.42408	0.0044307	APP, THRB, SMARCD3, CRTC3, GABPB2, THRA, PKD1, FBLN5, NTF3, SOX6, MEF2A, EGR1, ZFHX3, JUN, MEF2C, PPP1R12A, JUND, AUTS2, TSC22D1, OSR1, ATRX, EBF1, TET1, ASH1L, INHBA, FOS, NR2F2, PBX1, DCN, SFPQ, SFRP2, NFIA, NFIB, FOSB, OGT, CREB5	358	1214	19708	1.63246	0.999978	0.144879	0.142241
GOTERM_BP_DIRECT	GO:0007010~cytoskeleton organization	8	2.09424	0.00452291	CNN2, SVIL, ROCK1, MAST4, DST, MICAL2, CDC42BPA, MARK1	358	113	19708	3.89736	0.999982	0.144879	0.142241
GOTERM_BP_DIRECT	GO:0031175~neuron projection development	10	2.6178	0.0045453	APP, BTG2, ROCK1, LAMB2, NEDD4, DOCK7, NCAM1, FRY, MYH10, FRYL	358	174	19708	3.16381	0.999983	0.144879	0.142241
GOTERM_BP_DIRECT	GO:0051693~actin filament capping	4	1.04712	0.00460443	GSN, TPM1, SPTAN1, SPTBN1	358	19	19708	11.5895	0.999986	0.144879	0.142241
GOTERM_BP_DIRECT	GO:0045893~positive regulation of transcription, DNA-templated	23	6.02094	0.00467265	MEF2A, EGR1, ZFHX3, MEF2C, DDX5, JUN, SMARCD3, FZD2, TGFB1I1, INSR, ZBTB16, EBF1, PBXIP1, INHBA, FOS, NR2F2, COL1A1, NFIA, ASPH, NFIB, SOST, SOX6, CREB5	358	661	19708	1.91552	0.999988	0.144879	0.142241
GOTERM_BP_DIRECT	GO:1902949~positive regulation of tau-protein kinase activity	3	0.78534	0.00467739	EGR1, APP, CLU	358	6	19708	27.5251	0.999988	0.144879	0.142241
GOTERM_BP_DIRECT	GO:0042981~regulation of apoptotic process	11	2.87958	0.00494086	EGR1, HIP1, CASP12, SFRP2, RASSF3, NTF3, BCL2, ANK2, ACTN4, CLU, RBM5	358	209	19708	2.89738	0.999994	0.150935	0.148186
GOTERM_BP_DIRECT	GO:0007179~transforming growth factor beta receptor signaling pathway	7	1.83246	0.00499786	TGFBR3, COL3A1, JUN, COL1A2, LTBP4, FOS, LTBP1	358	87	19708	4.42933	0.999994	0.150935	0.148186
GOTERM_BP_DIRECT	GO:0050885~neuromuscular process controlling balance	6	1.57068	0.00527395	APP, APLP2, KCNMA1, PSAP, MYH10, ADCY5	358	62	19708	5.32745	0.999997	0.151925	0.149158
GOTERM_BP_DIRECT	GO:0055007~cardiac muscle cell differentiation	5	1.3089	0.00528234	AKAP13, MEF2C, NOX4, SOX6, ASB2	358	39	19708	7.05773	0.999997	0.151925	0.149158
GOTERM_BP_DIRECT	GO:0051017~actin filament bundle assembly	5	1.3089	0.00528234	CALD1, ACTN1, DPYSL3, ACTN4, MYH10	358	39	19708	7.05773	0.999997	0.151925	0.149158
GOTERM_BP_DIRECT	GO:0051924~regulation of calcium ion transport	5	1.3089	0.00528234	CACNA2D1, BCL2, CACNA1D, ANK2, SLC8A1	358	39	19708	7.05773	0.999997	0.151925	0.149158
GOTERM_BP_DIRECT	GO:0007041~lysosomal transport	4	1.04712	0.00534504	LRP1, NEDD4, PSAP, HSPA1A	358	20	19708	11.0101	0.999998	0.151925	0.149158
GOTERM_BP_DIRECT	GO:0000226~microtubule cytoskeleton organization	9	2.35602	0.00563352	SON, DST, MAP1B, DOCK7, MAP1A, TACC2, CDC42BPA, PARD3B, MARK1	358	148	19708	3.34765	0.999999	0.158263	0.15538
GOTERM_BP_DIRECT	GO:0033627~cell adhesion mediated by integrin	5	1.3089	0.00578691	ITGA1, ITGA8, ITGBL1, ITGA9, FBN1	358	40	19708	6.88128	0.999999	0.158877	0.155984
GOTERM_BP_DIRECT	GO:0060976~coronary vasculature development	5	1.3089	0.00578691	TGFBR3, LRP1, LTBP1, PCSK5, MYH10	358	40	19708	6.88128	0.999999	0.158877	0.155984
GOTERM_BP_DIRECT	GO:0001501~skeletal system development	8	2.09424	0.00598709	COL1A1, COL3A1, VCAN, PKDCC, COL1A2, ZBTB16, ASH1L, FBN1	358	119	19708	3.70086	0.999999	0.162526	0.159566
GOTERM_BP_DIRECT	GO:0032332~positive regulation of chondrocyte differentiation	4	1.04712	0.00615313	THRB, PKDCC, ZBTB16, SOX6	358	21	19708	10.4858	1	0.163362	0.160387
GOTERM_BP_DIRECT	GO:0051481~negative regulation of cytosolic calcium ion concentration	4	1.04712	0.00615313	LRP1, NPY1R, ATP1A2, SLC8A1	358	21	19708	10.4858	1	0.163362	0.160387
GOTERM_BP_DIRECT	GO:0007015~actin filament organization	9	2.35602	0.00634009	ENAH, PDLIM3, HIP1, TPM2, ACTN1, TPM1, LMOD1, BCL2, CTNNA3	358	151	19708	3.28114	1	0.166496	0.163464
GOTERM_BP_DIRECT	GO:0060509~Type I pneumocyte differentiation	3	0.78534	0.00647017	THRB, THRA, NFIB	358	7	19708	23.593	1	0.168085	0.165024
GOTERM_BP_DIRECT	GO:0001837~epithelial to mesenchymal transition	5	1.3089	0.00689021	TGFBR3, DDX5, ROCK1, ROCK2, FLNA	358	42	19708	6.5536	1	0.177093	0.173868
GOTERM_BP_DIRECT	GO:0051893~regulation of focal adhesion assembly	4	1.04712	0.00703023	MACF1, LIMCH1, VCL, EPHA3	358	22	19708	10.0091	1	0.17879	0.175534
GOTERM_BP_DIRECT	GO:0009887~animal organ morphogenesis	9	2.35602	0.00795272	THRB, LAMA2, THRA, LAMC3, LAMB2, INSR, BCL2, HSPG2, PBX1	358	157	19708	3.15575	1	0.194688	0.191142
GOTERM_BP_DIRECT	GO:0006937~regulation of muscle contraction	4	1.04712	0.00797769	HSPB6, ANXA6, ATP2A2, ATP1A2	358	23	19708	9.57396	1	0.194688	0.191142
GOTERM_BP_DIRECT	GO:0002026~regulation of the force of heart contraction	4	1.04712	0.00797769	ATP2A2, ATP1A2, PDE5A, SLC8A1	358	23	19708	9.57396	1	0.194688	0.191142
GOTERM_BP_DIRECT	GO:0042692~muscle cell differentiation	4	1.04712	0.00797769	SMARCD3, SPEG, SOX6, SYNE1	358	23	19708	9.57396	1	0.194688	0.191142
GOTERM_BP_DIRECT	GO:0071559~response to transforming growth factor beta	3	0.78534	0.00852406	ZFHX3, ROCK1, ROCK2	358	8	19708	20.6439	1	0.19802	0.194414
GOTERM_BP_DIRECT	GO:2000650~negative regulation of sodium ion transmembrane transporter activity	3	0.78534	0.00852406	CAMK2D, NEDD4, OSR1	358	8	19708	20.6439	1	0.19802	0.194414
GOTERM_BP_DIRECT	GO:1990776~response to angiotensin	3	0.78534	0.00852406	COL3A1, ROCK1, ROCK2	358	8	19708	20.6439	1	0.19802	0.194414
GOTERM_BP_DIRECT	GO:1901016~regulation of potassium ion transmembrane transporter activity	3	0.78534	0.00852406	NEDD4, CACNA1D, KCNAB1	358	8	19708	20.6439	1	0.19802	0.194414
GOTERM_BP_DIRECT	GO:0051271~negative regulation of cellular component movement	3	0.78534	0.00852406	TGFBR3, ACTN1, ACTN4	358	8	19708	20.6439	1	0.19802	0.194414
GOTERM_BP_DIRECT	GO:0048666~neuron development	6	1.57068	0.00877639	MEF2C, DPYSL3, NTF3, DMD, NCAM1, PBX1	358	70	19708	4.7186	1	0.201941	0.198263
GOTERM_BP_DIRECT	GO:0097746~regulation of blood vessel diameter	4	1.04712	0.00899672	TGFBR3, ROCK1, ROCK2, KCNMA1	358	24	19708	9.17505	1	0.205057	0.201323
GOTERM_BP_DIRECT	GO:0072659~protein localization to plasma membrane	9	2.35602	0.00918727	CACNB2, ROCK1, ROCK2, SLMAP, MYADM, FLNA, ANK2, RAMP1, SPTBN1	358	161	19708	3.07734	1	0.207443	0.203665
GOTERM_BP_DIRECT	GO:0007275~multicellular organism development	32	8.37696	0.00958041	SEMA5A, PKDCC, LRP1, DOCK7, TNFRSF11A, NDRG2, NKD1, IGSF9, ZFP36L1, JPH2, CSRP2, SOX6, MEF2A, UNC45A, MEF2C, FZD2, INSR, NTRK3, EBF1, MICAL2, UNC5C, NPNT, SORL1, PBX1, ENAH, SFRP2, SMOC1, ITGA8, PI15, CSPG4, PLPP3, EPHA3	358	1097	19708	1.60584	1	0.214317	0.210414
GOTERM_BP_DIRECT	GO:0018107~peptidyl-threonine phosphorylation	6	1.57068	0.00985449	CLK1, CAMK2D, ROCK1, ROCK2, BCL2, CDC42BPA	358	72	19708	4.58752	1	0.214491	0.210584
GOTERM_BP_DIRECT	GO:0003007~heart morphogenesis	6	1.57068	0.00985449	SMARCD3, COL5A1, INSR, FLNA, FAT4, SLC8A1	358	72	19708	4.58752	1	0.214491	0.210584
GOTERM_BP_DIRECT	GO:0032922~circadian regulation of gene expression	6	1.57068	0.00985449	EGR1, ZFHX3, NCOR1, MYCBP2, HUWE1, OGT	358	72	19708	4.58752	1	0.214491	0.210584
GOTERM_BP_DIRECT	GO:0000122~negative regulation of transcription from RNA polymerase II promoter	29	7.59162	0.0103749	KANK2, APP, BTG2, DDX5, THRB, THRA, ZBTB20, CHD3, HDAC9, FBLN5, JPH2, SOX6, MEF2A, EGR1, ZFHX3, JUN, MEF2C, CBX6, JUND, OSR1, ZBTB16, DNMT3A, NR2F2, FOXP2, SFPQ, NCOR1, NFIB, NEDD4, HNRNPA2B1	358	969	19708	1.64753	1	0.223802	0.219727
GOTERM_BP_DIRECT	GO:0043065~positive regulation of apoptotic process	15	3.9267	0.010474	APP, JUN, TSC22D1, NTRK3, ZBTB16, ITPR1, UNC5C, CLU, NET1, CASP12, SFRP2, KCNMA1, NOX4, PDE5A, RBM5	358	383	19708	2.15602	1	0.223939	0.219861
GOTERM_BP_DIRECT	GO:1903140~regulation of establishment of endothelial barrier	3	0.78534	0.0108291	ROCK1, ROCK2, VCL	358	9	19708	18.3501	1	0.225543	0.221436
GOTERM_BP_DIRECT	GO:0032964~collagen biosynthetic process	3	0.78534	0.0108291	COL1A1, COL5A1, P3H3	358	9	19708	18.3501	1	0.225543	0.221436
GOTERM_BP_DIRECT	GO:2001046~positive regulation of integrin-mediated signaling pathway	3	0.78534	0.0108291	FLNA, PCSK5, LIMS2	358	9	19708	18.3501	1	0.225543	0.221436
GOTERM_BP_DIRECT	GO:0033138~positive regulation of peptidyl-serine phosphorylation	7	1.83246	0.0111424	APP, SFRP2, NTRK3, DOCK7, NTF3, BCL2, ATP2B4	358	103	19708	3.74128	1	0.230086	0.225896
GOTERM_BP_DIRECT	GO:0000902~cell morphogenesis	7	1.83246	0.0116499	ITPR1, BCL2, NOX4, SOX6, FRY, CLU, FRYL	358	104	19708	3.70531	1	0.238526	0.234182
GOTERM_BP_DIRECT	GO:0030336~negative regulation of cell migration	8	2.09424	0.0120497	NISCH, CNN2, SFRP2, IGFBP5, LIMCH1, DPYSL3, TPM1, BCL2	358	136	19708	3.23825	1	0.244639	0.240183
GOTERM_BP_DIRECT	GO:0016310~phosphorylation	20	5.2356	0.0124626	CAMK2D, SMG1, CDKL5, PKDCC, ROCK1, MAST4, DMPK, ROCK2, DGKB, NTRK3, INSR, CDC42BPA, KALRN, MYLK, CLK1, PHKG1, SPEG, EPHA3, PRKG1, MARK1	358	595	19708	1.85043	1	0.250913	0.246343
GOTERM_BP_DIRECT	GO:0010467~gene expression	9	2.35602	0.0128949	COL3A1, MEF2C, NCOR1, CFH, FUS, PSAP, NOX4, PBXIP1, FOXP2	358	171	19708	2.89738	1	0.256252	0.251585
GOTERM_BP_DIRECT	GO:0045669~positive regulation of osteoblast differentiation	6	1.57068	0.0129399	GDF10, SCUBE3, MEF2C, JUND, SFRP2, NPNT	358	77	19708	4.28963	1	0.256252	0.251585
GOTERM_BP_DIRECT	GO:1901385~regulation of voltage-gated calcium channel activity	3	0.78534	0.0133755	CACNB2, AHNAK, DMD	358	10	19708	16.5151	1	0.260606	0.25586
GOTERM_BP_DIRECT	GO:1990535~neuron projection maintenance	3	0.78534	0.0133755	APP, INSR, MAP1A	358	10	19708	16.5151	1	0.260606	0.25586
GOTERM_BP_DIRECT	GO:0000281~mitotic cytokinesis	5	1.3089	0.0135542	SON, ROCK1, ROCK2, MYH10, SPTBN1	358	51	19708	5.39709	1	0.261976	0.257205
GOTERM_BP_DIRECT	GO:0099560~synaptic membrane adhesion	4	1.04712	0.0138081	PTPRD, SPARCL1, GPC6, EPHA3	358	28	19708	7.86433	1	0.264764	0.259943
GOTERM_BP_DIRECT	GO:0007611~learning or memory	6	1.57068	0.014338	EGR1, APP, MEF2C, THRA, KCNAB1, NCAM1	358	79	19708	4.18103	1	0.27276	0.267793
GOTERM_BP_DIRECT	GO:0006468~protein phosphorylation	20	5.2356	0.0146396	APP, CAMK2D, SMG1, CDKL5, PKDCC, ROCK1, MAST4, DMPK, ROCK2, NPR1, NTRK3, INSR, CDC42BPA, KALRN, MYLK, CLK1, PHKG1, EPHA3, PRKG1, MARK1	358	605	19708	1.81984	1	0.276323	0.271291
GOTERM_BP_DIRECT	GO:0018105~peptidyl-serine phosphorylation	9	2.35602	0.0151043	CLK1, CAMK2D, SMG1, ROCK1, DMPK, MAST4, ROCK2, BCL2, PKD1	358	176	19708	2.81507	1	0.281975	0.276839
GOTERM_BP_DIRECT	GO:0010971~positive regulation of G2/M transition of mitotic cell cycle	4	1.04712	0.0151985	APP, CAMK2D, SMARCD3, PBX1	358	29	19708	7.59314	1	0.281975	0.276839
GOTERM_BP_DIRECT	GO:0051591~response to cAMP	5	1.3089	0.0154434	COL1A1, JUN, FOSB, PYGM, FOS	358	53	19708	5.19342	1	0.281975	0.276839
GOTERM_BP_DIRECT	GO:0045600~positive regulation of fat cell differentiation	5	1.3089	0.0154434	SFRP2, ZBTB16, RARRES2, CCDC3, ZFP36L1	358	53	19708	5.19342	1	0.281975	0.276839
GOTERM_BP_DIRECT	GO:0001764~neuron migration	8	2.09424	0.0155226	MEF2C, CDKL5, AUTS2, NTRK3, NR2F2, MYH10, PRKG1, MARK1	358	143	19708	3.07974	1	0.281975	0.276839
GOTERM_BP_DIRECT	GO:0010881~regulation of cardiac muscle contraction by regulation of the release of sequestered calcium ion	3	0.78534	0.0161538	DMD, ANK2, SLC8A1	358	11	19708	15.0137	1	0.284873	0.279685
GOTERM_BP_DIRECT	GO:1904753~negative regulation of vascular associated smooth muscle cell migration	3	0.78534	0.0161538	MEF2C, TPM1, PRKG1	358	11	19708	15.0137	1	0.284873	0.279685
GOTERM_BP_DIRECT	GO:0045822~negative regulation of heart contraction	3	0.78534	0.0161538	ATP2A2, ATP1A2, PRKG1	358	11	19708	15.0137	1	0.284873	0.279685
GOTERM_BP_DIRECT	GO:0045616~regulation of keratinocyte differentiation	3	0.78534	0.0161538	ROCK1, ROCK2, ZFP36L1	358	11	19708	15.0137	1	0.284873	0.279685
GOTERM_BP_DIRECT	GO:0046697~decidualization	4	1.04712	0.0166651	TPPP3, PTGIS, ASH1L, IL11RA1	358	30	19708	7.34004	1	0.28966	0.284385
GOTERM_BP_DIRECT	GO:0043393~regulation of protein binding	4	1.04712	0.0166651	TGFBR3, APP, SMARCD3, APLP2	358	30	19708	7.34004	1	0.28966	0.284385
GOTERM_BP_DIRECT	GO:0009791~post-embryonic development	7	1.83246	0.0169697	PLEKHA1, ITPR1, BCL2, ASH1L, SOX6, SLC8A1, FOXP2	358	113	19708	3.41019	1	0.290772	0.285477
GOTERM_BP_DIRECT	GO:0045666~positive regulation of neuron differentiation	7	1.83246	0.0169697	APP, MEF2C, MAP1B, VWC2, DMD, HSPA1B, HSPA1A	358	113	19708	3.41019	1	0.290772	0.285477
GOTERM_BP_DIRECT	GO:0007266~Rho protein signal transduction	5	1.3089	0.0174906	COL1A2, ROCK1, ROCK2, CDC42EP3, KALRN	358	55	19708	5.00457	1	0.297587	0.292167
GOTERM_BP_DIRECT	GO:0006874~cellular calcium ion homeostasis	7	1.83246	0.0183464	DMPK, BCL2, ATP2B4, ATP2A2, ANK2, PYGM, SLC8A1	358	115	19708	3.35089	1	0.309964	0.304319
GOTERM_BP_DIRECT	GO:0035914~skeletal muscle cell differentiation	5	1.3089	0.0185746	EGR1, BTG2, MEF2C, FOS, ASB2	358	56	19708	4.9152	1	0.31164	0.305964
GOTERM_BP_DIRECT	GO:0009410~response to xenobiotic stimulus	8	2.09424	0.0190213	JUN, SFRP2, PDE3A, BCL2, NCAM1, INHBA, FOS, PAM	358	149	19708	2.95572	1	0.316934	0.311162
GOTERM_BP_DIRECT	GO:0030155~regulation of cell adhesion	5	1.3089	0.0196993	GSN, PPP1R12A, LAMA2, LAMA4, PKD1	358	57	19708	4.82897	1	0.323677	0.317782
GOTERM_BP_DIRECT	GO:0071466~cellular response to xenobiotic stimulus	5	1.3089	0.0196993	PPP1R14A, MEF2C, PPP1R12A, GSTM1, MYLK	358	57	19708	4.82897	1	0.323677	0.317782
GOTERM_BP_DIRECT	GO:0030511~positive regulation of transforming growth factor beta receptor signaling pathway	4	1.04712	0.0198279	TGFBR3, TGFB1I1, ITGA8, NPNT	358	32	19708	6.88128	1	0.323677	0.317782
GOTERM_BP_DIRECT	GO:0008284~positive regulation of cell proliferation	20	5.2356	0.0211551	COL18A1, JUN, CALCRL, THRB, TSC22D1, NTRK3, INSR, TET1, CLU, PBX1, TGFBR3, NCOR1, FABP4, CCND2, SFRP2, NTF3, BCL2, AY036118, DMD, IL11RA1	358	629	19708	1.75041	1	0.343026	0.336778
GOTERM_BP_DIRECT	GO:0048675~axon extension	4	1.04712	0.0215246	SEMA5A, AUTS2, MAP1B, VCL	358	33	19708	6.67276	1	0.346238	0.339932
GOTERM_BP_DIRECT	GO:0048511~rhythmic process	8	2.09424	0.0216399	EGR1, DDX5, SFPQ, NCOR1, ROCK2, MYCBP2, HUWE1, OGT	358	153	19708	2.87845	1	0.346238	0.339932
GOTERM_BP_DIRECT	GO:0051014~actin filament severing	3	0.78534	0.0223698	SVIL, GSN, DSTN	358	13	19708	12.7039	1	0.353238	0.346805
GOTERM_BP_DIRECT	GO:0030042~actin filament depolymerization	3	0.78534	0.0223698	GSN, MICAL2, DSTN	358	13	19708	12.7039	1	0.353238	0.346805
GOTERM_BP_DIRECT	GO:0007420~brain development	11	2.87958	0.0236551	ZFHX3, OXCT1, COL4A1, NFIB, NTF3, ITGA8, UNC5C, SOX6, HSPG2, MYH10, PBX1	358	266	19708	2.27652	1	0.371109	0.36435
GOTERM_BP_DIRECT	GO:0010977~negative regulation of neuron projection development	6	1.57068	0.0238464	LRP1, DPYSL3, FLNA, CSPG4, VIM, EPHA3	358	90	19708	3.67002	1	0.371697	0.364927
GOTERM_BP_DIRECT	GO:0043484~regulation of RNA splicing	5	1.3089	0.0246131	CLK1, MBNL1, SON, AHNAK, FUS	358	61	19708	4.51232	1	0.381188	0.374246
GOTERM_BP_DIRECT	GO:0010629~negative regulation of gene expression	14	3.66492	0.0248259	APP, MEF2C, LRP1, ROCK2, INSR, ATP2B4, ZBTB20, TGFBR3, NCOR1, SFRP2, MYADM, CCDC3, RBMS3, MARK1	358	387	19708	1.99148	1	0.382034	0.375077
GOTERM_BP_DIRECT	GO:0010667~negative regulation of cardiac muscle cell apoptotic process	4	1.04712	0.0251488	SFRP2, HSPB6, BCL2, SLC25A4	358	35	19708	6.29146	1	0.384554	0.37755
GOTERM_BP_DIRECT	GO:0036376~sodium ion export from cell	3	0.78534	0.0257898	ATP1A2, ATP1B2, SLC8A1	358	14	19708	11.7965	1	0.391876	0.384739
GOTERM_BP_DIRECT	GO:0055001~muscle cell development	4	1.04712	0.0270762	ACTN1, DMD, ACTN4, SLC8A1	358	36	19708	6.1167	1	0.406312	0.398912
GOTERM_BP_DIRECT	GO:1905606~regulation of presynapse assembly	4	1.04712	0.0270762	PTPRD, APP, NTRK3, GPC6	358	36	19708	6.1167	1	0.406312	0.398912
GOTERM_BP_DIRECT	GO:0000381~regulation of alternative mRNA splicing, via spliceosome	5	1.3089	0.0273233	MBNL1, DDX5, CELF2, MALAT1, RBM5	358	63	19708	4.36907	1	0.407488	0.400066
GOTERM_BP_DIRECT	GO:0030900~forebrain development	6	1.57068	0.0281153	APP, NFIB, APLP2, ATRX, NR2F2, PRKG1	358	94	19708	3.51385	1	0.413319	0.405792
GOTERM_BP_DIRECT	GO:0050821~protein stabilization	9	2.35602	0.0281843	HIP1, NCOR1, FLNA, ANK2, ATP1B2, PLPP3, CLU, HSPA1B, HSPA1A	358	198	19708	2.50229	1	0.413319	0.405792
GOTERM_BP_DIRECT	GO:0071456~cellular response to hypoxia	7	1.83246	0.0282275	PTGIS, KCNMB1, DNMT3A, BCL2, VASN, SLC8A1, ZFP36L1	358	127	19708	3.03427	1	0.413319	0.405792
GOTERM_BP_DIRECT	GO:0034394~protein localization to cell surface	4	1.04712	0.0290803	FLNA, ANK2, FBLN5, VCL	358	37	19708	5.95138	1	0.423241	0.415533
GOTERM_BP_DIRECT	GO:0010466~negative regulation of peptidase activity	7	1.83246	0.0301584	ITIH4, APP, ECM1, PI15, TIMP3, PI16, TIMP4	358	129	19708	2.98722	1	0.436303	0.428357
GOTERM_BP_DIRECT	GO:0071310~cellular response to organic substance	4	1.04712	0.0311608	EGR1, PSAP, BCL2, TIMP3	358	38	19708	5.79477	1	0.44547	0.437357
GOTERM_BP_DIRECT	GO:0050807~regulation of synapse organization	4	1.04712	0.0311608	NEDD4, SPARCL1, MALAT1, IGSF9	358	38	19708	5.79477	1	0.44547	0.437357
GOTERM_BP_DIRECT	GO:1901381~positive regulation of potassium ion transmembrane transport	3	0.78534	0.0332118	KCNMB1, FLNA, AKAP6	358	16	19708	10.3219	1	0.467992	0.459469
GOTERM_BP_DIRECT	GO:0006813~potassium ion transport	7	1.83246	0.0332136	KCNMB1, KCNMA1, FXYD1, ABCC9, KCNAB1, ATP1A2, ATP1B2	358	132	19708	2.91933	1	0.467992	0.459469
GOTERM_BP_DIRECT	GO:1904707~positive regulation of vascular smooth muscle cell proliferation	4	1.04712	0.0333173	CAMK2D, JUN, IGFBP5, ADAMTS1	358	39	19708	5.64618	1	0.467992	0.459469
GOTERM_BP_DIRECT	GO:0071300~cellular response to retinoic acid	5	1.3089	0.0348513	COL1A1, MEF2C, NTRK3, OSR1, EPHA3	358	68	19708	4.04781	1	0.483912	0.475099
GOTERM_BP_DIRECT	GO:0000187~activation of MAPK activity	5	1.3089	0.0348513	APP, INSR, NTRK3, ITGA1, NTF3	358	68	19708	4.04781	1	0.483912	0.475099
GOTERM_BP_DIRECT	GO:0090090~negative regulation of canonical Wnt signaling pathway	7	1.83246	0.035358	EGR1, APP, SFRP2, DACT3, SOST, NKD1, RBMS3	358	134	19708	2.87576	1	0.485241	0.476404
GOTERM_BP_DIRECT	GO:0060325~face morphogenesis	4	1.04712	0.0355495	COL1A1, ASPH, PLEKHA1, CRISPLD2	358	40	19708	5.50503	1	0.485241	0.476404
GOTERM_BP_DIRECT	GO:0050873~brown fat cell differentiation	4	1.04712	0.0355495	ARL4A, FABP4, LAMA4, RARRES2	358	40	19708	5.50503	1	0.485241	0.476404
GOTERM_BP_DIRECT	GO:1905145~cellular response to acetylcholine	2	0.52356	0.0359017	ROCK2, ATP2B4	358	2	19708	55.0503	1	0.487295	0.478421
GOTERM_BP_DIRECT	GO:0006939~smooth muscle contraction	3	0.78534	0.0371975	ROCK2, MYH11, MYLK	358	17	19708	9.71476	1	0.499273	0.49018
GOTERM_BP_DIRECT	GO:0014912~negative regulation of smooth muscle cell migration	3	0.78534	0.0371975	LRP1, IGFBP5, PRKG1	358	17	19708	9.71476	1	0.499273	0.49018
GOTERM_BP_DIRECT	GO:0016477~cell migration	11	2.87958	0.037741	TGFBR3, COL5A1, LAMC3, LAMB2, ITGBL1, CTNNA3, PBXIP1, CDC42BPA, GPC6, SORL1, EPHA3	358	288	19708	2.10261	1	0.499794	0.490692
GOTERM_BP_DIRECT	GO:0009888~tissue development	4	1.04712	0.0378569	LAMA2, LAMC3, LAMB2, HSPG2	358	41	19708	5.37076	1	0.499794	0.490692
GOTERM_BP_DIRECT	GO:0034614~cellular response to reactive oxygen species	4	1.04712	0.0378569	JUN, TPM1, FOS, SLC8A1	358	41	19708	5.37076	1	0.499794	0.490692
GOTERM_BP_DIRECT	GO:0001656~metanephros development	4	1.04712	0.040239	OSR1, ITGA8, BCL2, FBN1	358	42	19708	5.24288	1	0.525499	0.515929
GOTERM_BP_DIRECT	GO:0045214~sarcomere organization	4	1.04712	0.040239	CSRP2, CSRP1, TPM1, TCAP	358	42	19708	5.24288	1	0.525499	0.515929
GOTERM_BP_DIRECT	GO:0032793~positive regulation of CREB transcription factor activity	3	0.78534	0.041356	CRTC3, CACNA1D, CD200	358	18	19708	9.17505	1	0.531468	0.521789
GOTERM_BP_DIRECT	GO:0048566~embryonic digestive tract development	3	0.78534	0.041356	PKDCC, RARRES2, PCSK5	358	18	19708	9.17505	1	0.531468	0.521789
GOTERM_BP_DIRECT	GO:0014002~astrocyte development	3	0.78534	0.041356	LAMC3, LAMB2, VIM	358	18	19708	9.17505	1	0.531468	0.521789
GOTERM_BP_DIRECT	GO:0010976~positive regulation of neuron projection development	8	2.09424	0.0426643	LRP1, ADAMTS1, NTRK3, DPYSL3, ITPR1, DMD, ATP1B2, EPHA3	358	177	19708	2.48815	1	0.542902	0.533015
GOTERM_BP_DIRECT	GO:0030501~positive regulation of bone mineralization	4	1.04712	0.0426951	MEF2C, PKDCC, OSR1, SLC8A1	358	43	19708	5.12096	1	0.542902	0.533015
GOTERM_BP_DIRECT	GO:0007204~positive regulation of cytosolic calcium ion concentration	8	2.09424	0.0437062	JPH2, FZD2, LRP1, ITPR1, PKD1, PRKG1, SLC8A1, ADCY5	358	178	19708	2.47417	1	0.552849	0.54278
GOTERM_BP_DIRECT	GO:0071230~cellular response to amino acid stimulus	7	1.83246	0.0448162	COL1A1, COL3A1, COL1A2, COL4A1, COL6A1, DNMT3A, COL4A6	358	142	19708	2.71375	1	0.557687	0.547531
GOTERM_BP_DIRECT	GO:0014911~positive regulation of smooth muscle cell migration	4	1.04712	0.0452247	EGR1, CAMK2D, BCL2, NOX4	358	44	19708	5.00457	1	0.557687	0.547531
GOTERM_BP_DIRECT	GO:1900026~positive regulation of substrate adhesion-dependent cell spreading	4	1.04712	0.0452247	NET1, MYADM, FLNA, LIMS2	358	44	19708	5.00457	1	0.557687	0.547531
GOTERM_BP_DIRECT	GO:0008154~actin polymerization or depolymerization	3	0.78534	0.0456797	ENAH, SVIL, GSN	358	19	19708	8.69215	1	0.557687	0.547531
GOTERM_BP_DIRECT	GO:0014898~cardiac muscle hypertrophy in response to stress	3	0.78534	0.0456797	MEF2C, TCAP, ATP2A2	358	19	19708	8.69215	1	0.557687	0.547531
GOTERM_BP_DIRECT	GO:0003279~cardiac septum development	3	0.78534	0.0456797	LRP1, PCSK5, MYH10	358	19	19708	8.69215	1	0.557687	0.547531
GOTERM_BP_DIRECT	GO:0006811~ion transport	18	4.71204	0.0457045	CACNA2D1, SLC22A1, GABRA3, ATP2B4, ITPR1, ATP2A2, CACNA1D, ATP1A2, SLC38A11, KCNAB1, ATP1B2, SLC4A3, SLC8A1, CACNB2, KCNMB1, KCNMA1, FXYD1, SLC38A2	358	598	19708	1.65703	1	0.557687	0.547531
GOTERM_BP_DIRECT	GO:0034504~protein localization to nucleus	4	1.04712	0.047827	COL1A1, CDKL5, ZBTB16, SYNE2	358	45	19708	4.89336	1	0.57775	0.567228
GOTERM_BP_DIRECT	GO:0048662~negative regulation of smooth muscle cell proliferation	4	1.04712	0.047827	IGFBP5, NPR1, OGN, NDRG2	358	45	19708	4.89336	1	0.57775	0.567228
GOTERM_BP_DIRECT	GO:0051726~regulation of cell cycle	11	2.87958	0.049231	ZFHX3, SFPQ, JUN, SON, CCND2, JUND, BCL2, DMD, INHBA, PKD1, FBXL22	358	302	19708	2.00514	1	0.58875	0.578027
GOTERM_BP_DIRECT	GO:0045445~myoblast differentiation	3	0.78534	0.0501613	MBNL1, DDX5, ASB2	358	20	19708	8.25754	1	0.58875	0.578027
GOTERM_BP_DIRECT	GO:0045019~negative regulation of nitric oxide biosynthetic process	3	0.78534	0.0501613	PTGIS, ROCK2, ATP2B4	358	20	19708	8.25754	1	0.58875	0.578027
GOTERM_BP_DIRECT	GO:0006376~mRNA splice site selection	3	0.78534	0.0501613	MBNL1, CELF2, LUC7L2	358	20	19708	8.25754	1	0.58875	0.578027
GOTERM_BP_DIRECT	GO:0045773~positive regulation of axon extension	4	1.04712	0.0505013	MACF1, CDKL5, LRP1, MAP1B	358	46	19708	4.78698	1	0.58875	0.578027
GOTERM_BP_DIRECT	GO:0031623~receptor internalization	4	1.04712	0.0505013	CALCRL, LRP1, NEDD4, RAMP1	358	46	19708	4.78698	1	0.58875	0.578027
GOTERM_BP_DIRECT	GO:0055074~calcium ion homeostasis	4	1.04712	0.0532469	JPH2, SGCD, ASPH, SLC8A1	358	47	19708	4.68513	1	0.58875	0.578027
GOTERM_BP_DIRECT	GO:2000721~positive regulation of transcription from RNA polymerase II promoter involved in smooth muscle cell differentiation	2	0.52356	0.0533676	ITGA8, NPNT	358	3	19708	36.7002	1	0.58875	0.578027
GOTERM_BP_DIRECT	GO:1903416~response to glycoside	2	0.52356	0.0533676	ATP1A2, SLC8A1	358	3	19708	36.7002	1	0.58875	0.578027
GOTERM_BP_DIRECT	GO:0008050~female courtship behavior	2	0.52356	0.0533676	THRB, THRA	358	3	19708	36.7002	1	0.58875	0.578027
GOTERM_BP_DIRECT	GO:0031114~regulation of microtubule depolymerization	2	0.52356	0.0533676	MAP1B, MAP1A	358	3	19708	36.7002	1	0.58875	0.578027
GOTERM_BP_DIRECT	GO:1901660~calcium ion export	2	0.52356	0.0533676	ATP2B4, SLC8A1	358	3	19708	36.7002	1	0.58875	0.578027
GOTERM_BP_DIRECT	GO:0002154~thyroid hormone mediated signaling pathway	2	0.52356	0.0533676	THRB, THRA	358	3	19708	36.7002	1	0.58875	0.578027
GOTERM_BP_DIRECT	GO:1990408~calcitonin gene-related peptide receptor signaling pathway	2	0.52356	0.0533676	CALCRL, RAMP1	358	3	19708	36.7002	1	0.58875	0.578027
GOTERM_BP_DIRECT	GO:0098582~innate vocalization behavior	2	0.52356	0.0533676	AUTS2, FOXP2	358	3	19708	36.7002	1	0.58875	0.578027
GOTERM_BP_DIRECT	GO:0060282~positive regulation of oocyte development	2	0.52356	0.0533676	PDE3A, PDE5A	358	3	19708	36.7002	1	0.58875	0.578027
GOTERM_BP_DIRECT	GO:1900221~regulation of beta-amyloid clearance	2	0.52356	0.0533676	APP, CLU	358	3	19708	36.7002	1	0.58875	0.578027
GOTERM_BP_DIRECT	GO:0002157~positive regulation of thyroid hormone mediated signaling pathway	2	0.52356	0.0533676	THRB, THRA	358	3	19708	36.7002	1	0.58875	0.578027
GOTERM_BP_DIRECT	GO:0002434~immune complex clearance	2	0.52356	0.0533676	CFH, CLU	358	3	19708	36.7002	1	0.58875	0.578027
GOTERM_BP_DIRECT	GO:1902430~negative regulation of beta-amyloid formation	3	0.78534	0.0547937	ROCK1, SORL1, CLU	358	21	19708	7.86433	1	0.599012	0.588103
GOTERM_BP_DIRECT	GO:0045821~positive regulation of glycolytic process	3	0.78534	0.0547937	APP, INSR, ZBTB20	358	21	19708	7.86433	1	0.599012	0.588103
GOTERM_BP_DIRECT	GO:0006006~glucose metabolic process	5	1.3089	0.0552437	CBR2, NISCH, NPY1R, PGM5, FBN1	358	79	19708	3.48419	1	0.601211	0.590262
GOTERM_BP_DIRECT	GO:0001974~blood vessel remodeling	4	1.04712	0.0560628	TGFBR3, MEF2C, ELN, FLNA	358	48	19708	4.58752	1	0.604678	0.593665
GOTERM_BP_DIRECT	GO:0001657~ureteric bud development	4	1.04712	0.0560628	VCAN, OSR1, BCL2, NPNT	358	48	19708	4.58752	1	0.604678	0.593665
GOTERM_BP_DIRECT	GO:0060395~SMAD protein signal transduction	5	1.3089	0.0573579	GDF10, JUN, VIM, INHBA, FOS	358	80	19708	3.44064	1	0.613171	0.602004
GOTERM_BP_DIRECT	GO:0032956~regulation of actin cytoskeleton organization	5	1.3089	0.0573579	ROCK1, LRP1, ROCK2, PAM, EPHA3	358	80	19708	3.44064	1	0.613171	0.602004
GOTERM_BP_DIRECT	GO:0043410~positive regulation of MAPK cascade	8	2.09424	0.0582359	APP, ROCK1, ROCK2, INSR, NTRK3, PSAP, ITGA1, CSPG4	358	190	19708	2.31791	1	0.617096	0.605858
GOTERM_BP_DIRECT	GO:0043547~positive regulation of GTPase activity	8	2.09424	0.0582359	NET1, CDKL5, DOCK7, PKP4, RSU1, ASAP2, RASGRP2, KALRN	358	190	19708	2.31791	1	0.617096	0.605858
GOTERM_BP_DIRECT	GO:0045184~establishment of protein localization	4	1.04712	0.0589483	PLEKHA1, ITGA8, FLNA, NPNT	358	49	19708	4.4939	1	0.621918	0.610591
GOTERM_BP_DIRECT	GO:0043434~response to peptide hormone	5	1.3089	0.059515	COL1A1, BTG2, JUND, ATP2A2, TIMP4	358	81	19708	3.39817	1	0.623036	0.611689
GOTERM_BP_DIRECT	GO:0001502~cartilage condensation	3	0.78534	0.0595701	THRA, SOX6, PKD1	358	22	19708	7.50686	1	0.623036	0.611689
GOTERM_BP_DIRECT	GO:0035690~cellular response to drug	5	1.3089	0.0617148	PPP1R14A, MEF2C, PPP1R12A, GSTM1, MYLK	358	82	19708	3.35672	1	0.639129	0.627489
GOTERM_BP_DIRECT	GO:0043525~positive regulation of neuron apoptotic process	5	1.3089	0.0617148	EGR1, APP, JUN, KCNMA1, ITGA1	358	82	19708	3.35672	1	0.639129	0.627489
GOTERM_BP_DIRECT	GO:0046034~ATP metabolic process	4	1.04712	0.0619024	CFH, ATP1A2, HSPA1B, HSPA1A	358	50	19708	4.40402	1	0.639129	0.627489
GOTERM_BP_DIRECT	GO:0002028~regulation of sodium ion transport	3	0.78534	0.0644837	CAMK2D, DMPK, SLC8A1	358	23	19708	7.18047	1	0.659062	0.647059
GOTERM_BP_DIRECT	GO:0050773~regulation of dendrite development	3	0.78534	0.0644837	CDKL5, KALRN, MARK1	358	23	19708	7.18047	1	0.659062	0.647059
GOTERM_BP_DIRECT	GO:0007157~heterophilic cell-cell adhesion via plasma membrane cell adhesion molecules	4	1.04712	0.0649242	PTPRD, MCAM, ADGRL1, FAT4	358	51	19708	4.31767	1	0.659062	0.647059
GOTERM_BP_DIRECT	GO:0001658~branching involved in ureteric bud morphogenesis	4	1.04712	0.0649242	BCL2, FAT4, NPNT, PBX1	358	51	19708	4.31767	1	0.659062	0.647059
GOTERM_BP_DIRECT	GO:0007219~Notch signaling pathway	6	1.57068	0.0673281	APP, RCAN2, FAT4, SUSD5, TIMP4, GRIP2	358	120	19708	2.75251	1	0.665513	0.653393
GOTERM_BP_DIRECT	GO:0009987~cellular process	3	0.78534	0.0695279	APP, JUN, MAP1B	358	24	19708	6.88128	1	0.665513	0.653393
GOTERM_BP_DIRECT	GO:0000380~alternative mRNA splicing, via spliceosome	3	0.78534	0.0695279	MBNL1, DDX5, SFPQ	358	24	19708	6.88128	1	0.665513	0.653393
GOTERM_BP_DIRECT	GO:0033198~response to ATP	3	0.78534	0.0695279	ASPH, ABCC9, SLC8A1	358	24	19708	6.88128	1	0.665513	0.653393
GOTERM_BP_DIRECT	GO:0042246~tissue regeneration	3	0.78534	0.0695279	GSN, CPQ, LGR6	358	24	19708	6.88128	1	0.665513	0.653393
GOTERM_BP_DIRECT	GO:1905205~positive regulation of connective tissue replacement	2	0.52356	0.070518	ROCK1, ROCK2	358	4	19708	27.5251	1	0.665513	0.653393
GOTERM_BP_DIRECT	GO:0060086~circadian temperature homeostasis	2	0.52356	0.070518	EGR1, TNFRSF11A	358	4	19708	27.5251	1	0.665513	0.653393
GOTERM_BP_DIRECT	GO:0035583~sequestering of TGFbeta in extracellular matrix	2	0.52356	0.070518	LTBP1, FBN1	358	4	19708	27.5251	1	0.665513	0.653393
GOTERM_BP_DIRECT	GO:0043043~peptide biosynthetic process	2	0.52356	0.070518	DMD, PCSK5	358	4	19708	27.5251	1	0.665513	0.653393
GOTERM_BP_DIRECT	GO:1903347~negative regulation of bicellular tight junction assembly	2	0.52356	0.070518	ROCK1, ROCK2	358	4	19708	27.5251	1	0.665513	0.653393
GOTERM_BP_DIRECT	GO:0002265~astrocyte activation involved in immune response	2	0.52356	0.070518	APP, LRP1	358	4	19708	27.5251	1	0.665513	0.653393
GOTERM_BP_DIRECT	GO:1901897~regulation of relaxation of cardiac muscle	2	0.52356	0.070518	CAMK2D, AKAP6	358	4	19708	27.5251	1	0.665513	0.653393
GOTERM_BP_DIRECT	GO:0030241~skeletal muscle myosin thick filament assembly	2	0.52356	0.070518	TCAP, MYH11	358	4	19708	27.5251	1	0.665513	0.653393
GOTERM_BP_DIRECT	GO:0048691~positive regulation of axon extension involved in regeneration	2	0.52356	0.070518	LRP1, NTRK3	358	4	19708	27.5251	1	0.665513	0.653393
GOTERM_BP_DIRECT	GO:0007176~regulation of epidermal growth factor-activated receptor activity	2	0.52356	0.070518	APP, APLP2	358	4	19708	27.5251	1	0.665513	0.653393
GOTERM_BP_DIRECT	GO:0014829~vascular smooth muscle contraction	2	0.52356	0.070518	ACTA2, SLC8A1	358	4	19708	27.5251	1	0.665513	0.653393
GOTERM_BP_DIRECT	GO:0050994~regulation of lipid catabolic process	2	0.52356	0.070518	THRA, RARRES2	358	4	19708	27.5251	1	0.665513	0.653393
GOTERM_BP_DIRECT	GO:1903278~positive regulation of sodium ion export from cell	2	0.52356	0.070518	FXYD1, ATP1B2	358	4	19708	27.5251	1	0.665513	0.653393
GOTERM_BP_DIRECT	GO:1901216~positive regulation of neuron death	4	1.04712	0.0743856	EGR1, APP, FOS, CLU	358	54	19708	4.0778	1	0.694104	0.681463
GOTERM_BP_DIRECT	GO:0048260~positive regulation of receptor-mediated endocytosis	3	0.78534	0.0746966	HIP1, CLU, SYNE1	358	25	19708	6.60603	1	0.694104	0.681463
GOTERM_BP_DIRECT	GO:0035987~endodermal cell differentiation	3	0.78534	0.0746966	COL4A2, COL6A1, INHBA	358	25	19708	6.60603	1	0.694104	0.681463
GOTERM_BP_DIRECT	GO:1902017~regulation of cilium assembly	3	0.78534	0.0746966	CDKL5, SYNE2, SYNE1	358	25	19708	6.60603	1	0.694104	0.681463
GOTERM_BP_DIRECT	GO:0045475~locomotor rhythm	3	0.78534	0.0799835	EGR1, NCOR1, KCNMA1	358	26	19708	6.35196	1	0.722802	0.709638
GOTERM_BP_DIRECT	GO:0019934~cGMP-mediated signaling	3	0.78534	0.0799835	NPR1, PDE3A, PRKG1	358	26	19708	6.35196	1	0.722802	0.709638
GOTERM_BP_DIRECT	GO:1903078~positive regulation of protein localization to plasma membrane	4	1.04712	0.0810129	LRP1, ATP2B4, SPTBN1, EPHA3	358	56	19708	3.93216	1	0.722802	0.709638
GOTERM_BP_DIRECT	GO:0042311~vasodilation	4	1.04712	0.0810129	KCNMB1, KCNMA1, ITGA1, PRKG1	358	56	19708	3.93216	1	0.722802	0.709638
GOTERM_BP_DIRECT	GO:0034446~substrate adhesion-dependent cell spreading	4	1.04712	0.0810129	LAMC3, LAMB2, ITGA8, ANTXR1	358	56	19708	3.93216	1	0.722802	0.709638
GOTERM_BP_DIRECT	GO:0009952~anterior/posterior pattern specification	6	1.57068	0.0813476	BTG2, SFRP2, ZBTB16, NR2F2, PCSK5, PBX1	358	127	19708	2.6008	1	0.722802	0.709638
GOTERM_BP_DIRECT	GO:0051216~cartilage development	5	1.3089	0.0833927	COL3A1, SFRP2, CFH, ZBTB16, SOX6	358	91	19708	3.02474	1	0.722802	0.709638
GOTERM_BP_DIRECT	GO:0032092~positive regulation of protein binding	5	1.3089	0.0833927	APP, LRP1, CALD1, RAMP1, PKD1	358	91	19708	3.02474	1	0.722802	0.709638
GOTERM_BP_DIRECT	GO:0001649~osteoblast differentiation	5	1.3089	0.0833927	GDF10, TGFBR3, COL1A1, MEF2C, IGFBP5	358	91	19708	3.02474	1	0.722802	0.709638
GOTERM_BP_DIRECT	GO:0006814~sodium ion transport	6	1.57068	0.0834682	FXYD1, ATP1A2, SLC38A11, ATP1B2, SLC38A2, SLC8A1	358	128	19708	2.58048	1	0.722802	0.709638
GOTERM_BP_DIRECT	GO:0030514~negative regulation of BMP signaling pathway	4	1.04712	0.0844192	SFRP2, VWC2, SOST, SORL1	358	57	19708	3.86318	1	0.722802	0.709638
GOTERM_BP_DIRECT	GO:0035902~response to immobilization stress	3	0.78534	0.0853827	AOC3, FOS, SLC8A1	358	27	19708	6.1167	1	0.722802	0.709638
GOTERM_BP_DIRECT	GO:0051412~response to corticosterone	3	0.78534	0.0853827	NTRK3, FOSB, FOS	358	27	19708	6.1167	1	0.722802	0.709638
GOTERM_BP_DIRECT	GO:0006883~cellular sodium ion homeostasis	3	0.78534	0.0853827	ATP1A2, ATP1B2, SLC8A1	358	27	19708	6.1167	1	0.722802	0.709638
GOTERM_BP_DIRECT	GO:0070509~calcium ion import	3	0.78534	0.0853827	CACNB2, CACNA1D, SLC8A1	358	27	19708	6.1167	1	0.722802	0.709638
GOTERM_BP_DIRECT	GO:0060041~retina development in camera-type eye	5	1.3089	0.0860049	TUB, CFH, LAMC3, LAMB2, MYH10	358	92	19708	2.99186	1	0.722802	0.709638
GOTERM_BP_DIRECT	GO:0030097~hemopoiesis	5	1.3089	0.0860049	CNN2, ZBTB16, BCL2, AY036118, SOX6	358	92	19708	2.99186	1	0.722802	0.709638
GOTERM_BP_DIRECT	GO:0060537~muscle tissue development	2	0.52356	0.0873585	CSRP2, CSRP1	358	5	19708	22.0201	1	0.722802	0.709638
GOTERM_BP_DIRECT	GO:0003150~muscular septum morphogenesis	2	0.52356	0.0873585	TGFBR3, FZD2	358	5	19708	22.0201	1	0.722802	0.709638
GOTERM_BP_DIRECT	GO:0060318~definitive erythrocyte differentiation	2	0.52356	0.0873585	TGFBR3, NCOR1	358	5	19708	22.0201	1	0.722802	0.709638
GOTERM_BP_DIRECT	GO:0060297~regulation of sarcomere organization	2	0.52356	0.0873585	AKAP13, MEF2C	358	5	19708	22.0201	1	0.722802	0.709638
GOTERM_BP_DIRECT	GO:0070370~cellular heat acclimation	2	0.52356	0.0873585	HSPA1B, HSPA1A	358	5	19708	22.0201	1	0.722802	0.709638
GOTERM_BP_DIRECT	GO:0032970~regulation of actin filament-based process	2	0.52356	0.0873585	CNN2, ROCK1	358	5	19708	22.0201	1	0.722802	0.709638
GOTERM_BP_DIRECT	GO:0090131~mesenchyme migration	2	0.52356	0.0873585	ACTA2, ACTG2	358	5	19708	22.0201	1	0.722802	0.709638
GOTERM_BP_DIRECT	GO:1901843~positive regulation of high voltage-gated calcium channel activity	2	0.52356	0.0873585	CACNB2, CACNA2D1	358	5	19708	22.0201	1	0.722802	0.709638
GOTERM_BP_DIRECT	GO:0007195~adenylate cyclase-inhibiting dopamine receptor signaling pathway	2	0.52356	0.0873585	FLNA, ADCY5	358	5	19708	22.0201	1	0.722802	0.709638
GOTERM_BP_DIRECT	GO:0060977~coronary vasculature morphogenesis	2	0.52356	0.0873585	TGFBR3, SGCD	358	5	19708	22.0201	1	0.722802	0.709638
GOTERM_BP_DIRECT	GO:0021678~third ventricle development	2	0.52356	0.0873585	ATP1B2, MYH10	358	5	19708	22.0201	1	0.722802	0.709638
GOTERM_BP_DIRECT	GO:0002155~regulation of thyroid hormone mediated signaling pathway	2	0.52356	0.0873585	NCOR1, THRA	358	5	19708	22.0201	1	0.722802	0.709638
GOTERM_BP_DIRECT	GO:0061333~renal tubule morphogenesis	2	0.52356	0.0873585	MEF2C, COL4A1	358	5	19708	22.0201	1	0.722802	0.709638
GOTERM_BP_DIRECT	GO:0007044~cell-substrate junction assembly	2	0.52356	0.0873585	TLN1, TNS1	358	5	19708	22.0201	1	0.722802	0.709638
GOTERM_BP_DIRECT	GO:1904879~positive regulation of calcium ion transmembrane transport via high voltage-gated calcium channel	2	0.52356	0.0873585	CACNB2, CACNA1D	358	5	19708	22.0201	1	0.722802	0.709638
GOTERM_BP_DIRECT	GO:0051496~positive regulation of stress fiber assembly	4	1.04712	0.0878858	LIMCH1, ROCK2, TPM1, NOX4	358	58	19708	3.79657	1	0.724683	0.711485
GOTERM_BP_DIRECT	GO:0030855~epithelial cell differentiation	5	1.3089	0.0886566	TAGLN, FZD2, COL4A1, TGFB1I1, CNN3	358	93	19708	2.95969	1	0.728552	0.715284
GOTERM_BP_DIRECT	GO:1903076~regulation of protein localization to plasma membrane	3	0.78534	0.0908884	CAMK2D, KALRN, SPTBN1	358	28	19708	5.89824	1	0.736867	0.723448
GOTERM_BP_DIRECT	GO:0035023~regulation of Rho protein signal transduction	3	0.78534	0.0908884	KANK2, AKAP13, ARHGEF25	358	28	19708	5.89824	1	0.736867	0.723448
GOTERM_BP_DIRECT	GO:0008016~regulation of heart contraction	3	0.78534	0.0908884	THRB, DMPK, THRA	358	28	19708	5.89824	1	0.736867	0.723448
GOTERM_BP_DIRECT	GO:0010288~response to lead ion	3	0.78534	0.0908884	APP, DNMT3A, NCAM1	358	28	19708	5.89824	1	0.736867	0.723448
GOTERM_BP_DIRECT	GO:0002931~response to ischemia	4	1.04712	0.0914115	EGR1, MEF2C, ROCK2, BCL2	358	59	19708	3.73222	1	0.738629	0.725178
GOTERM_BP_DIRECT	GO:0050804~modulation of synaptic transmission	5	1.3089	0.0940767	PTPRD, PLCB4, DGKB, NTF3, NCAM1	358	95	19708	2.89738	1	0.757631	0.743833
GOTERM_BP_DIRECT	GO:0043588~skin development	4	1.04712	0.0949952	COL1A1, COL3A1, COL5A1, PKD1	358	60	19708	3.67002	1	0.762486	0.7486
GOTERM_BP_DIRECT	GO:0060045~positive regulation of cardiac muscle cell proliferation	3	0.78534	0.0964951	TGFBR3, MEF2C, NCAM1	358	29	19708	5.69486	1	0.769274	0.755264
GOTERM_BP_DIRECT	GO:0030866~cortical actin cytoskeleton organization	3	0.78534	0.0964951	ROCK1, ROCK2, TLN1	358	29	19708	5.69486	1	0.769274	0.755264
GOTERM_BP_DIRECT	GO:0030308~negative regulation of cell growth	6	1.57068	0.096796	SFRP2, BCL2, DACT3, INHBA, HSPA1B, HSPA1A	358	134	19708	2.46494	1	0.769274	0.755264
GOTERM_BP_DIRECT	GO:0001701~in utero embryonic development	11	2.87958	0.0990453	TGFBR3, MBNL1, COL3A1, NCOR1, SH3PXD2A, TPM1, SPEG, NR2F2, SOX6, MYH10, PKD1	358	346	19708	1.75015	1	0.781961	0.76772
GOTERM_BP_DIRECT	GO:0007623~circadian rhythm	5	1.3089	0.0996499	DDX5, JUN, JUND, NTRK3, KCNMA1	358	97	19708	2.83764	1	0.781961	0.76772
