# Supplementary material for: Endothelial YAP/TAZ activation promotes atherosclerosis in a mouse model of Hutchinson-Gilford progeria syndrome
Source: J Clin Invest. 2024 Oct 1;134(22):e173448. doi: 10.1172/JCI173448 (PMC11563688; doi:10.1172/JCI173448)
Supplement: Supplemental table 10 [file jci-134-173448-s012.xlsx]

## Sheet: HGPS VSMC GOTERM_BP
Category	Term	Count	%	PValue	Genes	List Total	Pop Hits	Pop Total	Fold Enrichment	Bonferroni	Benjamini	FDR
GOTERM_BP_DIRECT	GO:0002181~cytoplasmic translation	13	10.0775	1.88103e-13	RPL41, RPL32, RPL12, RPS17, RPS28, RPS19, RPL37A, RPL36, RPLP2, RPL38, RPL29, RPS21, RPL39	124	87	20136	24.2647	2.20796e-10	2.20833e-10	2.17447e-10
GOTERM_BP_DIRECT	GO:0006412~translation	15	11.6279	7.89878e-09	RPL41, RPL32, RPL12, RPS27L, RBM3, MRPL20, RPS17, RPS28, RPS19, RPL37A, RPL36, RPL38, RPL29, RPS21, RPL39	124	314	20136	7.75735	9.27312e-06	4.63658e-06	4.56549e-06
GOTERM_BP_DIRECT	GO:0030198~extracellular matrix organization	10	7.75194	1.96432e-06	COL3A1, ECM2, COL4A1, APLP2, MMP2, ITGA8, FN1, COL4A5, NPNT, THSD4	124	184	20136	8.82539	0.00230345	0.000768702	0.000756916
GOTERM_BP_DIRECT	GO:0009060~aerobic respiration	7	5.42636	5.59968e-06	NDUFB7, NDUFA11, UQCRB, NDUFB4, NDUFA2, UQCR10, NDUFV2	124	73	20136	15.5714	0.00655248	0.0016435	0.00161831
GOTERM_BP_DIRECT	GO:0042026~protein refolding	5	3.87597	7.32118e-06	DNAJA1, HSPA8, HSP90AA1, HSPA1B, HSPA1A	124	21	20136	38.6636	0.00855827	0.00171901	0.00169266
GOTERM_BP_DIRECT	GO:0045333~cellular respiration	5	3.87597	1.78606e-05	UQCRB, UQCRQ, BAX, UQCR11, UQCR10	124	26	20136	31.2283	0.0207502	0.00349473	0.00344115
GOTERM_BP_DIRECT	GO:0042776~mitochondrial ATP synthesis coupled proton transport	6	4.65116	4.47961e-05	NDUFB7, NDUFA11, NDUFB4, NDUFA2, NDUFV2, ATP5L	124	64	20136	15.2238	0.0512327	0.00751294	0.00739775
GOTERM_BP_DIRECT	GO:0097435~supramolecular fiber organization	4	3.10078	6.08312e-05	COL3A1, HSP90AB1, BAX, LTBP2	124	13	20136	49.9653	0.0689274	0.0079351	0.00781343
GOTERM_BP_DIRECT	GO:0006122~mitochondrial electron transport, ubiquinol to cytochrome c	4	3.10078	6.08312e-05	UQCRB, UQCRQ, UQCR11, UQCR10	124	13	20136	49.9653	0.0689274	0.0079351	0.00781343
GOTERM_BP_DIRECT	GO:0006457~protein folding	7	5.42636	7.15682e-05	DNAJA1, HSPA8, HSP90AA1, HSPH1, HSP90AB1, HSPA1B, HSPA1A	124	114	20136	9.97114	0.0805909	0.0084021	0.00827328
GOTERM_BP_DIRECT	GO:0007179~transforming growth factor beta receptor signaling pathway	6	4.65116	0.000292816	COL3A1, CITED2, ITGA8, LTBP4, FOS, NPNT	124	95	20136	10.256	0.290941	0.0312514	0.0307723
GOTERM_BP_DIRECT	GO:0007160~cell-matrix adhesion	6	4.65116	0.000322549	COL3A1, ITGA8, FN1, ITGBL1, NPNT, ITGA9	124	97	20136	10.0446	0.315272	0.031556	0.0310722
GOTERM_BP_DIRECT	GO:0007044~cell-substrate junction assembly	3	2.32558	0.000365689	FN1, TLN1, TNS1	124	5	20136	97.4323	0.349099	0.0330245	0.0325182
GOTERM_BP_DIRECT	GO:0007229~integrin-mediated signaling pathway	6	4.65116	0.000506897	COL3A1, ITGA8, FN1, ITGBL1, TLN1, ITGA9	124	107	20136	9.10582	0.448574	0.0425069	0.0418552
GOTERM_BP_DIRECT	GO:0042060~wound healing	6	4.65116	0.000551687	COL3A1, CDKN1A, DST, FN1, AQP1, ITGA9	124	109	20136	8.93874	0.476836	0.0428857	0.0422281
GOTERM_BP_DIRECT	GO:0051412~response to corticosterone	4	3.10078	0.000584472	CDKN1A, NTRK3, FOSB, FOS	124	27	20136	24.0573	0.496601	0.0428857	0.0422281
GOTERM_BP_DIRECT	GO:0009408~response to heat	5	3.87597	0.000713238	DNAJA1, HSP90AA1, HSPA1B, TRP53INP1, HSPA1A	124	66	20136	12.3021	0.567269	0.0492553	0.0485002
GOTERM_BP_DIRECT	GO:0030511~positive regulation of transforming growth factor beta receptor signaling pathway	4	3.10078	0.000969299	HSP90AB1, CITED2, ITGA8, NPNT	124	32	20136	20.2984	0.679704	0.06231	0.0613547
GOTERM_BP_DIRECT	GO:0051085~chaperone mediated protein folding requiring cofactor	4	3.10078	0.0010615	HSPA8, HSPH1, HSPA1B, HSPA1A	124	33	20136	19.6833	0.712595	0.06231	0.0613547
GOTERM_BP_DIRECT	GO:0042771~intrinsic apoptotic signaling pathway in response to DNA damage by p53 class mediator	4	3.10078	0.0010615	CDKN1A, RPS27L, AEN, PHLDA3	124	33	20136	19.6833	0.712595	0.06231	0.0613547
GOTERM_BP_DIRECT	GO:1903140~regulation of establishment of endothelial barrier	3	2.32558	0.00129555	ROCK1, VCL, TNFRSF1A	124	9	20136	54.129	0.781718	0.0724276	0.0713171
GOTERM_BP_DIRECT	GO:0009409~response to cold	4	3.10078	0.00214602	RBM3, HSP90AA1, THRA, FOS	124	42	20136	15.4654	0.919712	0.114519	0.112764
GOTERM_BP_DIRECT	GO:0048251~elastic fiber assembly	3	2.32558	0.00276249	COL3A1, LTBP4, THSD4	124	13	20136	37.4739	0.961135	0.141007	0.138845
GOTERM_BP_DIRECT	GO:0043171~peptide catabolic process	3	2.32558	0.0041994	CPQ, CPE, LNPEP	124	16	20136	30.4476	0.992849	0.197204	0.19418
GOTERM_BP_DIRECT	GO:0000028~ribosomal small subunit assembly	3	2.32558	0.0041994	RPS28, RPS19, RPS27L	124	16	20136	30.4476	0.992849	0.197204	0.19418
GOTERM_BP_DIRECT	GO:0008285~negative regulation of cell proliferation	9	6.97674	0.0050057	IFITM3, CDKN1A, ASPH, NFIB, LMNA, NOX4, BAX, TRP53INP1, HSPA1A	124	431	20136	3.39091	0.997237	0.226027	0.222561
GOTERM_BP_DIRECT	GO:0006986~response to unfolded protein	4	3.10078	0.00563683	HSP90AA1, HSPH1, HSPA1B, HSPA1A	124	59	20136	11.0093	0.998688	0.245098	0.24134
GOTERM_BP_DIRECT	GO:0035994~response to muscle stretch	3	2.32558	0.005913	NFKBIA, DMD, FOS	124	19	20136	25.6401	0.999053	0.247924	0.244123
GOTERM_BP_DIRECT	GO:0032981~mitochondrial respiratory chain complex I assembly	4	3.10078	0.00618559	NDUFB7, NDUFA11, NDUFB4, NDUFA2	124	61	20136	10.6483	0.999314	0.25041	0.24657
GOTERM_BP_DIRECT	GO:0042274~ribosomal small subunit biogenesis	3	2.32558	0.00654389	RPS17, RPS28, RPS19	124	20	20136	24.3581	0.999551	0.256084	0.252158
GOTERM_BP_DIRECT	GO:0009612~response to mechanical stimulus	4	3.10078	0.00706669	COL3A1, CITED2, MMP2, FOSB	124	64	20136	10.1492	0.999758	0.267623	0.263519
GOTERM_BP_DIRECT	GO:0030036~actin cytoskeleton organization	6	4.65116	0.00741371	ENAH, ROCK1, ACTN1, DMD, UTRN, SPTBN1	124	198	20136	4.92082	0.999839	0.27199	0.26782
GOTERM_BP_DIRECT	GO:0034620~cellular response to unfolded protein	3	2.32558	0.00789292	HSPA8, HSPA1B, HSPA1A	124	22	20136	22.1437	0.999909	0.280797	0.276491
GOTERM_BP_DIRECT	GO:0098609~cell-cell adhesion	6	4.65116	0.00871531	LGALS1, ITGA8, PKP4, TLN1, LPP, ITGA9	124	206	20136	4.72972	0.999966	0.300935	0.296321
GOTERM_BP_DIRECT	GO:0043065~positive regulation of apoptotic process	8	6.20155	0.00921461	DNAJA1, LGALS1, NTRK3, MMP2, NOX4, BAX, PHLDA3, TRP53INP1	124	383	20136	3.3919	0.999981	0.309084	0.304346
GOTERM_BP_DIRECT	GO:0010628~positive regulation of gene expression	10	7.75194	0.00956544	EGR1, HSPA8, ROCK1, CITED2, NTRK3, LMNA, FN1, TNFRSF1A, TRP53INP1, MARK1	124	583	20136	2.78537	0.999987	0.311939	0.307157
GOTERM_BP_DIRECT	GO:0007155~cell adhesion	10	7.75194	0.0115075	DST, PCDH7, ITGA8, FN1, PKP4, TLN1, NPNT, LPP, VCL, ITGA9	124	601	20136	2.70195	0.999999	0.365131	0.359532
GOTERM_BP_DIRECT	GO:0032091~negative regulation of protein binding	4	3.10078	0.0138782	CDKN1A, ROCK1, BAX, SORL1	124	82	20136	7.92132	1	0.428763	0.422189
GOTERM_BP_DIRECT	GO:0046697~decidualization	3	2.32558	0.0143987	TPPP3, CITED2, CTSL	124	30	20136	16.2387	1	0.433436	0.426791
GOTERM_BP_DIRECT	GO:0001764~neuron migration	5	3.87597	0.0148047	COL3A1, HSP90AA1, NTRK3, BAX, MARK1	124	154	20136	5.27231	1	0.434517	0.427855
GOTERM_BP_DIRECT	GO:0032870~cellular response to hormone stimulus	3	2.32558	0.0153308	FOSB, FOS, RAMP1	124	31	20136	15.7149	1	0.438985	0.432254
GOTERM_BP_DIRECT	GO:0071480~cellular response to gamma radiation	3	2.32558	0.0162882	EGR1, CDKN1A, NOX4	124	32	20136	15.2238	1	0.455295	0.448315
GOTERM_BP_DIRECT	GO:0034230~enkephalin processing	2	1.55039	0.0182146	CTSL, CPE	124	3	20136	108.258	1	0.485998	0.478547
GOTERM_BP_DIRECT	GO:2000721~positive regulation of transcription from RNA polymerase II promoter involved in smooth muscle cell differentiation	2	1.55039	0.0182146	ITGA8, NPNT	124	3	20136	108.258	1	0.485998	0.478547
GOTERM_BP_DIRECT	GO:0043066~negative regulation of apoptotic process	10	7.75194	0.0198021	DNAJA1, CDKN1A, HSP90AB1, CITED2, CCNG1, FN1, ATOX1, HSPA1B, TNFRSF1A, AQP1	124	659	20136	2.46414	1	0.516616	0.508695
GOTERM_BP_DIRECT	GO:1905606~regulation of presynapse assembly	3	2.32558	0.020364	PTPRD, NTRK3, GPC6	124	36	20136	13.5323	1	0.519725	0.511757
GOTERM_BP_DIRECT	GO:0048026~positive regulation of mRNA splicing, via spliceosome	3	2.32558	0.0225449	RBM3, HSPA8, CIRBP	124	38	20136	12.82	1	0.551411	0.542956
GOTERM_BP_DIRECT	GO:0030010~establishment of cell polarity	3	2.32558	0.0225449	HSP90AA1, HSP90AB1, LMNA	124	38	20136	12.82	1	0.551411	0.542956
GOTERM_BP_DIRECT	GO:0071288~cellular response to mercury ion	2	1.55039	0.0242127	FN1, AQP1	124	4	20136	81.1935	1	0.560307	0.551716
GOTERM_BP_DIRECT	GO:1905323~telomerase holoenzyme complex assembly	2	1.55039	0.0242127	HSP90AA1, HSP90AB1	124	4	20136	81.1935	1	0.560307	0.551716
GOTERM_BP_DIRECT	GO:0033627~cell adhesion mediated by integrin	3	2.32558	0.0248177	ITGA8, ITGBL1, ITGA9	124	40	20136	12.179	1	0.560307	0.551716
GOTERM_BP_DIRECT	GO:0048678~response to axon injury	3	2.32558	0.0248177	LGALS1, NTRK3, BAX	124	40	20136	12.179	1	0.560307	0.551716
GOTERM_BP_DIRECT	GO:0007528~neuromuscular junction development	3	2.32558	0.0271798	COL4A1, COL4A5, UTRN	124	42	20136	11.5991	1	0.602059	0.592828
GOTERM_BP_DIRECT	GO:0048675~axon extension	3	2.32558	0.0283936	HSP90AA1, HSP90AB1, VCL	124	43	20136	11.3293	1	0.614804	0.605378
GOTERM_BP_DIRECT	GO:0043524~negative regulation of neuron apoptotic process	5	3.87597	0.0288026	HSPH1, HSP90AB1, ROCK1, BAX, MT1	124	189	20136	4.29595	1	0.614804	0.605378
GOTERM_BP_DIRECT	GO:0006606~protein import into nucleus	4	3.10078	0.0299295	NFKBIA, HSPA8, CDKN1A, LMNA	124	110	20136	5.90499	1	0.621487	0.611958
GOTERM_BP_DIRECT	GO:0032273~positive regulation of protein polymerization	2	1.55039	0.0301744	TPPP3, HSP90AA1	124	5	20136	64.9548	1	0.621487	0.611958
GOTERM_BP_DIRECT	GO:0030163~protein catabolic process	4	3.10078	0.0320491	PSMB3, CTSL, MMP2, LNPEP	124	113	20136	5.74822	1	0.648717	0.638771
GOTERM_BP_DIRECT	GO:0046034~ATP metabolic process	3	2.32558	0.0347779	HSPA8, CFH, ATP5L	124	48	20136	10.1492	1	0.692021	0.681411
GOTERM_BP_DIRECT	GO:1902949~positive regulation of tau-protein kinase activity	2	1.55039	0.0361	EGR1, HSP90AA1	124	6	20136	54.129	1	0.696807	0.686124
GOTERM_BP_DIRECT	GO:0007507~heart development	6	4.65116	0.0362055	COL3A1, CDKN1A, CITED2, NTRK3, MMP2, FN1	124	298	20136	3.26954	1	0.696807	0.686124
GOTERM_BP_DIRECT	GO:0051726~regulation of cell cycle	6	4.65116	0.0403077	HSPA8, CDKN1A, HSP90AB1, CCNG1, BAX, DMD	124	307	20136	3.17369	1	0.763245	0.751543
GOTERM_BP_DIRECT	GO:0034605~cellular response to heat	3	2.32558	0.0416606	CDKN1A, HSP90AA1, HSP90AB1	124	53	20136	9.19172	1	0.770249	0.758439
GOTERM_BP_DIRECT	GO:0003015~heart process	2	1.55039	0.0419897	SGCD, NOX4	124	7	20136	46.3963	1	0.770249	0.758439
GOTERM_BP_DIRECT	GO:0042307~positive regulation of protein import into nucleus	3	2.32558	0.0445453	HSP90AA1, HSP90AB1, TNFRSF1A	124	55	20136	8.85748	1	0.792367	0.780218
GOTERM_BP_DIRECT	GO:0030199~collagen fibril organization	3	2.32558	0.0445453	COL3A1, P4HA1, SERPINH1	124	55	20136	8.85748	1	0.792367	0.780218
GOTERM_BP_DIRECT	GO:1990776~response to angiotensin	2	1.55039	0.0478437	COL3A1, ROCK1	124	8	20136	40.5968	1	0.810333	0.797908
GOTERM_BP_DIRECT	GO:0090063~positive regulation of microtubule nucleation	2	1.55039	0.0478437	HSPA1B, HSPA1A	124	8	20136	40.5968	1	0.810333	0.797908
GOTERM_BP_DIRECT	GO:0048102~autophagic cell death	2	1.55039	0.0478437	CTSL, TRP53INP1	124	8	20136	40.5968	1	0.810333	0.797908
GOTERM_BP_DIRECT	GO:0042493~response to drug	6	4.65116	0.0488015	CDKN1A, LGALS1, HSP90AB1, MMP2, FOSB, FOS	124	324	20136	3.00717	1	0.810333	0.797908
GOTERM_BP_DIRECT	GO:0035914~skeletal muscle cell differentiation	3	2.32558	0.0490065	EGR1, CITED2, FOS	124	58	20136	8.39933	1	0.810333	0.797908
GOTERM_BP_DIRECT	GO:0008584~male gonad development	4	3.10078	0.0499037	H3F3B, CITED2, CTSL, BAX	124	135	20136	4.81147	1	0.813707	0.801231
GOTERM_BP_DIRECT	GO:0007399~nervous system development	7	5.42636	0.0522217	ENAH, NTRK3, ITGA8, FN1, BAX, FOS, NDUFV2	124	438	20136	2.59523	1	0.83984	0.826963
GOTERM_BP_DIRECT	GO:0034644~cellular response to UV	3	2.32558	0.0536222	BAX, AQP1, TRP53INP1	124	61	20136	7.98625	1	0.839993	0.827114
GOTERM_BP_DIRECT	GO:0060509~Type I pneumocyte differentiation	2	1.55039	0.0536623	THRA, NFIB	124	9	20136	36.086	1	0.839993	0.827114
GOTERM_BP_DIRECT	GO:0006366~transcription from RNA polymerase II promoter	5	3.87597	0.0575929	THRA, FOSB, WWP2, FOS, TNFRSF1A	124	237	20136	3.42589	1	0.883405	0.869861
GOTERM_BP_DIRECT	GO:0030218~erythrocyte differentiation	3	2.32558	0.0583854	RPS19, THRA, ATPIF1	124	64	20136	7.6119	1	0.883405	0.869861
GOTERM_BP_DIRECT	GO:1902806~regulation of cell cycle G1/S phase transition	2	1.55039	0.0594455	CDKN1A, CIRBP	124	10	20136	32.4774	1	0.883405	0.869861
GOTERM_BP_DIRECT	GO:1900180~regulation of protein localization to nucleus	2	1.55039	0.0594455	SUMO3, LMNA	124	10	20136	32.4774	1	0.883405	0.869861
GOTERM_BP_DIRECT	GO:0007566~embryo implantation	3	2.32558	0.0616395	TPPP3, H3F3B, MMP2	124	66	20136	7.38123	1	0.904559	0.89069
GOTERM_BP_DIRECT	GO:0008283~cell proliferation	6	4.65116	0.0624689	ASPH, H3F3B, CITED2, NFIB, BAX, RPL29	124	348	20136	2.79978	1	0.905414	0.891532
GOTERM_BP_DIRECT	GO:0051603~proteolysis involved in cellular protein catabolic process	3	2.32558	0.0632893	PSMA3, PSMB3, CTSL	124	67	20136	7.27106	1	0.906118	0.892225
GOTERM_BP_DIRECT	GO:0033622~integrin activation	2	1.55039	0.0651937	FN1, TLN1	124	11	20136	29.5249	1	0.922137	0.907999
GOTERM_BP_DIRECT	GO:0030336~negative regulation of cell migration	4	3.10078	0.0684568	IFITM3, LIMCH1, CITED2, TRP53INP1	124	154	20136	4.21785	1	0.956765	0.942095
GOTERM_BP_DIRECT	GO:0006508~proteolysis	8	6.20155	0.070544	PSMD8, CFH, CPQ, CTSL, MMP2, CPE, LNPEP, PRSS23	124	591	20136	2.19813	1	0.956838	0.942167
GOTERM_BP_DIRECT	GO:0038063~collagen-activated tyrosine kinase receptor signaling pathway	2	1.55039	0.0709071	COL4A1, COL4A5	124	12	20136	27.0645	1	0.956838	0.942167
GOTERM_BP_DIRECT	GO:0021955~central nervous system neuron axonogenesis	2	1.55039	0.0709071	HSP90AA1, HSP90AB1	124	12	20136	27.0645	1	0.956838	0.942167
GOTERM_BP_DIRECT	GO:0071407~cellular response to organic cyclic compound	3	2.32558	0.0805687	NFKBIA, LGALS1, HSP90AB1	124	77	20136	6.32677	1	1	0.985507
GOTERM_BP_DIRECT	GO:0048146~positive regulation of fibroblast proliferation	3	2.32558	0.0805687	CDKN1A, FN1, AQP1	124	77	20136	6.32677	1	1	0.985507
GOTERM_BP_DIRECT	GO:0006978~DNA damage response, signal transduction by p53 class mediator resulting in transcription of p21 class mediator	2	1.55039	0.0822301	CDKN1A, RPS27L	124	14	20136	23.1982	1	1	0.985507
GOTERM_BP_DIRECT	GO:0006119~oxidative phosphorylation	2	1.55039	0.0822301	COX7B, COX6A1	124	14	20136	23.1982	1	1	0.985507
GOTERM_BP_DIRECT	GO:0043627~response to estrogen	3	2.32558	0.0823697	CITED2, MMP2, AQP1	124	78	20136	6.24566	1	1	0.985507
GOTERM_BP_DIRECT	GO:0045669~positive regulation of osteoblast differentiation	3	2.32558	0.0860085	IFITM3, LMNA, NPNT	124	80	20136	6.08952	1	1	0.985507
GOTERM_BP_DIRECT	GO:0072659~protein localization to plasma membrane	4	3.10078	0.0861583	ROCK1, RAMP1, SPTBN1, TNFRSF1A	124	170	20136	3.82087	1	1	0.985507
GOTERM_BP_DIRECT	GO:0006590~thyroid hormone generation	2	1.55039	0.0878401	CPQ, CTSL	124	15	20136	21.6516	1	1	0.985507
GOTERM_BP_DIRECT	GO:0009651~response to salt stress	2	1.55039	0.0878401	HSP90AB1, BAX	124	15	20136	21.6516	1	1	0.985507
GOTERM_BP_DIRECT	GO:0034097~response to cytokine	3	2.32558	0.0878459	COL3A1, CFH, FOS	124	81	20136	6.01434	1	1	0.985507
GOTERM_BP_DIRECT	GO:0010629~negative regulation of gene expression	6	4.65116	0.0888391	CDKN1A, CITED2, WWP2, TNFRSF1A, TRP53INP1, MARK1	124	387	20136	2.51763	1	1	0.985507
GOTERM_BP_DIRECT	GO:0045793~positive regulation of cell size	2	1.55039	0.0934162	HSP90AA1, HSP90AB1	124	16	20136	20.2984	1	1	0.985507
GOTERM_BP_DIRECT	GO:0060402~calcium ion transport into cytosol	2	1.55039	0.0934162	CACNA2D1, BAX	124	16	20136	20.2984	1	1	0.985507
GOTERM_BP_DIRECT	GO:0021854~hypothalamus development	2	1.55039	0.0934162	UQCRQ, BAX	124	16	20136	20.2984	1	1	0.985507
GOTERM_BP_DIRECT	GO:0030490~maturation of SSU-rRNA	2	1.55039	0.0934162	RPS28, RPS19	124	16	20136	20.2984	1	1	0.985507
GOTERM_BP_DIRECT	GO:0043525~positive regulation of neuron apoptotic process	3	2.32558	0.0934279	EGR1, BAX, TNFRSF1A	124	84	20136	5.79954	1	1	0.985507
GOTERM_BP_DIRECT	GO:0001525~angiogenesis	5	3.87597	0.0964789	CFH, COL4A1, MMP2, FN1, RAMP1	124	284	20136	2.85893	1	1	0.985507
GOTERM_BP_DIRECT	GO:0021987~cerebral cortex development	3	2.32558	0.0972052	COL3A1, BAX, DMD	124	86	20136	5.66467	1	1	0.985507
GOTERM_BP_DIRECT	GO:0097049~motor neuron apoptotic process	2	1.55039	0.0989584	ROCK1, BAX	124	17	20136	19.1044	1	1	0.985507
GOTERM_BP_DIRECT	GO:1903827~regulation of cellular protein localization	2	1.55039	0.0989584	HSP90AA1, HSP90AB1	124	17	20136	19.1044	1	1	0.985507
GOTERM_BP_DIRECT	GO:0010524~positive regulation of calcium ion transport into cytosol	2	1.55039	0.0989584	ASPH, BAX	124	17	20136	19.1044	1	1	0.985507

## Sheet: HGPS FV1 enriched GOTERM_BP
Category	Term	Count	%	PValue	Genes	List Total	Pop Hits	Pop Total	Fold Enrichment	Bonferroni	Benjamini	FDR
GOTERM_BP_DIRECT	GO:0006412~translation	27	7.75862	1.3868e-11	RPL4, RPL3, MRPL18, RMND1, MRPL17, MRPL15, RPL8, RPL10A, RPL9, RPL7, RPS15, RPL36AL, RPS3, RPL17, RPS6, MRPS18B, SARS, MRPL30, EEF1A1, EIF5, EIF6, EIF3K, RPS3A1, EIF3H, EIF3E, RPL27, RPS23	331	313	20094	5.2367	2.99272e-08	2.99272e-08	2.9733e-08
GOTERM_BP_DIRECT	GO:0002181~cytoplasmic translation	14	4.02299	1.71604e-09	RPL4, RWDD1, RPL3, RPS6, RPL8, RPL10A, RPL9, RPL7, RPS15, RPS3A1, RPS3, RPL27, RPL17, RPS23	331	87	20094	9.76893	3.70322e-06	1.85161e-06	1.8396e-06
GOTERM_BP_DIRECT	GO:0015031~protein transport	32	9.1954	8.91013e-08	RAB1A, TMED10, SAR1A, VPS26A, NMD3, TOMM20, ABRA, GABARAP, TOMM22, ZMAT3, TIMM17A, TMED2, KPNA4, AP3S1, VPS36, RAB2A, TIMM8B, BTF3, TMED9, ANK2, GRIP2, RAB11A, BET1L, TIMM10B, NACA, UNC50, EXOC4, TXNIP, KDELR3, RAB5A, ARL8A, RAN	331	641	20094	3.03061	0.000192262	6.40935e-05	6.36777e-05
GOTERM_BP_DIRECT	GO:0043161~proteasome-mediated ubiquitin-dependent protein catabolic process	18	5.17241	1.20923e-07	PSMD14, CUL3, WWP1, UBE2A, RNF4, PSMA7, PSMA5, PSMB4, PSMD6, PSMB5, PSMA1, PSMC3, PSMA2, PSMC1, DDIT3, PSMC2, CTNNB1, NFE2L2	331	217	20094	5.0356	0.000260917	6.52378e-05	6.48146e-05
GOTERM_BP_DIRECT	GO:0045944~positive regulation of transcription from RNA polymerase II promoter	45	12.931	7.00566e-07	FOXC2, THRB, DDX3X, NFIX, MAX, GATA6, SCX, RNF4, FGF2, ETS2, ABRA, GLIS2, SERTAD1, PCBP1, CIR1, MYBL1, HRAS, BCL9L, ACTR3, ACVR1, AKIRIN2, AKIRIN1, NPM1, CNBP, ZFP91, DEK, PBX1, DCN, HEYL, CREB3, ZEB2, KLF6, RBMXL1, HNRNPK, SNW1, PSMC3, DDIT3, NFIC, CREBRF, MDM2, CTNNB1, HOXB2, HDGF, PAXBP1, NFE2L2	331	1216	20094	2.24656	0.00151068	0.000302364	0.000300403
GOTERM_BP_DIRECT	GO:0010499~proteasomal ubiquitin-independent protein catabolic process	7	2.01149	1.12053e-06	PSMA5, PSMB4, PSMB5, PSMA1, PSMA2, PSMA7, NFE2L2	331	22	20094	19.3158	0.00241517	0.000403016	0.000400401
GOTERM_BP_DIRECT	GO:0045892~negative regulation of transcription, DNA-templated	30	8.62069	1.75353e-06	THRB, SHC1, ZFP703, GATA6, BHLHE41, SCX, HDAC9, GLIS2, FOXS1, ZFP281, CIR1, MBD3, AKIRIN2, WWP1, DKK3, HNRNPL, HEYL, DAP, GCLC, HNRNPK, SNW1, DDIT3, ID2, NFIC, COPS2, BHLHE40, MDM2, CTNNB1, GAS6, PFDN5	331	662	20094	2.75107	0.00377696	0.000531796	0.000528346
GOTERM_BP_DIRECT	GO:0000122~negative regulation of transcription from RNA polymerase II promoter	38	10.9195	1.97144e-06	FOXC2, BTG2, THRB, NFIX, MAX, CUL3, GATA6, BHLHE41, HDAC9, ETS2, GLIS2, PPP2CA, FOXS1, ZFP281, ZMYM5, CIR1, FNIP1, MBD3, AKIRIN2, CNBP, SARS, HEYL, ZEB2, HNRNPK, SNW1, DDIT3, ID2, NFIC, COPS2, HNRNPA2B1, BHLHE40, CREBRF, MDM2, TXNIP, CTNNB1, STRAP, HDGF, HBP1	331	975	20094	2.36601	0.00424533	0.000531796	0.000528346
GOTERM_BP_DIRECT	GO:0006888~ER to Golgi vesicle-mediated transport	11	3.16092	1.87283e-05	RAB1A, TMED9, TMED10, VAPA, SAR1A, TRAPPC6B, TRAPPC4, PDCD6, CUL3, TMED2, KDELR3	331	114	20094	5.85769	0.0396103	0.00449064	0.00446151
GOTERM_BP_DIRECT	GO:0043433~negative regulation of sequence-specific DNA binding transcription factor activity	9	2.58621	8.48069e-05	PRNP, HEYL, FOXS1, ID2, DDIT3, BHLHE40, GAS6, PBX1, GLIS2	331	86	20094	6.35305	0.167249	0.0183013	0.0181826
GOTERM_BP_DIRECT	GO:0034976~response to endoplasmic reticulum stress	9	2.58621	9.98626e-05	CREB3, DDIT3, UBQLN1, CREBRF, FLOT1, P4HB, NRBF2, HERPUD1, NFE2L2	331	88	20094	6.20867	0.193873	0.0195912	0.0194641
GOTERM_BP_DIRECT	GO:0051603~proteolysis involved in cellular protein catabolic process	8	2.29885	0.000112982	PSMA5, PSMB4, PSMB5, PSMA1, PSMA2, MDM2, PSMA7, CTSB	331	67	20094	7.24859	0.216377	0.0203178	0.020186
GOTERM_BP_DIRECT	GO:0006397~mRNA processing	17	4.88506	0.000297757	SF3B6, U2AF1, ZCRB1, WBP11, HNRNPL, KIN, RBMXL1, SNW1, HNRNPK, SNRPD2, PUF60, PCBP1, HNRNPA2B1, STRAP, CIR1, SNRPB2, NSRP1	331	357	20094	2.89081	0.474106	0.0494276	0.049107
GOTERM_BP_DIRECT	GO:0010498~proteasomal protein catabolic process	6	1.72414	0.000372808	PSMA5, PSMB4, PSMB5, PSMA1, PSMA2, PSMA7	331	38	20094	9.58531	0.552764	0.0574657	0.0570928
GOTERM_BP_DIRECT	GO:0048025~negative regulation of mRNA splicing, via spliceosome	5	1.43678	0.000585371	HNRNPL, NPM1, RBMXL1, HNRNPK, HNRNPA2B1	331	24	20094	12.6473	0.717365	0.0842154	0.083669
GOTERM_BP_DIRECT	GO:0008380~RNA splicing	14	4.02299	0.000657166	SF3B6, U2AF1, ZCRB1, WBP11, RBMXL1, SNW1, HNRNPK, SNRPD2, PUF60, HNRNPA2B1, STRAP, CIR1, SNRPB2, NSRP1	331	275	20094	3.09054	0.757955	0.0886353	0.0880602
GOTERM_BP_DIRECT	GO:0045893~positive regulation of transcription, DNA-templated	25	7.18391	0.000754655	FOXC2, SHC1, MAX, GATA6, SCX, RNF4, FGF2, ETS2, ABRA, GLIS2, SERTAD1, ZFP281, SFR1, TMSB4X, NRBF2, ACVR1, MAP2K3, MBD3, NPM1, CNBP, CREB3, DDIT3, ID2, CTNNB1, NFE2L2	331	712	20094	2.13156	0.803906	0.0957968	0.0951753
GOTERM_BP_DIRECT	GO:0042273~ribosomal large subunit biogenesis	5	1.43678	0.00122659	NPM1, EIF6, PAK1IP1, GTPBP4, RPL7	331	29	20094	10.4667	0.92925	0.147054	0.1461
GOTERM_BP_DIRECT	GO:0010592~positive regulation of lamellipodium assembly	5	1.43678	0.00139716	ACTR3, AKIRIN1, ARPC2, BRK1, WASF2	331	30	20094	10.1178	0.951061	0.157367	0.156346
GOTERM_BP_DIRECT	GO:0030335~positive regulation of cell migration	13	3.73563	0.00145845	ACVR1, TGFB2, ZFP703, NEDD9, RHOC, ACTG1, GNAI2, PTP4A1, CREB3, PDCD10, PDGFC, HRAS, CBLL1	331	264	20094	2.98936	0.957132	0.157367	0.156346
GOTERM_BP_DIRECT	GO:1901020~negative regulation of calcium ion transmembrane transporter activity	3	0.862069	0.00157852	YWHAE, PPP2CA, CALM2	331	4	20094	45.5302	0.966931	0.160653	0.15961
GOTERM_BP_DIRECT	GO:0003181~atrioventricular valve morphogenesis	4	1.14943	0.00172478	ACVR1, HEYL, TGFB2, MDM2	331	15	20094	16.1885	0.975894	0.160653	0.15961
GOTERM_BP_DIRECT	GO:0006511~ubiquitin-dependent protein catabolic process	13	3.73563	0.00178068	RNF11, CUL3, WWP1, PSMA7, HERPUD1, PSMA5, PSMA1, PSMA2, RNF19A, PSMC2, UBQLN1, MDM2, ARIH2	331	270	20094	2.92293	0.978638	0.160653	0.15961
GOTERM_BP_DIRECT	GO:0060038~cardiac muscle cell proliferation	5	1.43678	0.00178668	FOXC2, TGFB2, GATA6, CTNNB1, FGF2	331	32	20094	9.48546	0.978913	0.160653	0.15961
GOTERM_BP_DIRECT	GO:0001701~in utero embryonic development	15	4.31034	0.00190795	MBD3, ACVR1, BTF3, CUL3, GATA6, BRK1, UBE2A, MAPK8IP3, GNA13, NMT1, CTNNB1, CDK2AP1, TMED2, CIR1, NSRP1	331	347	20094	2.62422	0.983776	0.164694	0.163626
GOTERM_BP_DIRECT	GO:0045454~cell redox homeostasis	5	1.43678	0.00200712	GCLC, GLRX3, DDIT3, DLD, NFE2L2	331	33	20094	9.19802	0.986908	0.166591	0.16551
GOTERM_BP_DIRECT	GO:0001732~formation of cytoplasmic translation initiation complex	4	1.14943	0.00209714	EIF5, EIF3K, EIF3H, EIF3E	331	16	20094	15.1767	0.989223	0.167616	0.166528
GOTERM_BP_DIRECT	GO:0032008~positive regulation of TOR signaling	5	1.43678	0.00224566	RRAGC, RHEB, LAMTOR4, FNIP1, GAS6	331	34	20094	8.92749	0.992184	0.173076	0.171953
GOTERM_BP_DIRECT	GO:0098901~regulation of cardiac muscle cell action potential	3	0.862069	0.00260232	CAMK2D, CALM1, CALM2	331	5	20094	36.4242	0.996387	0.181373	0.180196
GOTERM_BP_DIRECT	GO:0071466~cellular response to xenobiotic stimulus	6	1.72414	0.00260545	RAP1B, PRNP, RAP1A, PDE4B, GAS6, NFE2L2	331	58	20094	6.28003	0.996411	0.181373	0.180196
GOTERM_BP_DIRECT	GO:0035914~skeletal muscle cell differentiation	6	1.72414	0.00260545	HEYL, BTG2, SNW1, COPS2, SCX, BCL9L	331	58	20094	6.28003	0.996411	0.181373	0.180196
GOTERM_BP_DIRECT	GO:0015986~ATP synthesis coupled proton transport	4	1.14943	0.00298247	ATP5B, ATP5A1, ATP5G3, ATP5G1	331	18	20094	13.4904	0.998413	0.195036	0.19377
GOTERM_BP_DIRECT	GO:0003203~endocardial cushion morphogenesis	4	1.14943	0.00298247	ACVR1, HEYL, TGFB2, MDM2	331	18	20094	13.4904	0.998413	0.195036	0.19377
GOTERM_BP_DIRECT	GO:0007507~heart development	13	3.73563	0.00392798	MBD3, ACVR1, FOXC2, TGFB2, IFITM2, SHC1, HSPB7, HDAC9, ID2, MDM2, CTNNB1, TAB2, PDLIM7	331	298	20094	2.64829	0.999795	0.249311	0.247694
GOTERM_BP_DIRECT	GO:0006413~translational initiation	6	1.72414	0.00427969	DDX3X, EIF5, EIF6, EIF3K, EIF3H, EIF3E	331	65	20094	5.60372	0.999904	0.254554	0.252903
GOTERM_BP_DIRECT	GO:0007568~aging	10	2.87356	0.00438724	MBD3, GCLC, GPX4, IGFBP5, SHC1, SERPINF1, DLD, FGF2, DCN, NFE2L2	331	191	20094	3.17837	0.999924	0.254554	0.252903
GOTERM_BP_DIRECT	GO:0006886~intracellular protein transport	13	3.73563	0.00447843	RAB2A, RAB1A, TMED9, TMED10, SAR1A, PDCD6, VPS26A, TOMM20, TOMM22, TMED2, AP3S1, RAB5A, TBC1D15	331	303	20094	2.60459	0.999938	0.254554	0.252903
GOTERM_BP_DIRECT	GO:0002027~regulation of heart rate	5	1.43678	0.00448242	MDM2, ANK2, CALM1, CALM2, SLC8A1	331	41	20094	7.40329	0.999938	0.254554	0.252903
GOTERM_BP_DIRECT	GO:0043065~positive regulation of apoptotic process	15	4.31034	0.0046011	TGFB2, DDX3X, RPS6, GATA6, GADD45G, TOMM22, PPP2CA, NET1, ZMAT3, DDIT3, CTNNB1, TXNIP, FAS, CALM1, CALM2	331	383	20094	2.37756	0.999952	0.254594	0.252943
GOTERM_BP_DIRECT	GO:0008284~positive regulation of cell proliferation	21	6.03448	0.00473695	AKIRIN2, NPM1, TGFB2, THRB, SHC1, ZFP703, CNBP, RPS6, ODC1, SCX, BRK1, UBE2A, FGF2, PBX1, GNAI2, CNOT6, PDCD10, ID2, PDGFC, CTNNB1, HRAS	331	640	20094	1.99195	0.999965	0.255558	0.2539
GOTERM_BP_DIRECT	GO:1904707~positive regulation of vascular smooth muscle cell proliferation	5	1.43678	0.00489122	CAMK2D, IGFBP5, MDM2, FGF2, GNAI2	331	42	20094	7.22702	0.999975	0.257445	0.255775
GOTERM_BP_DIRECT	GO:0016567~protein ubiquitination	16	4.5977	0.00501964	RNF11, CUL3, MYCBP2, WWP1, UBE2A, UBE2D2A, RNF4, RNF169, RNF138, RNF19A, MDM2, ARIH2, TRIM47, ANAPC5, CBLL1, NFE2L2	331	428	20094	2.26942	0.999981	0.257914	0.256241
GOTERM_BP_DIRECT	GO:0043536~positive regulation of blood vessel endothelial cell migration	5	1.43678	0.0053243	MAP2K3, ATP5B, ATP5A1, FGF2, NFE2L2	331	43	20094	7.05895	0.99999	0.262252	0.26055
GOTERM_BP_DIRECT	GO:0042256~mature ribosome assembly	3	0.862069	0.00534712	DDX3X, EIF6, SBDS	331	7	20094	26.0173	0.999991	0.262252	0.26055
GOTERM_BP_DIRECT	GO:0016192~vesicle-mediated transport	12	3.44828	0.0059542	RAB2A, RAB1A, TMED10, SAR1A, SYT11, TRAPPC4, CUL3, TMED2, AP3S1, KDELR3, MAPK8IP3, RAB11A	331	275	20094	2.64903	0.999997	0.285537	0.283685
GOTERM_BP_DIRECT	GO:0006446~regulation of translational initiation	4	1.14943	0.00609258	EIF5, EIF3K, BZW1, EIF1	331	23	20094	10.5577	0.999998	0.285822	0.283967
GOTERM_BP_DIRECT	GO:0042254~ribosome biogenesis	7	2.01149	0.00707649	DDX3X, EIF6, IMP3, RIOK3, PAK1IP1, SBDS, GTPBP4	331	103	20094	4.12571	1	0.324916	0.322808
GOTERM_BP_DIRECT	GO:0050767~regulation of neurogenesis	5	1.43678	0.00731177	HEYL, YTHDF2, BHLHE40, BHLHE41, CTNNB1	331	47	20094	6.45819	1	0.328725	0.326593
GOTERM_BP_DIRECT	GO:0000056~ribosomal small subunit export from nucleus	3	0.862069	0.00896951	RPS15, NPM1, RAN	331	9	20094	20.2356	1	0.379533	0.377071
GOTERM_BP_DIRECT	GO:0000055~ribosomal large subunit export from nucleus	3	0.862069	0.00896951	NPM1, NMD3, RAN	331	9	20094	20.2356	1	0.379533	0.377071
GOTERM_BP_DIRECT	GO:0006924~activation-induced cell death of T cells	3	0.862069	0.00896951	TGFB2, RPS6, FAS	331	9	20094	20.2356	1	0.379533	0.377071
GOTERM_BP_DIRECT	GO:0070301~cellular response to hydrogen peroxide	6	1.72414	0.0092106	OSER1, NET1, PLEKHA1, RPS3, MDM2, NFE2L2	331	78	20094	4.66977	1	0.38224	0.37976
GOTERM_BP_DIRECT	GO:0051865~protein autoubiquitination	6	1.72414	0.00970416	RNF11, CUL3, MDM2, UBE2A, UBE2D2A, RNF4	331	79	20094	4.61065	1	0.387807	0.385291
GOTERM_BP_DIRECT	GO:0032436~positive regulation of proteasomal ubiquitin-dependent protein catabolic process	6	1.72414	0.00970416	GCLC, RNF19A, MDM2, ARIH2, GABARAP, DDA1	331	79	20094	4.61065	1	0.387807	0.385291
GOTERM_BP_DIRECT	GO:0035690~cellular response to drug	6	1.72414	0.0107452	RAP1B, PRNP, RAP1A, PDE4B, GAS6, NFE2L2	331	81	20094	4.49681	1	0.421604	0.418868
GOTERM_BP_DIRECT	GO:0031334~positive regulation of protein complex assembly	5	1.43678	0.0126269	RPS3, BRK1, FAS, FNIP1, RHOC	331	55	20094	5.51881	1	0.473891	0.470817
GOTERM_BP_DIRECT	GO:0043066~negative regulation of apoptotic process	20	5.74713	0.012705	PRNP, BTG2, NPM1, TGFB2, DDX3X, SHC1, RPS6, GATA6, SCX, SMAD6, FSTL1, MAPK8IP3, GCLC, HNRNPK, PDCD10, RPS3A1, MDM2, CTNNB1, FAS, GAS6	331	657	20094	1.848	1	0.473891	0.470817
GOTERM_BP_DIRECT	GO:0051726~regulation of cell cycle	12	3.44828	0.0127366	PPP2CA, TGFB2, NPM1, ZFP703, ID2, DDIT3, GATA6, MDM2, HRAS, CLIC1, FGF2, GADD45G	331	307	20094	2.37291	1	0.473891	0.470817
GOTERM_BP_DIRECT	GO:0045727~positive regulation of translation	6	1.72414	0.0156701	HNRNPL, NPM1, DDX3X, EIF6, RPS3A1, EIF3E	331	89	20094	4.0926	1	0.566615	0.562939
GOTERM_BP_DIRECT	GO:1902600~hydrogen ion transmembrane transport	5	1.43678	0.0160165	ATP5B, ATP6V1G1, ATP5A1, ATP5G3, ATP5G1	331	59	20094	5.14466	1	0.566615	0.562939
GOTERM_BP_DIRECT	GO:0031648~protein destabilization	5	1.43678	0.0160165	PRNP, NPM1, CUL3, MDM2, SERF2	331	59	20094	5.14466	1	0.566615	0.562939
GOTERM_BP_DIRECT	GO:0090314~positive regulation of protein targeting to membrane	4	1.14943	0.0166412	ACTR3, PRNP, ARPC2, HRAS	331	33	20094	7.35842	1	0.579223	0.575465
GOTERM_BP_DIRECT	GO:0030042~actin filament depolymerization	3	0.862069	0.018611	CFL2, MICAL3, TWF1	331	13	20094	14.0093	1	0.637502	0.633366
GOTERM_BP_DIRECT	GO:0001525~angiogenesis	11	3.16092	0.0191914	GNA13, ACVR1, ATP5B, ECM1, SHC1, PDCD10, PDCD6, ANGPTL2, WASF2, FGF2, ACTG1	331	284	20094	2.35133	1	0.64711	0.642912
GOTERM_BP_DIRECT	GO:0072659~protein localization to plasma membrane	8	2.29885	0.020039	CACNB2, RAP1A, FLOT1, TMED2, ANK2, GAS6, MYL12A, RAB11A	331	166	20094	2.92564	1	0.6622	0.657904
GOTERM_BP_DIRECT	GO:0000381~regulation of alternative mRNA splicing, via spliceosome	5	1.43678	0.0209891	HNRNPL, RBMXL1, PUF60, NSRP1, RBM7	331	64	20094	4.74273	1	0.6622	0.657904
GOTERM_BP_DIRECT	GO:0046685~response to arsenic-containing substance	3	0.862069	0.0214801	GCLC, SERPINF1, RNF4	331	14	20094	13.0086	1	0.6622	0.657904
GOTERM_BP_DIRECT	GO:0046931~pore complex assembly	3	0.862069	0.0214801	ATP5G3, CCT8, ATP5G1	331	14	20094	13.0086	1	0.6622	0.657904
GOTERM_BP_DIRECT	GO:0000470~maturation of LSU-rRNA	3	0.862069	0.0214801	RSL1D1, EIF6, RPL10A	331	14	20094	13.0086	1	0.6622	0.657904
GOTERM_BP_DIRECT	GO:1904753~negative regulation of vascular associated smooth muscle cell migration	3	0.862069	0.0214801	GNA13, PRKG1, NFE2L2	331	14	20094	13.0086	1	0.6622	0.657904
GOTERM_BP_DIRECT	GO:0003184~pulmonary valve morphogenesis	3	0.862069	0.0245194	HEYL, TGFB2, SMAD6	331	15	20094	12.1414	1	0.727592	0.722872
GOTERM_BP_DIRECT	GO:0042127~regulation of cell proliferation	9	2.58621	0.0245636	CREB3, TGFB2, SHC1, TXNIP, CTNNB1, FAS, HRAS, PBX1, GNL3	331	213	20094	2.56508	1	0.727592	0.722872
GOTERM_BP_DIRECT	GO:0016525~negative regulation of angiogenesis	6	1.72414	0.0246127	TGFB2, SHC1, SERPINF1, SARS, CTNNB1, DCN	331	100	20094	3.64242	1	0.727592	0.722872
GOTERM_BP_DIRECT	GO:0001822~kidney development	8	2.29885	0.0255363	FOXC2, TGFB2, TMED10, SERPINF1, ODC1, CTNNB1, DCN, GLIS2	331	175	20094	2.77517	1	0.734764	0.729997
GOTERM_BP_DIRECT	GO:0000398~mRNA splicing, via spliceosome	8	2.29885	0.0255363	SNW1, SNRPD2, SF3B6, HNRNPA2B1, U2AF1, SNRPB2, ZCRB1, PAXBP1	331	175	20094	2.77517	1	0.734764	0.729997
GOTERM_BP_DIRECT	GO:0071773~cellular response to BMP stimulus	4	1.14943	0.0259458	ACVR1, HEYL, GATA6, SCX	331	39	20094	6.22635	1	0.736723	0.731943
GOTERM_BP_DIRECT	GO:0010629~negative regulation of gene expression	13	3.73563	0.0266239	AKIRIN2, NPM1, TGFB2, MAX, SERPINF1, HEYL, HNRNPK, ZFP281, PDCD10, ID2, MDM2, CTNNB1, HRAS	331	387	20094	2.03925	1	0.738583	0.733792
GOTERM_BP_DIRECT	GO:0070936~protein K48-linked ubiquitination	5	1.43678	0.026813	CUL3, ARIH2, UBE2A, UBE2D2A, RNF4	331	69	20094	4.39905	1	0.738583	0.733792
GOTERM_BP_DIRECT	GO:0007369~gastrulation	4	1.14943	0.0277173	ACVR1, CUL3, RPS6, DLD	331	40	20094	6.07069	1	0.738583	0.733792
GOTERM_BP_DIRECT	GO:0034394~protein localization to cell surface	4	1.14943	0.0277173	UNC50, CTNNB1, ANK2, RAB11A	331	40	20094	6.07069	1	0.738583	0.733792
GOTERM_BP_DIRECT	GO:0071394~cellular response to testosterone stimulus	3	0.862069	0.0277225	RWDD1, NPM1, RNF4	331	16	20094	11.3826	1	0.738583	0.733792
GOTERM_BP_DIRECT	GO:0045860~positive regulation of protein kinase activity	5	1.43678	0.0293869	MAP2K3, NPM1, RAP1A, TAB2, GAS6	331	71	20094	4.27514	1	0.742318	0.737502
GOTERM_BP_DIRECT	GO:0001569~branching involved in blood vessel morphogenesis	4	1.14943	0.0295516	GNA13, ACVR1, FOXC2, CTNNB1	331	41	20094	5.92263	1	0.742318	0.737502
GOTERM_BP_DIRECT	GO:0060325~face morphogenesis	4	1.14943	0.0295516	TGFB2, PLEKHA1, SCX, CDK2AP1	331	41	20094	5.92263	1	0.742318	0.737502
GOTERM_BP_DIRECT	GO:0007264~small GTPase mediated signal transduction	6	1.72414	0.0295757	RAP1B, RAP1A, RHEB, RHOC, HRAS, RHOBTB1	331	105	20094	3.46897	1	0.742318	0.737502
GOTERM_BP_DIRECT	GO:0008283~cell proliferation	12	3.44828	0.0295826	RAP1B, FOXC2, COPS2, PAK1IP1, ODC1, CTNNB1, CD9, YPEL5, FGF2, PBX1, GNAI2, GNL3	331	348	20094	2.09334	1	0.742318	0.737502
GOTERM_BP_DIRECT	GO:0032516~positive regulation of phosphoprotein phosphatase activity	3	0.862069	0.0310834	PPP2CA, CALM1, CALM2	331	17	20094	10.713	1	0.743314	0.738492
GOTERM_BP_DIRECT	GO:0098761~cellular response to interleukin-7	3	0.862069	0.0310834	ATP5B, HDGF, P4HB	331	17	20094	10.713	1	0.743314	0.738492
GOTERM_BP_DIRECT	GO:0043154~negative regulation of cysteine-type endopeptidase activity involved in apoptotic process	5	1.43678	0.0321023	DDX3X, MDM2, FNIP1, GAS6, HERPUD1	331	73	20094	4.15801	1	0.743314	0.738492
GOTERM_BP_DIRECT	GO:1902175~regulation of oxidative stress-induced intrinsic apoptotic signaling pathway	2	0.574713	0.0325767	UBQLN1, P4HB	331	2	20094	60.7069	1	0.743314	0.738492
GOTERM_BP_DIRECT	GO:1905551~negative regulation of protein localization to endoplasmic reticulum	2	0.574713	0.0325767	BTF3, NACA	331	2	20094	60.7069	1	0.743314	0.738492
GOTERM_BP_DIRECT	GO:1902748~positive regulation of lens fiber cell differentiation	2	0.574713	0.0325767	ZEB2, FGF2	331	2	20094	60.7069	1	0.743314	0.738492
GOTERM_BP_DIRECT	GO:1905913~negative regulation of calcium ion export from cell	2	0.574713	0.0325767	YWHAE, CALM2	331	2	20094	60.7069	1	0.743314	0.738492
GOTERM_BP_DIRECT	GO:1905242~response to 3,3',5-triiodo-L-thyronine	2	0.574713	0.0325767	TOMM20, ATP5G1	331	2	20094	60.7069	1	0.743314	0.738492
GOTERM_BP_DIRECT	GO:0000209~protein polyubiquitination	8	2.29885	0.0327224	RNF19A, CUL3, ARIH2, WWP1, CTNNB1, UBE2A, UBE2D2A, DDA1	331	184	20094	2.63943	1	0.743314	0.738492
GOTERM_BP_DIRECT	GO:0010880~regulation of release of sequestered calcium ion into cytosol by sarcoplasmic reticulum	3	0.862069	0.0345961	CAMK2D, CALM1, CALM2	331	18	20094	10.1178	1	0.762233	0.757289
GOTERM_BP_DIRECT	GO:0048208~COPII vesicle coating	3	0.862069	0.0345961	TRAPPC4, PDCD6, CUL3	331	18	20094	10.1178	1	0.762233	0.757289
GOTERM_BP_DIRECT	GO:0008104~protein localization	8	2.29885	0.0346149	YWHAE, NPM1, CTNNB1, TMED2, ANK2, MAPK8IP3, RAN, PARD3B	331	187	20094	2.59709	1	0.762233	0.757289
GOTERM_BP_DIRECT	GO:0014911~positive regulation of smooth muscle cell migration	4	1.14943	0.0354292	CAMK2D, ARPC2, TMSB4X, RAB5A	331	44	20094	5.51881	1	0.772286	0.767276
GOTERM_BP_DIRECT	GO:0006364~rRNA processing	7	2.01149	0.0366505	RPS15, IMP3, RPS6, SBDS, RPL27, WBP11, RPL7	331	149	20094	2.852	1	0.789137	0.784018
GOTERM_BP_DIRECT	GO:0048146~positive regulation of fibroblast proliferation	5	1.43678	0.0379607	RPS3A1, PDGFC, BRK1, GAS6, HRAS	331	77	20094	3.94201	1	0.789137	0.784018
GOTERM_BP_DIRECT	GO:1903427~negative regulation of reactive oxygen species biosynthetic process	3	0.862069	0.0382545	EEF1A1, HBP1, ATP5G1	331	19	20094	9.58531	1	0.789137	0.784018
GOTERM_BP_DIRECT	GO:0046827~positive regulation of protein export from nucleus	3	0.862069	0.0382545	YWHAE, MDM2, GAS6	331	19	20094	9.58531	1	0.789137	0.784018
GOTERM_BP_DIRECT	GO:0043627~response to estrogen	5	1.43678	0.0395148	RCAN1, TGFB2, GATA6, CTNNB1, SMAD6	331	78	20094	3.89147	1	0.789137	0.784018
GOTERM_BP_DIRECT	GO:0051898~negative regulation of protein kinase B signaling	4	1.14943	0.0396568	PPP2CA, PLEKHA1, PDCD6, DDIT3	331	46	20094	5.27887	1	0.789137	0.784018
GOTERM_BP_DIRECT	GO:0070374~positive regulation of ERK1 and ERK2 cascade	9	2.58621	0.0403088	RAP1B, CAMK2D, RAP1A, SHC1, PDGFC, GAS6, HRAS, FGF2, GNAI2	331	235	20094	2.32495	1	0.789137	0.784018
GOTERM_BP_DIRECT	GO:0071363~cellular response to growth factor stimulus	5	1.43678	0.0411047	ACVR1, SHC1, MDM2, CTNNB1, GAS6	331	79	20094	3.84221	1	0.789137	0.784018
GOTERM_BP_DIRECT	GO:0007049~cell cycle	18	5.17241	0.0414852	GPSM2, YTHDF2, CUL3, MICAL3, NEDD9, RAB11A, PARD3B, GNAI2, PTP4A1, DDIT3, RPS3, MDM2, CDK2AP1, TXNIP, ANAPC5, MCM6, ARL8A, RAN	331	652	20094	1.67596	1	0.789137	0.784018
GOTERM_BP_DIRECT	GO:0034198~cellular response to amino acid starvation	4	1.14943	0.0418621	HNRNPL, DAP, RRAGC, FAS	331	47	20094	5.16655	1	0.789137	0.784018
GOTERM_BP_DIRECT	GO:0051781~positive regulation of cell division	4	1.14943	0.0418621	TGFB2, PDGFC, HDGF, FGF2	331	47	20094	5.16655	1	0.789137	0.784018
GOTERM_BP_DIRECT	GO:0010718~positive regulation of epithelial to mesenchymal transition	4	1.14943	0.0418621	TGFB2, ZFP703, CTNNB1, BCL9L	331	47	20094	5.16655	1	0.789137	0.784018
GOTERM_BP_DIRECT	GO:0042274~ribosomal small subunit biogenesis	3	0.862069	0.0420532	RPS15, NPM1, RPS6	331	20	20094	9.10604	1	0.789137	0.784018
GOTERM_BP_DIRECT	GO:0006376~mRNA splice site selection	3	0.862069	0.0420532	RBMXL1, PUF60, LUC7L2	331	20	20094	9.10604	1	0.789137	0.784018
GOTERM_BP_DIRECT	GO:0051145~smooth muscle cell differentiation	3	0.862069	0.0420532	ACVR1, GATA6, CTNNB1	331	20	20094	9.10604	1	0.789137	0.784018
GOTERM_BP_DIRECT	GO:2000251~positive regulation of actin cytoskeleton reorganization	3	0.862069	0.0420532	ACTR3, ARPC2, HRAS	331	20	20094	9.10604	1	0.789137	0.784018
GOTERM_BP_DIRECT	GO:0045669~positive regulation of osteoblast differentiation	5	1.43678	0.0427304	ACVR1, CTNNB1, CLIC1, FGF2, PDLIM7	331	80	20094	3.79418	1	0.794933	0.789776
GOTERM_BP_DIRECT	GO:0040008~regulation of growth	5	1.43678	0.044392	IGFBP5, SHC1, ZMAT3, NEDD9, GAS6	331	81	20094	3.74734	1	0.818785	0.813473
GOTERM_BP_DIRECT	GO:0090050~positive regulation of cell migration involved in sprouting angiogenesis	3	0.862069	0.0459864	FOXC2, HDAC9, FGF2	331	21	20094	8.67242	1	0.833938	0.828528
GOTERM_BP_DIRECT	GO:0055117~regulation of cardiac muscle contraction	3	0.862069	0.0459864	ANK2, CALM1, CALM2	331	21	20094	8.67242	1	0.833938	0.828528
GOTERM_BP_DIRECT	GO:2000017~positive regulation of determination of dorsal identity	2	0.574713	0.0484661	ACVR1, CTNNB1	331	3	20094	40.4713	1	0.863886	0.858281
GOTERM_BP_DIRECT	GO:0090151~establishment of protein localization to mitochondrial membrane	2	0.574713	0.0484661	CALM1, CALM2	331	3	20094	40.4713	1	0.863886	0.858281
GOTERM_BP_DIRECT	GO:0060048~cardiac muscle contraction	4	1.14943	0.0488388	MAP2K3, CAMK2D, ANK2, SLC8A1	331	50	20094	4.85656	1	0.863886	0.858281
GOTERM_BP_DIRECT	GO:0043525~positive regulation of neuron apoptotic process	5	1.43678	0.0495913	PRNP, TGFB2, DDIT3, CTNNB1, FAS	331	84	20094	3.61351	1	0.870065	0.86442
GOTERM_BP_DIRECT	GO:0042176~regulation of protein catabolic process	3	0.862069	0.0500488	PPP2CA, ODC1, MDM2	331	22	20094	8.27822	1	0.871011	0.86536
GOTERM_BP_DIRECT	GO:0006879~cellular iron ion homeostasis	4	1.14943	0.0512828	ATP6V1G1, GLRX3, FTH1, CYB561	331	51	20094	4.76133	1	0.885345	0.879602
GOTERM_BP_DIRECT	GO:0030968~endoplasmic reticulum unfolded protein response	4	1.14943	0.0563449	CREB3, DDIT3, HERPUD1, NFE2L2	331	53	20094	4.58166	1	0.957419	0.951208
GOTERM_BP_DIRECT	GO:0048568~embryonic organ development	4	1.14943	0.0563449	MBD3, PDGFC, CTNNB1, PBX1	331	53	20094	4.58166	1	0.957419	0.951208
GOTERM_BP_DIRECT	GO:0010628~positive regulation of gene expression	16	4.5977	0.0579545	TGFB2, DDX3X, SCX, ANK2, FGF2, ACTG1, PDCD10, MUSTN1, ID2, RPS3, MDM2, CTNNB1, TMED2, GAS6, HRAS, NFE2L2	331	583	20094	1.66606	1	0.977077	0.970738
GOTERM_BP_DIRECT	GO:0009952~anterior/posterior pattern specification	6	1.72414	0.0585712	HEYL, BTG2, BHLHE40, BHLHE41, HOXB2, PBX1	331	127	20094	2.86804	1	0.978765	0.972415
GOTERM_BP_DIRECT	GO:0030199~collagen fibril organization	4	1.14943	0.0589617	FOXC2, TGFB2, COL5A2, SCX	331	54	20094	4.49681	1	0.978765	0.972415
GOTERM_BP_DIRECT	GO:0009968~negative regulation of signal transduction	4	1.14943	0.0616349	ACVR1, RGS3, PAK1IP1, PMEPA1	331	55	20094	4.41505	1	0.999012	0.992531
GOTERM_BP_DIRECT	GO:0071456~cellular response to hypoxia	6	1.72414	0.0617993	NPM1, GATA6, UBQLN1, MDM2, P4HB, SLC8A1	331	129	20094	2.82358	1	0.999012	0.992531
GOTERM_BP_DIRECT	GO:0048708~astrocyte differentiation	3	0.862069	0.062959	ACTR3, NFIX, ID2	331	25	20094	7.28483	1	0.999012	0.992531
GOTERM_BP_DIRECT	GO:0010613~positive regulation of cardiac muscle hypertrophy	3	0.862069	0.062959	MTPN, CAMK2D, TWF1	331	25	20094	7.28483	1	0.999012	0.992531
GOTERM_BP_DIRECT	GO:0006754~ATP biosynthetic process	3	0.862069	0.062959	ATP5B, ATP5A1, ATP5G1	331	25	20094	7.28483	1	0.999012	0.992531
GOTERM_BP_DIRECT	GO:0034063~stress granule assembly	3	0.862069	0.062959	DDX3X, YTHDF2, RPS23	331	25	20094	7.28483	1	0.999012	0.992531
GOTERM_BP_DIRECT	GO:1904094~positive regulation of autophagic cell death	2	0.574713	0.0640953	CALM1, CALM2	331	4	20094	30.3535	1	0.999257	0.992775
GOTERM_BP_DIRECT	GO:0002834~regulation of response to tumor cell	2	0.574713	0.0640953	CALM1, CALM2	331	4	20094	30.3535	1	0.999257	0.992775
GOTERM_BP_DIRECT	GO:1903078~positive regulation of protein localization to plasma membrane	4	1.14943	0.0643637	ACTR3, PRNP, RER1, RAB11A	331	56	20094	4.33621	1	0.999257	0.992775
GOTERM_BP_DIRECT	GO:0030512~negative regulation of transforming growth factor beta receptor signaling pathway	5	1.43678	0.0650155	RASL11B, STRAP, PMEPA1, SMAD6, BCL9L	331	92	20094	3.29929	1	1	0.993973
GOTERM_BP_DIRECT	GO:0071320~cellular response to cAMP	4	1.14943	0.0671473	RAP1B, RAP1A, IGFBP5, SLC8A1	331	57	20094	4.26014	1	1	0.993973
GOTERM_BP_DIRECT	GO:0048709~oligodendrocyte differentiation	4	1.14943	0.0671473	RHEB, ID2, EXOC4, CTNNB1	331	57	20094	4.26014	1	1	0.993973
GOTERM_BP_DIRECT	GO:0031397~negative regulation of protein ubiquitination	4	1.14943	0.0671473	GCLC, UBXN1, RPS3, GTPBP4	331	57	20094	4.26014	1	1	0.993973
GOTERM_BP_DIRECT	GO:0007498~mesoderm development	3	0.862069	0.0674867	ACVR1, PPP2CA, ETS2	331	26	20094	7.00465	1	1	0.993973
GOTERM_BP_DIRECT	GO:0030155~regulation of cell adhesion	4	1.14943	0.0699851	NUAK1, YTHDF2, LAMA2, CBLL1	331	58	20094	4.18669	1	1	0.993973
GOTERM_BP_DIRECT	GO:0032543~mitochondrial translation	5	1.43678	0.0713743	MRPL30, MRPL18, MRPS18B, MRPL17, MRPL15	331	95	20094	3.1951	1	1	0.993973
GOTERM_BP_DIRECT	GO:0003148~outflow tract septum morphogenesis	3	0.862069	0.0721186	TGFB2, GATA6, SMAD6	331	27	20094	6.74522	1	1	0.993973
GOTERM_BP_DIRECT	GO:0048598~embryonic morphogenesis	3	0.862069	0.0721186	ZEB2, YTHDF2, TMED2	331	27	20094	6.74522	1	1	0.993973
GOTERM_BP_DIRECT	GO:0043280~positive regulation of cysteine-type endopeptidase activity involved in apoptotic process	4	1.14943	0.0728763	PPP2CA, DDX3X, PDCD6, FAS	331	59	20094	4.11573	1	1	0.993973
GOTERM_BP_DIRECT	GO:0006986~response to unfolded protein	4	1.14943	0.0728763	CREB3, DDIT3, CREBRF, HERPUD1	331	59	20094	4.11573	1	1	0.993973
GOTERM_BP_DIRECT	GO:0048742~regulation of skeletal muscle fiber development	2	0.574713	0.0794686	NACA, HDAC9	331	5	20094	24.2828	1	1	0.993973
GOTERM_BP_DIRECT	GO:1905007~positive regulation of epithelial to mesenchymal transition involved in endocardial cushion formation	2	0.574713	0.0794686	ACVR1, TGFB2	331	5	20094	24.2828	1	1	0.993973
GOTERM_BP_DIRECT	GO:0051343~positive regulation of cyclic-nucleotide phosphodiesterase activity	2	0.574713	0.0794686	CALM1, CALM2	331	5	20094	24.2828	1	1	0.993973
GOTERM_BP_DIRECT	GO:0003274~endocardial cushion fusion	2	0.574713	0.0794686	ACVR1, TGFB2	331	5	20094	24.2828	1	1	0.993973
GOTERM_BP_DIRECT	GO:2000301~negative regulation of synaptic vesicle exocytosis	2	0.574713	0.0794686	RAP1B, RAP1A	331	5	20094	24.2828	1	1	0.993973
GOTERM_BP_DIRECT	GO:0010991~negative regulation of SMAD protein complex assembly	2	0.574713	0.0794686	PMEPA1, SMAD6	331	5	20094	24.2828	1	1	0.993973
GOTERM_BP_DIRECT	GO:0003289~atrial septum primum morphogenesis	2	0.574713	0.0794686	ACVR1, TGFB2	331	5	20094	24.2828	1	1	0.993973
GOTERM_BP_DIRECT	GO:0014010~Schwann cell proliferation	2	0.574713	0.0794686	SNW1, CTNNB1	331	5	20094	24.2828	1	1	0.993973
GOTERM_BP_DIRECT	GO:0010468~regulation of gene expression	13	3.73563	0.0806374	BRD2, GATA6, ZFP91, ATXN7L3B, MAPK8IP3, SLC8A1, HNRNPK, HNRNPDL, PCBP1, ID2, MDM2, CTNNB1, FAS	331	462	20094	1.7082	1	1	0.993973
GOTERM_BP_DIRECT	GO:0048169~regulation of long-term neuronal synaptic plasticity	3	0.862069	0.0816764	RAB5A, HRAS, RAB11A	331	29	20094	6.28003	1	1	0.993973
GOTERM_BP_DIRECT	GO:0010971~positive regulation of G2/M transition of mitotic cell cycle	3	0.862069	0.0816764	CAMK2D, PBX1, RAB11A	331	29	20094	6.28003	1	1	0.993973
GOTERM_BP_DIRECT	GO:0010595~positive regulation of endothelial cell migration	4	1.14943	0.0818622	FOXC2, ANXA3, PDCD6, FGF2	331	62	20094	3.91658	1	1	0.993973
GOTERM_BP_DIRECT	GO:0042542~response to hydrogen peroxide	4	1.14943	0.0849589	PDCD10, TXNIP, KPNA4, SLC8A1	331	63	20094	3.85441	1	1	0.993973
GOTERM_BP_DIRECT	GO:0006979~response to oxidative stress	6	1.72414	0.085173	RCAN1, PRNP, GCLC, PSMB5, GPX4, TXNIP	331	142	20094	2.56508	1	1	0.993973
GOTERM_BP_DIRECT	GO:0061098~positive regulation of protein tyrosine kinase activity	3	0.862069	0.091597	PRNP, NEDD9, GAS6	331	31	20094	5.87487	1	1	0.993973
GOTERM_BP_DIRECT	GO:0070979~protein K11-linked ubiquitination	3	0.862069	0.091597	ANAPC5, UBE2A, RNF4	331	31	20094	5.87487	1	1	0.993973
GOTERM_BP_DIRECT	GO:0035050~embryonic heart tube development	3	0.862069	0.091597	FOXC2, CTNNB1, SLC8A1	331	31	20094	5.87487	1	1	0.993973
GOTERM_BP_DIRECT	GO:0007569~cell aging	3	0.862069	0.091597	RWDD1, NPM1, HRAS	331	31	20094	5.87487	1	1	0.993973
GOTERM_BP_DIRECT	GO:0043410~positive regulation of MAPK cascade	7	2.01149	0.0927574	MAP2K3, SHC1, GDF15, CTNNB1, HRAS, FGF2, GADD45G	331	190	20094	2.23657	1	1	0.993973
GOTERM_BP_DIRECT	GO:0009408~response to heat	4	1.14943	0.0945417	GCLC, HSPB7, PDE4B, HSPB2	331	66	20094	3.67921	1	1	0.993973
GOTERM_BP_DIRECT	GO:1902416~positive regulation of mRNA binding	2	0.574713	0.09459	HNRNPL, EIF3E	331	6	20094	20.2356	1	1	0.993973
GOTERM_BP_DIRECT	GO:0070972~protein localization to endoplasmic reticulum	2	0.574713	0.09459	VAPA, ANK2	331	6	20094	20.2356	1	1	0.993973
GOTERM_BP_DIRECT	GO:0051891~positive regulation of cardioblast differentiation	2	0.574713	0.09459	TGFB2, GATA6	331	6	20094	20.2356	1	1	0.993973
GOTERM_BP_DIRECT	GO:1904751~positive regulation of protein localization to nucleolus	2	0.574713	0.09459	NPM1, NMD3	331	6	20094	20.2356	1	1	0.993973
GOTERM_BP_DIRECT	GO:1904798~positive regulation of core promoter binding	2	0.574713	0.09459	GTF2B, CTNNB1	331	6	20094	20.2356	1	1	0.993973
GOTERM_BP_DIRECT	GO:0051054~positive regulation of DNA metabolic process	2	0.574713	0.09459	NPM1, ANXA3	331	6	20094	20.2356	1	1	0.993973
GOTERM_BP_DIRECT	GO:1903071~positive regulation of ER-associated ubiquitin-dependent protein catabolic process	2	0.574713	0.09459	UBQLN1, HERPUD1	331	6	20094	20.2356	1	1	0.993973
GOTERM_BP_DIRECT	GO:0035307~positive regulation of protein dephosphorylation	3	0.862069	0.0966828	PPP2CA, CALM1, CALM2	331	32	20094	5.69128	1	1	0.993973
GOTERM_BP_DIRECT	GO:0071480~cellular response to gamma radiation	3	0.862069	0.0966828	MDM2, RNF4, HRAS	331	32	20094	5.69128	1	1	0.993973
GOTERM_BP_DIRECT	GO:0006914~autophagy	7	2.01149	0.0976761	RAB1A, DAP, SYT11, TRAPPC4, UBQLN1, NRBF2, GABARAP	331	193	20094	2.20181	1	1	0.993973
GOTERM_BP_DIRECT	GO:0071260~cellular response to mechanical stimulus	5	1.43678	0.0998007	MTPN, GCLC, ARHGDIA, SCX, CTNNB1	331	107	20094	2.83677	1	1	0.993973
