# Supplementary material for: Endothelial YAP/TAZ activation promotes atherosclerosis in a mouse model of Hutchinson-Gilford progeria syndrome
Source: J Clin Invest. 2024 Oct 1;134(22):e173448. doi: 10.1172/JCI173448 (PMC11563688; doi:10.1172/JCI173448)
Supplement: Supplemental table 11 [file jci-134-173448-s013.xlsx]

## Sheet: IC ContrastVsAll
cluster	gene	avg_log2FC	p_val_adj	exp_cluster	exp_rest	pct_cluster	pct_rest	n_cluster	n_rest	ensembl_gene_id	GeneCardLink	ensemblLink
IC0	PF4	1.55492	0	37.0055	11.9351	0.966	0.431	1778	4462	ENSMUSG00000029373	http://www.genecards.org/cgi-bin/carddisp.pl?gene=PF4	http://mar2016.archive.ensembl.org/Mus_musculus/Gene/Summary?db=core;g=ENSMUSG00000029373
IC0	C1QC	1.55157	0	53.2755	17.5155	0.988	0.469	1778	4462	ENSMUSG00000036896	http://www.genecards.org/cgi-bin/carddisp.pl?gene=C1QC	http://mar2016.archive.ensembl.org/Mus_musculus/Gene/Summary?db=core;g=ENSMUSG00000036896
IC0	C1QA	1.51739	0	77.8599	26.5471	0.991	0.513	1778	4462	ENSMUSG00000036887	http://www.genecards.org/cgi-bin/carddisp.pl?gene=C1QA	http://mar2016.archive.ensembl.org/Mus_musculus/Gene/Summary?db=core;g=ENSMUSG00000036887
IC0	CD14	1.50304	0	8.42433	2.32499	0.915	0.364	1778	4462	ENSMUSG00000051439	http://www.genecards.org/cgi-bin/carddisp.pl?gene=CD14	http://mar2016.archive.ensembl.org/Mus_musculus/Gene/Summary?db=core;g=ENSMUSG00000051439
IC0	C1QB	1.46615	0	64.9471	22.8694	0.99	0.509	1778	4462	ENSMUSG00000036905	http://www.genecards.org/cgi-bin/carddisp.pl?gene=C1QB	http://mar2016.archive.ensembl.org/Mus_musculus/Gene/Summary?db=core;g=ENSMUSG00000036905
IC0	HPGD	1.43095	0	6.73756	1.86976	0.857	0.286	1778	4462	ENSMUSG00000031613	http://www.genecards.org/cgi-bin/carddisp.pl?gene=HPGD	http://mar2016.archive.ensembl.org/Mus_musculus/Gene/Summary?db=core;g=ENSMUSG00000031613
IC0	APOE	1.39213	0	133.502	50.2455	0.978	0.67	1778	4462	ENSMUSG00000002985	http://www.genecards.org/cgi-bin/carddisp.pl?gene=APOE	http://mar2016.archive.ensembl.org/Mus_musculus/Gene/Summary?db=core;g=ENSMUSG00000002985
IC0	FCRLS	1.36717	0	8.57933	2.71344	0.855	0.298	1778	4462	ENSMUSG00000015852	http://www.genecards.org/cgi-bin/carddisp.pl?gene=FCRLS	http://mar2016.archive.ensembl.org/Mus_musculus/Gene/Summary?db=core;g=ENSMUSG00000015852
IC0	LYZ2	1.36168	0	121.84	46.8004	0.988	0.625	1778	4462	ENSMUSG00000069516	http://www.genecards.org/cgi-bin/carddisp.pl?gene=LYZ2	http://mar2016.archive.ensembl.org/Mus_musculus/Gene/Summary?db=core;g=ENSMUSG00000069516
IC0	CSF1R	1.35027	0	17.7931	6.37099	0.987	0.465	1778	4462	ENSMUSG00000024621	http://www.genecards.org/cgi-bin/carddisp.pl?gene=CSF1R	http://mar2016.archive.ensembl.org/Mus_musculus/Gene/Summary?db=core;g=ENSMUSG00000024621
IC0	FCGR3	1.30534	0	8.81441	2.97115	0.955	0.39	1778	4462	ENSMUSG00000059498	http://www.genecards.org/cgi-bin/carddisp.pl?gene=FCGR3	http://mar2016.archive.ensembl.org/Mus_musculus/Gene/Summary?db=core;g=ENSMUSG00000059498
IC0	IER3	1.29414	0	15.5392	5.74436	0.946	0.507	1778	4462	ENSMUSG00000003541	http://www.genecards.org/cgi-bin/carddisp.pl?gene=IER3	http://mar2016.archive.ensembl.org/Mus_musculus/Gene/Summary?db=core;g=ENSMUSG00000003541
IC0	C5AR1	1.28906	0	7.06288	2.29947	0.921	0.356	1778	4462	ENSMUSG00000049130	http://www.genecards.org/cgi-bin/carddisp.pl?gene=C5AR1	http://mar2016.archive.ensembl.org/Mus_musculus/Gene/Summary?db=core;g=ENSMUSG00000049130
IC0	TREM2	1.27932	0	3.96885	1.04711	0.785	0.243	1778	4462	ENSMUSG00000023992	http://www.genecards.org/cgi-bin/carddisp.pl?gene=TREM2	http://mar2016.archive.ensembl.org/Mus_musculus/Gene/Summary?db=core;g=ENSMUSG00000023992
IC0	TRF	1.25526	0	11.569	4.26538	0.937	0.416	1778	4462	ENSMUSG00000032554	http://www.genecards.org/cgi-bin/carddisp.pl?gene=TRF	http://mar2016.archive.ensembl.org/Mus_musculus/Gene/Summary?db=core;g=ENSMUSG00000032554
IC0	SEPP1	1.25281	0	34.2294	13.7834	0.975	0.56	1778	4462	ENSMUSG00000064373	http://www.genecards.org/cgi-bin/carddisp.pl?gene=SEPP1	http://mar2016.archive.ensembl.org/Mus_musculus/Gene/Summary?db=core;g=ENSMUSG00000064373
IC0	CBR2	1.2025	0	7.72915	2.793	0.832	0.292	1778	4462	ENSMUSG00000025150	http://www.genecards.org/cgi-bin/carddisp.pl?gene=CBR2	http://mar2016.archive.ensembl.org/Mus_musculus/Gene/Summary?db=core;g=ENSMUSG00000025150
IC0	ADGRE1	1.19724	0	5.55292	1.85779	0.893	0.343	1778	4462	ENSMUSG00000004730	http://www.genecards.org/cgi-bin/carddisp.pl?gene=ADGRE1	http://mar2016.archive.ensembl.org/Mus_musculus/Gene/Summary?db=core;g=ENSMUSG00000004730
IC0	LGMN	1.1949	0	12.4324	4.8675	0.966	0.452	1778	4462	ENSMUSG00000021190	http://www.genecards.org/cgi-bin/carddisp.pl?gene=LGMN	http://mar2016.archive.ensembl.org/Mus_musculus/Gene/Summary?db=core;g=ENSMUSG00000021190
IC0	MS4A7	1.16707	0	8.26768	3.12714	0.871	0.336	1778	4462	ENSMUSG00000024672	http://www.genecards.org/cgi-bin/carddisp.pl?gene=MS4A7	http://mar2016.archive.ensembl.org/Mus_musculus/Gene/Summary?db=core;g=ENSMUSG00000024672
IC0	MRC1	1.14418	0	22.9503	9.83623	0.963	0.46	1778	4462	ENSMUSG00000026712	http://www.genecards.org/cgi-bin/carddisp.pl?gene=MRC1	http://mar2016.archive.ensembl.org/Mus_musculus/Gene/Summary?db=core;g=ENSMUSG00000026712
IC0	SERINC3	1.1412	0	19.0426	8.08699	0.984	0.715	1778	4462	ENSMUSG00000017707	http://www.genecards.org/cgi-bin/carddisp.pl?gene=SERINC3	http://mar2016.archive.ensembl.org/Mus_musculus/Gene/Summary?db=core;g=ENSMUSG00000017707
IC0	DAB2	1.08839	0	14.2069	6.15161	0.971	0.476	1778	4462	ENSMUSG00000022150	http://www.genecards.org/cgi-bin/carddisp.pl?gene=DAB2	http://mar2016.archive.ensembl.org/Mus_musculus/Gene/Summary?db=core;g=ENSMUSG00000022150
IC0	RGS10	1.07597	0	7.74147	3.14653	0.942	0.515	1778	4462	ENSMUSG00000030844	http://www.genecards.org/cgi-bin/carddisp.pl?gene=RGS10	http://mar2016.archive.ensembl.org/Mus_musculus/Gene/Summary?db=core;g=ENSMUSG00000030844
IC0	FTL1	1.06124	0	60.3615	28.4057	0.994	0.928	1778	4462	ENSMUSG00000050708	http://www.genecards.org/cgi-bin/carddisp.pl?gene=FTL1	http://mar2016.archive.ensembl.org/Mus_musculus/Gene/Summary?db=core;g=ENSMUSG00000050708
IC0	CD63	1.05909	0	7.20644	2.93856	0.933	0.411	1778	4462	ENSMUSG00000025351	http://www.genecards.org/cgi-bin/carddisp.pl?gene=CD63	http://mar2016.archive.ensembl.org/Mus_musculus/Gene/Summary?db=core;g=ENSMUSG00000025351
IC0	EHD4	1.05593	0	6.17785	2.45244	0.93	0.439	1778	4462	ENSMUSG00000027293	http://www.genecards.org/cgi-bin/carddisp.pl?gene=EHD4	http://mar2016.archive.ensembl.org/Mus_musculus/Gene/Summary?db=core;g=ENSMUSG00000027293
IC0	FCER1G	1.05514	0	27.5012	12.7162	0.984	0.534	1778	4462	ENSMUSG00000058715	http://www.genecards.org/cgi-bin/carddisp.pl?gene=FCER1G	http://mar2016.archive.ensembl.org/Mus_musculus/Gene/Summary?db=core;g=ENSMUSG00000058715
IC0	TMEM176B	1.03571	0	9.85651	4.29556	0.942	0.458	1778	4462	ENSMUSG00000029810	http://www.genecards.org/cgi-bin/carddisp.pl?gene=TMEM176B	http://mar2016.archive.ensembl.org/Mus_musculus/Gene/Summary?db=core;g=ENSMUSG00000029810
IC0	PMP22	1.03256	0	4.40463	1.64201	0.844	0.291	1778	4462	ENSMUSG00000018217	http://www.genecards.org/cgi-bin/carddisp.pl?gene=PMP22	http://mar2016.archive.ensembl.org/Mus_musculus/Gene/Summary?db=core;g=ENSMUSG00000018217
IC0	CTSC	1.02705	0	18.3477	8.49416	0.983	0.581	1778	4462	ENSMUSG00000030560	http://www.genecards.org/cgi-bin/carddisp.pl?gene=CTSC	http://mar2016.archive.ensembl.org/Mus_musculus/Gene/Summary?db=core;g=ENSMUSG00000030560
IC0	CTSB	0.998432	0	24.2861	11.6568	0.984	0.628	1778	4462	ENSMUSG00000021939	http://www.genecards.org/cgi-bin/carddisp.pl?gene=CTSB	http://mar2016.archive.ensembl.org/Mus_musculus/Gene/Summary?db=core;g=ENSMUSG00000021939
IC0	TYROBP	0.927418	0	21.7876	10.9817	0.979	0.528	1778	4462	ENSMUSG00000030579	http://www.genecards.org/cgi-bin/carddisp.pl?gene=TYROBP	http://mar2016.archive.ensembl.org/Mus_musculus/Gene/Summary?db=core;g=ENSMUSG00000030579
IC0	ALOX5AP	0.889578	0	9.07244	4.43682	0.947	0.457	1778	4462	ENSMUSG00000060063	http://www.genecards.org/cgi-bin/carddisp.pl?gene=ALOX5AP	http://mar2016.archive.ensembl.org/Mus_musculus/Gene/Summary?db=core;g=ENSMUSG00000060063
IC0	STAB1	0.687497	0	7.2875	4.14596	0.898	0.348	1778	4462	ENSMUSG00000042286	http://www.genecards.org/cgi-bin/carddisp.pl?gene=STAB1	http://mar2016.archive.ensembl.org/Mus_musculus/Gene/Summary?db=core;g=ENSMUSG00000042286
IC0	ITM2B	0.950982	0	46.3964	23.5172	0.989	0.901	1778	4462	ENSMUSG00000022108	http://www.genecards.org/cgi-bin/carddisp.pl?gene=ITM2B	http://mar2016.archive.ensembl.org/Mus_musculus/Gene/Summary?db=core;g=ENSMUSG00000022108
IC0	TGFBI	0.882925	0	8.00204	3.88151	0.945	0.466	1778	4462	ENSMUSG00000035493	http://www.genecards.org/cgi-bin/carddisp.pl?gene=TGFBI	http://mar2016.archive.ensembl.org/Mus_musculus/Gene/Summary?db=core;g=ENSMUSG00000035493
IC0	C3AR1	0.940618	0	4.25841	1.73968	0.853	0.338	1778	4462	ENSMUSG00000040552	http://www.genecards.org/cgi-bin/carddisp.pl?gene=C3AR1	http://mar2016.archive.ensembl.org/Mus_musculus/Gene/Summary?db=core;g=ENSMUSG00000040552
IC0	FTH1	0.886727	0	94.6271	50.7189	0.998	0.979	1778	4462	ENSMUSG00000024661	http://www.genecards.org/cgi-bin/carddisp.pl?gene=FTH1	http://mar2016.archive.ensembl.org/Mus_musculus/Gene/Summary?db=core;g=ENSMUSG00000024661
IC0	MAFB	0.821485	1.52356e-306	13.3545	7.12265	0.95	0.483	1778	4462	ENSMUSG00000074622	http://www.genecards.org/cgi-bin/carddisp.pl?gene=MAFB	http://mar2016.archive.ensembl.org/Mus_musculus/Gene/Summary?db=core;g=ENSMUSG00000074622
IC0	MT1	1.13374	4.06514e-299	9.33498	3.70998	0.929	0.485	1778	4462	ENSMUSG00000031765	http://www.genecards.org/cgi-bin/carddisp.pl?gene=MT1	http://mar2016.archive.ensembl.org/Mus_musculus/Gene/Summary?db=core;g=ENSMUSG00000031765
IC0	CST3	0.850343	1.32015e-296	66.8005	36.6057	0.994	0.903	1778	4462	ENSMUSG00000027447	http://www.genecards.org/cgi-bin/carddisp.pl?gene=CST3	http://mar2016.archive.ensembl.org/Mus_musculus/Gene/Summary?db=core;g=ENSMUSG00000027447
IC0	CD81	0.973314	2.29298e-296	13.0551	6.15877	0.976	0.644	1778	4462	ENSMUSG00000037706	http://www.genecards.org/cgi-bin/carddisp.pl?gene=CD81	http://mar2016.archive.ensembl.org/Mus_musculus/Gene/Summary?db=core;g=ENSMUSG00000037706
IC0	RNASE4	0.957716	4.17028e-294	4.71312	1.94152	0.823	0.319	1778	4462	ENSMUSG00000021876	http://www.genecards.org/cgi-bin/carddisp.pl?gene=RNASE4	http://mar2016.archive.ensembl.org/Mus_musculus/Gene/Summary?db=core;g=ENSMUSG00000021876
IC0	GAS6	0.740834	1.84352e-291	6.0942	3.24512	0.866	0.375	1778	4462	ENSMUSG00000031451	http://www.genecards.org/cgi-bin/carddisp.pl?gene=GAS6	http://mar2016.archive.ensembl.org/Mus_musculus/Gene/Summary?db=core;g=ENSMUSG00000031451
IC0	IFITM2	0.826899	2.25241e-290	13.7599	7.32074	0.969	0.548	1778	4462	ENSMUSG00000060591	http://www.genecards.org/cgi-bin/carddisp.pl?gene=IFITM2	http://mar2016.archive.ensembl.org/Mus_musculus/Gene/Summary?db=core;g=ENSMUSG00000060591
IC0	CD68	0.988561	1.24417e-289	4.98667	2.01716	0.863	0.372	1778	4462	ENSMUSG00000018774	http://www.genecards.org/cgi-bin/carddisp.pl?gene=CD68	http://mar2016.archive.ensembl.org/Mus_musculus/Gene/Summary?db=core;g=ENSMUSG00000018774
IC0	ASAH1	0.887461	4.21199e-287	4.6475	2.05284	0.907	0.44	1778	4462	ENSMUSG00000031591	http://www.genecards.org/cgi-bin/carddisp.pl?gene=ASAH1	http://mar2016.archive.ensembl.org/Mus_musculus/Gene/Summary?db=core;g=ENSMUSG00000031591
IC0	PLTP	0.518736	8.19993e-287	6.35202	4.13159	0.858	0.384	1778	4462	ENSMUSG00000017754	http://www.genecards.org/cgi-bin/carddisp.pl?gene=PLTP	http://mar2016.archive.ensembl.org/Mus_musculus/Gene/Summary?db=core;g=ENSMUSG00000017754
IC0	GRN	0.791006	1.65552e-286	9.39122	5.00551	0.957	0.523	1778	4462	ENSMUSG00000034708	http://www.genecards.org/cgi-bin/carddisp.pl?gene=GRN	http://mar2016.archive.ensembl.org/Mus_musculus/Gene/Summary?db=core;g=ENSMUSG00000034708
IC0	CTSS	0.805285	7.81686e-286	16.3073	8.9041	0.979	0.584	1778	4462	ENSMUSG00000038642	http://www.genecards.org/cgi-bin/carddisp.pl?gene=CTSS	http://mar2016.archive.ensembl.org/Mus_musculus/Gene/Summary?db=core;g=ENSMUSG00000038642
IC0	APP	0.931677	5.50073e-281	7.10385	3.24843	0.935	0.502	1778	4462	ENSMUSG00000022892	http://www.genecards.org/cgi-bin/carddisp.pl?gene=APP	http://mar2016.archive.ensembl.org/Mus_musculus/Gene/Summary?db=core;g=ENSMUSG00000022892
IC0	FCGRT	0.712831	2.8195e-279	5.68558	3.07902	0.875	0.394	1778	4462	ENSMUSG00000003420	http://www.genecards.org/cgi-bin/carddisp.pl?gene=FCGRT	http://mar2016.archive.ensembl.org/Mus_musculus/Gene/Summary?db=core;g=ENSMUSG00000003420
IC0	CXCL16	1.01387	5.60728e-273	3.61085	1.28337	0.771	0.284	1778	4462	ENSMUSG00000018920	http://www.genecards.org/cgi-bin/carddisp.pl?gene=CXCL16	http://mar2016.archive.ensembl.org/Mus_musculus/Gene/Summary?db=core;g=ENSMUSG00000018920
IC0	PID1	0.342357	4.34219e-271	6.75572	5.11734	0.94	0.502	1778	4462	ENSMUSG00000045658	http://www.genecards.org/cgi-bin/carddisp.pl?gene=PID1	http://mar2016.archive.ensembl.org/Mus_musculus/Gene/Summary?db=core;g=ENSMUSG00000045658
IC0	MAF	0.803031	5.53369e-270	13.0946	7.07821	0.928	0.483	1778	4462	ENSMUSG00000055435	http://www.genecards.org/cgi-bin/carddisp.pl?gene=MAF	http://mar2016.archive.ensembl.org/Mus_musculus/Gene/Summary?db=core;g=ENSMUSG00000055435
IC0	AIF1	0.878209	1.71251e-263	3.8406	1.63349	0.813	0.334	1778	4462	ENSMUSG00000024397	http://www.genecards.org/cgi-bin/carddisp.pl?gene=AIF1	http://mar2016.archive.ensembl.org/Mus_musculus/Gene/Summary?db=core;g=ENSMUSG00000024397
IC0	FCGR2B	0.783185	8.80917e-263	5.78315	2.94157	0.888	0.426	1778	4462	ENSMUSG00000026656	http://www.genecards.org/cgi-bin/carddisp.pl?gene=FCGR2B	http://mar2016.archive.ensembl.org/Mus_musculus/Gene/Summary?db=core;g=ENSMUSG00000026656
IC0	TIMP2	0.702707	3.12097e-262	8.05801	4.56541	0.949	0.531	1778	4462	ENSMUSG00000017466	http://www.genecards.org/cgi-bin/carddisp.pl?gene=TIMP2	http://mar2016.archive.ensembl.org/Mus_musculus/Gene/Summary?db=core;g=ENSMUSG00000017466
IC0	CYBB	0.581923	1.69753e-258	6.46836	3.9894	0.921	0.482	1778	4462	ENSMUSG00000015340	http://www.genecards.org/cgi-bin/carddisp.pl?gene=CYBB	http://mar2016.archive.ensembl.org/Mus_musculus/Gene/Summary?db=core;g=ENSMUSG00000015340
IC0	SMAGP	0.931363	1.73576e-254	2.10648	0.62892	0.69	0.228	1778	4462	ENSMUSG00000053559	http://www.genecards.org/cgi-bin/carddisp.pl?gene=SMAGP	http://mar2016.archive.ensembl.org/Mus_musculus/Gene/Summary?db=core;g=ENSMUSG00000053559
IC0	CTSA	0.861723	1.30065e-251	4.8212	2.20338	0.898	0.463	1778	4462	ENSMUSG00000017760	http://www.genecards.org/cgi-bin/carddisp.pl?gene=CTSA	http://mar2016.archive.ensembl.org/Mus_musculus/Gene/Summary?db=core;g=ENSMUSG00000017760
IC0	SLCO2B1	0.857934	7.18284e-250	2.00247	0.656592	0.647	0.191	1778	4462	ENSMUSG00000030737	http://www.genecards.org/cgi-bin/carddisp.pl?gene=SLCO2B1	http://mar2016.archive.ensembl.org/Mus_musculus/Gene/Summary?db=core;g=ENSMUSG00000030737
IC0	FOLR2	0.707872	6.41638e-248	5.79098	3.15759	0.688	0.245	1778	4462	ENSMUSG00000032725	http://www.genecards.org/cgi-bin/carddisp.pl?gene=FOLR2	http://mar2016.archive.ensembl.org/Mus_musculus/Gene/Summary?db=core;g=ENSMUSG00000032725
IC0	DHRS3	0.845253	1.88221e-246	3.60677	1.56419	0.829	0.373	1778	4462	ENSMUSG00000066026	http://www.genecards.org/cgi-bin/carddisp.pl?gene=DHRS3	http://mar2016.archive.ensembl.org/Mus_musculus/Gene/Summary?db=core;g=ENSMUSG00000066026
IC0	IGF1	0.824034	3.36577e-245	3.89862	1.76704	0.766	0.302	1778	4462	ENSMUSG00000020053	http://www.genecards.org/cgi-bin/carddisp.pl?gene=IGF1	http://mar2016.archive.ensembl.org/Mus_musculus/Gene/Summary?db=core;g=ENSMUSG00000020053
IC0	HEXA	0.821372	2.28758e-242	4.9635	2.37476	0.884	0.448	1778	4462	ENSMUSG00000025232	http://www.genecards.org/cgi-bin/carddisp.pl?gene=HEXA	http://mar2016.archive.ensembl.org/Mus_musculus/Gene/Summary?db=core;g=ENSMUSG00000025232
IC0	MS4A6D	0.817771	8.91146e-242	3.65705	1.64203	0.787	0.327	1778	4462	ENSMUSG00000024679	http://www.genecards.org/cgi-bin/carddisp.pl?gene=MS4A6D	http://mar2016.archive.ensembl.org/Mus_musculus/Gene/Summary?db=core;g=ENSMUSG00000024679
IC0	P2RY6	0.821011	6.82896e-240	2.93582	1.22785	0.777	0.319	1778	4462	ENSMUSG00000048779	http://www.genecards.org/cgi-bin/carddisp.pl?gene=P2RY6	http://mar2016.archive.ensembl.org/Mus_musculus/Gene/Summary?db=core;g=ENSMUSG00000048779
IC0	LAMP1	0.759796	4.02044e-238	10.2093	5.62001	0.969	0.632	1778	4462	ENSMUSG00000031447	http://www.genecards.org/cgi-bin/carddisp.pl?gene=LAMP1	http://mar2016.archive.ensembl.org/Mus_musculus/Gene/Summary?db=core;g=ENSMUSG00000031447
IC0	CFH	0.70422	9.44082e-238	10.7886	6.23556	0.918	0.503	1778	4462	ENSMUSG00000026365	http://www.genecards.org/cgi-bin/carddisp.pl?gene=CFH	http://mar2016.archive.ensembl.org/Mus_musculus/Gene/Summary?db=core;g=ENSMUSG00000026365
IC0	CLTC	0.901102	9.49314e-235	7.82032	3.72308	0.933	0.588	1778	4462	ENSMUSG00000047126	http://www.genecards.org/cgi-bin/carddisp.pl?gene=CLTC	http://mar2016.archive.ensembl.org/Mus_musculus/Gene/Summary?db=core;g=ENSMUSG00000047126
IC0	MS4A6C	0.765599	9.70682e-235	5.83963	3.02313	0.849	0.404	1778	4462	ENSMUSG00000079419	http://www.genecards.org/cgi-bin/carddisp.pl?gene=MS4A6C	http://mar2016.archive.ensembl.org/Mus_musculus/Gene/Summary?db=core;g=ENSMUSG00000079419
IC0	UNC93B1	0.657363	1.01573e-233	6.86058	3.98389	0.945	0.548	1778	4462	ENSMUSG00000036908	http://www.genecards.org/cgi-bin/carddisp.pl?gene=UNC93B1	http://mar2016.archive.ensembl.org/Mus_musculus/Gene/Summary?db=core;g=ENSMUSG00000036908
IC0	JUN	0.900957	1.148e-232	24.9255	12.8839	0.98	0.729	1778	4462	ENSMUSG00000052684	http://www.genecards.org/cgi-bin/carddisp.pl?gene=JUN	http://mar2016.archive.ensembl.org/Mus_musculus/Gene/Summary?db=core;g=ENSMUSG00000052684
IC0	F13A1	0.875012	1.31686e-232	13.5377	6.9267	0.835	0.389	1778	4462	ENSMUSG00000039109	http://www.genecards.org/cgi-bin/carddisp.pl?gene=F13A1	http://mar2016.archive.ensembl.org/Mus_musculus/Gene/Summary?db=core;g=ENSMUSG00000039109
IC0	BLVRB	0.845356	2.1941e-230	4.29684	1.94808	0.824	0.38	1778	4462	ENSMUSG00000040466	http://www.genecards.org/cgi-bin/carddisp.pl?gene=BLVRB	http://mar2016.archive.ensembl.org/Mus_musculus/Gene/Summary?db=core;g=ENSMUSG00000040466
IC0	AI607873	0.574867	4.51966e-230	4.49975	2.69225	0.834	0.396	1778	4462	ENSMUSG00000073490	http://www.genecards.org/cgi-bin/carddisp.pl?gene=AI607873	http://mar2016.archive.ensembl.org/Mus_musculus/Gene/Summary?db=core;g=ENSMUSG00000073490
IC0	CD163	0.951912	2.17516e-228	7.52527	3.40711	0.71	0.265	1778	4462	ENSMUSG00000008845	http://www.genecards.org/cgi-bin/carddisp.pl?gene=CD163	http://mar2016.archive.ensembl.org/Mus_musculus/Gene/Summary?db=core;g=ENSMUSG00000008845
IC0	SNX5	0.833159	1.74518e-227	5.43033	2.60934	0.909	0.522	1778	4462	ENSMUSG00000027423	http://www.genecards.org/cgi-bin/carddisp.pl?gene=SNX5	http://mar2016.archive.ensembl.org/Mus_musculus/Gene/Summary?db=core;g=ENSMUSG00000027423
IC0	MS4A6B	0.782583	2.54296e-227	5.4968	2.77675	0.858	0.424	1778	4462	ENSMUSG00000024677	http://www.genecards.org/cgi-bin/carddisp.pl?gene=MS4A6B	http://mar2016.archive.ensembl.org/Mus_musculus/Gene/Summary?db=core;g=ENSMUSG00000024677
IC0	TMEM176A	0.726744	2.21823e-221	5.00553	2.62894	0.841	0.408	1778	4462	ENSMUSG00000023367	http://www.genecards.org/cgi-bin/carddisp.pl?gene=TMEM176A	http://mar2016.archive.ensembl.org/Mus_musculus/Gene/Summary?db=core;g=ENSMUSG00000023367
IC0	IL10RB	0.828762	6.46363e-220	2.80312	1.1412	0.784	0.354	1778	4462	ENSMUSG00000022969	http://www.genecards.org/cgi-bin/carddisp.pl?gene=IL10RB	http://mar2016.archive.ensembl.org/Mus_musculus/Gene/Summary?db=core;g=ENSMUSG00000022969
IC0	CD33	0.773309	2.1957e-218	2.75337	1.196	0.718	0.278	1778	4462	ENSMUSG00000004609	http://www.genecards.org/cgi-bin/carddisp.pl?gene=CD33	http://mar2016.archive.ensembl.org/Mus_musculus/Gene/Summary?db=core;g=ENSMUSG00000004609
IC0	LAMP2	0.637288	2.03789e-217	6.08562	3.55549	0.94	0.562	1778	4462	ENSMUSG00000016534	http://www.genecards.org/cgi-bin/carddisp.pl?gene=LAMP2	http://mar2016.archive.ensembl.org/Mus_musculus/Gene/Summary?db=core;g=ENSMUSG00000016534
IC0	CLEC4A3	0.674778	2.44461e-216	2.99281	1.50121	0.767	0.333	1778	4462	ENSMUSG00000043832	http://www.genecards.org/cgi-bin/carddisp.pl?gene=CLEC4A3	http://mar2016.archive.ensembl.org/Mus_musculus/Gene/Summary?db=core;g=ENSMUSG00000043832
IC0	CLTA	0.812452	1.6125e-215	10.202	5.37858	0.961	0.701	1778	4462	ENSMUSG00000028478	http://www.genecards.org/cgi-bin/carddisp.pl?gene=CLTA	http://mar2016.archive.ensembl.org/Mus_musculus/Gene/Summary?db=core;g=ENSMUSG00000028478
IC0	MAN2B1	0.741769	3.21606e-215	4.44898	2.25852	0.874	0.461	1778	4462	ENSMUSG00000005142	http://www.genecards.org/cgi-bin/carddisp.pl?gene=MAN2B1	http://mar2016.archive.ensembl.org/Mus_musculus/Gene/Summary?db=core;g=ENSMUSG00000005142
IC0	MARCKSL1	1.00961	3.42873e-215	7.79243	3.36704	0.894	0.534	1778	4462	ENSMUSG00000047945	http://www.genecards.org/cgi-bin/carddisp.pl?gene=MARCKSL1	http://mar2016.archive.ensembl.org/Mus_musculus/Gene/Summary?db=core;g=ENSMUSG00000047945
IC0	IFITM3	0.26232	5.09291e-213	12.8325	10.5328	0.931	0.554	1778	4462	ENSMUSG00000025492	http://www.genecards.org/cgi-bin/carddisp.pl?gene=IFITM3	http://mar2016.archive.ensembl.org/Mus_musculus/Gene/Summary?db=core;g=ENSMUSG00000025492
IC0	PLD4	0.645811	3.23402e-212	4.09976	2.25943	0.855	0.436	1778	4462	ENSMUSG00000052160	http://www.genecards.org/cgi-bin/carddisp.pl?gene=PLD4	http://mar2016.archive.ensembl.org/Mus_musculus/Gene/Summary?db=core;g=ENSMUSG00000052160
IC0	RHOB	0.833867	2.08358e-211	4.66693	2.17928	0.817	0.394	1778	4462	ENSMUSG00000054364	http://www.genecards.org/cgi-bin/carddisp.pl?gene=RHOB	http://mar2016.archive.ensembl.org/Mus_musculus/Gene/Summary?db=core;g=ENSMUSG00000054364
IC0	MEF2C	0.385123	1.10821e-209	7.05787	5.17002	0.946	0.576	1778	4462	ENSMUSG00000005583	http://www.genecards.org/cgi-bin/carddisp.pl?gene=MEF2C	http://mar2016.archive.ensembl.org/Mus_musculus/Gene/Summary?db=core;g=ENSMUSG00000005583
IC0	CAMK1	0.749406	5.79227e-209	2.59952	1.14117	0.75	0.319	1778	4462	ENSMUSG00000030272	http://www.genecards.org/cgi-bin/carddisp.pl?gene=CAMK1	http://mar2016.archive.ensembl.org/Mus_musculus/Gene/Summary?db=core;g=ENSMUSG00000030272
IC0	CTLA2B	0.880749	5.89268e-209	1.97479	0.615567	0.585	0.176	1778	4462	ENSMUSG00000074874	http://www.genecards.org/cgi-bin/carddisp.pl?gene=CTLA2B	http://mar2016.archive.ensembl.org/Mus_musculus/Gene/Summary?db=core;g=ENSMUSG00000074874
IC0	LILRA5	0.902879	6.45469e-209	1.63335	0.408365	0.508	0.123	1778	4462	ENSMUSG00000070873	http://www.genecards.org/cgi-bin/carddisp.pl?gene=LILRA5	http://mar2016.archive.ensembl.org/Mus_musculus/Gene/Summary?db=core;g=ENSMUSG00000070873
IC0	CD83	1.05932	9.09318e-207	4.23811	1.51355	0.733	0.313	1778	4462	ENSMUSG00000015396	http://www.genecards.org/cgi-bin/carddisp.pl?gene=CD83	http://mar2016.archive.ensembl.org/Mus_musculus/Gene/Summary?db=core;g=ENSMUSG00000015396
IC0	CX3CR1	1.19153	1.52151e-206	3.37422	0.915206	0.584	0.179	1778	4462	ENSMUSG00000052336	http://www.genecards.org/cgi-bin/carddisp.pl?gene=CX3CR1	http://mar2016.archive.ensembl.org/Mus_musculus/Gene/Summary?db=core;g=ENSMUSG00000052336
IC0	NINJ1	0.775843	2.50743e-206	5.02122	2.51668	0.76	0.332	1778	4462	ENSMUSG00000037966	http://www.genecards.org/cgi-bin/carddisp.pl?gene=NINJ1	http://mar2016.archive.ensembl.org/Mus_musculus/Gene/Summary?db=core;g=ENSMUSG00000037966
IC0	SPI1	0.644256	8.68434e-206	4.34033	2.41687	0.862	0.451	1778	4462	ENSMUSG00000002111	http://www.genecards.org/cgi-bin/carddisp.pl?gene=SPI1	http://mar2016.archive.ensembl.org/Mus_musculus/Gene/Summary?db=core;g=ENSMUSG00000002111
IC0	CTSH	0.600627	1.53511e-205	7.01828	4.28779	0.934	0.559	1778	4462	ENSMUSG00000032359	http://www.genecards.org/cgi-bin/carddisp.pl?gene=CTSH	http://mar2016.archive.ensembl.org/Mus_musculus/Gene/Summary?db=core;g=ENSMUSG00000032359
IC0	RAB3IL1	0.818892	5.39385e-205	1.99515	0.697884	0.661	0.244	1778	4462	ENSMUSG00000024663	http://www.genecards.org/cgi-bin/carddisp.pl?gene=RAB3IL1	http://mar2016.archive.ensembl.org/Mus_musculus/Gene/Summary?db=core;g=ENSMUSG00000024663
IC0	DUSP1	0.820702	1.0944e-203	18.3166	9.9364	0.966	0.699	1778	4462	ENSMUSG00000024190	http://www.genecards.org/cgi-bin/carddisp.pl?gene=DUSP1	http://mar2016.archive.ensembl.org/Mus_musculus/Gene/Summary?db=core;g=ENSMUSG00000024190
IC0	ABHD12	0.825248	1.19858e-202	2.56104	1.0098	0.747	0.338	1778	4462	ENSMUSG00000032046	http://www.genecards.org/cgi-bin/carddisp.pl?gene=ABHD12	http://mar2016.archive.ensembl.org/Mus_musculus/Gene/Summary?db=core;g=ENSMUSG00000032046
IC0	SIRPA	0.720075	2.72746e-199	2.80131	1.30765	0.767	0.347	1778	4462	ENSMUSG00000037902	http://www.genecards.org/cgi-bin/carddisp.pl?gene=SIRPA	http://mar2016.archive.ensembl.org/Mus_musculus/Gene/Summary?db=core;g=ENSMUSG00000037902
IC0	GLUL	0.771928	9.788e-198	4.24255	2.07022	0.833	0.429	1778	4462	ENSMUSG00000026473	http://www.genecards.org/cgi-bin/carddisp.pl?gene=GLUL	http://mar2016.archive.ensembl.org/Mus_musculus/Gene/Summary?db=core;g=ENSMUSG00000026473
IC0	TNF	0.982478	1.1536e-197	4.49649	1.78183	0.747	0.332	1778	4462	ENSMUSG00000024401	http://www.genecards.org/cgi-bin/carddisp.pl?gene=TNF	http://mar2016.archive.ensembl.org/Mus_musculus/Gene/Summary?db=core;g=ENSMUSG00000024401
IC0	FOS	0.912567	1.5982e-197	33.9895	17.5878	0.974	0.794	1778	4462	ENSMUSG00000021250	http://www.genecards.org/cgi-bin/carddisp.pl?gene=FOS	http://mar2016.archive.ensembl.org/Mus_musculus/Gene/Summary?db=core;g=ENSMUSG00000021250
IC0	HPGDS	0.538008	2.82243e-197	2.44383	1.37184	0.676	0.264	1778	4462	ENSMUSG00000029919	http://www.genecards.org/cgi-bin/carddisp.pl?gene=HPGDS	http://mar2016.archive.ensembl.org/Mus_musculus/Gene/Summary?db=core;g=ENSMUSG00000029919
IC0	LY86	0.773574	6.07225e-196	4.59659	2.27382	0.839	0.433	1778	4462	ENSMUSG00000021423	http://www.genecards.org/cgi-bin/carddisp.pl?gene=LY86	http://mar2016.archive.ensembl.org/Mus_musculus/Gene/Summary?db=core;g=ENSMUSG00000021423
IC0	TMEM37	0.823857	8.6272e-196	1.95639	0.670151	0.621	0.215	1778	4462	ENSMUSG00000050777	http://www.genecards.org/cgi-bin/carddisp.pl?gene=TMEM37	http://mar2016.archive.ensembl.org/Mus_musculus/Gene/Summary?db=core;g=ENSMUSG00000050777
IC0	CTTNBP2NL	0.819981	2.45874e-195	1.91238	0.649714	0.634	0.233	1778	4462	ENSMUSG00000062127	http://www.genecards.org/cgi-bin/carddisp.pl?gene=CTTNBP2NL	http://mar2016.archive.ensembl.org/Mus_musculus/Gene/Summary?db=core;g=ENSMUSG00000062127
IC0	VSIR	0.72627	5.22759e-194	3.19447	1.53541	0.804	0.395	1778	4462	ENSMUSG00000020101	http://www.genecards.org/cgi-bin/carddisp.pl?gene=VSIR	http://mar2016.archive.ensembl.org/Mus_musculus/Gene/Summary?db=core;g=ENSMUSG00000020101
IC0	NFKBIZ	0.955361	1.00605e-192	6.15811	2.69152	0.813	0.423	1778	4462	ENSMUSG00000035356	http://www.genecards.org/cgi-bin/carddisp.pl?gene=NFKBIZ	http://mar2016.archive.ensembl.org/Mus_musculus/Gene/Summary?db=core;g=ENSMUSG00000035356
IC0	MGL2	1.0064	3.89249e-192	7.90489	3.43274	0.735	0.321	1778	4462	ENSMUSG00000040950	http://www.genecards.org/cgi-bin/carddisp.pl?gene=MGL2	http://mar2016.archive.ensembl.org/Mus_musculus/Gene/Summary?db=core;g=ENSMUSG00000040950
IC0	CLEC4A1	0.751204	2.12508e-189	2.61937	1.1503	0.709	0.298	1778	4462	ENSMUSG00000049037	http://www.genecards.org/cgi-bin/carddisp.pl?gene=CLEC4A1	http://mar2016.archive.ensembl.org/Mus_musculus/Gene/Summary?db=core;g=ENSMUSG00000049037
IC0	SERPINB6A	0.60145	2.54785e-188	2.87137	1.55159	0.733	0.327	1778	4462	ENSMUSG00000060147	http://www.genecards.org/cgi-bin/carddisp.pl?gene=SERPINB6A	http://mar2016.archive.ensembl.org/Mus_musculus/Gene/Summary?db=core;g=ENSMUSG00000060147
IC0	IGFBP4	0.638446	4.64883e-188	4.8	2.72595	0.794	0.388	1778	4462	ENSMUSG00000017493	http://www.genecards.org/cgi-bin/carddisp.pl?gene=IGFBP4	http://mar2016.archive.ensembl.org/Mus_musculus/Gene/Summary?db=core;g=ENSMUSG00000017493
IC0	NRP1	0.776713	1.16684e-185	5.09397	2.55702	0.819	0.424	1778	4462	ENSMUSG00000025810	http://www.genecards.org/cgi-bin/carddisp.pl?gene=NRP1	http://mar2016.archive.ensembl.org/Mus_musculus/Gene/Summary?db=core;g=ENSMUSG00000025810
IC0	CYFIP1	0.748815	3.00565e-185	3.25577	1.53258	0.795	0.401	1778	4462	ENSMUSG00000030447	http://www.genecards.org/cgi-bin/carddisp.pl?gene=CYFIP1	http://mar2016.archive.ensembl.org/Mus_musculus/Gene/Summary?db=core;g=ENSMUSG00000030447
IC0	KCTD12	0.626311	1.0936e-184	8.27741	5.01019	0.926	0.581	1778	4462	ENSMUSG00000098557	http://www.genecards.org/cgi-bin/carddisp.pl?gene=KCTD12	http://mar2016.archive.ensembl.org/Mus_musculus/Gene/Summary?db=core;g=ENSMUSG00000098557
IC0	SLAMF9	0.977979	4.21922e-184	3.04555	1.05389	0.649	0.251	1778	4462	ENSMUSG00000026548	http://www.genecards.org/cgi-bin/carddisp.pl?gene=SLAMF9	http://mar2016.archive.ensembl.org/Mus_musculus/Gene/Summary?db=core;g=ENSMUSG00000026548
IC0	CTSZ	0.638306	6.80215e-184	5.36649	3.09026	0.903	0.535	1778	4462	ENSMUSG00000016256	http://www.genecards.org/cgi-bin/carddisp.pl?gene=CTSZ	http://mar2016.archive.ensembl.org/Mus_musculus/Gene/Summary?db=core;g=ENSMUSG00000016256
IC0	CD300LD	0.760664	1.39981e-183	2.27369	0.93221	0.661	0.261	1778	4462	ENSMUSG00000034641	http://www.genecards.org/cgi-bin/carddisp.pl?gene=CD300LD	http://mar2016.archive.ensembl.org/Mus_musculus/Gene/Summary?db=core;g=ENSMUSG00000034641
IC0	ABCA9	0.650246	1.58114e-183	2.81374	1.43	0.713	0.308	1778	4462	ENSMUSG00000041797	http://www.genecards.org/cgi-bin/carddisp.pl?gene=ABCA9	http://mar2016.archive.ensembl.org/Mus_musculus/Gene/Summary?db=core;g=ENSMUSG00000041797
IC0	GPR34	0.90212	3.57141e-182	2.13796	0.67912	0.586	0.202	1778	4462	ENSMUSG00000040229	http://www.genecards.org/cgi-bin/carddisp.pl?gene=GPR34	http://mar2016.archive.ensembl.org/Mus_musculus/Gene/Summary?db=core;g=ENSMUSG00000040229
IC0	RNF130	0.749407	5.78644e-182	3.63532	1.75731	0.838	0.461	1778	4462	ENSMUSG00000020376	http://www.genecards.org/cgi-bin/carddisp.pl?gene=RNF130	http://mar2016.archive.ensembl.org/Mus_musculus/Gene/Summary?db=core;g=ENSMUSG00000020376
IC0	PLA2G7	0.784713	1.23872e-181	3.89824	1.84327	0.729	0.325	1778	4462	ENSMUSG00000023913	http://www.genecards.org/cgi-bin/carddisp.pl?gene=PLA2G7	http://mar2016.archive.ensembl.org/Mus_musculus/Gene/Summary?db=core;g=ENSMUSG00000023913
IC0	LTC4S	0.806403	1.60771e-181	3.47123	1.55668	0.616	0.227	1778	4462	ENSMUSG00000020377	http://www.genecards.org/cgi-bin/carddisp.pl?gene=LTC4S	http://mar2016.archive.ensembl.org/Mus_musculus/Gene/Summary?db=core;g=ENSMUSG00000020377
IC0	TNFSF12	0.727391	3.6365e-181	2.01065	0.81842	0.679	0.28	1778	4462	ENSMUSG00000097328	http://www.genecards.org/cgi-bin/carddisp.pl?gene=TNFSF12	http://mar2016.archive.ensembl.org/Mus_musculus/Gene/Summary?db=core;g=ENSMUSG00000097328
IC0	LAIR1	0.58218	6.25392e-181	2.06787	1.04919	0.654	0.259	1778	4462	ENSMUSG00000055541	http://www.genecards.org/cgi-bin/carddisp.pl?gene=LAIR1	http://mar2016.archive.ensembl.org/Mus_musculus/Gene/Summary?db=core;g=ENSMUSG00000055541
IC0	ST3GAL6	0.724767	3.37394e-180	1.75988	0.669986	0.602	0.213	1778	4462	ENSMUSG00000022747	http://www.genecards.org/cgi-bin/carddisp.pl?gene=ST3GAL6	http://mar2016.archive.ensembl.org/Mus_musculus/Gene/Summary?db=core;g=ENSMUSG00000022747
IC0	HSPA1A	1.09243	3.86788e-179	14.3458	6.19674	0.842	0.477	1778	4462	ENSMUSG00000091971	http://www.genecards.org/cgi-bin/carddisp.pl?gene=HSPA1A	http://mar2016.archive.ensembl.org/Mus_musculus/Gene/Summary?db=core;g=ENSMUSG00000091971
IC0	JDP2	0.905331	9.67222e-179	2.32083	0.773025	0.629	0.248	1778	4462	ENSMUSG00000034271	http://www.genecards.org/cgi-bin/carddisp.pl?gene=JDP2	http://mar2016.archive.ensembl.org/Mus_musculus/Gene/Summary?db=core;g=ENSMUSG00000034271
IC0	IFI27L2A	0.720744	2.30061e-178	19.0105	11.1421	0.914	0.563	1778	4462	ENSMUSG00000079017	http://www.genecards.org/cgi-bin/carddisp.pl?gene=IFI27L2A	http://mar2016.archive.ensembl.org/Mus_musculus/Gene/Summary?db=core;g=ENSMUSG00000079017
IC0	CCL2	1.12637	1.25917e-176	8.26077	3.24204	0.696	0.301	1778	4462	ENSMUSG00000035385	http://www.genecards.org/cgi-bin/carddisp.pl?gene=CCL2	http://mar2016.archive.ensembl.org/Mus_musculus/Gene/Summary?db=core;g=ENSMUSG00000035385
IC0	EFHD2	0.650727	1.30916e-176	3.54517	1.89509	0.822	0.434	1778	4462	ENSMUSG00000040659	http://www.genecards.org/cgi-bin/carddisp.pl?gene=EFHD2	http://mar2016.archive.ensembl.org/Mus_musculus/Gene/Summary?db=core;g=ENSMUSG00000040659
IC0	AF251705	0.740178	1.68959e-175	2.40501	1.03846	0.642	0.251	1778	4462	ENSMUSG00000044811	http://www.genecards.org/cgi-bin/carddisp.pl?gene=AF251705	http://mar2016.archive.ensembl.org/Mus_musculus/Gene/Summary?db=core;g=ENSMUSG00000044811
IC0	EGR1	1.15048	6.31435e-175	12.6185	5.1348	0.827	0.494	1778	4462	ENSMUSG00000038418	http://www.genecards.org/cgi-bin/carddisp.pl?gene=EGR1	http://mar2016.archive.ensembl.org/Mus_musculus/Gene/Summary?db=core;g=ENSMUSG00000038418
IC0	HFE	0.753993	1.37801e-173	2.0695	0.820093	0.663	0.274	1778	4462	ENSMUSG00000006611	http://www.genecards.org/cgi-bin/carddisp.pl?gene=HFE	http://mar2016.archive.ensembl.org/Mus_musculus/Gene/Summary?db=core;g=ENSMUSG00000006611
IC0	NPC2	0.598854	2.70501e-173	8.71593	5.41522	0.958	0.666	1778	4462	ENSMUSG00000021242	http://www.genecards.org/cgi-bin/carddisp.pl?gene=NPC2	http://mar2016.archive.ensembl.org/Mus_musculus/Gene/Summary?db=core;g=ENSMUSG00000021242
IC0	TM6SF1	0.444106	3.62639e-173	5.42581	3.72322	0.922	0.578	1778	4462	ENSMUSG00000038623	http://www.genecards.org/cgi-bin/carddisp.pl?gene=TM6SF1	http://mar2016.archive.ensembl.org/Mus_musculus/Gene/Summary?db=core;g=ENSMUSG00000038623
IC0	CD302	0.583042	4.79792e-173	2.54085	1.36371	0.752	0.359	1778	4462	ENSMUSG00000060703	http://www.genecards.org/cgi-bin/carddisp.pl?gene=CD302	http://mar2016.archive.ensembl.org/Mus_musculus/Gene/Summary?db=core;g=ENSMUSG00000060703
IC0	HEXB	1.08245	1.17045e-172	3.9667	1.3454	0.697	0.322	1778	4462	ENSMUSG00000021665	http://www.genecards.org/cgi-bin/carddisp.pl?gene=HEXB	http://mar2016.archive.ensembl.org/Mus_musculus/Gene/Summary?db=core;g=ENSMUSG00000021665
IC0	PLEKHO1	0.663585	4.84098e-171	2.8794	1.4491	0.783	0.396	1778	4462	ENSMUSG00000015745	http://www.genecards.org/cgi-bin/carddisp.pl?gene=PLEKHO1	http://mar2016.archive.ensembl.org/Mus_musculus/Gene/Summary?db=core;g=ENSMUSG00000015745
IC0	GATM	0.757463	1.43129e-170	2.023	0.788212	0.609	0.228	1778	4462	ENSMUSG00000027199	http://www.genecards.org/cgi-bin/carddisp.pl?gene=GATM	http://mar2016.archive.ensembl.org/Mus_musculus/Gene/Summary?db=core;g=ENSMUSG00000027199
IC0	GDI2	0.705442	4.25031e-170	6.18538	3.40647	0.925	0.633	1778	4462	ENSMUSG00000021218	http://www.genecards.org/cgi-bin/carddisp.pl?gene=GDI2	http://mar2016.archive.ensembl.org/Mus_musculus/Gene/Summary?db=core;g=ENSMUSG00000021218
IC0	ZFHX3	0.583725	5.00187e-169	2.83552	1.5592	0.749	0.36	1778	4462	ENSMUSG00000038872	http://www.genecards.org/cgi-bin/carddisp.pl?gene=ZFHX3	http://mar2016.archive.ensembl.org/Mus_musculus/Gene/Summary?db=core;g=ENSMUSG00000038872
IC0	PSAP	0.261429	2.42935e-168	14.1554	11.6436	0.994	0.747	1778	4462	ENSMUSG00000004207	http://www.genecards.org/cgi-bin/carddisp.pl?gene=PSAP	http://mar2016.archive.ensembl.org/Mus_musculus/Gene/Summary?db=core;g=ENSMUSG00000004207
IC0	LYVE1	0.850453	6.93757e-168	7.61503	3.77798	0.604	0.235	1778	4462	ENSMUSG00000030787	http://www.genecards.org/cgi-bin/carddisp.pl?gene=LYVE1	http://mar2016.archive.ensembl.org/Mus_musculus/Gene/Summary?db=core;g=ENSMUSG00000030787
IC0	FXYD2	0.45868	1.03781e-166	1.93577	1.13622	0.521	0.178	1778	4462	ENSMUSG00000059412	http://www.genecards.org/cgi-bin/carddisp.pl?gene=FXYD2	http://mar2016.archive.ensembl.org/Mus_musculus/Gene/Summary?db=core;g=ENSMUSG00000059412
IC0	FCGR1	0.524356	3.13363e-166	2.02838	1.10554	0.641	0.265	1778	4462	ENSMUSG00000015947	http://www.genecards.org/cgi-bin/carddisp.pl?gene=FCGR1	http://mar2016.archive.ensembl.org/Mus_musculus/Gene/Summary?db=core;g=ENSMUSG00000015947
IC0	TGFBR2	0.717246	5.19915e-166	2.76778	1.29178	0.751	0.371	1778	4462	ENSMUSG00000032440	http://www.genecards.org/cgi-bin/carddisp.pl?gene=TGFBR2	http://mar2016.archive.ensembl.org/Mus_musculus/Gene/Summary?db=core;g=ENSMUSG00000032440
IC0	CYTH4	0.633476	1.50735e-165	2.87408	1.49731	0.785	0.406	1778	4462	ENSMUSG00000018008	http://www.genecards.org/cgi-bin/carddisp.pl?gene=CYTH4	http://mar2016.archive.ensembl.org/Mus_musculus/Gene/Summary?db=core;g=ENSMUSG00000018008
IC0	ANXA5	0.60631	1.59022e-165	6.39367	3.85672	0.917	0.583	1778	4462	ENSMUSG00000027712	http://www.genecards.org/cgi-bin/carddisp.pl?gene=ANXA5	http://mar2016.archive.ensembl.org/Mus_musculus/Gene/Summary?db=core;g=ENSMUSG00000027712
IC0	CXCL2	1.42524	3.89266e-165	27.8597	9.74608	0.664	0.289	1778	4462	ENSMUSG00000058427	http://www.genecards.org/cgi-bin/carddisp.pl?gene=CXCL2	http://mar2016.archive.ensembl.org/Mus_musculus/Gene/Summary?db=core;g=ENSMUSG00000058427
IC0	CLEC4A2	0.719019	1.74487e-164	2.81605	1.31829	0.697	0.313	1778	4462	ENSMUSG00000030148	http://www.genecards.org/cgi-bin/carddisp.pl?gene=CLEC4A2	http://mar2016.archive.ensembl.org/Mus_musculus/Gene/Summary?db=core;g=ENSMUSG00000030148
IC0	CCL12	1.0882	4.81061e-163	6.16657	2.37079	0.548	0.187	1778	4462	ENSMUSG00000035352	http://www.genecards.org/cgi-bin/carddisp.pl?gene=CCL12	http://mar2016.archive.ensembl.org/Mus_musculus/Gene/Summary?db=core;g=ENSMUSG00000035352
IC0	UCP2	0.709751	8.03399e-163	12.3874	7.18543	0.965	0.738	1778	4462	ENSMUSG00000033685	http://www.genecards.org/cgi-bin/carddisp.pl?gene=UCP2	http://mar2016.archive.ensembl.org/Mus_musculus/Gene/Summary?db=core;g=ENSMUSG00000033685
IC0	LACC1	0.295795	2.35369e-162	2.57064	1.90873	0.693	0.317	1778	4462	ENSMUSG00000044350	http://www.genecards.org/cgi-bin/carddisp.pl?gene=LACC1	http://mar2016.archive.ensembl.org/Mus_musculus/Gene/Summary?db=core;g=ENSMUSG00000044350
IC0	NTPCR	0.798116	6.52404e-161	1.77424	0.595467	0.597	0.243	1778	4462	ENSMUSG00000031851	http://www.genecards.org/cgi-bin/carddisp.pl?gene=NTPCR	http://mar2016.archive.ensembl.org/Mus_musculus/Gene/Summary?db=core;g=ENSMUSG00000031851
IC0	PEA15A	0.717364	5.81862e-159	2.1861	0.937811	0.684	0.313	1778	4462	ENSMUSG00000013698	http://www.genecards.org/cgi-bin/carddisp.pl?gene=PEA15A	http://mar2016.archive.ensembl.org/Mus_musculus/Gene/Summary?db=core;g=ENSMUSG00000013698
IC0	ADAP2	0.491658	9.30902e-159	1.79296	0.986374	0.601	0.235	1778	4462	ENSMUSG00000020709	http://www.genecards.org/cgi-bin/carddisp.pl?gene=ADAP2	http://mar2016.archive.ensembl.org/Mus_musculus/Gene/Summary?db=core;g=ENSMUSG00000020709
IC0	ATP2B1	0.558798	9.13797e-158	6.8809	4.35009	0.932	0.627	1778	4462	ENSMUSG00000019943	http://www.genecards.org/cgi-bin/carddisp.pl?gene=ATP2B1	http://mar2016.archive.ensembl.org/Mus_musculus/Gene/Summary?db=core;g=ENSMUSG00000019943
IC0	ABCA1	0.724144	1.44456e-157	2.70164	1.24081	0.652	0.278	1778	4462	ENSMUSG00000015243	http://www.genecards.org/cgi-bin/carddisp.pl?gene=ABCA1	http://mar2016.archive.ensembl.org/Mus_musculus/Gene/Summary?db=core;g=ENSMUSG00000015243
IC0	CD86	0.579597	1.65409e-157	2.98546	1.66687	0.74	0.364	1778	4462	ENSMUSG00000022901	http://www.genecards.org/cgi-bin/carddisp.pl?gene=CD86	http://mar2016.archive.ensembl.org/Mus_musculus/Gene/Summary?db=core;g=ENSMUSG00000022901
IC0	HMOX1	0.673103	2.78283e-157	2.79047	1.37721	0.673	0.299	1778	4462	ENSMUSG00000005413	http://www.genecards.org/cgi-bin/carddisp.pl?gene=HMOX1	http://mar2016.archive.ensembl.org/Mus_musculus/Gene/Summary?db=core;g=ENSMUSG00000005413
IC0	ARRB2	0.626152	6.60086e-155	1.98953	0.936925	0.679	0.308	1778	4462	ENSMUSG00000060216	http://www.genecards.org/cgi-bin/carddisp.pl?gene=ARRB2	http://mar2016.archive.ensembl.org/Mus_musculus/Gene/Summary?db=core;g=ENSMUSG00000060216
IC0	LAPTM4A	0.502603	2.32243e-154	4.79667	3.09147	0.908	0.581	1778	4462	ENSMUSG00000020585	http://www.genecards.org/cgi-bin/carddisp.pl?gene=LAPTM4A	http://mar2016.archive.ensembl.org/Mus_musculus/Gene/Summary?db=core;g=ENSMUSG00000020585
IC0	TNFAIP8L2	0.720643	7.51042e-154	2.06268	0.858515	0.677	0.313	1778	4462	ENSMUSG00000013707	http://www.genecards.org/cgi-bin/carddisp.pl?gene=TNFAIP8L2	http://mar2016.archive.ensembl.org/Mus_musculus/Gene/Summary?db=core;g=ENSMUSG00000013707
IC0	LILRB4A	0.56823	2.15215e-153	2.94666	1.6618	0.717	0.345	1778	4462	ENSMUSG00000062593	http://www.genecards.org/cgi-bin/carddisp.pl?gene=LILRB4A	http://mar2016.archive.ensembl.org/Mus_musculus/Gene/Summary?db=core;g=ENSMUSG00000062593
IC0	RBPJ	0.511824	2.17177e-152	4.18577	2.63696	0.848	0.496	1778	4462	ENSMUSG00000039191	http://www.genecards.org/cgi-bin/carddisp.pl?gene=RBPJ	http://mar2016.archive.ensembl.org/Mus_musculus/Gene/Summary?db=core;g=ENSMUSG00000039191
IC0	ATF3	0.887965	1.13267e-151	5.91555	2.737	0.741	0.376	1778	4462	ENSMUSG00000026628	http://www.genecards.org/cgi-bin/carddisp.pl?gene=ATF3	http://mar2016.archive.ensembl.org/Mus_musculus/Gene/Summary?db=core;g=ENSMUSG00000026628
IC0	CCL9	0.375592	1.56447e-151	4.43671	3.19055	0.712	0.368	1778	4462	ENSMUSG00000019122	http://www.genecards.org/cgi-bin/carddisp.pl?gene=CCL9	http://mar2016.archive.ensembl.org/Mus_musculus/Gene/Summary?db=core;g=ENSMUSG00000019122
IC0	WWP1	0.573671	3.52335e-150	3.09195	1.7494	0.699	0.331	1778	4462	ENSMUSG00000041058	http://www.genecards.org/cgi-bin/carddisp.pl?gene=WWP1	http://mar2016.archive.ensembl.org/Mus_musculus/Gene/Summary?db=core;g=ENSMUSG00000041058
IC0	LMO2	0.615322	9.01343e-150	2.22188	1.10319	0.708	0.34	1778	4462	ENSMUSG00000032698	http://www.genecards.org/cgi-bin/carddisp.pl?gene=LMO2	http://mar2016.archive.ensembl.org/Mus_musculus/Gene/Summary?db=core;g=ENSMUSG00000032698
IC0	METRNL	0.754094	9.08433e-149	2.70551	1.19706	0.69	0.327	1778	4462	ENSMUSG00000039208	http://www.genecards.org/cgi-bin/carddisp.pl?gene=METRNL	http://mar2016.archive.ensembl.org/Mus_musculus/Gene/Summary?db=core;g=ENSMUSG00000039208
IC0	TPP1	0.635852	8.20972e-148	2.11809	1.00668	0.692	0.328	1778	4462	ENSMUSG00000030894	http://www.genecards.org/cgi-bin/carddisp.pl?gene=TPP1	http://mar2016.archive.ensembl.org/Mus_musculus/Gene/Summary?db=core;g=ENSMUSG00000030894
IC0	OPHN1	0.454611	1.16887e-147	1.42597	0.770247	0.531	0.194	1778	4462	ENSMUSG00000031214	http://www.genecards.org/cgi-bin/carddisp.pl?gene=OPHN1	http://mar2016.archive.ensembl.org/Mus_musculus/Gene/Summary?db=core;g=ENSMUSG00000031214
IC0	LIFR	0.543018	2.23773e-147	2.52119	1.41671	0.678	0.314	1778	4462	ENSMUSG00000054263	http://www.genecards.org/cgi-bin/carddisp.pl?gene=LIFR	http://mar2016.archive.ensembl.org/Mus_musculus/Gene/Summary?db=core;g=ENSMUSG00000054263
IC0	UBC	0.662942	2.68991e-146	14.1787	8.58672	0.984	0.857	1778	4462	ENSMUSG00000008348	http://www.genecards.org/cgi-bin/carddisp.pl?gene=UBC	http://mar2016.archive.ensembl.org/Mus_musculus/Gene/Summary?db=core;g=ENSMUSG00000008348
IC0	BASP1	0.686333	9.30802e-145	2.28711	1.04271	0.595	0.242	1778	4462	ENSMUSG00000045763	http://www.genecards.org/cgi-bin/carddisp.pl?gene=BASP1	http://mar2016.archive.ensembl.org/Mus_musculus/Gene/Summary?db=core;g=ENSMUSG00000045763
IC0	HACD4	0.582338	1.12588e-143	2.13973	1.09697	0.655	0.297	1778	4462	ENSMUSG00000028497	http://www.genecards.org/cgi-bin/carddisp.pl?gene=HACD4	http://mar2016.archive.ensembl.org/Mus_musculus/Gene/Summary?db=core;g=ENSMUSG00000028497
IC0	EVI2A	0.612086	8.61961e-143	2.82319	1.50132	0.75	0.392	1778	4462	ENSMUSG00000078771	http://www.genecards.org/cgi-bin/carddisp.pl?gene=EVI2A	http://mar2016.archive.ensembl.org/Mus_musculus/Gene/Summary?db=core;g=ENSMUSG00000078771
IC0	STARD8	0.54884	2.30421e-142	1.88535	0.972336	0.591	0.244	1778	4462	ENSMUSG00000031216	http://www.genecards.org/cgi-bin/carddisp.pl?gene=STARD8	http://mar2016.archive.ensembl.org/Mus_musculus/Gene/Summary?db=core;g=ENSMUSG00000031216
IC0	PLIN2	0.61761	3.41761e-142	3.57007	1.97854	0.778	0.424	1778	4462	ENSMUSG00000028494	http://www.genecards.org/cgi-bin/carddisp.pl?gene=PLIN2	http://mar2016.archive.ensembl.org/Mus_musculus/Gene/Summary?db=core;g=ENSMUSG00000028494
IC0	RTN4	0.561587	3.43599e-142	5.50207	3.40552	0.918	0.623	1778	4462	ENSMUSG00000020458	http://www.genecards.org/cgi-bin/carddisp.pl?gene=RTN4	http://mar2016.archive.ensembl.org/Mus_musculus/Gene/Summary?db=core;g=ENSMUSG00000020458
IC0	CEBPA	0.66816	7.29369e-142	1.75367	0.732909	0.597	0.249	1778	4462	ENSMUSG00000034957	http://www.genecards.org/cgi-bin/carddisp.pl?gene=CEBPA	http://mar2016.archive.ensembl.org/Mus_musculus/Gene/Summary?db=core;g=ENSMUSG00000034957
IC0	BRI3	0.626319	7.35732e-142	4.23488	2.3913	0.864	0.543	1778	4462	ENSMUSG00000047843	http://www.genecards.org/cgi-bin/carddisp.pl?gene=BRI3	http://mar2016.archive.ensembl.org/Mus_musculus/Gene/Summary?db=core;g=ENSMUSG00000047843
IC0	TRIM47	0.662317	7.93749e-141	1.55457	0.614135	0.57	0.227	1778	4462	ENSMUSG00000020773	http://www.genecards.org/cgi-bin/carddisp.pl?gene=TRIM47	http://mar2016.archive.ensembl.org/Mus_musculus/Gene/Summary?db=core;g=ENSMUSG00000020773
IC0	MARCKS	0.588099	1.1512e-140	8.08739	5.04511	0.915	0.615	1778	4462	ENSMUSG00000069662	http://www.genecards.org/cgi-bin/carddisp.pl?gene=MARCKS	http://mar2016.archive.ensembl.org/Mus_musculus/Gene/Summary?db=core;g=ENSMUSG00000069662
IC0	TLR2	0.640716	1.47187e-140	1.68544	0.722426	0.559	0.217	1778	4462	ENSMUSG00000027995	http://www.genecards.org/cgi-bin/carddisp.pl?gene=TLR2	http://mar2016.archive.ensembl.org/Mus_musculus/Gene/Summary?db=core;g=ENSMUSG00000027995
IC0	TPD52	0.441685	2.67832e-140	2.61721	1.66326	0.765	0.413	1778	4462	ENSMUSG00000027506	http://www.genecards.org/cgi-bin/carddisp.pl?gene=TPD52	http://mar2016.archive.ensembl.org/Mus_musculus/Gene/Summary?db=core;g=ENSMUSG00000027506
IC0	MYO5A	0.546176	3.17406e-140	2.29195	1.25444	0.687	0.33	1778	4462	ENSMUSG00000034593	http://www.genecards.org/cgi-bin/carddisp.pl?gene=MYO5A	http://mar2016.archive.ensembl.org/Mus_musculus/Gene/Summary?db=core;g=ENSMUSG00000034593
IC0	GAS7	0.552639	2.31326e-138	2.28019	1.23634	0.66	0.308	1778	4462	ENSMUSG00000033066	http://www.genecards.org/cgi-bin/carddisp.pl?gene=GAS7	http://mar2016.archive.ensembl.org/Mus_musculus/Gene/Summary?db=core;g=ENSMUSG00000033066
IC0	LAPTM5	0.52277	4.83083e-138	12.0166	8.06003	0.972	0.77	1778	4462	ENSMUSG00000028581	http://www.genecards.org/cgi-bin/carddisp.pl?gene=LAPTM5	http://mar2016.archive.ensembl.org/Mus_musculus/Gene/Summary?db=core;g=ENSMUSG00000028581
IC0	RASSF4	0.449816	6.43118e-138	2.7226	1.72545	0.738	0.39	1778	4462	ENSMUSG00000042129	http://www.genecards.org/cgi-bin/carddisp.pl?gene=RASSF4	http://mar2016.archive.ensembl.org/Mus_musculus/Gene/Summary?db=core;g=ENSMUSG00000042129
IC0	TXNIP	0.758454	6.7902e-138	8.99879	4.91058	0.911	0.634	1778	4462	ENSMUSG00000038393	http://www.genecards.org/cgi-bin/carddisp.pl?gene=TXNIP	http://mar2016.archive.ensembl.org/Mus_musculus/Gene/Summary?db=core;g=ENSMUSG00000038393
IC0	CD53	0.316128	2.42849e-136	3.7877	2.84559	0.87	0.557	1778	4462	ENSMUSG00000040747	http://www.genecards.org/cgi-bin/carddisp.pl?gene=CD53	http://mar2016.archive.ensembl.org/Mus_musculus/Gene/Summary?db=core;g=ENSMUSG00000040747
IC0	LCP1	0.614964	2.66964e-136	11.5841	7.21675	0.953	0.705	1778	4462	ENSMUSG00000021998	http://www.genecards.org/cgi-bin/carddisp.pl?gene=LCP1	http://mar2016.archive.ensembl.org/Mus_musculus/Gene/Summary?db=core;g=ENSMUSG00000021998
IC0	TCN2	0.558217	3.58424e-136	1.78132	0.888909	0.61	0.265	1778	4462	ENSMUSG00000020432	http://www.genecards.org/cgi-bin/carddisp.pl?gene=TCN2	http://mar2016.archive.ensembl.org/Mus_musculus/Gene/Summary?db=core;g=ENSMUSG00000020432
IC0	ITGB5	0.570639	3.78115e-136	1.40684	0.620572	0.539	0.206	1778	4462	ENSMUSG00000022817	http://www.genecards.org/cgi-bin/carddisp.pl?gene=ITGB5	http://mar2016.archive.ensembl.org/Mus_musculus/Gene/Summary?db=core;g=ENSMUSG00000022817
IC0	RIN2	0.562451	9.25786e-133	1.82745	0.914609	0.598	0.258	1778	4462	ENSMUSG00000001768	http://www.genecards.org/cgi-bin/carddisp.pl?gene=RIN2	http://mar2016.archive.ensembl.org/Mus_musculus/Gene/Summary?db=core;g=ENSMUSG00000001768
IC0	GLTP	0.59972	2.56412e-132	3.01574	1.64991	0.8	0.47	1778	4462	ENSMUSG00000011884	http://www.genecards.org/cgi-bin/carddisp.pl?gene=GLTP	http://mar2016.archive.ensembl.org/Mus_musculus/Gene/Summary?db=core;g=ENSMUSG00000011884
IC0	IER5	0.606502	7.04759e-132	8.29959	5.10785	0.927	0.669	1778	4462	ENSMUSG00000056708	http://www.genecards.org/cgi-bin/carddisp.pl?gene=IER5	http://mar2016.archive.ensembl.org/Mus_musculus/Gene/Summary?db=core;g=ENSMUSG00000056708
IC0	SDCBP	0.530557	9.81131e-132	4.95731	3.12417	0.899	0.601	1778	4462	ENSMUSG00000028249	http://www.genecards.org/cgi-bin/carddisp.pl?gene=SDCBP	http://mar2016.archive.ensembl.org/Mus_musculus/Gene/Summary?db=core;g=ENSMUSG00000028249
IC0	MSR1	0.627923	1.05297e-131	1.49568	0.614972	0.54	0.21	1778	4462	ENSMUSG00000025044	http://www.genecards.org/cgi-bin/carddisp.pl?gene=MSR1	http://mar2016.archive.ensembl.org/Mus_musculus/Gene/Summary?db=core;g=ENSMUSG00000025044
IC0	CDKN1A	0.888124	6.64036e-130	5.12174	2.30768	0.714	0.377	1778	4462	ENSMUSG00000023067	http://www.genecards.org/cgi-bin/carddisp.pl?gene=CDKN1A	http://mar2016.archive.ensembl.org/Mus_musculus/Gene/Summary?db=core;g=ENSMUSG00000023067
IC0	NFKBIA	0.687024	8.44895e-130	12.0368	7.0976	0.922	0.711	1778	4462	ENSMUSG00000021025	http://www.genecards.org/cgi-bin/carddisp.pl?gene=NFKBIA	http://mar2016.archive.ensembl.org/Mus_musculus/Gene/Summary?db=core;g=ENSMUSG00000021025
IC0	SCPEP1	0.609197	1.25853e-129	1.91677	0.912124	0.658	0.318	1778	4462	ENSMUSG00000000278	http://www.genecards.org/cgi-bin/carddisp.pl?gene=SCPEP1	http://mar2016.archive.ensembl.org/Mus_musculus/Gene/Summary?db=core;g=ENSMUSG00000000278
IC0	CLEC12A	0.632838	4.37756e-129	2.15303	1.03341	0.606	0.268	1778	4462	ENSMUSG00000053063	http://www.genecards.org/cgi-bin/carddisp.pl?gene=CLEC12A	http://mar2016.archive.ensembl.org/Mus_musculus/Gene/Summary?db=core;g=ENSMUSG00000053063
IC0	NFE2L2	0.575389	5.28073e-129	2.85292	1.58572	0.752	0.413	1778	4462	ENSMUSG00000015839	http://www.genecards.org/cgi-bin/carddisp.pl?gene=NFE2L2	http://mar2016.archive.ensembl.org/Mus_musculus/Gene/Summary?db=core;g=ENSMUSG00000015839
IC0	TMEM106A	0.590066	7.44086e-129	1.9204	0.940056	0.627	0.287	1778	4462	ENSMUSG00000034947	http://www.genecards.org/cgi-bin/carddisp.pl?gene=TMEM106A	http://mar2016.archive.ensembl.org/Mus_musculus/Gene/Summary?db=core;g=ENSMUSG00000034947
IC0	GABARAP	0.504181	3.3719e-128	8.14636	5.44874	0.954	0.729	1778	4462	ENSMUSG00000018567	http://www.genecards.org/cgi-bin/carddisp.pl?gene=GABARAP	http://mar2016.archive.ensembl.org/Mus_musculus/Gene/Summary?db=core;g=ENSMUSG00000018567
IC0	B4GALT6	0.578522	6.72101e-128	1.40686	0.61175	0.542	0.216	1778	4462	ENSMUSG00000056124	http://www.genecards.org/cgi-bin/carddisp.pl?gene=B4GALT6	http://mar2016.archive.ensembl.org/Mus_musculus/Gene/Summary?db=core;g=ENSMUSG00000056124
IC0	GPX1	0.45796	1.59712e-127	14.0306	9.94253	0.97	0.75	1778	4462	ENSMUSG00000063856	http://www.genecards.org/cgi-bin/carddisp.pl?gene=GPX1	http://mar2016.archive.ensembl.org/Mus_musculus/Gene/Summary?db=core;g=ENSMUSG00000063856
IC0	VAMP8	0.510254	4.39137e-127	3.62989	2.25064	0.857	0.543	1778	4462	ENSMUSG00000050732	http://www.genecards.org/cgi-bin/carddisp.pl?gene=VAMP8	http://mar2016.archive.ensembl.org/Mus_musculus/Gene/Summary?db=core;g=ENSMUSG00000050732
IC0	TANC2	0.439347	3.87744e-126	1.28656	0.686263	0.504	0.192	1778	4462	ENSMUSG00000053580	http://www.genecards.org/cgi-bin/carddisp.pl?gene=TANC2	http://mar2016.archive.ensembl.org/Mus_musculus/Gene/Summary?db=core;g=ENSMUSG00000053580
IC0	APLP2	0.361789	5.0502e-126	3.16942	2.24464	0.79	0.464	1778	4462	ENSMUSG00000031996	http://www.genecards.org/cgi-bin/carddisp.pl?gene=APLP2	http://mar2016.archive.ensembl.org/Mus_musculus/Gene/Summary?db=core;g=ENSMUSG00000031996
IC0	CTSF	0.561213	6.22897e-126	0.865477	0.264293	0.401	0.117	1778	4462	ENSMUSG00000083282	http://www.genecards.org/cgi-bin/carddisp.pl?gene=CTSF	http://mar2016.archive.ensembl.org/Mus_musculus/Gene/Summary?db=core;g=ENSMUSG00000083282
IC0	CCND1	0.732782	2.33078e-125	2.38202	1.0351	0.542	0.219	1778	4462	ENSMUSG00000070348	http://www.genecards.org/cgi-bin/carddisp.pl?gene=CCND1	http://mar2016.archive.ensembl.org/Mus_musculus/Gene/Summary?db=core;g=ENSMUSG00000070348
IC0	EID1	0.637913	2.54328e-125	3.0353	1.59325	0.77	0.453	1778	4462	ENSMUSG00000091337	http://www.genecards.org/cgi-bin/carddisp.pl?gene=EID1	http://mar2016.archive.ensembl.org/Mus_musculus/Gene/Summary?db=core;g=ENSMUSG00000091337
IC0	GUSB	0.564474	2.99896e-125	2.56225	1.4088	0.722	0.387	1778	4462	ENSMUSG00000025534	http://www.genecards.org/cgi-bin/carddisp.pl?gene=GUSB	http://mar2016.archive.ensembl.org/Mus_musculus/Gene/Summary?db=core;g=ENSMUSG00000025534
IC0	ITGAM	0.404331	6.88345e-125	2.50503	1.64835	0.672	0.345	1778	4462	ENSMUSG00000030786	http://www.genecards.org/cgi-bin/carddisp.pl?gene=ITGAM	http://mar2016.archive.ensembl.org/Mus_musculus/Gene/Summary?db=core;g=ENSMUSG00000030786
IC0	TMED10	0.537241	2.18869e-123	4.24425	2.61374	0.876	0.58	1778	4462	ENSMUSG00000021248	http://www.genecards.org/cgi-bin/carddisp.pl?gene=TMED10	http://mar2016.archive.ensembl.org/Mus_musculus/Gene/Summary?db=core;g=ENSMUSG00000021248
IC0	LPCAT2	0.510492	3.34805e-123	1.32603	0.632837	0.508	0.197	1778	4462	ENSMUSG00000033192	http://www.genecards.org/cgi-bin/carddisp.pl?gene=LPCAT2	http://mar2016.archive.ensembl.org/Mus_musculus/Gene/Summary?db=core;g=ENSMUSG00000033192
IC0	RHOC	0.633699	2.1763e-122	1.75322	0.774509	0.569	0.246	1778	4462	ENSMUSG00000002233	http://www.genecards.org/cgi-bin/carddisp.pl?gene=RHOC	http://mar2016.archive.ensembl.org/Mus_musculus/Gene/Summary?db=core;g=ENSMUSG00000002233
IC0	CLEC5A	0.630427	4.21118e-122	1.09409	0.35275	0.449	0.156	1778	4462	ENSMUSG00000029915	http://www.genecards.org/cgi-bin/carddisp.pl?gene=CLEC5A	http://mar2016.archive.ensembl.org/Mus_musculus/Gene/Summary?db=core;g=ENSMUSG00000029915
IC0	AKR1A1	0.498027	6.60752e-122	4.4797	2.88004	0.872	0.57	1778	4462	ENSMUSG00000028692	http://www.genecards.org/cgi-bin/carddisp.pl?gene=AKR1A1	http://mar2016.archive.ensembl.org/Mus_musculus/Gene/Summary?db=core;g=ENSMUSG00000028692
IC0	MAN1C1	0.548678	1.93053e-121	1.22822	0.523315	0.507	0.195	1778	4462	ENSMUSG00000037306	http://www.genecards.org/cgi-bin/carddisp.pl?gene=MAN1C1	http://mar2016.archive.ensembl.org/Mus_musculus/Gene/Summary?db=core;g=ENSMUSG00000037306
IC0	TMSB4X	0.45471	3.73111e-121	170.06	123.815	0.999	0.991	1778	4462	ENSMUSG00000049775	http://www.genecards.org/cgi-bin/carddisp.pl?gene=TMSB4X	http://mar2016.archive.ensembl.org/Mus_musculus/Gene/Summary?db=core;g=ENSMUSG00000049775
IC0	ANXA3	0.55587	5.55918e-121	1.72238	0.851887	0.59	0.264	1778	4462	ENSMUSG00000029484	http://www.genecards.org/cgi-bin/carddisp.pl?gene=ANXA3	http://mar2016.archive.ensembl.org/Mus_musculus/Gene/Summary?db=core;g=ENSMUSG00000029484
IC0	CD36	0.594139	6.76031e-121	2.68166	1.43888	0.573	0.253	1778	4462	ENSMUSG00000002944	http://www.genecards.org/cgi-bin/carddisp.pl?gene=CD36	http://mar2016.archive.ensembl.org/Mus_musculus/Gene/Summary?db=core;g=ENSMUSG00000002944
IC0	SNX3	0.529074	1.04053e-119	4.38061	2.72876	0.876	0.582	1778	4462	ENSMUSG00000019804	http://www.genecards.org/cgi-bin/carddisp.pl?gene=SNX3	http://mar2016.archive.ensembl.org/Mus_musculus/Gene/Summary?db=core;g=ENSMUSG00000019804
IC0	ATP6V0B	0.439283	4.51223e-119	5.99426	4.15828	0.939	0.689	1778	4462	ENSMUSG00000033379	http://www.genecards.org/cgi-bin/carddisp.pl?gene=ATP6V0B	http://mar2016.archive.ensembl.org/Mus_musculus/Gene/Summary?db=core;g=ENSMUSG00000033379
IC0	CCL3	0.797282	1.42667e-118	2.73803	1.15099	0.422	0.136	1778	4462	ENSMUSG00000000982	http://www.genecards.org/cgi-bin/carddisp.pl?gene=CCL3	http://mar2016.archive.ensembl.org/Mus_musculus/Gene/Summary?db=core;g=ENSMUSG00000000982
IC0	RAC3	0.547722	1.67016e-118	0.794025	0.227292	0.377	0.109	1778	4462	ENSMUSG00000018012	http://www.genecards.org/cgi-bin/carddisp.pl?gene=RAC3	http://mar2016.archive.ensembl.org/Mus_musculus/Gene/Summary?db=core;g=ENSMUSG00000018012
IC0	KLF6	0.378281	2.19347e-118	9.12247	6.78777	0.952	0.707	1778	4462	ENSMUSG00000000078	http://www.genecards.org/cgi-bin/carddisp.pl?gene=KLF6	http://mar2016.archive.ensembl.org/Mus_musculus/Gene/Summary?db=core;g=ENSMUSG00000000078
IC0	ZFP36L1	0.563294	2.37379e-118	10.4536	6.75128	0.949	0.745	1778	4462	ENSMUSG00000021127	http://www.genecards.org/cgi-bin/carddisp.pl?gene=ZFP36L1	http://mar2016.archive.ensembl.org/Mus_musculus/Gene/Summary?db=core;g=ENSMUSG00000021127
IC0	SDC4	0.670894	3.60576e-118	3.07361	1.55871	0.666	0.337	1778	4462	ENSMUSG00000017009	http://www.genecards.org/cgi-bin/carddisp.pl?gene=SDC4	http://mar2016.archive.ensembl.org/Mus_musculus/Gene/Summary?db=core;g=ENSMUSG00000017009
IC0	RAB11FIP5	0.508426	7.17386e-118	1.24751	0.579976	0.504	0.198	1778	4462	ENSMUSG00000051343	http://www.genecards.org/cgi-bin/carddisp.pl?gene=RAB11FIP5	http://mar2016.archive.ensembl.org/Mus_musculus/Gene/Summary?db=core;g=ENSMUSG00000051343
IC0	RUNX1	0.335514	4.02765e-117	4.59938	3.43752	0.835	0.528	1778	4462	ENSMUSG00000022952	http://www.genecards.org/cgi-bin/carddisp.pl?gene=RUNX1	http://mar2016.archive.ensembl.org/Mus_musculus/Gene/Summary?db=core;g=ENSMUSG00000022952
IC0	ADAM15	0.425871	5.05381e-116	1.8428	1.11615	0.632	0.312	1778	4462	ENSMUSG00000028041	http://www.genecards.org/cgi-bin/carddisp.pl?gene=ADAM15	http://mar2016.archive.ensembl.org/Mus_musculus/Gene/Summary?db=core;g=ENSMUSG00000028041
IC0	EMP3	0.464925	8.66405e-116	7.31482	5.02416	0.925	0.662	1778	4462	ENSMUSG00000040212	http://www.genecards.org/cgi-bin/carddisp.pl?gene=EMP3	http://mar2016.archive.ensembl.org/Mus_musculus/Gene/Summary?db=core;g=ENSMUSG00000040212
IC0	ADAP2OS	0.312772	3.19926e-115	1.39815	0.930732	0.511	0.212	1778	4462	ENSMUSG00000086507	http://www.genecards.org/cgi-bin/carddisp.pl?gene=ADAP2OS	http://mar2016.archive.ensembl.org/Mus_musculus/Gene/Summary?db=core;g=ENSMUSG00000086507
IC0	ENTPD1	0.516582	2.17275e-114	1.52809	0.767197	0.562	0.248	1778	4462	ENSMUSG00000048120	http://www.genecards.org/cgi-bin/carddisp.pl?gene=ENTPD1	http://mar2016.archive.ensembl.org/Mus_musculus/Gene/Summary?db=core;g=ENSMUSG00000048120
IC0	PTAFR	0.490856	2.52665e-114	1.56517	0.825382	0.562	0.25	1778	4462	ENSMUSG00000056529	http://www.genecards.org/cgi-bin/carddisp.pl?gene=PTAFR	http://mar2016.archive.ensembl.org/Mus_musculus/Gene/Summary?db=core;g=ENSMUSG00000056529
IC0	CCL24	0.627936	2.68526e-114	2.88541	1.51426	0.467	0.182	1778	4462	ENSMUSG00000004814	http://www.genecards.org/cgi-bin/carddisp.pl?gene=CCL24	http://mar2016.archive.ensembl.org/Mus_musculus/Gene/Summary?db=core;g=ENSMUSG00000004814
IC0	C4B	0.517383	3.30567e-114	3.81683	2.36522	0.551	0.25	1778	4462	ENSMUSG00000073418	http://www.genecards.org/cgi-bin/carddisp.pl?gene=C4B	http://mar2016.archive.ensembl.org/Mus_musculus/Gene/Summary?db=core;g=ENSMUSG00000073418
IC0	LYN	0.383802	6.77752e-114	2.62437	1.77777	0.756	0.442	1778	4462	ENSMUSG00000042228	http://www.genecards.org/cgi-bin/carddisp.pl?gene=LYN	http://mar2016.archive.ensembl.org/Mus_musculus/Gene/Summary?db=core;g=ENSMUSG00000042228
IC0	ATPIF1	0.40059	2.63334e-113	4.33457	3.04119	0.872	0.582	1778	4462	ENSMUSG00000054428	http://www.genecards.org/cgi-bin/carddisp.pl?gene=ATPIF1	http://mar2016.archive.ensembl.org/Mus_musculus/Gene/Summary?db=core;g=ENSMUSG00000054428
IC0	SPRED1	0.484734	9.96685e-113	1.72027	0.943985	0.599	0.282	1778	4462	ENSMUSG00000027351	http://www.genecards.org/cgi-bin/carddisp.pl?gene=SPRED1	http://mar2016.archive.ensembl.org/Mus_musculus/Gene/Summary?db=core;g=ENSMUSG00000027351
IC0	HSPA1B	1.03405	1.51939e-112	10.915	4.81856	0.746	0.45	1778	4462	ENSMUSG00000090877	http://www.genecards.org/cgi-bin/carddisp.pl?gene=HSPA1B	http://mar2016.archive.ensembl.org/Mus_musculus/Gene/Summary?db=core;g=ENSMUSG00000090877
IC0	ANG	0.579017	2.5757e-111	1.10793	0.411091	0.443	0.158	1778	4462	ENSMUSG00000072115	http://www.genecards.org/cgi-bin/carddisp.pl?gene=ANG	http://mar2016.archive.ensembl.org/Mus_musculus/Gene/Summary?db=core;g=ENSMUSG00000072115
IC0	EPS8	0.35655	8.41796e-110	1.93254	1.2904	0.63	0.323	1778	4462	ENSMUSG00000015766	http://www.genecards.org/cgi-bin/carddisp.pl?gene=EPS8	http://mar2016.archive.ensembl.org/Mus_musculus/Gene/Summary?db=core;g=ENSMUSG00000015766
IC0	LGALS1	0.452713	2.66567e-109	8.71956	6.10177	0.911	0.646	1778	4462	ENSMUSG00000068220	http://www.genecards.org/cgi-bin/carddisp.pl?gene=LGALS1	http://mar2016.archive.ensembl.org/Mus_musculus/Gene/Summary?db=core;g=ENSMUSG00000068220
IC0	P2RY12	0.538932	3.34755e-109	0.976748	0.360556	0.427	0.149	1778	4462	ENSMUSG00000036353	http://www.genecards.org/cgi-bin/carddisp.pl?gene=P2RY12	http://mar2016.archive.ensembl.org/Mus_musculus/Gene/Summary?db=core;g=ENSMUSG00000036353
IC0	DBI	0.296297	1.53427e-108	4.02684	3.09355	0.857	0.571	1778	4462	ENSMUSG00000026385	http://www.genecards.org/cgi-bin/carddisp.pl?gene=DBI	http://mar2016.archive.ensembl.org/Mus_musculus/Gene/Summary?db=core;g=ENSMUSG00000026385
IC0	GNAI2	0.451717	2.16429e-107	12.6919	9.01113	0.976	0.834	1778	4462	ENSMUSG00000032562	http://www.genecards.org/cgi-bin/carddisp.pl?gene=GNAI2	http://mar2016.archive.ensembl.org/Mus_musculus/Gene/Summary?db=core;g=ENSMUSG00000032562
IC0	LST1	0.328301	3.49357e-107	2.16225	1.51865	0.584	0.287	1778	4462	ENSMUSG00000073412	http://www.genecards.org/cgi-bin/carddisp.pl?gene=LST1	http://mar2016.archive.ensembl.org/Mus_musculus/Gene/Summary?db=core;g=ENSMUSG00000073412
IC0	NRROS	0.493591	3.63312e-107	2.43895	1.44253	0.711	0.398	1778	4462	ENSMUSG00000052384	http://www.genecards.org/cgi-bin/carddisp.pl?gene=NRROS	http://mar2016.archive.ensembl.org/Mus_musculus/Gene/Summary?db=core;g=ENSMUSG00000052384
IC0	FXYD5	0.426328	1.48417e-106	8.20279	5.84829	0.902	0.635	1778	4462	ENSMUSG00000009687	http://www.genecards.org/cgi-bin/carddisp.pl?gene=FXYD5	http://mar2016.archive.ensembl.org/Mus_musculus/Gene/Summary?db=core;g=ENSMUSG00000009687
IC0	SNAP23	0.507163	7.74569e-106	2.08179	1.16836	0.681	0.371	1778	4462	ENSMUSG00000027287	http://www.genecards.org/cgi-bin/carddisp.pl?gene=SNAP23	http://mar2016.archive.ensembl.org/Mus_musculus/Gene/Summary?db=core;g=ENSMUSG00000027287
IC0	RAB14	0.428429	1.35495e-105	4.03323	2.74004	0.879	0.606	1778	4462	ENSMUSG00000026878	http://www.genecards.org/cgi-bin/carddisp.pl?gene=RAB14	http://mar2016.archive.ensembl.org/Mus_musculus/Gene/Summary?db=core;g=ENSMUSG00000026878
IC0	TLR7	0.512958	7.93204e-105	1.17225	0.522281	0.469	0.184	1778	4462	ENSMUSG00000044583	http://www.genecards.org/cgi-bin/carddisp.pl?gene=TLR7	http://mar2016.archive.ensembl.org/Mus_musculus/Gene/Summary?db=core;g=ENSMUSG00000044583
IC0	PICALM	0.301132	9.52343e-105	5.8905	4.59244	0.917	0.662	1778	4462	ENSMUSG00000039361	http://www.genecards.org/cgi-bin/carddisp.pl?gene=PICALM	http://mar2016.archive.ensembl.org/Mus_musculus/Gene/Summary?db=core;g=ENSMUSG00000039361
IC0	SULT1A1	0.598392	1.17955e-104	1.16791	0.431882	0.447	0.169	1778	4462	ENSMUSG00000030711	http://www.genecards.org/cgi-bin/carddisp.pl?gene=SULT1A1	http://mar2016.archive.ensembl.org/Mus_musculus/Gene/Summary?db=core;g=ENSMUSG00000030711
IC0	PDE3B	0.542372	1.39073e-104	1.24666	0.54265	0.492	0.203	1778	4462	ENSMUSG00000030671	http://www.genecards.org/cgi-bin/carddisp.pl?gene=PDE3B	http://mar2016.archive.ensembl.org/Mus_musculus/Gene/Summary?db=core;g=ENSMUSG00000030671
IC0	LRP1	0.340968	2.31326e-104	2.46941	1.73914	0.678	0.374	1778	4462	ENSMUSG00000040249	http://www.genecards.org/cgi-bin/carddisp.pl?gene=LRP1	http://mar2016.archive.ensembl.org/Mus_musculus/Gene/Summary?db=core;g=ENSMUSG00000040249
IC0	SLC6A6	0.379921	1.1439e-103	2.96683	2.04843	0.782	0.482	1778	4462	ENSMUSG00000030096	http://www.genecards.org/cgi-bin/carddisp.pl?gene=SLC6A6	http://mar2016.archive.ensembl.org/Mus_musculus/Gene/Summary?db=core;g=ENSMUSG00000030096
IC0	SCAMP2	0.545649	2.74039e-103	2.23249	1.21452	0.693	0.388	1778	4462	ENSMUSG00000040188	http://www.genecards.org/cgi-bin/carddisp.pl?gene=SCAMP2	http://mar2016.archive.ensembl.org/Mus_musculus/Gene/Summary?db=core;g=ENSMUSG00000040188
IC0	CKB	0.479139	3.17155e-103	2.89658	1.79543	0.649	0.344	1778	4462	ENSMUSG00000001270	http://www.genecards.org/cgi-bin/carddisp.pl?gene=CKB	http://mar2016.archive.ensembl.org/Mus_musculus/Gene/Summary?db=core;g=ENSMUSG00000001270
IC0	GPR183	0.459995	2.05059e-102	2.1138	1.26369	0.606	0.303	1778	4462	ENSMUSG00000051212	http://www.genecards.org/cgi-bin/carddisp.pl?gene=GPR183	http://mar2016.archive.ensembl.org/Mus_musculus/Gene/Summary?db=core;g=ENSMUSG00000051212
IC0	DSE	0.495498	2.67431e-102	1.31373	0.641167	0.512	0.221	1778	4462	ENSMUSG00000039497	http://www.genecards.org/cgi-bin/carddisp.pl?gene=DSE	http://mar2016.archive.ensembl.org/Mus_musculus/Gene/Summary?db=core;g=ENSMUSG00000039497
IC0	IFNAR2	0.546463	2.77768e-102	1.90932	0.992004	0.66	0.357	1778	4462	ENSMUSG00000022971	http://www.genecards.org/cgi-bin/carddisp.pl?gene=IFNAR2	http://mar2016.archive.ensembl.org/Mus_musculus/Gene/Summary?db=core;g=ENSMUSG00000022971
IC0	CEBPB	0.462712	9.24007e-102	5.81488	3.94502	0.835	0.549	1778	4462	ENSMUSG00000056501	http://www.genecards.org/cgi-bin/carddisp.pl?gene=CEBPB	http://mar2016.archive.ensembl.org/Mus_musculus/Gene/Summary?db=core;g=ENSMUSG00000056501
IC0	ERP29	0.385876	1.13758e-100	3.79544	2.67002	0.85	0.57	1778	4462	ENSMUSG00000029616	http://www.genecards.org/cgi-bin/carddisp.pl?gene=ERP29	http://mar2016.archive.ensembl.org/Mus_musculus/Gene/Summary?db=core;g=ENSMUSG00000029616
IC0	COMT	0.449726	1.23169e-100	1.99597	1.1936	0.677	0.372	1778	4462	ENSMUSG00000000326	http://www.genecards.org/cgi-bin/carddisp.pl?gene=COMT	http://mar2016.archive.ensembl.org/Mus_musculus/Gene/Summary?db=core;g=ENSMUSG00000000326
IC0	ITM2C	0.451658	1.49702e-100	2.1928	1.33458	0.714	0.41	1778	4462	ENSMUSG00000026223	http://www.genecards.org/cgi-bin/carddisp.pl?gene=ITM2C	http://mar2016.archive.ensembl.org/Mus_musculus/Gene/Summary?db=core;g=ENSMUSG00000026223
IC0	PLEK	0.314697	3.42039e-100	3.212	2.38653	0.731	0.433	1778	4462	ENSMUSG00000020120	http://www.genecards.org/cgi-bin/carddisp.pl?gene=PLEK	http://mar2016.archive.ensembl.org/Mus_musculus/Gene/Summary?db=core;g=ENSMUSG00000020120
IC0	CNDP2	0.563884	3.65107e-100	1.7586	0.866133	0.605	0.307	1778	4462	ENSMUSG00000024644	http://www.genecards.org/cgi-bin/carddisp.pl?gene=CNDP2	http://mar2016.archive.ensembl.org/Mus_musculus/Gene/Summary?db=core;g=ENSMUSG00000024644
IC0	SNX6	0.496512	1.09594e-99	2.83731	1.71995	0.746	0.448	1778	4462	ENSMUSG00000005656	http://www.genecards.org/cgi-bin/carddisp.pl?gene=SNX6	http://mar2016.archive.ensembl.org/Mus_musculus/Gene/Summary?db=core;g=ENSMUSG00000005656
IC0	SBF2	0.39718	1.11111e-99	1.21692	0.683396	0.497	0.213	1778	4462	ENSMUSG00000038371	http://www.genecards.org/cgi-bin/carddisp.pl?gene=SBF2	http://mar2016.archive.ensembl.org/Mus_musculus/Gene/Summary?db=core;g=ENSMUSG00000038371
IC0	BIN1	0.521023	1.23784e-99	2.18773	1.22145	0.668	0.365	1778	4462	ENSMUSG00000024381	http://www.genecards.org/cgi-bin/carddisp.pl?gene=BIN1	http://mar2016.archive.ensembl.org/Mus_musculus/Gene/Summary?db=core;g=ENSMUSG00000024381
IC0	CAPZA2	0.320836	2.47689e-99	4.96587	3.77631	0.903	0.648	1778	4462	ENSMUSG00000015733	http://www.genecards.org/cgi-bin/carddisp.pl?gene=CAPZA2	http://mar2016.archive.ensembl.org/Mus_musculus/Gene/Summary?db=core;g=ENSMUSG00000015733
IC0	ALOX5	0.501774	2.67992e-99	1.01696	0.424452	0.438	0.167	1778	4462	ENSMUSG00000025701	http://www.genecards.org/cgi-bin/carddisp.pl?gene=ALOX5	http://mar2016.archive.ensembl.org/Mus_musculus/Gene/Summary?db=core;g=ENSMUSG00000025701
IC0	CYBA	0.382986	7.70097e-99	9.6486	7.16587	0.956	0.745	1778	4462	ENSMUSG00000006519	http://www.genecards.org/cgi-bin/carddisp.pl?gene=CYBA	http://mar2016.archive.ensembl.org/Mus_musculus/Gene/Summary?db=core;g=ENSMUSG00000006519
IC0	ITSN1	0.339348	8.36273e-99	1.23477	0.766358	0.493	0.217	1778	4462	ENSMUSG00000022957	http://www.genecards.org/cgi-bin/carddisp.pl?gene=ITSN1	http://mar2016.archive.ensembl.org/Mus_musculus/Gene/Summary?db=core;g=ENSMUSG00000022957
IC0	QK	0.354746	9.72669e-99	3.44776	2.47818	0.822	0.537	1778	4462	ENSMUSG00000062078	http://www.genecards.org/cgi-bin/carddisp.pl?gene=QK	http://mar2016.archive.ensembl.org/Mus_musculus/Gene/Summary?db=core;g=ENSMUSG00000062078
IC0	MEF2A	0.356857	6.12714e-98	4.2859	3.12757	0.853	0.579	1778	4462	ENSMUSG00000030557	http://www.genecards.org/cgi-bin/carddisp.pl?gene=MEF2A	http://mar2016.archive.ensembl.org/Mus_musculus/Gene/Summary?db=core;g=ENSMUSG00000030557
IC0	DUSP6	0.486238	7.74031e-98	1.82742	1.01845	0.58	0.284	1778	4462	ENSMUSG00000019960	http://www.genecards.org/cgi-bin/carddisp.pl?gene=DUSP6	http://mar2016.archive.ensembl.org/Mus_musculus/Gene/Summary?db=core;g=ENSMUSG00000019960
IC0	PITPNA	0.404957	1.17149e-97	4.28369	2.99056	0.868	0.6	1778	4462	ENSMUSG00000017781	http://www.genecards.org/cgi-bin/carddisp.pl?gene=PITPNA	http://mar2016.archive.ensembl.org/Mus_musculus/Gene/Summary?db=core;g=ENSMUSG00000017781
IC0	CD93	0.639154	4.46396e-97	1.36891	0.521054	0.404	0.145	1778	4462	ENSMUSG00000027435	http://www.genecards.org/cgi-bin/carddisp.pl?gene=CD93	http://mar2016.archive.ensembl.org/Mus_musculus/Gene/Summary?db=core;g=ENSMUSG00000027435
IC0	IL6RA	0.432901	9.95359e-97	1.96716	1.19799	0.643	0.344	1778	4462	ENSMUSG00000027947	http://www.genecards.org/cgi-bin/carddisp.pl?gene=IL6RA	http://mar2016.archive.ensembl.org/Mus_musculus/Gene/Summary?db=core;g=ENSMUSG00000027947
IC0	NFIC	0.436014	1.13039e-96	2.10308	1.29372	0.655	0.356	1778	4462	ENSMUSG00000055053	http://www.genecards.org/cgi-bin/carddisp.pl?gene=NFIC	http://mar2016.archive.ensembl.org/Mus_musculus/Gene/Summary?db=core;g=ENSMUSG00000055053
IC0	LILR4B	0.30718	2.56999e-96	2.09421	1.5008	0.569	0.282	1778	4462	ENSMUSG00000089672	http://www.genecards.org/cgi-bin/carddisp.pl?gene=LILR4B	http://mar2016.archive.ensembl.org/Mus_musculus/Gene/Summary?db=core;g=ENSMUSG00000089672
IC0	H2-D1	0.267643	3.30992e-96	19.4115	15.9553	0.991	0.833	1778	4462	ENSMUSG00000073411	http://www.genecards.org/cgi-bin/carddisp.pl?gene=H2-D1	http://mar2016.archive.ensembl.org/Mus_musculus/Gene/Summary?db=core;g=ENSMUSG00000073411
IC0	GNA12	0.526141	4.63413e-96	1.12679	0.476864	0.478	0.205	1778	4462	ENSMUSG00000000149	http://www.genecards.org/cgi-bin/carddisp.pl?gene=GNA12	http://mar2016.archive.ensembl.org/Mus_musculus/Gene/Summary?db=core;g=ENSMUSG00000000149
IC0	FEZ2	0.45409	7.50779e-96	1.03573	0.486022	0.472	0.197	1778	4462	ENSMUSG00000056121	http://www.genecards.org/cgi-bin/carddisp.pl?gene=FEZ2	http://mar2016.archive.ensembl.org/Mus_musculus/Gene/Summary?db=core;g=ENSMUSG00000056121
IC0	RAB7B	0.468647	7.89549e-96	1.40573	0.738481	0.526	0.241	1778	4462	ENSMUSG00000052688	http://www.genecards.org/cgi-bin/carddisp.pl?gene=RAB7B	http://mar2016.archive.ensembl.org/Mus_musculus/Gene/Summary?db=core;g=ENSMUSG00000052688
IC0	ZFP36	0.445617	1.66331e-95	11.071	7.86335	0.945	0.747	1778	4462	ENSMUSG00000044786	http://www.genecards.org/cgi-bin/carddisp.pl?gene=ZFP36	http://mar2016.archive.ensembl.org/Mus_musculus/Gene/Summary?db=core;g=ENSMUSG00000044786
IC0	ARPC1B	0.349732	3.20023e-95	8.66999	6.58833	0.956	0.749	1778	4462	ENSMUSG00000029622	http://www.genecards.org/cgi-bin/carddisp.pl?gene=ARPC1B	http://mar2016.archive.ensembl.org/Mus_musculus/Gene/Summary?db=core;g=ENSMUSG00000029622
IC0	CCR5	0.518971	2.22138e-94	1.87915	1.00927	0.538	0.253	1778	4462	ENSMUSG00000079227	http://www.genecards.org/cgi-bin/carddisp.pl?gene=CCR5	http://mar2016.archive.ensembl.org/Mus_musculus/Gene/Summary?db=core;g=ENSMUSG00000079227
IC0	RNF150	0.426191	2.24254e-94	1.25826	0.680648	0.475	0.202	1778	4462	ENSMUSG00000047747	http://www.genecards.org/cgi-bin/carddisp.pl?gene=RNF150	http://mar2016.archive.ensembl.org/Mus_musculus/Gene/Summary?db=core;g=ENSMUSG00000047747
IC0	LAMTOR4	0.503287	5.12132e-94	2.23234	1.28041	0.704	0.415	1778	4462	ENSMUSG00000050552	http://www.genecards.org/cgi-bin/carddisp.pl?gene=LAMTOR4	http://mar2016.archive.ensembl.org/Mus_musculus/Gene/Summary?db=core;g=ENSMUSG00000050552
IC0	S100A1	0.523815	7.80126e-94	1.3543	0.637488	0.543	0.26	1778	4462	ENSMUSG00000044080	http://www.genecards.org/cgi-bin/carddisp.pl?gene=S100A1	http://mar2016.archive.ensembl.org/Mus_musculus/Gene/Summary?db=core;g=ENSMUSG00000044080
IC0	CDC42	0.400779	9.00844e-94	9.7448	7.13863	0.969	0.794	1778	4462	ENSMUSG00000006699	http://www.genecards.org/cgi-bin/carddisp.pl?gene=CDC42	http://mar2016.archive.ensembl.org/Mus_musculus/Gene/Summary?db=core;g=ENSMUSG00000006699
IC0	CREG1	0.51412	1.29706e-93	2.22329	1.25701	0.692	0.401	1778	4462	ENSMUSG00000040713	http://www.genecards.org/cgi-bin/carddisp.pl?gene=CREG1	http://mar2016.archive.ensembl.org/Mus_musculus/Gene/Summary?db=core;g=ENSMUSG00000040713
IC0	EPS15	0.438777	1.56885e-93	2.30299	1.43681	0.687	0.393	1778	4462	ENSMUSG00000028552	http://www.genecards.org/cgi-bin/carddisp.pl?gene=EPS15	http://mar2016.archive.ensembl.org/Mus_musculus/Gene/Summary?db=core;g=ENSMUSG00000028552
IC0	ALDH2	0.317168	4.49818e-93	2.62	1.90557	0.735	0.45	1778	4462	ENSMUSG00000029455	http://www.genecards.org/cgi-bin/carddisp.pl?gene=ALDH2	http://mar2016.archive.ensembl.org/Mus_musculus/Gene/Summary?db=core;g=ENSMUSG00000029455
IC0	SNX2	0.495754	4.88527e-93	3.8441	2.43539	0.77	0.485	1778	4462	ENSMUSG00000034484	http://www.genecards.org/cgi-bin/carddisp.pl?gene=SNX2	http://mar2016.archive.ensembl.org/Mus_musculus/Gene/Summary?db=core;g=ENSMUSG00000034484
IC0	ATOX1	0.385612	2.15756e-92	6.70466	4.89756	0.886	0.634	1778	4462	ENSMUSG00000018585	http://www.genecards.org/cgi-bin/carddisp.pl?gene=ATOX1	http://mar2016.archive.ensembl.org/Mus_musculus/Gene/Summary?db=core;g=ENSMUSG00000018585
IC0	MRFAP1	0.391481	4.31834e-92	3.56926	2.48336	0.852	0.587	1778	4462	ENSMUSG00000055302	http://www.genecards.org/cgi-bin/carddisp.pl?gene=MRFAP1	http://mar2016.archive.ensembl.org/Mus_musculus/Gene/Summary?db=core;g=ENSMUSG00000055302
IC0	CCL7	0.920621	8.83168e-92	6.35918	2.88772	0.5	0.224	1778	4462	ENSMUSG00000035373	http://www.genecards.org/cgi-bin/carddisp.pl?gene=CCL7	http://mar2016.archive.ensembl.org/Mus_musculus/Gene/Summary?db=core;g=ENSMUSG00000035373
IC0	CTSD	0.257418	7.18704e-91	4.75476	3.81434	0.829	0.563	1778	4462	ENSMUSG00000007891	http://www.genecards.org/cgi-bin/carddisp.pl?gene=CTSD	http://mar2016.archive.ensembl.org/Mus_musculus/Gene/Summary?db=core;g=ENSMUSG00000007891
IC0	B2M	0.328388	8.75117e-91	16.0634	12.5897	0.979	0.81	1778	4462	ENSMUSG00000060802	http://www.genecards.org/cgi-bin/carddisp.pl?gene=B2M	http://mar2016.archive.ensembl.org/Mus_musculus/Gene/Summary?db=core;g=ENSMUSG00000060802
IC0	CSTB	0.528188	9.7796e-91	3.02097	1.78824	0.735	0.452	1778	4462	ENSMUSG00000005054	http://www.genecards.org/cgi-bin/carddisp.pl?gene=CSTB	http://mar2016.archive.ensembl.org/Mus_musculus/Gene/Summary?db=core;g=ENSMUSG00000005054
IC0	LITAF	0.419152	1.01155e-90	1.56011	0.914617	0.598	0.311	1778	4462	ENSMUSG00000022500	http://www.genecards.org/cgi-bin/carddisp.pl?gene=LITAF	http://mar2016.archive.ensembl.org/Mus_musculus/Gene/Summary?db=core;g=ENSMUSG00000022500
IC0	CANX	0.406211	1.6496e-90	3.86427	2.67059	0.845	0.58	1778	4462	ENSMUSG00000020368	http://www.genecards.org/cgi-bin/carddisp.pl?gene=CANX	http://mar2016.archive.ensembl.org/Mus_musculus/Gene/Summary?db=core;g=ENSMUSG00000020368
IC0	SH3BGRL	0.418908	2.05956e-90	3.45617	2.33317	0.8	0.524	1778	4462	ENSMUSG00000031246	http://www.genecards.org/cgi-bin/carddisp.pl?gene=SH3BGRL	http://mar2016.archive.ensembl.org/Mus_musculus/Gene/Summary?db=core;g=ENSMUSG00000031246
IC0	SH3GLB1	0.414812	2.35079e-90	4.80267	3.35268	0.895	0.656	1778	4462	ENSMUSG00000037062	http://www.genecards.org/cgi-bin/carddisp.pl?gene=SH3GLB1	http://mar2016.archive.ensembl.org/Mus_musculus/Gene/Summary?db=core;g=ENSMUSG00000037062
IC0	LYL1	0.524822	9.18543e-90	1.0646	0.434986	0.44	0.181	1778	4462	ENSMUSG00000034041	http://www.genecards.org/cgi-bin/carddisp.pl?gene=LYL1	http://mar2016.archive.ensembl.org/Mus_musculus/Gene/Summary?db=core;g=ENSMUSG00000034041
IC0	GNG5	0.42286	1.84404e-89	8.18769	5.8535	0.946	0.755	1778	4462	ENSMUSG00000068523	http://www.genecards.org/cgi-bin/carddisp.pl?gene=GNG5	http://mar2016.archive.ensembl.org/Mus_musculus/Gene/Summary?db=core;g=ENSMUSG00000068523
IC0	MERTK	0.419979	3.62009e-89	0.93971	0.449809	0.393	0.146	1778	4462	ENSMUSG00000014361	http://www.genecards.org/cgi-bin/carddisp.pl?gene=MERTK	http://mar2016.archive.ensembl.org/Mus_musculus/Gene/Summary?db=core;g=ENSMUSG00000014361
IC0	TMBIM6	0.291868	7.99331e-89	4.76964	3.7129	0.918	0.686	1778	4462	ENSMUSG00000023010	http://www.genecards.org/cgi-bin/carddisp.pl?gene=TMBIM6	http://mar2016.archive.ensembl.org/Mus_musculus/Gene/Summary?db=core;g=ENSMUSG00000023010
IC0	MAN1A	0.4123	1.423e-88	2.4833	1.61744	0.703	0.417	1778	4462	ENSMUSG00000003746	http://www.genecards.org/cgi-bin/carddisp.pl?gene=MAN1A	http://mar2016.archive.ensembl.org/Mus_musculus/Gene/Summary?db=core;g=ENSMUSG00000003746
IC0	FAM105A	0.495102	1.57414e-88	1.80947	0.993349	0.628	0.342	1778	4462	ENSMUSG00000056069	http://www.genecards.org/cgi-bin/carddisp.pl?gene=FAM105A	http://mar2016.archive.ensembl.org/Mus_musculus/Gene/Summary?db=core;g=ENSMUSG00000056069
IC0	BMP2K	0.418983	3.4336e-88	1.85429	1.13487	0.634	0.348	1778	4462	ENSMUSG00000034663	http://www.genecards.org/cgi-bin/carddisp.pl?gene=BMP2K	http://mar2016.archive.ensembl.org/Mus_musculus/Gene/Summary?db=core;g=ENSMUSG00000034663
IC0	2610507B11RIK	0.432645	1.15288e-87	1.88605	1.13828	0.647	0.362	1778	4462	ENSMUSG00000010277	http://www.genecards.org/cgi-bin/carddisp.pl?gene=2610507B11RIK	http://mar2016.archive.ensembl.org/Mus_musculus/Gene/Summary?db=core;g=ENSMUSG00000010277
IC0	CLEC4N	0.627066	2.69333e-87	1.51762	0.630139	0.403	0.155	1778	4462	ENSMUSG00000023349	http://www.genecards.org/cgi-bin/carddisp.pl?gene=CLEC4N	http://mar2016.archive.ensembl.org/Mus_musculus/Gene/Summary?db=core;g=ENSMUSG00000023349
IC0	PTPN18	0.412985	2.84146e-87	6.06455	4.30595	0.908	0.678	1778	4462	ENSMUSG00000026126	http://www.genecards.org/cgi-bin/carddisp.pl?gene=PTPN18	http://mar2016.archive.ensembl.org/Mus_musculus/Gene/Summary?db=core;g=ENSMUSG00000026126
IC0	PNP	0.255097	3.44362e-87	2.46435	1.90288	0.731	0.456	1778	4462	ENSMUSG00000021871	http://www.genecards.org/cgi-bin/carddisp.pl?gene=PNP	http://mar2016.archive.ensembl.org/Mus_musculus/Gene/Summary?db=core;g=ENSMUSG00000021871
IC0	BMYC	0.462995	4.62525e-87	1.24922	0.63176	0.524	0.25	1778	4462	ENSMUSG00000049086	http://www.genecards.org/cgi-bin/carddisp.pl?gene=BMYC	http://mar2016.archive.ensembl.org/Mus_musculus/Gene/Summary?db=core;g=ENSMUSG00000049086
IC0	RAP1B	0.306422	9.25316e-87	5.25316	4.05659	0.914	0.684	1778	4462	ENSMUSG00000052681	http://www.genecards.org/cgi-bin/carddisp.pl?gene=RAP1B	http://mar2016.archive.ensembl.org/Mus_musculus/Gene/Summary?db=core;g=ENSMUSG00000052681
IC0	SLC15A3	0.444675	9.35924e-87	1.56405	0.883937	0.502	0.233	1778	4462	ENSMUSG00000024737	http://www.genecards.org/cgi-bin/carddisp.pl?gene=SLC15A3	http://mar2016.archive.ensembl.org/Mus_musculus/Gene/Summary?db=core;g=ENSMUSG00000024737
IC0	RNASET2A	0.539598	9.9041e-87	1.59442	0.784865	0.593	0.321	1778	4462	ENSMUSG00000095687	http://www.genecards.org/cgi-bin/carddisp.pl?gene=RNASET2A	http://mar2016.archive.ensembl.org/Mus_musculus/Gene/Summary?db=core;g=ENSMUSG00000095687
IC0	TIFA	0.504644	4.07384e-86	1.1668	0.527239	0.476	0.213	1778	4462	ENSMUSG00000046688	http://www.genecards.org/cgi-bin/carddisp.pl?gene=TIFA	http://mar2016.archive.ensembl.org/Mus_musculus/Gene/Summary?db=core;g=ENSMUSG00000046688
IC0	AP2A2	0.337927	1.34584e-85	3.2101	2.33093	0.745	0.468	1778	4462	ENSMUSG00000002957	http://www.genecards.org/cgi-bin/carddisp.pl?gene=AP2A2	http://mar2016.archive.ensembl.org/Mus_musculus/Gene/Summary?db=core;g=ENSMUSG00000002957
IC0	IGSF6	0.459614	1.42414e-85	1.0699	0.505191	0.457	0.197	1778	4462	ENSMUSG00000035004	http://www.genecards.org/cgi-bin/carddisp.pl?gene=IGSF6	http://mar2016.archive.ensembl.org/Mus_musculus/Gene/Summary?db=core;g=ENSMUSG00000035004
IC0	RASSF2	0.35412	5.8174e-85	1.57834	1.01716	0.588	0.312	1778	4462	ENSMUSG00000027339	http://www.genecards.org/cgi-bin/carddisp.pl?gene=RASSF2	http://mar2016.archive.ensembl.org/Mus_musculus/Gene/Summary?db=core;g=ENSMUSG00000027339
IC0	TNFRSF11A	0.399085	6.03192e-85	1.06064	0.562665	0.457	0.198	1778	4462	ENSMUSG00000026321	http://www.genecards.org/cgi-bin/carddisp.pl?gene=TNFRSF11A	http://mar2016.archive.ensembl.org/Mus_musculus/Gene/Summary?db=core;g=ENSMUSG00000026321
IC0	COTL1	0.3987	6.63017e-85	3.84463	2.67485	0.803	0.536	1778	4462	ENSMUSG00000031827	http://www.genecards.org/cgi-bin/carddisp.pl?gene=COTL1	http://mar2016.archive.ensembl.org/Mus_musculus/Gene/Summary?db=core;g=ENSMUSG00000031827
IC0	SIGLECE	0.440456	7.41648e-85	0.843059	0.358154	0.384	0.144	1778	4462	ENSMUSG00000030474	http://www.genecards.org/cgi-bin/carddisp.pl?gene=SIGLECE	http://mar2016.archive.ensembl.org/Mus_musculus/Gene/Summary?db=core;g=ENSMUSG00000030474
IC0	TMEM256	0.477771	1.10836e-84	2.26747	1.34633	0.707	0.43	1778	4462	ENSMUSG00000070394	http://www.genecards.org/cgi-bin/carddisp.pl?gene=TMEM256	http://mar2016.archive.ensembl.org/Mus_musculus/Gene/Summary?db=core;g=ENSMUSG00000070394
IC0	SSH2	0.262275	3.92931e-84	3.19358	2.49649	0.78	0.51	1778	4462	ENSMUSG00000037926	http://www.genecards.org/cgi-bin/carddisp.pl?gene=SSH2	http://mar2016.archive.ensembl.org/Mus_musculus/Gene/Summary?db=core;g=ENSMUSG00000037926
IC0	ITGB1	0.301385	1.06172e-83	4.76688	3.67967	0.867	0.62	1778	4462	ENSMUSG00000025809	http://www.genecards.org/cgi-bin/carddisp.pl?gene=ITGB1	http://mar2016.archive.ensembl.org/Mus_musculus/Gene/Summary?db=core;g=ENSMUSG00000025809
IC0	PTGS1	0.482492	2.15959e-83	1.02567	0.449853	0.39	0.15	1778	4462	ENSMUSG00000047250	http://www.genecards.org/cgi-bin/carddisp.pl?gene=PTGS1	http://mar2016.archive.ensembl.org/Mus_musculus/Gene/Summary?db=core;g=ENSMUSG00000047250
IC0	SELM	0.303498	3.69463e-83	1.16047	0.750601	0.491	0.233	1778	4462	ENSMUSG00000075702	http://www.genecards.org/cgi-bin/carddisp.pl?gene=SELM	http://mar2016.archive.ensembl.org/Mus_musculus/Gene/Summary?db=core;g=ENSMUSG00000075702
IC0	COL14A1	0.458179	4.28794e-83	1.22705	0.621081	0.385	0.149	1778	4462	ENSMUSG00000022371	http://www.genecards.org/cgi-bin/carddisp.pl?gene=COL14A1	http://mar2016.archive.ensembl.org/Mus_musculus/Gene/Summary?db=core;g=ENSMUSG00000022371
IC0	GNG2	0.469062	6.55345e-83	1.6682	0.927598	0.611	0.336	1778	4462	ENSMUSG00000043004	http://www.genecards.org/cgi-bin/carddisp.pl?gene=GNG2	http://mar2016.archive.ensembl.org/Mus_musculus/Gene/Summary?db=core;g=ENSMUSG00000043004
IC0	CARD19	0.479245	1.72121e-82	1.85784	1.05008	0.623	0.347	1778	4462	ENSMUSG00000037960	http://www.genecards.org/cgi-bin/carddisp.pl?gene=CARD19	http://mar2016.archive.ensembl.org/Mus_musculus/Gene/Summary?db=core;g=ENSMUSG00000037960
IC0	KLF4	0.315046	3.08507e-82	4.1872	3.16961	0.75	0.481	1778	4462	ENSMUSG00000003032	http://www.genecards.org/cgi-bin/carddisp.pl?gene=KLF4	http://mar2016.archive.ensembl.org/Mus_musculus/Gene/Summary?db=core;g=ENSMUSG00000003032
IC0	CHP2	0.487905	7.26185e-82	0.948485	0.389386	0.348	0.123	1778	4462	ENSMUSG00000030865	http://www.genecards.org/cgi-bin/carddisp.pl?gene=CHP2	http://mar2016.archive.ensembl.org/Mus_musculus/Gene/Summary?db=core;g=ENSMUSG00000030865
IC0	RNF13	0.410403	7.84494e-82	1.73514	1.05795	0.633	0.357	1778	4462	ENSMUSG00000036503	http://www.genecards.org/cgi-bin/carddisp.pl?gene=RNF13	http://mar2016.archive.ensembl.org/Mus_musculus/Gene/Summary?db=core;g=ENSMUSG00000036503
IC0	PLXNB2	0.369344	7.94381e-82	1.28989	0.772682	0.524	0.258	1778	4462	ENSMUSG00000036606	http://www.genecards.org/cgi-bin/carddisp.pl?gene=PLXNB2	http://mar2016.archive.ensembl.org/Mus_musculus/Gene/Summary?db=core;g=ENSMUSG00000036606
IC0	RAC1	0.29293	1.40944e-81	4.13107	3.1882	0.872	0.632	1778	4462	ENSMUSG00000001847	http://www.genecards.org/cgi-bin/carddisp.pl?gene=RAC1	http://mar2016.archive.ensembl.org/Mus_musculus/Gene/Summary?db=core;g=ENSMUSG00000001847
IC0	ARPC2	0.417455	3.25076e-81	10.0355	7.26277	0.955	0.786	1778	4462	ENSMUSG00000006304	http://www.genecards.org/cgi-bin/carddisp.pl?gene=ARPC2	http://mar2016.archive.ensembl.org/Mus_musculus/Gene/Summary?db=core;g=ENSMUSG00000006304
IC0	CD48	0.408721	4.97885e-81	2.12584	1.35467	0.699	0.424	1778	4462	ENSMUSG00000015355	http://www.genecards.org/cgi-bin/carddisp.pl?gene=CD48	http://mar2016.archive.ensembl.org/Mus_musculus/Gene/Summary?db=core;g=ENSMUSG00000015355
IC0	AOAH	0.466971	5.59666e-81	0.735884	0.25588	0.334	0.115	1778	4462	ENSMUSG00000021322	http://www.genecards.org/cgi-bin/carddisp.pl?gene=AOAH	http://mar2016.archive.ensembl.org/Mus_musculus/Gene/Summary?db=core;g=ENSMUSG00000021322
IC0	CITED2	0.567806	7.53219e-81	5.63654	3.47729	0.806	0.56	1778	4462	ENSMUSG00000039910	http://www.genecards.org/cgi-bin/carddisp.pl?gene=CITED2	http://mar2016.archive.ensembl.org/Mus_musculus/Gene/Summary?db=core;g=ENSMUSG00000039910
IC0	CMTM3	0.44193	8.16238e-81	1.23835	0.647757	0.51	0.247	1778	4462	ENSMUSG00000031875	http://www.genecards.org/cgi-bin/carddisp.pl?gene=CMTM3	http://mar2016.archive.ensembl.org/Mus_musculus/Gene/Summary?db=core;g=ENSMUSG00000031875
IC0	CD300A	0.41695	9.35084e-81	1.41368	0.807859	0.524	0.26	1778	4462	ENSMUSG00000034652	http://www.genecards.org/cgi-bin/carddisp.pl?gene=CD300A	http://mar2016.archive.ensembl.org/Mus_musculus/Gene/Summary?db=core;g=ENSMUSG00000034652
IC0	PTPRO	0.447245	1.31481e-80	0.993052	0.461789	0.434	0.186	1778	4462	ENSMUSG00000030223	http://www.genecards.org/cgi-bin/carddisp.pl?gene=PTPRO	http://mar2016.archive.ensembl.org/Mus_musculus/Gene/Summary?db=core;g=ENSMUSG00000030223
IC0	ZFP36L2	0.280917	1.40904e-80	7.99605	6.40435	0.949	0.753	1778	4462	ENSMUSG00000045817	http://www.genecards.org/cgi-bin/carddisp.pl?gene=ZFP36L2	http://mar2016.archive.ensembl.org/Mus_musculus/Gene/Summary?db=core;g=ENSMUSG00000045817
IC0	CYR61	0.577723	1.9191e-80	1.68131	0.796531	0.416	0.173	1778	4462	ENSMUSG00000028195	http://www.genecards.org/cgi-bin/carddisp.pl?gene=CYR61	http://mar2016.archive.ensembl.org/Mus_musculus/Gene/Summary?db=core;g=ENSMUSG00000028195
IC0	PON2	0.430772	1.92644e-80	1.67327	0.983203	0.627	0.353	1778	4462	ENSMUSG00000032667	http://www.genecards.org/cgi-bin/carddisp.pl?gene=PON2	http://mar2016.archive.ensembl.org/Mus_musculus/Gene/Summary?db=core;g=ENSMUSG00000032667
IC0	TSC22D3	0.604334	4.71263e-80	5.32333	3.15933	0.801	0.548	1778	4462	ENSMUSG00000031431	http://www.genecards.org/cgi-bin/carddisp.pl?gene=TSC22D3	http://mar2016.archive.ensembl.org/Mus_musculus/Gene/Summary?db=core;g=ENSMUSG00000031431
IC0	SLC43A2	0.327733	5.77895e-80	1.67655	1.13264	0.588	0.319	1778	4462	ENSMUSG00000038178	http://www.genecards.org/cgi-bin/carddisp.pl?gene=SLC43A2	http://mar2016.archive.ensembl.org/Mus_musculus/Gene/Summary?db=core;g=ENSMUSG00000038178
IC0	SEP15	0.3564	6.68556e-80	3.93252	2.85285	0.859	0.617	1778	4462	ENSMUSG00000037072	http://www.genecards.org/cgi-bin/carddisp.pl?gene=SEP15	http://mar2016.archive.ensembl.org/Mus_musculus/Gene/Summary?db=core;g=ENSMUSG00000037072
IC0	BRK1	0.386522	1.23208e-79	2.78484	1.8953	0.792	0.532	1778	4462	ENSMUSG00000033940	http://www.genecards.org/cgi-bin/carddisp.pl?gene=BRK1	http://mar2016.archive.ensembl.org/Mus_musculus/Gene/Summary?db=core;g=ENSMUSG00000033940
IC0	BST2	0.305956	2.84339e-79	2.61133	1.92122	0.686	0.416	1778	4462	ENSMUSG00000046718	http://www.genecards.org/cgi-bin/carddisp.pl?gene=BST2	http://mar2016.archive.ensembl.org/Mus_musculus/Gene/Summary?db=core;g=ENSMUSG00000046718
IC0	MYADM	0.338419	2.91935e-79	2.86213	2.05459	0.71	0.443	1778	4462	ENSMUSG00000068566	http://www.genecards.org/cgi-bin/carddisp.pl?gene=MYADM	http://mar2016.archive.ensembl.org/Mus_musculus/Gene/Summary?db=core;g=ENSMUSG00000068566
IC0	TMEM59	0.359446	4.18693e-79	3.31719	2.3651	0.832	0.582	1778	4462	ENSMUSG00000028618	http://www.genecards.org/cgi-bin/carddisp.pl?gene=TMEM59	http://mar2016.archive.ensembl.org/Mus_musculus/Gene/Summary?db=core;g=ENSMUSG00000028618
IC0	MAPK3	0.466833	5.76084e-79	1.42581	0.755197	0.57	0.308	1778	4462	ENSMUSG00000063065	http://www.genecards.org/cgi-bin/carddisp.pl?gene=MAPK3	http://mar2016.archive.ensembl.org/Mus_musculus/Gene/Summary?db=core;g=ENSMUSG00000063065
IC0	AP1B1	0.408381	6.08086e-79	1.51196	0.892681	0.549	0.284	1778	4462	ENSMUSG00000009090	http://www.genecards.org/cgi-bin/carddisp.pl?gene=AP1B1	http://mar2016.archive.ensembl.org/Mus_musculus/Gene/Summary?db=core;g=ENSMUSG00000009090
IC0	RHOG	0.409277	1.94901e-78	2.21938	1.4242	0.71	0.442	1778	4462	ENSMUSG00000073982	http://www.genecards.org/cgi-bin/carddisp.pl?gene=RHOG	http://mar2016.archive.ensembl.org/Mus_musculus/Gene/Summary?db=core;g=ENSMUSG00000073982
IC0	NCKAP1L	0.451248	2.27649e-78	1.54354	0.860369	0.584	0.318	1778	4462	ENSMUSG00000022488	http://www.genecards.org/cgi-bin/carddisp.pl?gene=NCKAP1L	http://mar2016.archive.ensembl.org/Mus_musculus/Gene/Summary?db=core;g=ENSMUSG00000022488
IC0	PRUNE2	0.381486	4.81118e-78	0.747246	0.341267	0.359	0.134	1778	4462	ENSMUSG00000039126	http://www.genecards.org/cgi-bin/carddisp.pl?gene=PRUNE2	http://mar2016.archive.ensembl.org/Mus_musculus/Gene/Summary?db=core;g=ENSMUSG00000039126
IC0	SLC11A1	0.418659	5.12304e-78	1.25824	0.689438	0.476	0.223	1778	4462	ENSMUSG00000026177	http://www.genecards.org/cgi-bin/carddisp.pl?gene=SLC11A1	http://mar2016.archive.ensembl.org/Mus_musculus/Gene/Summary?db=core;g=ENSMUSG00000026177
IC0	VWA5A	0.452134	1.12726e-77	1.20776	0.613787	0.508	0.251	1778	4462	ENSMUSG00000023186	http://www.genecards.org/cgi-bin/carddisp.pl?gene=VWA5A	http://mar2016.archive.ensembl.org/Mus_musculus/Gene/Summary?db=core;g=ENSMUSG00000023186
IC0	ITGA6	0.438911	1.63352e-77	1.02716	0.495417	0.372	0.144	1778	4462	ENSMUSG00000027111	http://www.genecards.org/cgi-bin/carddisp.pl?gene=ITGA6	http://mar2016.archive.ensembl.org/Mus_musculus/Gene/Summary?db=core;g=ENSMUSG00000027111
IC0	SEC14L1	0.354064	1.19594e-75	1.33652	0.828043	0.545	0.285	1778	4462	ENSMUSG00000020823	http://www.genecards.org/cgi-bin/carddisp.pl?gene=SEC14L1	http://mar2016.archive.ensembl.org/Mus_musculus/Gene/Summary?db=core;g=ENSMUSG00000020823
IC0	IL10RA	0.340517	2.78961e-75	1.35697	0.861433	0.535	0.278	1778	4462	ENSMUSG00000032089	http://www.genecards.org/cgi-bin/carddisp.pl?gene=IL10RA	http://mar2016.archive.ensembl.org/Mus_musculus/Gene/Summary?db=core;g=ENSMUSG00000032089
IC0	REEP3	0.393924	3.17411e-75	1.83494	1.15755	0.632	0.366	1778	4462	ENSMUSG00000019873	http://www.genecards.org/cgi-bin/carddisp.pl?gene=REEP3	http://mar2016.archive.ensembl.org/Mus_musculus/Gene/Summary?db=core;g=ENSMUSG00000019873
IC0	IRF2BP2	0.324666	4.84414e-75	3.70197	2.75445	0.819	0.573	1778	4462	ENSMUSG00000051495	http://www.genecards.org/cgi-bin/carddisp.pl?gene=IRF2BP2	http://mar2016.archive.ensembl.org/Mus_musculus/Gene/Summary?db=core;g=ENSMUSG00000051495
IC0	SKI	0.392171	5.42632e-75	1.63292	1.00624	0.6	0.336	1778	4462	ENSMUSG00000029050	http://www.genecards.org/cgi-bin/carddisp.pl?gene=SKI	http://mar2016.archive.ensembl.org/Mus_musculus/Gene/Summary?db=core;g=ENSMUSG00000029050
IC0	NCF1	0.374025	1.86729e-74	1.75847	1.12851	0.602	0.34	1778	4462	ENSMUSG00000015950	http://www.genecards.org/cgi-bin/carddisp.pl?gene=NCF1	http://mar2016.archive.ensembl.org/Mus_musculus/Gene/Summary?db=core;g=ENSMUSG00000015950
IC0	TNFRSF1A	0.316822	3.48655e-74	1.62319	1.10599	0.623	0.361	1778	4462	ENSMUSG00000030341	http://www.genecards.org/cgi-bin/carddisp.pl?gene=TNFRSF1A	http://mar2016.archive.ensembl.org/Mus_musculus/Gene/Summary?db=core;g=ENSMUSG00000030341
IC0	BLNK	0.373344	3.68334e-74	1.10615	0.625927	0.47	0.224	1778	4462	ENSMUSG00000061132	http://www.genecards.org/cgi-bin/carddisp.pl?gene=BLNK	http://mar2016.archive.ensembl.org/Mus_musculus/Gene/Summary?db=core;g=ENSMUSG00000061132
IC0	NPTN	0.314138	6.75432e-74	2.37603	1.71545	0.735	0.477	1778	4462	ENSMUSG00000032336	http://www.genecards.org/cgi-bin/carddisp.pl?gene=NPTN	http://mar2016.archive.ensembl.org/Mus_musculus/Gene/Summary?db=core;g=ENSMUSG00000032336
IC0	PLA2G15	0.446468	7.32771e-74	0.949421	0.430558	0.421	0.185	1778	4462	ENSMUSG00000031903	http://www.genecards.org/cgi-bin/carddisp.pl?gene=PLA2G15	http://mar2016.archive.ensembl.org/Mus_musculus/Gene/Summary?db=core;g=ENSMUSG00000031903
IC0	KITL	0.444115	8.925e-74	0.773884	0.303866	0.329	0.118	1778	4462	ENSMUSG00000019966	http://www.genecards.org/cgi-bin/carddisp.pl?gene=KITL	http://mar2016.archive.ensembl.org/Mus_musculus/Gene/Summary?db=core;g=ENSMUSG00000019966
IC0	STK17B	0.326387	1.24501e-73	4.43002	3.33061	0.833	0.594	1778	4462	ENSMUSG00000026094	http://www.genecards.org/cgi-bin/carddisp.pl?gene=STK17B	http://mar2016.archive.ensembl.org/Mus_musculus/Gene/Summary?db=core;g=ENSMUSG00000026094
IC0	DUSP3	0.331867	1.61877e-73	1.63111	1.09044	0.58	0.322	1778	4462	ENSMUSG00000003518	http://www.genecards.org/cgi-bin/carddisp.pl?gene=DUSP3	http://mar2016.archive.ensembl.org/Mus_musculus/Gene/Summary?db=core;g=ENSMUSG00000003518
IC0	ZEB2OS	0.42081	2.83267e-73	0.78246	0.331507	0.37	0.148	1778	4462	ENSMUSG00000052248	http://www.genecards.org/cgi-bin/carddisp.pl?gene=ZEB2OS	http://mar2016.archive.ensembl.org/Mus_musculus/Gene/Summary?db=core;g=ENSMUSG00000052248
IC0	RPL10	0.302196	4.12298e-73	10.91	8.65918	0.957	0.783	1778	4462	ENSMUSG00000008682	http://www.genecards.org/cgi-bin/carddisp.pl?gene=RPL10	http://mar2016.archive.ensembl.org/Mus_musculus/Gene/Summary?db=core;g=ENSMUSG00000008682
IC0	TUBB2A	0.287248	1.49741e-72	2.20993	1.63042	0.666	0.409	1778	4462	ENSMUSG00000058672	http://www.genecards.org/cgi-bin/carddisp.pl?gene=TUBB2A	http://mar2016.archive.ensembl.org/Mus_musculus/Gene/Summary?db=core;g=ENSMUSG00000058672
IC0	CTNNA1	0.40396	1.60902e-72	1.4578	0.857561	0.578	0.319	1778	4462	ENSMUSG00000037815	http://www.genecards.org/cgi-bin/carddisp.pl?gene=CTNNA1	http://mar2016.archive.ensembl.org/Mus_musculus/Gene/Summary?db=core;g=ENSMUSG00000037815
IC0	SLC9A9	0.32798	1.67816e-72	1.14381	0.707868	0.462	0.222	1778	4462	ENSMUSG00000031129	http://www.genecards.org/cgi-bin/carddisp.pl?gene=SLC9A9	http://mar2016.archive.ensembl.org/Mus_musculus/Gene/Summary?db=core;g=ENSMUSG00000031129
IC0	BCL2A1B	0.521396	1.93483e-72	1.66105	0.853943	0.48	0.233	1778	4462	ENSMUSG00000089929	http://www.genecards.org/cgi-bin/carddisp.pl?gene=BCL2A1B	http://mar2016.archive.ensembl.org/Mus_musculus/Gene/Summary?db=core;g=ENSMUSG00000089929
IC0	PRDX1	0.30798	9.98451e-72	6.92551	5.402	0.918	0.714	1778	4462	ENSMUSG00000028691	http://www.genecards.org/cgi-bin/carddisp.pl?gene=PRDX1	http://mar2016.archive.ensembl.org/Mus_musculus/Gene/Summary?db=core;g=ENSMUSG00000028691
IC0	SASH1	0.3105	1.31728e-71	1.02197	0.630442	0.438	0.203	1778	4462	ENSMUSG00000015305	http://www.genecards.org/cgi-bin/carddisp.pl?gene=SASH1	http://mar2016.archive.ensembl.org/Mus_musculus/Gene/Summary?db=core;g=ENSMUSG00000015305
IC0	DENND5A	0.397649	2.9822e-71	1.28323	0.733187	0.53	0.279	1778	4462	ENSMUSG00000035901	http://www.genecards.org/cgi-bin/carddisp.pl?gene=DENND5A	http://mar2016.archive.ensembl.org/Mus_musculus/Gene/Summary?db=core;g=ENSMUSG00000035901
IC0	HSP90B1	0.27758	4.92797e-71	7.18736	5.75436	0.92	0.718	1778	4462	ENSMUSG00000020048	http://www.genecards.org/cgi-bin/carddisp.pl?gene=HSP90B1	http://mar2016.archive.ensembl.org/Mus_musculus/Gene/Summary?db=core;g=ENSMUSG00000020048
IC0	CALR	0.37634	4.99536e-71	6.28783	4.61447	0.89	0.676	1778	4462	ENSMUSG00000003814	http://www.genecards.org/cgi-bin/carddisp.pl?gene=CALR	http://mar2016.archive.ensembl.org/Mus_musculus/Gene/Summary?db=core;g=ENSMUSG00000003814
IC0	TBXAS1	0.382286	6.20331e-71	0.982225	0.520805	0.426	0.192	1778	4462	ENSMUSG00000029925	http://www.genecards.org/cgi-bin/carddisp.pl?gene=TBXAS1	http://mar2016.archive.ensembl.org/Mus_musculus/Gene/Summary?db=core;g=ENSMUSG00000029925
IC0	ARPC4	0.337473	1.10208e-70	3.40736	2.4881	0.814	0.574	1778	4462	ENSMUSG00000079426	http://www.genecards.org/cgi-bin/carddisp.pl?gene=ARPC4	http://mar2016.archive.ensembl.org/Mus_musculus/Gene/Summary?db=core;g=ENSMUSG00000079426
IC0	CCL4	0.681556	2.06147e-70	4.8881	2.67119	0.414	0.183	1778	4462	ENSMUSG00000018930	http://www.genecards.org/cgi-bin/carddisp.pl?gene=CCL4	http://mar2016.archive.ensembl.org/Mus_musculus/Gene/Summary?db=core;g=ENSMUSG00000018930
IC0	ARL11	0.438444	2.34054e-70	0.684372	0.242949	0.334	0.13	1778	4462	ENSMUSG00000043157	http://www.genecards.org/cgi-bin/carddisp.pl?gene=ARL11	http://mar2016.archive.ensembl.org/Mus_musculus/Gene/Summary?db=core;g=ENSMUSG00000043157
IC0	P2RX7	0.381852	3.14901e-70	0.920163	0.473632	0.395	0.169	1778	4462	ENSMUSG00000029468	http://www.genecards.org/cgi-bin/carddisp.pl?gene=P2RX7	http://mar2016.archive.ensembl.org/Mus_musculus/Gene/Summary?db=core;g=ENSMUSG00000029468
IC0	CMTM6	0.350521	4.51714e-70	1.62864	1.06164	0.622	0.366	1778	4462	ENSMUSG00000032434	http://www.genecards.org/cgi-bin/carddisp.pl?gene=CMTM6	http://mar2016.archive.ensembl.org/Mus_musculus/Gene/Summary?db=core;g=ENSMUSG00000032434
IC0	MAN2A1	0.49602	5.04079e-70	1.8413	1.01466	0.567	0.318	1778	4462	ENSMUSG00000024085	http://www.genecards.org/cgi-bin/carddisp.pl?gene=MAN2A1	http://mar2016.archive.ensembl.org/Mus_musculus/Gene/Summary?db=core;g=ENSMUSG00000024085
IC0	NAV1	0.295449	9.48226e-70	1.30951	0.881834	0.501	0.259	1778	4462	ENSMUSG00000009418	http://www.genecards.org/cgi-bin/carddisp.pl?gene=NAV1	http://mar2016.archive.ensembl.org/Mus_musculus/Gene/Summary?db=core;g=ENSMUSG00000009418
IC0	CRLF2	0.368467	1.20802e-69	1.77419	1.1489	0.632	0.376	1778	4462	ENSMUSG00000033467	http://www.genecards.org/cgi-bin/carddisp.pl?gene=CRLF2	http://mar2016.archive.ensembl.org/Mus_musculus/Gene/Summary?db=core;g=ENSMUSG00000033467
IC0	OGFRL1	0.430699	1.34999e-69	1.06473	0.531827	0.452	0.216	1778	4462	ENSMUSG00000026158	http://www.genecards.org/cgi-bin/carddisp.pl?gene=OGFRL1	http://mar2016.archive.ensembl.org/Mus_musculus/Gene/Summary?db=core;g=ENSMUSG00000026158
IC0	IFNGR2	0.43086	1.65554e-69	1.67856	0.987008	0.607	0.354	1778	4462	ENSMUSG00000022965	http://www.genecards.org/cgi-bin/carddisp.pl?gene=IFNGR2	http://mar2016.archive.ensembl.org/Mus_musculus/Gene/Summary?db=core;g=ENSMUSG00000022965
IC0	GNS	0.36824	1.69671e-69	1.32686	0.802682	0.548	0.298	1778	4462	ENSMUSG00000034707	http://www.genecards.org/cgi-bin/carddisp.pl?gene=GNS	http://mar2016.archive.ensembl.org/Mus_musculus/Gene/Summary?db=core;g=ENSMUSG00000034707
IC0	STARD9	0.252484	2.10438e-69	0.764737	0.481409	0.349	0.14	1778	4462	ENSMUSG00000033705	http://www.genecards.org/cgi-bin/carddisp.pl?gene=STARD9	http://mar2016.archive.ensembl.org/Mus_musculus/Gene/Summary?db=core;g=ENSMUSG00000033705
IC0	ATP6AP2	0.327117	2.38982e-69	2.03696	1.42084	0.686	0.431	1778	4462	ENSMUSG00000031007	http://www.genecards.org/cgi-bin/carddisp.pl?gene=ATP6AP2	http://mar2016.archive.ensembl.org/Mus_musculus/Gene/Summary?db=core;g=ENSMUSG00000031007
IC0	ADAM9	0.408613	5.91763e-69	0.997435	0.504763	0.444	0.209	1778	4462	ENSMUSG00000031555	http://www.genecards.org/cgi-bin/carddisp.pl?gene=ADAM9	http://mar2016.archive.ensembl.org/Mus_musculus/Gene/Summary?db=core;g=ENSMUSG00000031555
IC0	FAM174A	0.436555	6.74341e-69	1.6212	0.936796	0.602	0.351	1778	4462	ENSMUSG00000051185	http://www.genecards.org/cgi-bin/carddisp.pl?gene=FAM174A	http://mar2016.archive.ensembl.org/Mus_musculus/Gene/Summary?db=core;g=ENSMUSG00000051185
IC0	MILR1	0.429063	9.46091e-69	1.16175	0.605624	0.466	0.228	1778	4462	ENSMUSG00000040528	http://www.genecards.org/cgi-bin/carddisp.pl?gene=MILR1	http://mar2016.archive.ensembl.org/Mus_musculus/Gene/Summary?db=core;g=ENSMUSG00000040528
IC0	MFSD1	0.410169	1.14668e-68	1.24785	0.69159	0.526	0.279	1778	4462	ENSMUSG00000027775	http://www.genecards.org/cgi-bin/carddisp.pl?gene=MFSD1	http://mar2016.archive.ensembl.org/Mus_musculus/Gene/Summary?db=core;g=ENSMUSG00000027775
IC0	PTPRE	0.30112	1.1834e-68	1.55621	1.07467	0.565	0.316	1778	4462	ENSMUSG00000041836	http://www.genecards.org/cgi-bin/carddisp.pl?gene=PTPRE	http://mar2016.archive.ensembl.org/Mus_musculus/Gene/Summary?db=core;g=ENSMUSG00000041836
IC0	SELK	0.268279	1.78148e-68	3.40272	2.65562	0.849	0.622	1778	4462	ENSMUSG00000042682	http://www.genecards.org/cgi-bin/carddisp.pl?gene=SELK	http://mar2016.archive.ensembl.org/Mus_musculus/Gene/Summary?db=core;g=ENSMUSG00000042682
IC0	YPEL3	0.323506	4.60381e-68	2.75986	2.0046	0.749	0.501	1778	4462	ENSMUSG00000042675	http://www.genecards.org/cgi-bin/carddisp.pl?gene=YPEL3	http://mar2016.archive.ensembl.org/Mus_musculus/Gene/Summary?db=core;g=ENSMUSG00000042675
IC0	NPL	0.365909	5.02562e-68	0.907671	0.480314	0.373	0.159	1778	4462	ENSMUSG00000042684	http://www.genecards.org/cgi-bin/carddisp.pl?gene=NPL	http://mar2016.archive.ensembl.org/Mus_musculus/Gene/Summary?db=core;g=ENSMUSG00000042684
IC0	FCHO2	0.324158	1.02236e-67	1.66518	1.12885	0.597	0.346	1778	4462	ENSMUSG00000041685	http://www.genecards.org/cgi-bin/carddisp.pl?gene=FCHO2	http://mar2016.archive.ensembl.org/Mus_musculus/Gene/Summary?db=core;g=ENSMUSG00000041685
IC0	TXNDC17	0.379727	3.5703e-67	2.15206	1.42262	0.711	0.462	1778	4462	ENSMUSG00000020803	http://www.genecards.org/cgi-bin/carddisp.pl?gene=TXNDC17	http://mar2016.archive.ensembl.org/Mus_musculus/Gene/Summary?db=core;g=ENSMUSG00000020803
IC0	LY96	0.460978	7.35292e-67	0.917269	0.392884	0.404	0.185	1778	4462	ENSMUSG00000025779	http://www.genecards.org/cgi-bin/carddisp.pl?gene=LY96	http://mar2016.archive.ensembl.org/Mus_musculus/Gene/Summary?db=core;g=ENSMUSG00000025779
IC0	ZSWIM6	0.412422	2.12927e-66	1.07904	0.562106	0.434	0.204	1778	4462	ENSMUSG00000032846	http://www.genecards.org/cgi-bin/carddisp.pl?gene=ZSWIM6	http://mar2016.archive.ensembl.org/Mus_musculus/Gene/Summary?db=core;g=ENSMUSG00000032846
IC0	ATP6AP1	0.347403	2.18883e-66	2.02737	1.37951	0.687	0.437	1778	4462	ENSMUSG00000019087	http://www.genecards.org/cgi-bin/carddisp.pl?gene=ATP6AP1	http://mar2016.archive.ensembl.org/Mus_musculus/Gene/Summary?db=core;g=ENSMUSG00000019087
IC0	CTNND1	0.332117	3.17147e-66	0.839643	0.461357	0.411	0.187	1778	4462	ENSMUSG00000034101	http://www.genecards.org/cgi-bin/carddisp.pl?gene=CTNND1	http://mar2016.archive.ensembl.org/Mus_musculus/Gene/Summary?db=core;g=ENSMUSG00000034101
IC0	OSTF1	0.262069	5.56054e-66	2.99566	2.33194	0.798	0.566	1778	4462	ENSMUSG00000024725	http://www.genecards.org/cgi-bin/carddisp.pl?gene=OSTF1	http://mar2016.archive.ensembl.org/Mus_musculus/Gene/Summary?db=core;g=ENSMUSG00000024725
IC0	CMKLR1	0.413908	7.43795e-66	0.821986	0.36756	0.385	0.168	1778	4462	ENSMUSG00000042190	http://www.genecards.org/cgi-bin/carddisp.pl?gene=CMKLR1	http://mar2016.archive.ensembl.org/Mus_musculus/Gene/Summary?db=core;g=ENSMUSG00000042190
IC0	SLC7A8	0.397351	8.34987e-66	0.781817	0.352847	0.367	0.154	1778	4462	ENSMUSG00000022180	http://www.genecards.org/cgi-bin/carddisp.pl?gene=SLC7A8	http://mar2016.archive.ensembl.org/Mus_musculus/Gene/Summary?db=core;g=ENSMUSG00000022180
IC0	LIPA	0.364796	8.52387e-66	1.77907	1.15817	0.615	0.366	1778	4462	ENSMUSG00000024781	http://www.genecards.org/cgi-bin/carddisp.pl?gene=LIPA	http://mar2016.archive.ensembl.org/Mus_musculus/Gene/Summary?db=core;g=ENSMUSG00000024781
IC0	ITPRIPL2	0.33098	2.16522e-65	1.35977	0.876012	0.524	0.282	1778	4462	ENSMUSG00000095115	http://www.genecards.org/cgi-bin/carddisp.pl?gene=ITPRIPL2	http://mar2016.archive.ensembl.org/Mus_musculus/Gene/Summary?db=core;g=ENSMUSG00000095115
IC0	DPYSL2	0.355855	3.59106e-65	1.98912	1.33572	0.657	0.409	1778	4462	ENSMUSG00000022048	http://www.genecards.org/cgi-bin/carddisp.pl?gene=DPYSL2	http://mar2016.archive.ensembl.org/Mus_musculus/Gene/Summary?db=core;g=ENSMUSG00000022048
IC0	PEPD	0.371259	1.21432e-64	1.52373	0.951115	0.548	0.305	1778	4462	ENSMUSG00000063931	http://www.genecards.org/cgi-bin/carddisp.pl?gene=PEPD	http://mar2016.archive.ensembl.org/Mus_musculus/Gene/Summary?db=core;g=ENSMUSG00000063931
IC0	DAGLB	0.291564	1.2469e-64	1.08978	0.707386	0.493	0.259	1778	4462	ENSMUSG00000039206	http://www.genecards.org/cgi-bin/carddisp.pl?gene=DAGLB	http://mar2016.archive.ensembl.org/Mus_musculus/Gene/Summary?db=core;g=ENSMUSG00000039206
IC0	PEAK1	0.259157	1.57144e-64	1.41075	1.01436	0.522	0.285	1778	4462	ENSMUSG00000074305	http://www.genecards.org/cgi-bin/carddisp.pl?gene=PEAK1	http://mar2016.archive.ensembl.org/Mus_musculus/Gene/Summary?db=core;g=ENSMUSG00000074305
IC0	FADS1	0.375343	1.69697e-64	0.578127	0.216613	0.306	0.115	1778	4462	ENSMUSG00000010663	http://www.genecards.org/cgi-bin/carddisp.pl?gene=FADS1	http://mar2016.archive.ensembl.org/Mus_musculus/Gene/Summary?db=core;g=ENSMUSG00000010663
IC0	NARS	0.392436	2.55412e-64	1.80989	1.14069	0.644	0.4	1778	4462	ENSMUSG00000024587	http://www.genecards.org/cgi-bin/carddisp.pl?gene=NARS	http://mar2016.archive.ensembl.org/Mus_musculus/Gene/Summary?db=core;g=ENSMUSG00000024587
IC0	DOK3	0.321281	5.20478e-64	1.02664	0.622036	0.455	0.228	1778	4462	ENSMUSG00000035711	http://www.genecards.org/cgi-bin/carddisp.pl?gene=DOK3	http://mar2016.archive.ensembl.org/Mus_musculus/Gene/Summary?db=core;g=ENSMUSG00000035711
IC0	PDLIM4	0.413866	9.18402e-64	0.860725	0.396678	0.388	0.174	1778	4462	ENSMUSG00000020388	http://www.genecards.org/cgi-bin/carddisp.pl?gene=PDLIM4	http://mar2016.archive.ensembl.org/Mus_musculus/Gene/Summary?db=core;g=ENSMUSG00000020388
IC0	RAB5C	0.358192	2.83881e-63	2.14964	1.45716	0.697	0.454	1778	4462	ENSMUSG00000019173	http://www.genecards.org/cgi-bin/carddisp.pl?gene=RAB5C	http://mar2016.archive.ensembl.org/Mus_musculus/Gene/Summary?db=core;g=ENSMUSG00000019173
IC0	SH3BGRL3	0.289169	5.48657e-63	12.4439	10.0021	0.958	0.803	1778	4462	ENSMUSG00000028843	http://www.genecards.org/cgi-bin/carddisp.pl?gene=SH3BGRL3	http://mar2016.archive.ensembl.org/Mus_musculus/Gene/Summary?db=core;g=ENSMUSG00000028843
IC0	SGPL1	0.386988	5.65555e-63	1.25	0.720629	0.507	0.271	1778	4462	ENSMUSG00000020097	http://www.genecards.org/cgi-bin/carddisp.pl?gene=SGPL1	http://mar2016.archive.ensembl.org/Mus_musculus/Gene/Summary?db=core;g=ENSMUSG00000020097
IC0	KLF9	0.290811	2.90551e-62	1.21769	0.812832	0.446	0.225	1778	4462	ENSMUSG00000033863	http://www.genecards.org/cgi-bin/carddisp.pl?gene=KLF9	http://mar2016.archive.ensembl.org/Mus_musculus/Gene/Summary?db=core;g=ENSMUSG00000033863
IC0	AP1S2	0.259864	4.60463e-62	1.31478	0.933223	0.548	0.316	1778	4462	ENSMUSG00000031367	http://www.genecards.org/cgi-bin/carddisp.pl?gene=AP1S2	http://mar2016.archive.ensembl.org/Mus_musculus/Gene/Summary?db=core;g=ENSMUSG00000031367
IC0	ATP6V0A1	0.280725	5.41232e-62	0.98536	0.634303	0.434	0.214	1778	4462	ENSMUSG00000019302	http://www.genecards.org/cgi-bin/carddisp.pl?gene=ATP6V0A1	http://mar2016.archive.ensembl.org/Mus_musculus/Gene/Summary?db=core;g=ENSMUSG00000019302
IC0	SULF2	0.280663	1.59128e-61	1.27085	0.869396	0.479	0.256	1778	4462	ENSMUSG00000006800	http://www.genecards.org/cgi-bin/carddisp.pl?gene=SULF2	http://mar2016.archive.ensembl.org/Mus_musculus/Gene/Summary?db=core;g=ENSMUSG00000006800
IC0	SERINC1	0.258818	2.50959e-61	1.89423	1.41892	0.677	0.437	1778	4462	ENSMUSG00000019877	http://www.genecards.org/cgi-bin/carddisp.pl?gene=SERINC1	http://mar2016.archive.ensembl.org/Mus_musculus/Gene/Summary?db=core;g=ENSMUSG00000019877
IC0	TMEM50A	0.283937	3.04989e-61	3.77546	2.92231	0.859	0.649	1778	4462	ENSMUSG00000028822	http://www.genecards.org/cgi-bin/carddisp.pl?gene=TMEM50A	http://mar2016.archive.ensembl.org/Mus_musculus/Gene/Summary?db=core;g=ENSMUSG00000028822
IC0	SOCS3	0.449761	7.12043e-61	1.7506	1.01389	0.511	0.278	1778	4462	ENSMUSG00000053113	http://www.genecards.org/cgi-bin/carddisp.pl?gene=SOCS3	http://mar2016.archive.ensembl.org/Mus_musculus/Gene/Summary?db=core;g=ENSMUSG00000053113
IC0	FUCA1	0.344963	7.35803e-61	2.02298	1.38008	0.673	0.433	1778	4462	ENSMUSG00000028673	http://www.genecards.org/cgi-bin/carddisp.pl?gene=FUCA1	http://mar2016.archive.ensembl.org/Mus_musculus/Gene/Summary?db=core;g=ENSMUSG00000028673
IC0	PDIA6	0.284782	1.47656e-60	2.65303	1.99865	0.729	0.496	1778	4462	ENSMUSG00000020571	http://www.genecards.org/cgi-bin/carddisp.pl?gene=PDIA6	http://mar2016.archive.ensembl.org/Mus_musculus/Gene/Summary?db=core;g=ENSMUSG00000020571
IC0	TFE3	0.2723	1.60976e-60	1.20673	0.827166	0.475	0.248	1778	4462	ENSMUSG00000000134	http://www.genecards.org/cgi-bin/carddisp.pl?gene=TFE3	http://mar2016.archive.ensembl.org/Mus_musculus/Gene/Summary?db=core;g=ENSMUSG00000000134
IC0	PROS1	0.273741	1.78319e-60	1.05577	0.700474	0.447	0.23	1778	4462	ENSMUSG00000022912	http://www.genecards.org/cgi-bin/carddisp.pl?gene=PROS1	http://mar2016.archive.ensembl.org/Mus_musculus/Gene/Summary?db=core;g=ENSMUSG00000022912
IC0	ERRFI1	0.389979	2.47642e-60	2.15413	1.40705	0.54	0.305	1778	4462	ENSMUSG00000028967	http://www.genecards.org/cgi-bin/carddisp.pl?gene=ERRFI1	http://mar2016.archive.ensembl.org/Mus_musculus/Gene/Summary?db=core;g=ENSMUSG00000028967
IC0	TMEM141	0.397112	2.87341e-60	0.724692	0.309691	0.361	0.16	1778	4462	ENSMUSG00000026939	http://www.genecards.org/cgi-bin/carddisp.pl?gene=TMEM141	http://mar2016.archive.ensembl.org/Mus_musculus/Gene/Summary?db=core;g=ENSMUSG00000026939
IC0	TGFBR1	0.377122	3.05056e-60	1.33854	0.800609	0.451	0.228	1778	4462	ENSMUSG00000007613	http://www.genecards.org/cgi-bin/carddisp.pl?gene=TGFBR1	http://mar2016.archive.ensembl.org/Mus_musculus/Gene/Summary?db=core;g=ENSMUSG00000007613
IC0	MPP1	0.322058	3.07323e-60	1.67289	1.13812	0.583	0.347	1778	4462	ENSMUSG00000031402	http://www.genecards.org/cgi-bin/carddisp.pl?gene=MPP1	http://mar2016.archive.ensembl.org/Mus_musculus/Gene/Summary?db=core;g=ENSMUSG00000031402
IC0	ORAI1	0.276955	3.19281e-60	1.56273	1.1151	0.606	0.37	1778	4462	ENSMUSG00000049686	http://www.genecards.org/cgi-bin/carddisp.pl?gene=ORAI1	http://mar2016.archive.ensembl.org/Mus_musculus/Gene/Summary?db=core;g=ENSMUSG00000049686
IC0	ARL8A	0.356359	3.28005e-60	1.21403	0.729455	0.525	0.291	1778	4462	ENSMUSG00000026426	http://www.genecards.org/cgi-bin/carddisp.pl?gene=ARL8A	http://mar2016.archive.ensembl.org/Mus_musculus/Gene/Summary?db=core;g=ENSMUSG00000026426
IC0	ZFP703	0.391955	1.12631e-59	1.18247	0.66325	0.469	0.244	1778	4462	ENSMUSG00000085795	http://www.genecards.org/cgi-bin/carddisp.pl?gene=ZFP703	http://mar2016.archive.ensembl.org/Mus_musculus/Gene/Summary?db=core;g=ENSMUSG00000085795
IC0	ETS2	0.252197	1.1541e-59	1.34438	0.968383	0.485	0.263	1778	4462	ENSMUSG00000022895	http://www.genecards.org/cgi-bin/carddisp.pl?gene=ETS2	http://mar2016.archive.ensembl.org/Mus_musculus/Gene/Summary?db=core;g=ENSMUSG00000022895
IC0	FAM134B	0.373701	1.28447e-59	0.986509	0.533188	0.43	0.211	1778	4462	ENSMUSG00000022270	http://www.genecards.org/cgi-bin/carddisp.pl?gene=FAM134B	http://mar2016.archive.ensembl.org/Mus_musculus/Gene/Summary?db=core;g=ENSMUSG00000022270
IC0	SFT2D2	0.358111	1.31594e-59	1.07436	0.618386	0.464	0.24	1778	4462	ENSMUSG00000040848	http://www.genecards.org/cgi-bin/carddisp.pl?gene=SFT2D2	http://mar2016.archive.ensembl.org/Mus_musculus/Gene/Summary?db=core;g=ENSMUSG00000040848
IC0	RBM47	0.291468	2.16428e-59	0.827844	0.493477	0.387	0.179	1778	4462	ENSMUSG00000070780	http://www.genecards.org/cgi-bin/carddisp.pl?gene=RBM47	http://mar2016.archive.ensembl.org/Mus_musculus/Gene/Summary?db=core;g=ENSMUSG00000070780
IC0	RAB1A	0.328028	6.97904e-59	1.79456	1.22621	0.651	0.414	1778	4462	ENSMUSG00000020149	http://www.genecards.org/cgi-bin/carddisp.pl?gene=RAB1A	http://mar2016.archive.ensembl.org/Mus_musculus/Gene/Summary?db=core;g=ENSMUSG00000020149
IC0	CP	0.364247	1.14284e-58	1.00838	0.56026	0.338	0.144	1778	4462	ENSMUSG00000003617	http://www.genecards.org/cgi-bin/carddisp.pl?gene=CP	http://mar2016.archive.ensembl.org/Mus_musculus/Gene/Summary?db=core;g=ENSMUSG00000003617
IC0	GGH	0.394391	1.73447e-58	1.16573	0.64771	0.509	0.283	1778	4462	ENSMUSG00000073987	http://www.genecards.org/cgi-bin/carddisp.pl?gene=GGH	http://mar2016.archive.ensembl.org/Mus_musculus/Gene/Summary?db=core;g=ENSMUSG00000073987
IC0	HMOX2	0.338737	2.12181e-58	1.59765	1.05405	0.619	0.383	1778	4462	ENSMUSG00000004070	http://www.genecards.org/cgi-bin/carddisp.pl?gene=HMOX2	http://mar2016.archive.ensembl.org/Mus_musculus/Gene/Summary?db=core;g=ENSMUSG00000004070
IC0	GPR65	0.381057	4.30357e-58	0.889046	0.450551	0.363	0.161	1778	4462	ENSMUSG00000021886	http://www.genecards.org/cgi-bin/carddisp.pl?gene=GPR65	http://mar2016.archive.ensembl.org/Mus_musculus/Gene/Summary?db=core;g=ENSMUSG00000021886
IC0	CCDC109B	0.362791	6.53868e-58	1.06978	0.609579	0.481	0.257	1778	4462	ENSMUSG00000027994	http://www.genecards.org/cgi-bin/carddisp.pl?gene=CCDC109B	http://mar2016.archive.ensembl.org/Mus_musculus/Gene/Summary?db=core;g=ENSMUSG00000027994
IC0	DAZAP2	0.281443	1.07456e-57	2.33021	1.73999	0.736	0.508	1778	4462	ENSMUSG00000000346	http://www.genecards.org/cgi-bin/carddisp.pl?gene=DAZAP2	http://mar2016.archive.ensembl.org/Mus_musculus/Gene/Summary?db=core;g=ENSMUSG00000000346
IC0	EPN1	0.303461	1.34045e-57	1.66862	1.1624	0.634	0.4	1778	4462	ENSMUSG00000035203	http://www.genecards.org/cgi-bin/carddisp.pl?gene=EPN1	http://mar2016.archive.ensembl.org/Mus_musculus/Gene/Summary?db=core;g=ENSMUSG00000035203
IC0	EIF4EBP1	0.362418	8.40686e-57	1.23329	0.737183	0.513	0.287	1778	4462	ENSMUSG00000031490	http://www.genecards.org/cgi-bin/carddisp.pl?gene=EIF4EBP1	http://mar2016.archive.ensembl.org/Mus_musculus/Gene/Summary?db=core;g=ENSMUSG00000031490
IC0	DRAM2	0.305558	1.65433e-56	0.94158	0.570989	0.438	0.223	1778	4462	ENSMUSG00000027900	http://www.genecards.org/cgi-bin/carddisp.pl?gene=DRAM2	http://mar2016.archive.ensembl.org/Mus_musculus/Gene/Summary?db=core;g=ENSMUSG00000027900
IC0	FES	0.308845	1.89075e-56	0.955604	0.578735	0.449	0.233	1778	4462	ENSMUSG00000053158	http://www.genecards.org/cgi-bin/carddisp.pl?gene=FES	http://mar2016.archive.ensembl.org/Mus_musculus/Gene/Summary?db=core;g=ENSMUSG00000053158
IC0	SERPINB8	0.344835	2.57878e-56	0.826496	0.43818	0.368	0.168	1778	4462	ENSMUSG00000026315	http://www.genecards.org/cgi-bin/carddisp.pl?gene=SERPINB8	http://mar2016.archive.ensembl.org/Mus_musculus/Gene/Summary?db=core;g=ENSMUSG00000026315
IC0	NLRP3	0.302685	3.76105e-56	0.82111	0.476451	0.33	0.14	1778	4462	ENSMUSG00000032691	http://www.genecards.org/cgi-bin/carddisp.pl?gene=NLRP3	http://mar2016.archive.ensembl.org/Mus_musculus/Gene/Summary?db=core;g=ENSMUSG00000032691
IC0	SH3PXD2B	0.345634	4.76203e-56	0.81857	0.431146	0.376	0.174	1778	4462	ENSMUSG00000040711	http://www.genecards.org/cgi-bin/carddisp.pl?gene=SH3PXD2B	http://mar2016.archive.ensembl.org/Mus_musculus/Gene/Summary?db=core;g=ENSMUSG00000040711
IC0	ATP6V1A	0.409344	7.47989e-56	1.30384	0.734709	0.507	0.287	1778	4462	ENSMUSG00000052459	http://www.genecards.org/cgi-bin/carddisp.pl?gene=ATP6V1A	http://mar2016.archive.ensembl.org/Mus_musculus/Gene/Summary?db=core;g=ENSMUSG00000052459
IC0	5031439G07RIK	0.351447	9.68538e-56	1.29729	0.80061	0.53	0.304	1778	4462	ENSMUSG00000036046	http://www.genecards.org/cgi-bin/carddisp.pl?gene=5031439G07RIK	http://mar2016.archive.ensembl.org/Mus_musculus/Gene/Summary?db=core;g=ENSMUSG00000036046
IC0	WSB1	0.254512	2.12587e-55	1.78063	1.33092	0.616	0.388	1778	4462	ENSMUSG00000017677	http://www.genecards.org/cgi-bin/carddisp.pl?gene=WSB1	http://mar2016.archive.ensembl.org/Mus_musculus/Gene/Summary?db=core;g=ENSMUSG00000017677
IC0	HSPA8	0.292577	2.12851e-55	23.4016	18.9225	0.993	0.933	1778	4462	ENSMUSG00000015656	http://www.genecards.org/cgi-bin/carddisp.pl?gene=HSPA8	http://mar2016.archive.ensembl.org/Mus_musculus/Gene/Summary?db=core;g=ENSMUSG00000015656
IC0	FAM213B	0.403652	3.58916e-55	0.841827	0.392314	0.363	0.166	1778	4462	ENSMUSG00000029059	http://www.genecards.org/cgi-bin/carddisp.pl?gene=FAM213B	http://mar2016.archive.ensembl.org/Mus_musculus/Gene/Summary?db=core;g=ENSMUSG00000029059
IC0	PTPRA	0.351152	6.63169e-55	1.60158	1.03953	0.591	0.363	1778	4462	ENSMUSG00000027303	http://www.genecards.org/cgi-bin/carddisp.pl?gene=PTPRA	http://mar2016.archive.ensembl.org/Mus_musculus/Gene/Summary?db=core;g=ENSMUSG00000027303
IC0	PMEPA1	0.50754	1.35483e-54	3.18352	1.94278	0.579	0.352	1778	4462	ENSMUSG00000038400	http://www.genecards.org/cgi-bin/carddisp.pl?gene=PMEPA1	http://mar2016.archive.ensembl.org/Mus_musculus/Gene/Summary?db=core;g=ENSMUSG00000038400
IC0	TUBA1C	0.295697	1.82725e-54	1.68065	1.18387	0.573	0.348	1778	4462	ENSMUSG00000043091	http://www.genecards.org/cgi-bin/carddisp.pl?gene=TUBA1C	http://mar2016.archive.ensembl.org/Mus_musculus/Gene/Summary?db=core;g=ENSMUSG00000043091
IC0	PIK3CG	0.354225	1.85548e-54	0.972085	0.542743	0.434	0.223	1778	4462	ENSMUSG00000020573	http://www.genecards.org/cgi-bin/carddisp.pl?gene=PIK3CG	http://mar2016.archive.ensembl.org/Mus_musculus/Gene/Summary?db=core;g=ENSMUSG00000020573
IC0	PRDX4	0.322168	2.00139e-54	1.17592	0.740443	0.504	0.283	1778	4462	ENSMUSG00000025289	http://www.genecards.org/cgi-bin/carddisp.pl?gene=PRDX4	http://mar2016.archive.ensembl.org/Mus_musculus/Gene/Summary?db=core;g=ENSMUSG00000025289
IC0	AP2M1	0.257698	5.51665e-54	2.22424	1.69682	0.702	0.479	1778	4462	ENSMUSG00000022841	http://www.genecards.org/cgi-bin/carddisp.pl?gene=AP2M1	http://mar2016.archive.ensembl.org/Mus_musculus/Gene/Summary?db=core;g=ENSMUSG00000022841
IC0	RAB7	0.303498	5.92359e-54	2.30738	1.67992	0.728	0.505	1778	4462	ENSMUSG00000079477	http://www.genecards.org/cgi-bin/carddisp.pl?gene=RAB7	http://mar2016.archive.ensembl.org/Mus_musculus/Gene/Summary?db=core;g=ENSMUSG00000079477
IC0	PSENEN	0.2872	2.12181e-53	2.67484	2.0115	0.768	0.552	1778	4462	ENSMUSG00000036835	http://www.genecards.org/cgi-bin/carddisp.pl?gene=PSENEN	http://mar2016.archive.ensembl.org/Mus_musculus/Gene/Summary?db=core;g=ENSMUSG00000036835
IC0	SQRDL	0.350194	2.74449e-53	0.684349	0.321336	0.353	0.162	1778	4462	ENSMUSG00000005803	http://www.genecards.org/cgi-bin/carddisp.pl?gene=SQRDL	http://mar2016.archive.ensembl.org/Mus_musculus/Gene/Summary?db=core;g=ENSMUSG00000005803
IC0	NECAP2	0.32205	3.65122e-53	1.3221	0.857526	0.552	0.329	1778	4462	ENSMUSG00000028923	http://www.genecards.org/cgi-bin/carddisp.pl?gene=NECAP2	http://mar2016.archive.ensembl.org/Mus_musculus/Gene/Summary?db=core;g=ENSMUSG00000028923
IC0	IQGAP2	0.341904	4.86881e-53	1.16786	0.710443	0.479	0.264	1778	4462	ENSMUSG00000021676	http://www.genecards.org/cgi-bin/carddisp.pl?gene=IQGAP2	http://mar2016.archive.ensembl.org/Mus_musculus/Gene/Summary?db=core;g=ENSMUSG00000021676
IC0	PTPRJ	0.272591	6.42827e-53	1.07033	0.713886	0.465	0.253	1778	4462	ENSMUSG00000025314	http://www.genecards.org/cgi-bin/carddisp.pl?gene=PTPRJ	http://mar2016.archive.ensembl.org/Mus_musculus/Gene/Summary?db=core;g=ENSMUSG00000025314
IC0	HSPA5	0.301492	7.55132e-53	12.0317	9.57411	0.966	0.841	1778	4462	ENSMUSG00000026864	http://www.genecards.org/cgi-bin/carddisp.pl?gene=HSPA5	http://mar2016.archive.ensembl.org/Mus_musculus/Gene/Summary?db=core;g=ENSMUSG00000026864
IC0	FLI1	0.300388	1.18937e-52	1.53184	1.05594	0.575	0.352	1778	4462	ENSMUSG00000016087	http://www.genecards.org/cgi-bin/carddisp.pl?gene=FLI1	http://mar2016.archive.ensembl.org/Mus_musculus/Gene/Summary?db=core;g=ENSMUSG00000016087
IC0	LEPROT	0.353641	1.44617e-52	1.23307	0.747614	0.521	0.302	1778	4462	ENSMUSG00000035212	http://www.genecards.org/cgi-bin/carddisp.pl?gene=LEPROT	http://mar2016.archive.ensembl.org/Mus_musculus/Gene/Summary?db=core;g=ENSMUSG00000035212
IC0	RAB11A	0.340838	1.66251e-52	1.7213	1.14869	0.616	0.392	1778	4462	ENSMUSG00000004771	http://www.genecards.org/cgi-bin/carddisp.pl?gene=RAB11A	http://mar2016.archive.ensembl.org/Mus_musculus/Gene/Summary?db=core;g=ENSMUSG00000004771
IC0	HPRT	0.364914	1.83718e-52	1.95999	1.29848	0.661	0.438	1778	4462	ENSMUSG00000025630	http://www.genecards.org/cgi-bin/carddisp.pl?gene=HPRT	http://mar2016.archive.ensembl.org/Mus_musculus/Gene/Summary?db=core;g=ENSMUSG00000025630
IC0	RAB31	0.351052	2.02367e-52	0.810384	0.419363	0.397	0.197	1778	4462	ENSMUSG00000056515	http://www.genecards.org/cgi-bin/carddisp.pl?gene=RAB31	http://mar2016.archive.ensembl.org/Mus_musculus/Gene/Summary?db=core;g=ENSMUSG00000056515
IC0	DNASE1L1	0.377742	4.41055e-52	0.841538	0.417324	0.395	0.198	1778	4462	ENSMUSG00000019088	http://www.genecards.org/cgi-bin/carddisp.pl?gene=DNASE1L1	http://mar2016.archive.ensembl.org/Mus_musculus/Gene/Summary?db=core;g=ENSMUSG00000019088
IC0	B4GALT1	0.327336	5.43071e-52	1.04671	0.631242	0.468	0.255	1778	4462	ENSMUSG00000028413	http://www.genecards.org/cgi-bin/carddisp.pl?gene=B4GALT1	http://mar2016.archive.ensembl.org/Mus_musculus/Gene/Summary?db=core;g=ENSMUSG00000028413
IC0	COLGALT1	0.285868	5.48844e-52	1.39298	0.96284	0.558	0.337	1778	4462	ENSMUSG00000034807	http://www.genecards.org/cgi-bin/carddisp.pl?gene=COLGALT1	http://mar2016.archive.ensembl.org/Mus_musculus/Gene/Summary?db=core;g=ENSMUSG00000034807
IC0	LRRC25	0.367589	1.11699e-51	0.912558	0.482379	0.426	0.222	1778	4462	ENSMUSG00000049988	http://www.genecards.org/cgi-bin/carddisp.pl?gene=LRRC25	http://mar2016.archive.ensembl.org/Mus_musculus/Gene/Summary?db=core;g=ENSMUSG00000049988
IC0	ARSB	0.383199	1.25385e-51	0.780596	0.365247	0.349	0.161	1778	4462	ENSMUSG00000042082	http://www.genecards.org/cgi-bin/carddisp.pl?gene=ARSB	http://mar2016.archive.ensembl.org/Mus_musculus/Gene/Summary?db=core;g=ENSMUSG00000042082
IC0	MFSD6	0.297955	1.30522e-51	0.908775	0.552606	0.393	0.195	1778	4462	ENSMUSG00000041439	http://www.genecards.org/cgi-bin/carddisp.pl?gene=MFSD6	http://mar2016.archive.ensembl.org/Mus_musculus/Gene/Summary?db=core;g=ENSMUSG00000041439
IC0	MFHAS1	0.264306	5.31086e-51	0.593943	0.327116	0.311	0.133	1778	4462	ENSMUSG00000070056	http://www.genecards.org/cgi-bin/carddisp.pl?gene=MFHAS1	http://mar2016.archive.ensembl.org/Mus_musculus/Gene/Summary?db=core;g=ENSMUSG00000070056
IC0	NUAK2	0.337137	6.60013e-51	0.740215	0.377573	0.348	0.16	1778	4462	ENSMUSG00000009772	http://www.genecards.org/cgi-bin/carddisp.pl?gene=NUAK2	http://mar2016.archive.ensembl.org/Mus_musculus/Gene/Summary?db=core;g=ENSMUSG00000009772
IC0	HSD17B11	0.363931	8.45586e-51	1.04842	0.591713	0.466	0.258	1778	4462	ENSMUSG00000029311	http://www.genecards.org/cgi-bin/carddisp.pl?gene=HSD17B11	http://mar2016.archive.ensembl.org/Mus_musculus/Gene/Summary?db=core;g=ENSMUSG00000029311
IC0	STX7	0.276527	1.44198e-50	1.5282	1.08722	0.61	0.391	1778	4462	ENSMUSG00000019998	http://www.genecards.org/cgi-bin/carddisp.pl?gene=STX7	http://mar2016.archive.ensembl.org/Mus_musculus/Gene/Summary?db=core;g=ENSMUSG00000019998
IC0	ITPRIPL1	0.382786	2.96366e-50	0.666625	0.278226	0.319	0.15	1778	4462	ENSMUSG00000074825	http://www.genecards.org/cgi-bin/carddisp.pl?gene=ITPRIPL1	http://mar2016.archive.ensembl.org/Mus_musculus/Gene/Summary?db=core;g=ENSMUSG00000074825
IC0	1700017B05RIK	0.359573	4.4428e-50	0.718639	0.339499	0.334	0.152	1778	4462	ENSMUSG00000032300	http://www.genecards.org/cgi-bin/carddisp.pl?gene=1700017B05RIK	http://mar2016.archive.ensembl.org/Mus_musculus/Gene/Summary?db=core;g=ENSMUSG00000032300
IC0	CAMK1D	0.25288	6.03762e-50	1.13542	0.792085	0.471	0.264	1778	4462	ENSMUSG00000039145	http://www.genecards.org/cgi-bin/carddisp.pl?gene=CAMK1D	http://mar2016.archive.ensembl.org/Mus_musculus/Gene/Summary?db=core;g=ENSMUSG00000039145
IC0	PPP1R21	0.305394	7.8958e-50	0.991116	0.611253	0.458	0.251	1778	4462	ENSMUSG00000034709	http://www.genecards.org/cgi-bin/carddisp.pl?gene=PPP1R21	http://mar2016.archive.ensembl.org/Mus_musculus/Gene/Summary?db=core;g=ENSMUSG00000034709
IC0	TSPAN4	0.355811	1.16792e-49	0.674269	0.308325	0.324	0.146	1778	4462	ENSMUSG00000025511	http://www.genecards.org/cgi-bin/carddisp.pl?gene=TSPAN4	http://mar2016.archive.ensembl.org/Mus_musculus/Gene/Summary?db=core;g=ENSMUSG00000025511
IC0	ADRB2	0.272849	2.48363e-49	1.3896	0.977832	0.455	0.251	1778	4462	ENSMUSG00000045730	http://www.genecards.org/cgi-bin/carddisp.pl?gene=ADRB2	http://mar2016.archive.ensembl.org/Mus_musculus/Gene/Summary?db=core;g=ENSMUSG00000045730
IC0	TM9SF2	0.307441	2.89934e-49	1.43639	0.96878	0.571	0.355	1778	4462	ENSMUSG00000025544	http://www.genecards.org/cgi-bin/carddisp.pl?gene=TM9SF2	http://mar2016.archive.ensembl.org/Mus_musculus/Gene/Summary?db=core;g=ENSMUSG00000025544
IC0	CREB5	0.275775	4.12337e-49	1.15887	0.783243	0.381	0.19	1778	4462	ENSMUSG00000053007	http://www.genecards.org/cgi-bin/carddisp.pl?gene=CREB5	http://mar2016.archive.ensembl.org/Mus_musculus/Gene/Summary?db=core;g=ENSMUSG00000053007
IC0	CPD	0.422251	4.2274e-49	1.03272	0.516938	0.366	0.178	1778	4462	ENSMUSG00000020841	http://www.genecards.org/cgi-bin/carddisp.pl?gene=CPD	http://mar2016.archive.ensembl.org/Mus_musculus/Gene/Summary?db=core;g=ENSMUSG00000020841
IC0	GOT1	0.396565	4.95284e-49	0.895804	0.440175	0.39	0.199	1778	4462	ENSMUSG00000025190	http://www.genecards.org/cgi-bin/carddisp.pl?gene=GOT1	http://mar2016.archive.ensembl.org/Mus_musculus/Gene/Summary?db=core;g=ENSMUSG00000025190
IC0	BLVRA	0.340518	6.64885e-49	0.986241	0.568649	0.458	0.254	1778	4462	ENSMUSG00000001999	http://www.genecards.org/cgi-bin/carddisp.pl?gene=BLVRA	http://mar2016.archive.ensembl.org/Mus_musculus/Gene/Summary?db=core;g=ENSMUSG00000001999
IC0	EHD1	0.353535	8.08799e-49	1.47474	0.936891	0.524	0.311	1778	4462	ENSMUSG00000024772	http://www.genecards.org/cgi-bin/carddisp.pl?gene=EHD1	http://mar2016.archive.ensembl.org/Mus_musculus/Gene/Summary?db=core;g=ENSMUSG00000024772
IC0	MKNK1	0.311073	1.29573e-48	0.765064	0.422716	0.367	0.178	1778	4462	ENSMUSG00000028708	http://www.genecards.org/cgi-bin/carddisp.pl?gene=MKNK1	http://mar2016.archive.ensembl.org/Mus_musculus/Gene/Summary?db=core;g=ENSMUSG00000028708
IC0	TMBIM1	0.310608	1.53391e-48	0.925736	0.552725	0.412	0.214	1778	4462	ENSMUSG00000006301	http://www.genecards.org/cgi-bin/carddisp.pl?gene=TMBIM1	http://mar2016.archive.ensembl.org/Mus_musculus/Gene/Summary?db=core;g=ENSMUSG00000006301
IC0	GLMP	0.315419	3.18416e-48	1.35113	0.889408	0.563	0.349	1778	4462	ENSMUSG00000001418	http://www.genecards.org/cgi-bin/carddisp.pl?gene=GLMP	http://mar2016.archive.ensembl.org/Mus_musculus/Gene/Summary?db=core;g=ENSMUSG00000001418
IC0	LMNA	0.40157	5.48925e-48	3.40419	2.33412	0.624	0.408	1778	4462	ENSMUSG00000028063	http://www.genecards.org/cgi-bin/carddisp.pl?gene=LMNA	http://mar2016.archive.ensembl.org/Mus_musculus/Gene/Summary?db=core;g=ENSMUSG00000028063
IC0	TWF1	0.369015	5.94859e-48	1.03001	0.571861	0.436	0.236	1778	4462	ENSMUSG00000022451	http://www.genecards.org/cgi-bin/carddisp.pl?gene=TWF1	http://mar2016.archive.ensembl.org/Mus_musculus/Gene/Summary?db=core;g=ENSMUSG00000022451
IC0	RGL1	0.292804	6.62712e-48	1.06659	0.686988	0.388	0.2	1778	4462	ENSMUSG00000026482	http://www.genecards.org/cgi-bin/carddisp.pl?gene=RGL1	http://mar2016.archive.ensembl.org/Mus_musculus/Gene/Summary?db=core;g=ENSMUSG00000026482
IC0	LAMTOR1	0.351503	2.56153e-47	1.74633	1.15248	0.618	0.405	1778	4462	ENSMUSG00000030842	http://www.genecards.org/cgi-bin/carddisp.pl?gene=LAMTOR1	http://mar2016.archive.ensembl.org/Mus_musculus/Gene/Summary?db=core;g=ENSMUSG00000030842
IC0	SYNJ1	0.25595	2.59019e-47	1.14679	0.797795	0.486	0.281	1778	4462	ENSMUSG00000022973	http://www.genecards.org/cgi-bin/carddisp.pl?gene=SYNJ1	http://mar2016.archive.ensembl.org/Mus_musculus/Gene/Summary?db=core;g=ENSMUSG00000022973
IC0	FAM129A	0.252804	3.00732e-47	1.3788	0.996443	0.512	0.307	1778	4462	ENSMUSG00000026483	http://www.genecards.org/cgi-bin/carddisp.pl?gene=FAM129A	http://mar2016.archive.ensembl.org/Mus_musculus/Gene/Summary?db=core;g=ENSMUSG00000026483
IC0	CLN8	0.336236	4.42894e-47	0.778505	0.408763	0.369	0.183	1778	4462	ENSMUSG00000026317	http://www.genecards.org/cgi-bin/carddisp.pl?gene=CLN8	http://mar2016.archive.ensembl.org/Mus_musculus/Gene/Summary?db=core;g=ENSMUSG00000026317
IC0	CEBPG	0.281166	6.81393e-47	1.4032	0.977658	0.549	0.338	1778	4462	ENSMUSG00000056216	http://www.genecards.org/cgi-bin/carddisp.pl?gene=CEBPG	http://mar2016.archive.ensembl.org/Mus_musculus/Gene/Summary?db=core;g=ENSMUSG00000056216
IC0	IER2	0.338253	7.82178e-47	6.80619	5.17468	0.876	0.713	1778	4462	ENSMUSG00000053560	http://www.genecards.org/cgi-bin/carddisp.pl?gene=IER2	http://mar2016.archive.ensembl.org/Mus_musculus/Gene/Summary?db=core;g=ENSMUSG00000053560
IC0	MYOF	0.257825	3.02509e-46	1.18475	0.827208	0.478	0.277	1778	4462	ENSMUSG00000048612	http://www.genecards.org/cgi-bin/carddisp.pl?gene=MYOF	http://mar2016.archive.ensembl.org/Mus_musculus/Gene/Summary?db=core;g=ENSMUSG00000048612
IC0	FKBP2	0.318474	4.11677e-46	1.43045	0.949021	0.567	0.357	1778	4462	ENSMUSG00000056629	http://www.genecards.org/cgi-bin/carddisp.pl?gene=FKBP2	http://mar2016.archive.ensembl.org/Mus_musculus/Gene/Summary?db=core;g=ENSMUSG00000056629
IC0	RAB8B	0.263373	4.41772e-46	1.43551	1.02912	0.558	0.349	1778	4462	ENSMUSG00000036943	http://www.genecards.org/cgi-bin/carddisp.pl?gene=RAB8B	http://mar2016.archive.ensembl.org/Mus_musculus/Gene/Summary?db=core;g=ENSMUSG00000036943
IC0	CD72	0.46961	5.05002e-46	1.69114	0.943433	0.398	0.208	1778	4462	ENSMUSG00000028459	http://www.genecards.org/cgi-bin/carddisp.pl?gene=CD72	http://mar2016.archive.ensembl.org/Mus_musculus/Gene/Summary?db=core;g=ENSMUSG00000028459
IC0	VKORC1	0.306642	7.66989e-46	0.859119	0.503138	0.416	0.223	1778	4462	ENSMUSG00000096145	http://www.genecards.org/cgi-bin/carddisp.pl?gene=VKORC1	http://mar2016.archive.ensembl.org/Mus_musculus/Gene/Summary?db=core;g=ENSMUSG00000096145
IC0	ARHGAP18	0.31775	9.94397e-46	1.09555	0.6813	0.466	0.265	1778	4462	ENSMUSG00000039031	http://www.genecards.org/cgi-bin/carddisp.pl?gene=ARHGAP18	http://mar2016.archive.ensembl.org/Mus_musculus/Gene/Summary?db=core;g=ENSMUSG00000039031
IC0	SQSTM1	0.322923	1.26533e-45	2.14931	1.51772	0.641	0.431	1778	4462	ENSMUSG00000015837	http://www.genecards.org/cgi-bin/carddisp.pl?gene=SQSTM1	http://mar2016.archive.ensembl.org/Mus_musculus/Gene/Summary?db=core;g=ENSMUSG00000015837
IC0	RENBP	0.341641	2.63581e-45	0.635137	0.290357	0.317	0.148	1778	4462	ENSMUSG00000031387	http://www.genecards.org/cgi-bin/carddisp.pl?gene=RENBP	http://mar2016.archive.ensembl.org/Mus_musculus/Gene/Summary?db=core;g=ENSMUSG00000031387
IC0	TMEM109	0.329483	4.60631e-45	0.985525	0.580124	0.449	0.253	1778	4462	ENSMUSG00000034659	http://www.genecards.org/cgi-bin/carddisp.pl?gene=TMEM109	http://mar2016.archive.ensembl.org/Mus_musculus/Gene/Summary?db=core;g=ENSMUSG00000034659
IC0	VPS35	0.282987	5.65682e-45	1.44335	1.00816	0.582	0.374	1778	4462	ENSMUSG00000031696	http://www.genecards.org/cgi-bin/carddisp.pl?gene=VPS35	http://mar2016.archive.ensembl.org/Mus_musculus/Gene/Summary?db=core;g=ENSMUSG00000031696
IC0	SFT2D1	0.295495	6.10236e-45	1.28056	0.858181	0.542	0.335	1778	4462	ENSMUSG00000073468	http://www.genecards.org/cgi-bin/carddisp.pl?gene=SFT2D1	http://mar2016.archive.ensembl.org/Mus_musculus/Gene/Summary?db=core;g=ENSMUSG00000073468
IC0	FAM234A	0.295265	6.78626e-45	0.655914	0.349441	0.335	0.159	1778	4462	ENSMUSG00000024187	http://www.genecards.org/cgi-bin/carddisp.pl?gene=FAM234A	http://mar2016.archive.ensembl.org/Mus_musculus/Gene/Summary?db=core;g=ENSMUSG00000024187
IC0	MAPKAPK2	0.31829	1.14233e-44	1.42494	0.944849	0.553	0.347	1778	4462	ENSMUSG00000016528	http://www.genecards.org/cgi-bin/carddisp.pl?gene=MAPKAPK2	http://mar2016.archive.ensembl.org/Mus_musculus/Gene/Summary?db=core;g=ENSMUSG00000016528
IC0	SERTAD1	0.257214	3.66988e-44	1.73377	1.28735	0.585	0.38	1778	4462	ENSMUSG00000008384	http://www.genecards.org/cgi-bin/carddisp.pl?gene=SERTAD1	http://mar2016.archive.ensembl.org/Mus_musculus/Gene/Summary?db=core;g=ENSMUSG00000008384
IC0	NUCB1	0.297731	8.12146e-44	1.31805	0.885801	0.538	0.334	1778	4462	ENSMUSG00000030824	http://www.genecards.org/cgi-bin/carddisp.pl?gene=NUCB1	http://mar2016.archive.ensembl.org/Mus_musculus/Gene/Summary?db=core;g=ENSMUSG00000030824
IC0	SH2B3	0.282307	9.67324e-44	0.84196	0.514597	0.399	0.212	1778	4462	ENSMUSG00000042594	http://www.genecards.org/cgi-bin/carddisp.pl?gene=SH2B3	http://mar2016.archive.ensembl.org/Mus_musculus/Gene/Summary?db=core;g=ENSMUSG00000042594
IC0	IRF5	0.296816	9.80332e-44	1.14161	0.743368	0.485	0.287	1778	4462	ENSMUSG00000029771	http://www.genecards.org/cgi-bin/carddisp.pl?gene=IRF5	http://mar2016.archive.ensembl.org/Mus_musculus/Gene/Summary?db=core;g=ENSMUSG00000029771
IC0	HSBP1	0.291991	1.147e-43	2.05599	1.49606	0.67	0.465	1778	4462	ENSMUSG00000031839	http://www.genecards.org/cgi-bin/carddisp.pl?gene=HSBP1	http://mar2016.archive.ensembl.org/Mus_musculus/Gene/Summary?db=core;g=ENSMUSG00000031839
IC0	ACP2	0.275061	3.12659e-43	0.779602	0.47069	0.372	0.19	1778	4462	ENSMUSG00000002103	http://www.genecards.org/cgi-bin/carddisp.pl?gene=ACP2	http://mar2016.archive.ensembl.org/Mus_musculus/Gene/Summary?db=core;g=ENSMUSG00000002103
IC0	KLHL9	0.290676	3.95187e-43	1.15756	0.76385	0.488	0.29	1778	4462	ENSMUSG00000070923	http://www.genecards.org/cgi-bin/carddisp.pl?gene=KLHL9	http://mar2016.archive.ensembl.org/Mus_musculus/Gene/Summary?db=core;g=ENSMUSG00000070923
IC0	CYSLTR1	0.287285	4.16489e-43	1.08971	0.7124	0.443	0.251	1778	4462	ENSMUSG00000052821	http://www.genecards.org/cgi-bin/carddisp.pl?gene=CYSLTR1	http://mar2016.archive.ensembl.org/Mus_musculus/Gene/Summary?db=core;g=ENSMUSG00000052821
IC0	TNFRSF1B	0.289149	4.2756e-43	0.767359	0.44638	0.371	0.19	1778	4462	ENSMUSG00000028599	http://www.genecards.org/cgi-bin/carddisp.pl?gene=TNFRSF1B	http://mar2016.archive.ensembl.org/Mus_musculus/Gene/Summary?db=core;g=ENSMUSG00000028599
IC0	STARD3NL	0.365402	1.22497e-42	0.900472	0.475247	0.419	0.242	1778	4462	ENSMUSG00000003062	http://www.genecards.org/cgi-bin/carddisp.pl?gene=STARD3NL	http://mar2016.archive.ensembl.org/Mus_musculus/Gene/Summary?db=core;g=ENSMUSG00000003062
IC0	IDH2	0.250161	1.39231e-42	1.16942	0.824052	0.5	0.304	1778	4462	ENSMUSG00000030541	http://www.genecards.org/cgi-bin/carddisp.pl?gene=IDH2	http://mar2016.archive.ensembl.org/Mus_musculus/Gene/Summary?db=core;g=ENSMUSG00000030541
IC0	PCYT1A	0.289684	1.52605e-42	0.77467	0.451825	0.366	0.187	1778	4462	ENSMUSG00000005615	http://www.genecards.org/cgi-bin/carddisp.pl?gene=PCYT1A	http://mar2016.archive.ensembl.org/Mus_musculus/Gene/Summary?db=core;g=ENSMUSG00000005615
IC0	HCLS1	0.285689	1.62217e-42	1.81243	1.30717	0.631	0.427	1778	4462	ENSMUSG00000022831	http://www.genecards.org/cgi-bin/carddisp.pl?gene=HCLS1	http://mar2016.archive.ensembl.org/Mus_musculus/Gene/Summary?db=core;g=ENSMUSG00000022831
IC0	ATRAID	0.335667	1.87351e-42	1.10341	0.666777	0.487	0.292	1778	4462	ENSMUSG00000013622	http://www.genecards.org/cgi-bin/carddisp.pl?gene=ATRAID	http://mar2016.archive.ensembl.org/Mus_musculus/Gene/Summary?db=core;g=ENSMUSG00000013622
IC0	UBTD1	0.305393	2.19049e-42	0.578435	0.277304	0.312	0.149	1778	4462	ENSMUSG00000025171	http://www.genecards.org/cgi-bin/carddisp.pl?gene=UBTD1	http://mar2016.archive.ensembl.org/Mus_musculus/Gene/Summary?db=core;g=ENSMUSG00000025171
IC0	PDCD2L	0.366679	4.08898e-42	0.745416	0.353685	0.346	0.182	1778	4462	ENSMUSG00000002635	http://www.genecards.org/cgi-bin/carddisp.pl?gene=PDCD2L	http://mar2016.archive.ensembl.org/Mus_musculus/Gene/Summary?db=core;g=ENSMUSG00000002635
IC0	MFSD11	0.282643	4.97076e-42	0.634292	0.343525	0.31	0.145	1778	4462	ENSMUSG00000020818	http://www.genecards.org/cgi-bin/carddisp.pl?gene=MFSD11	http://mar2016.archive.ensembl.org/Mus_musculus/Gene/Summary?db=core;g=ENSMUSG00000020818
IC0	RALB	0.298676	6.335e-42	0.904676	0.548498	0.427	0.239	1778	4462	ENSMUSG00000004451	http://www.genecards.org/cgi-bin/carddisp.pl?gene=RALB	http://mar2016.archive.ensembl.org/Mus_musculus/Gene/Summary?db=core;g=ENSMUSG00000004451
IC0	CYTH1	0.307622	2.33641e-41	1.08532	0.684883	0.435	0.246	1778	4462	ENSMUSG00000017132	http://www.genecards.org/cgi-bin/carddisp.pl?gene=CYTH1	http://mar2016.archive.ensembl.org/Mus_musculus/Gene/Summary?db=core;g=ENSMUSG00000017132
IC0	RNASET2B	0.32616	3.11978e-41	1.1475	0.712964	0.492	0.298	1778	4462	ENSMUSG00000094724	http://www.genecards.org/cgi-bin/carddisp.pl?gene=RNASET2B	http://mar2016.archive.ensembl.org/Mus_musculus/Gene/Summary?db=core;g=ENSMUSG00000094724
IC0	SEMA4A	0.308615	3.67163e-41	1.26243	0.826724	0.442	0.253	1778	4462	ENSMUSG00000028064	http://www.genecards.org/cgi-bin/carddisp.pl?gene=SEMA4A	http://mar2016.archive.ensembl.org/Mus_musculus/Gene/Summary?db=core;g=ENSMUSG00000028064
IC0	HGSNAT	0.319922	8.26143e-41	0.874762	0.501897	0.352	0.178	1778	4462	ENSMUSG00000037260	http://www.genecards.org/cgi-bin/carddisp.pl?gene=HGSNAT	http://mar2016.archive.ensembl.org/Mus_musculus/Gene/Summary?db=core;g=ENSMUSG00000037260
IC0	EEA1	0.351281	8.64689e-41	1.15257	0.687375	0.449	0.26	1778	4462	ENSMUSG00000036499	http://www.genecards.org/cgi-bin/carddisp.pl?gene=EEA1	http://mar2016.archive.ensembl.org/Mus_musculus/Gene/Summary?db=core;g=ENSMUSG00000036499
IC0	ST6GAL1	0.286604	1.31563e-40	0.63754	0.342504	0.314	0.149	1778	4462	ENSMUSG00000022885	http://www.genecards.org/cgi-bin/carddisp.pl?gene=ST6GAL1	http://mar2016.archive.ensembl.org/Mus_musculus/Gene/Summary?db=core;g=ENSMUSG00000022885
IC0	PLBD2	0.27269	1.43468e-40	0.809788	0.498097	0.402	0.22	1778	4462	ENSMUSG00000029598	http://www.genecards.org/cgi-bin/carddisp.pl?gene=PLBD2	http://mar2016.archive.ensembl.org/Mus_musculus/Gene/Summary?db=core;g=ENSMUSG00000029598
IC0	AXL	0.267926	1.57329e-40	0.948599	0.618337	0.354	0.187	1778	4462	ENSMUSG00000002602	http://www.genecards.org/cgi-bin/carddisp.pl?gene=AXL	http://mar2016.archive.ensembl.org/Mus_musculus/Gene/Summary?db=core;g=ENSMUSG00000002602
IC0	CLCN5	0.290053	1.74661e-40	0.637148	0.338977	0.303	0.141	1778	4462	ENSMUSG00000004317	http://www.genecards.org/cgi-bin/carddisp.pl?gene=CLCN5	http://mar2016.archive.ensembl.org/Mus_musculus/Gene/Summary?db=core;g=ENSMUSG00000004317
IC0	CNPY3	0.327919	1.85367e-40	0.968362	0.568164	0.437	0.253	1778	4462	ENSMUSG00000023973	http://www.genecards.org/cgi-bin/carddisp.pl?gene=CNPY3	http://mar2016.archive.ensembl.org/Mus_musculus/Gene/Summary?db=core;g=ENSMUSG00000023973
IC0	GNPDA1	0.251194	2.38518e-40	0.751993	0.472025	0.374	0.198	1778	4462	ENSMUSG00000052102	http://www.genecards.org/cgi-bin/carddisp.pl?gene=GNPDA1	http://mar2016.archive.ensembl.org/Mus_musculus/Gene/Summary?db=core;g=ENSMUSG00000052102
IC0	OS9	0.257352	3.85701e-40	1.55098	1.1342	0.592	0.394	1778	4462	ENSMUSG00000040462	http://www.genecards.org/cgi-bin/carddisp.pl?gene=OS9	http://mar2016.archive.ensembl.org/Mus_musculus/Gene/Summary?db=core;g=ENSMUSG00000040462
IC0	RPS6KA1	0.288385	4.18471e-40	0.701138	0.392922	0.36	0.186	1778	4462	ENSMUSG00000003644	http://www.genecards.org/cgi-bin/carddisp.pl?gene=RPS6KA1	http://mar2016.archive.ensembl.org/Mus_musculus/Gene/Summary?db=core;g=ENSMUSG00000003644
IC0	SCOC	0.306436	4.74666e-40	0.829902	0.479726	0.366	0.191	1778	4462	ENSMUSG00000063253	http://www.genecards.org/cgi-bin/carddisp.pl?gene=SCOC	http://mar2016.archive.ensembl.org/Mus_musculus/Gene/Summary?db=core;g=ENSMUSG00000063253
IC0	ALDH9A1	0.346495	5.22487e-40	0.793436	0.410524	0.377	0.21	1778	4462	ENSMUSG00000026687	http://www.genecards.org/cgi-bin/carddisp.pl?gene=ALDH9A1	http://mar2016.archive.ensembl.org/Mus_musculus/Gene/Summary?db=core;g=ENSMUSG00000026687
IC0	SLC29A1	0.31041	1.00933e-39	1.08592	0.682111	0.451	0.264	1778	4462	ENSMUSG00000023942	http://www.genecards.org/cgi-bin/carddisp.pl?gene=SLC29A1	http://mar2016.archive.ensembl.org/Mus_musculus/Gene/Summary?db=core;g=ENSMUSG00000023942
IC0	RGS18	0.313787	1.68889e-39	0.752468	0.409908	0.346	0.177	1778	4462	ENSMUSG00000026357	http://www.genecards.org/cgi-bin/carddisp.pl?gene=RGS18	http://mar2016.archive.ensembl.org/Mus_musculus/Gene/Summary?db=core;g=ENSMUSG00000026357
IC0	SUSD3	0.298224	2.14264e-39	0.725364	0.403157	0.351	0.18	1778	4462	ENSMUSG00000021384	http://www.genecards.org/cgi-bin/carddisp.pl?gene=SUSD3	http://mar2016.archive.ensembl.org/Mus_musculus/Gene/Summary?db=core;g=ENSMUSG00000021384
IC0	DOK2	0.276969	5.19825e-39	1.33705	0.92882	0.474	0.287	1778	4462	ENSMUSG00000022102	http://www.genecards.org/cgi-bin/carddisp.pl?gene=DOK2	http://mar2016.archive.ensembl.org/Mus_musculus/Gene/Summary?db=core;g=ENSMUSG00000022102
IC0	COMMD8	0.31938	7.03425e-39	1.17353	0.741899	0.492	0.303	1778	4462	ENSMUSG00000029213	http://www.genecards.org/cgi-bin/carddisp.pl?gene=COMMD8	http://mar2016.archive.ensembl.org/Mus_musculus/Gene/Summary?db=core;g=ENSMUSG00000029213
IC0	FAM21	0.281794	8.9395e-39	1.15388	0.771714	0.48	0.292	1778	4462	ENSMUSG00000024104	http://www.genecards.org/cgi-bin/carddisp.pl?gene=FAM21	http://mar2016.archive.ensembl.org/Mus_musculus/Gene/Summary?db=core;g=ENSMUSG00000024104
IC0	TNFSF9	0.410744	1.31601e-38	1.31474	0.741231	0.339	0.172	1778	4462	ENSMUSG00000035678	http://www.genecards.org/cgi-bin/carddisp.pl?gene=TNFSF9	http://mar2016.archive.ensembl.org/Mus_musculus/Gene/Summary?db=core;g=ENSMUSG00000035678
IC0	ILK	0.289034	1.52311e-38	1.27233	0.859787	0.526	0.335	1778	4462	ENSMUSG00000030890	http://www.genecards.org/cgi-bin/carddisp.pl?gene=ILK	http://mar2016.archive.ensembl.org/Mus_musculus/Gene/Summary?db=core;g=ENSMUSG00000030890
IC0	SGPP1	0.291409	1.60078e-38	0.946162	0.590216	0.42	0.239	1778	4462	ENSMUSG00000021054	http://www.genecards.org/cgi-bin/carddisp.pl?gene=SGPP1	http://mar2016.archive.ensembl.org/Mus_musculus/Gene/Summary?db=core;g=ENSMUSG00000021054
IC0	APOBEC1	0.282393	3.74902e-38	0.979669	0.627736	0.393	0.217	1778	4462	ENSMUSG00000040613	http://www.genecards.org/cgi-bin/carddisp.pl?gene=APOBEC1	http://mar2016.archive.ensembl.org/Mus_musculus/Gene/Summary?db=core;g=ENSMUSG00000040613
IC0	MAPK14	0.260694	3.91878e-38	1.19384	0.83117	0.505	0.315	1778	4462	ENSMUSG00000053436	http://www.genecards.org/cgi-bin/carddisp.pl?gene=MAPK14	http://mar2016.archive.ensembl.org/Mus_musculus/Gene/Summary?db=core;g=ENSMUSG00000053436
IC0	HMGCL	0.317321	7.40197e-38	0.783036	0.430992	0.381	0.211	1778	4462	ENSMUSG00000028672	http://www.genecards.org/cgi-bin/carddisp.pl?gene=HMGCL	http://mar2016.archive.ensembl.org/Mus_musculus/Gene/Summary?db=core;g=ENSMUSG00000028672
IC0	ANXA4	0.29805	8.41309e-38	0.848152	0.503196	0.398	0.222	1778	4462	ENSMUSG00000029994	http://www.genecards.org/cgi-bin/carddisp.pl?gene=ANXA4	http://mar2016.archive.ensembl.org/Mus_musculus/Gene/Summary?db=core;g=ENSMUSG00000029994
IC0	STOM	0.314456	1.03775e-37	0.729002	0.390384	0.345	0.18	1778	4462	ENSMUSG00000026880	http://www.genecards.org/cgi-bin/carddisp.pl?gene=STOM	http://mar2016.archive.ensembl.org/Mus_musculus/Gene/Summary?db=core;g=ENSMUSG00000026880
IC0	JUNB	0.284232	2.58412e-37	23.9964	19.5266	0.971	0.907	1778	4462	ENSMUSG00000052837	http://www.genecards.org/cgi-bin/carddisp.pl?gene=JUNB	http://mar2016.archive.ensembl.org/Mus_musculus/Gene/Summary?db=core;g=ENSMUSG00000052837
IC0	TM2D2	0.264427	6.08012e-37	1.07681	0.729001	0.497	0.311	1778	4462	ENSMUSG00000031556	http://www.genecards.org/cgi-bin/carddisp.pl?gene=TM2D2	http://mar2016.archive.ensembl.org/Mus_musculus/Gene/Summary?db=core;g=ENSMUSG00000031556
IC0	TSEN34	0.286969	8.85103e-37	0.827873	0.498165	0.398	0.225	1778	4462	ENSMUSG00000035585	http://www.genecards.org/cgi-bin/carddisp.pl?gene=TSEN34	http://mar2016.archive.ensembl.org/Mus_musculus/Gene/Summary?db=core;g=ENSMUSG00000035585
IC0	SNX8	0.258914	1.80472e-36	0.774938	0.483345	0.357	0.19	1778	4462	ENSMUSG00000029560	http://www.genecards.org/cgi-bin/carddisp.pl?gene=SNX8	http://mar2016.archive.ensembl.org/Mus_musculus/Gene/Summary?db=core;g=ENSMUSG00000029560
IC0	CENPB	0.275483	1.94706e-36	1.32053	0.917163	0.535	0.347	1778	4462	ENSMUSG00000068267	http://www.genecards.org/cgi-bin/carddisp.pl?gene=CENPB	http://mar2016.archive.ensembl.org/Mus_musculus/Gene/Summary?db=core;g=ENSMUSG00000068267
IC0	DYNLL2	0.250438	2.16041e-36	1.08149	0.749785	0.471	0.288	1778	4462	ENSMUSG00000020483	http://www.genecards.org/cgi-bin/carddisp.pl?gene=DYNLL2	http://mar2016.archive.ensembl.org/Mus_musculus/Gene/Summary?db=core;g=ENSMUSG00000020483
IC0	TUBB6	0.260747	5.19061e-36	0.892655	0.579715	0.401	0.229	1778	4462	ENSMUSG00000001473	http://www.genecards.org/cgi-bin/carddisp.pl?gene=TUBB6	http://mar2016.archive.ensembl.org/Mus_musculus/Gene/Summary?db=core;g=ENSMUSG00000001473
IC0	SELENBP1	0.276031	2.6692e-35	0.828408	0.510009	0.329	0.173	1778	4462	ENSMUSG00000068874	http://www.genecards.org/cgi-bin/carddisp.pl?gene=SELENBP1	http://mar2016.archive.ensembl.org/Mus_musculus/Gene/Summary?db=core;g=ENSMUSG00000068874
IC0	IL13RA1	0.272663	1.1263e-34	0.635155	0.353566	0.318	0.163	1778	4462	ENSMUSG00000017057	http://www.genecards.org/cgi-bin/carddisp.pl?gene=IL13RA1	http://mar2016.archive.ensembl.org/Mus_musculus/Gene/Summary?db=core;g=ENSMUSG00000017057
IC0	MCFD2	0.288427	2.47514e-34	0.72578	0.413059	0.358	0.196	1778	4462	ENSMUSG00000024150	http://www.genecards.org/cgi-bin/carddisp.pl?gene=MCFD2	http://mar2016.archive.ensembl.org/Mus_musculus/Gene/Summary?db=core;g=ENSMUSG00000024150
IC0	MGAT4B	0.263927	4.7797e-34	0.595503	0.328763	0.317	0.163	1778	4462	ENSMUSG00000036620	http://www.genecards.org/cgi-bin/carddisp.pl?gene=MGAT4B	http://mar2016.archive.ensembl.org/Mus_musculus/Gene/Summary?db=core;g=ENSMUSG00000036620
IC0	SPTLC2	0.260776	7.22873e-34	1.02942	0.693836	0.473	0.296	1778	4462	ENSMUSG00000021036	http://www.genecards.org/cgi-bin/carddisp.pl?gene=SPTLC2	http://mar2016.archive.ensembl.org/Mus_musculus/Gene/Summary?db=core;g=ENSMUSG00000021036
IC0	ACER3	0.265359	5.80733e-33	0.97254	0.641138	0.415	0.246	1778	4462	ENSMUSG00000030760	http://www.genecards.org/cgi-bin/carddisp.pl?gene=ACER3	http://mar2016.archive.ensembl.org/Mus_musculus/Gene/Summary?db=core;g=ENSMUSG00000030760
IC0	TAGAP	0.327992	7.97795e-32	0.915208	0.52574	0.362	0.203	1778	4462	ENSMUSG00000033450	http://www.genecards.org/cgi-bin/carddisp.pl?gene=TAGAP	http://mar2016.archive.ensembl.org/Mus_musculus/Gene/Summary?db=core;g=ENSMUSG00000033450
IC0	SSBP4	0.2551	1.44463e-31	1.03814	0.707819	0.483	0.31	1778	4462	ENSMUSG00000070003	http://www.genecards.org/cgi-bin/carddisp.pl?gene=SSBP4	http://mar2016.archive.ensembl.org/Mus_musculus/Gene/Summary?db=core;g=ENSMUSG00000070003
IC0	PACSIN2	0.252697	2.73791e-31	0.88536	0.582432	0.436	0.269	1778	4462	ENSMUSG00000016664	http://www.genecards.org/cgi-bin/carddisp.pl?gene=PACSIN2	http://mar2016.archive.ensembl.org/Mus_musculus/Gene/Summary?db=core;g=ENSMUSG00000016664
IC0	STRA13	0.290041	6.25098e-31	1.20439	0.802926	0.517	0.344	1778	4462	ENSMUSG00000025144	http://www.genecards.org/cgi-bin/carddisp.pl?gene=STRA13	http://mar2016.archive.ensembl.org/Mus_musculus/Gene/Summary?db=core;g=ENSMUSG00000025144
IC0	CAT	0.272987	2.37521e-30	0.84346	0.525656	0.402	0.241	1778	4462	ENSMUSG00000027187	http://www.genecards.org/cgi-bin/carddisp.pl?gene=CAT	http://mar2016.archive.ensembl.org/Mus_musculus/Gene/Summary?db=core;g=ENSMUSG00000027187
IC0	SNX17	0.275076	4.20621e-29	1.14256	0.770629	0.495	0.33	1778	4462	ENSMUSG00000029146	http://www.genecards.org/cgi-bin/carddisp.pl?gene=SNX17	http://mar2016.archive.ensembl.org/Mus_musculus/Gene/Summary?db=core;g=ENSMUSG00000029146
IC0	STX12	0.275183	9.98595e-29	0.759615	0.454049	0.369	0.219	1778	4462	ENSMUSG00000028879	http://www.genecards.org/cgi-bin/carddisp.pl?gene=STX12	http://mar2016.archive.ensembl.org/Mus_musculus/Gene/Summary?db=core;g=ENSMUSG00000028879
IC0	RTCB	0.292452	1.37889e-28	1.0648	0.685937	0.461	0.302	1778	4462	ENSMUSG00000001783	http://www.genecards.org/cgi-bin/carddisp.pl?gene=RTCB	http://mar2016.archive.ensembl.org/Mus_musculus/Gene/Summary?db=core;g=ENSMUSG00000001783
IC0	BORCS6	0.256764	4.76563e-28	0.738392	0.45497	0.35	0.203	1778	4462	ENSMUSG00000045176	http://www.genecards.org/cgi-bin/carddisp.pl?gene=BORCS6	http://mar2016.archive.ensembl.org/Mus_musculus/Gene/Summary?db=core;g=ENSMUSG00000045176
IC0	2610001J05RIK	0.259726	5.91576e-27	0.857551	0.551513	0.407	0.254	1778	4462	ENSMUSG00000052419	http://www.genecards.org/cgi-bin/carddisp.pl?gene=2610001J05RIK	http://mar2016.archive.ensembl.org/Mus_musculus/Gene/Summary?db=core;g=ENSMUSG00000052419
IC0	PHLDA1	0.403896	1.12995e-26	1.80922	1.12325	0.393	0.241	1778	4462	ENSMUSG00000020205	http://www.genecards.org/cgi-bin/carddisp.pl?gene=PHLDA1	http://mar2016.archive.ensembl.org/Mus_musculus/Gene/Summary?db=core;g=ENSMUSG00000020205
IC0	SDF2L1	0.263222	1.49419e-25	1.01654	0.680228	0.425	0.272	1778	4462	ENSMUSG00000022769	http://www.genecards.org/cgi-bin/carddisp.pl?gene=SDF2L1	http://mar2016.archive.ensembl.org/Mus_musculus/Gene/Summary?db=core;g=ENSMUSG00000022769
IC0	ACVRL1	0.267241	1.79076e-25	0.6337	0.357453	0.305	0.171	1778	4462	ENSMUSG00000000530	http://www.genecards.org/cgi-bin/carddisp.pl?gene=ACVRL1	http://mar2016.archive.ensembl.org/Mus_musculus/Gene/Summary?db=core;g=ENSMUSG00000000530
IC0	CAPG	0.257908	5.90767e-22	2.34603	1.79829	0.508	0.362	1778	4462	ENSMUSG00000056737	http://www.genecards.org/cgi-bin/carddisp.pl?gene=CAPG	http://mar2016.archive.ensembl.org/Mus_musculus/Gene/Summary?db=core;g=ENSMUSG00000056737
IC1	TRBC1	3.99447	0	40.7691	1.6206	0.702	0.076	605	5635	ENSMUSG00000076490	http://www.genecards.org/cgi-bin/carddisp.pl?gene=TRBC1	http://mar2016.archive.ensembl.org/Mus_musculus/Gene/Summary?db=core;g=ENSMUSG00000076490
IC1	TRBC2	3.97922	0	61.7225	2.97702	0.979	0.115	605	5635	ENSMUSG00000076498	http://www.genecards.org/cgi-bin/carddisp.pl?gene=TRBC2	http://mar2016.archive.ensembl.org/Mus_musculus/Gene/Summary?db=core;g=ENSMUSG00000076498
IC1	SATB1	3.80172	0	27.7512	1.0617	0.982	0.141	605	5635	ENSMUSG00000023927	http://www.genecards.org/cgi-bin/carddisp.pl?gene=SATB1	http://mar2016.archive.ensembl.org/Mus_musculus/Gene/Summary?db=core;g=ENSMUSG00000023927
IC1	CD8B1	3.6541	0	18.4788	0.547277	0.853	0.058	605	5635	ENSMUSG00000053044	http://www.genecards.org/cgi-bin/carddisp.pl?gene=CD8B1	http://mar2016.archive.ensembl.org/Mus_musculus/Gene/Summary?db=core;g=ENSMUSG00000053044
IC1	SOX4	3.62041	0	17.6413	0.515733	0.856	0.092	605	5635	ENSMUSG00000076431	http://www.genecards.org/cgi-bin/carddisp.pl?gene=SOX4	http://mar2016.archive.ensembl.org/Mus_musculus/Gene/Summary?db=core;g=ENSMUSG00000076431
IC1	CCR9	3.6176	0	13.0196	0.142173	0.833	0.033	605	5635	ENSMUSG00000029530	http://www.genecards.org/cgi-bin/carddisp.pl?gene=CCR9	http://mar2016.archive.ensembl.org/Mus_musculus/Gene/Summary?db=core;g=ENSMUSG00000029530
IC1	TCF7	3.42232	0	16.4999	0.632358	0.921	0.077	605	5635	ENSMUSG00000000782	http://www.genecards.org/cgi-bin/carddisp.pl?gene=TCF7	http://mar2016.archive.ensembl.org/Mus_musculus/Gene/Summary?db=core;g=ENSMUSG00000000782
IC1	RAG1	3.29321	0	10.0146	0.123603	0.645	0.037	605	5635	ENSMUSG00000061311	http://www.genecards.org/cgi-bin/carddisp.pl?gene=RAG1	http://mar2016.archive.ensembl.org/Mus_musculus/Gene/Summary?db=core;g=ENSMUSG00000061311
IC1	LCK	3.21766	0	13.3346	0.540902	0.888	0.091	605	5635	ENSMUSG00000000409	http://www.genecards.org/cgi-bin/carddisp.pl?gene=LCK	http://mar2016.archive.ensembl.org/Mus_musculus/Gene/Summary?db=core;g=ENSMUSG00000000409
IC1	BCL11B	3.2048	0	14.0566	0.633001	0.855	0.092	605	5635	ENSMUSG00000048251	http://www.genecards.org/cgi-bin/carddisp.pl?gene=BCL11B	http://mar2016.archive.ensembl.org/Mus_musculus/Gene/Summary?db=core;g=ENSMUSG00000048251
IC1	CD8A	3.1729	0	11.8254	0.422107	0.803	0.051	605	5635	ENSMUSG00000053977	http://www.genecards.org/cgi-bin/carddisp.pl?gene=CD8A	http://mar2016.archive.ensembl.org/Mus_musculus/Gene/Summary?db=core;g=ENSMUSG00000053977
IC1	ARPP21	3.14383	0	10.7336	0.327539	0.727	0.045	605	5635	ENSMUSG00000032503	http://www.genecards.org/cgi-bin/carddisp.pl?gene=ARPP21	http://mar2016.archive.ensembl.org/Mus_musculus/Gene/Summary?db=core;g=ENSMUSG00000032503
IC1	CD3D	3.03021	0	13.2884	0.749034	0.868	0.086	605	5635	ENSMUSG00000032094	http://www.genecards.org/cgi-bin/carddisp.pl?gene=CD3D	http://mar2016.archive.ensembl.org/Mus_musculus/Gene/Summary?db=core;g=ENSMUSG00000032094
IC1	MIER1	2.96077	0	21.7042	1.91624	0.874	0.549	605	5635	ENSMUSG00000028522	http://www.genecards.org/cgi-bin/carddisp.pl?gene=MIER1	http://mar2016.archive.ensembl.org/Mus_musculus/Gene/Summary?db=core;g=ENSMUSG00000028522
IC1	LAT	2.8789	0	10.4735	0.559769	0.84	0.089	605	5635	ENSMUSG00000030742	http://www.genecards.org/cgi-bin/carddisp.pl?gene=LAT	http://mar2016.archive.ensembl.org/Mus_musculus/Gene/Summary?db=core;g=ENSMUSG00000030742
IC1	THEMIS	2.86926	0	7.69726	0.190277	0.699	0.053	605	5635	ENSMUSG00000049109	http://www.genecards.org/cgi-bin/carddisp.pl?gene=THEMIS	http://mar2016.archive.ensembl.org/Mus_musculus/Gene/Summary?db=core;g=ENSMUSG00000049109
IC1	LDHB	2.85686	0	7.78571	0.212763	0.706	0.077	605	5635	ENSMUSG00000030246	http://www.genecards.org/cgi-bin/carddisp.pl?gene=LDHB	http://mar2016.archive.ensembl.org/Mus_musculus/Gene/Summary?db=core;g=ENSMUSG00000030246
IC1	CD3E	2.78282	0	9.89201	0.582686	0.831	0.082	605	5635	ENSMUSG00000032093	http://www.genecards.org/cgi-bin/carddisp.pl?gene=CD3E	http://mar2016.archive.ensembl.org/Mus_musculus/Gene/Summary?db=core;g=ENSMUSG00000032093
IC1	RHOH	2.74252	0	15.8494	1.51771	0.907	0.347	605	5635	ENSMUSG00000029204	http://www.genecards.org/cgi-bin/carddisp.pl?gene=RHOH	http://mar2016.archive.ensembl.org/Mus_musculus/Gene/Summary?db=core;g=ENSMUSG00000029204
IC1	CD27	2.73054	0	7.62948	0.300202	0.736	0.095	605	5635	ENSMUSG00000030336	http://www.genecards.org/cgi-bin/carddisp.pl?gene=CD27	http://mar2016.archive.ensembl.org/Mus_musculus/Gene/Summary?db=core;g=ENSMUSG00000030336
IC1	CD3G	2.65567	0	10.6179	0.843707	0.84	0.087	605	5635	ENSMUSG00000002033	http://www.genecards.org/cgi-bin/carddisp.pl?gene=CD3G	http://mar2016.archive.ensembl.org/Mus_musculus/Gene/Summary?db=core;g=ENSMUSG00000002033
IC1	SSBP2	2.5243	0	7.631	0.500275	0.724	0.172	605	5635	ENSMUSG00000003992	http://www.genecards.org/cgi-bin/carddisp.pl?gene=SSBP2	http://mar2016.archive.ensembl.org/Mus_musculus/Gene/Summary?db=core;g=ENSMUSG00000003992
IC1	RMND5A	2.37066	0	7.80372	0.702259	0.694	0.288	605	5635	ENSMUSG00000002222	http://www.genecards.org/cgi-bin/carddisp.pl?gene=RMND5A	http://mar2016.archive.ensembl.org/Mus_musculus/Gene/Summary?db=core;g=ENSMUSG00000002222
IC1	ZNRF1	2.29718	0	5.74212	0.371755	0.653	0.162	605	5635	ENSMUSG00000033545	http://www.genecards.org/cgi-bin/carddisp.pl?gene=ZNRF1	http://mar2016.archive.ensembl.org/Mus_musculus/Gene/Summary?db=core;g=ENSMUSG00000033545
IC1	RAMP1	2.25161	0	7.65079	0.816577	0.739	0.259	605	5635	ENSMUSG00000034353	http://www.genecards.org/cgi-bin/carddisp.pl?gene=RAMP1	http://mar2016.archive.ensembl.org/Mus_musculus/Gene/Summary?db=core;g=ENSMUSG00000034353
IC1	CCND3	2.16856	0	10.671	1.59601	0.787	0.451	605	5635	ENSMUSG00000034165	http://www.genecards.org/cgi-bin/carddisp.pl?gene=CCND3	http://mar2016.archive.ensembl.org/Mus_musculus/Gene/Summary?db=core;g=ENSMUSG00000034165
IC1	MYB	2.71194	0	6.62077	0.163121	0.608	0.044	605	5635	ENSMUSG00000019982	http://www.genecards.org/cgi-bin/carddisp.pl?gene=MYB	http://mar2016.archive.ensembl.org/Mus_musculus/Gene/Summary?db=core;g=ENSMUSG00000019982
IC1	AQP11	2.62467	0	6.05297	0.143585	0.587	0.041	605	5635	ENSMUSG00000042797	http://www.genecards.org/cgi-bin/carddisp.pl?gene=AQP11	http://mar2016.archive.ensembl.org/Mus_musculus/Gene/Summary?db=core;g=ENSMUSG00000042797
IC1	DNTT	2.8255	0	9.29736	0.452663	0.689	0.049	605	5635	ENSMUSG00000025014	http://www.genecards.org/cgi-bin/carddisp.pl?gene=DNTT	http://mar2016.archive.ensembl.org/Mus_musculus/Gene/Summary?db=core;g=ENSMUSG00000025014
IC1	AP3S1	1.86409	0	6.12096	0.956108	0.656	0.379	605	5635	ENSMUSG00000024480	http://www.genecards.org/cgi-bin/carddisp.pl?gene=AP3S1	http://mar2016.archive.ensembl.org/Mus_musculus/Gene/Summary?db=core;g=ENSMUSG00000024480
IC1	CD28	2.52907	0	6.20659	0.248542	0.648	0.061	605	5635	ENSMUSG00000026012	http://www.genecards.org/cgi-bin/carddisp.pl?gene=CD28	http://mar2016.archive.ensembl.org/Mus_musculus/Gene/Summary?db=core;g=ENSMUSG00000026012
IC1	ETS1	2.44008	2.75901e-302	12.7925	1.54159	0.858	0.227	605	5635	ENSMUSG00000032035	http://www.genecards.org/cgi-bin/carddisp.pl?gene=ETS1	http://mar2016.archive.ensembl.org/Mus_musculus/Gene/Summary?db=core;g=ENSMUSG00000032035
IC1	CD24A	2.62062	9.96956e-298	11.1738	0.979426	0.787	0.156	605	5635	ENSMUSG00000047139	http://www.genecards.org/cgi-bin/carddisp.pl?gene=CD24A	http://mar2016.archive.ensembl.org/Mus_musculus/Gene/Summary?db=core;g=ENSMUSG00000047139
IC1	CAMK4	2.40814	4.47001e-294	5.0937	0.148046	0.562	0.055	605	5635	ENSMUSG00000038128	http://www.genecards.org/cgi-bin/carddisp.pl?gene=CAMK4	http://mar2016.archive.ensembl.org/Mus_musculus/Gene/Summary?db=core;g=ENSMUSG00000038128
IC1	CD4	2.38536	2.97094e-290	5.08031	0.163752	0.559	0.061	605	5635	ENSMUSG00000023274	http://www.genecards.org/cgi-bin/carddisp.pl?gene=CD4	http://mar2016.archive.ensembl.org/Mus_musculus/Gene/Summary?db=core;g=ENSMUSG00000023274
IC1	RCSD1	1.83857	6.40286e-279	8.19324	1.57042	0.686	0.482	605	5635	ENSMUSG00000040723	http://www.genecards.org/cgi-bin/carddisp.pl?gene=RCSD1	http://mar2016.archive.ensembl.org/Mus_musculus/Gene/Summary?db=core;g=ENSMUSG00000040723
IC1	CD247	2.17923	4.89405e-278	4.34077	0.179205	0.582	0.057	605	5635	ENSMUSG00000005763	http://www.genecards.org/cgi-bin/carddisp.pl?gene=CD247	http://mar2016.archive.ensembl.org/Mus_musculus/Gene/Summary?db=core;g=ENSMUSG00000005763
IC1	HMGB1	1.62303	2.67586e-277	22.3436	6.57858	0.954	0.807	605	5635	ENSMUSG00000066551	http://www.genecards.org/cgi-bin/carddisp.pl?gene=HMGB1	http://mar2016.archive.ensembl.org/Mus_musculus/Gene/Summary?db=core;g=ENSMUSG00000066551
IC1	SH2D1A	2.37763	8.62755e-271	5.39242	0.23006	0.598	0.052	605	5635	ENSMUSG00000005696	http://www.genecards.org/cgi-bin/carddisp.pl?gene=SH2D1A	http://mar2016.archive.ensembl.org/Mus_musculus/Gene/Summary?db=core;g=ENSMUSG00000005696
IC1	PDCD4	2.05379	1.2629e-263	7.72724	1.10196	0.716	0.329	605	5635	ENSMUSG00000024975	http://www.genecards.org/cgi-bin/carddisp.pl?gene=PDCD4	http://mar2016.archive.ensembl.org/Mus_musculus/Gene/Summary?db=core;g=ENSMUSG00000024975
IC1	AES	1.34838	1.25662e-251	8.64831	2.78921	0.823	0.694	605	5635	ENSMUSG00000054452	http://www.genecards.org/cgi-bin/carddisp.pl?gene=AES	http://mar2016.archive.ensembl.org/Mus_musculus/Gene/Summary?db=core;g=ENSMUSG00000054452
IC1	CYB5A	1.50536	2.8042e-249	7.13921	1.86698	0.699	0.554	605	5635	ENSMUSG00000024646	http://www.genecards.org/cgi-bin/carddisp.pl?gene=CYB5A	http://mar2016.archive.ensembl.org/Mus_musculus/Gene/Summary?db=core;g=ENSMUSG00000024646
IC1	SKAP1	2.17519	2.05479e-241	5.73235	0.490626	0.66	0.092	605	5635	ENSMUSG00000057058	http://www.genecards.org/cgi-bin/carddisp.pl?gene=SKAP1	http://mar2016.archive.ensembl.org/Mus_musculus/Gene/Summary?db=core;g=ENSMUSG00000057058
IC1	PNRC1	1.47512	1.34027e-240	14.4911	4.5722	0.901	0.788	605	5635	ENSMUSG00000040128	http://www.genecards.org/cgi-bin/carddisp.pl?gene=PNRC1	http://mar2016.archive.ensembl.org/Mus_musculus/Gene/Summary?db=core;g=ENSMUSG00000040128
IC1	TRAC	2.49656	1.01901e-239	5.92966	0.227923	0.539	0.049	605	5635	ENSMUSG00000076928	http://www.genecards.org/cgi-bin/carddisp.pl?gene=TRAC	http://mar2016.archive.ensembl.org/Mus_musculus/Gene/Summary?db=core;g=ENSMUSG00000076928
IC1	THY1	2.20699	8.18444e-237	5.90104	0.49467	0.645	0.097	605	5635	ENSMUSG00000032011	http://www.genecards.org/cgi-bin/carddisp.pl?gene=THY1	http://mar2016.archive.ensembl.org/Mus_musculus/Gene/Summary?db=core;g=ENSMUSG00000032011
IC1	ENDOU	2.37157	3.7806e-233	4.9826	0.156048	0.491	0.039	605	5635	ENSMUSG00000022468	http://www.genecards.org/cgi-bin/carddisp.pl?gene=ENDOU	http://mar2016.archive.ensembl.org/Mus_musculus/Gene/Summary?db=core;g=ENSMUSG00000022468
IC1	SEPT1	2.13853	2.57679e-232	6.4514	0.692294	0.681	0.153	605	5635	ENSMUSG00000000486	http://www.genecards.org/cgi-bin/carddisp.pl?gene=SEPT1	http://mar2016.archive.ensembl.org/Mus_musculus/Gene/Summary?db=core;g=ENSMUSG00000000486
IC1	MXD4	1.51843	4.43422e-231	6.37081	1.5729	0.655	0.498	605	5635	ENSMUSG00000037235	http://www.genecards.org/cgi-bin/carddisp.pl?gene=MXD4	http://mar2016.archive.ensembl.org/Mus_musculus/Gene/Summary?db=core;g=ENSMUSG00000037235
IC1	HDAC7	2.00509	5.38595e-229	4.20764	0.297322	0.54	0.109	605	5635	ENSMUSG00000022475	http://www.genecards.org/cgi-bin/carddisp.pl?gene=HDAC7	http://mar2016.archive.ensembl.org/Mus_musculus/Gene/Summary?db=core;g=ENSMUSG00000022475
IC1	TOP2B	1.47571	2.18606e-221	5.38301	1.29505	0.617	0.448	605	5635	ENSMUSG00000017485	http://www.genecards.org/cgi-bin/carddisp.pl?gene=TOP2B	http://mar2016.archive.ensembl.org/Mus_musculus/Gene/Summary?db=core;g=ENSMUSG00000017485
IC1	ARL5C	2.1577	1.25552e-220	5.48895	0.454264	0.555	0.144	605	5635	ENSMUSG00000038352	http://www.genecards.org/cgi-bin/carddisp.pl?gene=ARL5C	http://mar2016.archive.ensembl.org/Mus_musculus/Gene/Summary?db=core;g=ENSMUSG00000038352
IC1	TCF12	1.73691	5.2076e-220	5.81573	1.0448	0.623	0.352	605	5635	ENSMUSG00000032228	http://www.genecards.org/cgi-bin/carddisp.pl?gene=TCF12	http://mar2016.archive.ensembl.org/Mus_musculus/Gene/Summary?db=core;g=ENSMUSG00000032228
IC1	TRP53INP1	1.92357	6.86571e-220	4.53138	0.458077	0.55	0.17	605	5635	ENSMUSG00000028211	http://www.genecards.org/cgi-bin/carddisp.pl?gene=TRP53INP1	http://mar2016.archive.ensembl.org/Mus_musculus/Gene/Summary?db=core;g=ENSMUSG00000028211
IC1	CHD1	1.51103	8.5803e-220	4.79162	1.03205	0.57	0.399	605	5635	ENSMUSG00000023852	http://www.genecards.org/cgi-bin/carddisp.pl?gene=CHD1	http://mar2016.archive.ensembl.org/Mus_musculus/Gene/Summary?db=core;g=ENSMUSG00000023852
IC1	SPINT2	2.03524	1.05918e-216	4.00893	0.222017	0.501	0.082	605	5635	ENSMUSG00000074227	http://www.genecards.org/cgi-bin/carddisp.pl?gene=SPINT2	http://mar2016.archive.ensembl.org/Mus_musculus/Gene/Summary?db=core;g=ENSMUSG00000074227
IC1	PYCARD	1.29196	1.70497e-214	4.29216	1.16129	0.516	0.437	605	5635	ENSMUSG00000030793	http://www.genecards.org/cgi-bin/carddisp.pl?gene=PYCARD	http://mar2016.archive.ensembl.org/Mus_musculus/Gene/Summary?db=core;g=ENSMUSG00000030793
IC1	EDEM1	1.40849	1.03217e-213	3.79383	0.805867	0.484	0.343	605	5635	ENSMUSG00000030104	http://www.genecards.org/cgi-bin/carddisp.pl?gene=EDEM1	http://mar2016.archive.ensembl.org/Mus_musculus/Gene/Summary?db=core;g=ENSMUSG00000030104
IC1	RGCC	2.40531	6.76691e-212	7.87628	0.675567	0.63	0.104	605	5635	ENSMUSG00000022018	http://www.genecards.org/cgi-bin/carddisp.pl?gene=RGCC	http://mar2016.archive.ensembl.org/Mus_musculus/Gene/Summary?db=core;g=ENSMUSG00000022018
IC1	ELF1	1.31983	1.11257e-208	4.87573	1.35371	0.57	0.483	605	5635	ENSMUSG00000036461	http://www.genecards.org/cgi-bin/carddisp.pl?gene=ELF1	http://mar2016.archive.ensembl.org/Mus_musculus/Gene/Summary?db=core;g=ENSMUSG00000036461
IC1	TSC22D4	1.35168	5.5611e-208	8.44662	2.70152	0.775	0.667	605	5635	ENSMUSG00000029723	http://www.genecards.org/cgi-bin/carddisp.pl?gene=TSC22D4	http://mar2016.archive.ensembl.org/Mus_musculus/Gene/Summary?db=core;g=ENSMUSG00000029723
IC1	SKP1A	1.2583	1.5278e-202	3.78121	0.998723	0.493	0.401	605	5635	ENSMUSG00000036309	http://www.genecards.org/cgi-bin/carddisp.pl?gene=SKP1A	http://mar2016.archive.ensembl.org/Mus_musculus/Gene/Summary?db=core;g=ENSMUSG00000036309
IC1	LEF1	2.28257	3.41e-202	5.26823	0.288318	0.511	0.06	605	5635	ENSMUSG00000027985	http://www.genecards.org/cgi-bin/carddisp.pl?gene=LEF1	http://mar2016.archive.ensembl.org/Mus_musculus/Gene/Summary?db=core;g=ENSMUSG00000027985
IC1	PRRC2C	1.27831	4.94515e-199	8.48645	2.91107	0.757	0.686	605	5635	ENSMUSG00000040225	http://www.genecards.org/cgi-bin/carddisp.pl?gene=PRRC2C	http://mar2016.archive.ensembl.org/Mus_musculus/Gene/Summary?db=core;g=ENSMUSG00000040225
IC1	KLF13	1.3462	9.08967e-198	6.43831	1.92569	0.693	0.572	605	5635	ENSMUSG00000052040	http://www.genecards.org/cgi-bin/carddisp.pl?gene=KLF13	http://mar2016.archive.ensembl.org/Mus_musculus/Gene/Summary?db=core;g=ENSMUSG00000052040
IC1	SOCS1	1.90803	3.38072e-196	4.32552	0.419016	0.511	0.155	605	5635	ENSMUSG00000038037	http://www.genecards.org/cgi-bin/carddisp.pl?gene=SOCS1	http://mar2016.archive.ensembl.org/Mus_musculus/Gene/Summary?db=core;g=ENSMUSG00000038037
IC1	DNAJC15	1.23776	1.5818e-193	2.76607	0.596926	0.385	0.289	605	5635	ENSMUSG00000022013	http://www.genecards.org/cgi-bin/carddisp.pl?gene=DNAJC15	http://mar2016.archive.ensembl.org/Mus_musculus/Gene/Summary?db=core;g=ENSMUSG00000022013
IC1	GMFG	1.23923	1.37817e-192	8.09842	2.85407	0.727	0.662	605	5635	ENSMUSG00000060791	http://www.genecards.org/cgi-bin/carddisp.pl?gene=GMFG	http://mar2016.archive.ensembl.org/Mus_musculus/Gene/Summary?db=core;g=ENSMUSG00000060791
IC1	SIN3B	0.960971	3.77302e-187	3.30408	1.21105	0.463	0.481	605	5635	ENSMUSG00000031622	http://www.genecards.org/cgi-bin/carddisp.pl?gene=SIN3B	http://mar2016.archive.ensembl.org/Mus_musculus/Gene/Summary?db=core;g=ENSMUSG00000031622
IC1	HIBADH	1.20016	5.76976e-187	2.51451	0.529614	0.355	0.264	605	5635	ENSMUSG00000029776	http://www.genecards.org/cgi-bin/carddisp.pl?gene=HIBADH	http://mar2016.archive.ensembl.org/Mus_musculus/Gene/Summary?db=core;g=ENSMUSG00000029776
IC1	CDKN1B	1.42186	1.68087e-186	7.25187	2.07985	0.726	0.549	605	5635	ENSMUSG00000003031	http://www.genecards.org/cgi-bin/carddisp.pl?gene=CDKN1B	http://mar2016.archive.ensembl.org/Mus_musculus/Gene/Summary?db=core;g=ENSMUSG00000003031
IC1	PPP1R14B	1.2179	2.15352e-185	5.43065	1.76459	0.567	0.529	605	5635	ENSMUSG00000056612	http://www.genecards.org/cgi-bin/carddisp.pl?gene=PPP1R14B	http://mar2016.archive.ensembl.org/Mus_musculus/Gene/Summary?db=core;g=ENSMUSG00000056612
IC1	TXK	2.02751	3.74602e-185	4.01482	0.230022	0.468	0.051	605	5635	ENSMUSG00000054892	http://www.genecards.org/cgi-bin/carddisp.pl?gene=TXK	http://mar2016.archive.ensembl.org/Mus_musculus/Gene/Summary?db=core;g=ENSMUSG00000054892
IC1	DESI1	1.66274	6.45948e-185	3.12187	0.301846	0.417	0.141	605	5635	ENSMUSG00000022472	http://www.genecards.org/cgi-bin/carddisp.pl?gene=DESI1	http://mar2016.archive.ensembl.org/Mus_musculus/Gene/Summary?db=core;g=ENSMUSG00000022472
IC1	DUSP5	1.88392	3.772e-183	4.16265	0.398801	0.509	0.126	605	5635	ENSMUSG00000034765	http://www.genecards.org/cgi-bin/carddisp.pl?gene=DUSP5	http://mar2016.archive.ensembl.org/Mus_musculus/Gene/Summary?db=core;g=ENSMUSG00000034765
IC1	HNRNPF	1.13907	4.33414e-183	10.8663	4.3879	0.85	0.772	605	5635	ENSMUSG00000042079	http://www.genecards.org/cgi-bin/carddisp.pl?gene=HNRNPF	http://mar2016.archive.ensembl.org/Mus_musculus/Gene/Summary?db=core;g=ENSMUSG00000042079
IC1	SUPT4A	1.01638	2.09672e-182	3.77939	1.36272	0.504	0.508	605	5635	ENSMUSG00000020485	http://www.genecards.org/cgi-bin/carddisp.pl?gene=SUPT4A	http://mar2016.archive.ensembl.org/Mus_musculus/Gene/Summary?db=core;g=ENSMUSG00000020485
IC1	UBE2I	1.1009	3.34345e-182	5.43892	2.00198	0.661	0.602	605	5635	ENSMUSG00000015120	http://www.genecards.org/cgi-bin/carddisp.pl?gene=UBE2I	http://mar2016.archive.ensembl.org/Mus_musculus/Gene/Summary?db=core;g=ENSMUSG00000015120
IC1	WAPL	1.23205	6.72653e-181	4.47624	1.3313	0.565	0.468	605	5635	ENSMUSG00000041408	http://www.genecards.org/cgi-bin/carddisp.pl?gene=WAPL	http://mar2016.archive.ensembl.org/Mus_musculus/Gene/Summary?db=core;g=ENSMUSG00000041408
IC1	CLK3	1.42406	8.45854e-180	2.62936	0.352528	0.385	0.18	605	5635	ENSMUSG00000032316	http://www.genecards.org/cgi-bin/carddisp.pl?gene=CLK3	http://mar2016.archive.ensembl.org/Mus_musculus/Gene/Summary?db=core;g=ENSMUSG00000032316
IC1	CHRNA9	1.6172	1.43751e-179	2.12796	0.0196091	0.306	0.013	605	5635	ENSMUSG00000029205	http://www.genecards.org/cgi-bin/carddisp.pl?gene=CHRNA9	http://mar2016.archive.ensembl.org/Mus_musculus/Gene/Summary?db=core;g=ENSMUSG00000029205
IC1	NSG2	1.77436	3.67621e-179	2.74186	0.093834	0.38	0.035	605	5635	ENSMUSG00000020297	http://www.genecards.org/cgi-bin/carddisp.pl?gene=NSG2	http://mar2016.archive.ensembl.org/Mus_musculus/Gene/Summary?db=core;g=ENSMUSG00000020297
IC1	PAIP2	1.12623	3.9964e-178	4.62776	1.57814	0.6	0.534	605	5635	ENSMUSG00000037058	http://www.genecards.org/cgi-bin/carddisp.pl?gene=PAIP2	http://mar2016.archive.ensembl.org/Mus_musculus/Gene/Summary?db=core;g=ENSMUSG00000037058
IC1	SLA	1.29377	5.43429e-178	3.25672	0.736246	0.46	0.314	605	5635	ENSMUSG00000022372	http://www.genecards.org/cgi-bin/carddisp.pl?gene=SLA	http://mar2016.archive.ensembl.org/Mus_musculus/Gene/Summary?db=core;g=ENSMUSG00000022372
IC1	ATL2	1.51567	1.6031e-177	2.48927	0.220321	0.365	0.119	605	5635	ENSMUSG00000059811	http://www.genecards.org/cgi-bin/carddisp.pl?gene=ATL2	http://mar2016.archive.ensembl.org/Mus_musculus/Gene/Summary?db=core;g=ENSMUSG00000059811
IC1	SRP9	1.01073	2.32891e-176	5.14581	2.05013	0.645	0.618	605	5635	ENSMUSG00000026511	http://www.genecards.org/cgi-bin/carddisp.pl?gene=SRP9	http://mar2016.archive.ensembl.org/Mus_musculus/Gene/Summary?db=core;g=ENSMUSG00000026511
IC1	CUX1	1.25032	2.32403e-173	4.70791	1.39934	0.557	0.45	605	5635	ENSMUSG00000029705	http://www.genecards.org/cgi-bin/carddisp.pl?gene=CUX1	http://mar2016.archive.ensembl.org/Mus_musculus/Gene/Summary?db=core;g=ENSMUSG00000029705
IC1	RBM39	1.09577	3.57267e-172	15.7428	6.83374	0.952	0.9	605	5635	ENSMUSG00000027620	http://www.genecards.org/cgi-bin/carddisp.pl?gene=RBM39	http://mar2016.archive.ensembl.org/Mus_musculus/Gene/Summary?db=core;g=ENSMUSG00000027620
IC1	NRIP1	1.44088	3.04524e-170	5.25594	1.30433	0.592	0.407	605	5635	ENSMUSG00000048490	http://www.genecards.org/cgi-bin/carddisp.pl?gene=NRIP1	http://mar2016.archive.ensembl.org/Mus_musculus/Gene/Summary?db=core;g=ENSMUSG00000048490
IC1	C1GALT1	1.45076	7.20227e-169	3.7661	0.743575	0.509	0.285	605	5635	ENSMUSG00000042460	http://www.genecards.org/cgi-bin/carddisp.pl?gene=C1GALT1	http://mar2016.archive.ensembl.org/Mus_musculus/Gene/Summary?db=core;g=ENSMUSG00000042460
IC1	HNRNPA0	1.02938	1.96707e-168	5.41064	2.14071	0.643	0.618	605	5635	ENSMUSG00000007836	http://www.genecards.org/cgi-bin/carddisp.pl?gene=HNRNPA0	http://mar2016.archive.ensembl.org/Mus_musculus/Gene/Summary?db=core;g=ENSMUSG00000007836
IC1	EZR	1.648	3.27795e-167	6.61702	1.43045	0.668	0.342	605	5635	ENSMUSG00000052397	http://www.genecards.org/cgi-bin/carddisp.pl?gene=EZR	http://mar2016.archive.ensembl.org/Mus_musculus/Gene/Summary?db=core;g=ENSMUSG00000052397
IC1	SENP6	1.28255	1.54812e-166	3.77343	0.962212	0.519	0.366	605	5635	ENSMUSG00000034252	http://www.genecards.org/cgi-bin/carddisp.pl?gene=SENP6	http://mar2016.archive.ensembl.org/Mus_musculus/Gene/Summary?db=core;g=ENSMUSG00000034252
IC1	NCOR1	1.06749	2.17598e-166	6.12615	2.40024	0.645	0.637	605	5635	ENSMUSG00000018501	http://www.genecards.org/cgi-bin/carddisp.pl?gene=NCOR1	http://mar2016.archive.ensembl.org/Mus_musculus/Gene/Summary?db=core;g=ENSMUSG00000018501
IC1	UTP14B	1.69333	8.26002e-166	3.96596	0.535538	0.441	0.194	605	5635	ENSMUSG00000079470	http://www.genecards.org/cgi-bin/carddisp.pl?gene=UTP14B	http://mar2016.archive.ensembl.org/Mus_musculus/Gene/Summary?db=core;g=ENSMUSG00000079470
IC1	RCBTB2	1.26056	1.34084e-164	2.38613	0.413313	0.352	0.206	605	5635	ENSMUSG00000022106	http://www.genecards.org/cgi-bin/carddisp.pl?gene=RCBTB2	http://mar2016.archive.ensembl.org/Mus_musculus/Gene/Summary?db=core;g=ENSMUSG00000022106
IC1	SEPT6	1.54228	6.93928e-163	3.12769	0.41721	0.455	0.16	605	5635	ENSMUSG00000050379	http://www.genecards.org/cgi-bin/carddisp.pl?gene=SEPT6	http://mar2016.archive.ensembl.org/Mus_musculus/Gene/Summary?db=core;g=ENSMUSG00000050379
IC1	TNRC6B	1.37355	7.34136e-163	3.98861	0.925302	0.514	0.339	605	5635	ENSMUSG00000047888	http://www.genecards.org/cgi-bin/carddisp.pl?gene=TNRC6B	http://mar2016.archive.ensembl.org/Mus_musculus/Gene/Summary?db=core;g=ENSMUSG00000047888
IC1	BACH1	1.01071	1.05495e-162	3.01754	0.993908	0.393	0.396	605	5635	ENSMUSG00000025612	http://www.genecards.org/cgi-bin/carddisp.pl?gene=BACH1	http://mar2016.archive.ensembl.org/Mus_musculus/Gene/Summary?db=core;g=ENSMUSG00000025612
IC1	KHDRBS1	1.00568	1.67376e-162	3.73315	1.35727	0.494	0.486	605	5635	ENSMUSG00000028790	http://www.genecards.org/cgi-bin/carddisp.pl?gene=KHDRBS1	http://mar2016.archive.ensembl.org/Mus_musculus/Gene/Summary?db=core;g=ENSMUSG00000028790
IC1	ABLIM1	1.75824	7.84942e-162	4.31817	0.572094	0.557	0.158	605	5635	ENSMUSG00000025085	http://www.genecards.org/cgi-bin/carddisp.pl?gene=ABLIM1	http://mar2016.archive.ensembl.org/Mus_musculus/Gene/Summary?db=core;g=ENSMUSG00000025085
IC1	PHF3	1.18402	1.0238e-161	4.44552	1.39671	0.574	0.473	605	5635	ENSMUSG00000048874	http://www.genecards.org/cgi-bin/carddisp.pl?gene=PHF3	http://mar2016.archive.ensembl.org/Mus_musculus/Gene/Summary?db=core;g=ENSMUSG00000048874
IC1	FRAT2	1.43844	1.0333e-160	2.0574	0.128079	0.357	0.062	605	5635	ENSMUSG00000047604	http://www.genecards.org/cgi-bin/carddisp.pl?gene=FRAT2	http://mar2016.archive.ensembl.org/Mus_musculus/Gene/Summary?db=core;g=ENSMUSG00000047604
IC1	TUBB2B	1.71637	4.21814e-160	2.88466	0.182153	0.385	0.075	605	5635	ENSMUSG00000045136	http://www.genecards.org/cgi-bin/carddisp.pl?gene=TUBB2B	http://mar2016.archive.ensembl.org/Mus_musculus/Gene/Summary?db=core;g=ENSMUSG00000045136
IC1	DCK	1.37487	1.4544e-159	2.91277	0.508716	0.405	0.218	605	5635	ENSMUSG00000029366	http://www.genecards.org/cgi-bin/carddisp.pl?gene=DCK	http://mar2016.archive.ensembl.org/Mus_musculus/Gene/Summary?db=core;g=ENSMUSG00000029366
IC1	CDKN2D	1.46371	9.92977e-159	3.76662	0.72819	0.526	0.254	605	5635	ENSMUSG00000096472	http://www.genecards.org/cgi-bin/carddisp.pl?gene=CDKN2D	http://mar2016.archive.ensembl.org/Mus_musculus/Gene/Summary?db=core;g=ENSMUSG00000096472
IC1	NEBL	1.63905	3.50585e-158	2.4078	0.094137	0.344	0.038	605	5635	ENSMUSG00000053702	http://www.genecards.org/cgi-bin/carddisp.pl?gene=NEBL	http://mar2016.archive.ensembl.org/Mus_musculus/Gene/Summary?db=core;g=ENSMUSG00000053702
IC1	WDR78	1.50847	5.75873e-158	1.97488	0.0456216	0.309	0.02	605	5635	ENSMUSG00000035126	http://www.genecards.org/cgi-bin/carddisp.pl?gene=WDR78	http://mar2016.archive.ensembl.org/Mus_musculus/Gene/Summary?db=core;g=ENSMUSG00000035126
IC1	ITPR2	1.47422	1.00977e-157	3.63668	0.668866	0.455	0.254	605	5635	ENSMUSG00000030287	http://www.genecards.org/cgi-bin/carddisp.pl?gene=ITPR2	http://mar2016.archive.ensembl.org/Mus_musculus/Gene/Summary?db=core;g=ENSMUSG00000030287
IC1	YY1	0.956431	1.61982e-157	3.89134	1.52066	0.521	0.531	605	5635	ENSMUSG00000021264	http://www.genecards.org/cgi-bin/carddisp.pl?gene=YY1	http://mar2016.archive.ensembl.org/Mus_musculus/Gene/Summary?db=core;g=ENSMUSG00000021264
IC1	STK4	1.13888	2.61031e-156	3.35466	0.977512	0.464	0.386	605	5635	ENSMUSG00000018209	http://www.genecards.org/cgi-bin/carddisp.pl?gene=STK4	http://mar2016.archive.ensembl.org/Mus_musculus/Gene/Summary?db=core;g=ENSMUSG00000018209
IC1	PRDX6	1.43236	2.95895e-156	5.53605	1.42177	0.62	0.408	605	5635	ENSMUSG00000026701	http://www.genecards.org/cgi-bin/carddisp.pl?gene=PRDX6	http://mar2016.archive.ensembl.org/Mus_musculus/Gene/Summary?db=core;g=ENSMUSG00000026701
IC1	SARAF	1.04515	3.10071e-156	3.90373	1.37632	0.531	0.486	605	5635	ENSMUSG00000031532	http://www.genecards.org/cgi-bin/carddisp.pl?gene=SARAF	http://mar2016.archive.ensembl.org/Mus_musculus/Gene/Summary?db=core;g=ENSMUSG00000031532
IC1	NDUFS4	0.763497	1.32697e-154	1.82054	0.661489	0.321	0.339	605	5635	ENSMUSG00000021764	http://www.genecards.org/cgi-bin/carddisp.pl?gene=NDUFS4	http://mar2016.archive.ensembl.org/Mus_musculus/Gene/Summary?db=core;g=ENSMUSG00000021764
IC1	MBD2	0.799908	3.35818e-154	2.92099	1.25216	0.423	0.485	605	5635	ENSMUSG00000024513	http://www.genecards.org/cgi-bin/carddisp.pl?gene=MBD2	http://mar2016.archive.ensembl.org/Mus_musculus/Gene/Summary?db=core;g=ENSMUSG00000024513
IC1	METAP2	0.966119	1.21973e-153	4.074	1.59728	0.531	0.532	605	5635	ENSMUSG00000036112	http://www.genecards.org/cgi-bin/carddisp.pl?gene=METAP2	http://mar2016.archive.ensembl.org/Mus_musculus/Gene/Summary?db=core;g=ENSMUSG00000036112
IC1	CBL	1.14141	1.62047e-152	5.71551	2.04425	0.66	0.573	605	5635	ENSMUSG00000034342	http://www.genecards.org/cgi-bin/carddisp.pl?gene=CBL	http://mar2016.archive.ensembl.org/Mus_musculus/Gene/Summary?db=core;g=ENSMUSG00000034342
IC1	FUBP1	1.28865	4.0534e-152	5.0461	1.47487	0.597	0.442	605	5635	ENSMUSG00000028034	http://www.genecards.org/cgi-bin/carddisp.pl?gene=FUBP1	http://mar2016.archive.ensembl.org/Mus_musculus/Gene/Summary?db=core;g=ENSMUSG00000028034
IC1	SELPLG	1.20828	2.89326e-150	5.57941	1.84747	0.62	0.508	605	5635	ENSMUSG00000048163	http://www.genecards.org/cgi-bin/carddisp.pl?gene=SELPLG	http://mar2016.archive.ensembl.org/Mus_musculus/Gene/Summary?db=core;g=ENSMUSG00000048163
IC1	ARGLU1	1.1295	4.30886e-150	5.79751	2.10697	0.664	0.576	605	5635	ENSMUSG00000040459	http://www.genecards.org/cgi-bin/carddisp.pl?gene=ARGLU1	http://mar2016.archive.ensembl.org/Mus_musculus/Gene/Summary?db=core;g=ENSMUSG00000040459
IC1	PTPRC	1.08972	2.48896e-149	16.2954	7.1263	0.926	0.851	605	5635	ENSMUSG00000026395	http://www.genecards.org/cgi-bin/carddisp.pl?gene=PTPRC	http://mar2016.archive.ensembl.org/Mus_musculus/Gene/Summary?db=core;g=ENSMUSG00000026395
IC1	XRCC6	1.58839	4.34832e-149	2.86503	0.285281	0.398	0.11	605	5635	ENSMUSG00000022471	http://www.genecards.org/cgi-bin/carddisp.pl?gene=XRCC6	http://mar2016.archive.ensembl.org/Mus_musculus/Gene/Summary?db=core;g=ENSMUSG00000022471
IC1	ITPKB	1.37688	1.3465e-147	5.19747	1.38633	0.613	0.4	605	5635	ENSMUSG00000038855	http://www.genecards.org/cgi-bin/carddisp.pl?gene=ITPKB	http://mar2016.archive.ensembl.org/Mus_musculus/Gene/Summary?db=core;g=ENSMUSG00000038855
IC1	MAP1LC3B	0.953054	3.42776e-146	5.91163	2.57012	0.689	0.674	605	5635	ENSMUSG00000031812	http://www.genecards.org/cgi-bin/carddisp.pl?gene=MAP1LC3B	http://mar2016.archive.ensembl.org/Mus_musculus/Gene/Summary?db=core;g=ENSMUSG00000031812
IC1	TOMM20	0.791055	3.86751e-146	2.99226	1.30721	0.456	0.493	605	5635	ENSMUSG00000093904	http://www.genecards.org/cgi-bin/carddisp.pl?gene=TOMM20	http://mar2016.archive.ensembl.org/Mus_musculus/Gene/Summary?db=core;g=ENSMUSG00000093904
IC1	CISD2	1.14137	9.06625e-145	3.65958	1.11233	0.501	0.402	605	5635	ENSMUSG00000028165	http://www.genecards.org/cgi-bin/carddisp.pl?gene=CISD2	http://mar2016.archive.ensembl.org/Mus_musculus/Gene/Summary?db=core;g=ENSMUSG00000028165
IC1	BNIP3L	0.867546	1.42516e-144	3.44787	1.43778	0.476	0.509	605	5635	ENSMUSG00000022051	http://www.genecards.org/cgi-bin/carddisp.pl?gene=BNIP3L	http://mar2016.archive.ensembl.org/Mus_musculus/Gene/Summary?db=core;g=ENSMUSG00000022051
IC1	GABARAPL2	0.837613	7.95039e-144	3.3111	1.41236	0.488	0.523	605	5635	ENSMUSG00000031950	http://www.genecards.org/cgi-bin/carddisp.pl?gene=GABARAPL2	http://mar2016.archive.ensembl.org/Mus_musculus/Gene/Summary?db=core;g=ENSMUSG00000031950
IC1	BPTF	1.04514	8.80401e-144	4.53254	1.68106	0.564	0.525	605	5635	ENSMUSG00000040481	http://www.genecards.org/cgi-bin/carddisp.pl?gene=BPTF	http://mar2016.archive.ensembl.org/Mus_musculus/Gene/Summary?db=core;g=ENSMUSG00000040481
IC1	ETNK1	1.33347	1.23637e-143	4.20273	1.0645	0.506	0.357	605	5635	ENSMUSG00000030275	http://www.genecards.org/cgi-bin/carddisp.pl?gene=ETNK1	http://mar2016.archive.ensembl.org/Mus_musculus/Gene/Summary?db=core;g=ENSMUSG00000030275
IC1	ITK	1.6863	1.37296e-143	3.03075	0.252441	0.421	0.062	605	5635	ENSMUSG00000020395	http://www.genecards.org/cgi-bin/carddisp.pl?gene=ITK	http://mar2016.archive.ensembl.org/Mus_musculus/Gene/Summary?db=core;g=ENSMUSG00000020395
IC1	STX6	1.16035	4.672e-143	1.95019	0.319922	0.316	0.167	605	5635	ENSMUSG00000026470	http://www.genecards.org/cgi-bin/carddisp.pl?gene=STX6	http://mar2016.archive.ensembl.org/Mus_musculus/Gene/Summary?db=core;g=ENSMUSG00000026470
IC1	VDAC1	0.760974	5.91237e-140	2.49436	1.06201	0.397	0.432	605	5635	ENSMUSG00000020402	http://www.genecards.org/cgi-bin/carddisp.pl?gene=VDAC1	http://mar2016.archive.ensembl.org/Mus_musculus/Gene/Summary?db=core;g=ENSMUSG00000020402
IC1	CSNK1A1	0.885189	8.69573e-140	5.11801	2.31239	0.628	0.647	605	5635	ENSMUSG00000024576	http://www.genecards.org/cgi-bin/carddisp.pl?gene=CSNK1A1	http://mar2016.archive.ensembl.org/Mus_musculus/Gene/Summary?db=core;g=ENSMUSG00000024576
IC1	IKZF1	1.09882	1.23179e-139	3.39414	1.05161	0.445	0.391	605	5635	ENSMUSG00000018654	http://www.genecards.org/cgi-bin/carddisp.pl?gene=IKZF1	http://mar2016.archive.ensembl.org/Mus_musculus/Gene/Summary?db=core;g=ENSMUSG00000018654
IC1	LZTFL1	1.42624	6.38855e-139	2.82408	0.422942	0.397	0.187	605	5635	ENSMUSG00000025245	http://www.genecards.org/cgi-bin/carddisp.pl?gene=LZTFL1	http://mar2016.archive.ensembl.org/Mus_musculus/Gene/Summary?db=core;g=ENSMUSG00000025245
IC1	UBN1	0.903313	1.05951e-138	2.38798	0.81141	0.342	0.352	605	5635	ENSMUSG00000039473	http://www.genecards.org/cgi-bin/carddisp.pl?gene=UBN1	http://mar2016.archive.ensembl.org/Mus_musculus/Gene/Summary?db=core;g=ENSMUSG00000039473
IC1	CCT2	0.746667	3.63522e-138	3.11663	1.45343	0.448	0.509	605	5635	ENSMUSG00000034024	http://www.genecards.org/cgi-bin/carddisp.pl?gene=CCT2	http://mar2016.archive.ensembl.org/Mus_musculus/Gene/Summary?db=core;g=ENSMUSG00000034024
IC1	ATP5G3	0.847189	1.37408e-137	3.75021	1.64048	0.517	0.528	605	5635	ENSMUSG00000018770	http://www.genecards.org/cgi-bin/carddisp.pl?gene=ATP5G3	http://mar2016.archive.ensembl.org/Mus_musculus/Gene/Summary?db=core;g=ENSMUSG00000018770
IC1	POLR1D	0.668969	2.73172e-137	3.56868	1.8735	0.516	0.605	605	5635	ENSMUSG00000029642	http://www.genecards.org/cgi-bin/carddisp.pl?gene=POLR1D	http://mar2016.archive.ensembl.org/Mus_musculus/Gene/Summary?db=core;g=ENSMUSG00000029642
IC1	PSMA6	0.683967	3.62836e-137	2.61021	1.24718	0.412	0.484	605	5635	ENSMUSG00000021024	http://www.genecards.org/cgi-bin/carddisp.pl?gene=PSMA6	http://mar2016.archive.ensembl.org/Mus_musculus/Gene/Summary?db=core;g=ENSMUSG00000021024
IC1	MPRIP	1.19224	1.53409e-136	2.85291	0.686121	0.385	0.284	605	5635	ENSMUSG00000005417	http://www.genecards.org/cgi-bin/carddisp.pl?gene=MPRIP	http://mar2016.archive.ensembl.org/Mus_musculus/Gene/Summary?db=core;g=ENSMUSG00000005417
IC1	UQCRH	0.955487	2.03006e-136	10.2614	4.80716	0.83	0.793	605	5635	ENSMUSG00000063882	http://www.genecards.org/cgi-bin/carddisp.pl?gene=UQCRH	http://mar2016.archive.ensembl.org/Mus_musculus/Gene/Summary?db=core;g=ENSMUSG00000063882
IC1	GSK3B	0.956204	1.70542e-135	4.04934	1.60249	0.537	0.524	605	5635	ENSMUSG00000022812	http://www.genecards.org/cgi-bin/carddisp.pl?gene=GSK3B	http://mar2016.archive.ensembl.org/Mus_musculus/Gene/Summary?db=core;g=ENSMUSG00000022812
IC1	FAM103A1	0.704495	2.68079e-135	2.02259	0.854836	0.331	0.394	605	5635	ENSMUSG00000038646	http://www.genecards.org/cgi-bin/carddisp.pl?gene=FAM103A1	http://mar2016.archive.ensembl.org/Mus_musculus/Gene/Summary?db=core;g=ENSMUSG00000038646
IC1	PRDX2	0.676005	3.13633e-135	3.74303	1.96864	0.494	0.589	605	5635	ENSMUSG00000005161	http://www.genecards.org/cgi-bin/carddisp.pl?gene=PRDX2	http://mar2016.archive.ensembl.org/Mus_musculus/Gene/Summary?db=core;g=ENSMUSG00000005161
IC1	TIA1	1.37036	7.35359e-135	3.22678	0.634899	0.438	0.234	605	5635	ENSMUSG00000071337	http://www.genecards.org/cgi-bin/carddisp.pl?gene=TIA1	http://mar2016.archive.ensembl.org/Mus_musculus/Gene/Summary?db=core;g=ENSMUSG00000071337
IC1	SH3KBP1	0.961702	7.53085e-135	2.62309	0.860277	0.412	0.361	605	5635	ENSMUSG00000040990	http://www.genecards.org/cgi-bin/carddisp.pl?gene=SH3KBP1	http://mar2016.archive.ensembl.org/Mus_musculus/Gene/Summary?db=core;g=ENSMUSG00000040990
IC1	ATG101	0.97857	2.21658e-134	2.19594	0.621885	0.355	0.295	605	5635	ENSMUSG00000037204	http://www.genecards.org/cgi-bin/carddisp.pl?gene=ATG101	http://mar2016.archive.ensembl.org/Mus_musculus/Gene/Summary?db=core;g=ENSMUSG00000037204
IC1	PCBP2	0.787226	8.67529e-134	5.57245	2.80845	0.661	0.69	605	5635	ENSMUSG00000056851	http://www.genecards.org/cgi-bin/carddisp.pl?gene=PCBP2	http://mar2016.archive.ensembl.org/Mus_musculus/Gene/Summary?db=core;g=ENSMUSG00000056851
IC1	GIMAP9	1.56527	1.87644e-133	2.66205	0.237461	0.369	0.085	605	5635	ENSMUSG00000051124	http://www.genecards.org/cgi-bin/carddisp.pl?gene=GIMAP9	http://mar2016.archive.ensembl.org/Mus_musculus/Gene/Summary?db=core;g=ENSMUSG00000051124
IC1	NIPBL	0.879923	2.09219e-133	3.7419	1.57673	0.491	0.517	605	5635	ENSMUSG00000022141	http://www.genecards.org/cgi-bin/carddisp.pl?gene=NIPBL	http://mar2016.archive.ensembl.org/Mus_musculus/Gene/Summary?db=core;g=ENSMUSG00000022141
IC1	UBE2R2	0.67329	6.01281e-133	2.30479	1.07235	0.349	0.445	605	5635	ENSMUSG00000036241	http://www.genecards.org/cgi-bin/carddisp.pl?gene=UBE2R2	http://mar2016.archive.ensembl.org/Mus_musculus/Gene/Summary?db=core;g=ENSMUSG00000036241
IC1	MSI2	1.41305	6.15473e-133	3.04014	0.517138	0.41	0.198	605	5635	ENSMUSG00000069769	http://www.genecards.org/cgi-bin/carddisp.pl?gene=MSI2	http://mar2016.archive.ensembl.org/Mus_musculus/Gene/Summary?db=core;g=ENSMUSG00000069769
IC1	KDM5B	1.34207	1.37131e-132	2.27311	0.291094	0.352	0.127	605	5635	ENSMUSG00000042207	http://www.genecards.org/cgi-bin/carddisp.pl?gene=KDM5B	http://mar2016.archive.ensembl.org/Mus_musculus/Gene/Summary?db=core;g=ENSMUSG00000042207
IC1	PPP2CA	0.76948	1.75376e-131	3.98621	1.92505	0.549	0.605	605	5635	ENSMUSG00000020349	http://www.genecards.org/cgi-bin/carddisp.pl?gene=PPP2CA	http://mar2016.archive.ensembl.org/Mus_musculus/Gene/Summary?db=core;g=ENSMUSG00000020349
IC1	BRD1	0.926623	1.0486e-130	3.30052	1.26245	0.461	0.453	605	5635	ENSMUSG00000022387	http://www.genecards.org/cgi-bin/carddisp.pl?gene=BRD1	http://mar2016.archive.ensembl.org/Mus_musculus/Gene/Summary?db=core;g=ENSMUSG00000022387
IC1	XRN1	1.18749	3.0668e-130	3.30148	0.888627	0.426	0.326	605	5635	ENSMUSG00000032410	http://www.genecards.org/cgi-bin/carddisp.pl?gene=XRN1	http://mar2016.archive.ensembl.org/Mus_musculus/Gene/Summary?db=core;g=ENSMUSG00000032410
IC1	EIF1B	0.618407	3.52352e-130	2.43083	1.2348	0.372	0.487	605	5635	ENSMUSG00000006941	http://www.genecards.org/cgi-bin/carddisp.pl?gene=EIF1B	http://mar2016.archive.ensembl.org/Mus_musculus/Gene/Summary?db=core;g=ENSMUSG00000006941
IC1	ZFP644	1.14045	7.14236e-130	3.84097	1.19596	0.504	0.401	605	5635	ENSMUSG00000049606	http://www.genecards.org/cgi-bin/carddisp.pl?gene=ZFP644	http://mar2016.archive.ensembl.org/Mus_musculus/Gene/Summary?db=core;g=ENSMUSG00000049606
IC1	RP9	0.785939	1.98086e-129	2.5401	1.05317	0.37	0.42	605	5635	ENSMUSG00000032239	http://www.genecards.org/cgi-bin/carddisp.pl?gene=RP9	http://mar2016.archive.ensembl.org/Mus_musculus/Gene/Summary?db=core;g=ENSMUSG00000032239
IC1	NONO	0.769952	3.12975e-129	2.77698	1.21496	0.415	0.462	605	5635	ENSMUSG00000031311	http://www.genecards.org/cgi-bin/carddisp.pl?gene=NONO	http://mar2016.archive.ensembl.org/Mus_musculus/Gene/Summary?db=core;g=ENSMUSG00000031311
IC1	FBXL14	1.06779	3.17032e-129	1.93679	0.400995	0.309	0.198	605	5635	ENSMUSG00000030019	http://www.genecards.org/cgi-bin/carddisp.pl?gene=FBXL14	http://mar2016.archive.ensembl.org/Mus_musculus/Gene/Summary?db=core;g=ENSMUSG00000030019
IC1	2310036O22RIK	0.505585	7.02469e-129	2.36274	1.36863	0.36	0.513	605	5635	ENSMUSG00000041203	http://www.genecards.org/cgi-bin/carddisp.pl?gene=2310036O22RIK	http://mar2016.archive.ensembl.org/Mus_musculus/Gene/Summary?db=core;g=ENSMUSG00000041203
IC1	TXN1	1.08542	1.2648e-128	7.25088	2.88827	0.727	0.629	605	5635	ENSMUSG00000028367	http://www.genecards.org/cgi-bin/carddisp.pl?gene=TXN1	http://mar2016.archive.ensembl.org/Mus_musculus/Gene/Summary?db=core;g=ENSMUSG00000028367
IC1	CELF2	0.932161	3.46069e-128	6.61726	2.992	0.688	0.691	605	5635	ENSMUSG00000002107	http://www.genecards.org/cgi-bin/carddisp.pl?gene=CELF2	http://mar2016.archive.ensembl.org/Mus_musculus/Gene/Summary?db=core;g=ENSMUSG00000002107
IC1	ACIN1	0.840163	5.68854e-128	3.96217	1.77177	0.532	0.558	605	5635	ENSMUSG00000022185	http://www.genecards.org/cgi-bin/carddisp.pl?gene=ACIN1	http://mar2016.archive.ensembl.org/Mus_musculus/Gene/Summary?db=core;g=ENSMUSG00000022185
IC1	H3F3A	0.842621	6.98117e-128	29.5906	16.0582	0.98	0.921	605	5635	ENSMUSG00000060743	http://www.genecards.org/cgi-bin/carddisp.pl?gene=H3F3A	http://mar2016.archive.ensembl.org/Mus_musculus/Gene/Summary?db=core;g=ENSMUSG00000060743
IC1	PNN	1.14636	9.09396e-128	4.40795	1.44312	0.54	0.444	605	5635	ENSMUSG00000020994	http://www.genecards.org/cgi-bin/carddisp.pl?gene=PNN	http://mar2016.archive.ensembl.org/Mus_musculus/Gene/Summary?db=core;g=ENSMUSG00000020994
IC1	H2AFY	0.892568	9.69917e-128	4.29255	1.85086	0.577	0.554	605	5635	ENSMUSG00000015937	http://www.genecards.org/cgi-bin/carddisp.pl?gene=H2AFY	http://mar2016.archive.ensembl.org/Mus_musculus/Gene/Summary?db=core;g=ENSMUSG00000015937
IC1	DUSP11	0.865955	1.01386e-127	3.37425	1.40008	0.479	0.492	605	5635	ENSMUSG00000030002	http://www.genecards.org/cgi-bin/carddisp.pl?gene=DUSP11	http://mar2016.archive.ensembl.org/Mus_musculus/Gene/Summary?db=core;g=ENSMUSG00000030002
IC1	WDR12	1.24316	1.03041e-127	2.11905	0.317627	0.314	0.152	605	5635	ENSMUSG00000026019	http://www.genecards.org/cgi-bin/carddisp.pl?gene=WDR12	http://mar2016.archive.ensembl.org/Mus_musculus/Gene/Summary?db=core;g=ENSMUSG00000026019
IC1	CAPRIN1	0.710298	1.44529e-127	2.68798	1.25407	0.393	0.467	605	5635	ENSMUSG00000027184	http://www.genecards.org/cgi-bin/carddisp.pl?gene=CAPRIN1	http://mar2016.archive.ensembl.org/Mus_musculus/Gene/Summary?db=core;g=ENSMUSG00000027184
IC1	KIF5B	0.947779	2.68222e-127	5.31271	2.2727	0.633	0.625	605	5635	ENSMUSG00000006740	http://www.genecards.org/cgi-bin/carddisp.pl?gene=KIF5B	http://mar2016.archive.ensembl.org/Mus_musculus/Gene/Summary?db=core;g=ENSMUSG00000006740
IC1	PAFAH1B1	0.737839	2.74402e-127	4.20248	2.1196	0.547	0.619	605	5635	ENSMUSG00000020745	http://www.genecards.org/cgi-bin/carddisp.pl?gene=PAFAH1B1	http://mar2016.archive.ensembl.org/Mus_musculus/Gene/Summary?db=core;g=ENSMUSG00000020745
IC1	CBX3	0.984567	1.27213e-126	4.68082	1.87096	0.567	0.537	605	5635	ENSMUSG00000029836	http://www.genecards.org/cgi-bin/carddisp.pl?gene=CBX3	http://mar2016.archive.ensembl.org/Mus_musculus/Gene/Summary?db=core;g=ENSMUSG00000029836
IC1	HNRNPM	0.746332	1.58515e-126	3.72065	1.81406	0.498	0.568	605	5635	ENSMUSG00000059208	http://www.genecards.org/cgi-bin/carddisp.pl?gene=HNRNPM	http://mar2016.archive.ensembl.org/Mus_musculus/Gene/Summary?db=core;g=ENSMUSG00000059208
IC1	EMG1	0.741618	1.16938e-125	2.37231	1.01687	0.398	0.421	605	5635	ENSMUSG00000004268	http://www.genecards.org/cgi-bin/carddisp.pl?gene=EMG1	http://mar2016.archive.ensembl.org/Mus_musculus/Gene/Summary?db=core;g=ENSMUSG00000004268
IC1	UBE2D2A	0.653943	1.45272e-125	3.13754	1.62958	0.479	0.559	605	5635	ENSMUSG00000091896	http://www.genecards.org/cgi-bin/carddisp.pl?gene=UBE2D2A	http://mar2016.archive.ensembl.org/Mus_musculus/Gene/Summary?db=core;g=ENSMUSG00000091896
IC1	VAMP1	1.49315	2.23131e-125	2.2625	0.15896	0.317	0.064	605	5635	ENSMUSG00000030337	http://www.genecards.org/cgi-bin/carddisp.pl?gene=VAMP1	http://mar2016.archive.ensembl.org/Mus_musculus/Gene/Summary?db=core;g=ENSMUSG00000030337
IC1	CNOT6	1.04885	2.53702e-125	2.51737	0.700127	0.377	0.294	605	5635	ENSMUSG00000020362	http://www.genecards.org/cgi-bin/carddisp.pl?gene=CNOT6	http://mar2016.archive.ensembl.org/Mus_musculus/Gene/Summary?db=core;g=ENSMUSG00000020362
IC1	MEF2D	1.0262	2.91686e-125	2.32951	0.634796	0.364	0.282	605	5635	ENSMUSG00000001419	http://www.genecards.org/cgi-bin/carddisp.pl?gene=MEF2D	http://mar2016.archive.ensembl.org/Mus_musculus/Gene/Summary?db=core;g=ENSMUSG00000001419
IC1	SMC3	0.812612	3.46866e-125	2.57919	1.03781	0.364	0.401	605	5635	ENSMUSG00000024974	http://www.genecards.org/cgi-bin/carddisp.pl?gene=SMC3	http://mar2016.archive.ensembl.org/Mus_musculus/Gene/Summary?db=core;g=ENSMUSG00000024974
IC1	SCD2	1.5311	8.19005e-125	2.76521	0.302811	0.365	0.111	605	5635	ENSMUSG00000025203	http://www.genecards.org/cgi-bin/carddisp.pl?gene=SCD2	http://mar2016.archive.ensembl.org/Mus_musculus/Gene/Summary?db=core;g=ENSMUSG00000025203
IC1	SLC9A3R1	0.816432	1.14947e-124	2.09771	0.759016	0.349	0.345	605	5635	ENSMUSG00000020733	http://www.genecards.org/cgi-bin/carddisp.pl?gene=SLC9A3R1	http://mar2016.archive.ensembl.org/Mus_musculus/Gene/Summary?db=core;g=ENSMUSG00000020733
IC1	HNRNPDL	0.937437	2.80608e-124	4.64158	1.94581	0.575	0.553	605	5635	ENSMUSG00000029328	http://www.genecards.org/cgi-bin/carddisp.pl?gene=HNRNPDL	http://mar2016.archive.ensembl.org/Mus_musculus/Gene/Summary?db=core;g=ENSMUSG00000029328
IC1	ZFP207	0.752587	5.30006e-124	2.52351	1.09134	0.362	0.428	605	5635	ENSMUSG00000017421	http://www.genecards.org/cgi-bin/carddisp.pl?gene=ZFP207	http://mar2016.archive.ensembl.org/Mus_musculus/Gene/Summary?db=core;g=ENSMUSG00000017421
IC1	TOMM22	0.539343	6.36451e-124	2.40828	1.34518	0.412	0.521	605	5635	ENSMUSG00000022427	http://www.genecards.org/cgi-bin/carddisp.pl?gene=TOMM22	http://mar2016.archive.ensembl.org/Mus_musculus/Gene/Summary?db=core;g=ENSMUSG00000022427
IC1	PDHA1	0.969222	6.64914e-124	2.03517	0.550307	0.332	0.26	605	5635	ENSMUSG00000031299	http://www.genecards.org/cgi-bin/carddisp.pl?gene=PDHA1	http://mar2016.archive.ensembl.org/Mus_musculus/Gene/Summary?db=core;g=ENSMUSG00000031299
IC1	EIF3H	0.699311	7.94596e-124	5.39003	2.9354	0.628	0.704	605	5635	ENSMUSG00000022312	http://www.genecards.org/cgi-bin/carddisp.pl?gene=EIF3H	http://mar2016.archive.ensembl.org/Mus_musculus/Gene/Summary?db=core;g=ENSMUSG00000022312
IC1	ANKRD11	0.898611	8.24938e-124	5.89619	2.69914	0.633	0.651	605	5635	ENSMUSG00000035569	http://www.genecards.org/cgi-bin/carddisp.pl?gene=ANKRD11	http://mar2016.archive.ensembl.org/Mus_musculus/Gene/Summary?db=core;g=ENSMUSG00000035569
IC1	CDC37	0.57939	8.75208e-124	2.79878	1.54232	0.441	0.548	605	5635	ENSMUSG00000019471	http://www.genecards.org/cgi-bin/carddisp.pl?gene=CDC37	http://mar2016.archive.ensembl.org/Mus_musculus/Gene/Summary?db=core;g=ENSMUSG00000019471
IC1	GPSM3	0.719254	1.13038e-123	2.94392	1.39558	0.456	0.5	605	5635	ENSMUSG00000034786	http://www.genecards.org/cgi-bin/carddisp.pl?gene=GPSM3	http://mar2016.archive.ensembl.org/Mus_musculus/Gene/Summary?db=core;g=ENSMUSG00000034786
IC1	RRP1	0.660677	2.37954e-123	2.31176	1.09496	0.375	0.449	605	5635	ENSMUSG00000061032	http://www.genecards.org/cgi-bin/carddisp.pl?gene=RRP1	http://mar2016.archive.ensembl.org/Mus_musculus/Gene/Summary?db=core;g=ENSMUSG00000061032
IC1	MDH2	0.618766	3.40849e-123	2.55284	1.31371	0.405	0.487	605	5635	ENSMUSG00000019179	http://www.genecards.org/cgi-bin/carddisp.pl?gene=MDH2	http://mar2016.archive.ensembl.org/Mus_musculus/Gene/Summary?db=core;g=ENSMUSG00000019179
IC1	USMG5	0.700963	4.45398e-123	4.08801	2.12995	0.536	0.602	605	5635	ENSMUSG00000071528	http://www.genecards.org/cgi-bin/carddisp.pl?gene=USMG5	http://mar2016.archive.ensembl.org/Mus_musculus/Gene/Summary?db=core;g=ENSMUSG00000071528
IC1	FGFR1OP2	0.768176	4.59502e-123	2.74912	1.20133	0.421	0.459	605	5635	ENSMUSG00000040242	http://www.genecards.org/cgi-bin/carddisp.pl?gene=FGFR1OP2	http://mar2016.archive.ensembl.org/Mus_musculus/Gene/Summary?db=core;g=ENSMUSG00000040242
IC1	UQCRFS1	0.624862	6.36299e-123	2.21662	1.08592	0.372	0.444	605	5635	ENSMUSG00000038462	http://www.genecards.org/cgi-bin/carddisp.pl?gene=UQCRFS1	http://mar2016.archive.ensembl.org/Mus_musculus/Gene/Summary?db=core;g=ENSMUSG00000038462
IC1	PTPRCAP	1.59671	7.90561e-123	4.70145	0.88507	0.56	0.163	605	5635	ENSMUSG00000045826	http://www.genecards.org/cgi-bin/carddisp.pl?gene=PTPRCAP	http://mar2016.archive.ensembl.org/Mus_musculus/Gene/Summary?db=core;g=ENSMUSG00000045826
IC1	FRG1	0.745127	9.74742e-123	2.07727	0.835947	0.327	0.369	605	5635	ENSMUSG00000031590	http://www.genecards.org/cgi-bin/carddisp.pl?gene=FRG1	http://mar2016.archive.ensembl.org/Mus_musculus/Gene/Summary?db=core;g=ENSMUSG00000031590
IC1	BZW1	0.585253	2.29046e-122	3.9091	2.27207	0.517	0.643	605	5635	ENSMUSG00000051223	http://www.genecards.org/cgi-bin/carddisp.pl?gene=BZW1	http://mar2016.archive.ensembl.org/Mus_musculus/Gene/Summary?db=core;g=ENSMUSG00000051223
IC1	USP3	1.09906	3.06822e-122	2.22408	0.505067	0.35	0.226	605	5635	ENSMUSG00000032376	http://www.genecards.org/cgi-bin/carddisp.pl?gene=USP3	http://mar2016.archive.ensembl.org/Mus_musculus/Gene/Summary?db=core;g=ENSMUSG00000032376
IC1	SSNA1	0.632873	4.08635e-122	1.56167	0.651995	0.263	0.321	605	5635	ENSMUSG00000026966	http://www.genecards.org/cgi-bin/carddisp.pl?gene=SSNA1	http://mar2016.archive.ensembl.org/Mus_musculus/Gene/Summary?db=core;g=ENSMUSG00000026966
IC1	UBE2E1	0.475454	5.91046e-122	1.52123	0.813373	0.255	0.384	605	5635	ENSMUSG00000021774	http://www.genecards.org/cgi-bin/carddisp.pl?gene=UBE2E1	http://mar2016.archive.ensembl.org/Mus_musculus/Gene/Summary?db=core;g=ENSMUSG00000021774
IC1	NHP2L1	0.761178	1.24292e-121	3.6464	1.74144	0.488	0.55	605	5635	ENSMUSG00000063480	http://www.genecards.org/cgi-bin/carddisp.pl?gene=NHP2L1	http://mar2016.archive.ensembl.org/Mus_musculus/Gene/Summary?db=core;g=ENSMUSG00000063480
IC1	SUB1	1.01658	1.32497e-121	8.92731	3.90694	0.769	0.727	605	5635	ENSMUSG00000022205	http://www.genecards.org/cgi-bin/carddisp.pl?gene=SUB1	http://mar2016.archive.ensembl.org/Mus_musculus/Gene/Summary?db=core;g=ENSMUSG00000022205
IC1	EIF3E	0.593073	2.59645e-121	3.45831	1.95555	0.478	0.598	605	5635	ENSMUSG00000022336	http://www.genecards.org/cgi-bin/carddisp.pl?gene=EIF3E	http://mar2016.archive.ensembl.org/Mus_musculus/Gene/Summary?db=core;g=ENSMUSG00000022336
IC1	DNAJC3	0.825885	4.95422e-121	3.62199	1.60743	0.488	0.519	605	5635	ENSMUSG00000022136	http://www.genecards.org/cgi-bin/carddisp.pl?gene=DNAJC3	http://mar2016.archive.ensembl.org/Mus_musculus/Gene/Summary?db=core;g=ENSMUSG00000022136
IC1	UBALD2	0.914151	5.6939e-121	3.05605	1.15237	0.443	0.423	605	5635	ENSMUSG00000050628	http://www.genecards.org/cgi-bin/carddisp.pl?gene=UBALD2	http://mar2016.archive.ensembl.org/Mus_musculus/Gene/Summary?db=core;g=ENSMUSG00000050628
IC1	AIMP1	0.600593	8.78011e-121	1.82706	0.864398	0.283	0.376	605	5635	ENSMUSG00000028029	http://www.genecards.org/cgi-bin/carddisp.pl?gene=AIMP1	http://mar2016.archive.ensembl.org/Mus_musculus/Gene/Summary?db=core;g=ENSMUSG00000028029
IC1	FKBP1A	0.655164	1.65926e-120	4.48905	2.48556	0.544	0.652	605	5635	ENSMUSG00000032966	http://www.genecards.org/cgi-bin/carddisp.pl?gene=FKBP1A	http://mar2016.archive.ensembl.org/Mus_musculus/Gene/Summary?db=core;g=ENSMUSG00000032966
IC1	PAG1	1.25641	2.75435e-120	2.66021	0.532112	0.39	0.21	605	5635	ENSMUSG00000027508	http://www.genecards.org/cgi-bin/carddisp.pl?gene=PAG1	http://mar2016.archive.ensembl.org/Mus_musculus/Gene/Summary?db=core;g=ENSMUSG00000027508
IC1	PRPF40A	0.733085	3.16775e-120	3.4562	1.68092	0.491	0.541	605	5635	ENSMUSG00000061136	http://www.genecards.org/cgi-bin/carddisp.pl?gene=PRPF40A	http://mar2016.archive.ensembl.org/Mus_musculus/Gene/Summary?db=core;g=ENSMUSG00000061136
IC1	TUBB2A	0.82994	6.07774e-120	3.621	1.59956	0.438	0.487	605	5635	ENSMUSG00000058672	http://www.genecards.org/cgi-bin/carddisp.pl?gene=TUBB2A	http://mar2016.archive.ensembl.org/Mus_musculus/Gene/Summary?db=core;g=ENSMUSG00000058672
IC1	TMEM258	0.54752	6.2991e-120	2.58737	1.45446	0.397	0.522	605	5635	ENSMUSG00000036372	http://www.genecards.org/cgi-bin/carddisp.pl?gene=TMEM258	http://mar2016.archive.ensembl.org/Mus_musculus/Gene/Summary?db=core;g=ENSMUSG00000036372
IC1	PPM1H	1.14218	8.89538e-120	2.15796	0.430791	0.331	0.197	605	5635	ENSMUSG00000034613	http://www.genecards.org/cgi-bin/carddisp.pl?gene=PPM1H	http://mar2016.archive.ensembl.org/Mus_musculus/Gene/Summary?db=core;g=ENSMUSG00000034613
IC1	PSMD8	0.540835	2.60087e-119	2.5461	1.4375	0.412	0.522	605	5635	ENSMUSG00000030591	http://www.genecards.org/cgi-bin/carddisp.pl?gene=PSMD8	http://mar2016.archive.ensembl.org/Mus_musculus/Gene/Summary?db=core;g=ENSMUSG00000030591
IC1	IMP3	0.616121	4.18523e-119	1.74722	0.792347	0.284	0.367	605	5635	ENSMUSG00000032288	http://www.genecards.org/cgi-bin/carddisp.pl?gene=IMP3	http://mar2016.archive.ensembl.org/Mus_musculus/Gene/Summary?db=core;g=ENSMUSG00000032288
IC1	RAB11B	0.571294	7.0797e-119	2.3782	1.27357	0.383	0.492	605	5635	ENSMUSG00000077450	http://www.genecards.org/cgi-bin/carddisp.pl?gene=RAB11B	http://mar2016.archive.ensembl.org/Mus_musculus/Gene/Summary?db=core;g=ENSMUSG00000077450
IC1	HNRNPA2B1	0.909386	1.08198e-118	14.2303	7.10881	0.907	0.885	605	5635	ENSMUSG00000004980	http://www.genecards.org/cgi-bin/carddisp.pl?gene=HNRNPA2B1	http://mar2016.archive.ensembl.org/Mus_musculus/Gene/Summary?db=core;g=ENSMUSG00000004980
IC1	RTF1	0.849218	1.68846e-118	2.66592	1.0349	0.405	0.403	605	5635	ENSMUSG00000027304	http://www.genecards.org/cgi-bin/carddisp.pl?gene=RTF1	http://mar2016.archive.ensembl.org/Mus_musculus/Gene/Summary?db=core;g=ENSMUSG00000027304
IC1	ATP6V1D	0.677593	2.48771e-118	1.72372	0.702893	0.276	0.33	605	5635	ENSMUSG00000021114	http://www.genecards.org/cgi-bin/carddisp.pl?gene=ATP6V1D	http://mar2016.archive.ensembl.org/Mus_musculus/Gene/Summary?db=core;g=ENSMUSG00000021114
IC1	NDUFS5	0.47537	5.78441e-118	2.29767	1.37195	0.355	0.508	605	5635	ENSMUSG00000028648	http://www.genecards.org/cgi-bin/carddisp.pl?gene=NDUFS5	http://mar2016.archive.ensembl.org/Mus_musculus/Gene/Summary?db=core;g=ENSMUSG00000028648
IC1	FAS	1.27948	1.73388e-117	2.08992	0.272878	0.317	0.122	605	5635	ENSMUSG00000024778	http://www.genecards.org/cgi-bin/carddisp.pl?gene=FAS	http://mar2016.archive.ensembl.org/Mus_musculus/Gene/Summary?db=core;g=ENSMUSG00000024778
IC1	JAKMIP1	1.39623	1.7613e-117	2.02348	0.148686	0.317	0.054	605	5635	ENSMUSG00000063646	http://www.genecards.org/cgi-bin/carddisp.pl?gene=JAKMIP1	http://mar2016.archive.ensembl.org/Mus_musculus/Gene/Summary?db=core;g=ENSMUSG00000063646
IC1	CHIC2	0.777334	2.09708e-117	2.29334	0.921476	0.372	0.392	605	5635	ENSMUSG00000029229	http://www.genecards.org/cgi-bin/carddisp.pl?gene=CHIC2	http://mar2016.archive.ensembl.org/Mus_musculus/Gene/Summary?db=core;g=ENSMUSG00000029229
IC1	CSNK2A1	0.692969	3.65486e-117	2.22986	0.997926	0.329	0.405	605	5635	ENSMUSG00000074698	http://www.genecards.org/cgi-bin/carddisp.pl?gene=CSNK2A1	http://mar2016.archive.ensembl.org/Mus_musculus/Gene/Summary?db=core;g=ENSMUSG00000074698
IC1	ZFP292	1.12771	4.34796e-117	3.5735	1.09302	0.466	0.37	605	5635	ENSMUSG00000039967	http://www.genecards.org/cgi-bin/carddisp.pl?gene=ZFP292	http://mar2016.archive.ensembl.org/Mus_musculus/Gene/Summary?db=core;g=ENSMUSG00000039967
IC1	TRAM1	0.693233	5.55058e-117	2.8912	1.40657	0.445	0.504	605	5635	ENSMUSG00000025935	http://www.genecards.org/cgi-bin/carddisp.pl?gene=TRAM1	http://mar2016.archive.ensembl.org/Mus_musculus/Gene/Summary?db=core;g=ENSMUSG00000025935
IC1	EIF3M	0.536782	8.25399e-117	2.51666	1.42406	0.415	0.524	605	5635	ENSMUSG00000027170	http://www.genecards.org/cgi-bin/carddisp.pl?gene=EIF3M	http://mar2016.archive.ensembl.org/Mus_musculus/Gene/Summary?db=core;g=ENSMUSG00000027170
IC1	SEPT7	0.470544	1.08347e-116	3.96842	2.58567	0.469	0.673	605	5635	ENSMUSG00000001833	http://www.genecards.org/cgi-bin/carddisp.pl?gene=SEPT7	http://mar2016.archive.ensembl.org/Mus_musculus/Gene/Summary?db=core;g=ENSMUSG00000001833
IC1	PRKAR1A	0.619843	1.62131e-116	3.48012	1.9154	0.506	0.601	605	5635	ENSMUSG00000020612	http://www.genecards.org/cgi-bin/carddisp.pl?gene=PRKAR1A	http://mar2016.archive.ensembl.org/Mus_musculus/Gene/Summary?db=core;g=ENSMUSG00000020612
IC1	TNRC6C	1.00796	2.26778e-116	3.43344	1.20452	0.493	0.413	605	5635	ENSMUSG00000025571	http://www.genecards.org/cgi-bin/carddisp.pl?gene=TNRC6C	http://mar2016.archive.ensembl.org/Mus_musculus/Gene/Summary?db=core;g=ENSMUSG00000025571
IC1	CCNG2	1.10727	2.28372e-116	1.92574	0.358044	0.311	0.169	605	5635	ENSMUSG00000029385	http://www.genecards.org/cgi-bin/carddisp.pl?gene=CCNG2	http://mar2016.archive.ensembl.org/Mus_musculus/Gene/Summary?db=core;g=ENSMUSG00000029385
IC1	UBE2B	0.65353	2.50005e-116	3.30628	1.7376	0.489	0.58	605	5635	ENSMUSG00000020390	http://www.genecards.org/cgi-bin/carddisp.pl?gene=UBE2B	http://mar2016.archive.ensembl.org/Mus_musculus/Gene/Summary?db=core;g=ENSMUSG00000020390
IC1	SMARCA4	0.877307	4.63581e-116	2.21412	0.749709	0.345	0.325	605	5635	ENSMUSG00000032187	http://www.genecards.org/cgi-bin/carddisp.pl?gene=SMARCA4	http://mar2016.archive.ensembl.org/Mus_musculus/Gene/Summary?db=core;g=ENSMUSG00000032187
IC1	SRP14	0.4877	8.32899e-116	3.15113	1.96043	0.474	0.621	605	5635	ENSMUSG00000009549	http://www.genecards.org/cgi-bin/carddisp.pl?gene=SRP14	http://mar2016.archive.ensembl.org/Mus_musculus/Gene/Summary?db=core;g=ENSMUSG00000009549
IC1	ZBTB1	1.18949	8.98983e-116	2.62313	0.588588	0.385	0.233	605	5635	ENSMUSG00000033454	http://www.genecards.org/cgi-bin/carddisp.pl?gene=ZBTB1	http://mar2016.archive.ensembl.org/Mus_musculus/Gene/Summary?db=core;g=ENSMUSG00000033454
IC1	HPCAL1	0.532368	3.03547e-115	1.4564	0.698401	0.228	0.336	605	5635	ENSMUSG00000071379	http://www.genecards.org/cgi-bin/carddisp.pl?gene=HPCAL1	http://mar2016.archive.ensembl.org/Mus_musculus/Gene/Summary?db=core;g=ENSMUSG00000071379
IC1	DCTN3	0.286572	3.29718e-115	1.40536	0.972028	0.256	0.442	605	5635	ENSMUSG00000028447	http://www.genecards.org/cgi-bin/carddisp.pl?gene=DCTN3	http://mar2016.archive.ensembl.org/Mus_musculus/Gene/Summary?db=core;g=ENSMUSG00000028447
IC1	CWC15	0.455248	4.15874e-115	1.73615	0.995707	0.296	0.431	605	5635	ENSMUSG00000004096	http://www.genecards.org/cgi-bin/carddisp.pl?gene=CWC15	http://mar2016.archive.ensembl.org/Mus_musculus/Gene/Summary?db=core;g=ENSMUSG00000004096
IC1	SUMO1	0.427556	8.10387e-115	2.30606	1.45813	0.385	0.538	605	5635	ENSMUSG00000026021	http://www.genecards.org/cgi-bin/carddisp.pl?gene=SUMO1	http://mar2016.archive.ensembl.org/Mus_musculus/Gene/Summary?db=core;g=ENSMUSG00000026021
IC1	DYNLRB1	0.427855	1.01036e-114	2.34667	1.4878	0.374	0.535	605	5635	ENSMUSG00000047459	http://www.genecards.org/cgi-bin/carddisp.pl?gene=DYNLRB1	http://mar2016.archive.ensembl.org/Mus_musculus/Gene/Summary?db=core;g=ENSMUSG00000047459
IC1	MLF2	0.395163	1.08318e-114	1.66315	1.02507	0.276	0.438	605	5635	ENSMUSG00000030120	http://www.genecards.org/cgi-bin/carddisp.pl?gene=MLF2	http://mar2016.archive.ensembl.org/Mus_musculus/Gene/Summary?db=core;g=ENSMUSG00000030120
IC1	RABGAP1L	1.38788	2.56043e-114	3.13503	0.580102	0.433	0.189	605	5635	ENSMUSG00000026721	http://www.genecards.org/cgi-bin/carddisp.pl?gene=RABGAP1L	http://mar2016.archive.ensembl.org/Mus_musculus/Gene/Summary?db=core;g=ENSMUSG00000026721
IC1	OSTC	0.433058	3.28612e-114	2.2446	1.40325	0.374	0.527	605	5635	ENSMUSG00000041084	http://www.genecards.org/cgi-bin/carddisp.pl?gene=OSTC	http://mar2016.archive.ensembl.org/Mus_musculus/Gene/Summary?db=core;g=ENSMUSG00000041084
IC1	MARC2	0.319273	3.66063e-114	1.52785	1.02601	0.261	0.446	605	5635	ENSMUSG00000073481	http://www.genecards.org/cgi-bin/carddisp.pl?gene=MARC2	http://mar2016.archive.ensembl.org/Mus_musculus/Gene/Summary?db=core;g=ENSMUSG00000073481
IC1	UQCRC2	0.430404	4.12086e-114	1.59698	0.927101	0.291	0.419	605	5635	ENSMUSG00000030884	http://www.genecards.org/cgi-bin/carddisp.pl?gene=UQCRC2	http://mar2016.archive.ensembl.org/Mus_musculus/Gene/Summary?db=core;g=ENSMUSG00000030884
IC1	SRP19	0.610118	4.83589e-114	1.84864	0.866265	0.296	0.381	605	5635	ENSMUSG00000014504	http://www.genecards.org/cgi-bin/carddisp.pl?gene=SRP19	http://mar2016.archive.ensembl.org/Mus_musculus/Gene/Summary?db=core;g=ENSMUSG00000014504
IC1	ZFP280D	1.27541	5.42456e-114	2.76968	0.557285	0.388	0.212	605	5635	ENSMUSG00000038535	http://www.genecards.org/cgi-bin/carddisp.pl?gene=ZFP280D	http://mar2016.archive.ensembl.org/Mus_musculus/Gene/Summary?db=core;g=ENSMUSG00000038535
IC1	RBM38	1.23413	8.94579e-114	2.29439	0.400446	0.375	0.164	605	5635	ENSMUSG00000027510	http://www.genecards.org/cgi-bin/carddisp.pl?gene=RBM38	http://mar2016.archive.ensembl.org/Mus_musculus/Gene/Summary?db=core;g=ENSMUSG00000027510
IC1	NDUFB5	0.408449	9.86048e-114	2.2092	1.41792	0.359	0.521	605	5635	ENSMUSG00000027673	http://www.genecards.org/cgi-bin/carddisp.pl?gene=NDUFB5	http://mar2016.archive.ensembl.org/Mus_musculus/Gene/Summary?db=core;g=ENSMUSG00000027673
IC1	SMARCE1	0.658237	1.1906e-113	1.58176	0.635938	0.269	0.309	605	5635	ENSMUSG00000037935	http://www.genecards.org/cgi-bin/carddisp.pl?gene=SMARCE1	http://mar2016.archive.ensembl.org/Mus_musculus/Gene/Summary?db=core;g=ENSMUSG00000037935
IC1	U2AF1	0.613913	3.02012e-113	1.93767	0.919537	0.329	0.392	605	5635	ENSMUSG00000061613	http://www.genecards.org/cgi-bin/carddisp.pl?gene=U2AF1	http://mar2016.archive.ensembl.org/Mus_musculus/Gene/Summary?db=core;g=ENSMUSG00000061613
IC1	TSPYL1	0.909715	4.30752e-113	2.03696	0.616543	0.322	0.276	605	5635	ENSMUSG00000047514	http://www.genecards.org/cgi-bin/carddisp.pl?gene=TSPYL1	http://mar2016.archive.ensembl.org/Mus_musculus/Gene/Summary?db=core;g=ENSMUSG00000047514
IC1	HNRNPC	0.626854	4.73018e-113	2.53798	1.29115	0.385	0.475	605	5635	ENSMUSG00000060373	http://www.genecards.org/cgi-bin/carddisp.pl?gene=HNRNPC	http://mar2016.archive.ensembl.org/Mus_musculus/Gene/Summary?db=core;g=ENSMUSG00000060373
IC1	LEPROTL1	0.734026	5.5936e-113	2.18037	0.912118	0.355	0.385	605	5635	ENSMUSG00000031513	http://www.genecards.org/cgi-bin/carddisp.pl?gene=LEPROTL1	http://mar2016.archive.ensembl.org/Mus_musculus/Gene/Summary?db=core;g=ENSMUSG00000031513
IC1	UBXN4	0.627576	1.14368e-112	2.23615	1.09464	0.35	0.431	605	5635	ENSMUSG00000026353	http://www.genecards.org/cgi-bin/carddisp.pl?gene=UBXN4	http://mar2016.archive.ensembl.org/Mus_musculus/Gene/Summary?db=core;g=ENSMUSG00000026353
IC1	CTCF	0.958496	2.63407e-112	3.50947	1.32054	0.489	0.434	605	5635	ENSMUSG00000005698	http://www.genecards.org/cgi-bin/carddisp.pl?gene=CTCF	http://mar2016.archive.ensembl.org/Mus_musculus/Gene/Summary?db=core;g=ENSMUSG00000005698
IC1	PPP2R5A	0.837362	2.66201e-112	2.85128	1.15543	0.426	0.423	605	5635	ENSMUSG00000026626	http://www.genecards.org/cgi-bin/carddisp.pl?gene=PPP2R5A	http://mar2016.archive.ensembl.org/Mus_musculus/Gene/Summary?db=core;g=ENSMUSG00000026626
IC1	NAP1L4	0.6357	4.38465e-112	1.8132	0.810656	0.307	0.359	605	5635	ENSMUSG00000059119	http://www.genecards.org/cgi-bin/carddisp.pl?gene=NAP1L4	http://mar2016.archive.ensembl.org/Mus_musculus/Gene/Summary?db=core;g=ENSMUSG00000059119
IC1	YWHAZ	0.743123	5.66104e-112	5.42736	2.83999	0.651	0.686	605	5635	ENSMUSG00000022285	http://www.genecards.org/cgi-bin/carddisp.pl?gene=YWHAZ	http://mar2016.archive.ensembl.org/Mus_musculus/Gene/Summary?db=core;g=ENSMUSG00000022285
IC1	MAP4K4	1.01447	5.72676e-112	4.36537	1.65592	0.557	0.483	605	5635	ENSMUSG00000026074	http://www.genecards.org/cgi-bin/carddisp.pl?gene=MAP4K4	http://mar2016.archive.ensembl.org/Mus_musculus/Gene/Summary?db=core;g=ENSMUSG00000026074
IC1	NFATC3	1.06648	6.81469e-112	2.16188	0.509739	0.311	0.223	605	5635	ENSMUSG00000031902	http://www.genecards.org/cgi-bin/carddisp.pl?gene=NFATC3	http://mar2016.archive.ensembl.org/Mus_musculus/Gene/Summary?db=core;g=ENSMUSG00000031902
IC1	NDUFA8	0.258422	7.14966e-112	1.35036	0.964906	0.246	0.432	605	5635	ENSMUSG00000026895	http://www.genecards.org/cgi-bin/carddisp.pl?gene=NDUFA8	http://mar2016.archive.ensembl.org/Mus_musculus/Gene/Summary?db=core;g=ENSMUSG00000026895
IC1	THOC7	0.717236	9.24547e-112	1.72969	0.660367	0.274	0.301	605	5635	ENSMUSG00000053453	http://www.genecards.org/cgi-bin/carddisp.pl?gene=THOC7	http://mar2016.archive.ensembl.org/Mus_musculus/Gene/Summary?db=core;g=ENSMUSG00000053453
IC1	NDUFA1	0.391155	2.0687e-111	2.19788	1.43845	0.357	0.522	605	5635	ENSMUSG00000016427	http://www.genecards.org/cgi-bin/carddisp.pl?gene=NDUFA1	http://mar2016.archive.ensembl.org/Mus_musculus/Gene/Summary?db=core;g=ENSMUSG00000016427
IC1	AKIRIN1	0.695194	2.4503e-111	1.62392	0.620602	0.299	0.302	605	5635	ENSMUSG00000023075	http://www.genecards.org/cgi-bin/carddisp.pl?gene=AKIRIN1	http://mar2016.archive.ensembl.org/Mus_musculus/Gene/Summary?db=core;g=ENSMUSG00000023075
IC1	HNRNPAB	0.869785	4.09432e-111	5.25023	2.4203	0.643	0.612	605	5635	ENSMUSG00000020358	http://www.genecards.org/cgi-bin/carddisp.pl?gene=HNRNPAB	http://mar2016.archive.ensembl.org/Mus_musculus/Gene/Summary?db=core;g=ENSMUSG00000020358
IC1	DNAJB1	0.914787	5.4704e-111	3.42343	1.34629	0.476	0.444	605	5635	ENSMUSG00000005483	http://www.genecards.org/cgi-bin/carddisp.pl?gene=DNAJB1	http://mar2016.archive.ensembl.org/Mus_musculus/Gene/Summary?db=core;g=ENSMUSG00000005483
IC1	PAN3	1.08337	5.63495e-111	2.99821	0.886853	0.428	0.327	605	5635	ENSMUSG00000029647	http://www.genecards.org/cgi-bin/carddisp.pl?gene=PAN3	http://mar2016.archive.ensembl.org/Mus_musculus/Gene/Summary?db=core;g=ENSMUSG00000029647
IC1	UBE2D3	0.784448	9.82079e-111	10.0715	5.42781	0.838	0.856	605	5635	ENSMUSG00000078578	http://www.genecards.org/cgi-bin/carddisp.pl?gene=UBE2D3	http://mar2016.archive.ensembl.org/Mus_musculus/Gene/Summary?db=core;g=ENSMUSG00000078578
IC1	KDM1A	0.808092	1.05078e-110	1.93726	0.677577	0.334	0.305	605	5635	ENSMUSG00000036940	http://www.genecards.org/cgi-bin/carddisp.pl?gene=KDM1A	http://mar2016.archive.ensembl.org/Mus_musculus/Gene/Summary?db=core;g=ENSMUSG00000036940
IC1	EDF1	0.496493	3.72861e-110	3.16902	1.95512	0.484	0.615	605	5635	ENSMUSG00000015092	http://www.genecards.org/cgi-bin/carddisp.pl?gene=EDF1	http://mar2016.archive.ensembl.org/Mus_musculus/Gene/Summary?db=core;g=ENSMUSG00000015092
IC1	DAD1	0.484367	4.62063e-110	3.81848	2.4443	0.507	0.669	605	5635	ENSMUSG00000022174	http://www.genecards.org/cgi-bin/carddisp.pl?gene=DAD1	http://mar2016.archive.ensembl.org/Mus_musculus/Gene/Summary?db=core;g=ENSMUSG00000022174
IC1	DDX46	0.791317	9.66776e-110	2.47422	1.00746	0.393	0.4	605	5635	ENSMUSG00000021500	http://www.genecards.org/cgi-bin/carddisp.pl?gene=DDX46	http://mar2016.archive.ensembl.org/Mus_musculus/Gene/Summary?db=core;g=ENSMUSG00000021500
IC1	PIP4K2A	0.446493	9.75058e-110	2.209	1.35484	0.327	0.489	605	5635	ENSMUSG00000026737	http://www.genecards.org/cgi-bin/carddisp.pl?gene=PIP4K2A	http://mar2016.archive.ensembl.org/Mus_musculus/Gene/Summary?db=core;g=ENSMUSG00000026737
IC1	CDV3	0.808018	1.21425e-109	3.40178	1.51415	0.464	0.494	605	5635	ENSMUSG00000032803	http://www.genecards.org/cgi-bin/carddisp.pl?gene=CDV3	http://mar2016.archive.ensembl.org/Mus_musculus/Gene/Summary?db=core;g=ENSMUSG00000032803
IC1	PSMD4	0.470087	1.96751e-109	2.16474	1.28469	0.355	0.489	605	5635	ENSMUSG00000005625	http://www.genecards.org/cgi-bin/carddisp.pl?gene=PSMD4	http://mar2016.archive.ensembl.org/Mus_musculus/Gene/Summary?db=core;g=ENSMUSG00000005625
IC1	LCP2	0.77931	3.08287e-109	2.02983	0.765318	0.334	0.333	605	5635	ENSMUSG00000002699	http://www.genecards.org/cgi-bin/carddisp.pl?gene=LCP2	http://mar2016.archive.ensembl.org/Mus_musculus/Gene/Summary?db=core;g=ENSMUSG00000002699
IC1	RBBP6	0.84525	4.26198e-109	3.07406	1.26768	0.45	0.442	605	5635	ENSMUSG00000030779	http://www.genecards.org/cgi-bin/carddisp.pl?gene=RBBP6	http://mar2016.archive.ensembl.org/Mus_musculus/Gene/Summary?db=core;g=ENSMUSG00000030779
IC1	CD164	0.764929	4.74826e-109	2.54637	1.08697	0.383	0.406	605	5635	ENSMUSG00000019818	http://www.genecards.org/cgi-bin/carddisp.pl?gene=CD164	http://mar2016.archive.ensembl.org/Mus_musculus/Gene/Summary?db=core;g=ENSMUSG00000019818
IC1	ARHGEF1	0.967563	5.08533e-109	3.87272	1.49176	0.539	0.471	605	5635	ENSMUSG00000040940	http://www.genecards.org/cgi-bin/carddisp.pl?gene=ARHGEF1	http://mar2016.archive.ensembl.org/Mus_musculus/Gene/Summary?db=core;g=ENSMUSG00000040940
IC1	EIF1AX	0.55903	5.25292e-109	1.54328	0.726275	0.256	0.336	605	5635	ENSMUSG00000067194	http://www.genecards.org/cgi-bin/carddisp.pl?gene=EIF1AX	http://mar2016.archive.ensembl.org/Mus_musculus/Gene/Summary?db=core;g=ENSMUSG00000067194
IC1	GNAI3	0.438427	5.52445e-109	1.71405	1.0028	0.283	0.422	605	5635	ENSMUSG00000000001	http://www.genecards.org/cgi-bin/carddisp.pl?gene=GNAI3	http://mar2016.archive.ensembl.org/Mus_musculus/Gene/Summary?db=core;g=ENSMUSG00000000001
IC1	NDUFV3	0.481729	5.99891e-109	2.54089	1.5357	0.393	0.534	605	5635	ENSMUSG00000024038	http://www.genecards.org/cgi-bin/carddisp.pl?gene=NDUFV3	http://mar2016.archive.ensembl.org/Mus_musculus/Gene/Summary?db=core;g=ENSMUSG00000024038
IC1	PRELID1	0.457717	1.28583e-108	2.23579	1.3561	0.364	0.502	605	5635	ENSMUSG00000021486	http://www.genecards.org/cgi-bin/carddisp.pl?gene=PRELID1	http://mar2016.archive.ensembl.org/Mus_musculus/Gene/Summary?db=core;g=ENSMUSG00000021486
IC1	RTN3	0.457794	1.60843e-108	2.31001	1.41002	0.359	0.51	605	5635	ENSMUSG00000024758	http://www.genecards.org/cgi-bin/carddisp.pl?gene=RTN3	http://mar2016.archive.ensembl.org/Mus_musculus/Gene/Summary?db=core;g=ENSMUSG00000024758
IC1	2700060E02RIK	0.335966	2.26314e-108	2.48276	1.75923	0.402	0.587	605	5635	ENSMUSG00000021807	http://www.genecards.org/cgi-bin/carddisp.pl?gene=2700060E02RIK	http://mar2016.archive.ensembl.org/Mus_musculus/Gene/Summary?db=core;g=ENSMUSG00000021807
IC1	NDUFS3	0.376755	2.39169e-108	1.29934	0.770877	0.223	0.365	605	5635	ENSMUSG00000005510	http://www.genecards.org/cgi-bin/carddisp.pl?gene=NDUFS3	http://mar2016.archive.ensembl.org/Mus_musculus/Gene/Summary?db=core;g=ENSMUSG00000005510
IC1	TMEM160	0.377543	2.62654e-108	1.60168	1.00264	0.276	0.43	605	5635	ENSMUSG00000019158	http://www.genecards.org/cgi-bin/carddisp.pl?gene=TMEM160	http://mar2016.archive.ensembl.org/Mus_musculus/Gene/Summary?db=core;g=ENSMUSG00000019158
IC1	SPCS2	0.54954	2.92087e-108	3.74198	2.2399	0.511	0.639	605	5635	ENSMUSG00000035227	http://www.genecards.org/cgi-bin/carddisp.pl?gene=SPCS2	http://mar2016.archive.ensembl.org/Mus_musculus/Gene/Summary?db=core;g=ENSMUSG00000035227
IC1	NDUFB10	0.316537	3.04098e-108	2.2441	1.60499	0.37	0.563	605	5635	ENSMUSG00000040048	http://www.genecards.org/cgi-bin/carddisp.pl?gene=NDUFB10	http://mar2016.archive.ensembl.org/Mus_musculus/Gene/Summary?db=core;g=ENSMUSG00000040048
IC1	EIF3K	0.359236	3.59817e-108	3.59566	2.58268	0.483	0.678	605	5635	ENSMUSG00000053565	http://www.genecards.org/cgi-bin/carddisp.pl?gene=EIF3K	http://mar2016.archive.ensembl.org/Mus_musculus/Gene/Summary?db=core;g=ENSMUSG00000053565
IC1	SEC11C	0.268345	4.98028e-108	2.28793	1.72987	0.34	0.57	605	5635	ENSMUSG00000024516	http://www.genecards.org/cgi-bin/carddisp.pl?gene=SEC11C	http://mar2016.archive.ensembl.org/Mus_musculus/Gene/Summary?db=core;g=ENSMUSG00000024516
IC1	SUPT5	0.620837	6.06356e-108	1.81038	0.827572	0.283	0.363	605	5635	ENSMUSG00000003435	http://www.genecards.org/cgi-bin/carddisp.pl?gene=SUPT5	http://mar2016.archive.ensembl.org/Mus_musculus/Gene/Summary?db=core;g=ENSMUSG00000003435
IC1	SFPQ	0.859844	6.87307e-108	8.5008	4.23506	0.792	0.77	605	5635	ENSMUSG00000028820	http://www.genecards.org/cgi-bin/carddisp.pl?gene=SFPQ	http://mar2016.archive.ensembl.org/Mus_musculus/Gene/Summary?db=core;g=ENSMUSG00000028820
IC1	RASGRP1	1.29416	9.57506e-108	2.04522	0.24176	0.319	0.097	605	5635	ENSMUSG00000027347	http://www.genecards.org/cgi-bin/carddisp.pl?gene=RASGRP1	http://mar2016.archive.ensembl.org/Mus_musculus/Gene/Summary?db=core;g=ENSMUSG00000027347
IC1	ATRX	0.906324	1.26256e-107	6.60982	3.06017	0.686	0.673	605	5635	ENSMUSG00000031229	http://www.genecards.org/cgi-bin/carddisp.pl?gene=ATRX	http://mar2016.archive.ensembl.org/Mus_musculus/Gene/Summary?db=core;g=ENSMUSG00000031229
IC1	RBM25	0.768377	1.72791e-107	5.14616	2.60827	0.605	0.649	605	5635	ENSMUSG00000010608	http://www.genecards.org/cgi-bin/carddisp.pl?gene=RBM25	http://mar2016.archive.ensembl.org/Mus_musculus/Gene/Summary?db=core;g=ENSMUSG00000010608
IC1	ZFP91	0.489742	1.83548e-107	2.7592	1.67712	0.407	0.554	605	5635	ENSMUSG00000024695	http://www.genecards.org/cgi-bin/carddisp.pl?gene=ZFP91	http://mar2016.archive.ensembl.org/Mus_musculus/Gene/Summary?db=core;g=ENSMUSG00000024695
IC1	H13	0.634718	2.30833e-107	1.93037	0.887354	0.319	0.377	605	5635	ENSMUSG00000019188	http://www.genecards.org/cgi-bin/carddisp.pl?gene=H13	http://mar2016.archive.ensembl.org/Mus_musculus/Gene/Summary?db=core;g=ENSMUSG00000019188
IC1	SF3B1	0.812381	2.32449e-107	7.65289	3.92732	0.772	0.771	605	5635	ENSMUSG00000025982	http://www.genecards.org/cgi-bin/carddisp.pl?gene=SF3B1	http://mar2016.archive.ensembl.org/Mus_musculus/Gene/Summary?db=core;g=ENSMUSG00000025982
IC1	RAB2A	0.305668	3.03731e-107	2.17782	1.57107	0.362	0.558	605	5635	ENSMUSG00000047187	http://www.genecards.org/cgi-bin/carddisp.pl?gene=RAB2A	http://mar2016.archive.ensembl.org/Mus_musculus/Gene/Summary?db=core;g=ENSMUSG00000047187
IC1	LIMD2	1.05774	3.0559e-107	4.3598	1.57477	0.567	0.445	605	5635	ENSMUSG00000040699	http://www.genecards.org/cgi-bin/carddisp.pl?gene=LIMD2	http://mar2016.archive.ensembl.org/Mus_musculus/Gene/Summary?db=core;g=ENSMUSG00000040699
IC1	DNAJC7	0.867352	1.31052e-106	2.89976	1.13766	0.431	0.406	605	5635	ENSMUSG00000014195	http://www.genecards.org/cgi-bin/carddisp.pl?gene=DNAJC7	http://mar2016.archive.ensembl.org/Mus_musculus/Gene/Summary?db=core;g=ENSMUSG00000014195
IC1	CRIPT	0.417737	2.12309e-106	1.58785	0.937257	0.278	0.418	605	5635	ENSMUSG00000024146	http://www.genecards.org/cgi-bin/carddisp.pl?gene=CRIPT	http://mar2016.archive.ensembl.org/Mus_musculus/Gene/Summary?db=core;g=ENSMUSG00000024146
IC1	MAZ	0.827952	5.68666e-106	2.25699	0.834754	0.365	0.343	605	5635	ENSMUSG00000030678	http://www.genecards.org/cgi-bin/carddisp.pl?gene=MAZ	http://mar2016.archive.ensembl.org/Mus_musculus/Gene/Summary?db=core;g=ENSMUSG00000030678
IC1	SYF2	0.48906	6.73668e-106	2.22867	1.30039	0.362	0.498	605	5635	ENSMUSG00000028821	http://www.genecards.org/cgi-bin/carddisp.pl?gene=SYF2	http://mar2016.archive.ensembl.org/Mus_musculus/Gene/Summary?db=core;g=ENSMUSG00000028821
IC1	LBR	0.951653	8.26741e-106	2.88039	1.00632	0.428	0.361	605	5635	ENSMUSG00000004880	http://www.genecards.org/cgi-bin/carddisp.pl?gene=LBR	http://mar2016.archive.ensembl.org/Mus_musculus/Gene/Summary?db=core;g=ENSMUSG00000004880
IC1	LUC7L3	0.757573	1.79239e-105	2.90424	1.30932	0.418	0.454	605	5635	ENSMUSG00000020863	http://www.genecards.org/cgi-bin/carddisp.pl?gene=LUC7L3	http://mar2016.archive.ensembl.org/Mus_musculus/Gene/Summary?db=core;g=ENSMUSG00000020863
IC1	RBBP4	0.78039	2.16059e-105	2.97626	1.31501	0.448	0.458	605	5635	ENSMUSG00000057236	http://www.genecards.org/cgi-bin/carddisp.pl?gene=RBBP4	http://mar2016.archive.ensembl.org/Mus_musculus/Gene/Summary?db=core;g=ENSMUSG00000057236
IC1	SLC25A5	0.708992	3.02517e-105	5.97602	3.26756	0.658	0.699	605	5635	ENSMUSG00000016319	http://www.genecards.org/cgi-bin/carddisp.pl?gene=SLC25A5	http://mar2016.archive.ensembl.org/Mus_musculus/Gene/Summary?db=core;g=ENSMUSG00000016319
IC1	ARL6IP1	0.754864	3.27788e-105	6.70831	3.56796	0.691	0.727	605	5635	ENSMUSG00000030654	http://www.genecards.org/cgi-bin/carddisp.pl?gene=ARL6IP1	http://mar2016.archive.ensembl.org/Mus_musculus/Gene/Summary?db=core;g=ENSMUSG00000030654
IC1	DNAJA2	0.393393	5.45079e-105	1.96799	1.25964	0.326	0.484	605	5635	ENSMUSG00000031701	http://www.genecards.org/cgi-bin/carddisp.pl?gene=DNAJA2	http://mar2016.archive.ensembl.org/Mus_musculus/Gene/Summary?db=core;g=ENSMUSG00000031701
IC1	PARK7	0.28987	1.45764e-104	2.53382	1.89058	0.393	0.598	605	5635	ENSMUSG00000028964	http://www.genecards.org/cgi-bin/carddisp.pl?gene=PARK7	http://mar2016.archive.ensembl.org/Mus_musculus/Gene/Summary?db=core;g=ENSMUSG00000028964
IC1	CDC26	0.422697	2.129e-104	1.30543	0.71992	0.23	0.348	605	5635	ENSMUSG00000066149	http://www.genecards.org/cgi-bin/carddisp.pl?gene=CDC26	http://mar2016.archive.ensembl.org/Mus_musculus/Gene/Summary?db=core;g=ENSMUSG00000066149
IC1	SF3B2	0.473728	2.13623e-104	3.4832	2.22836	0.488	0.635	605	5635	ENSMUSG00000024853	http://www.genecards.org/cgi-bin/carddisp.pl?gene=SF3B2	http://mar2016.archive.ensembl.org/Mus_musculus/Gene/Summary?db=core;g=ENSMUSG00000024853
IC1	ARPC1A	0.357527	2.18223e-104	1.45982	0.919896	0.261	0.412	605	5635	ENSMUSG00000029621	http://www.genecards.org/cgi-bin/carddisp.pl?gene=ARPC1A	http://mar2016.archive.ensembl.org/Mus_musculus/Gene/Summary?db=core;g=ENSMUSG00000029621
IC1	SMARCA5	0.59237	2.22949e-104	3.32372	1.86772	0.438	0.554	605	5635	ENSMUSG00000031715	http://www.genecards.org/cgi-bin/carddisp.pl?gene=SMARCA5	http://mar2016.archive.ensembl.org/Mus_musculus/Gene/Summary?db=core;g=ENSMUSG00000031715
IC1	KLF3	0.660527	3.40831e-104	3.5846	1.90043	0.443	0.549	605	5635	ENSMUSG00000029178	http://www.genecards.org/cgi-bin/carddisp.pl?gene=KLF3	http://mar2016.archive.ensembl.org/Mus_musculus/Gene/Summary?db=core;g=ENSMUSG00000029178
IC1	HP1BP3	0.703305	4.63719e-104	3.17072	1.5615	0.458	0.509	605	5635	ENSMUSG00000028759	http://www.genecards.org/cgi-bin/carddisp.pl?gene=HP1BP3	http://mar2016.archive.ensembl.org/Mus_musculus/Gene/Summary?db=core;g=ENSMUSG00000028759
IC1	FAM104A	0.408001	5.24737e-104	1.50414	0.887287	0.243	0.388	605	5635	ENSMUSG00000041629	http://www.genecards.org/cgi-bin/carddisp.pl?gene=FAM104A	http://mar2016.archive.ensembl.org/Mus_musculus/Gene/Summary?db=core;g=ENSMUSG00000041629
IC1	RALY	0.406028	5.37184e-104	2.01099	1.27239	0.342	0.484	605	5635	ENSMUSG00000027593	http://www.genecards.org/cgi-bin/carddisp.pl?gene=RALY	http://mar2016.archive.ensembl.org/Mus_musculus/Gene/Summary?db=core;g=ENSMUSG00000027593
IC1	DHX9	0.845791	6.61388e-104	2.70032	1.05888	0.428	0.388	605	5635	ENSMUSG00000042699	http://www.genecards.org/cgi-bin/carddisp.pl?gene=DHX9	http://mar2016.archive.ensembl.org/Mus_musculus/Gene/Summary?db=core;g=ENSMUSG00000042699
IC1	CBX1	0.821856	9.97039e-104	2.49681	0.978191	0.387	0.372	605	5635	ENSMUSG00000018666	http://www.genecards.org/cgi-bin/carddisp.pl?gene=CBX1	http://mar2016.archive.ensembl.org/Mus_musculus/Gene/Summary?db=core;g=ENSMUSG00000018666
IC1	GLRX3	0.264559	1.40693e-103	1.17907	0.813972	0.207	0.383	605	5635	ENSMUSG00000031068	http://www.genecards.org/cgi-bin/carddisp.pl?gene=GLRX3	http://mar2016.archive.ensembl.org/Mus_musculus/Gene/Summary?db=core;g=ENSMUSG00000031068
IC1	LY6D	1.61747	1.57598e-103	12.1022	3.27009	0.542	0.132	605	5635	ENSMUSG00000034634	http://www.genecards.org/cgi-bin/carddisp.pl?gene=LY6D	http://mar2016.archive.ensembl.org/Mus_musculus/Gene/Summary?db=core;g=ENSMUSG00000034634
IC1	UBE2H	0.921852	3.81385e-103	2.15055	0.66296	0.347	0.28	605	5635	ENSMUSG00000039159	http://www.genecards.org/cgi-bin/carddisp.pl?gene=UBE2H	http://mar2016.archive.ensembl.org/Mus_musculus/Gene/Summary?db=core;g=ENSMUSG00000039159
IC1	1110004F10RIK	0.33554	4.48998e-103	1.56986	1.03658	0.264	0.433	605	5635	ENSMUSG00000030663	http://www.genecards.org/cgi-bin/carddisp.pl?gene=1110004F10RIK	http://mar2016.archive.ensembl.org/Mus_musculus/Gene/Summary?db=core;g=ENSMUSG00000030663
IC1	MIEN1	0.297142	4.9353e-103	1.31749	0.886123	0.24	0.411	605	5635	ENSMUSG00000002580	http://www.genecards.org/cgi-bin/carddisp.pl?gene=MIEN1	http://mar2016.archive.ensembl.org/Mus_musculus/Gene/Summary?db=core;g=ENSMUSG00000002580
IC1	MINOS1	0.358678	5.54549e-103	2.51869	1.74415	0.405	0.571	605	5635	ENSMUSG00000050608	http://www.genecards.org/cgi-bin/carddisp.pl?gene=MINOS1	http://mar2016.archive.ensembl.org/Mus_musculus/Gene/Summary?db=core;g=ENSMUSG00000050608
IC1	HNRNPK	0.724	7.27248e-103	7.97149	4.43149	0.797	0.802	605	5635	ENSMUSG00000021546	http://www.genecards.org/cgi-bin/carddisp.pl?gene=HNRNPK	http://mar2016.archive.ensembl.org/Mus_musculus/Gene/Summary?db=core;g=ENSMUSG00000021546
IC1	MGEA5	0.87526	7.48319e-103	2.1929	0.740627	0.344	0.312	605	5635	ENSMUSG00000025220	http://www.genecards.org/cgi-bin/carddisp.pl?gene=MGEA5	http://mar2016.archive.ensembl.org/Mus_musculus/Gene/Summary?db=core;g=ENSMUSG00000025220
IC1	DYNLL1	0.879968	8.60551e-103	10.4107	5.20035	0.82	0.798	605	5635	ENSMUSG00000009013	http://www.genecards.org/cgi-bin/carddisp.pl?gene=DYNLL1	http://mar2016.archive.ensembl.org/Mus_musculus/Gene/Summary?db=core;g=ENSMUSG00000009013
IC1	PSMB3	0.492613	1.35815e-102	3.04419	1.87436	0.461	0.583	605	5635	ENSMUSG00000069744	http://www.genecards.org/cgi-bin/carddisp.pl?gene=PSMB3	http://mar2016.archive.ensembl.org/Mus_musculus/Gene/Summary?db=core;g=ENSMUSG00000069744
IC1	ELAVL1	0.461984	1.41594e-102	1.70206	0.961662	0.299	0.415	605	5635	ENSMUSG00000040028	http://www.genecards.org/cgi-bin/carddisp.pl?gene=ELAVL1	http://mar2016.archive.ensembl.org/Mus_musculus/Gene/Summary?db=core;g=ENSMUSG00000040028
IC1	EIF3C	0.342396	1.53515e-102	3.14608	2.27014	0.433	0.64	605	5635	ENSMUSG00000030738	http://www.genecards.org/cgi-bin/carddisp.pl?gene=EIF3C	http://mar2016.archive.ensembl.org/Mus_musculus/Gene/Summary?db=core;g=ENSMUSG00000030738
IC1	SNRPE	0.68383	2.4416e-102	4.22437	2.25222	0.567	0.609	605	5635	ENSMUSG00000090553	http://www.genecards.org/cgi-bin/carddisp.pl?gene=SNRPE	http://mar2016.archive.ensembl.org/Mus_musculus/Gene/Summary?db=core;g=ENSMUSG00000090553
IC1	MFF	0.424649	2.46844e-102	1.35829	0.75697	0.243	0.363	605	5635	ENSMUSG00000026150	http://www.genecards.org/cgi-bin/carddisp.pl?gene=MFF	http://mar2016.archive.ensembl.org/Mus_musculus/Gene/Summary?db=core;g=ENSMUSG00000026150
IC1	ARAP2	1.43518	2.78996e-102	2.42298	0.26582	0.319	0.093	605	5635	ENSMUSG00000037999	http://www.genecards.org/cgi-bin/carddisp.pl?gene=ARAP2	http://mar2016.archive.ensembl.org/Mus_musculus/Gene/Summary?db=core;g=ENSMUSG00000037999
IC1	PDCD5	0.381808	3.36671e-102	1.80197	1.15044	0.301	0.456	605	5635	ENSMUSG00000030417	http://www.genecards.org/cgi-bin/carddisp.pl?gene=PDCD5	http://mar2016.archive.ensembl.org/Mus_musculus/Gene/Summary?db=core;g=ENSMUSG00000030417
IC1	NOL7	0.54797	4.05719e-102	2.5634	1.4373	0.385	0.499	605	5635	ENSMUSG00000063200	http://www.genecards.org/cgi-bin/carddisp.pl?gene=NOL7	http://mar2016.archive.ensembl.org/Mus_musculus/Gene/Summary?db=core;g=ENSMUSG00000063200
IC1	PRPF38B	0.683953	5.27047e-102	3.61148	1.87045	0.483	0.559	605	5635	ENSMUSG00000027881	http://www.genecards.org/cgi-bin/carddisp.pl?gene=PRPF38B	http://mar2016.archive.ensembl.org/Mus_musculus/Gene/Summary?db=core;g=ENSMUSG00000027881
IC1	BC031181	0.331246	5.96397e-102	1.45553	0.951775	0.256	0.417	605	5635	ENSMUSG00000036299	http://www.genecards.org/cgi-bin/carddisp.pl?gene=BC031181	http://mar2016.archive.ensembl.org/Mus_musculus/Gene/Summary?db=core;g=ENSMUSG00000036299
IC1	DNAJC8	0.443716	6.3669e-102	1.99868	1.20474	0.307	0.459	605	5635	ENSMUSG00000054405	http://www.genecards.org/cgi-bin/carddisp.pl?gene=DNAJC8	http://mar2016.archive.ensembl.org/Mus_musculus/Gene/Summary?db=core;g=ENSMUSG00000054405
IC1	ROCK1	0.739115	1.00381e-101	3.867	1.91585	0.498	0.567	605	5635	ENSMUSG00000024290	http://www.genecards.org/cgi-bin/carddisp.pl?gene=ROCK1	http://mar2016.archive.ensembl.org/Mus_musculus/Gene/Summary?db=core;g=ENSMUSG00000024290
IC1	MRPL30	0.451976	1.0757e-101	1.79247	1.04141	0.316	0.434	605	5635	ENSMUSG00000026087	http://www.genecards.org/cgi-bin/carddisp.pl?gene=MRPL30	http://mar2016.archive.ensembl.org/Mus_musculus/Gene/Summary?db=core;g=ENSMUSG00000026087
IC1	RSF1	0.874968	1.16457e-101	2.42455	0.867291	0.372	0.342	605	5635	ENSMUSG00000035623	http://www.genecards.org/cgi-bin/carddisp.pl?gene=RSF1	http://mar2016.archive.ensembl.org/Mus_musculus/Gene/Summary?db=core;g=ENSMUSG00000035623
IC1	TMEM234	0.44703	1.24592e-101	3.0356	1.96032	0.44	0.604	605	5635	ENSMUSG00000028797	http://www.genecards.org/cgi-bin/carddisp.pl?gene=TMEM234	http://mar2016.archive.ensembl.org/Mus_musculus/Gene/Summary?db=core;g=ENSMUSG00000028797
IC1	ABRACL	0.611229	2.13045e-101	3.29737	1.81323	0.507	0.558	605	5635	ENSMUSG00000078453	http://www.genecards.org/cgi-bin/carddisp.pl?gene=ABRACL	http://mar2016.archive.ensembl.org/Mus_musculus/Gene/Summary?db=core;g=ENSMUSG00000078453
IC1	RTFDC1	0.319512	3.36712e-101	1.24939	0.802528	0.226	0.379	605	5635	ENSMUSG00000027502	http://www.genecards.org/cgi-bin/carddisp.pl?gene=RTFDC1	http://mar2016.archive.ensembl.org/Mus_musculus/Gene/Summary?db=core;g=ENSMUSG00000027502
IC1	SNW1	0.346625	3.38025e-101	1.55241	1.00727	0.271	0.428	605	5635	ENSMUSG00000021039	http://www.genecards.org/cgi-bin/carddisp.pl?gene=SNW1	http://mar2016.archive.ensembl.org/Mus_musculus/Gene/Summary?db=core;g=ENSMUSG00000021039
IC1	PTEN	0.63647	4.27412e-101	3.22674	1.719	0.456	0.545	605	5635	ENSMUSG00000013663	http://www.genecards.org/cgi-bin/carddisp.pl?gene=PTEN	http://mar2016.archive.ensembl.org/Mus_musculus/Gene/Summary?db=core;g=ENSMUSG00000013663
IC1	ST13	0.250959	4.41611e-101	2.19419	1.6842	0.322	0.552	605	5635	ENSMUSG00000022403	http://www.genecards.org/cgi-bin/carddisp.pl?gene=ST13	http://mar2016.archive.ensembl.org/Mus_musculus/Gene/Summary?db=core;g=ENSMUSG00000022403
IC1	PPP1CC	0.646409	4.65433e-101	3.07723	1.60481	0.458	0.53	605	5635	ENSMUSG00000004455	http://www.genecards.org/cgi-bin/carddisp.pl?gene=PPP1CC	http://mar2016.archive.ensembl.org/Mus_musculus/Gene/Summary?db=core;g=ENSMUSG00000004455
IC1	NDUFB11	0.423048	8.30991e-101	3.00221	1.98504	0.443	0.602	605	5635	ENSMUSG00000031059	http://www.genecards.org/cgi-bin/carddisp.pl?gene=NDUFB11	http://mar2016.archive.ensembl.org/Mus_musculus/Gene/Summary?db=core;g=ENSMUSG00000031059
IC1	TAX1BP1	0.657072	1.03297e-100	4.94697	2.77135	0.61	0.683	605	5635	ENSMUSG00000004535	http://www.genecards.org/cgi-bin/carddisp.pl?gene=TAX1BP1	http://mar2016.archive.ensembl.org/Mus_musculus/Gene/Summary?db=core;g=ENSMUSG00000004535
IC1	SNRPD2	0.381132	1.18759e-100	2.30134	1.53489	0.374	0.535	605	5635	ENSMUSG00000040824	http://www.genecards.org/cgi-bin/carddisp.pl?gene=SNRPD2	http://mar2016.archive.ensembl.org/Mus_musculus/Gene/Summary?db=core;g=ENSMUSG00000040824
IC1	MRPL43	0.417379	1.23342e-100	1.29695	0.719921	0.238	0.349	605	5635	ENSMUSG00000025208	http://www.genecards.org/cgi-bin/carddisp.pl?gene=MRPL43	http://mar2016.archive.ensembl.org/Mus_musculus/Gene/Summary?db=core;g=ENSMUSG00000025208
IC1	BIRC6	0.742909	1.55088e-100	2.98829	1.38314	0.435	0.467	605	5635	ENSMUSG00000024073	http://www.genecards.org/cgi-bin/carddisp.pl?gene=BIRC6	http://mar2016.archive.ensembl.org/Mus_musculus/Gene/Summary?db=core;g=ENSMUSG00000024073
IC1	PDCD10	0.312543	1.73048e-100	1.93879	1.36637	0.309	0.507	605	5635	ENSMUSG00000027835	http://www.genecards.org/cgi-bin/carddisp.pl?gene=PDCD10	http://mar2016.archive.ensembl.org/Mus_musculus/Gene/Summary?db=core;g=ENSMUSG00000027835
IC1	PBRM1	0.808666	2.08859e-100	3.76985	1.72315	0.501	0.514	605	5635	ENSMUSG00000042323	http://www.genecards.org/cgi-bin/carddisp.pl?gene=PBRM1	http://mar2016.archive.ensembl.org/Mus_musculus/Gene/Summary?db=core;g=ENSMUSG00000042323
IC1	EIF4H	0.33324	2.55606e-100	1.96206	1.35114	0.331	0.506	605	5635	ENSMUSG00000040731	http://www.genecards.org/cgi-bin/carddisp.pl?gene=EIF4H	http://mar2016.archive.ensembl.org/Mus_musculus/Gene/Summary?db=core;g=ENSMUSG00000040731
IC1	ATP5H	0.621144	2.88954e-100	6.55016	3.90878	0.673	0.754	605	5635	ENSMUSG00000034566	http://www.genecards.org/cgi-bin/carddisp.pl?gene=ATP5H	http://mar2016.archive.ensembl.org/Mus_musculus/Gene/Summary?db=core;g=ENSMUSG00000034566
IC1	IER3IP1	0.267701	2.95867e-100	1.61889	1.17536	0.273	0.47	605	5635	ENSMUSG00000090000	http://www.genecards.org/cgi-bin/carddisp.pl?gene=IER3IP1	http://mar2016.archive.ensembl.org/Mus_musculus/Gene/Summary?db=core;g=ENSMUSG00000090000
IC1	ATP5F1	0.509072	5.06529e-100	4.18991	2.64682	0.57	0.676	605	5635	ENSMUSG00000000563	http://www.genecards.org/cgi-bin/carddisp.pl?gene=ATP5F1	http://mar2016.archive.ensembl.org/Mus_musculus/Gene/Summary?db=core;g=ENSMUSG00000000563
IC1	TCEB1	0.274076	7.48923e-100	1.95829	1.44644	0.329	0.525	605	5635	ENSMUSG00000079658	http://www.genecards.org/cgi-bin/carddisp.pl?gene=TCEB1	http://mar2016.archive.ensembl.org/Mus_musculus/Gene/Summary?db=core;g=ENSMUSG00000079658
IC1	PHF5A	0.493753	1.14129e-99	1.39715	0.702396	0.245	0.334	605	5635	ENSMUSG00000061360	http://www.genecards.org/cgi-bin/carddisp.pl?gene=PHF5A	http://mar2016.archive.ensembl.org/Mus_musculus/Gene/Summary?db=core;g=ENSMUSG00000061360
IC1	EIF4G2	0.585481	1.65913e-99	5.48135	3.31935	0.626	0.731	605	5635	ENSMUSG00000005610	http://www.genecards.org/cgi-bin/carddisp.pl?gene=EIF4G2	http://mar2016.archive.ensembl.org/Mus_musculus/Gene/Summary?db=core;g=ENSMUSG00000005610
IC1	PAK2	0.449046	2.00724e-99	3.81039	2.52374	0.521	0.674	605	5635	ENSMUSG00000022781	http://www.genecards.org/cgi-bin/carddisp.pl?gene=PAK2	http://mar2016.archive.ensembl.org/Mus_musculus/Gene/Summary?db=core;g=ENSMUSG00000022781
IC1	PSMA2	0.358254	2.99642e-99	2.6718	1.8644	0.426	0.594	605	5635	ENSMUSG00000015671	http://www.genecards.org/cgi-bin/carddisp.pl?gene=PSMA2	http://mar2016.archive.ensembl.org/Mus_musculus/Gene/Summary?db=core;g=ENSMUSG00000015671
IC1	AKR1B3	0.356592	4.57454e-99	2.00549	1.34731	0.331	0.493	605	5635	ENSMUSG00000001642	http://www.genecards.org/cgi-bin/carddisp.pl?gene=AKR1B3	http://mar2016.archive.ensembl.org/Mus_musculus/Gene/Summary?db=core;g=ENSMUSG00000001642
IC1	CUL3	0.530041	4.95279e-99	1.89989	1.00828	0.327	0.413	605	5635	ENSMUSG00000004364	http://www.genecards.org/cgi-bin/carddisp.pl?gene=CUL3	http://mar2016.archive.ensembl.org/Mus_musculus/Gene/Summary?db=core;g=ENSMUSG00000004364
IC1	CHD4	0.673201	5.28874e-99	4.63449	2.53347	0.55	0.633	605	5635	ENSMUSG00000063870	http://www.genecards.org/cgi-bin/carddisp.pl?gene=CHD4	http://mar2016.archive.ensembl.org/Mus_musculus/Gene/Summary?db=core;g=ENSMUSG00000063870
IC1	CHMP5	0.278063	5.85473e-99	1.50151	1.06299	0.258	0.445	605	5635	ENSMUSG00000028419	http://www.genecards.org/cgi-bin/carddisp.pl?gene=CHMP5	http://mar2016.archive.ensembl.org/Mus_musculus/Gene/Summary?db=core;g=ENSMUSG00000028419
IC1	RAB10	0.265298	7.39258e-99	1.78779	1.31951	0.298	0.499	605	5635	ENSMUSG00000020671	http://www.genecards.org/cgi-bin/carddisp.pl?gene=RAB10	http://mar2016.archive.ensembl.org/Mus_musculus/Gene/Summary?db=core;g=ENSMUSG00000020671
IC1	MORF4L2	0.502046	7.72324e-99	1.85742	1.01764	0.279	0.403	605	5635	ENSMUSG00000031422	http://www.genecards.org/cgi-bin/carddisp.pl?gene=MORF4L2	http://mar2016.archive.ensembl.org/Mus_musculus/Gene/Summary?db=core;g=ENSMUSG00000031422
IC1	ANAPC16	0.510513	8.18154e-99	1.36645	0.661186	0.241	0.319	605	5635	ENSMUSG00000020107	http://www.genecards.org/cgi-bin/carddisp.pl?gene=ANAPC16	http://mar2016.archive.ensembl.org/Mus_musculus/Gene/Summary?db=core;g=ENSMUSG00000020107
IC1	LSM14A	0.49225	8.58539e-99	1.68747	0.910565	0.293	0.396	605	5635	ENSMUSG00000066568	http://www.genecards.org/cgi-bin/carddisp.pl?gene=LSM14A	http://mar2016.archive.ensembl.org/Mus_musculus/Gene/Summary?db=core;g=ENSMUSG00000066568
IC1	SLC7A11	1.49993	8.65894e-99	2.60396	0.274249	0.319	0.036	605	5635	ENSMUSG00000027737	http://www.genecards.org/cgi-bin/carddisp.pl?gene=SLC7A11	http://mar2016.archive.ensembl.org/Mus_musculus/Gene/Summary?db=core;g=ENSMUSG00000027737
IC1	SARNP	0.290681	1.21444e-98	1.42188	0.979923	0.226	0.416	605	5635	ENSMUSG00000078427	http://www.genecards.org/cgi-bin/carddisp.pl?gene=SARNP	http://mar2016.archive.ensembl.org/Mus_musculus/Gene/Summary?db=core;g=ENSMUSG00000078427
IC1	PSMC3	0.363707	1.53144e-98	1.88532	1.24237	0.327	0.475	605	5635	ENSMUSG00000002102	http://www.genecards.org/cgi-bin/carddisp.pl?gene=PSMC3	http://mar2016.archive.ensembl.org/Mus_musculus/Gene/Summary?db=core;g=ENSMUSG00000002102
IC1	CREBBP	0.514525	1.63872e-98	2.23468	1.26435	0.344	0.467	605	5635	ENSMUSG00000022521	http://www.genecards.org/cgi-bin/carddisp.pl?gene=CREBBP	http://mar2016.archive.ensembl.org/Mus_musculus/Gene/Summary?db=core;g=ENSMUSG00000022521
IC1	MAP2K2	0.294668	1.80808e-98	1.64951	1.16004	0.293	0.467	605	5635	ENSMUSG00000035027	http://www.genecards.org/cgi-bin/carddisp.pl?gene=MAP2K2	http://mar2016.archive.ensembl.org/Mus_musculus/Gene/Summary?db=core;g=ENSMUSG00000035027
IC1	JAK1	0.484245	1.84688e-98	3.85511	2.47078	0.507	0.664	605	5635	ENSMUSG00000028530	http://www.genecards.org/cgi-bin/carddisp.pl?gene=JAK1	http://mar2016.archive.ensembl.org/Mus_musculus/Gene/Summary?db=core;g=ENSMUSG00000028530
IC1	CDC5L	0.41853	2.03903e-98	1.64975	0.982506	0.284	0.412	605	5635	ENSMUSG00000023932	http://www.genecards.org/cgi-bin/carddisp.pl?gene=CDC5L	http://mar2016.archive.ensembl.org/Mus_musculus/Gene/Summary?db=core;g=ENSMUSG00000023932
IC1	TMA7	0.465308	2.72199e-98	3.68795	2.39556	0.521	0.653	605	5635	ENSMUSG00000091537	http://www.genecards.org/cgi-bin/carddisp.pl?gene=TMA7	http://mar2016.archive.ensembl.org/Mus_musculus/Gene/Summary?db=core;g=ENSMUSG00000091537
IC1	YTHDC1	0.696098	3.32558e-98	2.82068	1.35828	0.4	0.461	605	5635	ENSMUSG00000035851	http://www.genecards.org/cgi-bin/carddisp.pl?gene=YTHDC1	http://mar2016.archive.ensembl.org/Mus_musculus/Gene/Summary?db=core;g=ENSMUSG00000035851
IC1	HNRNPL	0.784921	1.10992e-97	3.4965	1.6097	0.489	0.499	605	5635	ENSMUSG00000015165	http://www.genecards.org/cgi-bin/carddisp.pl?gene=HNRNPL	http://mar2016.archive.ensembl.org/Mus_musculus/Gene/Summary?db=core;g=ENSMUSG00000015165
IC1	SNX18	0.789382	1.11451e-97	2.05842	0.769576	0.288	0.304	605	5635	ENSMUSG00000042364	http://www.genecards.org/cgi-bin/carddisp.pl?gene=SNX18	http://mar2016.archive.ensembl.org/Mus_musculus/Gene/Summary?db=core;g=ENSMUSG00000042364
IC1	RSRC2	0.861145	1.43305e-97	3.75903	1.61992	0.524	0.489	605	5635	ENSMUSG00000029422	http://www.genecards.org/cgi-bin/carddisp.pl?gene=RSRC2	http://mar2016.archive.ensembl.org/Mus_musculus/Gene/Summary?db=core;g=ENSMUSG00000029422
IC1	TOB2	0.764614	1.51387e-97	3.95097	1.91419	0.498	0.542	605	5635	ENSMUSG00000048546	http://www.genecards.org/cgi-bin/carddisp.pl?gene=TOB2	http://mar2016.archive.ensembl.org/Mus_musculus/Gene/Summary?db=core;g=ENSMUSG00000048546
IC1	RNF187	0.253227	1.55845e-97	1.7934	1.34371	0.306	0.508	605	5635	ENSMUSG00000020496	http://www.genecards.org/cgi-bin/carddisp.pl?gene=RNF187	http://mar2016.archive.ensembl.org/Mus_musculus/Gene/Summary?db=core;g=ENSMUSG00000020496
IC1	NDUFA3	0.340112	1.97524e-97	2.526	1.78547	0.387	0.569	605	5635	ENSMUSG00000035674	http://www.genecards.org/cgi-bin/carddisp.pl?gene=NDUFA3	http://mar2016.archive.ensembl.org/Mus_musculus/Gene/Summary?db=core;g=ENSMUSG00000035674
IC1	GIT2	0.853231	3.55103e-97	4.00413	1.77001	0.488	0.502	605	5635	ENSMUSG00000041890	http://www.genecards.org/cgi-bin/carddisp.pl?gene=GIT2	http://mar2016.archive.ensembl.org/Mus_musculus/Gene/Summary?db=core;g=ENSMUSG00000041890
IC1	SLC25A4	0.594418	3.60219e-97	2.78372	1.506	0.423	0.501	605	5635	ENSMUSG00000031633	http://www.genecards.org/cgi-bin/carddisp.pl?gene=SLC25A4	http://mar2016.archive.ensembl.org/Mus_musculus/Gene/Summary?db=core;g=ENSMUSG00000031633
IC1	SOAT1	0.664714	9.97774e-97	1.73135	0.722971	0.261	0.305	605	5635	ENSMUSG00000026600	http://www.genecards.org/cgi-bin/carddisp.pl?gene=SOAT1	http://mar2016.archive.ensembl.org/Mus_musculus/Gene/Summary?db=core;g=ENSMUSG00000026600
IC1	MPC2	0.344085	1.12945e-96	1.86954	1.26065	0.321	0.485	605	5635	ENSMUSG00000026568	http://www.genecards.org/cgi-bin/carddisp.pl?gene=MPC2	http://mar2016.archive.ensembl.org/Mus_musculus/Gene/Summary?db=core;g=ENSMUSG00000026568
IC1	LSM12	0.383994	1.22742e-96	1.23745	0.714585	0.22	0.342	605	5635	ENSMUSG00000020922	http://www.genecards.org/cgi-bin/carddisp.pl?gene=LSM12	http://mar2016.archive.ensembl.org/Mus_musculus/Gene/Summary?db=core;g=ENSMUSG00000020922
IC1	ATP5C1	0.432424	1.32004e-96	3.85609	2.59844	0.544	0.673	605	5635	ENSMUSG00000025781	http://www.genecards.org/cgi-bin/carddisp.pl?gene=ATP5C1	http://mar2016.archive.ensembl.org/Mus_musculus/Gene/Summary?db=core;g=ENSMUSG00000025781
IC1	NDUFA11	0.37448	1.67498e-96	2.12277	1.40885	0.344	0.502	605	5635	ENSMUSG00000002379	http://www.genecards.org/cgi-bin/carddisp.pl?gene=NDUFA11	http://mar2016.archive.ensembl.org/Mus_musculus/Gene/Summary?db=core;g=ENSMUSG00000002379
IC1	USP7	0.748557	2.00508e-96	2.07621	0.830958	0.314	0.343	605	5635	ENSMUSG00000022710	http://www.genecards.org/cgi-bin/carddisp.pl?gene=USP7	http://mar2016.archive.ensembl.org/Mus_musculus/Gene/Summary?db=core;g=ENSMUSG00000022710
IC1	SRSF11	0.735503	3.30739e-96	4.68455	2.41419	0.598	0.631	605	5635	ENSMUSG00000055436	http://www.genecards.org/cgi-bin/carddisp.pl?gene=SRSF11	http://mar2016.archive.ensembl.org/Mus_musculus/Gene/Summary?db=core;g=ENSMUSG00000055436
IC1	RWDD1	0.258314	6.43362e-96	1.45494	1.05249	0.25	0.428	605	5635	ENSMUSG00000019782	http://www.genecards.org/cgi-bin/carddisp.pl?gene=RWDD1	http://mar2016.archive.ensembl.org/Mus_musculus/Gene/Summary?db=core;g=ENSMUSG00000019782
IC1	TCOF1	0.701697	7.76065e-96	1.93	0.801508	0.314	0.333	605	5635	ENSMUSG00000024613	http://www.genecards.org/cgi-bin/carddisp.pl?gene=TCOF1	http://mar2016.archive.ensembl.org/Mus_musculus/Gene/Summary?db=core;g=ENSMUSG00000024613
IC1	SLC38A2	0.875717	8.21154e-96	5.62386	2.60989	0.666	0.624	605	5635	ENSMUSG00000022462	http://www.genecards.org/cgi-bin/carddisp.pl?gene=SLC38A2	http://mar2016.archive.ensembl.org/Mus_musculus/Gene/Summary?db=core;g=ENSMUSG00000022462
IC1	DNAJB6	0.394592	9.85564e-96	2.16511	1.40771	0.349	0.51	605	5635	ENSMUSG00000029131	http://www.genecards.org/cgi-bin/carddisp.pl?gene=DNAJB6	http://mar2016.archive.ensembl.org/Mus_musculus/Gene/Summary?db=core;g=ENSMUSG00000029131
IC1	PRPF4B	0.868052	9.91938e-96	3.86644	1.66626	0.502	0.492	605	5635	ENSMUSG00000021413	http://www.genecards.org/cgi-bin/carddisp.pl?gene=PRPF4B	http://mar2016.archive.ensembl.org/Mus_musculus/Gene/Summary?db=core;g=ENSMUSG00000021413
IC1	SNRNP70	0.686784	1.0809e-95	2.56252	1.21317	0.383	0.435	605	5635	ENSMUSG00000063511	http://www.genecards.org/cgi-bin/carddisp.pl?gene=SNRNP70	http://mar2016.archive.ensembl.org/Mus_musculus/Gene/Summary?db=core;g=ENSMUSG00000063511
IC1	MAT2B	0.47895	1.22169e-95	1.54758	0.82789	0.278	0.378	605	5635	ENSMUSG00000042032	http://www.genecards.org/cgi-bin/carddisp.pl?gene=MAT2B	http://mar2016.archive.ensembl.org/Mus_musculus/Gene/Summary?db=core;g=ENSMUSG00000042032
IC1	HECTD1	0.641133	1.99649e-95	2.10146	0.988686	0.339	0.391	605	5635	ENSMUSG00000035247	http://www.genecards.org/cgi-bin/carddisp.pl?gene=HECTD1	http://mar2016.archive.ensembl.org/Mus_musculus/Gene/Summary?db=core;g=ENSMUSG00000035247
IC1	SRSF5	0.736889	2.6752e-95	5.66115	2.9969	0.63	0.693	605	5635	ENSMUSG00000021134	http://www.genecards.org/cgi-bin/carddisp.pl?gene=SRSF5	http://mar2016.archive.ensembl.org/Mus_musculus/Gene/Summary?db=core;g=ENSMUSG00000021134
IC1	PTOV1	0.512057	2.71214e-95	1.35164	0.649025	0.23	0.307	605	5635	ENSMUSG00000038502	http://www.genecards.org/cgi-bin/carddisp.pl?gene=PTOV1	http://mar2016.archive.ensembl.org/Mus_musculus/Gene/Summary?db=core;g=ENSMUSG00000038502
IC1	SNRPD3	0.387504	2.78736e-95	1.8054	1.14459	0.306	0.448	605	5635	ENSMUSG00000020180	http://www.genecards.org/cgi-bin/carddisp.pl?gene=SNRPD3	http://mar2016.archive.ensembl.org/Mus_musculus/Gene/Summary?db=core;g=ENSMUSG00000020180
IC1	PSMC6	0.377983	2.86336e-95	1.27769	0.752711	0.238	0.356	605	5635	ENSMUSG00000021832	http://www.genecards.org/cgi-bin/carddisp.pl?gene=PSMC6	http://mar2016.archive.ensembl.org/Mus_musculus/Gene/Summary?db=core;g=ENSMUSG00000021832
IC1	CGGBP1	0.38766	3.57367e-95	2.4761	1.65702	0.372	0.55	605	5635	ENSMUSG00000054604	http://www.genecards.org/cgi-bin/carddisp.pl?gene=CGGBP1	http://mar2016.archive.ensembl.org/Mus_musculus/Gene/Summary?db=core;g=ENSMUSG00000054604
IC1	WTAP	0.481783	3.67685e-95	1.42701	0.737959	0.251	0.343	605	5635	ENSMUSG00000060475	http://www.genecards.org/cgi-bin/carddisp.pl?gene=WTAP	http://mar2016.archive.ensembl.org/Mus_musculus/Gene/Summary?db=core;g=ENSMUSG00000060475
IC1	SEC63	0.592569	3.74298e-95	1.5145	0.667519	0.251	0.303	605	5635	ENSMUSG00000019802	http://www.genecards.org/cgi-bin/carddisp.pl?gene=SEC63	http://mar2016.archive.ensembl.org/Mus_musculus/Gene/Summary?db=core;g=ENSMUSG00000019802
IC1	TPRGL	0.406023	5.87973e-95	2.05453	1.30525	0.347	0.497	605	5635	ENSMUSG00000029030	http://www.genecards.org/cgi-bin/carddisp.pl?gene=TPRGL	http://mar2016.archive.ensembl.org/Mus_musculus/Gene/Summary?db=core;g=ENSMUSG00000029030
IC1	DDX17	0.60786	5.96728e-95	2.59732	1.36045	0.39	0.472	605	5635	ENSMUSG00000055065	http://www.genecards.org/cgi-bin/carddisp.pl?gene=DDX17	http://mar2016.archive.ensembl.org/Mus_musculus/Gene/Summary?db=core;g=ENSMUSG00000055065
IC1	ABCF1	0.48945	6.60672e-95	1.80056	0.99483	0.293	0.407	605	5635	ENSMUSG00000038762	http://www.genecards.org/cgi-bin/carddisp.pl?gene=ABCF1	http://mar2016.archive.ensembl.org/Mus_musculus/Gene/Summary?db=core;g=ENSMUSG00000038762
IC1	SPCS1	0.37694	7.55775e-95	2.64462	1.80661	0.423	0.581	605	5635	ENSMUSG00000021917	http://www.genecards.org/cgi-bin/carddisp.pl?gene=SPCS1	http://mar2016.archive.ensembl.org/Mus_musculus/Gene/Summary?db=core;g=ENSMUSG00000021917
IC1	ACTR10	0.500251	9.79251e-95	1.4017	0.697966	0.261	0.339	605	5635	ENSMUSG00000021076	http://www.genecards.org/cgi-bin/carddisp.pl?gene=ACTR10	http://mar2016.archive.ensembl.org/Mus_musculus/Gene/Summary?db=core;g=ENSMUSG00000021076
IC1	NSA2	0.481919	1.19737e-94	4.01055	2.58767	0.512	0.659	605	5635	ENSMUSG00000060739	http://www.genecards.org/cgi-bin/carddisp.pl?gene=NSA2	http://mar2016.archive.ensembl.org/Mus_musculus/Gene/Summary?db=core;g=ENSMUSG00000060739
IC1	DDX6	0.481205	1.63752e-94	3.19863	2.00781	0.463	0.596	605	5635	ENSMUSG00000032097	http://www.genecards.org/cgi-bin/carddisp.pl?gene=DDX6	http://mar2016.archive.ensembl.org/Mus_musculus/Gene/Summary?db=core;g=ENSMUSG00000032097
IC1	ANAPC5	0.647178	1.74117e-94	2.07603	0.964129	0.326	0.379	605	5635	ENSMUSG00000029472	http://www.genecards.org/cgi-bin/carddisp.pl?gene=ANAPC5	http://mar2016.archive.ensembl.org/Mus_musculus/Gene/Summary?db=core;g=ENSMUSG00000029472
IC1	FYB	0.949334	2.15308e-94	8.18323	3.75573	0.767	0.668	605	5635	ENSMUSG00000022148	http://www.genecards.org/cgi-bin/carddisp.pl?gene=FYB	http://mar2016.archive.ensembl.org/Mus_musculus/Gene/Summary?db=core;g=ENSMUSG00000022148
IC1	BCL2L11	1.0855	2.37681e-94	2.59101	0.692188	0.372	0.249	605	5635	ENSMUSG00000027381	http://www.genecards.org/cgi-bin/carddisp.pl?gene=BCL2L11	http://mar2016.archive.ensembl.org/Mus_musculus/Gene/Summary?db=core;g=ENSMUSG00000027381
IC1	CSNK2B	0.360884	2.58433e-94	1.50452	0.950238	0.278	0.408	605	5635	ENSMUSG00000024387	http://www.genecards.org/cgi-bin/carddisp.pl?gene=CSNK2B	http://mar2016.archive.ensembl.org/Mus_musculus/Gene/Summary?db=core;g=ENSMUSG00000024387
IC1	VDAC2	0.258399	2.7964e-94	2.60373	2.01277	0.413	0.61	605	5635	ENSMUSG00000021771	http://www.genecards.org/cgi-bin/carddisp.pl?gene=VDAC2	http://mar2016.archive.ensembl.org/Mus_musculus/Gene/Summary?db=core;g=ENSMUSG00000021771
IC1	GTF2H5	0.311759	3.6267e-94	1.70292	1.17763	0.289	0.46	605	5635	ENSMUSG00000034345	http://www.genecards.org/cgi-bin/carddisp.pl?gene=GTF2H5	http://mar2016.archive.ensembl.org/Mus_musculus/Gene/Summary?db=core;g=ENSMUSG00000034345
IC1	ABCC5	1.07424	5.4119e-94	2.12796	0.485533	0.316	0.199	605	5635	ENSMUSG00000022822	http://www.genecards.org/cgi-bin/carddisp.pl?gene=ABCC5	http://mar2016.archive.ensembl.org/Mus_musculus/Gene/Summary?db=core;g=ENSMUSG00000022822
IC1	ATP11B	1.06053	8.00666e-94	3.20477	1.01601	0.448	0.326	605	5635	ENSMUSG00000037400	http://www.genecards.org/cgi-bin/carddisp.pl?gene=ATP11B	http://mar2016.archive.ensembl.org/Mus_musculus/Gene/Summary?db=core;g=ENSMUSG00000037400
IC1	SMG1	0.847383	8.77419e-94	2.64783	1.02743	0.359	0.367	605	5635	ENSMUSG00000030655	http://www.genecards.org/cgi-bin/carddisp.pl?gene=SMG1	http://mar2016.archive.ensembl.org/Mus_musculus/Gene/Summary?db=core;g=ENSMUSG00000030655
IC1	ATP5A1	0.445663	1.16307e-93	4.20174	2.81936	0.574	0.695	605	5635	ENSMUSG00000025428	http://www.genecards.org/cgi-bin/carddisp.pl?gene=ATP5A1	http://mar2016.archive.ensembl.org/Mus_musculus/Gene/Summary?db=core;g=ENSMUSG00000025428
IC1	ATXN7L3B	0.593958	1.27699e-93	2.41915	1.26526	0.382	0.461	605	5635	ENSMUSG00000074748	http://www.genecards.org/cgi-bin/carddisp.pl?gene=ATXN7L3B	http://mar2016.archive.ensembl.org/Mus_musculus/Gene/Summary?db=core;g=ENSMUSG00000074748
IC1	CHURC1	0.58039	1.28819e-93	1.744	0.835141	0.304	0.363	605	5635	ENSMUSG00000090258	http://www.genecards.org/cgi-bin/carddisp.pl?gene=CHURC1	http://mar2016.archive.ensembl.org/Mus_musculus/Gene/Summary?db=core;g=ENSMUSG00000090258
IC1	COX7A2L	0.616637	1.33073e-93	5.26809	3.08798	0.617	0.7	605	5635	ENSMUSG00000024248	http://www.genecards.org/cgi-bin/carddisp.pl?gene=COX7A2L	http://mar2016.archive.ensembl.org/Mus_musculus/Gene/Summary?db=core;g=ENSMUSG00000024248
IC1	DNAJC5	0.604055	1.41181e-93	1.86175	0.882748	0.309	0.368	605	5635	ENSMUSG00000000826	http://www.genecards.org/cgi-bin/carddisp.pl?gene=DNAJC5	http://mar2016.archive.ensembl.org/Mus_musculus/Gene/Summary?db=core;g=ENSMUSG00000000826
IC1	HADHA	0.362459	1.64647e-93	1.66806	1.07532	0.299	0.439	605	5635	ENSMUSG00000025745	http://www.genecards.org/cgi-bin/carddisp.pl?gene=HADHA	http://mar2016.archive.ensembl.org/Mus_musculus/Gene/Summary?db=core;g=ENSMUSG00000025745
IC1	PPP6R1	0.400115	1.76021e-93	1.21998	0.682297	0.217	0.322	605	5635	ENSMUSG00000052296	http://www.genecards.org/cgi-bin/carddisp.pl?gene=PPP6R1	http://mar2016.archive.ensembl.org/Mus_musculus/Gene/Summary?db=core;g=ENSMUSG00000052296
IC1	RBM17	0.392859	1.79432e-93	1.13835	0.62861	0.215	0.317	605	5635	ENSMUSG00000037197	http://www.genecards.org/cgi-bin/carddisp.pl?gene=RBM17	http://mar2016.archive.ensembl.org/Mus_musculus/Gene/Summary?db=core;g=ENSMUSG00000037197
IC1	DCUN1D5	0.357435	2.62212e-93	1.21675	0.730285	0.23	0.349	605	5635	ENSMUSG00000032002	http://www.genecards.org/cgi-bin/carddisp.pl?gene=DCUN1D5	http://mar2016.archive.ensembl.org/Mus_musculus/Gene/Summary?db=core;g=ENSMUSG00000032002
IC1	TRA2A	0.931353	2.71734e-93	5.36787	2.33909	0.63	0.564	605	5635	ENSMUSG00000029817	http://www.genecards.org/cgi-bin/carddisp.pl?gene=TRA2A	http://mar2016.archive.ensembl.org/Mus_musculus/Gene/Summary?db=core;g=ENSMUSG00000029817
IC1	REST	0.769167	3.08245e-93	1.95359	0.733039	0.294	0.306	605	5635	ENSMUSG00000029249	http://www.genecards.org/cgi-bin/carddisp.pl?gene=REST	http://mar2016.archive.ensembl.org/Mus_musculus/Gene/Summary?db=core;g=ENSMUSG00000029249
IC1	SERBP1	0.629255	3.34728e-93	6.99374	4.16803	0.693	0.767	605	5635	ENSMUSG00000036371	http://www.genecards.org/cgi-bin/carddisp.pl?gene=SERBP1	http://mar2016.archive.ensembl.org/Mus_musculus/Gene/Summary?db=core;g=ENSMUSG00000036371
IC1	MAN1A2	0.620431	3.67588e-93	1.94791	0.917547	0.307	0.366	605	5635	ENSMUSG00000008763	http://www.genecards.org/cgi-bin/carddisp.pl?gene=MAN1A2	http://mar2016.archive.ensembl.org/Mus_musculus/Gene/Summary?db=core;g=ENSMUSG00000008763
IC1	CMIP	0.308825	3.68474e-93	1.87939	1.32453	0.296	0.476	605	5635	ENSMUSG00000034390	http://www.genecards.org/cgi-bin/carddisp.pl?gene=CMIP	http://mar2016.archive.ensembl.org/Mus_musculus/Gene/Summary?db=core;g=ENSMUSG00000034390
IC1	TAP2	0.68503	3.99411e-93	1.8178	0.752652	0.307	0.32	605	5635	ENSMUSG00000024339	http://www.genecards.org/cgi-bin/carddisp.pl?gene=TAP2	http://mar2016.archive.ensembl.org/Mus_musculus/Gene/Summary?db=core;g=ENSMUSG00000024339
IC1	HDAC1	0.555937	4.89582e-93	1.45649	0.670943	0.256	0.312	605	5635	ENSMUSG00000028800	http://www.genecards.org/cgi-bin/carddisp.pl?gene=HDAC1	http://mar2016.archive.ensembl.org/Mus_musculus/Gene/Summary?db=core;g=ENSMUSG00000028800
IC1	TMED2	0.364137	6.06889e-93	3.42222	2.43577	0.494	0.665	605	5635	ENSMUSG00000029390	http://www.genecards.org/cgi-bin/carddisp.pl?gene=TMED2	http://mar2016.archive.ensembl.org/Mus_musculus/Gene/Summary?db=core;g=ENSMUSG00000029390
IC1	EWSR1	0.343222	6.47518e-93	1.94472	1.32126	0.307	0.478	605	5635	ENSMUSG00000009079	http://www.genecards.org/cgi-bin/carddisp.pl?gene=EWSR1	http://mar2016.archive.ensembl.org/Mus_musculus/Gene/Summary?db=core;g=ENSMUSG00000009079
IC1	ZFP148	0.71835	6.56035e-93	1.95875	0.798306	0.309	0.333	605	5635	ENSMUSG00000022811	http://www.genecards.org/cgi-bin/carddisp.pl?gene=ZFP148	http://mar2016.archive.ensembl.org/Mus_musculus/Gene/Summary?db=core;g=ENSMUSG00000022811
IC1	RSBN1L	0.793759	6.59486e-93	2.77985	1.18037	0.408	0.416	605	5635	ENSMUSG00000039968	http://www.genecards.org/cgi-bin/carddisp.pl?gene=RSBN1L	http://mar2016.archive.ensembl.org/Mus_musculus/Gene/Summary?db=core;g=ENSMUSG00000039968
IC1	NDUFA13	0.41982	7.2908e-93	4.17733	2.87015	0.564	0.704	605	5635	ENSMUSG00000036199	http://www.genecards.org/cgi-bin/carddisp.pl?gene=NDUFA13	http://mar2016.archive.ensembl.org/Mus_musculus/Gene/Summary?db=core;g=ENSMUSG00000036199
IC1	MRPL24	0.469265	9.94394e-93	1.64873	0.913266	0.302	0.396	605	5635	ENSMUSG00000019710	http://www.genecards.org/cgi-bin/carddisp.pl?gene=MRPL24	http://mar2016.archive.ensembl.org/Mus_musculus/Gene/Summary?db=core;g=ENSMUSG00000019710
IC1	SAFB	0.710603	1.88848e-92	2.04632	0.8615	0.339	0.35	605	5635	ENSMUSG00000071054	http://www.genecards.org/cgi-bin/carddisp.pl?gene=SAFB	http://mar2016.archive.ensembl.org/Mus_musculus/Gene/Summary?db=core;g=ENSMUSG00000071054
IC1	COX6A1	0.358863	2.17685e-92	3.22823	2.29709	0.463	0.63	605	5635	ENSMUSG00000041697	http://www.genecards.org/cgi-bin/carddisp.pl?gene=COX6A1	http://mar2016.archive.ensembl.org/Mus_musculus/Gene/Summary?db=core;g=ENSMUSG00000041697
IC1	ARF5	0.384038	2.19702e-92	3.90102	2.7556	0.555	0.701	605	5635	ENSMUSG00000020440	http://www.genecards.org/cgi-bin/carddisp.pl?gene=ARF5	http://mar2016.archive.ensembl.org/Mus_musculus/Gene/Summary?db=core;g=ENSMUSG00000020440
IC1	ARID1A	0.486444	3.88174e-92	2.0519	1.17839	0.326	0.449	605	5635	ENSMUSG00000007880	http://www.genecards.org/cgi-bin/carddisp.pl?gene=ARID1A	http://mar2016.archive.ensembl.org/Mus_musculus/Gene/Summary?db=core;g=ENSMUSG00000007880
IC1	PPP4C	0.315585	9.55465e-92	1.73957	1.20131	0.289	0.465	605	5635	ENSMUSG00000030697	http://www.genecards.org/cgi-bin/carddisp.pl?gene=PPP4C	http://mar2016.archive.ensembl.org/Mus_musculus/Gene/Summary?db=core;g=ENSMUSG00000030697
IC1	SEC62	0.434504	9.6947e-92	3.74235	2.50909	0.499	0.663	605	5635	ENSMUSG00000027706	http://www.genecards.org/cgi-bin/carddisp.pl?gene=SEC62	http://mar2016.archive.ensembl.org/Mus_musculus/Gene/Summary?db=core;g=ENSMUSG00000027706
IC1	DNM2	0.340287	1.24036e-91	1.59334	1.04844	0.274	0.431	605	5635	ENSMUSG00000033335	http://www.genecards.org/cgi-bin/carddisp.pl?gene=DNM2	http://mar2016.archive.ensembl.org/Mus_musculus/Gene/Summary?db=core;g=ENSMUSG00000033335
IC1	VPS4B	0.254825	1.37672e-91	1.2628	0.896426	0.22	0.396	605	5635	ENSMUSG00000009907	http://www.genecards.org/cgi-bin/carddisp.pl?gene=VPS4B	http://mar2016.archive.ensembl.org/Mus_musculus/Gene/Summary?db=core;g=ENSMUSG00000009907
IC1	SCAND1	0.35339	2.45772e-91	2.97245	2.10941	0.448	0.614	605	5635	ENSMUSG00000046229	http://www.genecards.org/cgi-bin/carddisp.pl?gene=SCAND1	http://mar2016.archive.ensembl.org/Mus_musculus/Gene/Summary?db=core;g=ENSMUSG00000046229
IC1	PPP1CB	0.580575	2.51335e-91	2.38221	1.26168	0.385	0.458	605	5635	ENSMUSG00000014956	http://www.genecards.org/cgi-bin/carddisp.pl?gene=PPP1CB	http://mar2016.archive.ensembl.org/Mus_musculus/Gene/Summary?db=core;g=ENSMUSG00000014956
IC1	VGLL4	0.93451	3.06009e-91	2.73405	0.953732	0.398	0.345	605	5635	ENSMUSG00000030315	http://www.genecards.org/cgi-bin/carddisp.pl?gene=VGLL4	http://mar2016.archive.ensembl.org/Mus_musculus/Gene/Summary?db=core;g=ENSMUSG00000030315
IC1	UBE2E3	0.351838	3.88843e-91	1.38137	0.866006	0.246	0.381	605	5635	ENSMUSG00000027011	http://www.genecards.org/cgi-bin/carddisp.pl?gene=UBE2E3	http://mar2016.archive.ensembl.org/Mus_musculus/Gene/Summary?db=core;g=ENSMUSG00000027011
IC1	TLK1	0.755551	4.64851e-91	1.75229	0.630238	0.304	0.28	605	5635	ENSMUSG00000041997	http://www.genecards.org/cgi-bin/carddisp.pl?gene=TLK1	http://mar2016.archive.ensembl.org/Mus_musculus/Gene/Summary?db=core;g=ENSMUSG00000041997
IC1	TUBB5	0.880618	4.73564e-91	9.83088	4.88263	0.792	0.734	605	5635	ENSMUSG00000001525	http://www.genecards.org/cgi-bin/carddisp.pl?gene=TUBB5	http://mar2016.archive.ensembl.org/Mus_musculus/Gene/Summary?db=core;g=ENSMUSG00000001525
IC1	MBD3	0.251121	5.21212e-91	1.18844	0.838823	0.218	0.387	605	5635	ENSMUSG00000035478	http://www.genecards.org/cgi-bin/carddisp.pl?gene=MBD3	http://mar2016.archive.ensembl.org/Mus_musculus/Gene/Summary?db=core;g=ENSMUSG00000035478
IC1	GRPEL1	0.34425	6.01107e-91	1.07326	0.633143	0.198	0.321	605	5635	ENSMUSG00000029198	http://www.genecards.org/cgi-bin/carddisp.pl?gene=GRPEL1	http://mar2016.archive.ensembl.org/Mus_musculus/Gene/Summary?db=core;g=ENSMUSG00000029198
IC1	EPSTI1	0.29189	7.35657e-91	2.09346	1.52683	0.291	0.491	605	5635	ENSMUSG00000022014	http://www.genecards.org/cgi-bin/carddisp.pl?gene=EPSTI1	http://mar2016.archive.ensembl.org/Mus_musculus/Gene/Summary?db=core;g=ENSMUSG00000022014
IC1	SENP7	1.00921	9.14263e-91	1.93218	0.456758	0.317	0.194	605	5635	ENSMUSG00000052917	http://www.genecards.org/cgi-bin/carddisp.pl?gene=SENP7	http://mar2016.archive.ensembl.org/Mus_musculus/Gene/Summary?db=core;g=ENSMUSG00000052917
IC1	RNF10	0.517457	9.65276e-91	1.85295	0.993079	0.321	0.406	605	5635	ENSMUSG00000041740	http://www.genecards.org/cgi-bin/carddisp.pl?gene=RNF10	http://mar2016.archive.ensembl.org/Mus_musculus/Gene/Summary?db=core;g=ENSMUSG00000041740
IC1	YIPF4	0.408938	1.04998e-90	1.30453	0.735718	0.236	0.349	605	5635	ENSMUSG00000024072	http://www.genecards.org/cgi-bin/carddisp.pl?gene=YIPF4	http://mar2016.archive.ensembl.org/Mus_musculus/Gene/Summary?db=core;g=ENSMUSG00000024072
IC1	FXR1	0.461543	1.43075e-90	1.95067	1.1428	0.319	0.445	605	5635	ENSMUSG00000027680	http://www.genecards.org/cgi-bin/carddisp.pl?gene=FXR1	http://mar2016.archive.ensembl.org/Mus_musculus/Gene/Summary?db=core;g=ENSMUSG00000027680
IC1	CBX4	0.810705	1.61895e-90	2.04613	0.736608	0.317	0.296	605	5635	ENSMUSG00000039989	http://www.genecards.org/cgi-bin/carddisp.pl?gene=CBX4	http://mar2016.archive.ensembl.org/Mus_musculus/Gene/Summary?db=core;g=ENSMUSG00000039989
IC1	IFT20	0.443201	1.70475e-90	1.40525	0.769062	0.246	0.347	605	5635	ENSMUSG00000001105	http://www.genecards.org/cgi-bin/carddisp.pl?gene=IFT20	http://mar2016.archive.ensembl.org/Mus_musculus/Gene/Summary?db=core;g=ENSMUSG00000001105
IC1	WASF2	0.321559	1.84476e-90	3.27126	2.41788	0.463	0.654	605	5635	ENSMUSG00000028868	http://www.genecards.org/cgi-bin/carddisp.pl?gene=WASF2	http://mar2016.archive.ensembl.org/Mus_musculus/Gene/Summary?db=core;g=ENSMUSG00000028868
IC1	SSB	0.318149	2.04241e-90	2.55664	1.85277	0.403	0.586	605	5635	ENSMUSG00000068882	http://www.genecards.org/cgi-bin/carddisp.pl?gene=SSB	http://mar2016.archive.ensembl.org/Mus_musculus/Gene/Summary?db=core;g=ENSMUSG00000068882
IC1	TCEB3	0.410441	2.52038e-90	1.3116	0.739234	0.221	0.344	605	5635	ENSMUSG00000028668	http://www.genecards.org/cgi-bin/carddisp.pl?gene=TCEB3	http://mar2016.archive.ensembl.org/Mus_musculus/Gene/Summary?db=core;g=ENSMUSG00000028668
IC1	ING1	0.726621	3.21228e-90	1.99363	0.809104	0.311	0.325	605	5635	ENSMUSG00000045969	http://www.genecards.org/cgi-bin/carddisp.pl?gene=ING1	http://mar2016.archive.ensembl.org/Mus_musculus/Gene/Summary?db=core;g=ENSMUSG00000045969
IC1	VEZF1	0.668462	3.37746e-90	1.80785	0.766634	0.286	0.319	605	5635	ENSMUSG00000018377	http://www.genecards.org/cgi-bin/carddisp.pl?gene=VEZF1	http://mar2016.archive.ensembl.org/Mus_musculus/Gene/Summary?db=core;g=ENSMUSG00000018377
IC1	ERBB2IP	0.39482	4.78463e-90	1.67628	1.03554	0.279	0.416	605	5635	ENSMUSG00000021709	http://www.genecards.org/cgi-bin/carddisp.pl?gene=ERBB2IP	http://mar2016.archive.ensembl.org/Mus_musculus/Gene/Summary?db=core;g=ENSMUSG00000021709
IC1	EIF2S2	0.416249	5.23293e-90	3.32818	2.24341	0.441	0.606	605	5635	ENSMUSG00000074656	http://www.genecards.org/cgi-bin/carddisp.pl?gene=EIF2S2	http://mar2016.archive.ensembl.org/Mus_musculus/Gene/Summary?db=core;g=ENSMUSG00000074656
IC1	GGNBP2	0.543285	5.30003e-90	2.20234	1.19747	0.355	0.449	605	5635	ENSMUSG00000020530	http://www.genecards.org/cgi-bin/carddisp.pl?gene=GGNBP2	http://mar2016.archive.ensembl.org/Mus_musculus/Gene/Summary?db=core;g=ENSMUSG00000020530
IC1	TRA2B	0.795545	9.26821e-90	4.99607	2.45449	0.615	0.61	605	5635	ENSMUSG00000022858	http://www.genecards.org/cgi-bin/carddisp.pl?gene=TRA2B	http://mar2016.archive.ensembl.org/Mus_musculus/Gene/Summary?db=core;g=ENSMUSG00000022858
IC1	LIMS1	0.355662	1.0346e-89	1.55911	0.999973	0.268	0.412	605	5635	ENSMUSG00000019920	http://www.genecards.org/cgi-bin/carddisp.pl?gene=LIMS1	http://mar2016.archive.ensembl.org/Mus_musculus/Gene/Summary?db=core;g=ENSMUSG00000019920
IC1	GSPT1	0.288546	1.16949e-89	1.28668	0.872162	0.223	0.376	605	5635	ENSMUSG00000062203	http://www.genecards.org/cgi-bin/carddisp.pl?gene=GSPT1	http://mar2016.archive.ensembl.org/Mus_musculus/Gene/Summary?db=core;g=ENSMUSG00000062203
IC1	PCBP1	0.318284	1.41399e-89	3.28739	2.43859	0.488	0.667	605	5635	ENSMUSG00000051695	http://www.genecards.org/cgi-bin/carddisp.pl?gene=PCBP1	http://mar2016.archive.ensembl.org/Mus_musculus/Gene/Summary?db=core;g=ENSMUSG00000051695
IC1	ABHD17A	0.300787	1.46344e-89	1.25296	0.828972	0.231	0.379	605	5635	ENSMUSG00000003346	http://www.genecards.org/cgi-bin/carddisp.pl?gene=ABHD17A	http://mar2016.archive.ensembl.org/Mus_musculus/Gene/Summary?db=core;g=ENSMUSG00000003346
IC1	PHF14	0.650685	1.51181e-89	1.92763	0.864835	0.307	0.344	605	5635	ENSMUSG00000029629	http://www.genecards.org/cgi-bin/carddisp.pl?gene=PHF14	http://mar2016.archive.ensembl.org/Mus_musculus/Gene/Summary?db=core;g=ENSMUSG00000029629
IC1	RALA	0.26539	2.82611e-89	1.14766	0.7868	0.215	0.365	605	5635	ENSMUSG00000008859	http://www.genecards.org/cgi-bin/carddisp.pl?gene=RALA	http://mar2016.archive.ensembl.org/Mus_musculus/Gene/Summary?db=core;g=ENSMUSG00000008859
IC1	BRD7	0.539513	2.98671e-89	1.7542	0.894898	0.288	0.369	605	5635	ENSMUSG00000031660	http://www.genecards.org/cgi-bin/carddisp.pl?gene=BRD7	http://mar2016.archive.ensembl.org/Mus_musculus/Gene/Summary?db=core;g=ENSMUSG00000031660
IC1	PRKCB	0.695367	3.35045e-89	1.99878	0.851904	0.309	0.335	605	5635	ENSMUSG00000052889	http://www.genecards.org/cgi-bin/carddisp.pl?gene=PRKCB	http://mar2016.archive.ensembl.org/Mus_musculus/Gene/Summary?db=core;g=ENSMUSG00000052889
IC1	CAPZA1	0.269577	3.37727e-89	1.57752	1.13821	0.283	0.458	605	5635	ENSMUSG00000070372	http://www.genecards.org/cgi-bin/carddisp.pl?gene=CAPZA1	http://mar2016.archive.ensembl.org/Mus_musculus/Gene/Summary?db=core;g=ENSMUSG00000070372
IC1	GPBP1	0.623677	6.04763e-89	2.619	1.34878	0.403	0.466	605	5635	ENSMUSG00000032745	http://www.genecards.org/cgi-bin/carddisp.pl?gene=GPBP1	http://mar2016.archive.ensembl.org/Mus_musculus/Gene/Summary?db=core;g=ENSMUSG00000032745
IC1	RDX	0.446445	8.14485e-89	2.22583	1.36727	0.354	0.481	605	5635	ENSMUSG00000032050	http://www.genecards.org/cgi-bin/carddisp.pl?gene=RDX	http://mar2016.archive.ensembl.org/Mus_musculus/Gene/Summary?db=core;g=ENSMUSG00000032050
IC1	ARID4B	0.693356	8.72516e-89	2.18503	0.969669	0.304	0.364	605	5635	ENSMUSG00000039219	http://www.genecards.org/cgi-bin/carddisp.pl?gene=ARID4B	http://mar2016.archive.ensembl.org/Mus_musculus/Gene/Summary?db=core;g=ENSMUSG00000039219
IC1	CCT3	0.285845	9.81784e-89	1.44495	1.00549	0.246	0.412	605	5635	ENSMUSG00000001416	http://www.genecards.org/cgi-bin/carddisp.pl?gene=CCT3	http://mar2016.archive.ensembl.org/Mus_musculus/Gene/Summary?db=core;g=ENSMUSG00000001416
IC1	PPP4R2	0.462489	1.54888e-88	1.40205	0.74325	0.253	0.339	605	5635	ENSMUSG00000052144	http://www.genecards.org/cgi-bin/carddisp.pl?gene=PPP4R2	http://mar2016.archive.ensembl.org/Mus_musculus/Gene/Summary?db=core;g=ENSMUSG00000052144
IC1	2010107E04RIK	0.353528	1.56793e-88	3.88868	2.82621	0.502	0.675	605	5635	ENSMUSG00000021290	http://www.genecards.org/cgi-bin/carddisp.pl?gene=2010107E04RIK	http://mar2016.archive.ensembl.org/Mus_musculus/Gene/Summary?db=core;g=ENSMUSG00000021290
IC1	NDUFB6	0.280234	2.41277e-88	1.16139	0.779817	0.215	0.36	605	5635	ENSMUSG00000071014	http://www.genecards.org/cgi-bin/carddisp.pl?gene=NDUFB6	http://mar2016.archive.ensembl.org/Mus_musculus/Gene/Summary?db=core;g=ENSMUSG00000071014
IC1	PCMT1	0.252298	3.30716e-88	1.13692	0.794064	0.198	0.361	605	5635	ENSMUSG00000019795	http://www.genecards.org/cgi-bin/carddisp.pl?gene=PCMT1	http://mar2016.archive.ensembl.org/Mus_musculus/Gene/Summary?db=core;g=ENSMUSG00000019795
IC1	NRAS	0.419091	3.77576e-88	1.48584	0.859151	0.253	0.371	605	5635	ENSMUSG00000027852	http://www.genecards.org/cgi-bin/carddisp.pl?gene=NRAS	http://mar2016.archive.ensembl.org/Mus_musculus/Gene/Summary?db=core;g=ENSMUSG00000027852
IC1	OLA1	0.383849	4.03019e-88	1.12278	0.62688	0.217	0.309	605	5635	ENSMUSG00000027108	http://www.genecards.org/cgi-bin/carddisp.pl?gene=OLA1	http://mar2016.archive.ensembl.org/Mus_musculus/Gene/Summary?db=core;g=ENSMUSG00000027108
IC1	MAPK1	0.416063	6.43586e-88	1.52791	0.894583	0.269	0.381	605	5635	ENSMUSG00000063358	http://www.genecards.org/cgi-bin/carddisp.pl?gene=MAPK1	http://mar2016.archive.ensembl.org/Mus_musculus/Gene/Summary?db=core;g=ENSMUSG00000063358
IC1	ATP13A3	0.8305	7.12878e-88	2.59304	1.02049	0.38	0.364	605	5635	ENSMUSG00000022533	http://www.genecards.org/cgi-bin/carddisp.pl?gene=ATP13A3	http://mar2016.archive.ensembl.org/Mus_musculus/Gene/Summary?db=core;g=ENSMUSG00000022533
IC1	RAD21	0.549821	7.60029e-88	1.71188	0.852501	0.274	0.349	605	5635	ENSMUSG00000022314	http://www.genecards.org/cgi-bin/carddisp.pl?gene=RAD21	http://mar2016.archive.ensembl.org/Mus_musculus/Gene/Summary?db=core;g=ENSMUSG00000022314
IC1	MATR3	0.608248	8.1462e-88	2.93859	1.58369	0.44	0.502	605	5635	ENSMUSG00000037236	http://www.genecards.org/cgi-bin/carddisp.pl?gene=MATR3	http://mar2016.archive.ensembl.org/Mus_musculus/Gene/Summary?db=core;g=ENSMUSG00000037236
IC1	SMC4	1.19323	8.77923e-88	3.95952	1.16891	0.478	0.312	605	5635	ENSMUSG00000034349	http://www.genecards.org/cgi-bin/carddisp.pl?gene=SMC4	http://mar2016.archive.ensembl.org/Mus_musculus/Gene/Summary?db=core;g=ENSMUSG00000034349
IC1	POP5	0.357234	9.64778e-88	1.08713	0.629335	0.198	0.313	605	5635	ENSMUSG00000060152	http://www.genecards.org/cgi-bin/carddisp.pl?gene=POP5	http://mar2016.archive.ensembl.org/Mus_musculus/Gene/Summary?db=core;g=ENSMUSG00000060152
IC1	CDC42SE2	0.387882	1.47281e-87	1.6047	0.990645	0.271	0.407	605	5635	ENSMUSG00000052298	http://www.genecards.org/cgi-bin/carddisp.pl?gene=CDC42SE2	http://mar2016.archive.ensembl.org/Mus_musculus/Gene/Summary?db=core;g=ENSMUSG00000052298
IC1	KDM5A	0.745946	1.58994e-87	2.13376	0.868587	0.327	0.338	605	5635	ENSMUSG00000030180	http://www.genecards.org/cgi-bin/carddisp.pl?gene=KDM5A	http://mar2016.archive.ensembl.org/Mus_musculus/Gene/Summary?db=core;g=ENSMUSG00000030180
IC1	MARK2	0.494047	1.61956e-87	1.31713	0.645234	0.218	0.3	605	5635	ENSMUSG00000024969	http://www.genecards.org/cgi-bin/carddisp.pl?gene=MARK2	http://mar2016.archive.ensembl.org/Mus_musculus/Gene/Summary?db=core;g=ENSMUSG00000024969
IC1	WAC	0.476167	1.86912e-87	1.58008	0.85478	0.276	0.365	605	5635	ENSMUSG00000024283	http://www.genecards.org/cgi-bin/carddisp.pl?gene=WAC	http://mar2016.archive.ensembl.org/Mus_musculus/Gene/Summary?db=core;g=ENSMUSG00000024283
IC1	4932438A13RIK	0.926881	1.93287e-87	2.45265	0.816072	0.354	0.3	605	5635	ENSMUSG00000037270	http://www.genecards.org/cgi-bin/carddisp.pl?gene=4932438A13RIK	http://mar2016.archive.ensembl.org/Mus_musculus/Gene/Summary?db=core;g=ENSMUSG00000037270
IC1	NXF1	0.511616	2.17913e-87	1.5135	0.763062	0.264	0.337	605	5635	ENSMUSG00000010097	http://www.genecards.org/cgi-bin/carddisp.pl?gene=NXF1	http://mar2016.archive.ensembl.org/Mus_musculus/Gene/Summary?db=core;g=ENSMUSG00000010097
IC1	CLK1	0.687627	2.37727e-87	6.38487	3.58507	0.674	0.741	605	5635	ENSMUSG00000026034	http://www.genecards.org/cgi-bin/carddisp.pl?gene=CLK1	http://mar2016.archive.ensembl.org/Mus_musculus/Gene/Summary?db=core;g=ENSMUSG00000026034
IC1	FUNDC2	0.437474	2.7165e-87	1.63057	0.942484	0.284	0.39	605	5635	ENSMUSG00000031198	http://www.genecards.org/cgi-bin/carddisp.pl?gene=FUNDC2	http://mar2016.archive.ensembl.org/Mus_musculus/Gene/Summary?db=core;g=ENSMUSG00000031198
IC1	DGKD	0.696475	3.32197e-87	2.11759	0.923794	0.322	0.352	605	5635	ENSMUSG00000070738	http://www.genecards.org/cgi-bin/carddisp.pl?gene=DGKD	http://mar2016.archive.ensembl.org/Mus_musculus/Gene/Summary?db=core;g=ENSMUSG00000070738
IC1	CSDE1	0.303015	4.56024e-87	3.09665	2.32056	0.445	0.64	605	5635	ENSMUSG00000068823	http://www.genecards.org/cgi-bin/carddisp.pl?gene=CSDE1	http://mar2016.archive.ensembl.org/Mus_musculus/Gene/Summary?db=core;g=ENSMUSG00000068823
IC1	SF1	0.425856	4.99169e-87	1.70915	1.01669	0.304	0.413	605	5635	ENSMUSG00000024949	http://www.genecards.org/cgi-bin/carddisp.pl?gene=SF1	http://mar2016.archive.ensembl.org/Mus_musculus/Gene/Summary?db=core;g=ENSMUSG00000024949
IC1	AGO2	0.725107	5.07876e-87	2.03784	0.837747	0.321	0.331	605	5635	ENSMUSG00000036698	http://www.genecards.org/cgi-bin/carddisp.pl?gene=AGO2	http://mar2016.archive.ensembl.org/Mus_musculus/Gene/Summary?db=core;g=ENSMUSG00000036698
IC1	CCT7	0.370576	5.2226e-87	1.78514	1.15423	0.327	0.454	605	5635	ENSMUSG00000030007	http://www.genecards.org/cgi-bin/carddisp.pl?gene=CCT7	http://mar2016.archive.ensembl.org/Mus_musculus/Gene/Summary?db=core;g=ENSMUSG00000030007
IC1	COPB1	0.250723	7.30236e-87	1.40656	1.02265	0.261	0.432	605	5635	ENSMUSG00000030754	http://www.genecards.org/cgi-bin/carddisp.pl?gene=COPB1	http://mar2016.archive.ensembl.org/Mus_musculus/Gene/Summary?db=core;g=ENSMUSG00000030754
IC1	EIF5	0.383918	9.29733e-87	3.27259	2.27431	0.464	0.626	605	5635	ENSMUSG00000021282	http://www.genecards.org/cgi-bin/carddisp.pl?gene=EIF5	http://mar2016.archive.ensembl.org/Mus_musculus/Gene/Summary?db=core;g=ENSMUSG00000021282
IC1	MAF1	0.499702	1.80975e-86	1.35695	0.66696	0.24	0.313	605	5635	ENSMUSG00000022553	http://www.genecards.org/cgi-bin/carddisp.pl?gene=MAF1	http://mar2016.archive.ensembl.org/Mus_musculus/Gene/Summary?db=core;g=ENSMUSG00000022553
IC1	PTBP1	0.420717	2.17774e-86	1.46299	0.839987	0.243	0.362	605	5635	ENSMUSG00000006498	http://www.genecards.org/cgi-bin/carddisp.pl?gene=PTBP1	http://mar2016.archive.ensembl.org/Mus_musculus/Gene/Summary?db=core;g=ENSMUSG00000006498
IC1	CAB39	0.345576	2.24593e-86	1.42554	0.908887	0.235	0.382	605	5635	ENSMUSG00000036707	http://www.genecards.org/cgi-bin/carddisp.pl?gene=CAB39	http://mar2016.archive.ensembl.org/Mus_musculus/Gene/Summary?db=core;g=ENSMUSG00000036707
IC1	MRPL18	0.308645	2.24866e-86	1.25927	0.824137	0.23	0.363	605	5635	ENSMUSG00000057388	http://www.genecards.org/cgi-bin/carddisp.pl?gene=MRPL18	http://mar2016.archive.ensembl.org/Mus_musculus/Gene/Summary?db=core;g=ENSMUSG00000057388
IC1	NEDD8	0.265413	2.4105e-86	3.22247	2.51293	0.481	0.667	605	5635	ENSMUSG00000010376	http://www.genecards.org/cgi-bin/carddisp.pl?gene=NEDD8	http://mar2016.archive.ensembl.org/Mus_musculus/Gene/Summary?db=core;g=ENSMUSG00000010376
IC1	CELF1	0.695776	3.20161e-86	2.55347	1.19383	0.37	0.409	605	5635	ENSMUSG00000005506	http://www.genecards.org/cgi-bin/carddisp.pl?gene=CELF1	http://mar2016.archive.ensembl.org/Mus_musculus/Gene/Summary?db=core;g=ENSMUSG00000005506
IC1	RSL1D1	0.35044	4.39913e-86	1.22769	0.747275	0.228	0.344	605	5635	ENSMUSG00000005846	http://www.genecards.org/cgi-bin/carddisp.pl?gene=RSL1D1	http://mar2016.archive.ensembl.org/Mus_musculus/Gene/Summary?db=core;g=ENSMUSG00000005846
IC1	FAM107B	0.951665	5.48205e-86	2.28621	0.699086	0.336	0.255	605	5635	ENSMUSG00000026655	http://www.genecards.org/cgi-bin/carddisp.pl?gene=FAM107B	http://mar2016.archive.ensembl.org/Mus_musculus/Gene/Summary?db=core;g=ENSMUSG00000026655
IC1	NOP10	0.403603	5.54232e-86	3.04597	2.05863	0.436	0.589	605	5635	ENSMUSG00000027133	http://www.genecards.org/cgi-bin/carddisp.pl?gene=NOP10	http://mar2016.archive.ensembl.org/Mus_musculus/Gene/Summary?db=core;g=ENSMUSG00000027133
IC1	BRD4	0.487888	5.99562e-86	2.00062	1.13965	0.334	0.44	605	5635	ENSMUSG00000024002	http://www.genecards.org/cgi-bin/carddisp.pl?gene=BRD4	http://mar2016.archive.ensembl.org/Mus_musculus/Gene/Summary?db=core;g=ENSMUSG00000024002
IC1	SYNCRIP	0.45858	7.93422e-86	2.29434	1.3973	0.349	0.471	605	5635	ENSMUSG00000032423	http://www.genecards.org/cgi-bin/carddisp.pl?gene=SYNCRIP	http://mar2016.archive.ensembl.org/Mus_musculus/Gene/Summary?db=core;g=ENSMUSG00000032423
IC1	PCNP	0.252908	1.26396e-85	1.4268	1.03658	0.25	0.421	605	5635	ENSMUSG00000071533	http://www.genecards.org/cgi-bin/carddisp.pl?gene=PCNP	http://mar2016.archive.ensembl.org/Mus_musculus/Gene/Summary?db=core;g=ENSMUSG00000071533
IC1	ARHGEF6	0.376255	1.50666e-85	1.7409	1.11168	0.269	0.419	605	5635	ENSMUSG00000031133	http://www.genecards.org/cgi-bin/carddisp.pl?gene=ARHGEF6	http://mar2016.archive.ensembl.org/Mus_musculus/Gene/Summary?db=core;g=ENSMUSG00000031133
IC1	STRN3	0.548442	1.5536e-85	1.71374	0.85554	0.281	0.356	605	5635	ENSMUSG00000020954	http://www.genecards.org/cgi-bin/carddisp.pl?gene=STRN3	http://mar2016.archive.ensembl.org/Mus_musculus/Gene/Summary?db=core;g=ENSMUSG00000020954
IC1	SYS1	0.319061	2.68469e-85	1.40037	0.924117	0.263	0.4	605	5635	ENSMUSG00000045503	http://www.genecards.org/cgi-bin/carddisp.pl?gene=SYS1	http://mar2016.archive.ensembl.org/Mus_musculus/Gene/Summary?db=core;g=ENSMUSG00000045503
IC1	TNFAIP8	0.271454	4.3691e-85	2.90441	2.23474	0.398	0.616	605	5635	ENSMUSG00000062210	http://www.genecards.org/cgi-bin/carddisp.pl?gene=TNFAIP8	http://mar2016.archive.ensembl.org/Mus_musculus/Gene/Summary?db=core;g=ENSMUSG00000062210
IC1	ARL4C	0.802018	4.54222e-85	3.05261	1.32436	0.395	0.406	605	5635	ENSMUSG00000049866	http://www.genecards.org/cgi-bin/carddisp.pl?gene=ARL4C	http://mar2016.archive.ensembl.org/Mus_musculus/Gene/Summary?db=core;g=ENSMUSG00000049866
IC1	EIF4E2	0.254586	4.80436e-85	1.11104	0.769534	0.207	0.358	605	5635	ENSMUSG00000026254	http://www.genecards.org/cgi-bin/carddisp.pl?gene=EIF4E2	http://mar2016.archive.ensembl.org/Mus_musculus/Gene/Summary?db=core;g=ENSMUSG00000026254
IC1	SLTM	0.719231	5.23521e-85	2.23443	0.96466	0.334	0.357	605	5635	ENSMUSG00000032212	http://www.genecards.org/cgi-bin/carddisp.pl?gene=SLTM	http://mar2016.archive.ensembl.org/Mus_musculus/Gene/Summary?db=core;g=ENSMUSG00000032212
IC1	SRRT	0.607805	5.53024e-85	1.60296	0.708046	0.273	0.304	605	5635	ENSMUSG00000037364	http://www.genecards.org/cgi-bin/carddisp.pl?gene=SRRT	http://mar2016.archive.ensembl.org/Mus_musculus/Gene/Summary?db=core;g=ENSMUSG00000037364
IC1	CHD2	0.937424	7.01138e-85	4.29876	1.76682	0.507	0.454	605	5635	ENSMUSG00000078671	http://www.genecards.org/cgi-bin/carddisp.pl?gene=CHD2	http://mar2016.archive.ensembl.org/Mus_musculus/Gene/Summary?db=core;g=ENSMUSG00000078671
IC1	MRPL57	0.315514	8.13465e-85	1.1144	0.699056	0.187	0.325	605	5635	ENSMUSG00000021967	http://www.genecards.org/cgi-bin/carddisp.pl?gene=MRPL57	http://mar2016.archive.ensembl.org/Mus_musculus/Gene/Summary?db=core;g=ENSMUSG00000021967
IC1	LIPA	0.359228	8.64037e-85	1.91538	1.27278	0.291	0.453	605	5635	ENSMUSG00000024781	http://www.genecards.org/cgi-bin/carddisp.pl?gene=LIPA	http://mar2016.archive.ensembl.org/Mus_musculus/Gene/Summary?db=core;g=ENSMUSG00000024781
IC1	DEGS1	0.253965	1.01706e-84	1.40973	1.02077	0.221	0.41	605	5635	ENSMUSG00000038633	http://www.genecards.org/cgi-bin/carddisp.pl?gene=DEGS1	http://mar2016.archive.ensembl.org/Mus_musculus/Gene/Summary?db=core;g=ENSMUSG00000038633
IC1	PUM1	0.539524	1.02841e-84	1.55974	0.761099	0.268	0.333	605	5635	ENSMUSG00000028580	http://www.genecards.org/cgi-bin/carddisp.pl?gene=PUM1	http://mar2016.archive.ensembl.org/Mus_musculus/Gene/Summary?db=core;g=ENSMUSG00000028580
IC1	R3HDM1	0.891892	1.11524e-84	3.15603	1.23972	0.441	0.388	605	5635	ENSMUSG00000056211	http://www.genecards.org/cgi-bin/carddisp.pl?gene=R3HDM1	http://mar2016.archive.ensembl.org/Mus_musculus/Gene/Summary?db=core;g=ENSMUSG00000056211
IC1	ZC3H15	0.438742	1.40816e-84	1.7972	1.06371	0.299	0.416	605	5635	ENSMUSG00000027091	http://www.genecards.org/cgi-bin/carddisp.pl?gene=ZC3H15	http://mar2016.archive.ensembl.org/Mus_musculus/Gene/Summary?db=core;g=ENSMUSG00000027091
IC1	SRSF6	0.515282	1.44763e-84	1.88904	1.02134	0.334	0.403	605	5635	ENSMUSG00000016921	http://www.genecards.org/cgi-bin/carddisp.pl?gene=SRSF6	http://mar2016.archive.ensembl.org/Mus_musculus/Gene/Summary?db=core;g=ENSMUSG00000016921
IC1	HMHA1	0.67558	2.16079e-84	2.43281	1.14922	0.388	0.406	605	5635	ENSMUSG00000035697	http://www.genecards.org/cgi-bin/carddisp.pl?gene=HMHA1	http://mar2016.archive.ensembl.org/Mus_musculus/Gene/Summary?db=core;g=ENSMUSG00000035697
IC1	UBTF	0.475187	2.54402e-84	1.64946	0.905949	0.279	0.37	605	5635	ENSMUSG00000020923	http://www.genecards.org/cgi-bin/carddisp.pl?gene=UBTF	http://mar2016.archive.ensembl.org/Mus_musculus/Gene/Summary?db=core;g=ENSMUSG00000020923
IC1	1700020I14RIK	0.409125	2.88662e-84	1.91744	1.19707	0.312	0.446	605	5635	ENSMUSG00000085438	http://www.genecards.org/cgi-bin/carddisp.pl?gene=1700020I14RIK	http://mar2016.archive.ensembl.org/Mus_musculus/Gene/Summary?db=core;g=ENSMUSG00000085438
IC1	SRSF1	0.644579	3.07318e-84	1.84558	0.820258	0.311	0.333	605	5635	ENSMUSG00000018379	http://www.genecards.org/cgi-bin/carddisp.pl?gene=SRSF1	http://mar2016.archive.ensembl.org/Mus_musculus/Gene/Summary?db=core;g=ENSMUSG00000018379
IC1	POLR2A	0.390124	3.44815e-84	1.50507	0.911528	0.256	0.376	605	5635	ENSMUSG00000005198	http://www.genecards.org/cgi-bin/carddisp.pl?gene=POLR2A	http://mar2016.archive.ensembl.org/Mus_musculus/Gene/Summary?db=core;g=ENSMUSG00000005198
IC1	CHFR	0.945041	7.52227e-84	1.79606	0.452312	0.311	0.195	605	5635	ENSMUSG00000014668	http://www.genecards.org/cgi-bin/carddisp.pl?gene=CHFR	http://mar2016.archive.ensembl.org/Mus_musculus/Gene/Summary?db=core;g=ENSMUSG00000014668
IC1	MPC1	0.258301	7.78846e-84	1.78962	1.33232	0.311	0.487	605	5635	ENSMUSG00000023861	http://www.genecards.org/cgi-bin/carddisp.pl?gene=MPC1	http://mar2016.archive.ensembl.org/Mus_musculus/Gene/Summary?db=core;g=ENSMUSG00000023861
IC1	NT5C	0.307501	8.12641e-84	1.15258	0.739373	0.221	0.348	605	5635	ENSMUSG00000020736	http://www.genecards.org/cgi-bin/carddisp.pl?gene=NT5C	http://mar2016.archive.ensembl.org/Mus_musculus/Gene/Summary?db=core;g=ENSMUSG00000020736
IC1	YME1L1	0.422671	8.22154e-84	1.5942	0.935384	0.278	0.387	605	5635	ENSMUSG00000026775	http://www.genecards.org/cgi-bin/carddisp.pl?gene=YME1L1	http://mar2016.archive.ensembl.org/Mus_musculus/Gene/Summary?db=core;g=ENSMUSG00000026775
IC1	SMEK2	0.511127	8.7462e-84	1.65897	0.865727	0.289	0.363	605	5635	ENSMUSG00000020463	http://www.genecards.org/cgi-bin/carddisp.pl?gene=SMEK2	http://mar2016.archive.ensembl.org/Mus_musculus/Gene/Summary?db=core;g=ENSMUSG00000020463
IC1	MDH1	0.317018	9.01065e-84	2.022	1.42585	0.349	0.502	605	5635	ENSMUSG00000020321	http://www.genecards.org/cgi-bin/carddisp.pl?gene=MDH1	http://mar2016.archive.ensembl.org/Mus_musculus/Gene/Summary?db=core;g=ENSMUSG00000020321
IC1	CTBP1	0.298854	1.27953e-83	1.34729	0.908108	0.256	0.399	605	5635	ENSMUSG00000037373	http://www.genecards.org/cgi-bin/carddisp.pl?gene=CTBP1	http://mar2016.archive.ensembl.org/Mus_musculus/Gene/Summary?db=core;g=ENSMUSG00000037373
IC1	ATP5O	0.399622	1.6081e-83	2.38899	1.56905	0.405	0.522	605	5635	ENSMUSG00000022956	http://www.genecards.org/cgi-bin/carddisp.pl?gene=ATP5O	http://mar2016.archive.ensembl.org/Mus_musculus/Gene/Summary?db=core;g=ENSMUSG00000022956
IC1	BUD31	0.29784	1.6921e-83	1.03098	0.652143	0.208	0.331	605	5635	ENSMUSG00000038722	http://www.genecards.org/cgi-bin/carddisp.pl?gene=BUD31	http://mar2016.archive.ensembl.org/Mus_musculus/Gene/Summary?db=core;g=ENSMUSG00000038722
IC1	H2AFV	0.841955	2.58349e-83	4.26922	1.93963	0.598	0.5	605	5635	ENSMUSG00000041126	http://www.genecards.org/cgi-bin/carddisp.pl?gene=H2AFV	http://mar2016.archive.ensembl.org/Mus_musculus/Gene/Summary?db=core;g=ENSMUSG00000041126
IC1	PURA	0.575416	2.69225e-83	3.8326	2.24312	0.506	0.597	605	5635	ENSMUSG00000043991	http://www.genecards.org/cgi-bin/carddisp.pl?gene=PURA	http://mar2016.archive.ensembl.org/Mus_musculus/Gene/Summary?db=core;g=ENSMUSG00000043991
IC1	MAGOH	0.413523	3.40129e-83	1.49047	0.869811	0.266	0.365	605	5635	ENSMUSG00000028609	http://www.genecards.org/cgi-bin/carddisp.pl?gene=MAGOH	http://mar2016.archive.ensembl.org/Mus_musculus/Gene/Summary?db=core;g=ENSMUSG00000028609
IC1	BRD2	0.424753	3.91073e-83	3.24549	2.16275	0.446	0.595	605	5635	ENSMUSG00000024335	http://www.genecards.org/cgi-bin/carddisp.pl?gene=BRD2	http://mar2016.archive.ensembl.org/Mus_musculus/Gene/Summary?db=core;g=ENSMUSG00000024335
IC1	FBXW2	0.574375	4.34965e-83	1.61868	0.758645	0.268	0.324	605	5635	ENSMUSG00000035949	http://www.genecards.org/cgi-bin/carddisp.pl?gene=FBXW2	http://mar2016.archive.ensembl.org/Mus_musculus/Gene/Summary?db=core;g=ENSMUSG00000035949
IC1	SFR1	0.294091	4.66709e-83	2.90706	2.18654	0.436	0.626	605	5635	ENSMUSG00000025066	http://www.genecards.org/cgi-bin/carddisp.pl?gene=SFR1	http://mar2016.archive.ensembl.org/Mus_musculus/Gene/Summary?db=core;g=ENSMUSG00000025066
IC1	TCF25	0.34916	5.74993e-83	3.15011	2.25801	0.463	0.637	605	5635	ENSMUSG00000001472	http://www.genecards.org/cgi-bin/carddisp.pl?gene=TCF25	http://mar2016.archive.ensembl.org/Mus_musculus/Gene/Summary?db=core;g=ENSMUSG00000001472
IC1	EIF4A3	0.268405	1.0102e-82	1.00673	0.666063	0.179	0.325	605	5635	ENSMUSG00000025580	http://www.genecards.org/cgi-bin/carddisp.pl?gene=EIF4A3	http://mar2016.archive.ensembl.org/Mus_musculus/Gene/Summary?db=core;g=ENSMUSG00000025580
IC1	VPS36	0.409233	1.02359e-82	1.19425	0.652321	0.205	0.302	605	5635	ENSMUSG00000031479	http://www.genecards.org/cgi-bin/carddisp.pl?gene=VPS36	http://mar2016.archive.ensembl.org/Mus_musculus/Gene/Summary?db=core;g=ENSMUSG00000031479
IC1	HBP1	0.611468	1.46338e-82	1.66171	0.742172	0.286	0.314	605	5635	ENSMUSG00000002996	http://www.genecards.org/cgi-bin/carddisp.pl?gene=HBP1	http://mar2016.archive.ensembl.org/Mus_musculus/Gene/Summary?db=core;g=ENSMUSG00000002996
IC1	BOD1L	0.619531	2.46949e-82	2.56409	1.31981	0.36	0.444	605	5635	ENSMUSG00000061755	http://www.genecards.org/cgi-bin/carddisp.pl?gene=BOD1L	http://mar2016.archive.ensembl.org/Mus_musculus/Gene/Summary?db=core;g=ENSMUSG00000061755
IC1	ELK4	0.860119	2.64358e-82	1.93072	0.614554	0.312	0.256	605	5635	ENSMUSG00000026436	http://www.genecards.org/cgi-bin/carddisp.pl?gene=ELK4	http://mar2016.archive.ensembl.org/Mus_musculus/Gene/Summary?db=core;g=ENSMUSG00000026436
IC1	SBNO1	0.480898	2.82433e-82	2.13125	1.24364	0.306	0.431	605	5635	ENSMUSG00000038095	http://www.genecards.org/cgi-bin/carddisp.pl?gene=SBNO1	http://mar2016.archive.ensembl.org/Mus_musculus/Gene/Summary?db=core;g=ENSMUSG00000038095
IC1	PUM2	0.352044	3.62739e-82	1.92929	1.29502	0.324	0.475	605	5635	ENSMUSG00000020594	http://www.genecards.org/cgi-bin/carddisp.pl?gene=PUM2	http://mar2016.archive.ensembl.org/Mus_musculus/Gene/Summary?db=core;g=ENSMUSG00000020594
IC1	HNRNPA1	0.532651	4.51941e-82	2.74692	1.59019	0.402	0.489	605	5635	ENSMUSG00000046434	http://www.genecards.org/cgi-bin/carddisp.pl?gene=HNRNPA1	http://mar2016.archive.ensembl.org/Mus_musculus/Gene/Summary?db=core;g=ENSMUSG00000046434
IC1	PPP2CB	0.407234	5.358e-82	1.18961	0.651115	0.218	0.316	605	5635	ENSMUSG00000009630	http://www.genecards.org/cgi-bin/carddisp.pl?gene=PPP2CB	http://mar2016.archive.ensembl.org/Mus_musculus/Gene/Summary?db=core;g=ENSMUSG00000009630
IC1	PIK3R1	0.693318	8.8275e-82	2.61511	1.23569	0.395	0.42	605	5635	ENSMUSG00000041417	http://www.genecards.org/cgi-bin/carddisp.pl?gene=PIK3R1	http://mar2016.archive.ensembl.org/Mus_musculus/Gene/Summary?db=core;g=ENSMUSG00000041417
IC1	ERH	0.403368	9.09678e-82	2.90516	1.95266	0.433	0.57	605	5635	ENSMUSG00000021131	http://www.genecards.org/cgi-bin/carddisp.pl?gene=ERH	http://mar2016.archive.ensembl.org/Mus_musculus/Gene/Summary?db=core;g=ENSMUSG00000021131
IC1	METTL23	0.559578	9.60333e-82	1.77057	0.879834	0.301	0.363	605	5635	ENSMUSG00000090266	http://www.genecards.org/cgi-bin/carddisp.pl?gene=METTL23	http://mar2016.archive.ensembl.org/Mus_musculus/Gene/Summary?db=core;g=ENSMUSG00000090266
IC1	TOP1	0.665348	1.4779e-81	6.11599	3.48689	0.66	0.711	605	5635	ENSMUSG00000070544	http://www.genecards.org/cgi-bin/carddisp.pl?gene=TOP1	http://mar2016.archive.ensembl.org/Mus_musculus/Gene/Summary?db=core;g=ENSMUSG00000070544
IC1	CD47	0.554708	2.19823e-81	6.14578	3.86481	0.661	0.757	605	5635	ENSMUSG00000055447	http://www.genecards.org/cgi-bin/carddisp.pl?gene=CD47	http://mar2016.archive.ensembl.org/Mus_musculus/Gene/Summary?db=core;g=ENSMUSG00000055447
IC1	TMEM128	0.260566	2.95318e-81	0.927585	0.609071	0.177	0.308	605	5635	ENSMUSG00000067365	http://www.genecards.org/cgi-bin/carddisp.pl?gene=TMEM128	http://mar2016.archive.ensembl.org/Mus_musculus/Gene/Summary?db=core;g=ENSMUSG00000067365
IC1	TEN1	0.332747	3.2247e-81	1.01823	0.602519	0.195	0.308	605	5635	ENSMUSG00000020778	http://www.genecards.org/cgi-bin/carddisp.pl?gene=TEN1	http://mar2016.archive.ensembl.org/Mus_musculus/Gene/Summary?db=core;g=ENSMUSG00000020778
IC1	EMC3	0.393518	3.68269e-81	1.2419	0.706697	0.221	0.328	605	5635	ENSMUSG00000030286	http://www.genecards.org/cgi-bin/carddisp.pl?gene=EMC3	http://mar2016.archive.ensembl.org/Mus_musculus/Gene/Summary?db=core;g=ENSMUSG00000030286
IC1	FAM96B	0.273123	4.03954e-81	0.929978	0.597108	0.188	0.31	605	5635	ENSMUSG00000031879	http://www.genecards.org/cgi-bin/carddisp.pl?gene=FAM96B	http://mar2016.archive.ensembl.org/Mus_musculus/Gene/Summary?db=core;g=ENSMUSG00000031879
IC1	ETF1	0.272187	9.69741e-81	1.16638	0.793902	0.217	0.358	605	5635	ENSMUSG00000024360	http://www.genecards.org/cgi-bin/carddisp.pl?gene=ETF1	http://mar2016.archive.ensembl.org/Mus_musculus/Gene/Summary?db=core;g=ENSMUSG00000024360
IC1	PNISR	0.816917	1.29949e-80	3.48152	1.54395	0.464	0.451	605	5635	ENSMUSG00000028248	http://www.genecards.org/cgi-bin/carddisp.pl?gene=PNISR	http://mar2016.archive.ensembl.org/Mus_musculus/Gene/Summary?db=core;g=ENSMUSG00000028248
IC1	GATAD2B	0.597009	1.75432e-80	2.09041	1.04314	0.327	0.396	605	5635	ENSMUSG00000042390	http://www.genecards.org/cgi-bin/carddisp.pl?gene=GATAD2B	http://mar2016.archive.ensembl.org/Mus_musculus/Gene/Summary?db=core;g=ENSMUSG00000042390
IC1	SMAD4	0.477176	2.16468e-80	1.33057	0.674244	0.226	0.303	605	5635	ENSMUSG00000024515	http://www.genecards.org/cgi-bin/carddisp.pl?gene=SMAD4	http://mar2016.archive.ensembl.org/Mus_musculus/Gene/Summary?db=core;g=ENSMUSG00000024515
IC1	MAX	0.260395	3.35378e-80	1.00909	0.677304	0.187	0.327	605	5635	ENSMUSG00000059436	http://www.genecards.org/cgi-bin/carddisp.pl?gene=MAX	http://mar2016.archive.ensembl.org/Mus_musculus/Gene/Summary?db=core;g=ENSMUSG00000059436
IC1	TARDBP	0.679456	4.06714e-80	2.21748	1.00899	0.359	0.37	605	5635	ENSMUSG00000041459	http://www.genecards.org/cgi-bin/carddisp.pl?gene=TARDBP	http://mar2016.archive.ensembl.org/Mus_musculus/Gene/Summary?db=core;g=ENSMUSG00000041459
IC1	SRRM1	0.427695	4.07688e-80	3.3421	2.22813	0.496	0.622	605	5635	ENSMUSG00000028809	http://www.genecards.org/cgi-bin/carddisp.pl?gene=SRRM1	http://mar2016.archive.ensembl.org/Mus_musculus/Gene/Summary?db=core;g=ENSMUSG00000028809
IC1	MTDH	0.345355	4.07816e-80	2.89528	2.06603	0.425	0.599	605	5635	ENSMUSG00000022255	http://www.genecards.org/cgi-bin/carddisp.pl?gene=MTDH	http://mar2016.archive.ensembl.org/Mus_musculus/Gene/Summary?db=core;g=ENSMUSG00000022255
IC1	TBRG1	0.465433	5.03737e-80	1.48653	0.800878	0.256	0.336	605	5635	ENSMUSG00000011114	http://www.genecards.org/cgi-bin/carddisp.pl?gene=TBRG1	http://mar2016.archive.ensembl.org/Mus_musculus/Gene/Summary?db=core;g=ENSMUSG00000011114
IC1	CNBP	0.259806	5.05156e-80	3.4776	2.7397	0.499	0.696	605	5635	ENSMUSG00000030057	http://www.genecards.org/cgi-bin/carddisp.pl?gene=CNBP	http://mar2016.archive.ensembl.org/Mus_musculus/Gene/Summary?db=core;g=ENSMUSG00000030057
IC1	HMGN1	0.447319	9.84564e-80	3.16044	2.05129	0.436	0.565	605	5635	ENSMUSG00000040681	http://www.genecards.org/cgi-bin/carddisp.pl?gene=HMGN1	http://mar2016.archive.ensembl.org/Mus_musculus/Gene/Summary?db=core;g=ENSMUSG00000040681
IC1	CCAR1	0.398502	1.21234e-79	1.40533	0.824792	0.225	0.346	605	5635	ENSMUSG00000020074	http://www.genecards.org/cgi-bin/carddisp.pl?gene=CCAR1	http://mar2016.archive.ensembl.org/Mus_musculus/Gene/Summary?db=core;g=ENSMUSG00000020074
IC1	SERTAD2	0.601987	1.39969e-79	1.81715	0.856065	0.286	0.338	605	5635	ENSMUSG00000049800	http://www.genecards.org/cgi-bin/carddisp.pl?gene=SERTAD2	http://mar2016.archive.ensembl.org/Mus_musculus/Gene/Summary?db=core;g=ENSMUSG00000049800
IC1	PELI1	0.642256	1.77749e-79	2.1785	1.03649	0.349	0.388	605	5635	ENSMUSG00000020134	http://www.genecards.org/cgi-bin/carddisp.pl?gene=PELI1	http://mar2016.archive.ensembl.org/Mus_musculus/Gene/Summary?db=core;g=ENSMUSG00000020134
IC1	HN1	0.396216	1.89419e-79	3.76513	2.62078	0.509	0.662	605	5635	ENSMUSG00000020737	http://www.genecards.org/cgi-bin/carddisp.pl?gene=HN1	http://mar2016.archive.ensembl.org/Mus_musculus/Gene/Summary?db=core;g=ENSMUSG00000020737
IC1	EP300	0.301947	3.24029e-79	1.87096	1.3288	0.301	0.468	605	5635	ENSMUSG00000055024	http://www.genecards.org/cgi-bin/carddisp.pl?gene=EP300	http://mar2016.archive.ensembl.org/Mus_musculus/Gene/Summary?db=core;g=ENSMUSG00000055024
IC1	MOB4	0.516505	3.6099e-79	1.44702	0.710621	0.245	0.315	605	5635	ENSMUSG00000025979	http://www.genecards.org/cgi-bin/carddisp.pl?gene=MOB4	http://mar2016.archive.ensembl.org/Mus_musculus/Gene/Summary?db=core;g=ENSMUSG00000025979
IC1	TOX4	0.493699	4.50251e-79	1.6243	0.863784	0.279	0.364	605	5635	ENSMUSG00000016831	http://www.genecards.org/cgi-bin/carddisp.pl?gene=TOX4	http://mar2016.archive.ensembl.org/Mus_musculus/Gene/Summary?db=core;g=ENSMUSG00000016831
IC1	DHX15	0.457788	4.89731e-79	1.62443	0.910848	0.283	0.376	605	5635	ENSMUSG00000029169	http://www.genecards.org/cgi-bin/carddisp.pl?gene=DHX15	http://mar2016.archive.ensembl.org/Mus_musculus/Gene/Summary?db=core;g=ENSMUSG00000029169
IC1	UBE3A	0.44102	5.05999e-79	2.34188	1.46167	0.354	0.48	605	5635	ENSMUSG00000025326	http://www.genecards.org/cgi-bin/carddisp.pl?gene=UBE3A	http://mar2016.archive.ensembl.org/Mus_musculus/Gene/Summary?db=core;g=ENSMUSG00000025326
IC1	PEBP1	0.30433	5.45168e-79	2.26507	1.64412	0.38	0.538	605	5635	ENSMUSG00000032959	http://www.genecards.org/cgi-bin/carddisp.pl?gene=PEBP1	http://mar2016.archive.ensembl.org/Mus_musculus/Gene/Summary?db=core;g=ENSMUSG00000032959
IC1	ACBD3	0.350969	5.8659e-79	1.3106	0.811644	0.226	0.352	605	5635	ENSMUSG00000026499	http://www.genecards.org/cgi-bin/carddisp.pl?gene=ACBD3	http://mar2016.archive.ensembl.org/Mus_musculus/Gene/Summary?db=core;g=ENSMUSG00000026499
IC1	UBL5	0.451032	8.56195e-79	4.9508	3.35313	0.62	0.73	605	5635	ENSMUSG00000084786	http://www.genecards.org/cgi-bin/carddisp.pl?gene=UBL5	http://mar2016.archive.ensembl.org/Mus_musculus/Gene/Summary?db=core;g=ENSMUSG00000084786
IC1	MIDN	0.626318	1.64596e-78	2.08708	0.999893	0.324	0.372	605	5635	ENSMUSG00000035621	http://www.genecards.org/cgi-bin/carddisp.pl?gene=MIDN	http://mar2016.archive.ensembl.org/Mus_musculus/Gene/Summary?db=core;g=ENSMUSG00000035621
IC1	BTG1	0.805506	1.66296e-78	13.79	7.46225	0.851	0.823	605	5635	ENSMUSG00000036478	http://www.genecards.org/cgi-bin/carddisp.pl?gene=BTG1	http://mar2016.archive.ensembl.org/Mus_musculus/Gene/Summary?db=core;g=ENSMUSG00000036478
IC1	UTP3	0.338323	4.11839e-78	1.24102	0.77256	0.213	0.338	605	5635	ENSMUSG00000070697	http://www.genecards.org/cgi-bin/carddisp.pl?gene=UTP3	http://mar2016.archive.ensembl.org/Mus_musculus/Gene/Summary?db=core;g=ENSMUSG00000070697
IC1	KAT6A	0.478148	5.24239e-78	1.57749	0.850372	0.276	0.358	605	5635	ENSMUSG00000031540	http://www.genecards.org/cgi-bin/carddisp.pl?gene=KAT6A	http://mar2016.archive.ensembl.org/Mus_musculus/Gene/Summary?db=core;g=ENSMUSG00000031540
IC1	KANSL1	0.586477	6.42763e-78	2.00602	1.00191	0.344	0.391	605	5635	ENSMUSG00000018412	http://www.genecards.org/cgi-bin/carddisp.pl?gene=KANSL1	http://mar2016.archive.ensembl.org/Mus_musculus/Gene/Summary?db=core;g=ENSMUSG00000018412
IC1	G3BP2	0.30295	9.45254e-78	2.51308	1.84768	0.398	0.578	605	5635	ENSMUSG00000029405	http://www.genecards.org/cgi-bin/carddisp.pl?gene=G3BP2	http://mar2016.archive.ensembl.org/Mus_musculus/Gene/Summary?db=core;g=ENSMUSG00000029405
IC1	CDC40	0.350251	1.06926e-77	1.08749	0.637524	0.188	0.301	605	5635	ENSMUSG00000038446	http://www.genecards.org/cgi-bin/carddisp.pl?gene=CDC40	http://mar2016.archive.ensembl.org/Mus_musculus/Gene/Summary?db=core;g=ENSMUSG00000038446
IC1	STAG2	0.331233	1.07941e-77	1.87343	1.28397	0.307	0.458	605	5635	ENSMUSG00000025862	http://www.genecards.org/cgi-bin/carddisp.pl?gene=STAG2	http://mar2016.archive.ensembl.org/Mus_musculus/Gene/Summary?db=core;g=ENSMUSG00000025862
IC1	PPP2R2A	0.295291	1.10271e-77	1.06337	0.681458	0.197	0.323	605	5635	ENSMUSG00000022052	http://www.genecards.org/cgi-bin/carddisp.pl?gene=PPP2R2A	http://mar2016.archive.ensembl.org/Mus_musculus/Gene/Summary?db=core;g=ENSMUSG00000022052
IC1	LGALS9	0.467369	1.65877e-77	1.67378	0.933901	0.279	0.364	605	5635	ENSMUSG00000001123	http://www.genecards.org/cgi-bin/carddisp.pl?gene=LGALS9	http://mar2016.archive.ensembl.org/Mus_musculus/Gene/Summary?db=core;g=ENSMUSG00000001123
IC1	COX7A2	0.401965	2.96648e-77	4.58666	3.22814	0.58	0.711	605	5635	ENSMUSG00000032330	http://www.genecards.org/cgi-bin/carddisp.pl?gene=COX7A2	http://mar2016.archive.ensembl.org/Mus_musculus/Gene/Summary?db=core;g=ENSMUSG00000032330
IC1	XRN2	0.27722	3.3848e-77	2.17321	1.61847	0.34	0.525	605	5635	ENSMUSG00000027433	http://www.genecards.org/cgi-bin/carddisp.pl?gene=XRN2	http://mar2016.archive.ensembl.org/Mus_musculus/Gene/Summary?db=core;g=ENSMUSG00000027433
IC1	R3HDM4	0.394824	9.56211e-77	1.45984	0.870912	0.263	0.368	605	5635	ENSMUSG00000035781	http://www.genecards.org/cgi-bin/carddisp.pl?gene=R3HDM4	http://mar2016.archive.ensembl.org/Mus_musculus/Gene/Summary?db=core;g=ENSMUSG00000035781
IC1	ZRANB2	0.504522	1.03112e-76	1.56504	0.808078	0.25	0.333	605	5635	ENSMUSG00000028180	http://www.genecards.org/cgi-bin/carddisp.pl?gene=ZRANB2	http://mar2016.archive.ensembl.org/Mus_musculus/Gene/Summary?db=core;g=ENSMUSG00000028180
IC1	PSMD12	0.30532	1.16735e-76	1.11731	0.713463	0.21	0.334	605	5635	ENSMUSG00000020720	http://www.genecards.org/cgi-bin/carddisp.pl?gene=PSMD12	http://mar2016.archive.ensembl.org/Mus_musculus/Gene/Summary?db=core;g=ENSMUSG00000020720
IC1	OAZ1	0.673627	1.29809e-76	16.529	9.98941	0.931	0.9	605	5635	ENSMUSG00000035242	http://www.genecards.org/cgi-bin/carddisp.pl?gene=OAZ1	http://mar2016.archive.ensembl.org/Mus_musculus/Gene/Summary?db=core;g=ENSMUSG00000035242
IC1	HIGD1A	0.337724	1.31696e-76	1.32704	0.841362	0.238	0.363	605	5635	ENSMUSG00000038412	http://www.genecards.org/cgi-bin/carddisp.pl?gene=HIGD1A	http://mar2016.archive.ensembl.org/Mus_musculus/Gene/Summary?db=core;g=ENSMUSG00000038412
IC1	ATP5J	0.414489	2.16303e-76	4.50081	3.12718	0.574	0.7	605	5635	ENSMUSG00000022890	http://www.genecards.org/cgi-bin/carddisp.pl?gene=ATP5J	http://mar2016.archive.ensembl.org/Mus_musculus/Gene/Summary?db=core;g=ENSMUSG00000022890
IC1	DNAJA1	0.688984	2.58563e-76	9.22507	5.34252	0.797	0.816	605	5635	ENSMUSG00000028410	http://www.genecards.org/cgi-bin/carddisp.pl?gene=DNAJA1	http://mar2016.archive.ensembl.org/Mus_musculus/Gene/Summary?db=core;g=ENSMUSG00000028410
IC1	ID3	1.20073	3.37853e-76	3.94116	1.14968	0.451	0.275	605	5635	ENSMUSG00000007872	http://www.genecards.org/cgi-bin/carddisp.pl?gene=ID3	http://mar2016.archive.ensembl.org/Mus_musculus/Gene/Summary?db=core;g=ENSMUSG00000007872
IC1	NCL	0.606152	3.40316e-76	7.08297	4.31008	0.702	0.759	605	5635	ENSMUSG00000026234	http://www.genecards.org/cgi-bin/carddisp.pl?gene=NCL	http://mar2016.archive.ensembl.org/Mus_musculus/Gene/Summary?db=core;g=ENSMUSG00000026234
IC1	ARHGAP30	0.336606	4.16785e-76	2.88361	2.07544	0.423	0.585	605	5635	ENSMUSG00000048865	http://www.genecards.org/cgi-bin/carddisp.pl?gene=ARHGAP30	http://mar2016.archive.ensembl.org/Mus_musculus/Gene/Summary?db=core;g=ENSMUSG00000048865
IC1	SUN2	0.762627	5.15479e-76	1.86544	0.688955	0.306	0.275	605	5635	ENSMUSG00000042524	http://www.genecards.org/cgi-bin/carddisp.pl?gene=SUN2	http://mar2016.archive.ensembl.org/Mus_musculus/Gene/Summary?db=core;g=ENSMUSG00000042524
IC1	NKTR	0.696954	6.00782e-76	3.9943	2.08085	0.512	0.538	605	5635	ENSMUSG00000032525	http://www.genecards.org/cgi-bin/carddisp.pl?gene=NKTR	http://mar2016.archive.ensembl.org/Mus_musculus/Gene/Summary?db=core;g=ENSMUSG00000032525
IC1	KMT2E	0.379951	7.99296e-76	3.28978	2.29654	0.455	0.615	605	5635	ENSMUSG00000029004	http://www.genecards.org/cgi-bin/carddisp.pl?gene=KMT2E	http://mar2016.archive.ensembl.org/Mus_musculus/Gene/Summary?db=core;g=ENSMUSG00000029004
IC1	RBM4B	0.936366	8.15285e-76	2.00333	0.569384	0.306	0.221	605	5635	ENSMUSG00000033760	http://www.genecards.org/cgi-bin/carddisp.pl?gene=RBM4B	http://mar2016.archive.ensembl.org/Mus_musculus/Gene/Summary?db=core;g=ENSMUSG00000033760
IC1	KDM2A	0.578513	1.37148e-75	2.30136	1.21077	0.352	0.42	605	5635	ENSMUSG00000054611	http://www.genecards.org/cgi-bin/carddisp.pl?gene=KDM2A	http://mar2016.archive.ensembl.org/Mus_musculus/Gene/Summary?db=core;g=ENSMUSG00000054611
IC1	ALKBH5	0.361893	1.62772e-75	1.36413	0.839629	0.24	0.353	605	5635	ENSMUSG00000042650	http://www.genecards.org/cgi-bin/carddisp.pl?gene=ALKBH5	http://mar2016.archive.ensembl.org/Mus_musculus/Gene/Summary?db=core;g=ENSMUSG00000042650
IC1	TPR	0.328536	1.68586e-75	4.70619	3.5441	0.559	0.732	605	5635	ENSMUSG00000006005	http://www.genecards.org/cgi-bin/carddisp.pl?gene=TPR	http://mar2016.archive.ensembl.org/Mus_musculus/Gene/Summary?db=core;g=ENSMUSG00000006005
IC1	STK38	0.604419	1.73798e-75	2.4431	1.26465	0.369	0.428	605	5635	ENSMUSG00000024006	http://www.genecards.org/cgi-bin/carddisp.pl?gene=STK38	http://mar2016.archive.ensembl.org/Mus_musculus/Gene/Summary?db=core;g=ENSMUSG00000024006
IC1	ATP5B	0.384427	2.00414e-75	4.4898	3.20564	0.587	0.71	605	5635	ENSMUSG00000025393	http://www.genecards.org/cgi-bin/carddisp.pl?gene=ATP5B	http://mar2016.archive.ensembl.org/Mus_musculus/Gene/Summary?db=core;g=ENSMUSG00000025393
IC1	SRRM2	0.510442	4.29644e-75	7.91947	5.26153	0.75	0.847	605	5635	ENSMUSG00000039218	http://www.genecards.org/cgi-bin/carddisp.pl?gene=SRRM2	http://mar2016.archive.ensembl.org/Mus_musculus/Gene/Summary?db=core;g=ENSMUSG00000039218
IC1	CDC42SE1	0.295493	6.03634e-75	1.42283	0.974105	0.243	0.393	605	5635	ENSMUSG00000046722	http://www.genecards.org/cgi-bin/carddisp.pl?gene=CDC42SE1	http://mar2016.archive.ensembl.org/Mus_musculus/Gene/Summary?db=core;g=ENSMUSG00000046722
IC1	TXNDC9	0.251441	6.38952e-75	1.16997	0.822896	0.22	0.365	605	5635	ENSMUSG00000058407	http://www.genecards.org/cgi-bin/carddisp.pl?gene=TXNDC9	http://mar2016.archive.ensembl.org/Mus_musculus/Gene/Summary?db=core;g=ENSMUSG00000058407
IC1	USP25	0.391277	8.39896e-75	1.23431	0.703561	0.226	0.32	605	5635	ENSMUSG00000022867	http://www.genecards.org/cgi-bin/carddisp.pl?gene=USP25	http://mar2016.archive.ensembl.org/Mus_musculus/Gene/Summary?db=core;g=ENSMUSG00000022867
IC1	FUS	0.628814	9.76356e-75	7.7247	4.64233	0.736	0.788	605	5635	ENSMUSG00000030795	http://www.genecards.org/cgi-bin/carddisp.pl?gene=FUS	http://mar2016.archive.ensembl.org/Mus_musculus/Gene/Summary?db=core;g=ENSMUSG00000030795
IC1	GTF2A2	0.317821	1.18176e-74	1.30375	0.848257	0.253	0.372	605	5635	ENSMUSG00000033543	http://www.genecards.org/cgi-bin/carddisp.pl?gene=GTF2A2	http://mar2016.archive.ensembl.org/Mus_musculus/Gene/Summary?db=core;g=ENSMUSG00000033543
IC1	TMF1	0.384335	1.68861e-74	1.47135	0.893379	0.266	0.372	605	5635	ENSMUSG00000030059	http://www.genecards.org/cgi-bin/carddisp.pl?gene=TMF1	http://mar2016.archive.ensembl.org/Mus_musculus/Gene/Summary?db=core;g=ENSMUSG00000030059
IC1	CERK	0.451628	1.69778e-74	1.33605	0.708161	0.225	0.305	605	5635	ENSMUSG00000035891	http://www.genecards.org/cgi-bin/carddisp.pl?gene=CERK	http://mar2016.archive.ensembl.org/Mus_musculus/Gene/Summary?db=core;g=ENSMUSG00000035891
IC1	BCLAF1	0.472436	1.78994e-74	2.46063	1.49424	0.382	0.484	605	5635	ENSMUSG00000037608	http://www.genecards.org/cgi-bin/carddisp.pl?gene=BCLAF1	http://mar2016.archive.ensembl.org/Mus_musculus/Gene/Summary?db=core;g=ENSMUSG00000037608
IC1	THOC2	0.584925	2.01259e-74	2.273	1.18206	0.372	0.418	605	5635	ENSMUSG00000037475	http://www.genecards.org/cgi-bin/carddisp.pl?gene=THOC2	http://mar2016.archive.ensembl.org/Mus_musculus/Gene/Summary?db=core;g=ENSMUSG00000037475
IC1	ELF2	0.305403	2.56483e-74	1.23621	0.809579	0.221	0.351	605	5635	ENSMUSG00000037174	http://www.genecards.org/cgi-bin/carddisp.pl?gene=ELF2	http://mar2016.archive.ensembl.org/Mus_musculus/Gene/Summary?db=core;g=ENSMUSG00000037174
IC1	KRIT1	0.814931	2.8693e-74	2.78738	1.15288	0.387	0.367	605	5635	ENSMUSG00000000600	http://www.genecards.org/cgi-bin/carddisp.pl?gene=KRIT1	http://mar2016.archive.ensembl.org/Mus_musculus/Gene/Summary?db=core;g=ENSMUSG00000000600
IC1	ZFP638	0.44744	3.06732e-74	1.98572	1.18956	0.312	0.424	605	5635	ENSMUSG00000030016	http://www.genecards.org/cgi-bin/carddisp.pl?gene=ZFP638	http://mar2016.archive.ensembl.org/Mus_musculus/Gene/Summary?db=core;g=ENSMUSG00000030016
IC1	TRP53	0.458936	3.64668e-74	1.49675	0.81644	0.256	0.34	605	5635	ENSMUSG00000059552	http://www.genecards.org/cgi-bin/carddisp.pl?gene=TRP53	http://mar2016.archive.ensembl.org/Mus_musculus/Gene/Summary?db=core;g=ENSMUSG00000059552
IC1	SMC1A	0.327414	6.57117e-74	1.9961	1.38778	0.307	0.464	605	5635	ENSMUSG00000041133	http://www.genecards.org/cgi-bin/carddisp.pl?gene=SMC1A	http://mar2016.archive.ensembl.org/Mus_musculus/Gene/Summary?db=core;g=ENSMUSG00000041133
IC1	HNRNPH1	0.463025	8.12127e-74	3.50448	2.26784	0.488	0.601	605	5635	ENSMUSG00000007850	http://www.genecards.org/cgi-bin/carddisp.pl?gene=HNRNPH1	http://mar2016.archive.ensembl.org/Mus_musculus/Gene/Summary?db=core;g=ENSMUSG00000007850
IC1	ENY2	0.431029	8.25313e-74	1.33806	0.734218	0.246	0.326	605	5635	ENSMUSG00000022338	http://www.genecards.org/cgi-bin/carddisp.pl?gene=ENY2	http://mar2016.archive.ensembl.org/Mus_musculus/Gene/Summary?db=core;g=ENSMUSG00000022338
IC1	ATP5J2	0.3265	1.80317e-73	4.45798	3.35257	0.579	0.727	605	5635	ENSMUSG00000038690	http://www.genecards.org/cgi-bin/carddisp.pl?gene=ATP5J2	http://mar2016.archive.ensembl.org/Mus_musculus/Gene/Summary?db=core;g=ENSMUSG00000038690
IC1	SNRPC	0.274009	3.45638e-73	1.47479	1.0467	0.266	0.415	605	5635	ENSMUSG00000024217	http://www.genecards.org/cgi-bin/carddisp.pl?gene=SNRPC	http://mar2016.archive.ensembl.org/Mus_musculus/Gene/Summary?db=core;g=ENSMUSG00000024217
IC1	AKAP9	0.643123	3.57397e-73	2.09733	0.9833	0.314	0.348	605	5635	ENSMUSG00000040407	http://www.genecards.org/cgi-bin/carddisp.pl?gene=AKAP9	http://mar2016.archive.ensembl.org/Mus_musculus/Gene/Summary?db=core;g=ENSMUSG00000040407
IC1	EIF3F	0.526175	6.11868e-73	7.01967	4.56881	0.716	0.778	605	5635	ENSMUSG00000031029	http://www.genecards.org/cgi-bin/carddisp.pl?gene=EIF3F	http://mar2016.archive.ensembl.org/Mus_musculus/Gene/Summary?db=core;g=ENSMUSG00000031029
IC1	CDK13	0.518103	7.50191e-73	1.45353	0.713273	0.245	0.305	605	5635	ENSMUSG00000041297	http://www.genecards.org/cgi-bin/carddisp.pl?gene=CDK13	http://mar2016.archive.ensembl.org/Mus_musculus/Gene/Summary?db=core;g=ENSMUSG00000041297
IC1	ZFOS1	0.563874	8.02576e-73	1.78326	0.882828	0.304	0.342	605	5635	ENSMUSG00000074578	http://www.genecards.org/cgi-bin/carddisp.pl?gene=ZFOS1	http://mar2016.archive.ensembl.org/Mus_musculus/Gene/Summary?db=core;g=ENSMUSG00000074578
IC1	SNRPF	0.373575	1.05393e-72	2.58442	1.7667	0.405	0.534	605	5635	ENSMUSG00000020018	http://www.genecards.org/cgi-bin/carddisp.pl?gene=SNRPF	http://mar2016.archive.ensembl.org/Mus_musculus/Gene/Summary?db=core;g=ENSMUSG00000020018
IC1	VPS37B	1.18373	1.24025e-72	3.2452	0.86878	0.418	0.218	605	5635	ENSMUSG00000066278	http://www.genecards.org/cgi-bin/carddisp.pl?gene=VPS37B	http://mar2016.archive.ensembl.org/Mus_musculus/Gene/Summary?db=core;g=ENSMUSG00000066278
IC1	GLS	0.348438	4.56542e-72	2.54008	1.7805	0.374	0.527	605	5635	ENSMUSG00000026103	http://www.genecards.org/cgi-bin/carddisp.pl?gene=GLS	http://mar2016.archive.ensembl.org/Mus_musculus/Gene/Summary?db=core;g=ENSMUSG00000026103
IC1	UBE2S	0.738104	5.7569e-72	4.38379	2.22772	0.567	0.541	605	5635	ENSMUSG00000060860	http://www.genecards.org/cgi-bin/carddisp.pl?gene=UBE2S	http://mar2016.archive.ensembl.org/Mus_musculus/Gene/Summary?db=core;g=ENSMUSG00000060860
IC1	SUPT16	0.320468	9.21508e-72	1.63172	1.10751	0.269	0.408	605	5635	ENSMUSG00000035726	http://www.genecards.org/cgi-bin/carddisp.pl?gene=SUPT16	http://mar2016.archive.ensembl.org/Mus_musculus/Gene/Summary?db=core;g=ENSMUSG00000035726
IC1	SEPW1	0.25899	9.25758e-72	3.90873	3.10209	0.522	0.705	605	5635	ENSMUSG00000041571	http://www.genecards.org/cgi-bin/carddisp.pl?gene=SEPW1	http://mar2016.archive.ensembl.org/Mus_musculus/Gene/Summary?db=core;g=ENSMUSG00000041571
IC1	TNKS2	0.476228	1.10537e-71	1.4742	0.778593	0.246	0.322	605	5635	ENSMUSG00000024811	http://www.genecards.org/cgi-bin/carddisp.pl?gene=TNKS2	http://mar2016.archive.ensembl.org/Mus_musculus/Gene/Summary?db=core;g=ENSMUSG00000024811
IC1	TUBA1A	0.631588	2.02015e-71	3.00303	1.58382	0.417	0.457	605	5635	ENSMUSG00000072235	http://www.genecards.org/cgi-bin/carddisp.pl?gene=TUBA1A	http://mar2016.archive.ensembl.org/Mus_musculus/Gene/Summary?db=core;g=ENSMUSG00000072235
IC1	AI662270	0.309443	2.40514e-71	1.22897	0.798675	0.212	0.341	605	5635	ENSMUSG00000087107	http://www.genecards.org/cgi-bin/carddisp.pl?gene=AI662270	http://mar2016.archive.ensembl.org/Mus_musculus/Gene/Summary?db=core;g=ENSMUSG00000087107
IC1	ANP32E	0.819466	2.53098e-71	3.58902	1.60038	0.458	0.422	605	5635	ENSMUSG00000015749	http://www.genecards.org/cgi-bin/carddisp.pl?gene=ANP32E	http://mar2016.archive.ensembl.org/Mus_musculus/Gene/Summary?db=core;g=ENSMUSG00000015749
IC1	TMX3	0.296256	2.7529e-71	1.10432	0.713681	0.208	0.32	605	5635	ENSMUSG00000024614	http://www.genecards.org/cgi-bin/carddisp.pl?gene=TMX3	http://mar2016.archive.ensembl.org/Mus_musculus/Gene/Summary?db=core;g=ENSMUSG00000024614
IC1	GATAD2A	0.373036	3.7954e-71	1.12766	0.642882	0.208	0.307	605	5635	ENSMUSG00000036180	http://www.genecards.org/cgi-bin/carddisp.pl?gene=GATAD2A	http://mar2016.archive.ensembl.org/Mus_musculus/Gene/Summary?db=core;g=ENSMUSG00000036180
IC1	PTMA	0.606804	4.61753e-71	33.6287	21.7389	0.992	0.942	605	5635	ENSMUSG00000026238	http://www.genecards.org/cgi-bin/carddisp.pl?gene=PTMA	http://mar2016.archive.ensembl.org/Mus_musculus/Gene/Summary?db=core;g=ENSMUSG00000026238
IC1	B230219D22RIK	0.385949	5.53549e-71	1.82187	1.15951	0.316	0.429	605	5635	ENSMUSG00000045767	http://www.genecards.org/cgi-bin/carddisp.pl?gene=B230219D22RIK	http://mar2016.archive.ensembl.org/Mus_musculus/Gene/Summary?db=core;g=ENSMUSG00000045767
IC1	SP3	0.295834	6.63408e-71	1.57636	1.09871	0.271	0.416	605	5635	ENSMUSG00000027109	http://www.genecards.org/cgi-bin/carddisp.pl?gene=SP3	http://mar2016.archive.ensembl.org/Mus_musculus/Gene/Summary?db=core;g=ENSMUSG00000027109
IC1	RBM5	0.462328	8.82276e-71	2.95148	1.86804	0.428	0.539	605	5635	ENSMUSG00000032580	http://www.genecards.org/cgi-bin/carddisp.pl?gene=RBM5	http://mar2016.archive.ensembl.org/Mus_musculus/Gene/Summary?db=core;g=ENSMUSG00000032580
IC1	LRRFIP1	0.354021	1.12452e-70	2.27616	1.56327	0.352	0.495	605	5635	ENSMUSG00000026305	http://www.genecards.org/cgi-bin/carddisp.pl?gene=LRRFIP1	http://mar2016.archive.ensembl.org/Mus_musculus/Gene/Summary?db=core;g=ENSMUSG00000026305
IC1	NAA15	0.38823	1.20362e-70	1.25362	0.721918	0.223	0.318	605	5635	ENSMUSG00000063273	http://www.genecards.org/cgi-bin/carddisp.pl?gene=NAA15	http://mar2016.archive.ensembl.org/Mus_musculus/Gene/Summary?db=core;g=ENSMUSG00000063273
IC1	N4BP2L2	0.502998	1.55993e-70	1.89348	1.04175	0.299	0.38	605	5635	ENSMUSG00000029655	http://www.genecards.org/cgi-bin/carddisp.pl?gene=N4BP2L2	http://mar2016.archive.ensembl.org/Mus_musculus/Gene/Summary?db=core;g=ENSMUSG00000029655
IC1	HNRNPA3	0.475661	2.20245e-70	5.89352	3.95739	0.646	0.746	605	5635	ENSMUSG00000059005	http://www.genecards.org/cgi-bin/carddisp.pl?gene=HNRNPA3	http://mar2016.archive.ensembl.org/Mus_musculus/Gene/Summary?db=core;g=ENSMUSG00000059005
IC1	ETS2	0.763991	2.45302e-70	2.30115	0.943929	0.354	0.324	605	5635	ENSMUSG00000022895	http://www.genecards.org/cgi-bin/carddisp.pl?gene=ETS2	http://mar2016.archive.ensembl.org/Mus_musculus/Gene/Summary?db=core;g=ENSMUSG00000022895
IC1	SNRNP27	0.272045	2.90602e-70	1.02832	0.679742	0.182	0.315	605	5635	ENSMUSG00000001158	http://www.genecards.org/cgi-bin/carddisp.pl?gene=SNRNP27	http://mar2016.archive.ensembl.org/Mus_musculus/Gene/Summary?db=core;g=ENSMUSG00000001158
IC1	DIAPH1	0.440936	3.07288e-70	2.12614	1.30289	0.349	0.451	605	5635	ENSMUSG00000024456	http://www.genecards.org/cgi-bin/carddisp.pl?gene=DIAPH1	http://mar2016.archive.ensembl.org/Mus_musculus/Gene/Summary?db=core;g=ENSMUSG00000024456
IC1	KMT2A	0.501325	3.18941e-70	2.64667	1.57622	0.357	0.47	605	5635	ENSMUSG00000002028	http://www.genecards.org/cgi-bin/carddisp.pl?gene=KMT2A	http://mar2016.archive.ensembl.org/Mus_musculus/Gene/Summary?db=core;g=ENSMUSG00000002028
IC1	DOCK2	0.305487	5.43121e-70	2.14517	1.54497	0.327	0.483	605	5635	ENSMUSG00000020143	http://www.genecards.org/cgi-bin/carddisp.pl?gene=DOCK2	http://mar2016.archive.ensembl.org/Mus_musculus/Gene/Summary?db=core;g=ENSMUSG00000020143
IC1	FIP1L1	0.482203	5.84694e-70	1.48653	0.780067	0.278	0.329	605	5635	ENSMUSG00000029227	http://www.genecards.org/cgi-bin/carddisp.pl?gene=FIP1L1	http://mar2016.archive.ensembl.org/Mus_musculus/Gene/Summary?db=core;g=ENSMUSG00000029227
IC1	MAP3K1	0.378572	6.36262e-70	1.36298	0.817601	0.23	0.336	605	5635	ENSMUSG00000021754	http://www.genecards.org/cgi-bin/carddisp.pl?gene=MAP3K1	http://mar2016.archive.ensembl.org/Mus_musculus/Gene/Summary?db=core;g=ENSMUSG00000021754
IC1	NSD1	0.490583	7.64091e-70	2.56655	1.53845	0.388	0.483	605	5635	ENSMUSG00000021488	http://www.genecards.org/cgi-bin/carddisp.pl?gene=NSD1	http://mar2016.archive.ensembl.org/Mus_musculus/Gene/Summary?db=core;g=ENSMUSG00000021488
IC1	SON	0.568715	9.46e-70	8.53009	5.42535	0.803	0.859	605	5635	ENSMUSG00000022961	http://www.genecards.org/cgi-bin/carddisp.pl?gene=SON	http://mar2016.archive.ensembl.org/Mus_musculus/Gene/Summary?db=core;g=ENSMUSG00000022961
IC1	BTF3	0.540757	9.58402e-70	8.42456	5.47854	0.764	0.802	605	5635	ENSMUSG00000021660	http://www.genecards.org/cgi-bin/carddisp.pl?gene=BTF3	http://mar2016.archive.ensembl.org/Mus_musculus/Gene/Summary?db=core;g=ENSMUSG00000021660
IC1	KDM6B	0.811025	1.14196e-69	2.87803	1.21039	0.392	0.363	605	5635	ENSMUSG00000018476	http://www.genecards.org/cgi-bin/carddisp.pl?gene=KDM6B	http://mar2016.archive.ensembl.org/Mus_musculus/Gene/Summary?db=core;g=ENSMUSG00000018476
IC1	GPATCH8	0.699937	1.50117e-69	2.12202	0.921915	0.355	0.347	605	5635	ENSMUSG00000034621	http://www.genecards.org/cgi-bin/carddisp.pl?gene=GPATCH8	http://mar2016.archive.ensembl.org/Mus_musculus/Gene/Summary?db=core;g=ENSMUSG00000034621
IC1	PSIP1	0.830618	1.85984e-69	1.98702	0.679568	0.319	0.246	605	5635	ENSMUSG00000028484	http://www.genecards.org/cgi-bin/carddisp.pl?gene=PSIP1	http://mar2016.archive.ensembl.org/Mus_musculus/Gene/Summary?db=core;g=ENSMUSG00000028484
IC1	IFNGR1	0.266994	2.58731e-69	4.30056	3.40503	0.489	0.689	605	5635	ENSMUSG00000020009	http://www.genecards.org/cgi-bin/carddisp.pl?gene=IFNGR1	http://mar2016.archive.ensembl.org/Mus_musculus/Gene/Summary?db=core;g=ENSMUSG00000020009
IC1	AVL9	0.847853	3.08963e-69	1.97759	0.65438	0.334	0.243	605	5635	ENSMUSG00000029787	http://www.genecards.org/cgi-bin/carddisp.pl?gene=AVL9	http://mar2016.archive.ensembl.org/Mus_musculus/Gene/Summary?db=core;g=ENSMUSG00000029787
IC1	LUC7L2	0.535561	3.26168e-69	6.89144	4.44423	0.716	0.782	605	5635	ENSMUSG00000029823	http://www.genecards.org/cgi-bin/carddisp.pl?gene=LUC7L2	http://mar2016.archive.ensembl.org/Mus_musculus/Gene/Summary?db=core;g=ENSMUSG00000029823
IC1	SRSF3	0.274038	3.69365e-69	3.99704	3.13256	0.519	0.698	605	5635	ENSMUSG00000071172	http://www.genecards.org/cgi-bin/carddisp.pl?gene=SRSF3	http://mar2016.archive.ensembl.org/Mus_musculus/Gene/Summary?db=core;g=ENSMUSG00000071172
IC1	TOB1	0.663305	3.71547e-69	2.03098	0.91385	0.298	0.324	605	5635	ENSMUSG00000037573	http://www.genecards.org/cgi-bin/carddisp.pl?gene=TOB1	http://mar2016.archive.ensembl.org/Mus_musculus/Gene/Summary?db=core;g=ENSMUSG00000037573
IC1	CNOT4	0.424649	5.67419e-69	1.42009	0.803017	0.24	0.331	605	5635	ENSMUSG00000038784	http://www.genecards.org/cgi-bin/carddisp.pl?gene=CNOT4	http://mar2016.archive.ensembl.org/Mus_musculus/Gene/Summary?db=core;g=ENSMUSG00000038784
IC1	SUMO2	0.435103	7.45982e-69	5.91718	4.11623	0.686	0.771	605	5635	ENSMUSG00000020738	http://www.genecards.org/cgi-bin/carddisp.pl?gene=SUMO2	http://mar2016.archive.ensembl.org/Mus_musculus/Gene/Summary?db=core;g=ENSMUSG00000020738
IC1	MBNL2	0.434905	8.93367e-69	2.09851	1.2921	0.339	0.438	605	5635	ENSMUSG00000022139	http://www.genecards.org/cgi-bin/carddisp.pl?gene=MBNL2	http://mar2016.archive.ensembl.org/Mus_musculus/Gene/Summary?db=core;g=ENSMUSG00000022139
IC1	GIMAP1	1.22443	1.09689e-68	2.59005	0.536421	0.387	0.127	605	5635	ENSMUSG00000090019	http://www.genecards.org/cgi-bin/carddisp.pl?gene=GIMAP1	http://mar2016.archive.ensembl.org/Mus_musculus/Gene/Summary?db=core;g=ENSMUSG00000090019
IC1	DDX39B	0.251157	1.18333e-68	1.75722	1.31667	0.307	0.462	605	5635	ENSMUSG00000019432	http://www.genecards.org/cgi-bin/carddisp.pl?gene=DDX39B	http://mar2016.archive.ensembl.org/Mus_musculus/Gene/Summary?db=core;g=ENSMUSG00000019432
IC1	USP34	0.593207	1.41148e-68	2.33966	1.21375	0.37	0.407	605	5635	ENSMUSG00000056342	http://www.genecards.org/cgi-bin/carddisp.pl?gene=USP34	http://mar2016.archive.ensembl.org/Mus_musculus/Gene/Summary?db=core;g=ENSMUSG00000056342
IC1	ASH1L	0.495296	1.70784e-68	3.41481	2.13193	0.46	0.569	605	5635	ENSMUSG00000028053	http://www.genecards.org/cgi-bin/carddisp.pl?gene=ASH1L	http://mar2016.archive.ensembl.org/Mus_musculus/Gene/Summary?db=core;g=ENSMUSG00000028053
IC1	CPSF6	0.534667	1.86705e-68	1.52498	0.743041	0.251	0.305	605	5635	ENSMUSG00000055531	http://www.genecards.org/cgi-bin/carddisp.pl?gene=CPSF6	http://mar2016.archive.ensembl.org/Mus_musculus/Gene/Summary?db=core;g=ENSMUSG00000055531
IC1	CCDC59	0.296926	1.9109e-68	1.06501	0.680884	0.188	0.307	605	5635	ENSMUSG00000019897	http://www.genecards.org/cgi-bin/carddisp.pl?gene=CCDC59	http://mar2016.archive.ensembl.org/Mus_musculus/Gene/Summary?db=core;g=ENSMUSG00000019897
IC1	HUWE1	0.429869	2.36427e-68	1.60225	0.931725	0.269	0.363	605	5635	ENSMUSG00000025261	http://www.genecards.org/cgi-bin/carddisp.pl?gene=HUWE1	http://mar2016.archive.ensembl.org/Mus_musculus/Gene/Summary?db=core;g=ENSMUSG00000025261
IC1	CSRNP1	0.810755	2.49593e-68	2.25681	0.856652	0.347	0.298	605	5635	ENSMUSG00000032515	http://www.genecards.org/cgi-bin/carddisp.pl?gene=CSRNP1	http://mar2016.archive.ensembl.org/Mus_musculus/Gene/Summary?db=core;g=ENSMUSG00000032515
IC1	PHF20L1	0.607631	2.60036e-68	1.7639	0.813873	0.289	0.315	605	5635	ENSMUSG00000072501	http://www.genecards.org/cgi-bin/carddisp.pl?gene=PHF20L1	http://mar2016.archive.ensembl.org/Mus_musculus/Gene/Summary?db=core;g=ENSMUSG00000072501
IC1	PPM1G	0.324292	3.09536e-68	1.60121	1.07756	0.276	0.41	605	5635	ENSMUSG00000029147	http://www.genecards.org/cgi-bin/carddisp.pl?gene=PPM1G	http://mar2016.archive.ensembl.org/Mus_musculus/Gene/Summary?db=core;g=ENSMUSG00000029147
IC1	THRAP3	0.289511	4.37568e-68	2.09941	1.53588	0.357	0.503	605	5635	ENSMUSG00000043962	http://www.genecards.org/cgi-bin/carddisp.pl?gene=THRAP3	http://mar2016.archive.ensembl.org/Mus_musculus/Gene/Summary?db=core;g=ENSMUSG00000043962
IC1	TBL1X	0.269692	5.46789e-68	1.09426	0.737179	0.192	0.319	605	5635	ENSMUSG00000025246	http://www.genecards.org/cgi-bin/carddisp.pl?gene=TBL1X	http://mar2016.archive.ensembl.org/Mus_musculus/Gene/Summary?db=core;g=ENSMUSG00000025246
IC1	MIF	0.414382	5.59442e-68	1.85577	1.1428	0.306	0.404	605	5635	ENSMUSG00000033307	http://www.genecards.org/cgi-bin/carddisp.pl?gene=MIF	http://mar2016.archive.ensembl.org/Mus_musculus/Gene/Summary?db=core;g=ENSMUSG00000033307
IC1	PHIP	0.396434	5.87652e-68	2.23215	1.45557	0.314	0.442	605	5635	ENSMUSG00000032253	http://www.genecards.org/cgi-bin/carddisp.pl?gene=PHIP	http://mar2016.archive.ensembl.org/Mus_musculus/Gene/Summary?db=core;g=ENSMUSG00000032253
IC1	ZMYND11	0.384036	1.01185e-67	1.29977	0.762294	0.235	0.323	605	5635	ENSMUSG00000021156	http://www.genecards.org/cgi-bin/carddisp.pl?gene=ZMYND11	http://mar2016.archive.ensembl.org/Mus_musculus/Gene/Summary?db=core;g=ENSMUSG00000021156
IC1	OGT	0.66811	1.2422e-67	3.08855	1.57305	0.433	0.457	605	5635	ENSMUSG00000034160	http://www.genecards.org/cgi-bin/carddisp.pl?gene=OGT	http://mar2016.archive.ensembl.org/Mus_musculus/Gene/Summary?db=core;g=ENSMUSG00000034160
IC1	SPTAN1	0.340945	1.33439e-67	1.88271	1.27597	0.293	0.432	605	5635	ENSMUSG00000057738	http://www.genecards.org/cgi-bin/carddisp.pl?gene=SPTAN1	http://mar2016.archive.ensembl.org/Mus_musculus/Gene/Summary?db=core;g=ENSMUSG00000057738
IC1	CREB1	0.429963	1.51689e-67	1.55943	0.899815	0.261	0.349	605	5635	ENSMUSG00000025958	http://www.genecards.org/cgi-bin/carddisp.pl?gene=CREB1	http://mar2016.archive.ensembl.org/Mus_musculus/Gene/Summary?db=core;g=ENSMUSG00000025958
IC1	RBM6	0.401373	2.75785e-67	1.36299	0.789109	0.226	0.324	605	5635	ENSMUSG00000032582	http://www.genecards.org/cgi-bin/carddisp.pl?gene=RBM6	http://mar2016.archive.ensembl.org/Mus_musculus/Gene/Summary?db=core;g=ENSMUSG00000032582
IC1	ANKRD17	0.44354	3.03353e-67	1.81041	1.06657	0.286	0.39	605	5635	ENSMUSG00000055204	http://www.genecards.org/cgi-bin/carddisp.pl?gene=ANKRD17	http://mar2016.archive.ensembl.org/Mus_musculus/Gene/Summary?db=core;g=ENSMUSG00000055204
IC1	MAP1LC3A	0.404223	5.82171e-67	1.31679	0.750667	0.228	0.313	605	5635	ENSMUSG00000027602	http://www.genecards.org/cgi-bin/carddisp.pl?gene=MAP1LC3A	http://mar2016.archive.ensembl.org/Mus_musculus/Gene/Summary?db=core;g=ENSMUSG00000027602
IC1	SEC61B	0.359863	6.1461e-67	4.49514	3.28203	0.575	0.706	605	5635	ENSMUSG00000053317	http://www.genecards.org/cgi-bin/carddisp.pl?gene=SEC61B	http://mar2016.archive.ensembl.org/Mus_musculus/Gene/Summary?db=core;g=ENSMUSG00000053317
IC1	PURB	0.393183	1.18939e-66	4.17592	2.94119	0.532	0.67	605	5635	ENSMUSG00000094483	http://www.genecards.org/cgi-bin/carddisp.pl?gene=PURB	http://mar2016.archive.ensembl.org/Mus_musculus/Gene/Summary?db=core;g=ENSMUSG00000094483
IC1	TBL1XR1	0.321346	2.08904e-66	1.17174	0.738093	0.202	0.317	605	5635	ENSMUSG00000027630	http://www.genecards.org/cgi-bin/carddisp.pl?gene=TBL1XR1	http://mar2016.archive.ensembl.org/Mus_musculus/Gene/Summary?db=core;g=ENSMUSG00000027630
IC1	NRD1	0.393156	7.51038e-66	1.57026	0.957159	0.278	0.375	605	5635	ENSMUSG00000053510	http://www.genecards.org/cgi-bin/carddisp.pl?gene=NRD1	http://mar2016.archive.ensembl.org/Mus_musculus/Gene/Summary?db=core;g=ENSMUSG00000053510
IC1	PKN2	0.389453	7.52809e-66	1.70184	1.06264	0.281	0.388	605	5635	ENSMUSG00000004591	http://www.genecards.org/cgi-bin/carddisp.pl?gene=PKN2	http://mar2016.archive.ensembl.org/Mus_musculus/Gene/Summary?db=core;g=ENSMUSG00000004591
IC1	LDHA	0.349367	7.90998e-66	3.44271	2.48721	0.478	0.612	605	5635	ENSMUSG00000063229	http://www.genecards.org/cgi-bin/carddisp.pl?gene=LDHA	http://mar2016.archive.ensembl.org/Mus_musculus/Gene/Summary?db=core;g=ENSMUSG00000063229
IC1	SRSF10	0.511538	1.09757e-65	2.24282	1.27475	0.369	0.426	605	5635	ENSMUSG00000028676	http://www.genecards.org/cgi-bin/carddisp.pl?gene=SRSF10	http://mar2016.archive.ensembl.org/Mus_musculus/Gene/Summary?db=core;g=ENSMUSG00000028676
IC1	TTC14	0.758949	1.11361e-65	2.79454	1.2423	0.413	0.382	605	5635	ENSMUSG00000027677	http://www.genecards.org/cgi-bin/carddisp.pl?gene=TTC14	http://mar2016.archive.ensembl.org/Mus_musculus/Gene/Summary?db=core;g=ENSMUSG00000027677
IC1	EP400	0.437119	1.56689e-65	1.31648	0.710968	0.235	0.308	605	5635	ENSMUSG00000029505	http://www.genecards.org/cgi-bin/carddisp.pl?gene=EP400	http://mar2016.archive.ensembl.org/Mus_musculus/Gene/Summary?db=core;g=ENSMUSG00000029505
IC1	TTC3	0.741716	1.75038e-65	2.05131	0.82477	0.307	0.294	605	5635	ENSMUSG00000040785	http://www.genecards.org/cgi-bin/carddisp.pl?gene=TTC3	http://mar2016.archive.ensembl.org/Mus_musculus/Gene/Summary?db=core;g=ENSMUSG00000040785
IC1	RBM26	0.501355	2.45187e-65	1.61071	0.844316	0.261	0.329	605	5635	ENSMUSG00000022119	http://www.genecards.org/cgi-bin/carddisp.pl?gene=RBM26	http://mar2016.archive.ensembl.org/Mus_musculus/Gene/Summary?db=core;g=ENSMUSG00000022119
IC1	MYL12A	0.395886	4.18618e-65	4.68231	3.31869	0.61	0.71	605	5635	ENSMUSG00000024048	http://www.genecards.org/cgi-bin/carddisp.pl?gene=MYL12A	http://mar2016.archive.ensembl.org/Mus_musculus/Gene/Summary?db=core;g=ENSMUSG00000024048
IC1	TOPORS	0.534822	4.39507e-65	1.61436	0.804548	0.271	0.317	605	5635	ENSMUSG00000036822	http://www.genecards.org/cgi-bin/carddisp.pl?gene=TOPORS	http://mar2016.archive.ensembl.org/Mus_musculus/Gene/Summary?db=core;g=ENSMUSG00000036822
IC1	HNRNPR	0.415247	4.91811e-65	1.69463	1.02068	0.286	0.384	605	5635	ENSMUSG00000066037	http://www.genecards.org/cgi-bin/carddisp.pl?gene=HNRNPR	http://mar2016.archive.ensembl.org/Mus_musculus/Gene/Summary?db=core;g=ENSMUSG00000066037
IC1	WHSC1L1	0.409343	1.13339e-64	2.54738	1.67106	0.395	0.508	605	5635	ENSMUSG00000054823	http://www.genecards.org/cgi-bin/carddisp.pl?gene=WHSC1L1	http://mar2016.archive.ensembl.org/Mus_musculus/Gene/Summary?db=core;g=ENSMUSG00000054823
IC1	DCAF8	0.414242	1.30236e-64	1.52886	0.897691	0.269	0.356	605	5635	ENSMUSG00000026554	http://www.genecards.org/cgi-bin/carddisp.pl?gene=DCAF8	http://mar2016.archive.ensembl.org/Mus_musculus/Gene/Summary?db=core;g=ENSMUSG00000026554
IC1	PCM1	0.255836	1.31641e-64	1.57563	1.1571	0.251	0.402	605	5635	ENSMUSG00000031592	http://www.genecards.org/cgi-bin/carddisp.pl?gene=PCM1	http://mar2016.archive.ensembl.org/Mus_musculus/Gene/Summary?db=core;g=ENSMUSG00000031592
IC1	SNRPG	0.276181	2.39007e-64	3.23476	2.49695	0.481	0.635	605	5635	ENSMUSG00000057278	http://www.genecards.org/cgi-bin/carddisp.pl?gene=SNRPG	http://mar2016.archive.ensembl.org/Mus_musculus/Gene/Summary?db=core;g=ENSMUSG00000057278
IC1	CNOT6L	0.475614	3.08505e-64	1.92648	1.10461	0.321	0.397	605	5635	ENSMUSG00000034724	http://www.genecards.org/cgi-bin/carddisp.pl?gene=CNOT6L	http://mar2016.archive.ensembl.org/Mus_musculus/Gene/Summary?db=core;g=ENSMUSG00000034724
IC1	TRIP12	0.280366	3.55112e-64	1.37114	0.952357	0.251	0.376	605	5635	ENSMUSG00000026219	http://www.genecards.org/cgi-bin/carddisp.pl?gene=TRIP12	http://mar2016.archive.ensembl.org/Mus_musculus/Gene/Summary?db=core;g=ENSMUSG00000026219
IC1	SETD2	0.471012	4.55529e-64	1.75761	0.989502	0.284	0.366	605	5635	ENSMUSG00000044791	http://www.genecards.org/cgi-bin/carddisp.pl?gene=SETD2	http://mar2016.archive.ensembl.org/Mus_musculus/Gene/Summary?db=core;g=ENSMUSG00000044791
IC1	DDX5	0.614507	2.02223e-63	19.6377	12.4796	0.962	0.942	605	5635	ENSMUSG00000020719	http://www.genecards.org/cgi-bin/carddisp.pl?gene=DDX5	http://mar2016.archive.ensembl.org/Mus_musculus/Gene/Summary?db=core;g=ENSMUSG00000020719
IC1	MAP4	0.365828	2.30227e-63	1.34844	0.822446	0.223	0.322	605	5635	ENSMUSG00000032479	http://www.genecards.org/cgi-bin/carddisp.pl?gene=MAP4	http://mar2016.archive.ensembl.org/Mus_musculus/Gene/Summary?db=core;g=ENSMUSG00000032479
IC1	TPP2	0.361563	2.40896e-63	1.40237	0.869816	0.233	0.343	605	5635	ENSMUSG00000041763	http://www.genecards.org/cgi-bin/carddisp.pl?gene=TPP2	http://mar2016.archive.ensembl.org/Mus_musculus/Gene/Summary?db=core;g=ENSMUSG00000041763
IC1	CEP350	0.406196	4.76942e-63	1.65008	0.999779	0.276	0.374	605	5635	ENSMUSG00000033671	http://www.genecards.org/cgi-bin/carddisp.pl?gene=CEP350	http://mar2016.archive.ensembl.org/Mus_musculus/Gene/Summary?db=core;g=ENSMUSG00000033671
IC1	RB1CC1	0.559307	5.11115e-63	1.98084	1.02288	0.314	0.355	605	5635	ENSMUSG00000025907	http://www.genecards.org/cgi-bin/carddisp.pl?gene=RB1CC1	http://mar2016.archive.ensembl.org/Mus_musculus/Gene/Summary?db=core;g=ENSMUSG00000025907
IC1	RCHY1	0.37728	7.17551e-63	1.7813	1.14129	0.299	0.408	605	5635	ENSMUSG00000029397	http://www.genecards.org/cgi-bin/carddisp.pl?gene=RCHY1	http://mar2016.archive.ensembl.org/Mus_musculus/Gene/Summary?db=core;g=ENSMUSG00000029397
IC1	KLF7	0.69624	7.79566e-63	2.06036	0.88879	0.307	0.303	605	5635	ENSMUSG00000025959	http://www.genecards.org/cgi-bin/carddisp.pl?gene=KLF7	http://mar2016.archive.ensembl.org/Mus_musculus/Gene/Summary?db=core;g=ENSMUSG00000025959
IC1	SUPT20	0.493505	1.52893e-62	1.42733	0.724129	0.255	0.305	605	5635	ENSMUSG00000027751	http://www.genecards.org/cgi-bin/carddisp.pl?gene=SUPT20	http://mar2016.archive.ensembl.org/Mus_musculus/Gene/Summary?db=core;g=ENSMUSG00000027751
IC1	TSPAN13	0.813491	4.37081e-62	2.08102	0.753112	0.35	0.257	605	5635	ENSMUSG00000020577	http://www.genecards.org/cgi-bin/carddisp.pl?gene=TSPAN13	http://mar2016.archive.ensembl.org/Mus_musculus/Gene/Summary?db=core;g=ENSMUSG00000020577
IC1	STAG1	0.258482	1.28711e-61	1.19429	0.834353	0.205	0.337	605	5635	ENSMUSG00000037286	http://www.genecards.org/cgi-bin/carddisp.pl?gene=STAG1	http://mar2016.archive.ensembl.org/Mus_musculus/Gene/Summary?db=core;g=ENSMUSG00000037286
IC1	KMT2C	0.358021	2.36457e-61	1.65628	1.07252	0.261	0.377	605	5635	ENSMUSG00000038056	http://www.genecards.org/cgi-bin/carddisp.pl?gene=KMT2C	http://mar2016.archive.ensembl.org/Mus_musculus/Gene/Summary?db=core;g=ENSMUSG00000038056
IC1	PPP1R15A	0.301545	2.56698e-61	3.36771	2.54388	0.44	0.605	605	5635	ENSMUSG00000040435	http://www.genecards.org/cgi-bin/carddisp.pl?gene=PPP1R15A	http://mar2016.archive.ensembl.org/Mus_musculus/Gene/Summary?db=core;g=ENSMUSG00000040435
IC1	CHCHD2	0.511634	4.5467e-61	9.5415	6.3941	0.803	0.847	605	5635	ENSMUSG00000070493	http://www.genecards.org/cgi-bin/carddisp.pl?gene=CHCHD2	http://mar2016.archive.ensembl.org/Mus_musculus/Gene/Summary?db=core;g=ENSMUSG00000070493
IC1	BAZ2B	0.289911	9.76623e-61	1.5177	1.05936	0.245	0.38	605	5635	ENSMUSG00000026987	http://www.genecards.org/cgi-bin/carddisp.pl?gene=BAZ2B	http://mar2016.archive.ensembl.org/Mus_musculus/Gene/Summary?db=core;g=ENSMUSG00000026987
IC1	MED13	0.395794	5.25263e-60	1.37359	0.804094	0.236	0.323	605	5635	ENSMUSG00000034297	http://www.genecards.org/cgi-bin/carddisp.pl?gene=MED13	http://mar2016.archive.ensembl.org/Mus_musculus/Gene/Summary?db=core;g=ENSMUSG00000034297
IC1	RASGRP2	0.995203	6.89296e-60	2.08063	0.545447	0.331	0.168	605	5635	ENSMUSG00000032946	http://www.genecards.org/cgi-bin/carddisp.pl?gene=RASGRP2	http://mar2016.archive.ensembl.org/Mus_musculus/Gene/Summary?db=core;g=ENSMUSG00000032946
IC1	DDX21	0.262626	1.04488e-59	1.54656	1.12274	0.258	0.397	605	5635	ENSMUSG00000020075	http://www.genecards.org/cgi-bin/carddisp.pl?gene=DDX21	http://mar2016.archive.ensembl.org/Mus_musculus/Gene/Summary?db=core;g=ENSMUSG00000020075
IC1	NACA	0.612756	1.45275e-59	11.5126	7.18256	0.843	0.838	605	5635	ENSMUSG00000061315	http://www.genecards.org/cgi-bin/carddisp.pl?gene=NACA	http://mar2016.archive.ensembl.org/Mus_musculus/Gene/Summary?db=core;g=ENSMUSG00000061315
IC1	LBH	0.477277	4.06363e-59	1.8799	1.06873	0.293	0.369	605	5635	ENSMUSG00000024063	http://www.genecards.org/cgi-bin/carddisp.pl?gene=LBH	http://mar2016.archive.ensembl.org/Mus_musculus/Gene/Summary?db=core;g=ENSMUSG00000024063
IC1	TUBB4B	0.683522	9.47266e-59	3.2552	1.64947	0.461	0.451	605	5635	ENSMUSG00000036752	http://www.genecards.org/cgi-bin/carddisp.pl?gene=TUBB4B	http://mar2016.archive.ensembl.org/Mus_musculus/Gene/Summary?db=core;g=ENSMUSG00000036752
IC1	PPP1R12A	0.280053	3.14588e-58	1.39896	0.975689	0.246	0.377	605	5635	ENSMUSG00000019907	http://www.genecards.org/cgi-bin/carddisp.pl?gene=PPP1R12A	http://mar2016.archive.ensembl.org/Mus_musculus/Gene/Summary?db=core;g=ENSMUSG00000019907
IC1	ATF7IP	0.492155	3.34304e-58	2.65581	1.59914	0.38	0.455	605	5635	ENSMUSG00000030213	http://www.genecards.org/cgi-bin/carddisp.pl?gene=ATF7IP	http://mar2016.archive.ensembl.org/Mus_musculus/Gene/Summary?db=core;g=ENSMUSG00000030213
IC1	EIF1	0.569821	7.02538e-58	19.5831	12.8668	0.964	0.924	605	5635	ENSMUSG00000035530	http://www.genecards.org/cgi-bin/carddisp.pl?gene=EIF1	http://mar2016.archive.ensembl.org/Mus_musculus/Gene/Summary?db=core;g=ENSMUSG00000035530
IC1	ARHGDIB	0.628113	7.91561e-58	10.7913	6.62921	0.83	0.811	605	5635	ENSMUSG00000030220	http://www.genecards.org/cgi-bin/carddisp.pl?gene=ARHGDIB	http://mar2016.archive.ensembl.org/Mus_musculus/Gene/Summary?db=core;g=ENSMUSG00000030220
IC1	SP110	0.326635	1.1086e-57	1.20782	0.7605	0.22	0.318	605	5635	ENSMUSG00000070034	http://www.genecards.org/cgi-bin/carddisp.pl?gene=SP110	http://mar2016.archive.ensembl.org/Mus_musculus/Gene/Summary?db=core;g=ENSMUSG00000070034
IC1	SRPK2	0.550715	1.17075e-57	1.9264	0.997802	0.309	0.344	605	5635	ENSMUSG00000062604	http://www.genecards.org/cgi-bin/carddisp.pl?gene=SRPK2	http://mar2016.archive.ensembl.org/Mus_musculus/Gene/Summary?db=core;g=ENSMUSG00000062604
IC1	MKLN1	0.515759	1.57556e-57	1.98974	1.0911	0.344	0.38	605	5635	ENSMUSG00000025609	http://www.genecards.org/cgi-bin/carddisp.pl?gene=MKLN1	http://mar2016.archive.ensembl.org/Mus_musculus/Gene/Summary?db=core;g=ENSMUSG00000025609
IC1	PCF11	0.516774	1.62959e-57	1.8887	1.019	0.322	0.36	605	5635	ENSMUSG00000041328	http://www.genecards.org/cgi-bin/carddisp.pl?gene=PCF11	http://mar2016.archive.ensembl.org/Mus_musculus/Gene/Summary?db=core;g=ENSMUSG00000041328
IC1	TAF15	0.399097	3.09768e-57	1.29901	0.743418	0.23	0.302	605	5635	ENSMUSG00000020680	http://www.genecards.org/cgi-bin/carddisp.pl?gene=TAF15	http://mar2016.archive.ensembl.org/Mus_musculus/Gene/Summary?db=core;g=ENSMUSG00000020680
IC1	ITCH	0.451296	3.14761e-57	1.65062	0.938624	0.289	0.348	605	5635	ENSMUSG00000027598	http://www.genecards.org/cgi-bin/carddisp.pl?gene=ITCH	http://mar2016.archive.ensembl.org/Mus_musculus/Gene/Summary?db=core;g=ENSMUSG00000027598
IC1	JARID2	0.509308	3.42294e-57	2.03141	1.12974	0.314	0.371	605	5635	ENSMUSG00000038518	http://www.genecards.org/cgi-bin/carddisp.pl?gene=JARID2	http://mar2016.archive.ensembl.org/Mus_musculus/Gene/Summary?db=core;g=ENSMUSG00000038518
IC1	FOXN3	0.469136	3.87488e-57	1.519	0.819717	0.273	0.319	605	5635	ENSMUSG00000033713	http://www.genecards.org/cgi-bin/carddisp.pl?gene=FOXN3	http://mar2016.archive.ensembl.org/Mus_musculus/Gene/Summary?db=core;g=ENSMUSG00000033713
IC1	CYTIP	0.929545	8.78496e-57	3.75601	1.49702	0.46	0.354	605	5635	ENSMUSG00000026832	http://www.genecards.org/cgi-bin/carddisp.pl?gene=CYTIP	http://mar2016.archive.ensembl.org/Mus_musculus/Gene/Summary?db=core;g=ENSMUSG00000026832
IC1	MARCH7	0.530079	2.29726e-56	1.77485	0.921629	0.302	0.331	605	5635	ENSMUSG00000026977	http://www.genecards.org/cgi-bin/carddisp.pl?gene=MARCH7	http://mar2016.archive.ensembl.org/Mus_musculus/Gene/Summary?db=core;g=ENSMUSG00000026977
IC1	TRIM12A	0.747593	2.66925e-56	2.05719	0.820852	0.331	0.281	605	5635	ENSMUSG00000066258	http://www.genecards.org/cgi-bin/carddisp.pl?gene=TRIM12A	http://mar2016.archive.ensembl.org/Mus_musculus/Gene/Summary?db=core;g=ENSMUSG00000066258
IC1	STMN1	0.842417	5.03509e-56	5.20414	2.4601	0.54	0.24	605	5635	ENSMUSG00000028832	http://www.genecards.org/cgi-bin/carddisp.pl?gene=STMN1	http://mar2016.archive.ensembl.org/Mus_musculus/Gene/Summary?db=core;g=ENSMUSG00000028832
IC1	RAC2	0.482389	5.23817e-56	4.45728	2.90628	0.559	0.623	605	5635	ENSMUSG00000033220	http://www.genecards.org/cgi-bin/carddisp.pl?gene=RAC2	http://mar2016.archive.ensembl.org/Mus_musculus/Gene/Summary?db=core;g=ENSMUSG00000033220
IC1	CDK12	0.420361	6.70066e-56	1.95387	1.20724	0.319	0.405	605	5635	ENSMUSG00000003119	http://www.genecards.org/cgi-bin/carddisp.pl?gene=CDK12	http://mar2016.archive.ensembl.org/Mus_musculus/Gene/Summary?db=core;g=ENSMUSG00000003119
IC1	LMO4	0.519562	3.06565e-55	2.73972	1.60877	0.382	0.447	605	5635	ENSMUSG00000028266	http://www.genecards.org/cgi-bin/carddisp.pl?gene=LMO4	http://mar2016.archive.ensembl.org/Mus_musculus/Gene/Summary?db=core;g=ENSMUSG00000028266
IC1	CRLF3	0.270865	3.52358e-55	1.82513	1.34153	0.317	0.445	605	5635	ENSMUSG00000017561	http://www.genecards.org/cgi-bin/carddisp.pl?gene=CRLF3	http://mar2016.archive.ensembl.org/Mus_musculus/Gene/Summary?db=core;g=ENSMUSG00000017561
IC1	RSRP1	0.471679	3.13365e-54	9.20467	6.35884	0.788	0.862	605	5635	ENSMUSG00000037266	http://www.genecards.org/cgi-bin/carddisp.pl?gene=RSRP1	http://mar2016.archive.ensembl.org/Mus_musculus/Gene/Summary?db=core;g=ENSMUSG00000037266
IC1	PDLIM1	0.335768	4.60038e-54	1.27757	0.804659	0.215	0.303	605	5635	ENSMUSG00000055044	http://www.genecards.org/cgi-bin/carddisp.pl?gene=PDLIM1	http://mar2016.archive.ensembl.org/Mus_musculus/Gene/Summary?db=core;g=ENSMUSG00000055044
IC1	DHX36	0.398234	4.67149e-54	1.40906	0.827961	0.251	0.322	605	5635	ENSMUSG00000027770	http://www.genecards.org/cgi-bin/carddisp.pl?gene=DHX36	http://mar2016.archive.ensembl.org/Mus_musculus/Gene/Summary?db=core;g=ENSMUSG00000027770
IC1	CCNL2	0.469834	1.88036e-53	1.5363	0.831332	0.268	0.321	605	5635	ENSMUSG00000029068	http://www.genecards.org/cgi-bin/carddisp.pl?gene=CCNL2	http://mar2016.archive.ensembl.org/Mus_musculus/Gene/Summary?db=core;g=ENSMUSG00000029068
IC1	HIF1A	0.31084	4.05847e-53	1.33808	0.884898	0.25	0.345	605	5635	ENSMUSG00000021109	http://www.genecards.org/cgi-bin/carddisp.pl?gene=HIF1A	http://mar2016.archive.ensembl.org/Mus_musculus/Gene/Summary?db=core;g=ENSMUSG00000021109
IC1	PABPC1	0.334441	1.20897e-52	7.95278	6.10037	0.749	0.856	605	5635	ENSMUSG00000022283	http://www.genecards.org/cgi-bin/carddisp.pl?gene=PABPC1	http://mar2016.archive.ensembl.org/Mus_musculus/Gene/Summary?db=core;g=ENSMUSG00000022283
IC1	RPL11	0.586707	2.22122e-52	23.7513	15.481	0.954	0.897	605	5635	ENSMUSG00000059291	http://www.genecards.org/cgi-bin/carddisp.pl?gene=RPL11	http://mar2016.archive.ensembl.org/Mus_musculus/Gene/Summary?db=core;g=ENSMUSG00000059291
IC1	IL2RG	0.861624	4.81113e-52	2.36913	0.854141	0.362	0.247	605	5635	ENSMUSG00000031304	http://www.genecards.org/cgi-bin/carddisp.pl?gene=IL2RG	http://mar2016.archive.ensembl.org/Mus_musculus/Gene/Summary?db=core;g=ENSMUSG00000031304
IC1	NUFIP2	0.314147	5.63808e-52	2.88631	2.12586	0.443	0.557	605	5635	ENSMUSG00000037857	http://www.genecards.org/cgi-bin/carddisp.pl?gene=NUFIP2	http://mar2016.archive.ensembl.org/Mus_musculus/Gene/Summary?db=core;g=ENSMUSG00000037857
IC1	FAM208A	0.326727	7.52233e-52	1.40341	0.916342	0.225	0.331	605	5635	ENSMUSG00000040651	http://www.genecards.org/cgi-bin/carddisp.pl?gene=FAM208A	http://mar2016.archive.ensembl.org/Mus_musculus/Gene/Summary?db=core;g=ENSMUSG00000040651
IC1	MDM4	0.434972	1.12865e-51	1.59482	0.919411	0.283	0.34	605	5635	ENSMUSG00000054387	http://www.genecards.org/cgi-bin/carddisp.pl?gene=MDM4	http://mar2016.archive.ensembl.org/Mus_musculus/Gene/Summary?db=core;g=ENSMUSG00000054387
IC1	RAPGEF6	0.297535	1.68286e-51	1.56424	1.08637	0.258	0.371	605	5635	ENSMUSG00000037533	http://www.genecards.org/cgi-bin/carddisp.pl?gene=RAPGEF6	http://mar2016.archive.ensembl.org/Mus_musculus/Gene/Summary?db=core;g=ENSMUSG00000037533
IC1	ZC3HAV1	0.265607	1.89712e-51	1.39717	0.994083	0.246	0.363	605	5635	ENSMUSG00000029826	http://www.genecards.org/cgi-bin/carddisp.pl?gene=ZC3HAV1	http://mar2016.archive.ensembl.org/Mus_musculus/Gene/Summary?db=core;g=ENSMUSG00000029826
IC1	DUSP2	1.0228	9.73808e-51	4.10561	1.51278	0.483	0.264	605	5635	ENSMUSG00000027368	http://www.genecards.org/cgi-bin/carddisp.pl?gene=DUSP2	http://mar2016.archive.ensembl.org/Mus_musculus/Gene/Summary?db=core;g=ENSMUSG00000027368
IC1	BIRC2	0.597928	1.12536e-50	1.88076	0.903325	0.312	0.308	605	5635	ENSMUSG00000057367	http://www.genecards.org/cgi-bin/carddisp.pl?gene=BIRC2	http://mar2016.archive.ensembl.org/Mus_musculus/Gene/Summary?db=core;g=ENSMUSG00000057367
IC1	UBN2	0.342764	1.19744e-50	1.64407	1.08493	0.256	0.362	605	5635	ENSMUSG00000038538	http://www.genecards.org/cgi-bin/carddisp.pl?gene=UBN2	http://mar2016.archive.ensembl.org/Mus_musculus/Gene/Summary?db=core;g=ENSMUSG00000038538
IC1	RLIM	0.256076	2.42248e-50	1.3256	0.94737	0.225	0.345	605	5635	ENSMUSG00000056537	http://www.genecards.org/cgi-bin/carddisp.pl?gene=RLIM	http://mar2016.archive.ensembl.org/Mus_musculus/Gene/Summary?db=core;g=ENSMUSG00000056537
IC1	GNAS	0.354216	2.96283e-50	5.96626	4.44967	0.691	0.788	605	5635	ENSMUSG00000027523	http://www.genecards.org/cgi-bin/carddisp.pl?gene=GNAS	http://mar2016.archive.ensembl.org/Mus_musculus/Gene/Summary?db=core;g=ENSMUSG00000027523
IC1	TNRC6A	0.271859	4.95032e-50	1.2959	0.901581	0.235	0.345	605	5635	ENSMUSG00000052707	http://www.genecards.org/cgi-bin/carddisp.pl?gene=TNRC6A	http://mar2016.archive.ensembl.org/Mus_musculus/Gene/Summary?db=core;g=ENSMUSG00000052707
IC1	NPM1	0.55419	6.44352e-50	9.39132	6.0769	0.792	0.802	605	5635	ENSMUSG00000057113	http://www.genecards.org/cgi-bin/carddisp.pl?gene=NPM1	http://mar2016.archive.ensembl.org/Mus_musculus/Gene/Summary?db=core;g=ENSMUSG00000057113
IC1	RILPL2	0.404608	7.66498e-50	1.44503	0.847077	0.236	0.307	605	5635	ENSMUSG00000029401	http://www.genecards.org/cgi-bin/carddisp.pl?gene=RILPL2	http://mar2016.archive.ensembl.org/Mus_musculus/Gene/Summary?db=core;g=ENSMUSG00000029401
IC1	SLFN2	0.321433	8.38006e-50	4.15919	3.12877	0.493	0.625	605	5635	ENSMUSG00000072620	http://www.genecards.org/cgi-bin/carddisp.pl?gene=SLFN2	http://mar2016.archive.ensembl.org/Mus_musculus/Gene/Summary?db=core;g=ENSMUSG00000072620
IC1	TCEB2	0.257117	2.00905e-49	5.17196	4.16444	0.635	0.766	605	5635	ENSMUSG00000055839	http://www.genecards.org/cgi-bin/carddisp.pl?gene=TCEB2	http://mar2016.archive.ensembl.org/Mus_musculus/Gene/Summary?db=core;g=ENSMUSG00000055839
IC1	COX6C	0.383944	2.2333e-49	6.60013	4.82428	0.721	0.79	605	5635	ENSMUSG00000014313	http://www.genecards.org/cgi-bin/carddisp.pl?gene=COX6C	http://mar2016.archive.ensembl.org/Mus_musculus/Gene/Summary?db=core;g=ENSMUSG00000014313
IC1	MORF4L1	0.27358	1.76562e-48	6.28209	5.02421	0.702	0.823	605	5635	ENSMUSG00000062270	http://www.genecards.org/cgi-bin/carddisp.pl?gene=MORF4L1	http://mar2016.archive.ensembl.org/Mus_musculus/Gene/Summary?db=core;g=ENSMUSG00000062270
IC1	SP100	0.277099	4.53564e-48	2.10769	1.56462	0.342	0.46	605	5635	ENSMUSG00000026222	http://www.genecards.org/cgi-bin/carddisp.pl?gene=SP100	http://mar2016.archive.ensembl.org/Mus_musculus/Gene/Summary?db=core;g=ENSMUSG00000026222
IC1	STX16	0.314724	1.15721e-47	1.25224	0.810811	0.221	0.313	605	5635	ENSMUSG00000027522	http://www.genecards.org/cgi-bin/carddisp.pl?gene=STX16	http://mar2016.archive.ensembl.org/Mus_musculus/Gene/Summary?db=core;g=ENSMUSG00000027522
IC1	AFF4	0.278604	2.46031e-47	1.344	0.932369	0.245	0.347	605	5635	ENSMUSG00000049470	http://www.genecards.org/cgi-bin/carddisp.pl?gene=AFF4	http://mar2016.archive.ensembl.org/Mus_musculus/Gene/Summary?db=core;g=ENSMUSG00000049470
IC1	TAF1D	0.561805	5.6427e-47	2.07869	1.08567	0.331	0.348	605	5635	ENSMUSG00000031939	http://www.genecards.org/cgi-bin/carddisp.pl?gene=TAF1D	http://mar2016.archive.ensembl.org/Mus_musculus/Gene/Summary?db=core;g=ENSMUSG00000031939
IC1	RPL15	0.337393	1.40577e-46	6.63292	5.04123	0.694	0.787	605	5635	ENSMUSG00000012405	http://www.genecards.org/cgi-bin/carddisp.pl?gene=RPL15	http://mar2016.archive.ensembl.org/Mus_musculus/Gene/Summary?db=core;g=ENSMUSG00000012405
IC1	TRPM7	0.304196	4.34497e-46	1.37939	0.927048	0.233	0.328	605	5635	ENSMUSG00000027365	http://www.genecards.org/cgi-bin/carddisp.pl?gene=TRPM7	http://mar2016.archive.ensembl.org/Mus_musculus/Gene/Summary?db=core;g=ENSMUSG00000027365
IC1	ARHGAP15	0.425537	9.22639e-46	2.09654	1.30557	0.326	0.398	605	5635	ENSMUSG00000049744	http://www.genecards.org/cgi-bin/carddisp.pl?gene=ARHGAP15	http://mar2016.archive.ensembl.org/Mus_musculus/Gene/Summary?db=core;g=ENSMUSG00000049744
IC1	TAGLN	0.448634	1.29175e-45	5.55218	3.80102	0.597	0.618	605	5635	ENSMUSG00000032085	http://www.genecards.org/cgi-bin/carddisp.pl?gene=TAGLN	http://mar2016.archive.ensembl.org/Mus_musculus/Gene/Summary?db=core;g=ENSMUSG00000032085
IC1	TSC22D1	0.439002	3.86038e-45	1.65208	0.95629	0.261	0.314	605	5635	ENSMUSG00000022010	http://www.genecards.org/cgi-bin/carddisp.pl?gene=TSC22D1	http://mar2016.archive.ensembl.org/Mus_musculus/Gene/Summary?db=core;g=ENSMUSG00000022010
IC1	UBB	0.569545	7.00504e-45	19.3486	12.7115	0.95	0.919	605	5635	ENSMUSG00000019505	http://www.genecards.org/cgi-bin/carddisp.pl?gene=UBB	http://mar2016.archive.ensembl.org/Mus_musculus/Gene/Summary?db=core;g=ENSMUSG00000019505
IC1	ZCCHC7	0.364583	8.86986e-45	2.36183	1.61111	0.355	0.451	605	5635	ENSMUSG00000035649	http://www.genecards.org/cgi-bin/carddisp.pl?gene=ZCCHC7	http://mar2016.archive.ensembl.org/Mus_musculus/Gene/Summary?db=core;g=ENSMUSG00000035649
IC1	KTN1	0.34948	9.81948e-44	1.35664	0.849651	0.231	0.307	605	5635	ENSMUSG00000021843	http://www.genecards.org/cgi-bin/carddisp.pl?gene=KTN1	http://mar2016.archive.ensembl.org/Mus_musculus/Gene/Summary?db=core;g=ENSMUSG00000021843
IC1	RBM3	0.533681	9.88308e-44	8.31051	5.43161	0.739	0.755	605	5635	ENSMUSG00000031167	http://www.genecards.org/cgi-bin/carddisp.pl?gene=RBM3	http://mar2016.archive.ensembl.org/Mus_musculus/Gene/Summary?db=core;g=ENSMUSG00000031167
IC1	COX7C	0.251335	3.52361e-43	6.57148	5.36094	0.689	0.812	605	5635	ENSMUSG00000017778	http://www.genecards.org/cgi-bin/carddisp.pl?gene=COX7C	http://mar2016.archive.ensembl.org/Mus_musculus/Gene/Summary?db=core;g=ENSMUSG00000017778
IC1	LTB	0.963911	5.3108e-42	3.23087	1.16902	0.42	0.159	605	5635	ENSMUSG00000024399	http://www.genecards.org/cgi-bin/carddisp.pl?gene=LTB	http://mar2016.archive.ensembl.org/Mus_musculus/Gene/Summary?db=core;g=ENSMUSG00000024399
IC1	TMSB10	1.12571	1.00392e-41	11.9622	4.94028	0.666	0.496	605	5635	ENSMUSG00000079523	http://www.genecards.org/cgi-bin/carddisp.pl?gene=TMSB10	http://mar2016.archive.ensembl.org/Mus_musculus/Gene/Summary?db=core;g=ENSMUSG00000079523
IC1	TPM1	0.384355	1.35595e-41	1.76084	1.11514	0.273	0.344	605	5635	ENSMUSG00000032366	http://www.genecards.org/cgi-bin/carddisp.pl?gene=TPM1	http://mar2016.archive.ensembl.org/Mus_musculus/Gene/Summary?db=core;g=ENSMUSG00000032366
IC1	CTSL	0.355839	3.70975e-41	4.43005	3.24312	0.534	0.62	605	5635	ENSMUSG00000021477	http://www.genecards.org/cgi-bin/carddisp.pl?gene=CTSL	http://mar2016.archive.ensembl.org/Mus_musculus/Gene/Summary?db=core;g=ENSMUSG00000021477
IC1	KCNQ1OT1	0.786869	1.39076e-40	4.34197	2.09621	0.383	0.368	605	5635	ENSMUSG00000101609	http://www.genecards.org/cgi-bin/carddisp.pl?gene=KCNQ1OT1	http://mar2016.archive.ensembl.org/Mus_musculus/Gene/Summary?db=core;g=ENSMUSG00000101609
IC1	RPL27	0.446132	4.96407e-39	10.5158	7.4527	0.813	0.826	605	5635	ENSMUSG00000063316	http://www.genecards.org/cgi-bin/carddisp.pl?gene=RPL27	http://mar2016.archive.ensembl.org/Mus_musculus/Gene/Summary?db=core;g=ENSMUSG00000063316
IC1	ACTA2	0.273425	1.90956e-38	7.45942	5.99893	0.689	0.765	605	5635	ENSMUSG00000035783	http://www.genecards.org/cgi-bin/carddisp.pl?gene=ACTA2	http://mar2016.archive.ensembl.org/Mus_musculus/Gene/Summary?db=core;g=ENSMUSG00000035783
IC1	GIMAP6	0.956638	6.20413e-38	2.71224	0.912754	0.372	0.183	605	5635	ENSMUSG00000047867	http://www.genecards.org/cgi-bin/carddisp.pl?gene=GIMAP6	http://mar2016.archive.ensembl.org/Mus_musculus/Gene/Summary?db=core;g=ENSMUSG00000047867
IC1	H3F3B	0.4677	6.26949e-38	35.1421	25.1349	0.997	0.971	605	5635	ENSMUSG00000016559	http://www.genecards.org/cgi-bin/carddisp.pl?gene=H3F3B	http://mar2016.archive.ensembl.org/Mus_musculus/Gene/Summary?db=core;g=ENSMUSG00000016559
IC1	NFAT5	0.361147	6.69637e-38	1.52452	0.965456	0.248	0.311	605	5635	ENSMUSG00000003847	http://www.genecards.org/cgi-bin/carddisp.pl?gene=NFAT5	http://mar2016.archive.ensembl.org/Mus_musculus/Gene/Summary?db=core;g=ENSMUSG00000003847
IC1	CFL1	0.531404	1.66776e-37	16.0079	10.7674	0.937	0.871	605	5635	ENSMUSG00000056201	http://www.genecards.org/cgi-bin/carddisp.pl?gene=CFL1	http://mar2016.archive.ensembl.org/Mus_musculus/Gene/Summary?db=core;g=ENSMUSG00000056201
IC1	COX4I1	0.452699	2.40331e-37	10.6902	7.5417	0.846	0.856	605	5635	ENSMUSG00000031818	http://www.genecards.org/cgi-bin/carddisp.pl?gene=COX4I1	http://mar2016.archive.ensembl.org/Mus_musculus/Gene/Summary?db=core;g=ENSMUSG00000031818
IC1	GM21092	0.283993	5.25662e-36	1.26872	0.863332	0.223	0.302	605	5635	ENSMUSG00000095403	http://www.genecards.org/cgi-bin/carddisp.pl?gene=GM21092	http://mar2016.archive.ensembl.org/Mus_musculus/Gene/Summary?db=core;g=ENSMUSG00000095403
IC1	RALGPS2	0.7606	9.52229e-36	2.24244	0.913851	0.339	0.237	605	5635	ENSMUSG00000026594	http://www.genecards.org/cgi-bin/carddisp.pl?gene=RALGPS2	http://mar2016.archive.ensembl.org/Mus_musculus/Gene/Summary?db=core;g=ENSMUSG00000026594
IC1	EEF2	0.418508	6.16027e-35	10.0227	7.24714	0.826	0.853	605	5635	ENSMUSG00000034994	http://www.genecards.org/cgi-bin/carddisp.pl?gene=EEF2	http://mar2016.archive.ensembl.org/Mus_musculus/Gene/Summary?db=core;g=ENSMUSG00000034994
IC1	SPTBN1	0.290136	6.41531e-35	2.14294	1.57037	0.336	0.421	605	5635	ENSMUSG00000020315	http://www.genecards.org/cgi-bin/carddisp.pl?gene=SPTBN1	http://mar2016.archive.ensembl.org/Mus_musculus/Gene/Summary?db=core;g=ENSMUSG00000020315
IC1	RPS3A1	0.420267	1.67822e-34	35.7079	26.4313	0.985	0.924	605	5635	ENSMUSG00000028081	http://www.genecards.org/cgi-bin/carddisp.pl?gene=RPS3A1	http://mar2016.archive.ensembl.org/Mus_musculus/Gene/Summary?db=core;g=ENSMUSG00000028081
IC1	CORO1A	0.431096	3.06134e-34	9.29766	6.63775	0.742	0.771	605	5635	ENSMUSG00000030707	http://www.genecards.org/cgi-bin/carddisp.pl?gene=CORO1A	http://mar2016.archive.ensembl.org/Mus_musculus/Gene/Summary?db=core;g=ENSMUSG00000030707
IC1	RPL18	0.45532	3.78185e-33	25.9728	18.6726	0.967	0.903	605	5635	ENSMUSG00000059070	http://www.genecards.org/cgi-bin/carddisp.pl?gene=RPL18	http://mar2016.archive.ensembl.org/Mus_musculus/Gene/Summary?db=core;g=ENSMUSG00000059070
IC1	NR4A1	0.584222	6.23863e-33	4.64022	2.76208	0.471	0.483	605	5635	ENSMUSG00000023034	http://www.genecards.org/cgi-bin/carddisp.pl?gene=NR4A1	http://mar2016.archive.ensembl.org/Mus_musculus/Gene/Summary?db=core;g=ENSMUSG00000023034
IC1	RPL28	0.471673	3.11693e-32	25.6882	18.2456	0.97	0.914	605	5635	ENSMUSG00000030432	http://www.genecards.org/cgi-bin/carddisp.pl?gene=RPL28	http://mar2016.archive.ensembl.org/Mus_musculus/Gene/Summary?db=core;g=ENSMUSG00000030432
IC1	CHKA	0.431709	4.08735e-32	2.00442	1.22742	0.291	0.311	605	5635	ENSMUSG00000024843	http://www.genecards.org/cgi-bin/carddisp.pl?gene=CHKA	http://mar2016.archive.ensembl.org/Mus_musculus/Gene/Summary?db=core;g=ENSMUSG00000024843
IC1	NABP1	0.320393	6.47872e-31	1.81617	1.25533	0.276	0.334	605	5635	ENSMUSG00000026107	http://www.genecards.org/cgi-bin/carddisp.pl?gene=NABP1	http://mar2016.archive.ensembl.org/Mus_musculus/Gene/Summary?db=core;g=ENSMUSG00000026107
IC1	ANXA2	0.48488	2.07165e-29	4.50395	2.93288	0.499	0.505	605	5635	ENSMUSG00000032231	http://www.genecards.org/cgi-bin/carddisp.pl?gene=ANXA2	http://mar2016.archive.ensembl.org/Mus_musculus/Gene/Summary?db=core;g=ENSMUSG00000032231
IC1	RPL24	0.490317	8.14221e-29	17.8949	12.4507	0.932	0.887	605	5635	ENSMUSG00000098274	http://www.genecards.org/cgi-bin/carddisp.pl?gene=RPL24	http://mar2016.archive.ensembl.org/Mus_musculus/Gene/Summary?db=core;g=ENSMUSG00000098274
IC1	GAPDH	0.386636	1.68644e-28	8.92787	6.59394	0.774	0.806	605	5635	ENSMUSG00000057666	http://www.genecards.org/cgi-bin/carddisp.pl?gene=GAPDH	http://mar2016.archive.ensembl.org/Mus_musculus/Gene/Summary?db=core;g=ENSMUSG00000057666
IC1	RPL19	0.36314	7.98887e-28	31.9301	24.6022	0.985	0.918	605	5635	ENSMUSG00000017404	http://www.genecards.org/cgi-bin/carddisp.pl?gene=RPL19	http://mar2016.archive.ensembl.org/Mus_musculus/Gene/Summary?db=core;g=ENSMUSG00000017404
IC1	RPS10	0.389527	1.30527e-27	33.2176	25.1211	0.974	0.917	605	5635	ENSMUSG00000052146	http://www.genecards.org/cgi-bin/carddisp.pl?gene=RPS10	http://mar2016.archive.ensembl.org/Mus_musculus/Gene/Summary?db=core;g=ENSMUSG00000052146
IC1	STAP1	0.472901	3.5242e-27	2.44571	1.48268	0.355	0.349	605	5635	ENSMUSG00000029254	http://www.genecards.org/cgi-bin/carddisp.pl?gene=STAP1	http://mar2016.archive.ensembl.org/Mus_musculus/Gene/Summary?db=core;g=ENSMUSG00000029254
IC1	PFN1	0.536419	4.16459e-27	20.8708	14.0795	0.927	0.886	605	5635	ENSMUSG00000018293	http://www.genecards.org/cgi-bin/carddisp.pl?gene=PFN1	http://mar2016.archive.ensembl.org/Mus_musculus/Gene/Summary?db=core;g=ENSMUSG00000018293
IC1	CALM2	0.323371	2.05763e-24	8.23998	6.3846	0.785	0.841	605	5635	ENSMUSG00000036438	http://www.genecards.org/cgi-bin/carddisp.pl?gene=CALM2	http://mar2016.archive.ensembl.org/Mus_musculus/Gene/Summary?db=core;g=ENSMUSG00000036438
IC1	CITED2	0.296067	1.08275e-23	5.11747	3.98249	0.58	0.636	605	5635	ENSMUSG00000039910	http://www.genecards.org/cgi-bin/carddisp.pl?gene=CITED2	http://mar2016.archive.ensembl.org/Mus_musculus/Gene/Summary?db=core;g=ENSMUSG00000039910
IC1	RPS26	0.429415	5.74766e-22	24.9784	18.2906	0.945	0.891	605	5635	ENSMUSG00000025362	http://www.genecards.org/cgi-bin/carddisp.pl?gene=RPS26	http://mar2016.archive.ensembl.org/Mus_musculus/Gene/Summary?db=core;g=ENSMUSG00000025362
IC1	RPS11	0.355727	5.88622e-22	35.1539	27.2534	0.983	0.922	605	5635	ENSMUSG00000003429	http://www.genecards.org/cgi-bin/carddisp.pl?gene=RPS11	http://mar2016.archive.ensembl.org/Mus_musculus/Gene/Summary?db=core;g=ENSMUSG00000003429
IC1	RPS15A	0.315471	1.05727e-21	31.3683	25.0108	0.98	0.897	605	5635	ENSMUSG00000008683	http://www.genecards.org/cgi-bin/carddisp.pl?gene=RPS15A	http://mar2016.archive.ensembl.org/Mus_musculus/Gene/Summary?db=core;g=ENSMUSG00000008683
IC1	RPLP0	0.361235	2.14053e-17	17.1518	13.1311	0.904	0.874	605	5635	ENSMUSG00000067274	http://www.genecards.org/cgi-bin/carddisp.pl?gene=RPLP0	http://mar2016.archive.ensembl.org/Mus_musculus/Gene/Summary?db=core;g=ENSMUSG00000067274
IC1	RPS13	0.319216	8.06938e-17	23.7017	18.7985	0.96	0.898	605	5635	ENSMUSG00000090862	http://www.genecards.org/cgi-bin/carddisp.pl?gene=RPS13	http://mar2016.archive.ensembl.org/Mus_musculus/Gene/Summary?db=core;g=ENSMUSG00000090862
IC1	RPL7	0.363035	5.39522e-14	18.4522	14.1246	0.936	0.885	605	5635	ENSMUSG00000043716	http://www.genecards.org/cgi-bin/carddisp.pl?gene=RPL7	http://mar2016.archive.ensembl.org/Mus_musculus/Gene/Summary?db=core;g=ENSMUSG00000043716
IC1	RPL7A	0.303261	4.01926e-13	11.0702	8.78188	0.856	0.856	605	5635	ENSMUSG00000062647	http://www.genecards.org/cgi-bin/carddisp.pl?gene=RPL7A	http://mar2016.archive.ensembl.org/Mus_musculus/Gene/Summary?db=core;g=ENSMUSG00000062647
IC1	RPL13A	0.300385	1.05975e-12	18.2141	14.6025	0.924	0.894	605	5635	ENSMUSG00000074129	http://www.genecards.org/cgi-bin/carddisp.pl?gene=RPL13A	http://mar2016.archive.ensembl.org/Mus_musculus/Gene/Summary?db=core;g=ENSMUSG00000074129
IC1	RPS9	0.260057	1.38723e-10	28.6883	23.7914	0.97	0.921	605	5635	ENSMUSG00000006333	http://www.genecards.org/cgi-bin/carddisp.pl?gene=RPS9	http://mar2016.archive.ensembl.org/Mus_musculus/Gene/Summary?db=core;g=ENSMUSG00000006333
IC1	RPL29	0.266718	2.25698e-08	12.4131	10.1491	0.876	0.856	605	5635	ENSMUSG00000048758	http://www.genecards.org/cgi-bin/carddisp.pl?gene=RPL29	http://mar2016.archive.ensembl.org/Mus_musculus/Gene/Summary?db=core;g=ENSMUSG00000048758
IC1	RPL6	0.25861	3.18604e-07	17.7669	14.6871	0.927	0.901	605	5635	ENSMUSG00000029614	http://www.genecards.org/cgi-bin/carddisp.pl?gene=RPL6	http://mar2016.archive.ensembl.org/Mus_musculus/Gene/Summary?db=core;g=ENSMUSG00000029614
IC10	MMP12	4.52663	9.67519e-230	25.8332	0.164183	0.929	0.021	168	6072	ENSMUSG00000049723	http://www.genecards.org/cgi-bin/carddisp.pl?gene=MMP12	http://mar2016.archive.ensembl.org/Mus_musculus/Gene/Summary?db=core;g=ENSMUSG00000049723
IC10	MMP13	2.24062	4.11839e-143	3.98229	0.0542292	0.702	0.018	168	6072	ENSMUSG00000050578	http://www.genecards.org/cgi-bin/carddisp.pl?gene=MMP13	http://mar2016.archive.ensembl.org/Mus_musculus/Gene/Summary?db=core;g=ENSMUSG00000050578
IC10	CADM1	1.74271	4.21536e-136	2.64841	0.0901739	0.78	0.037	168	6072	ENSMUSG00000032076	http://www.genecards.org/cgi-bin/carddisp.pl?gene=CADM1	http://mar2016.archive.ensembl.org/Mus_musculus/Gene/Summary?db=core;g=ENSMUSG00000032076
IC10	H2-M2	2.26279	1.4728e-135	3.8176	0.0038395	0.518	0.001	168	6072	ENSMUSG00000016283	http://www.genecards.org/cgi-bin/carddisp.pl?gene=H2-M2	http://mar2016.archive.ensembl.org/Mus_musculus/Gene/Summary?db=core;g=ENSMUSG00000016283
IC10	ITGAX	1.93669	1.88565e-133	3.36784	0.140948	0.798	0.047	168	6072	ENSMUSG00000030789	http://www.genecards.org/cgi-bin/carddisp.pl?gene=ITGAX	http://mar2016.archive.ensembl.org/Mus_musculus/Gene/Summary?db=core;g=ENSMUSG00000030789
IC10	RGS1	2.59667	1.3244e-112	9.33117	0.707945	0.869	0.114	168	6072	ENSMUSG00000026358	http://www.genecards.org/cgi-bin/carddisp.pl?gene=RGS1	http://mar2016.archive.ensembl.org/Mus_musculus/Gene/Summary?db=core;g=ENSMUSG00000026358
IC10	ZMYND15	2.00837	1.20308e-111	3.83511	0.201786	0.768	0.075	168	6072	ENSMUSG00000040829	http://www.genecards.org/cgi-bin/carddisp.pl?gene=ZMYND15	http://mar2016.archive.ensembl.org/Mus_musculus/Gene/Summary?db=core;g=ENSMUSG00000040829
IC10	DNASE1L3	1.6227	1.37965e-110	2.23518	0.0505489	0.631	0.026	168	6072	ENSMUSG00000025279	http://www.genecards.org/cgi-bin/carddisp.pl?gene=DNASE1L3	http://mar2016.archive.ensembl.org/Mus_musculus/Gene/Summary?db=core;g=ENSMUSG00000025279
IC10	CD207	1.64127	1.75161e-109	2.15428	0.0111833	0.494	0.005	168	6072	ENSMUSG00000034783	http://www.genecards.org/cgi-bin/carddisp.pl?gene=CD207	http://mar2016.archive.ensembl.org/Mus_musculus/Gene/Summary?db=core;g=ENSMUSG00000034783
IC10	ADGRL3	0.830733	2.27526e-93	0.812169	0.0188806	0.429	0.004	168	6072	ENSMUSG00000037605	http://www.genecards.org/cgi-bin/carddisp.pl?gene=ADGRL3	http://mar2016.archive.ensembl.org/Mus_musculus/Gene/Summary?db=core;g=ENSMUSG00000037605
IC10	SPINT1	0.96011	2.35011e-89	0.992502	0.0241813	0.5	0.014	168	6072	ENSMUSG00000027315	http://www.genecards.org/cgi-bin/carddisp.pl?gene=SPINT1	http://mar2016.archive.ensembl.org/Mus_musculus/Gene/Summary?db=core;g=ENSMUSG00000027315
IC10	CD72	1.80614	1.66699e-83	6.06626	1.02064	0.923	0.244	168	6072	ENSMUSG00000028459	http://www.genecards.org/cgi-bin/carddisp.pl?gene=CD72	http://mar2016.archive.ensembl.org/Mus_musculus/Gene/Summary?db=core;g=ENSMUSG00000028459
IC10	BCL2A1A	1.26491	3.67267e-81	1.81148	0.169924	0.685	0.069	168	6072	ENSMUSG00000102037	http://www.genecards.org/cgi-bin/carddisp.pl?gene=BCL2A1A	http://mar2016.archive.ensembl.org/Mus_musculus/Gene/Summary?db=core;g=ENSMUSG00000102037
IC10	AF251705	1.57094	1.19872e-76	5.84961	1.3055	0.94	0.347	168	6072	ENSMUSG00000044811	http://www.genecards.org/cgi-bin/carddisp.pl?gene=AF251705	http://mar2016.archive.ensembl.org/Mus_musculus/Gene/Summary?db=core;g=ENSMUSG00000044811
IC10	CXCL16	1.58328	5.64798e-75	7.37895	1.79625	0.958	0.407	168	6072	ENSMUSG00000018920	http://www.genecards.org/cgi-bin/carddisp.pl?gene=CXCL16	http://mar2016.archive.ensembl.org/Mus_musculus/Gene/Summary?db=core;g=ENSMUSG00000018920
IC10	H2-DMB1	1.81456	2.66597e-73	9.77368	2.06286	0.923	0.363	168	6072	ENSMUSG00000079547	http://www.genecards.org/cgi-bin/carddisp.pl?gene=H2-DMB1	http://mar2016.archive.ensembl.org/Mus_musculus/Gene/Summary?db=core;g=ENSMUSG00000079547
IC10	SH2D1B1	1.00366	1.80461e-72	1.17853	0.0865064	0.577	0.046	168	6072	ENSMUSG00000102418	http://www.genecards.org/cgi-bin/carddisp.pl?gene=SH2D1B1	http://mar2016.archive.ensembl.org/Mus_musculus/Gene/Summary?db=core;g=ENSMUSG00000102418
IC10	GNGT2	1.45311	7.88763e-72	3.33715	0.584073	0.821	0.166	168	6072	ENSMUSG00000038811	http://www.genecards.org/cgi-bin/carddisp.pl?gene=GNGT2	http://mar2016.archive.ensembl.org/Mus_musculus/Gene/Summary?db=core;g=ENSMUSG00000038811
IC10	MPEG1	1.714	1.37499e-71	8.5034	1.89677	0.935	0.373	168	6072	ENSMUSG00000046805	http://www.genecards.org/cgi-bin/carddisp.pl?gene=MPEG1	http://mar2016.archive.ensembl.org/Mus_musculus/Gene/Summary?db=core;g=ENSMUSG00000046805
IC10	HAVCR2	1.24744	1.70759e-70	1.94659	0.241088	0.708	0.1	168	6072	ENSMUSG00000020399	http://www.genecards.org/cgi-bin/carddisp.pl?gene=HAVCR2	http://mar2016.archive.ensembl.org/Mus_musculus/Gene/Summary?db=core;g=ENSMUSG00000020399
IC10	H2-EB1	2.11714	7.40118e-69	89.8455	19.9402	0.958	0.475	168	6072	ENSMUSG00000060586	http://www.genecards.org/cgi-bin/carddisp.pl?gene=H2-EB1	http://mar2016.archive.ensembl.org/Mus_musculus/Gene/Summary?db=core;g=ENSMUSG00000060586
IC10	IL1B	1.52636	2.45965e-68	14.7923	4.48232	0.821	0.169	168	6072	ENSMUSG00000027398	http://www.genecards.org/cgi-bin/carddisp.pl?gene=IL1B	http://mar2016.archive.ensembl.org/Mus_musculus/Gene/Summary?db=core;g=ENSMUSG00000027398
IC10	PSAP	1.46783	2.58367e-67	34.2753	11.7529	0.976	0.813	168	6072	ENSMUSG00000004207	http://www.genecards.org/cgi-bin/carddisp.pl?gene=PSAP	http://mar2016.archive.ensembl.org/Mus_musculus/Gene/Summary?db=core;g=ENSMUSG00000004207
IC10	BASP1	1.58094	2.60885e-67	5.80686	1.27528	0.911	0.327	168	6072	ENSMUSG00000045763	http://www.genecards.org/cgi-bin/carddisp.pl?gene=BASP1	http://mar2016.archive.ensembl.org/Mus_musculus/Gene/Summary?db=core;g=ENSMUSG00000045763
IC10	CD74	2.25317	7.50216e-67	403.431	83.8345	1	0.677	168	6072	ENSMUSG00000024610	http://www.genecards.org/cgi-bin/carddisp.pl?gene=CD74	http://mar2016.archive.ensembl.org/Mus_musculus/Gene/Summary?db=core;g=ENSMUSG00000024610
IC10	NES	1.32088	3.66906e-66	2.50368	0.402492	0.702	0.105	168	6072	ENSMUSG00000004891	http://www.genecards.org/cgi-bin/carddisp.pl?gene=NES	http://mar2016.archive.ensembl.org/Mus_musculus/Gene/Summary?db=core;g=ENSMUSG00000004891
IC10	SCIMP	1.31321	2.95825e-64	2.30724	0.330918	0.744	0.143	168	6072	ENSMUSG00000057135	http://www.genecards.org/cgi-bin/carddisp.pl?gene=SCIMP	http://mar2016.archive.ensembl.org/Mus_musculus/Gene/Summary?db=core;g=ENSMUSG00000057135
IC10	LGALS3	2.12708	4.35556e-64	13.599	2.34203	0.905	0.315	168	6072	ENSMUSG00000050335	http://www.genecards.org/cgi-bin/carddisp.pl?gene=LGALS3	http://mar2016.archive.ensembl.org/Mus_musculus/Gene/Summary?db=core;g=ENSMUSG00000050335
IC10	H2-AB1	1.98601	9.53284e-64	80.6454	19.6103	0.964	0.522	168	6072	ENSMUSG00000073421	http://www.genecards.org/cgi-bin/carddisp.pl?gene=H2-AB1	http://mar2016.archive.ensembl.org/Mus_musculus/Gene/Summary?db=core;g=ENSMUSG00000073421
IC10	OCSTAMP	0.65082	1.84683e-62	0.58125	0.00712687	0.327	0.006	168	6072	ENSMUSG00000027670	http://www.genecards.org/cgi-bin/carddisp.pl?gene=OCSTAMP	http://mar2016.archive.ensembl.org/Mus_musculus/Gene/Summary?db=core;g=ENSMUSG00000027670
IC10	AXL	1.28997	2.05358e-62	3.03049	0.648304	0.839	0.218	168	6072	ENSMUSG00000002602	http://www.genecards.org/cgi-bin/carddisp.pl?gene=AXL	http://mar2016.archive.ensembl.org/Mus_musculus/Gene/Summary?db=core;g=ENSMUSG00000002602
IC10	RUNX3	1.37427	4.84499e-62	3.31867	0.665915	0.851	0.231	168	6072	ENSMUSG00000070691	http://www.genecards.org/cgi-bin/carddisp.pl?gene=RUNX3	http://mar2016.archive.ensembl.org/Mus_musculus/Gene/Summary?db=core;g=ENSMUSG00000070691
IC10	CTSS	1.41714	1.17959e-60	29.702	10.4965	0.97	0.689	168	6072	ENSMUSG00000038642	http://www.genecards.org/cgi-bin/carddisp.pl?gene=CTSS	http://mar2016.archive.ensembl.org/Mus_musculus/Gene/Summary?db=core;g=ENSMUSG00000038642
IC10	H2-AA	1.94862	1.4746e-60	105.515	26.5942	0.958	0.505	168	6072	ENSMUSG00000036594	http://www.genecards.org/cgi-bin/carddisp.pl?gene=H2-AA	http://mar2016.archive.ensembl.org/Mus_musculus/Gene/Summary?db=core;g=ENSMUSG00000036594
IC10	ABCG1	1.01688	7.06955e-60	1.6587	0.313881	0.673	0.107	168	6072	ENSMUSG00000024030	http://www.genecards.org/cgi-bin/carddisp.pl?gene=ABCG1	http://mar2016.archive.ensembl.org/Mus_musculus/Gene/Summary?db=core;g=ENSMUSG00000024030
IC10	APRT	1.35219	1.83341e-58	4.10909	1.00121	0.845	0.359	168	6072	ENSMUSG00000006589	http://www.genecards.org/cgi-bin/carddisp.pl?gene=APRT	http://mar2016.archive.ensembl.org/Mus_musculus/Gene/Summary?db=core;g=ENSMUSG00000006589
IC10	MMP14	0.992403	4.68828e-57	1.26693	0.139448	0.548	0.059	168	6072	ENSMUSG00000000957	http://www.genecards.org/cgi-bin/carddisp.pl?gene=MMP14	http://mar2016.archive.ensembl.org/Mus_musculus/Gene/Summary?db=core;g=ENSMUSG00000000957
IC10	PILRA	1.05665	5.5028e-57	1.90568	0.396895	0.732	0.146	168	6072	ENSMUSG00000046245	http://www.genecards.org/cgi-bin/carddisp.pl?gene=PILRA	http://mar2016.archive.ensembl.org/Mus_musculus/Gene/Summary?db=core;g=ENSMUSG00000046245
IC10	ACP5	1.59909	1.4075e-56	3.16024	0.373231	0.661	0.12	168	6072	ENSMUSG00000001348	http://www.genecards.org/cgi-bin/carddisp.pl?gene=ACP5	http://mar2016.archive.ensembl.org/Mus_musculus/Gene/Summary?db=core;g=ENSMUSG00000001348
IC10	BCL2A1B	1.28578	4.2399e-56	3.89149	1.00624	0.881	0.288	168	6072	ENSMUSG00000089929	http://www.genecards.org/cgi-bin/carddisp.pl?gene=BCL2A1B	http://mar2016.archive.ensembl.org/Mus_musculus/Gene/Summary?db=core;g=ENSMUSG00000089929
IC10	F11R	0.875249	1.55946e-54	1.20254	0.200733	0.607	0.089	168	6072	ENSMUSG00000038235	http://www.genecards.org/cgi-bin/carddisp.pl?gene=F11R	http://mar2016.archive.ensembl.org/Mus_musculus/Gene/Summary?db=core;g=ENSMUSG00000038235
IC10	PLBD1	1.09862	1.98593e-54	2.91994	0.830461	0.78	0.187	168	6072	ENSMUSG00000030214	http://www.genecards.org/cgi-bin/carddisp.pl?gene=PLBD1	http://mar2016.archive.ensembl.org/Mus_musculus/Gene/Summary?db=core;g=ENSMUSG00000030214
IC10	TGFBR1	1.06425	4.055e-54	2.96915	0.898127	0.881	0.275	168	6072	ENSMUSG00000007613	http://www.genecards.org/cgi-bin/carddisp.pl?gene=TGFBR1	http://mar2016.archive.ensembl.org/Mus_musculus/Gene/Summary?db=core;g=ENSMUSG00000007613
IC10	TLR12	0.54921	9.92192e-54	0.501325	0.0259973	0.31	0.008	168	6072	ENSMUSG00000062545	http://www.genecards.org/cgi-bin/carddisp.pl?gene=TLR12	http://mar2016.archive.ensembl.org/Mus_musculus/Gene/Summary?db=core;g=ENSMUSG00000062545
IC10	SLAMF7	0.939096	1.40837e-53	1.48863	0.297969	0.631	0.103	168	6072	ENSMUSG00000038179	http://www.genecards.org/cgi-bin/carddisp.pl?gene=SLAMF7	http://mar2016.archive.ensembl.org/Mus_musculus/Gene/Summary?db=core;g=ENSMUSG00000038179
IC10	CLEC4N	1.56391	2.43446e-53	4.28863	0.788788	0.774	0.21	168	6072	ENSMUSG00000023349	http://www.genecards.org/cgi-bin/carddisp.pl?gene=CLEC4N	http://mar2016.archive.ensembl.org/Mus_musculus/Gene/Summary?db=core;g=ENSMUSG00000023349
IC10	ABI3	0.680523	3.33989e-53	1.01089	0.254675	0.577	0.088	168	6072	ENSMUSG00000018381	http://www.genecards.org/cgi-bin/carddisp.pl?gene=ABI3	http://mar2016.archive.ensembl.org/Mus_musculus/Gene/Summary?db=core;g=ENSMUSG00000018381
IC10	CTSZ	1.1883	3.76872e-51	9.4396	3.58111	0.958	0.631	168	6072	ENSMUSG00000016256	http://www.genecards.org/cgi-bin/carddisp.pl?gene=CTSZ	http://mar2016.archive.ensembl.org/Mus_musculus/Gene/Summary?db=core;g=ENSMUSG00000016256
IC10	ASB2	0.825051	8.03684e-50	0.892394	0.0681855	0.429	0.033	168	6072	ENSMUSG00000021200	http://www.genecards.org/cgi-bin/carddisp.pl?gene=ASB2	http://mar2016.archive.ensembl.org/Mus_musculus/Gene/Summary?db=core;g=ENSMUSG00000021200
IC10	KLRA2	0.823165	2.34236e-47	0.959394	0.107451	0.429	0.038	168	6072	ENSMUSG00000030187	http://www.genecards.org/cgi-bin/carddisp.pl?gene=KLRA2	http://mar2016.archive.ensembl.org/Mus_musculus/Gene/Summary?db=core;g=ENSMUSG00000030187
IC10	SLAMF9	1.24073	2.79917e-47	4.97551	1.52859	0.899	0.35	168	6072	ENSMUSG00000026548	http://www.genecards.org/cgi-bin/carddisp.pl?gene=SLAMF9	http://mar2016.archive.ensembl.org/Mus_musculus/Gene/Summary?db=core;g=ENSMUSG00000026548
IC10	ADRBK2	0.767752	2.15842e-46	1.17274	0.27612	0.554	0.087	168	6072	ENSMUSG00000042249	http://www.genecards.org/cgi-bin/carddisp.pl?gene=ADRBK2	http://mar2016.archive.ensembl.org/Mus_musculus/Gene/Summary?db=core;g=ENSMUSG00000042249
IC10	LPL	1.42016	2.74235e-46	4.07164	0.895121	0.661	0.141	168	6072	ENSMUSG00000015568	http://www.genecards.org/cgi-bin/carddisp.pl?gene=LPL	http://mar2016.archive.ensembl.org/Mus_musculus/Gene/Summary?db=core;g=ENSMUSG00000015568
IC10	GM2A	1.20542	2.74729e-45	6.81729	2.38992	0.94	0.524	168	6072	ENSMUSG00000000594	http://www.genecards.org/cgi-bin/carddisp.pl?gene=GM2A	http://mar2016.archive.ensembl.org/Mus_musculus/Gene/Summary?db=core;g=ENSMUSG00000000594
IC10	CD9	1.43145	2.99615e-44	7.23901	2.05468	0.893	0.381	168	6072	ENSMUSG00000030342	http://www.genecards.org/cgi-bin/carddisp.pl?gene=CD9	http://mar2016.archive.ensembl.org/Mus_musculus/Gene/Summary?db=core;g=ENSMUSG00000030342
IC10	PILRB2	0.726655	3.80504e-44	0.974173	0.192999	0.571	0.099	168	6072	ENSMUSG00000066682	http://www.genecards.org/cgi-bin/carddisp.pl?gene=PILRB2	http://mar2016.archive.ensembl.org/Mus_musculus/Gene/Summary?db=core;g=ENSMUSG00000066682
IC10	PDGFB	0.911197	2.98289e-42	1.4083	0.280596	0.607	0.122	168	6072	ENSMUSG00000000489	http://www.genecards.org/cgi-bin/carddisp.pl?gene=PDGFB	http://mar2016.archive.ensembl.org/Mus_musculus/Gene/Summary?db=core;g=ENSMUSG00000000489
IC10	CSF2RA	1.14609	5.09284e-41	4.42518	1.45135	0.899	0.408	168	6072	ENSMUSG00000059326	http://www.genecards.org/cgi-bin/carddisp.pl?gene=CSF2RA	http://mar2016.archive.ensembl.org/Mus_musculus/Gene/Summary?db=core;g=ENSMUSG00000059326
IC10	CD300A	1.02252	6.74472e-41	2.91456	0.926966	0.845	0.321	168	6072	ENSMUSG00000034652	http://www.genecards.org/cgi-bin/carddisp.pl?gene=CD300A	http://mar2016.archive.ensembl.org/Mus_musculus/Gene/Summary?db=core;g=ENSMUSG00000034652
IC10	ATOX1	1.10576	1.02225e-40	12.3852	5.21955	0.958	0.699	168	6072	ENSMUSG00000018585	http://www.genecards.org/cgi-bin/carddisp.pl?gene=ATOX1	http://mar2016.archive.ensembl.org/Mus_musculus/Gene/Summary?db=core;g=ENSMUSG00000018585
IC10	FCGR4	1.12357	3.32536e-40	2.02244	0.387166	0.619	0.137	168	6072	ENSMUSG00000059089	http://www.genecards.org/cgi-bin/carddisp.pl?gene=FCGR4	http://mar2016.archive.ensembl.org/Mus_musculus/Gene/Summary?db=core;g=ENSMUSG00000059089
IC10	MS4A7	1.46739	3.40415e-40	13.7612	4.33817	0.911	0.477	168	6072	ENSMUSG00000024672	http://www.genecards.org/cgi-bin/carddisp.pl?gene=MS4A7	http://mar2016.archive.ensembl.org/Mus_musculus/Gene/Summary?db=core;g=ENSMUSG00000024672
IC10	LAT2	0.873221	3.98444e-40	1.99774	0.636547	0.774	0.244	168	6072	ENSMUSG00000040751	http://www.genecards.org/cgi-bin/carddisp.pl?gene=LAT2	http://mar2016.archive.ensembl.org/Mus_musculus/Gene/Summary?db=core;g=ENSMUSG00000040751
IC10	TNFAIP2	0.686861	8.00924e-40	1.17057	0.348365	0.53	0.094	168	6072	ENSMUSG00000021281	http://www.genecards.org/cgi-bin/carddisp.pl?gene=TNFAIP2	http://mar2016.archive.ensembl.org/Mus_musculus/Gene/Summary?db=core;g=ENSMUSG00000021281
IC10	TYROBP	1.06458	2.15538e-38	29.6011	13.6307	0.976	0.648	168	6072	ENSMUSG00000030579	http://www.genecards.org/cgi-bin/carddisp.pl?gene=TYROBP	http://mar2016.archive.ensembl.org/Mus_musculus/Gene/Summary?db=core;g=ENSMUSG00000030579
IC10	AIF1	1.16549	3.91796e-38	6.08082	2.15673	0.899	0.459	168	6072	ENSMUSG00000024397	http://www.genecards.org/cgi-bin/carddisp.pl?gene=AIF1	http://mar2016.archive.ensembl.org/Mus_musculus/Gene/Summary?db=core;g=ENSMUSG00000024397
IC10	LST1	1.14006	6.84423e-38	4.76804	1.6172	0.857	0.358	168	6072	ENSMUSG00000073412	http://www.genecards.org/cgi-bin/carddisp.pl?gene=LST1	http://mar2016.archive.ensembl.org/Mus_musculus/Gene/Summary?db=core;g=ENSMUSG00000073412
IC10	FAM129A	1.03203	1.96478e-37	3.18752	1.04778	0.851	0.352	168	6072	ENSMUSG00000026483	http://www.genecards.org/cgi-bin/carddisp.pl?gene=FAM129A	http://mar2016.archive.ensembl.org/Mus_musculus/Gene/Summary?db=core;g=ENSMUSG00000026483
IC10	CYBB	1.06118	2.13488e-37	10.5472	4.53385	0.97	0.597	168	6072	ENSMUSG00000015340	http://www.genecards.org/cgi-bin/carddisp.pl?gene=CYBB	http://mar2016.archive.ensembl.org/Mus_musculus/Gene/Summary?db=core;g=ENSMUSG00000015340
IC10	HCK	0.93226	5.72946e-37	1.97677	0.559939	0.738	0.238	168	6072	ENSMUSG00000003283	http://www.genecards.org/cgi-bin/carddisp.pl?gene=HCK	http://mar2016.archive.ensembl.org/Mus_musculus/Gene/Summary?db=core;g=ENSMUSG00000003283
IC10	ANXA5	1.08748	7.33244e-37	10.5082	4.41556	0.952	0.671	168	6072	ENSMUSG00000027712	http://www.genecards.org/cgi-bin/carddisp.pl?gene=ANXA5	http://mar2016.archive.ensembl.org/Mus_musculus/Gene/Summary?db=core;g=ENSMUSG00000027712
IC10	TKT	0.946275	1.33477e-36	3.81521	1.49895	0.917	0.478	168	6072	ENSMUSG00000021957	http://www.genecards.org/cgi-bin/carddisp.pl?gene=TKT	http://mar2016.archive.ensembl.org/Mus_musculus/Gene/Summary?db=core;g=ENSMUSG00000021957
IC10	LPCAT2	0.941738	1.73992e-36	2.43076	0.786073	0.78	0.272	168	6072	ENSMUSG00000033192	http://www.genecards.org/cgi-bin/carddisp.pl?gene=LPCAT2	http://mar2016.archive.ensembl.org/Mus_musculus/Gene/Summary?db=core;g=ENSMUSG00000033192
IC10	CCL4	2.11778	7.95656e-36	16.1347	2.94784	0.696	0.237	168	6072	ENSMUSG00000018930	http://www.genecards.org/cgi-bin/carddisp.pl?gene=CCL4	http://mar2016.archive.ensembl.org/Mus_musculus/Gene/Summary?db=core;g=ENSMUSG00000018930
IC10	KLRB1B	0.657531	1.48494e-35	0.684341	0.0678087	0.333	0.028	168	6072	ENSMUSG00000079298	http://www.genecards.org/cgi-bin/carddisp.pl?gene=KLRB1B	http://mar2016.archive.ensembl.org/Mus_musculus/Gene/Summary?db=core;g=ENSMUSG00000079298
IC10	LILRA5	0.975664	1.97323e-35	2.36837	0.712836	0.714	0.22	168	6072	ENSMUSG00000070873	http://www.genecards.org/cgi-bin/carddisp.pl?gene=LILRA5	http://mar2016.archive.ensembl.org/Mus_musculus/Gene/Summary?db=core;g=ENSMUSG00000070873
IC10	CX3CR1	0.895054	8.66487e-35	3.75463	1.55669	0.78	0.281	168	6072	ENSMUSG00000052336	http://www.genecards.org/cgi-bin/carddisp.pl?gene=CX3CR1	http://mar2016.archive.ensembl.org/Mus_musculus/Gene/Summary?db=core;g=ENSMUSG00000052336
IC10	HEXB	1.14296	1.53337e-34	5.61368	1.99487	0.875	0.417	168	6072	ENSMUSG00000021665	http://www.genecards.org/cgi-bin/carddisp.pl?gene=HEXB	http://mar2016.archive.ensembl.org/Mus_musculus/Gene/Summary?db=core;g=ENSMUSG00000021665
IC10	CCRL2	0.870582	2.67428e-34	1.7752	0.517832	0.619	0.159	168	6072	ENSMUSG00000043953	http://www.genecards.org/cgi-bin/carddisp.pl?gene=CCRL2	http://mar2016.archive.ensembl.org/Mus_musculus/Gene/Summary?db=core;g=ENSMUSG00000043953
IC10	CYBA	0.883131	4.61729e-34	15.0019	7.67605	0.97	0.801	168	6072	ENSMUSG00000006519	http://www.genecards.org/cgi-bin/carddisp.pl?gene=CYBA	http://mar2016.archive.ensembl.org/Mus_musculus/Gene/Summary?db=core;g=ENSMUSG00000006519
IC10	FCER1G	1.0343	4.78737e-34	34.7129	16.4369	0.976	0.654	168	6072	ENSMUSG00000058715	http://www.genecards.org/cgi-bin/carddisp.pl?gene=FCER1G	http://mar2016.archive.ensembl.org/Mus_musculus/Gene/Summary?db=core;g=ENSMUSG00000058715
IC10	AA467197	0.974235	8.26677e-33	1.31513	0.178421	0.357	0.039	168	6072	ENSMUSG00000033213	http://www.genecards.org/cgi-bin/carddisp.pl?gene=AA467197	http://mar2016.archive.ensembl.org/Mus_musculus/Gene/Summary?db=core;g=ENSMUSG00000033213
IC10	VCAM1	1.31135	8.57589e-33	2.19639	0.287966	0.446	0.073	168	6072	ENSMUSG00000027962	http://www.genecards.org/cgi-bin/carddisp.pl?gene=VCAM1	http://mar2016.archive.ensembl.org/Mus_musculus/Gene/Summary?db=core;g=ENSMUSG00000027962
IC10	I830077J02RIK	0.634434	1.81508e-32	0.698328	0.0940516	0.399	0.054	168	6072	ENSMUSG00000074342	http://www.genecards.org/cgi-bin/carddisp.pl?gene=I830077J02RIK	http://mar2016.archive.ensembl.org/Mus_musculus/Gene/Summary?db=core;g=ENSMUSG00000074342
IC10	PKIB	0.701722	2.53938e-32	1.02324	0.243966	0.512	0.106	168	6072	ENSMUSG00000019876	http://www.genecards.org/cgi-bin/carddisp.pl?gene=PKIB	http://mar2016.archive.ensembl.org/Mus_musculus/Gene/Summary?db=core;g=ENSMUSG00000019876
IC10	2900026A02RIK	0.42261	4.33914e-32	0.494794	0.115226	0.369	0.05	168	6072	ENSMUSG00000051339	http://www.genecards.org/cgi-bin/carddisp.pl?gene=2900026A02RIK	http://mar2016.archive.ensembl.org/Mus_musculus/Gene/Summary?db=core;g=ENSMUSG00000051339
IC10	BC028528	0.925272	5.93142e-32	2.2723	0.72313	0.768	0.295	168	6072	ENSMUSG00000038543	http://www.genecards.org/cgi-bin/carddisp.pl?gene=BC028528	http://mar2016.archive.ensembl.org/Mus_musculus/Gene/Summary?db=core;g=ENSMUSG00000038543
IC10	IRF8	0.628975	2.24707e-31	2.72526	1.40889	0.857	0.377	168	6072	ENSMUSG00000041515	http://www.genecards.org/cgi-bin/carddisp.pl?gene=IRF8	http://mar2016.archive.ensembl.org/Mus_musculus/Gene/Summary?db=core;g=ENSMUSG00000041515
IC10	FTH1	0.955934	3.20108e-31	120.521	61.6448	1	0.984	168	6072	ENSMUSG00000024661	http://www.genecards.org/cgi-bin/carddisp.pl?gene=FTH1	http://mar2016.archive.ensembl.org/Mus_musculus/Gene/Summary?db=core;g=ENSMUSG00000024661
IC10	DUSP2	0.919873	4.25379e-31	4.10703	1.69935	0.75	0.272	168	6072	ENSMUSG00000027368	http://www.genecards.org/cgi-bin/carddisp.pl?gene=DUSP2	http://mar2016.archive.ensembl.org/Mus_musculus/Gene/Summary?db=core;g=ENSMUSG00000027368
IC10	TNF	1.07772	5.3857e-31	6.28635	2.4521	0.887	0.438	168	6072	ENSMUSG00000024401	http://www.genecards.org/cgi-bin/carddisp.pl?gene=TNF	http://mar2016.archive.ensembl.org/Mus_musculus/Gene/Summary?db=core;g=ENSMUSG00000024401
IC10	MYLIP	0.851014	6.15313e-31	1.6951	0.494147	0.631	0.181	168	6072	ENSMUSG00000038175	http://www.genecards.org/cgi-bin/carddisp.pl?gene=MYLIP	http://mar2016.archive.ensembl.org/Mus_musculus/Gene/Summary?db=core;g=ENSMUSG00000038175
IC10	SLC15A3	0.718808	9.26018e-31	2.36113	1.04222	0.774	0.297	168	6072	ENSMUSG00000024737	http://www.genecards.org/cgi-bin/carddisp.pl?gene=SLC15A3	http://mar2016.archive.ensembl.org/Mus_musculus/Gene/Summary?db=core;g=ENSMUSG00000024737
IC10	AMZ1	0.544345	3.02411e-30	0.584006	0.0861575	0.363	0.046	168	6072	ENSMUSG00000050022	http://www.genecards.org/cgi-bin/carddisp.pl?gene=AMZ1	http://mar2016.archive.ensembl.org/Mus_musculus/Gene/Summary?db=core;g=ENSMUSG00000050022
IC10	SLC11A1	0.926754	5.14503e-30	2.43635	0.807662	0.744	0.283	168	6072	ENSMUSG00000026177	http://www.genecards.org/cgi-bin/carddisp.pl?gene=SLC11A1	http://mar2016.archive.ensembl.org/Mus_musculus/Gene/Summary?db=core;g=ENSMUSG00000026177
IC10	RAB20	0.604276	6.55157e-30	0.769203	0.163784	0.435	0.077	168	6072	ENSMUSG00000031504	http://www.genecards.org/cgi-bin/carddisp.pl?gene=RAB20	http://mar2016.archive.ensembl.org/Mus_musculus/Gene/Summary?db=core;g=ENSMUSG00000031504
IC10	YWHAH	0.931601	9.00284e-30	6.27583	2.81454	0.929	0.627	168	6072	ENSMUSG00000018965	http://www.genecards.org/cgi-bin/carddisp.pl?gene=YWHAH	http://mar2016.archive.ensembl.org/Mus_musculus/Gene/Summary?db=core;g=ENSMUSG00000018965
IC10	GLIPR1	0.928567	1.19946e-29	1.98113	0.566225	0.643	0.196	168	6072	ENSMUSG00000056888	http://www.genecards.org/cgi-bin/carddisp.pl?gene=GLIPR1	http://mar2016.archive.ensembl.org/Mus_musculus/Gene/Summary?db=core;g=ENSMUSG00000056888
IC10	COTL1	0.973253	1.28231e-29	6.67015	2.90684	0.929	0.603	168	6072	ENSMUSG00000031827	http://www.genecards.org/cgi-bin/carddisp.pl?gene=COTL1	http://mar2016.archive.ensembl.org/Mus_musculus/Gene/Summary?db=core;g=ENSMUSG00000031827
IC10	CREB5	0.741952	2.44976e-29	2.10515	0.85666	0.685	0.232	168	6072	ENSMUSG00000053007	http://www.genecards.org/cgi-bin/carddisp.pl?gene=CREB5	http://mar2016.archive.ensembl.org/Mus_musculus/Gene/Summary?db=core;g=ENSMUSG00000053007
IC10	UCP2	0.848842	3.47391e-29	16.0444	8.46357	0.97	0.798	168	6072	ENSMUSG00000033685	http://www.genecards.org/cgi-bin/carddisp.pl?gene=UCP2	http://mar2016.archive.ensembl.org/Mus_musculus/Gene/Summary?db=core;g=ENSMUSG00000033685
IC10	POLD4	0.716666	2.15408e-28	2.13387	0.906965	0.786	0.323	168	6072	ENSMUSG00000024854	http://www.genecards.org/cgi-bin/carddisp.pl?gene=POLD4	http://mar2016.archive.ensembl.org/Mus_musculus/Gene/Summary?db=core;g=ENSMUSG00000024854
IC10	PMAIP1	0.612012	3.98267e-28	1.28972	0.498125	0.548	0.149	168	6072	ENSMUSG00000024521	http://www.genecards.org/cgi-bin/carddisp.pl?gene=PMAIP1	http://mar2016.archive.ensembl.org/Mus_musculus/Gene/Summary?db=core;g=ENSMUSG00000024521
IC10	CTSH	0.852839	6.85696e-28	9.72247	4.93697	0.97	0.658	168	6072	ENSMUSG00000032359	http://www.genecards.org/cgi-bin/carddisp.pl?gene=CTSH	http://mar2016.archive.ensembl.org/Mus_musculus/Gene/Summary?db=core;g=ENSMUSG00000032359
IC10	IGSF8	0.694734	2.28297e-27	1.29394	0.417248	0.643	0.208	168	6072	ENSMUSG00000038034	http://www.genecards.org/cgi-bin/carddisp.pl?gene=IGSF8	http://mar2016.archive.ensembl.org/Mus_musculus/Gene/Summary?db=core;g=ENSMUSG00000038034
IC10	FGR	0.397347	2.33088e-27	0.621622	0.231222	0.411	0.083	168	6072	ENSMUSG00000028874	http://www.genecards.org/cgi-bin/carddisp.pl?gene=FGR	http://mar2016.archive.ensembl.org/Mus_musculus/Gene/Summary?db=core;g=ENSMUSG00000028874
IC10	ACVRL1	0.772694	2.8864e-27	1.4077	0.409285	0.625	0.198	168	6072	ENSMUSG00000000530	http://www.genecards.org/cgi-bin/carddisp.pl?gene=ACVRL1	http://mar2016.archive.ensembl.org/Mus_musculus/Gene/Summary?db=core;g=ENSMUSG00000000530
IC10	PPFIA4	0.751026	2.96552e-27	1.13248	0.267079	0.536	0.139	168	6072	ENSMUSG00000026458	http://www.genecards.org/cgi-bin/carddisp.pl?gene=PPFIA4	http://mar2016.archive.ensembl.org/Mus_musculus/Gene/Summary?db=core;g=ENSMUSG00000026458
IC10	TLE1	0.498594	3.14842e-27	0.682017	0.190526	0.44	0.091	168	6072	ENSMUSG00000008305	http://www.genecards.org/cgi-bin/carddisp.pl?gene=TLE1	http://mar2016.archive.ensembl.org/Mus_musculus/Gene/Summary?db=core;g=ENSMUSG00000008305
IC10	H2-DMA	0.947894	1.00808e-26	5.77865	2.51397	0.863	0.46	168	6072	ENSMUSG00000037649	http://www.genecards.org/cgi-bin/carddisp.pl?gene=H2-DMA	http://mar2016.archive.ensembl.org/Mus_musculus/Gene/Summary?db=core;g=ENSMUSG00000037649
IC10	CD52	0.935758	1.15083e-26	21.6745	10.8535	0.952	0.692	168	6072	ENSMUSG00000000682	http://www.genecards.org/cgi-bin/carddisp.pl?gene=CD52	http://mar2016.archive.ensembl.org/Mus_musculus/Gene/Summary?db=core;g=ENSMUSG00000000682
IC10	TCTEX1D2	0.622501	1.31404e-26	0.93898	0.259453	0.53	0.136	168	6072	ENSMUSG00000014075	http://www.genecards.org/cgi-bin/carddisp.pl?gene=TCTEX1D2	http://mar2016.archive.ensembl.org/Mus_musculus/Gene/Summary?db=core;g=ENSMUSG00000014075
IC10	RASGEF1B	0.667901	1.37015e-26	1.02708	0.275888	0.494	0.117	168	6072	ENSMUSG00000029333	http://www.genecards.org/cgi-bin/carddisp.pl?gene=RASGEF1B	http://mar2016.archive.ensembl.org/Mus_musculus/Gene/Summary?db=core;g=ENSMUSG00000029333
IC10	DOK3	0.428735	1.50493e-26	1.31694	0.721284	0.702	0.281	168	6072	ENSMUSG00000035711	http://www.genecards.org/cgi-bin/carddisp.pl?gene=DOK3	http://mar2016.archive.ensembl.org/Mus_musculus/Gene/Summary?db=core;g=ENSMUSG00000035711
IC10	LAIR1	0.719148	1.60949e-26	2.78537	1.29944	0.81	0.359	168	6072	ENSMUSG00000055541	http://www.genecards.org/cgi-bin/carddisp.pl?gene=LAIR1	http://mar2016.archive.ensembl.org/Mus_musculus/Gene/Summary?db=core;g=ENSMUSG00000055541
IC10	CKB	1.01649	1.9629e-26	5.12127	2.02585	0.833	0.42	168	6072	ENSMUSG00000001270	http://www.genecards.org/cgi-bin/carddisp.pl?gene=CKB	http://mar2016.archive.ensembl.org/Mus_musculus/Gene/Summary?db=core;g=ENSMUSG00000001270
IC10	PTK2B	0.419674	2.21412e-26	1.01098	0.5034	0.595	0.197	168	6072	ENSMUSG00000059456	http://www.genecards.org/cgi-bin/carddisp.pl?gene=PTK2B	http://mar2016.archive.ensembl.org/Mus_musculus/Gene/Summary?db=core;g=ENSMUSG00000059456
IC10	CCL3	1.21859	3.31189e-26	4.84913	1.51338	0.631	0.206	168	6072	ENSMUSG00000000982	http://www.genecards.org/cgi-bin/carddisp.pl?gene=CCL3	http://mar2016.archive.ensembl.org/Mus_musculus/Gene/Summary?db=core;g=ENSMUSG00000000982
IC10	CXCL2	1.28821	5.43309e-26	36.3973	14.3127	0.81	0.384	168	6072	ENSMUSG00000058427	http://www.genecards.org/cgi-bin/carddisp.pl?gene=CXCL2	http://mar2016.archive.ensembl.org/Mus_musculus/Gene/Summary?db=core;g=ENSMUSG00000058427
IC10	ACTR3	0.770396	6.85082e-26	9.90354	5.39227	0.958	0.781	168	6072	ENSMUSG00000026341	http://www.genecards.org/cgi-bin/carddisp.pl?gene=ACTR3	http://mar2016.archive.ensembl.org/Mus_musculus/Gene/Summary?db=core;g=ENSMUSG00000026341
IC10	PIK3CB	0.62279	3.00806e-25	0.827009	0.186485	0.446	0.096	168	6072	ENSMUSG00000032462	http://www.genecards.org/cgi-bin/carddisp.pl?gene=PIK3CB	http://mar2016.archive.ensembl.org/Mus_musculus/Gene/Summary?db=core;g=ENSMUSG00000032462
IC10	CORO1B	0.718296	5.01809e-25	2.22111	0.957839	0.815	0.387	168	6072	ENSMUSG00000024835	http://www.genecards.org/cgi-bin/carddisp.pl?gene=CORO1B	http://mar2016.archive.ensembl.org/Mus_musculus/Gene/Summary?db=core;g=ENSMUSG00000024835
IC10	HSD17B4	0.577169	6.73141e-25	1.36111	0.582602	0.714	0.281	168	6072	ENSMUSG00000024507	http://www.genecards.org/cgi-bin/carddisp.pl?gene=HSD17B4	http://mar2016.archive.ensembl.org/Mus_musculus/Gene/Summary?db=core;g=ENSMUSG00000024507
IC10	ACTG1	0.840287	6.8584e-25	35.2384	19.2403	0.988	0.91	168	6072	ENSMUSG00000062825	http://www.genecards.org/cgi-bin/carddisp.pl?gene=ACTG1	http://mar2016.archive.ensembl.org/Mus_musculus/Gene/Summary?db=core;g=ENSMUSG00000062825
IC10	ABCG3	0.546018	8.88889e-25	0.681184	0.151456	0.345	0.054	168	6072	ENSMUSG00000029299	http://www.genecards.org/cgi-bin/carddisp.pl?gene=ABCG3	http://mar2016.archive.ensembl.org/Mus_musculus/Gene/Summary?db=core;g=ENSMUSG00000029299
IC10	SHTN1	0.71058	1.1006e-24	1.56653	0.56834	0.667	0.242	168	6072	ENSMUSG00000041362	http://www.genecards.org/cgi-bin/carddisp.pl?gene=SHTN1	http://mar2016.archive.ensembl.org/Mus_musculus/Gene/Summary?db=core;g=ENSMUSG00000041362
IC10	PRDX1	1.43979	1.5297e-24	16.7276	5.53476	0.94	0.767	168	6072	ENSMUSG00000028691	http://www.genecards.org/cgi-bin/carddisp.pl?gene=PRDX1	http://mar2016.archive.ensembl.org/Mus_musculus/Gene/Summary?db=core;g=ENSMUSG00000028691
IC10	BCL2A1D	0.33914	1.91251e-24	0.408412	0.113367	0.327	0.052	168	6072	ENSMUSG00000099974	http://www.genecards.org/cgi-bin/carddisp.pl?gene=BCL2A1D	http://mar2016.archive.ensembl.org/Mus_musculus/Gene/Summary?db=core;g=ENSMUSG00000099974
IC10	NEURL3	0.365292	2.97488e-24	2.34606	1.59758	0.81	0.39	168	6072	ENSMUSG00000047180	http://www.genecards.org/cgi-bin/carddisp.pl?gene=NEURL3	http://mar2016.archive.ensembl.org/Mus_musculus/Gene/Summary?db=core;g=ENSMUSG00000047180
IC10	TSPAN13	0.54278	4.30329e-24	1.70815	0.858998	0.667	0.255	168	6072	ENSMUSG00000020577	http://www.genecards.org/cgi-bin/carddisp.pl?gene=TSPAN13	http://mar2016.archive.ensembl.org/Mus_musculus/Gene/Summary?db=core;g=ENSMUSG00000020577
IC10	GATM	0.915477	4.93145e-24	2.94248	1.09018	0.75	0.325	168	6072	ENSMUSG00000027199	http://www.genecards.org/cgi-bin/carddisp.pl?gene=GATM	http://mar2016.archive.ensembl.org/Mus_musculus/Gene/Summary?db=core;g=ENSMUSG00000027199
IC10	CXCL10	1.52362	6.98206e-24	4.43544	0.890505	0.429	0.092	168	6072	ENSMUSG00000034855	http://www.genecards.org/cgi-bin/carddisp.pl?gene=CXCL10	http://mar2016.archive.ensembl.org/Mus_musculus/Gene/Summary?db=core;g=ENSMUSG00000034855
IC10	FAM105A	0.726519	1.05221e-23	2.61926	1.18734	0.833	0.413	168	6072	ENSMUSG00000056069	http://www.genecards.org/cgi-bin/carddisp.pl?gene=FAM105A	http://mar2016.archive.ensembl.org/Mus_musculus/Gene/Summary?db=core;g=ENSMUSG00000056069
IC10	ATF3	0.971365	1.32411e-23	7.87338	3.52563	0.863	0.469	168	6072	ENSMUSG00000026628	http://www.genecards.org/cgi-bin/carddisp.pl?gene=ATF3	http://mar2016.archive.ensembl.org/Mus_musculus/Gene/Summary?db=core;g=ENSMUSG00000026628
IC10	GM6377	0.577411	1.33637e-23	1.11828	0.419596	0.506	0.142	168	6072	ENSMUSG00000048621	http://www.genecards.org/cgi-bin/carddisp.pl?gene=GM6377	http://mar2016.archive.ensembl.org/Mus_musculus/Gene/Summary?db=core;g=ENSMUSG00000048621
IC10	EFHD2	0.727123	1.41166e-23	4.47404	2.30691	0.923	0.534	168	6072	ENSMUSG00000040659	http://www.genecards.org/cgi-bin/carddisp.pl?gene=EFHD2	http://mar2016.archive.ensembl.org/Mus_musculus/Gene/Summary?db=core;g=ENSMUSG00000040659
IC10	TNFSF13B	0.478947	2.43103e-23	0.645968	0.180984	0.405	0.086	168	6072	ENSMUSG00000031497	http://www.genecards.org/cgi-bin/carddisp.pl?gene=TNFSF13B	http://mar2016.archive.ensembl.org/Mus_musculus/Gene/Summary?db=core;g=ENSMUSG00000031497
IC10	TIFAB	0.497223	2.62004e-23	0.794192	0.27113	0.5	0.139	168	6072	ENSMUSG00000049625	http://www.genecards.org/cgi-bin/carddisp.pl?gene=TIFAB	http://mar2016.archive.ensembl.org/Mus_musculus/Gene/Summary?db=core;g=ENSMUSG00000049625
IC10	LACC1	0.297884	4.60768e-23	2.7843	2.07832	0.815	0.414	168	6072	ENSMUSG00000044350	http://www.genecards.org/cgi-bin/carddisp.pl?gene=LACC1	http://mar2016.archive.ensembl.org/Mus_musculus/Gene/Summary?db=core;g=ENSMUSG00000044350
IC10	C1QB	0.649726	7.2196e-23	54.4093	34.3179	0.97	0.637	168	6072	ENSMUSG00000036905	http://www.genecards.org/cgi-bin/carddisp.pl?gene=C1QB	http://mar2016.archive.ensembl.org/Mus_musculus/Gene/Summary?db=core;g=ENSMUSG00000036905
IC10	TUBA1C	0.696295	7.93518e-23	2.70607	1.28722	0.821	0.401	168	6072	ENSMUSG00000043091	http://www.genecards.org/cgi-bin/carddisp.pl?gene=TUBA1C	http://mar2016.archive.ensembl.org/Mus_musculus/Gene/Summary?db=core;g=ENSMUSG00000043091
IC10	NFE2L2	0.795875	9.6499e-23	4.01658	1.88952	0.881	0.499	168	6072	ENSMUSG00000015839	http://www.genecards.org/cgi-bin/carddisp.pl?gene=NFE2L2	http://mar2016.archive.ensembl.org/Mus_musculus/Gene/Summary?db=core;g=ENSMUSG00000015839
IC10	GPX1	0.746419	4.50368e-22	18.9477	10.8905	0.982	0.808	168	6072	ENSMUSG00000063856	http://www.genecards.org/cgi-bin/carddisp.pl?gene=GPX1	http://mar2016.archive.ensembl.org/Mus_musculus/Gene/Summary?db=core;g=ENSMUSG00000063856
IC10	C1QC	0.451272	4.67109e-22	37.8623	27.4238	0.964	0.607	168	6072	ENSMUSG00000036896	http://www.genecards.org/cgi-bin/carddisp.pl?gene=C1QC	http://mar2016.archive.ensembl.org/Mus_musculus/Gene/Summary?db=core;g=ENSMUSG00000036896
IC10	SH3BGRL3	0.723067	5.26692e-22	17.9771	10.4965	0.964	0.844	168	6072	ENSMUSG00000028843	http://www.genecards.org/cgi-bin/carddisp.pl?gene=SH3BGRL3	http://mar2016.archive.ensembl.org/Mus_musculus/Gene/Summary?db=core;g=ENSMUSG00000028843
IC10	SKAP2	0.602894	5.96653e-22	2.92423	1.58384	0.875	0.473	168	6072	ENSMUSG00000059182	http://www.genecards.org/cgi-bin/carddisp.pl?gene=SKAP2	http://mar2016.archive.ensembl.org/Mus_musculus/Gene/Summary?db=core;g=ENSMUSG00000059182
IC10	ABR	0.426931	6.73529e-22	0.661344	0.235778	0.429	0.105	168	6072	ENSMUSG00000017631	http://www.genecards.org/cgi-bin/carddisp.pl?gene=ABR	http://mar2016.archive.ensembl.org/Mus_musculus/Gene/Summary?db=core;g=ENSMUSG00000017631
IC10	DST	0.47682	1.21326e-21	1.63828	0.895762	0.643	0.256	168	6072	ENSMUSG00000026131	http://www.genecards.org/cgi-bin/carddisp.pl?gene=DST	http://mar2016.archive.ensembl.org/Mus_musculus/Gene/Summary?db=core;g=ENSMUSG00000026131
IC10	ARRB2	0.503419	1.52781e-21	2.13564	1.21198	0.81	0.403	168	6072	ENSMUSG00000060216	http://www.genecards.org/cgi-bin/carddisp.pl?gene=ARRB2	http://mar2016.archive.ensembl.org/Mus_musculus/Gene/Summary?db=core;g=ENSMUSG00000060216
IC10	BATF3	0.562065	1.64962e-21	1.07439	0.405049	0.548	0.179	168	6072	ENSMUSG00000026630	http://www.genecards.org/cgi-bin/carddisp.pl?gene=BATF3	http://mar2016.archive.ensembl.org/Mus_musculus/Gene/Summary?db=core;g=ENSMUSG00000026630
IC10	TNIP3	0.786061	1.85549e-21	1.71893	0.576778	0.375	0.076	168	6072	ENSMUSG00000044162	http://www.genecards.org/cgi-bin/carddisp.pl?gene=TNIP3	http://mar2016.archive.ensembl.org/Mus_musculus/Gene/Summary?db=core;g=ENSMUSG00000044162
IC10	CD68	0.654538	2.32235e-21	4.98867	2.80448	0.893	0.501	168	6072	ENSMUSG00000018774	http://www.genecards.org/cgi-bin/carddisp.pl?gene=CD68	http://mar2016.archive.ensembl.org/Mus_musculus/Gene/Summary?db=core;g=ENSMUSG00000018774
IC10	PAK1	0.46202	2.84085e-21	1.03907	0.480301	0.577	0.203	168	6072	ENSMUSG00000030774	http://www.genecards.org/cgi-bin/carddisp.pl?gene=PAK1	http://mar2016.archive.ensembl.org/Mus_musculus/Gene/Summary?db=core;g=ENSMUSG00000030774
IC10	CIITA	0.425878	3.65895e-21	0.72672	0.285345	0.393	0.096	168	6072	ENSMUSG00000022504	http://www.genecards.org/cgi-bin/carddisp.pl?gene=CIITA	http://mar2016.archive.ensembl.org/Mus_musculus/Gene/Summary?db=core;g=ENSMUSG00000022504
IC10	FYB	0.71854	3.6768e-21	7.38626	4.09643	0.964	0.67	168	6072	ENSMUSG00000022148	http://www.genecards.org/cgi-bin/carddisp.pl?gene=FYB	http://mar2016.archive.ensembl.org/Mus_musculus/Gene/Summary?db=core;g=ENSMUSG00000022148
IC10	CLEC4B1	0.399261	3.69773e-21	0.769157	0.341457	0.417	0.114	168	6072	ENSMUSG00000030147	http://www.genecards.org/cgi-bin/carddisp.pl?gene=CLEC4B1	http://mar2016.archive.ensembl.org/Mus_musculus/Gene/Summary?db=core;g=ENSMUSG00000030147
IC10	NMT1	0.691491	3.75936e-21	2.24956	1.01217	0.792	0.387	168	6072	ENSMUSG00000020936	http://www.genecards.org/cgi-bin/carddisp.pl?gene=NMT1	http://mar2016.archive.ensembl.org/Mus_musculus/Gene/Summary?db=core;g=ENSMUSG00000020936
IC10	NCF4	0.588995	6.86208e-21	1.77026	0.841681	0.738	0.331	168	6072	ENSMUSG00000071715	http://www.genecards.org/cgi-bin/carddisp.pl?gene=NCF4	http://mar2016.archive.ensembl.org/Mus_musculus/Gene/Summary?db=core;g=ENSMUSG00000071715
IC10	VASP	0.635257	1.12164e-20	2.17652	1.04513	0.774	0.368	168	6072	ENSMUSG00000030403	http://www.genecards.org/cgi-bin/carddisp.pl?gene=VASP	http://mar2016.archive.ensembl.org/Mus_musculus/Gene/Summary?db=core;g=ENSMUSG00000030403
IC10	ITGB5	0.646276	1.29724e-20	1.84377	0.816964	0.69	0.29	168	6072	ENSMUSG00000022817	http://www.genecards.org/cgi-bin/carddisp.pl?gene=ITGB5	http://mar2016.archive.ensembl.org/Mus_musculus/Gene/Summary?db=core;g=ENSMUSG00000022817
IC10	TALDO1	0.827574	1.31828e-20	4.74875	2.23928	0.875	0.569	168	6072	ENSMUSG00000025503	http://www.genecards.org/cgi-bin/carddisp.pl?gene=TALDO1	http://mar2016.archive.ensembl.org/Mus_musculus/Gene/Summary?db=core;g=ENSMUSG00000025503
IC10	PLAUR	0.682531	1.50338e-20	1.43879	0.519538	0.512	0.155	168	6072	ENSMUSG00000046223	http://www.genecards.org/cgi-bin/carddisp.pl?gene=PLAUR	http://mar2016.archive.ensembl.org/Mus_musculus/Gene/Summary?db=core;g=ENSMUSG00000046223
IC10	C1QA	0.409013	2.17354e-20	54.4999	40.7991	0.97	0.64	168	6072	ENSMUSG00000036887	http://www.genecards.org/cgi-bin/carddisp.pl?gene=C1QA	http://mar2016.archive.ensembl.org/Mus_musculus/Gene/Summary?db=core;g=ENSMUSG00000036887
IC10	MYL12A	0.773684	2.24761e-20	6.46674	3.36746	0.923	0.694	168	6072	ENSMUSG00000024048	http://www.genecards.org/cgi-bin/carddisp.pl?gene=MYL12A	http://mar2016.archive.ensembl.org/Mus_musculus/Gene/Summary?db=core;g=ENSMUSG00000024048
IC10	CAP1	0.640987	2.42961e-20	2.55063	1.27693	0.839	0.445	168	6072	ENSMUSG00000028656	http://www.genecards.org/cgi-bin/carddisp.pl?gene=CAP1	http://mar2016.archive.ensembl.org/Mus_musculus/Gene/Summary?db=core;g=ENSMUSG00000028656
IC10	CTTNBP2NL	0.31861	5.16512e-20	1.48953	0.99621	0.702	0.337	168	6072	ENSMUSG00000062127	http://www.genecards.org/cgi-bin/carddisp.pl?gene=CTTNBP2NL	http://mar2016.archive.ensembl.org/Mus_musculus/Gene/Summary?db=core;g=ENSMUSG00000062127
IC10	PPT1	0.38786	6.03844e-20	2.31687	1.53496	0.839	0.455	168	6072	ENSMUSG00000028657	http://www.genecards.org/cgi-bin/carddisp.pl?gene=PPT1	http://mar2016.archive.ensembl.org/Mus_musculus/Gene/Summary?db=core;g=ENSMUSG00000028657
IC10	GALNT12	0.300837	6.75433e-20	0.411702	0.145993	0.339	0.072	168	6072	ENSMUSG00000039774	http://www.genecards.org/cgi-bin/carddisp.pl?gene=GALNT12	http://mar2016.archive.ensembl.org/Mus_musculus/Gene/Summary?db=core;g=ENSMUSG00000039774
IC10	LY86	0.775364	7.41284e-20	5.60973	2.86168	0.893	0.539	168	6072	ENSMUSG00000021423	http://www.genecards.org/cgi-bin/carddisp.pl?gene=LY86	http://mar2016.archive.ensembl.org/Mus_musculus/Gene/Summary?db=core;g=ENSMUSG00000021423
IC10	TMEM176B	0.57992	9.01827e-20	9.14891	5.78963	0.94	0.587	168	6072	ENSMUSG00000029810	http://www.genecards.org/cgi-bin/carddisp.pl?gene=TMEM176B	http://mar2016.archive.ensembl.org/Mus_musculus/Gene/Summary?db=core;g=ENSMUSG00000029810
IC10	ITGA9	0.474587	1.04368e-19	0.884074	0.355917	0.476	0.141	168	6072	ENSMUSG00000039115	http://www.genecards.org/cgi-bin/carddisp.pl?gene=ITGA9	http://mar2016.archive.ensembl.org/Mus_musculus/Gene/Summary?db=core;g=ENSMUSG00000039115
IC10	TMSB4X	0.760436	1.47313e-19	228.471	134.461	1	0.993	168	6072	ENSMUSG00000049775	http://www.genecards.org/cgi-bin/carddisp.pl?gene=TMSB4X	http://mar2016.archive.ensembl.org/Mus_musculus/Gene/Summary?db=core;g=ENSMUSG00000049775
IC10	NLRP3	0.355904	2.00538e-19	1.00016	0.562884	0.518	0.185	168	6072	ENSMUSG00000032691	http://www.genecards.org/cgi-bin/carddisp.pl?gene=NLRP3	http://mar2016.archive.ensembl.org/Mus_musculus/Gene/Summary?db=core;g=ENSMUSG00000032691
IC10	FUCA2	0.556335	2.23729e-19	0.913951	0.301539	0.518	0.165	168	6072	ENSMUSG00000019810	http://www.genecards.org/cgi-bin/carddisp.pl?gene=FUCA2	http://mar2016.archive.ensembl.org/Mus_musculus/Gene/Summary?db=core;g=ENSMUSG00000019810
IC10	B4GALNT1	0.331359	2.29257e-19	0.911599	0.519315	0.536	0.199	168	6072	ENSMUSG00000006731	http://www.genecards.org/cgi-bin/carddisp.pl?gene=B4GALNT1	http://mar2016.archive.ensembl.org/Mus_musculus/Gene/Summary?db=core;g=ENSMUSG00000006731
IC10	SLC29A3	0.641396	2.6453e-19	1.46769	0.582014	0.631	0.248	168	6072	ENSMUSG00000020100	http://www.genecards.org/cgi-bin/carddisp.pl?gene=SLC29A3	http://mar2016.archive.ensembl.org/Mus_musculus/Gene/Summary?db=core;g=ENSMUSG00000020100
IC10	BIN2	0.413395	2.93723e-19	1.02491	0.520411	0.565	0.209	168	6072	ENSMUSG00000098112	http://www.genecards.org/cgi-bin/carddisp.pl?gene=BIN2	http://mar2016.archive.ensembl.org/Mus_musculus/Gene/Summary?db=core;g=ENSMUSG00000098112
IC10	APOBEC1	0.462986	3.14201e-19	1.35786	0.710587	0.631	0.257	168	6072	ENSMUSG00000040613	http://www.genecards.org/cgi-bin/carddisp.pl?gene=APOBEC1	http://mar2016.archive.ensembl.org/Mus_musculus/Gene/Summary?db=core;g=ENSMUSG00000040613
IC10	CD44	0.296188	3.27462e-19	1.97893	1.42604	0.72	0.349	168	6072	ENSMUSG00000005087	http://www.genecards.org/cgi-bin/carddisp.pl?gene=CD44	http://mar2016.archive.ensembl.org/Mus_musculus/Gene/Summary?db=core;g=ENSMUSG00000005087
IC10	PTMS	0.613574	3.72441e-19	6.7005	4.03286	0.958	0.657	168	6072	ENSMUSG00000030122	http://www.genecards.org/cgi-bin/carddisp.pl?gene=PTMS	http://mar2016.archive.ensembl.org/Mus_musculus/Gene/Summary?db=core;g=ENSMUSG00000030122
IC10	1810011H11RIK	0.41885	3.99967e-19	0.576825	0.179497	0.375	0.087	168	6072	ENSMUSG00000041707	http://www.genecards.org/cgi-bin/carddisp.pl?gene=1810011H11RIK	http://mar2016.archive.ensembl.org/Mus_musculus/Gene/Summary?db=core;g=ENSMUSG00000041707
IC10	MAN2B1	0.604144	4.22167e-19	4.82044	2.82905	0.923	0.569	168	6072	ENSMUSG00000005142	http://www.genecards.org/cgi-bin/carddisp.pl?gene=MAN2B1	http://mar2016.archive.ensembl.org/Mus_musculus/Gene/Summary?db=core;g=ENSMUSG00000005142
IC10	TPD52	0.632617	5.07822e-19	3.48402	1.89222	0.869	0.503	168	6072	ENSMUSG00000027506	http://www.genecards.org/cgi-bin/carddisp.pl?gene=TPD52	http://mar2016.archive.ensembl.org/Mus_musculus/Gene/Summary?db=core;g=ENSMUSG00000027506
IC10	PEA15A	0.454815	5.60811e-19	2.11242	1.27083	0.786	0.408	168	6072	ENSMUSG00000013698	http://www.genecards.org/cgi-bin/carddisp.pl?gene=PEA15A	http://mar2016.archive.ensembl.org/Mus_musculus/Gene/Summary?db=core;g=ENSMUSG00000013698
IC10	CTSA	0.531773	8.3988e-19	4.6418	2.90246	0.929	0.577	168	6072	ENSMUSG00000017760	http://www.genecards.org/cgi-bin/carddisp.pl?gene=CTSA	http://mar2016.archive.ensembl.org/Mus_musculus/Gene/Summary?db=core;g=ENSMUSG00000017760
IC10	EVL	0.464864	8.83781e-19	1.11245	0.530553	0.583	0.222	168	6072	ENSMUSG00000021262	http://www.genecards.org/cgi-bin/carddisp.pl?gene=EVL	http://mar2016.archive.ensembl.org/Mus_musculus/Gene/Summary?db=core;g=ENSMUSG00000021262
[truncated: 8,699 more rows]
