# Supplementary material for: Endothelial YAP/TAZ activation promotes atherosclerosis in a mouse model of Hutchinson-Gilford progeria syndrome
Source: J Clin Invest. 2024 Oct 1;134(22):e173448. doi: 10.1172/JCI173448 (PMC11563688; doi:10.1172/JCI173448)
Supplement: Supplemental table 12 [file jci-134-173448-s014.xlsx]

## Sheet: IC0
cluster	gene	avg_log2FC	abs_log2FC	p_val_adj	exp_HGPS	exp_WT	pct_HGPS	pct_WT	n_HGPS	n_WT	GeneCardLink	ensembl_gene_id	ensemblLink
IC0	LGALS3	1.59462	1.59462	7.74936e-45	3.27791	0.416453	0.451	0.14	1126	652	http://www.genecards.org/cgi-bin/carddisp.pl?gene=LGALS3	ENSMUSG00000050335	http://mar2016.archive.ensembl.org/Mus_musculus/Gene/Summary?db=core;g=ENSMUSG00000050335
IC0	CCL8	1.44727	1.44727	3.61216e-16	2.87051	0.419371	0.278	0.109	1126	652	http://www.genecards.org/cgi-bin/carddisp.pl?gene=CCL8	ENSMUSG00000009185	http://mar2016.archive.ensembl.org/Mus_musculus/Gene/Summary?db=core;g=ENSMUSG00000009185
IC0	S100A6	1.38551	1.38551	2.52394e-55	11.5523	3.80445	0.817	0.548	1126	652	http://www.genecards.org/cgi-bin/carddisp.pl?gene=S100A6	ENSMUSG00000001025	http://mar2016.archive.ensembl.org/Mus_musculus/Gene/Summary?db=core;g=ENSMUSG00000001025
IC0	PMEPA1	1.17599	1.17599	2.12277e-46	4.25838	1.32725	0.689	0.39	1126	652	http://www.genecards.org/cgi-bin/carddisp.pl?gene=PMEPA1	ENSMUSG00000038400	http://mar2016.archive.ensembl.org/Mus_musculus/Gene/Summary?db=core;g=ENSMUSG00000038400
IC0	CCL12	1.14328	1.14328	2.1538e-13	7.96591	3.05912	0.613	0.437	1126	652	http://www.genecards.org/cgi-bin/carddisp.pl?gene=CCL12	ENSMUSG00000035352	http://mar2016.archive.ensembl.org/Mus_musculus/Gene/Summary?db=core;g=ENSMUSG00000035352
IC0	RBM3	1.12334	1.12334	3.55618e-103	5.65672	2.05563	0.894	0.672	1126	652	http://www.genecards.org/cgi-bin/carddisp.pl?gene=RBM3	ENSMUSG00000031167	http://mar2016.archive.ensembl.org/Mus_musculus/Gene/Summary?db=core;g=ENSMUSG00000031167
IC0	S100A4	1.08364	1.08364	4.01288e-35	6.02203	2.31324	0.624	0.316	1126	652	http://www.genecards.org/cgi-bin/carddisp.pl?gene=S100A4	ENSMUSG00000001020	http://mar2016.archive.ensembl.org/Mus_musculus/Gene/Summary?db=core;g=ENSMUSG00000001020
IC0	CD72	1.06751	1.06751	6.57915e-35	2.32952	0.588654	0.499	0.224	1126	652	http://www.genecards.org/cgi-bin/carddisp.pl?gene=CD72	ENSMUSG00000028459	http://mar2016.archive.ensembl.org/Mus_musculus/Gene/Summary?db=core;g=ENSMUSG00000028459
IC0	LMNA	0.934209	0.934209	6.2331e-26	4.33709	1.79306	0.697	0.497	1126	652	http://www.genecards.org/cgi-bin/carddisp.pl?gene=LMNA	ENSMUSG00000028063	http://mar2016.archive.ensembl.org/Mus_musculus/Gene/Summary?db=core;g=ENSMUSG00000028063
IC0	C4B	0.922127	0.922127	2.96995e-22	4.82576	2.07443	0.615	0.44	1126	652	http://www.genecards.org/cgi-bin/carddisp.pl?gene=C4B	ENSMUSG00000073418	http://mar2016.archive.ensembl.org/Mus_musculus/Gene/Summary?db=core;g=ENSMUSG00000073418
IC0	IL1B	0.897909	0.897909	1.66191e-10	2.2579	0.748395	0.263	0.109	1126	652	http://www.genecards.org/cgi-bin/carddisp.pl?gene=IL1B	ENSMUSG00000027398	http://mar2016.archive.ensembl.org/Mus_musculus/Gene/Summary?db=core;g=ENSMUSG00000027398
IC0	DPEP2	0.896706	0.896706	9.76381e-33	1.3792	0.277894	0.38	0.12	1126	652	http://www.genecards.org/cgi-bin/carddisp.pl?gene=DPEP2	ENSMUSG00000053687	http://mar2016.archive.ensembl.org/Mus_musculus/Gene/Summary?db=core;g=ENSMUSG00000053687
IC0	CD9	0.870347	0.870347	2.71437e-26	2.89662	1.13151	0.569	0.31	1126	652	http://www.genecards.org/cgi-bin/carddisp.pl?gene=CD9	ENSMUSG00000030342	http://mar2016.archive.ensembl.org/Mus_musculus/Gene/Summary?db=core;g=ENSMUSG00000030342
IC0	CCR2	0.868405	0.868405	1.7835e-14	0.905761	0.0438843	0.12	0.014	1126	652	http://www.genecards.org/cgi-bin/carddisp.pl?gene=CCR2	ENSMUSG00000049103	http://mar2016.archive.ensembl.org/Mus_musculus/Gene/Summary?db=core;g=ENSMUSG00000049103
IC0	CD52	0.867529	0.867529	3.18377e-31	8.29905	4.09667	0.821	0.67	1126	652	http://www.genecards.org/cgi-bin/carddisp.pl?gene=CD52	ENSMUSG00000000682	http://mar2016.archive.ensembl.org/Mus_musculus/Gene/Summary?db=core;g=ENSMUSG00000000682
IC0	CAPG	0.815758	0.815758	1.72737e-21	2.97569	1.25863	0.583	0.38	1126	652	http://www.genecards.org/cgi-bin/carddisp.pl?gene=CAPG	ENSMUSG00000056737	http://mar2016.archive.ensembl.org/Mus_musculus/Gene/Summary?db=core;g=ENSMUSG00000056737
IC0	VIM	0.802304	0.802304	8.30506e-15	15.6225	8.53187	0.921	0.871	1126	652	http://www.genecards.org/cgi-bin/carddisp.pl?gene=VIM	ENSMUSG00000026728	http://mar2016.archive.ensembl.org/Mus_musculus/Gene/Summary?db=core;g=ENSMUSG00000026728
IC0	IFI27L2A	0.790768	0.790768	2.23044e-13	22.6737	12.6843	0.925	0.896	1126	652	http://www.genecards.org/cgi-bin/carddisp.pl?gene=IFI27L2A	ENSMUSG00000079017	http://mar2016.archive.ensembl.org/Mus_musculus/Gene/Summary?db=core;g=ENSMUSG00000079017
IC0	FN1	0.778911	0.778911	3.58248e-14	1.13491	0.24424	0.281	0.123	1126	652	http://www.genecards.org/cgi-bin/carddisp.pl?gene=FN1	ENSMUSG00000026193	http://mar2016.archive.ensembl.org/Mus_musculus/Gene/Summary?db=core;g=ENSMUSG00000026193
IC0	MS4A7	0.777673	0.777673	1.88902e-23	9.93923	5.38093	0.898	0.824	1126	652	http://www.genecards.org/cgi-bin/carddisp.pl?gene=MS4A7	ENSMUSG00000024672	http://mar2016.archive.ensembl.org/Mus_musculus/Gene/Summary?db=core;g=ENSMUSG00000024672
IC0	CXCL2	0.774904	0.774904	5.45117e-10	33.0484	18.8988	0.724	0.561	1126	652	http://www.genecards.org/cgi-bin/carddisp.pl?gene=CXCL2	ENSMUSG00000058427	http://mar2016.archive.ensembl.org/Mus_musculus/Gene/Summary?db=core;g=ENSMUSG00000058427
IC0	CCR1	0.766156	0.766156	7.8801e-25	1.60561	0.532052	0.409	0.16	1126	652	http://www.genecards.org/cgi-bin/carddisp.pl?gene=CCR1	ENSMUSG00000025804	http://mar2016.archive.ensembl.org/Mus_musculus/Gene/Summary?db=core;g=ENSMUSG00000025804
IC0	SPP1	0.702801	0.702801	4.57051e-21	0.789002	0.0991241	0.177	0.023	1126	652	http://www.genecards.org/cgi-bin/carddisp.pl?gene=SPP1	ENSMUSG00000029304	http://mar2016.archive.ensembl.org/Mus_musculus/Gene/Summary?db=core;g=ENSMUSG00000029304
IC0	GDA	0.692745	0.692745	7.79542e-21	1.52528	0.56233	0.41	0.175	1126	652	http://www.genecards.org/cgi-bin/carddisp.pl?gene=GDA	ENSMUSG00000058624	http://mar2016.archive.ensembl.org/Mus_musculus/Gene/Summary?db=core;g=ENSMUSG00000058624
IC0	FLNA	0.690901	0.690901	1.5476e-20	2.84104	1.3794	0.68	0.505	1126	652	http://www.genecards.org/cgi-bin/carddisp.pl?gene=FLNA	ENSMUSG00000031328	http://mar2016.archive.ensembl.org/Mus_musculus/Gene/Summary?db=core;g=ENSMUSG00000031328
IC0	HEXB	0.687222	0.687222	1.62874e-12	4.76827	2.58238	0.722	0.653	1126	652	http://www.genecards.org/cgi-bin/carddisp.pl?gene=HEXB	ENSMUSG00000021665	http://mar2016.archive.ensembl.org/Mus_musculus/Gene/Summary?db=core;g=ENSMUSG00000021665
IC0	LSP1	0.681795	0.681795	4.55402e-15	4.03351	2.13784	0.628	0.471	1126	652	http://www.genecards.org/cgi-bin/carddisp.pl?gene=LSP1	ENSMUSG00000018819	http://mar2016.archive.ensembl.org/Mus_musculus/Gene/Summary?db=core;g=ENSMUSG00000018819
IC0	TREM2	0.679029	0.679029	1.22749e-33	4.76209	2.59892	0.843	0.684	1126	652	http://www.genecards.org/cgi-bin/carddisp.pl?gene=TREM2	ENSMUSG00000023992	http://mar2016.archive.ensembl.org/Mus_musculus/Gene/Summary?db=core;g=ENSMUSG00000023992
IC0	EMP1	0.665632	0.665632	8.79923e-19	2.46378	1.18361	0.479	0.241	1126	652	http://www.genecards.org/cgi-bin/carddisp.pl?gene=EMP1	ENSMUSG00000030208	http://mar2016.archive.ensembl.org/Mus_musculus/Gene/Summary?db=core;g=ENSMUSG00000030208
IC0	ATOX1	0.664084	0.664084	1.08939e-38	7.91002	4.62302	0.899	0.865	1126	652	http://www.genecards.org/cgi-bin/carddisp.pl?gene=ATOX1	ENSMUSG00000018585	http://mar2016.archive.ensembl.org/Mus_musculus/Gene/Summary?db=core;g=ENSMUSG00000018585
IC0	FXYD5	0.664045	0.664045	3.76093e-33	9.64245	5.71652	0.925	0.862	1126	652	http://www.genecards.org/cgi-bin/carddisp.pl?gene=FXYD5	ENSMUSG00000009687	http://mar2016.archive.ensembl.org/Mus_musculus/Gene/Summary?db=core;g=ENSMUSG00000009687
IC0	SLAMF9	0.656745	0.656745	2.20463e-16	3.67209	1.96354	0.703	0.555	1126	652	http://www.genecards.org/cgi-bin/carddisp.pl?gene=SLAMF9	ENSMUSG00000026548	http://mar2016.archive.ensembl.org/Mus_musculus/Gene/Summary?db=core;g=ENSMUSG00000026548
IC0	GDF15	0.65637	0.65637	4.53915e-06	1.34497	0.487819	0.219	0.1	1126	652	http://www.genecards.org/cgi-bin/carddisp.pl?gene=GDF15	ENSMUSG00000038508	http://mar2016.archive.ensembl.org/Mus_musculus/Gene/Summary?db=core;g=ENSMUSG00000038508
IC0	MRPL52	0.640226	0.640226	1.8889e-26	2.26008	1.09171	0.677	0.472	1126	652	http://www.genecards.org/cgi-bin/carddisp.pl?gene=MRPL52	ENSMUSG00000010406	http://mar2016.archive.ensembl.org/Mus_musculus/Gene/Summary?db=core;g=ENSMUSG00000010406
IC0	ANXA2	0.633795	0.633795	2.47001e-13	1.98195	0.921801	0.524	0.351	1126	652	http://www.genecards.org/cgi-bin/carddisp.pl?gene=ANXA2	ENSMUSG00000032231	http://mar2016.archive.ensembl.org/Mus_musculus/Gene/Summary?db=core;g=ENSMUSG00000032231
IC0	CLEC4N	0.622386	0.622386	3.07675e-10	1.88882	0.876565	0.453	0.317	1126	652	http://www.genecards.org/cgi-bin/carddisp.pl?gene=CLEC4N	ENSMUSG00000023349	http://mar2016.archive.ensembl.org/Mus_musculus/Gene/Summary?db=core;g=ENSMUSG00000023349
IC0	TSPO	0.611501	0.611501	1.05124e-34	5.23685	3.08212	0.884	0.798	1126	652	http://www.genecards.org/cgi-bin/carddisp.pl?gene=TSPO	ENSMUSG00000041736	http://mar2016.archive.ensembl.org/Mus_musculus/Gene/Summary?db=core;g=ENSMUSG00000041736
IC0	2010111I01RIK	0.606627	0.606627	7.9093e-20	0.959109	0.286606	0.338	0.127	1126	652	http://www.genecards.org/cgi-bin/carddisp.pl?gene=2010111I01RIK	ENSMUSG00000021458	http://mar2016.archive.ensembl.org/Mus_musculus/Gene/Summary?db=core;g=ENSMUSG00000021458
IC0	WFDC17	0.589693	0.589693	1.64032e-07	8.94122	5.60579	0.819	0.732	1126	652	http://www.genecards.org/cgi-bin/carddisp.pl?gene=WFDC17	ENSMUSG00000069792	http://mar2016.archive.ensembl.org/Mus_musculus/Gene/Summary?db=core;g=ENSMUSG00000069792
IC0	ID2	0.574879	0.574879	1.40968e-13	1.65769	0.784217	0.409	0.207	1126	652	http://www.genecards.org/cgi-bin/carddisp.pl?gene=ID2	ENSMUSG00000020644	http://mar2016.archive.ensembl.org/Mus_musculus/Gene/Summary?db=core;g=ENSMUSG00000020644
IC0	CXCL16	0.561148	0.561148	1.48896e-16	4.22871	2.54382	0.806	0.709	1126	652	http://www.genecards.org/cgi-bin/carddisp.pl?gene=CXCL16	ENSMUSG00000018920	http://mar2016.archive.ensembl.org/Mus_musculus/Gene/Summary?db=core;g=ENSMUSG00000018920
IC0	PKM	0.560617	0.560617	1.45615e-21	2.76445	1.55234	0.723	0.574	1126	652	http://www.genecards.org/cgi-bin/carddisp.pl?gene=PKM	ENSMUSG00000032294	http://mar2016.archive.ensembl.org/Mus_musculus/Gene/Summary?db=core;g=ENSMUSG00000032294
IC0	CPD	0.558992	0.558992	1.18804e-12	1.30414	0.563993	0.425	0.262	1126	652	http://www.genecards.org/cgi-bin/carddisp.pl?gene=CPD	ENSMUSG00000020841	http://mar2016.archive.ensembl.org/Mus_musculus/Gene/Summary?db=core;g=ENSMUSG00000020841
IC0	NES	0.554374	0.554374	1.06624e-10	1.10094	0.43064	0.263	0.107	1126	652	http://www.genecards.org/cgi-bin/carddisp.pl?gene=NES	ENSMUSG00000004891	http://mar2016.archive.ensembl.org/Mus_musculus/Gene/Summary?db=core;g=ENSMUSG00000004891
IC0	ANXA1	0.553536	0.553536	5.79311e-10	1.5554	0.741115	0.48	0.313	1126	652	http://www.genecards.org/cgi-bin/carddisp.pl?gene=ANXA1	ENSMUSG00000024659	http://mar2016.archive.ensembl.org/Mus_musculus/Gene/Summary?db=core;g=ENSMUSG00000024659
IC0	ACTG1	0.553337	0.553337	7.87017e-26	22.4371	14.971	0.978	0.975	1126	652	http://www.genecards.org/cgi-bin/carddisp.pl?gene=ACTG1	ENSMUSG00000062825	http://mar2016.archive.ensembl.org/Mus_musculus/Gene/Summary?db=core;g=ENSMUSG00000062825
IC0	CORO1A	0.548553	0.548553	7.46484e-20	6.27884	3.97658	0.86	0.79	1126	652	http://www.genecards.org/cgi-bin/carddisp.pl?gene=CORO1A	ENSMUSG00000030707	http://mar2016.archive.ensembl.org/Mus_musculus/Gene/Summary?db=core;g=ENSMUSG00000030707
IC0	LAT2	0.542159	0.542159	3.18371e-20	1.09895	0.44144	0.423	0.195	1126	652	http://www.genecards.org/cgi-bin/carddisp.pl?gene=LAT2	ENSMUSG00000040751	http://mar2016.archive.ensembl.org/Mus_musculus/Gene/Summary?db=core;g=ENSMUSG00000040751
IC0	ITGA6	0.539562	0.539562	9.33726e-12	1.28907	0.574835	0.438	0.259	1126	652	http://www.genecards.org/cgi-bin/carddisp.pl?gene=ITGA6	ENSMUSG00000027111	http://mar2016.archive.ensembl.org/Mus_musculus/Gene/Summary?db=core;g=ENSMUSG00000027111
IC0	BCL2A1B	0.536017	0.536017	1.50965e-13	2.00275	1.07092	0.555	0.35	1126	652	http://www.genecards.org/cgi-bin/carddisp.pl?gene=BCL2A1B	ENSMUSG00000089929	http://mar2016.archive.ensembl.org/Mus_musculus/Gene/Summary?db=core;g=ENSMUSG00000089929
IC0	GAPDH	0.530671	0.530671	1.3675e-24	7.05026	4.57266	0.922	0.877	1126	652	http://www.genecards.org/cgi-bin/carddisp.pl?gene=GAPDH	ENSMUSG00000057666	http://mar2016.archive.ensembl.org/Mus_musculus/Gene/Summary?db=core;g=ENSMUSG00000057666
IC0	RPL41	0.526648	0.526648	1.95228e-57	25.408	17.3315	0.985	0.974	1126	652	http://www.genecards.org/cgi-bin/carddisp.pl?gene=RPL41	ENSMUSG00000093674	http://mar2016.archive.ensembl.org/Mus_musculus/Gene/Summary?db=core;g=ENSMUSG00000093674
IC0	ATP5G1	0.522982	0.522982	7.69224e-21	2.83682	1.67017	0.756	0.595	1126	652	http://www.genecards.org/cgi-bin/carddisp.pl?gene=ATP5G1	ENSMUSG00000006057	http://mar2016.archive.ensembl.org/Mus_musculus/Gene/Summary?db=core;g=ENSMUSG00000006057
IC0	2010107E04RIK	0.517812	0.517812	4.03404e-23	3.13266	1.88638	0.798	0.644	1126	652	http://www.genecards.org/cgi-bin/carddisp.pl?gene=2010107E04RIK	ENSMUSG00000021290	http://mar2016.archive.ensembl.org/Mus_musculus/Gene/Summary?db=core;g=ENSMUSG00000021290
IC0	RPL36	0.516881	0.516881	1.14919e-49	14.5793	9.88808	0.969	0.96	1126	652	http://www.genecards.org/cgi-bin/carddisp.pl?gene=RPL36	ENSMUSG00000057863	http://mar2016.archive.ensembl.org/Mus_musculus/Gene/Summary?db=core;g=ENSMUSG00000057863
IC0	CRIP1	0.509662	0.509662	1.33329e-10	21.5163	14.8152	0.966	0.946	1126	652	http://www.genecards.org/cgi-bin/carddisp.pl?gene=CRIP1	ENSMUSG00000006360	http://mar2016.archive.ensembl.org/Mus_musculus/Gene/Summary?db=core;g=ENSMUSG00000006360
IC0	MYL12A	0.50815	0.50815	1.53145e-20	3.94799	2.47905	0.834	0.733	1126	652	http://www.genecards.org/cgi-bin/carddisp.pl?gene=MYL12A	ENSMUSG00000024048	http://mar2016.archive.ensembl.org/Mus_musculus/Gene/Summary?db=core;g=ENSMUSG00000024048
IC0	LGALS1	0.505415	0.505415	1.0075e-19	9.90097	6.67927	0.92	0.894	1126	652	http://www.genecards.org/cgi-bin/carddisp.pl?gene=LGALS1	ENSMUSG00000068220	http://mar2016.archive.ensembl.org/Mus_musculus/Gene/Summary?db=core;g=ENSMUSG00000068220
IC0	MS4A6D	0.503725	0.503725	2.11552e-13	4.22134	2.68253	0.827	0.719	1126	652	http://www.genecards.org/cgi-bin/carddisp.pl?gene=MS4A6D	ENSMUSG00000024679	http://mar2016.archive.ensembl.org/Mus_musculus/Gene/Summary?db=core;g=ENSMUSG00000024679
IC0	CLEC4D	0.498523	0.498523	2.98576e-23	0.462747	0.0353776	0.16	0.012	1126	652	http://www.genecards.org/cgi-bin/carddisp.pl?gene=CLEC4D	ENSMUSG00000030144	http://mar2016.archive.ensembl.org/Mus_musculus/Gene/Summary?db=core;g=ENSMUSG00000030144
IC0	CH25H	0.493009	0.493009	4.51894e-12	0.630796	0.158748	0.212	0.069	1126	652	http://www.genecards.org/cgi-bin/carddisp.pl?gene=CH25H	ENSMUSG00000050370	http://mar2016.archive.ensembl.org/Mus_musculus/Gene/Summary?db=core;g=ENSMUSG00000050370
IC0	ECM1	0.491969	0.491969	2.72716e-06	1.6173	0.861044	0.448	0.317	1126	652	http://www.genecards.org/cgi-bin/carddisp.pl?gene=ECM1	ENSMUSG00000028108	http://mar2016.archive.ensembl.org/Mus_musculus/Gene/Summary?db=core;g=ENSMUSG00000028108
IC0	ATP5E	0.486304	0.486304	4.30038e-25	6.39618	4.27978	0.905	0.853	1126	652	http://www.genecards.org/cgi-bin/carddisp.pl?gene=ATP5E	ENSMUSG00000016252	http://mar2016.archive.ensembl.org/Mus_musculus/Gene/Summary?db=core;g=ENSMUSG00000016252
IC0	AF251705	0.485341	0.485341	2.55258e-13	2.80345	1.71691	0.705	0.534	1126	652	http://www.genecards.org/cgi-bin/carddisp.pl?gene=AF251705	ENSMUSG00000044811	http://mar2016.archive.ensembl.org/Mus_musculus/Gene/Summary?db=core;g=ENSMUSG00000044811
IC0	RPL36AL	0.48327	0.48327	1.07104e-25	6.13943	4.10722	0.914	0.834	1126	652	http://www.genecards.org/cgi-bin/carddisp.pl?gene=RPL36AL	ENSMUSG00000049751	http://mar2016.archive.ensembl.org/Mus_musculus/Gene/Summary?db=core;g=ENSMUSG00000049751
IC0	PLEC	0.481408	0.481408	5.33683e-09	1.36147	0.691471	0.433	0.27	1126	652	http://www.genecards.org/cgi-bin/carddisp.pl?gene=PLEC	ENSMUSG00000022565	http://mar2016.archive.ensembl.org/Mus_musculus/Gene/Summary?db=core;g=ENSMUSG00000022565
IC0	RPL39	0.478267	0.478267	9.88704e-37	25.9265	18.3289	0.976	0.972	1126	652	http://www.genecards.org/cgi-bin/carddisp.pl?gene=RPL39	ENSMUSG00000079641	http://mar2016.archive.ensembl.org/Mus_musculus/Gene/Summary?db=core;g=ENSMUSG00000079641
IC0	MPEG1	0.477015	0.477015	4.07943e-09	2.82542	1.74842	0.631	0.469	1126	652	http://www.genecards.org/cgi-bin/carddisp.pl?gene=MPEG1	ENSMUSG00000046805	http://mar2016.archive.ensembl.org/Mus_musculus/Gene/Summary?db=core;g=ENSMUSG00000046805
IC0	RPS27A	0.475648	0.475648	2.10075e-41	29.1539	20.685	0.981	0.983	1126	652	http://www.genecards.org/cgi-bin/carddisp.pl?gene=RPS27A	ENSMUSG00000020460	http://mar2016.archive.ensembl.org/Mus_musculus/Gene/Summary?db=core;g=ENSMUSG00000020460
IC0	VSIG4	0.475233	0.475233	0.000113409	0.745239	0.255438	0.138	0.049	1126	652	http://www.genecards.org/cgi-bin/carddisp.pl?gene=VSIG4	ENSMUSG00000044206	http://mar2016.archive.ensembl.org/Mus_musculus/Gene/Summary?db=core;g=ENSMUSG00000044206
IC0	CLIC4	0.471047	0.471047	4.8045e-09	1.93861	1.12003	0.576	0.437	1126	652	http://www.genecards.org/cgi-bin/carddisp.pl?gene=CLIC4	ENSMUSG00000037242	http://mar2016.archive.ensembl.org/Mus_musculus/Gene/Summary?db=core;g=ENSMUSG00000037242
IC0	SPARC	0.468876	0.468876	4.8164e-08	2.52703	1.54837	0.693	0.564	1126	652	http://www.genecards.org/cgi-bin/carddisp.pl?gene=SPARC	ENSMUSG00000018593	http://mar2016.archive.ensembl.org/Mus_musculus/Gene/Summary?db=core;g=ENSMUSG00000018593
IC0	CSTB	0.465962	0.465962	2.89267e-10	3.47378	2.23897	0.763	0.686	1126	652	http://www.genecards.org/cgi-bin/carddisp.pl?gene=CSTB	ENSMUSG00000005054	http://mar2016.archive.ensembl.org/Mus_musculus/Gene/Summary?db=core;g=ENSMUSG00000005054
IC0	PRDX1	0.465411	0.465411	4.06172e-13	7.81702	5.38586	0.928	0.9	1126	652	http://www.genecards.org/cgi-bin/carddisp.pl?gene=PRDX1	ENSMUSG00000028691	http://mar2016.archive.ensembl.org/Mus_musculus/Gene/Summary?db=core;g=ENSMUSG00000028691
IC0	METRNL	0.46469	0.46469	1.14234e-10	3.12172	1.98671	0.738	0.607	1126	652	http://www.genecards.org/cgi-bin/carddisp.pl?gene=METRNL	ENSMUSG00000039208	http://mar2016.archive.ensembl.org/Mus_musculus/Gene/Summary?db=core;g=ENSMUSG00000039208
IC0	UQCRQ	0.462168	0.462168	7.96024e-17	2.79534	1.75502	0.77	0.643	1126	652	http://www.genecards.org/cgi-bin/carddisp.pl?gene=UQCRQ	ENSMUSG00000044894	http://mar2016.archive.ensembl.org/Mus_musculus/Gene/Summary?db=core;g=ENSMUSG00000044894
IC0	DYNLL1	0.454166	0.454166	1.31167e-15	5.1634	3.49887	0.89	0.814	1126	652	http://www.genecards.org/cgi-bin/carddisp.pl?gene=DYNLL1	ENSMUSG00000009013	http://mar2016.archive.ensembl.org/Mus_musculus/Gene/Summary?db=core;g=ENSMUSG00000009013
IC0	S100A10	0.453953	0.453953	5.37144e-07	5.99566	4.10711	0.832	0.773	1126	652	http://www.genecards.org/cgi-bin/carddisp.pl?gene=S100A10	ENSMUSG00000041959	http://mar2016.archive.ensembl.org/Mus_musculus/Gene/Summary?db=core;g=ENSMUSG00000041959
IC0	CYCS	0.452512	0.452512	5.07394e-12	1.25197	0.645671	0.498	0.317	1126	652	http://www.genecards.org/cgi-bin/carddisp.pl?gene=CYCS	ENSMUSG00000063694	http://mar2016.archive.ensembl.org/Mus_musculus/Gene/Summary?db=core;g=ENSMUSG00000063694
IC0	NUPR1	0.447427	0.447427	5.00269e-06	1.8045	1.05668	0.538	0.413	1126	652	http://www.genecards.org/cgi-bin/carddisp.pl?gene=NUPR1	ENSMUSG00000030717	http://mar2016.archive.ensembl.org/Mus_musculus/Gene/Summary?db=core;g=ENSMUSG00000030717
IC0	RGS1	0.44713	0.44713	1.03927e-08	1.06769	0.51665	0.182	0.063	1126	652	http://www.genecards.org/cgi-bin/carddisp.pl?gene=RGS1	ENSMUSG00000026358	http://mar2016.archive.ensembl.org/Mus_musculus/Gene/Summary?db=core;g=ENSMUSG00000026358
IC0	LDHA	0.439374	0.439374	1.03973e-12	2.10545	1.29013	0.66	0.537	1126	652	http://www.genecards.org/cgi-bin/carddisp.pl?gene=LDHA	ENSMUSG00000063229	http://mar2016.archive.ensembl.org/Mus_musculus/Gene/Summary?db=core;g=ENSMUSG00000063229
IC0	ANXA3	0.438419	0.438419	8.5433e-11	2.0118	1.22254	0.643	0.498	1126	652	http://www.genecards.org/cgi-bin/carddisp.pl?gene=ANXA3	ENSMUSG00000029484	http://mar2016.archive.ensembl.org/Mus_musculus/Gene/Summary?db=core;g=ENSMUSG00000029484
IC0	PLP2	0.433085	0.433085	6.18147e-14	0.686731	0.249322	0.315	0.138	1126	652	http://www.genecards.org/cgi-bin/carddisp.pl?gene=PLP2	ENSMUSG00000031146	http://mar2016.archive.ensembl.org/Mus_musculus/Gene/Summary?db=core;g=ENSMUSG00000031146
IC0	COX5A	0.431048	0.431048	4.75011e-14	2.6799	1.72946	0.743	0.607	1126	652	http://www.genecards.org/cgi-bin/carddisp.pl?gene=COX5A	ENSMUSG00000000088	http://mar2016.archive.ensembl.org/Mus_musculus/Gene/Summary?db=core;g=ENSMUSG00000000088
IC0	TPM4	0.430938	0.430938	1.52186e-09	2.39982	1.52192	0.649	0.537	1126	652	http://www.genecards.org/cgi-bin/carddisp.pl?gene=TPM4	ENSMUSG00000031799	http://mar2016.archive.ensembl.org/Mus_musculus/Gene/Summary?db=core;g=ENSMUSG00000031799
IC0	LILR4B	0.429187	0.429187	4.65331e-06	2.4166	1.53744	0.623	0.475	1126	652	http://www.genecards.org/cgi-bin/carddisp.pl?gene=LILR4B	ENSMUSG00000089672	http://mar2016.archive.ensembl.org/Mus_musculus/Gene/Summary?db=core;g=ENSMUSG00000089672
IC0	SEC61G	0.425273	0.425273	3.00756e-15	4.01073	2.73148	0.856	0.767	1126	652	http://www.genecards.org/cgi-bin/carddisp.pl?gene=SEC61G	ENSMUSG00000078974	http://mar2016.archive.ensembl.org/Mus_musculus/Gene/Summary?db=core;g=ENSMUSG00000078974
IC0	PHLDA1	0.423681	0.423681	0.000889339	2.09836	1.30989	0.442	0.307	1126	652	http://www.genecards.org/cgi-bin/carddisp.pl?gene=PHLDA1	ENSMUSG00000020205	http://mar2016.archive.ensembl.org/Mus_musculus/Gene/Summary?db=core;g=ENSMUSG00000020205
IC0	BASP1	0.423005	0.423005	2.39622e-07	2.62492	1.70372	0.637	0.523	1126	652	http://www.genecards.org/cgi-bin/carddisp.pl?gene=BASP1	ENSMUSG00000045763	http://mar2016.archive.ensembl.org/Mus_musculus/Gene/Summary?db=core;g=ENSMUSG00000045763
IC0	SMDT1	0.422757	0.422757	7.59171e-15	3.33043	2.23049	0.807	0.718	1126	652	http://www.genecards.org/cgi-bin/carddisp.pl?gene=SMDT1	ENSMUSG00000022452	http://mar2016.archive.ensembl.org/Mus_musculus/Gene/Summary?db=core;g=ENSMUSG00000022452
IC0	HES1	0.419009	0.419009	1.11085e-08	0.790841	0.339439	0.293	0.146	1126	652	http://www.genecards.org/cgi-bin/carddisp.pl?gene=HES1	ENSMUSG00000022528	http://mar2016.archive.ensembl.org/Mus_musculus/Gene/Summary?db=core;g=ENSMUSG00000022528
IC0	CEBPB	0.411393	0.411393	1.60571e-08	6.49696	4.63694	0.872	0.77	1126	652	http://www.genecards.org/cgi-bin/carddisp.pl?gene=CEBPB	ENSMUSG00000056501	http://mar2016.archive.ensembl.org/Mus_musculus/Gene/Summary?db=core;g=ENSMUSG00000056501
IC0	PSMB3	0.408926	0.408926	3.44497e-11	1.97916	1.24385	0.656	0.535	1126	652	http://www.genecards.org/cgi-bin/carddisp.pl?gene=PSMB3	ENSMUSG00000069744	http://mar2016.archive.ensembl.org/Mus_musculus/Gene/Summary?db=core;g=ENSMUSG00000069744
IC0	F11R	0.408543	0.408543	1.42579e-18	0.416822	0.0674107	0.195	0.038	1126	652	http://www.genecards.org/cgi-bin/carddisp.pl?gene=F11R	ENSMUSG00000038235	http://mar2016.archive.ensembl.org/Mus_musculus/Gene/Summary?db=core;g=ENSMUSG00000038235
IC0	PDLIM7	0.4066	0.4066	1.52832e-14	0.518445	0.145513	0.245	0.081	1126	652	http://www.genecards.org/cgi-bin/carddisp.pl?gene=PDLIM7	ENSMUSG00000021493	http://mar2016.archive.ensembl.org/Mus_musculus/Gene/Summary?db=core;g=ENSMUSG00000021493
IC0	COX6C	0.405204	0.405204	5.17889e-19	5.12658	3.62636	0.895	0.834	1126	652	http://www.genecards.org/cgi-bin/carddisp.pl?gene=COX6C	ENSMUSG00000014313	http://mar2016.archive.ensembl.org/Mus_musculus/Gene/Summary?db=core;g=ENSMUSG00000014313
IC0	PSMD8	0.404606	0.404606	1.4771e-09	1.76731	1.09055	0.628	0.502	1126	652	http://www.genecards.org/cgi-bin/carddisp.pl?gene=PSMD8	ENSMUSG00000030591	http://mar2016.archive.ensembl.org/Mus_musculus/Gene/Summary?db=core;g=ENSMUSG00000030591
IC0	RUNX3	0.404355	0.404355	1.07899e-09	0.932783	0.460361	0.366	0.193	1126	652	http://www.genecards.org/cgi-bin/carddisp.pl?gene=RUNX3	ENSMUSG00000070691	http://mar2016.archive.ensembl.org/Mus_musculus/Gene/Summary?db=core;g=ENSMUSG00000070691
IC0	RPS26	0.403613	0.403613	2.39406e-22	15.8453	11.7344	0.967	0.962	1126	652	http://www.genecards.org/cgi-bin/carddisp.pl?gene=RPS26	ENSMUSG00000025362	http://mar2016.archive.ensembl.org/Mus_musculus/Gene/Summary?db=core;g=ENSMUSG00000025362
IC0	RPL37	0.403542	0.403542	3.1656e-33	23.5861	17.5871	0.981	0.983	1126	652	http://www.genecards.org/cgi-bin/carddisp.pl?gene=RPL37	ENSMUSG00000041841	http://mar2016.archive.ensembl.org/Mus_musculus/Gene/Summary?db=core;g=ENSMUSG00000041841
IC0	PTPN1	0.403493	0.403493	1.31753e-07	2.29664	1.49235	0.683	0.554	1126	652	http://www.genecards.org/cgi-bin/carddisp.pl?gene=PTPN1	ENSMUSG00000027540	http://mar2016.archive.ensembl.org/Mus_musculus/Gene/Summary?db=core;g=ENSMUSG00000027540
IC0	LILRB4A	0.402322	0.402322	1.07254e-07	3.33337	2.2788	0.753	0.655	1126	652	http://www.genecards.org/cgi-bin/carddisp.pl?gene=LILRB4A	ENSMUSG00000062593	http://mar2016.archive.ensembl.org/Mus_musculus/Gene/Summary?db=core;g=ENSMUSG00000062593
IC0	ATP5G2	0.401469	0.401469	3.73227e-16	4.85667	3.43401	0.892	0.833	1126	652	http://www.genecards.org/cgi-bin/carddisp.pl?gene=ATP5G2	ENSMUSG00000062683	http://mar2016.archive.ensembl.org/Mus_musculus/Gene/Summary?db=core;g=ENSMUSG00000062683
IC0	ARPC2	0.40011	0.40011	8.98618e-23	11.1112	8.17785	0.953	0.959	1126	652	http://www.genecards.org/cgi-bin/carddisp.pl?gene=ARPC2	ENSMUSG00000006304	http://mar2016.archive.ensembl.org/Mus_musculus/Gene/Summary?db=core;g=ENSMUSG00000006304
IC0	CTGF	0.399564	0.399564	1.80691e-06	1.19786	0.66617	0.461	0.31	1126	652	http://www.genecards.org/cgi-bin/carddisp.pl?gene=CTGF	ENSMUSG00000019997	http://mar2016.archive.ensembl.org/Mus_musculus/Gene/Summary?db=core;g=ENSMUSG00000019997
IC0	SDC4	0.397535	0.397535	0.0129535	3.46824	2.39209	0.695	0.615	1126	652	http://www.genecards.org/cgi-bin/carddisp.pl?gene=SDC4	ENSMUSG00000017009	http://mar2016.archive.ensembl.org/Mus_musculus/Gene/Summary?db=core;g=ENSMUSG00000017009
IC0	SERPINE1	0.396097	0.396097	4.38525e-07	0.471414	0.118144	0.158	0.052	1126	652	http://www.genecards.org/cgi-bin/carddisp.pl?gene=SERPINE1	ENSMUSG00000037411	http://mar2016.archive.ensembl.org/Mus_musculus/Gene/Summary?db=core;g=ENSMUSG00000037411
IC0	CKB	0.395697	0.395697	2.20276e-05	3.2724	2.24755	0.675	0.604	1126	652	http://www.genecards.org/cgi-bin/carddisp.pl?gene=CKB	ENSMUSG00000001270	http://mar2016.archive.ensembl.org/Mus_musculus/Gene/Summary?db=core;g=ENSMUSG00000001270
IC0	NMT1	0.394992	0.394992	7.9225e-10	1.47002	0.878436	0.578	0.414	1126	652	http://www.genecards.org/cgi-bin/carddisp.pl?gene=NMT1	ENSMUSG00000020936	http://mar2016.archive.ensembl.org/Mus_musculus/Gene/Summary?db=core;g=ENSMUSG00000020936
IC0	HINT1	0.39478	0.39478	9.29445e-17	4.17786	2.93831	0.867	0.811	1126	652	http://www.genecards.org/cgi-bin/carddisp.pl?gene=HINT1	ENSMUSG00000020267	http://mar2016.archive.ensembl.org/Mus_musculus/Gene/Summary?db=core;g=ENSMUSG00000020267
IC0	RPS20	0.391159	0.391159	3.29003e-27	22.5252	16.9383	0.982	0.982	1126	652	http://www.genecards.org/cgi-bin/carddisp.pl?gene=RPS20	ENSMUSG00000028234	http://mar2016.archive.ensembl.org/Mus_musculus/Gene/Summary?db=core;g=ENSMUSG00000028234
IC0	CIRBP	0.39069	0.39069	5.59791e-09	0.85509	0.414997	0.382	0.215	1126	652	http://www.genecards.org/cgi-bin/carddisp.pl?gene=CIRBP	ENSMUSG00000045193	http://mar2016.archive.ensembl.org/Mus_musculus/Gene/Summary?db=core;g=ENSMUSG00000045193
IC0	TUBA1C	0.387437	0.387437	9.9665e-07	1.93404	1.24304	0.623	0.486	1126	652	http://www.genecards.org/cgi-bin/carddisp.pl?gene=TUBA1C	ENSMUSG00000043091	http://mar2016.archive.ensembl.org/Mus_musculus/Gene/Summary?db=core;g=ENSMUSG00000043091
IC0	CX3CR1	0.3861	0.3861	0.0299247	3.78634	2.66249	0.612	0.535	1126	652	http://www.genecards.org/cgi-bin/carddisp.pl?gene=CX3CR1	ENSMUSG00000052336	http://mar2016.archive.ensembl.org/Mus_musculus/Gene/Summary?db=core;g=ENSMUSG00000052336
IC0	COX7B	0.384266	0.384266	5.09196e-10	2.48907	1.67321	0.718	0.598	1126	652	http://www.genecards.org/cgi-bin/carddisp.pl?gene=COX7B	ENSMUSG00000031231	http://mar2016.archive.ensembl.org/Mus_musculus/Gene/Summary?db=core;g=ENSMUSG00000031231
IC0	CDK6	0.379245	0.379245	0.0146359	1.51839	0.936241	0.446	0.333	1126	652	http://www.genecards.org/cgi-bin/carddisp.pl?gene=CDK6	ENSMUSG00000040274	http://mar2016.archive.ensembl.org/Mus_musculus/Gene/Summary?db=core;g=ENSMUSG00000040274
IC0	PILRA	0.378868	0.378868	1.42655e-12	0.650053	0.268958	0.283	0.113	1126	652	http://www.genecards.org/cgi-bin/carddisp.pl?gene=PILRA	ENSMUSG00000046245	http://mar2016.archive.ensembl.org/Mus_musculus/Gene/Summary?db=core;g=ENSMUSG00000046245
IC0	RPL14	0.378547	0.378547	9.71367e-25	11.2539	8.42582	0.962	0.957	1126	652	http://www.genecards.org/cgi-bin/carddisp.pl?gene=RPL14	ENSMUSG00000025794	http://mar2016.archive.ensembl.org/Mus_musculus/Gene/Summary?db=core;g=ENSMUSG00000025794
IC0	RPL24	0.377131	0.377131	5.74909e-27	12.4003	9.31779	0.964	0.962	1126	652	http://www.genecards.org/cgi-bin/carddisp.pl?gene=RPL24	ENSMUSG00000098274	http://mar2016.archive.ensembl.org/Mus_musculus/Gene/Summary?db=core;g=ENSMUSG00000098274
IC0	CXCR4	0.374852	0.374852	0.0190049	0.993066	0.537022	0.311	0.218	1126	652	http://www.genecards.org/cgi-bin/carddisp.pl?gene=CXCR4	ENSMUSG00000045382	http://mar2016.archive.ensembl.org/Mus_musculus/Gene/Summary?db=core;g=ENSMUSG00000045382
IC0	PLAUR	0.374327	0.374327	4.099e-09	0.470148	0.134168	0.204	0.077	1126	652	http://www.genecards.org/cgi-bin/carddisp.pl?gene=PLAUR	ENSMUSG00000046223	http://mar2016.archive.ensembl.org/Mus_musculus/Gene/Summary?db=core;g=ENSMUSG00000046223
IC0	RAN	0.372012	0.372012	7.48082e-07	2.40999	1.63491	0.698	0.609	1126	652	http://www.genecards.org/cgi-bin/carddisp.pl?gene=RAN	ENSMUSG00000029430	http://mar2016.archive.ensembl.org/Mus_musculus/Gene/Summary?db=core;g=ENSMUSG00000029430
IC0	RPL18	0.37111	0.37111	2.73376e-29	16.4377	12.4826	0.973	0.979	1126	652	http://www.genecards.org/cgi-bin/carddisp.pl?gene=RPL18	ENSMUSG00000059070	http://mar2016.archive.ensembl.org/Mus_musculus/Gene/Summary?db=core;g=ENSMUSG00000059070
IC0	EFHD2	0.370662	0.370662	2.66363e-10	3.95702	2.8339	0.848	0.778	1126	652	http://www.genecards.org/cgi-bin/carddisp.pl?gene=EFHD2	ENSMUSG00000040659	http://mar2016.archive.ensembl.org/Mus_musculus/Gene/Summary?db=core;g=ENSMUSG00000040659
IC0	NME1	0.367982	0.367982	7.97183e-09	1.58184	1.00058	0.563	0.46	1126	652	http://www.genecards.org/cgi-bin/carddisp.pl?gene=NME1	ENSMUSG00000037601	http://mar2016.archive.ensembl.org/Mus_musculus/Gene/Summary?db=core;g=ENSMUSG00000037601
IC0	USMG5	0.367686	0.367686	4.55327e-10	2.1105	1.41071	0.693	0.581	1126	652	http://www.genecards.org/cgi-bin/carddisp.pl?gene=USMG5	ENSMUSG00000071528	http://mar2016.archive.ensembl.org/Mus_musculus/Gene/Summary?db=core;g=ENSMUSG00000071528
IC0	IGFBP7	0.36626	0.36626	0.000251765	1.22067	0.722778	0.459	0.351	1126	652	http://www.genecards.org/cgi-bin/carddisp.pl?gene=IGFBP7	ENSMUSG00000036256	http://mar2016.archive.ensembl.org/Mus_musculus/Gene/Summary?db=core;g=ENSMUSG00000036256
IC0	C1QBP	0.361635	0.361635	8.41033e-10	0.761088	0.370623	0.39	0.218	1126	652	http://www.genecards.org/cgi-bin/carddisp.pl?gene=C1QBP	ENSMUSG00000018446	http://mar2016.archive.ensembl.org/Mus_musculus/Gene/Summary?db=core;g=ENSMUSG00000018446
IC0	TGFBR1	0.361214	0.361214	0.000381242	1.54527	0.981516	0.488	0.387	1126	652	http://www.genecards.org/cgi-bin/carddisp.pl?gene=TGFBR1	ENSMUSG00000007613	http://mar2016.archive.ensembl.org/Mus_musculus/Gene/Summary?db=core;g=ENSMUSG00000007613
IC0	HAVCR2	0.361105	0.361105	1.74295e-15	0.438421	0.119909	0.206	0.052	1126	652	http://www.genecards.org/cgi-bin/carddisp.pl?gene=HAVCR2	ENSMUSG00000020399	http://mar2016.archive.ensembl.org/Mus_musculus/Gene/Summary?db=core;g=ENSMUSG00000020399
IC0	IRF7	0.360405	0.360405	2.30817e-07	0.428279	0.112551	0.176	0.067	1126	652	http://www.genecards.org/cgi-bin/carddisp.pl?gene=IRF7	ENSMUSG00000025498	http://mar2016.archive.ensembl.org/Mus_musculus/Gene/Summary?db=core;g=ENSMUSG00000025498
IC0	CD44	0.359718	0.359718	0.000154085	1.32492	0.81185	0.447	0.307	1126	652	http://www.genecards.org/cgi-bin/carddisp.pl?gene=CD44	ENSMUSG00000005087	http://mar2016.archive.ensembl.org/Mus_musculus/Gene/Summary?db=core;g=ENSMUSG00000005087
IC0	TIMM10B	0.358606	0.358606	1.70558e-07	2.09256	1.41194	0.688	0.555	1126	652	http://www.genecards.org/cgi-bin/carddisp.pl?gene=TIMM10B	ENSMUSG00000089847	http://mar2016.archive.ensembl.org/Mus_musculus/Gene/Summary?db=core;g=ENSMUSG00000089847
IC0	RPS16	0.358181	0.358181	1.4068e-24	26.5673	20.5066	0.982	0.985	1126	652	http://www.genecards.org/cgi-bin/carddisp.pl?gene=RPS16	ENSMUSG00000037563	http://mar2016.archive.ensembl.org/Mus_musculus/Gene/Summary?db=core;g=ENSMUSG00000037563
IC0	BOLA2	0.357546	0.357546	3.82458e-07	1.20252	0.719046	0.504	0.367	1126	652	http://www.genecards.org/cgi-bin/carddisp.pl?gene=BOLA2	ENSMUSG00000047721	http://mar2016.archive.ensembl.org/Mus_musculus/Gene/Summary?db=core;g=ENSMUSG00000047721
IC0	RPL19	0.354567	0.354567	7.92884e-31	21.6437	16.7098	0.981	0.98	1126	652	http://www.genecards.org/cgi-bin/carddisp.pl?gene=RPL19	ENSMUSG00000017404	http://mar2016.archive.ensembl.org/Mus_musculus/Gene/Summary?db=core;g=ENSMUSG00000017404
IC0	PTMS	0.354382	0.354382	3.02284e-08	5.21343	3.86017	0.865	0.813	1126	652	http://www.genecards.org/cgi-bin/carddisp.pl?gene=PTMS	ENSMUSG00000030122	http://mar2016.archive.ensembl.org/Mus_musculus/Gene/Summary?db=core;g=ENSMUSG00000030122
IC0	COX5B	0.354226	0.354226	3.0563e-10	3.23884	2.316	0.806	0.724	1126	652	http://www.genecards.org/cgi-bin/carddisp.pl?gene=COX5B	ENSMUSG00000061518	http://mar2016.archive.ensembl.org/Mus_musculus/Gene/Summary?db=core;g=ENSMUSG00000061518
IC0	RPSA	0.353838	0.353838	6.98605e-23	20.1749	15.5693	0.982	0.983	1126	652	http://www.genecards.org/cgi-bin/carddisp.pl?gene=RPSA	ENSMUSG00000032518	http://mar2016.archive.ensembl.org/Mus_musculus/Gene/Summary?db=core;g=ENSMUSG00000032518
IC0	NXPE5	0.353172	0.353172	1.0732e-05	0.648095	0.290229	0.265	0.147	1126	652	http://www.genecards.org/cgi-bin/carddisp.pl?gene=NXPE5	ENSMUSG00000047592	http://mar2016.archive.ensembl.org/Mus_musculus/Gene/Summary?db=core;g=ENSMUSG00000047592
IC0	LGMN	0.353126	0.353126	6.37708e-11	13.5944	10.4257	0.966	0.966	1126	652	http://www.genecards.org/cgi-bin/carddisp.pl?gene=LGMN	ENSMUSG00000021190	http://mar2016.archive.ensembl.org/Mus_musculus/Gene/Summary?db=core;g=ENSMUSG00000021190
IC0	EIF2S2	0.35244	0.35244	7.82157e-06	2.33238	1.61011	0.678	0.569	1126	652	http://www.genecards.org/cgi-bin/carddisp.pl?gene=EIF2S2	ENSMUSG00000074656	http://mar2016.archive.ensembl.org/Mus_musculus/Gene/Summary?db=core;g=ENSMUSG00000074656
IC0	PLEK	0.351778	0.351778	0.000892617	3.57502	2.58507	0.755	0.69	1126	652	http://www.genecards.org/cgi-bin/carddisp.pl?gene=PLEK	ENSMUSG00000020120	http://mar2016.archive.ensembl.org/Mus_musculus/Gene/Summary?db=core;g=ENSMUSG00000020120
IC0	IFI30	0.350816	0.350816	7.56429e-07	4.54825	3.35061	0.843	0.79	1126	652	http://www.genecards.org/cgi-bin/carddisp.pl?gene=IFI30	ENSMUSG00000031838	http://mar2016.archive.ensembl.org/Mus_musculus/Gene/Summary?db=core;g=ENSMUSG00000031838
IC0	UQCR10	0.350748	0.350748	5.48782e-08	2.52691	1.76573	0.732	0.626	1126	652	http://www.genecards.org/cgi-bin/carddisp.pl?gene=UQCR10	ENSMUSG00000059534	http://mar2016.archive.ensembl.org/Mus_musculus/Gene/Summary?db=core;g=ENSMUSG00000059534
IC0	MYL6	0.35021	0.35021	7.9185e-14	11.1479	8.52963	0.964	0.963	1126	652	http://www.genecards.org/cgi-bin/carddisp.pl?gene=MYL6	ENSMUSG00000090841	http://mar2016.archive.ensembl.org/Mus_musculus/Gene/Summary?db=core;g=ENSMUSG00000090841
IC0	GLIPR1	0.349725	0.349725	0.000329367	0.955249	0.534349	0.322	0.195	1126	652	http://www.genecards.org/cgi-bin/carddisp.pl?gene=GLIPR1	ENSMUSG00000056888	http://mar2016.archive.ensembl.org/Mus_musculus/Gene/Summary?db=core;g=ENSMUSG00000056888
IC0	BAX	0.349514	0.349514	3.06354e-05	1.86989	1.25243	0.625	0.502	1126	652	http://www.genecards.org/cgi-bin/carddisp.pl?gene=BAX	ENSMUSG00000003873	http://mar2016.archive.ensembl.org/Mus_musculus/Gene/Summary?db=core;g=ENSMUSG00000003873
IC0	COX4I1	0.348333	0.348333	1.46219e-24	9.00521	6.859	0.955	0.959	1126	652	http://www.genecards.org/cgi-bin/carddisp.pl?gene=COX4I1	ENSMUSG00000031818	http://mar2016.archive.ensembl.org/Mus_musculus/Gene/Summary?db=core;g=ENSMUSG00000031818
IC0	RANBP1	0.347494	0.347494	7.08373e-05	1.59699	1.0411	0.558	0.437	1126	652	http://www.genecards.org/cgi-bin/carddisp.pl?gene=RANBP1	ENSMUSG00000005732	http://mar2016.archive.ensembl.org/Mus_musculus/Gene/Summary?db=core;g=ENSMUSG00000005732
IC0	1700017B05RIK	0.346326	0.346326	5.26121e-06	0.86456	0.466634	0.388	0.241	1126	652	http://www.genecards.org/cgi-bin/carddisp.pl?gene=1700017B05RIK	ENSMUSG00000032300	http://mar2016.archive.ensembl.org/Mus_musculus/Gene/Summary?db=core;g=ENSMUSG00000032300
IC0	RPL38	0.346249	0.346249	2.07398e-22	15.713	12.1469	0.972	0.957	1126	652	http://www.genecards.org/cgi-bin/carddisp.pl?gene=RPL38	ENSMUSG00000057322	http://mar2016.archive.ensembl.org/Mus_musculus/Gene/Summary?db=core;g=ENSMUSG00000057322
IC0	FAU	0.34595	0.34595	1.4261e-26	34.1143	26.6276	0.979	0.983	1126	652	http://www.genecards.org/cgi-bin/carddisp.pl?gene=FAU	ENSMUSG00000038274	http://mar2016.archive.ensembl.org/Mus_musculus/Gene/Summary?db=core;g=ENSMUSG00000038274
IC0	ACTR3	0.344198	0.344198	1.10454e-11	6.40415	4.83259	0.921	0.891	1126	652	http://www.genecards.org/cgi-bin/carddisp.pl?gene=ACTR3	ENSMUSG00000026341	http://mar2016.archive.ensembl.org/Mus_musculus/Gene/Summary?db=core;g=ENSMUSG00000026341
IC0	MRPL33	0.343115	0.343115	4.87188e-08	1.88191	1.27191	0.658	0.531	1126	652	http://www.genecards.org/cgi-bin/carddisp.pl?gene=MRPL33	ENSMUSG00000106918	http://mar2016.archive.ensembl.org/Mus_musculus/Gene/Summary?db=core;g=ENSMUSG00000106918
IC0	EIF5A	0.343095	0.343095	1.22696e-09	4.43625	3.28566	0.866	0.83	1126	652	http://www.genecards.org/cgi-bin/carddisp.pl?gene=EIF5A	ENSMUSG00000078812	http://mar2016.archive.ensembl.org/Mus_musculus/Gene/Summary?db=core;g=ENSMUSG00000078812
IC0	ACTB	0.342881	0.342881	2.04671e-06	127.089	99.994	1	1	1126	652	http://www.genecards.org/cgi-bin/carddisp.pl?gene=ACTB	ENSMUSG00000029580	http://mar2016.archive.ensembl.org/Mus_musculus/Gene/Summary?db=core;g=ENSMUSG00000029580
IC0	ATP2B4	0.34195	0.34195	7.02854e-09	0.450823	0.144662	0.204	0.075	1126	652	http://www.genecards.org/cgi-bin/carddisp.pl?gene=ATP2B4	ENSMUSG00000026463	http://mar2016.archive.ensembl.org/Mus_musculus/Gene/Summary?db=core;g=ENSMUSG00000026463
IC0	ARPP19	0.341621	0.341621	1.27632e-07	1.73987	1.16218	0.649	0.515	1126	652	http://www.genecards.org/cgi-bin/carddisp.pl?gene=ARPP19	ENSMUSG00000007656	http://mar2016.archive.ensembl.org/Mus_musculus/Gene/Summary?db=core;g=ENSMUSG00000007656
IC0	ALCAM	0.340856	0.340856	7.08933e-08	0.81062	0.429616	0.324	0.169	1126	652	http://www.genecards.org/cgi-bin/carddisp.pl?gene=ALCAM	ENSMUSG00000022636	http://mar2016.archive.ensembl.org/Mus_musculus/Gene/Summary?db=core;g=ENSMUSG00000022636
IC0	APRT	0.340829	0.340829	6.39643e-05	1.25926	0.783885	0.487	0.365	1126	652	http://www.genecards.org/cgi-bin/carddisp.pl?gene=APRT	ENSMUSG00000006589	http://mar2016.archive.ensembl.org/Mus_musculus/Gene/Summary?db=core;g=ENSMUSG00000006589
IC0	SEC61B	0.340794	0.340794	8.31529e-07	3.24608	2.35273	0.799	0.735	1126	652	http://www.genecards.org/cgi-bin/carddisp.pl?gene=SEC61B	ENSMUSG00000053317	http://mar2016.archive.ensembl.org/Mus_musculus/Gene/Summary?db=core;g=ENSMUSG00000053317
IC0	LGALS3BP	0.340286	0.340286	0.000388729	1.44318	0.929833	0.503	0.362	1126	652	http://www.genecards.org/cgi-bin/carddisp.pl?gene=LGALS3BP	ENSMUSG00000033880	http://mar2016.archive.ensembl.org/Mus_musculus/Gene/Summary?db=core;g=ENSMUSG00000033880
IC0	RPS13	0.339981	0.339981	1.22057e-24	17.589	13.6863	0.969	0.971	1126	652	http://www.genecards.org/cgi-bin/carddisp.pl?gene=RPS13	ENSMUSG00000090862	http://mar2016.archive.ensembl.org/Mus_musculus/Gene/Summary?db=core;g=ENSMUSG00000090862
IC0	SRP9	0.338085	0.338085	8.91686e-08	2.07572	1.43317	0.704	0.583	1126	652	http://www.genecards.org/cgi-bin/carddisp.pl?gene=SRP9	ENSMUSG00000026511	http://mar2016.archive.ensembl.org/Mus_musculus/Gene/Summary?db=core;g=ENSMUSG00000026511
IC0	RPS19	0.337175	0.337175	4.6376e-17	16.5693	12.9077	0.964	0.962	1126	652	http://www.genecards.org/cgi-bin/carddisp.pl?gene=RPS19	ENSMUSG00000040952	http://mar2016.archive.ensembl.org/Mus_musculus/Gene/Summary?db=core;g=ENSMUSG00000040952
IC0	RHOC	0.336591	0.336591	0.0121985	1.98066	1.36042	0.604	0.509	1126	652	http://www.genecards.org/cgi-bin/carddisp.pl?gene=RHOC	ENSMUSG00000002233	http://mar2016.archive.ensembl.org/Mus_musculus/Gene/Summary?db=core;g=ENSMUSG00000002233
IC0	VDAC2	0.335469	0.335469	8.33501e-07	2.43889	1.72541	0.731	0.65	1126	652	http://www.genecards.org/cgi-bin/carddisp.pl?gene=VDAC2	ENSMUSG00000021771	http://mar2016.archive.ensembl.org/Mus_musculus/Gene/Summary?db=core;g=ENSMUSG00000021771
IC0	RPS8	0.335344	0.335344	3.46054e-26	36.5484	28.7607	0.988	0.992	1126	652	http://www.genecards.org/cgi-bin/carddisp.pl?gene=RPS8	ENSMUSG00000047675	http://mar2016.archive.ensembl.org/Mus_musculus/Gene/Summary?db=core;g=ENSMUSG00000047675
IC0	SLC25A5	0.333974	0.333974	5.46835e-08	3.50118	2.571	0.795	0.727	1126	652	http://www.genecards.org/cgi-bin/carddisp.pl?gene=SLC25A5	ENSMUSG00000016319	http://mar2016.archive.ensembl.org/Mus_musculus/Gene/Summary?db=core;g=ENSMUSG00000016319
IC0	RPL32	0.333618	0.333618	1.19925e-16	24.176	18.9783	0.976	0.977	1126	652	http://www.genecards.org/cgi-bin/carddisp.pl?gene=RPL32	ENSMUSG00000057841	http://mar2016.archive.ensembl.org/Mus_musculus/Gene/Summary?db=core;g=ENSMUSG00000057841
IC0	RPL36A	0.333243	0.333243	1.11836e-14	8.1589	6.26988	0.933	0.925	1126	652	http://www.genecards.org/cgi-bin/carddisp.pl?gene=RPL36A	ENSMUSG00000079435	http://mar2016.archive.ensembl.org/Mus_musculus/Gene/Summary?db=core;g=ENSMUSG00000079435
IC0	REEP5	0.333079	0.333079	1.7183e-08	3.40678	2.49828	0.835	0.739	1126	652	http://www.genecards.org/cgi-bin/carddisp.pl?gene=REEP5	ENSMUSG00000005873	http://mar2016.archive.ensembl.org/Mus_musculus/Gene/Summary?db=core;g=ENSMUSG00000005873
IC0	CTSZ	0.332332	0.332332	1.22832e-08	5.88603	4.46924	0.909	0.891	1126	652	http://www.genecards.org/cgi-bin/carddisp.pl?gene=CTSZ	ENSMUSG00000016256	http://mar2016.archive.ensembl.org/Mus_musculus/Gene/Summary?db=core;g=ENSMUSG00000016256
IC0	TAF10	0.332284	0.332284	3.03614e-06	1.60884	1.07214	0.617	0.5	1126	652	http://www.genecards.org/cgi-bin/carddisp.pl?gene=TAF10	ENSMUSG00000043866	http://mar2016.archive.ensembl.org/Mus_musculus/Gene/Summary?db=core;g=ENSMUSG00000043866
IC0	RPS27L	0.332268	0.332268	4.82003e-08	3.47373	2.55342	0.79	0.739	1126	652	http://www.genecards.org/cgi-bin/carddisp.pl?gene=RPS27L	ENSMUSG00000036781	http://mar2016.archive.ensembl.org/Mus_musculus/Gene/Summary?db=core;g=ENSMUSG00000036781
IC0	NDUFA11	0.332115	0.332115	1.20067e-06	1.4322	0.932072	0.581	0.433	1126	652	http://www.genecards.org/cgi-bin/carddisp.pl?gene=NDUFA11	ENSMUSG00000002379	http://mar2016.archive.ensembl.org/Mus_musculus/Gene/Summary?db=core;g=ENSMUSG00000002379
IC0	DOK3	0.331848	0.331848	9.76403e-05	1.19179	0.741416	0.504	0.37	1126	652	http://www.genecards.org/cgi-bin/carddisp.pl?gene=DOK3	ENSMUSG00000035711	http://mar2016.archive.ensembl.org/Mus_musculus/Gene/Summary?db=core;g=ENSMUSG00000035711
IC0	PPP1R14B	0.33103	0.33103	1.61724e-05	1.91802	1.31974	0.633	0.518	1126	652	http://www.genecards.org/cgi-bin/carddisp.pl?gene=PPP1R14B	ENSMUSG00000056612	http://mar2016.archive.ensembl.org/Mus_musculus/Gene/Summary?db=core;g=ENSMUSG00000056612
IC0	RPL22L1	0.330641	0.330641	1.20209e-05	3.23008	2.36369	0.784	0.702	1126	652	http://www.genecards.org/cgi-bin/carddisp.pl?gene=RPL22L1	ENSMUSG00000039221	http://mar2016.archive.ensembl.org/Mus_musculus/Gene/Summary?db=core;g=ENSMUSG00000039221
IC0	MRPL57	0.330251	0.330251	1.28516e-05	0.807439	0.437634	0.382	0.241	1126	652	http://www.genecards.org/cgi-bin/carddisp.pl?gene=MRPL57	ENSMUSG00000021967	http://mar2016.archive.ensembl.org/Mus_musculus/Gene/Summary?db=core;g=ENSMUSG00000021967
IC0	TAGLN	0.326618	0.326618	0.00313787	2.01681	1.40561	0.652	0.534	1126	652	http://www.genecards.org/cgi-bin/carddisp.pl?gene=TAGLN	ENSMUSG00000032085	http://mar2016.archive.ensembl.org/Mus_musculus/Gene/Summary?db=core;g=ENSMUSG00000032085
IC0	RPS10	0.326116	0.326116	3.84484e-23	22.4873	17.7354	0.975	0.98	1126	652	http://www.genecards.org/cgi-bin/carddisp.pl?gene=RPS10	ENSMUSG00000052146	http://mar2016.archive.ensembl.org/Mus_musculus/Gene/Summary?db=core;g=ENSMUSG00000052146
IC0	LYZ1	0.325386	0.325386	0.00629004	0.364962	0.0893561	0.107	0.04	1126	652	http://www.genecards.org/cgi-bin/carddisp.pl?gene=LYZ1	ENSMUSG00000069515	http://mar2016.archive.ensembl.org/Mus_musculus/Gene/Summary?db=core;g=ENSMUSG00000069515
IC0	DDX21	0.324794	0.324794	7.91769e-06	1.0575	0.642734	0.43	0.275	1126	652	http://www.genecards.org/cgi-bin/carddisp.pl?gene=DDX21	ENSMUSG00000020075	http://mar2016.archive.ensembl.org/Mus_musculus/Gene/Summary?db=core;g=ENSMUSG00000020075
IC0	SLFN2	0.324332	0.324332	0.00504272	3.32861	2.45712	0.735	0.658	1126	652	http://www.genecards.org/cgi-bin/carddisp.pl?gene=SLFN2	ENSMUSG00000072620	http://mar2016.archive.ensembl.org/Mus_musculus/Gene/Summary?db=core;g=ENSMUSG00000072620
IC0	RPL8	0.324113	0.324113	4.01831e-29	17.7881	14.0077	0.978	0.991	1126	652	http://www.genecards.org/cgi-bin/carddisp.pl?gene=RPL8	ENSMUSG00000003970	http://mar2016.archive.ensembl.org/Mus_musculus/Gene/Summary?db=core;g=ENSMUSG00000003970
IC0	OLFML3	0.322339	0.322339	6.15736e-07	0.595059	0.275684	0.238	0.107	1126	652	http://www.genecards.org/cgi-bin/carddisp.pl?gene=OLFML3	ENSMUSG00000027848	http://mar2016.archive.ensembl.org/Mus_musculus/Gene/Summary?db=core;g=ENSMUSG00000027848
IC0	CD84	0.322069	0.322069	0.00642944	1.31488	0.851725	0.471	0.351	1126	652	http://www.genecards.org/cgi-bin/carddisp.pl?gene=CD84	ENSMUSG00000038147	http://mar2016.archive.ensembl.org/Mus_musculus/Gene/Summary?db=core;g=ENSMUSG00000038147
IC0	TCEB2	0.321637	0.321637	4.27621e-11	4.40736	3.32676	0.873	0.824	1126	652	http://www.genecards.org/cgi-bin/carddisp.pl?gene=TCEB2	ENSMUSG00000055839	http://mar2016.archive.ensembl.org/Mus_musculus/Gene/Summary?db=core;g=ENSMUSG00000055839
IC0	CDKN1A	0.320661	0.320661	0.00137375	5.60442	4.28817	0.761	0.633	1126	652	http://www.genecards.org/cgi-bin/carddisp.pl?gene=CDKN1A	ENSMUSG00000023067	http://mar2016.archive.ensembl.org/Mus_musculus/Gene/Summary?db=core;g=ENSMUSG00000023067
IC0	RPS11	0.320321	0.320321	2.24329e-21	27.455	21.7893	0.98	0.988	1126	652	http://www.genecards.org/cgi-bin/carddisp.pl?gene=RPS11	ENSMUSG00000003429	http://mar2016.archive.ensembl.org/Mus_musculus/Gene/Summary?db=core;g=ENSMUSG00000003429
IC0	CACNA1D	0.319212	0.319212	1.18343e-10	0.388428	0.112835	0.197	0.063	1126	652	http://www.genecards.org/cgi-bin/carddisp.pl?gene=CACNA1D	ENSMUSG00000015968	http://mar2016.archive.ensembl.org/Mus_musculus/Gene/Summary?db=core;g=ENSMUSG00000015968
IC0	SGK1	0.318207	0.318207	6.50889e-05	0.833013	0.470198	0.354	0.216	1126	652	http://www.genecards.org/cgi-bin/carddisp.pl?gene=SGK1	ENSMUSG00000019970	http://mar2016.archive.ensembl.org/Mus_musculus/Gene/Summary?db=core;g=ENSMUSG00000019970
IC0	CYB5R3	0.31815	0.31815	5.08488e-05	1.17394	0.743715	0.486	0.347	1126	652	http://www.genecards.org/cgi-bin/carddisp.pl?gene=CYB5R3	ENSMUSG00000018042	http://mar2016.archive.ensembl.org/Mus_musculus/Gene/Summary?db=core;g=ENSMUSG00000018042
IC0	UQCR11	0.318086	0.318086	1.49137e-07	2.86403	2.09947	0.776	0.699	1126	652	http://www.genecards.org/cgi-bin/carddisp.pl?gene=UQCR11	ENSMUSG00000020163	http://mar2016.archive.ensembl.org/Mus_musculus/Gene/Summary?db=core;g=ENSMUSG00000020163
IC0	CTSD	0.316013	0.316013	0.00017762	5.20216	3.98211	0.822	0.84	1126	652	http://www.genecards.org/cgi-bin/carddisp.pl?gene=CTSD	ENSMUSG00000007891	http://mar2016.archive.ensembl.org/Mus_musculus/Gene/Summary?db=core;g=ENSMUSG00000007891
IC0	TOMM20	0.315992	0.315992	2.14411e-05	1.43284	0.954301	0.582	0.463	1126	652	http://www.genecards.org/cgi-bin/carddisp.pl?gene=TOMM20	ENSMUSG00000093904	http://mar2016.archive.ensembl.org/Mus_musculus/Gene/Summary?db=core;g=ENSMUSG00000093904
IC0	ABRACL	0.315723	0.315723	9.06928e-05	2.01717	1.42414	0.667	0.555	1126	652	http://www.genecards.org/cgi-bin/carddisp.pl?gene=ABRACL	ENSMUSG00000078453	http://mar2016.archive.ensembl.org/Mus_musculus/Gene/Summary?db=core;g=ENSMUSG00000078453
IC0	RPS15A	0.313742	0.313742	7.69781e-19	21.5461	17.1395	0.968	0.974	1126	652	http://www.genecards.org/cgi-bin/carddisp.pl?gene=RPS15A	ENSMUSG00000008683	http://mar2016.archive.ensembl.org/Mus_musculus/Gene/Summary?db=core;g=ENSMUSG00000008683
IC0	COX7C	0.313575	0.313575	8.58174e-11	5.85627	4.51687	0.912	0.88	1126	652	http://www.genecards.org/cgi-bin/carddisp.pl?gene=COX7C	ENSMUSG00000017778	http://mar2016.archive.ensembl.org/Mus_musculus/Gene/Summary?db=core;g=ENSMUSG00000017778
IC0	LRRFIP1	0.312795	0.312795	0.000903977	1.50894	1.0199	0.546	0.433	1126	652	http://www.genecards.org/cgi-bin/carddisp.pl?gene=LRRFIP1	ENSMUSG00000026305	http://mar2016.archive.ensembl.org/Mus_musculus/Gene/Summary?db=core;g=ENSMUSG00000026305
IC0	ATP5L	0.312684	0.312684	5.80832e-10	4.61158	3.51812	0.881	0.851	1126	652	http://www.genecards.org/cgi-bin/carddisp.pl?gene=ATP5L	ENSMUSG00000038717	http://mar2016.archive.ensembl.org/Mus_musculus/Gene/Summary?db=core;g=ENSMUSG00000038717
IC0	MSN	0.312337	0.312337	1.35527e-06	4.83937	3.70266	0.818	0.831	1126	652	http://www.genecards.org/cgi-bin/carddisp.pl?gene=MSN	ENSMUSG00000031207	http://mar2016.archive.ensembl.org/Mus_musculus/Gene/Summary?db=core;g=ENSMUSG00000031207
IC0	SH3BGRL3	0.312048	0.312048	4.54936e-11	13.4764	10.6607	0.957	0.959	1126	652	http://www.genecards.org/cgi-bin/carddisp.pl?gene=SH3BGRL3	ENSMUSG00000028843	http://mar2016.archive.ensembl.org/Mus_musculus/Gene/Summary?db=core;g=ENSMUSG00000028843
IC0	MYH9	0.311403	0.311403	0.000102988	3.55583	2.67135	0.755	0.729	1126	652	http://www.genecards.org/cgi-bin/carddisp.pl?gene=MYH9	ENSMUSG00000022443	http://mar2016.archive.ensembl.org/Mus_musculus/Gene/Summary?db=core;g=ENSMUSG00000022443
IC0	SOCS3	0.310583	0.310583	0.0238539	1.9609	1.38742	0.553	0.437	1126	652	http://www.genecards.org/cgi-bin/carddisp.pl?gene=SOCS3	ENSMUSG00000053113	http://mar2016.archive.ensembl.org/Mus_musculus/Gene/Summary?db=core;g=ENSMUSG00000053113
IC0	MRPL54	0.309249	0.309249	2.5006e-06	0.763268	0.423066	0.393	0.245	1126	652	http://www.genecards.org/cgi-bin/carddisp.pl?gene=MRPL54	ENSMUSG00000034932	http://mar2016.archive.ensembl.org/Mus_musculus/Gene/Summary?db=core;g=ENSMUSG00000034932
IC0	CARD19	0.308049	0.308049	0.00379195	2.07462	1.48347	0.652	0.572	1126	652	http://www.genecards.org/cgi-bin/carddisp.pl?gene=CARD19	ENSMUSG00000037960	http://mar2016.archive.ensembl.org/Mus_musculus/Gene/Summary?db=core;g=ENSMUSG00000037960
IC0	RPL21	0.307997	0.307997	4.34299e-23	22.9559	18.3507	0.977	0.986	1126	652	http://www.genecards.org/cgi-bin/carddisp.pl?gene=RPL21	ENSMUSG00000041453	http://mar2016.archive.ensembl.org/Mus_musculus/Gene/Summary?db=core;g=ENSMUSG00000041453
IC0	RAB11A	0.30769	0.30769	0.000320706	1.92749	1.36522	0.653	0.554	1126	652	http://www.genecards.org/cgi-bin/carddisp.pl?gene=RAB11A	ENSMUSG00000004771	http://mar2016.archive.ensembl.org/Mus_musculus/Gene/Summary?db=core;g=ENSMUSG00000004771
IC0	NDUFA2	0.304943	0.304943	6.40172e-09	3.20915	2.4072	0.804	0.764	1126	652	http://www.genecards.org/cgi-bin/carddisp.pl?gene=NDUFA2	ENSMUSG00000014294	http://mar2016.archive.ensembl.org/Mus_musculus/Gene/Summary?db=core;g=ENSMUSG00000014294
IC0	GNGT2	0.303499	0.303499	8.77547e-14	0.389294	0.125724	0.183	0.044	1126	652	http://www.genecards.org/cgi-bin/carddisp.pl?gene=GNGT2	ENSMUSG00000038811	http://mar2016.archive.ensembl.org/Mus_musculus/Gene/Summary?db=core;g=ENSMUSG00000038811
IC0	SPCS1	0.302945	0.302945	0.000291854	2.16603	1.56637	0.712	0.609	1126	652	http://www.genecards.org/cgi-bin/carddisp.pl?gene=SPCS1	ENSMUSG00000021917	http://mar2016.archive.ensembl.org/Mus_musculus/Gene/Summary?db=core;g=ENSMUSG00000021917
IC0	PSMA7	0.302625	0.302625	2.76674e-05	2.80509	2.08507	0.777	0.675	1126	652	http://www.genecards.org/cgi-bin/carddisp.pl?gene=PSMA7	ENSMUSG00000027566	http://mar2016.archive.ensembl.org/Mus_musculus/Gene/Summary?db=core;g=ENSMUSG00000027566
IC0	RPLP0	0.30239	0.30239	6.62496e-14	11.1381	8.84287	0.954	0.965	1126	652	http://www.genecards.org/cgi-bin/carddisp.pl?gene=RPLP0	ENSMUSG00000067274	http://mar2016.archive.ensembl.org/Mus_musculus/Gene/Summary?db=core;g=ENSMUSG00000067274
IC0	ARHGDIA	0.301891	0.301891	7.3234e-08	4.27112	3.27587	0.871	0.827	1126	652	http://www.genecards.org/cgi-bin/carddisp.pl?gene=ARHGDIA	ENSMUSG00000025132	http://mar2016.archive.ensembl.org/Mus_musculus/Gene/Summary?db=core;g=ENSMUSG00000025132
IC0	NDUFC1	0.301228	0.301228	0.000394118	1.55487	1.07343	0.582	0.463	1126	652	http://www.genecards.org/cgi-bin/carddisp.pl?gene=NDUFC1	ENSMUSG00000037152	http://mar2016.archive.ensembl.org/Mus_musculus/Gene/Summary?db=core;g=ENSMUSG00000037152
IC0	RPL12	0.300787	0.300787	2.37682e-13	13.1489	10.4862	0.965	0.956	1126	652	http://www.genecards.org/cgi-bin/carddisp.pl?gene=RPL12	ENSMUSG00000038900	http://mar2016.archive.ensembl.org/Mus_musculus/Gene/Summary?db=core;g=ENSMUSG00000038900
IC0	CYBA	0.30058	0.30058	6.91808e-10	10.4374	8.28633	0.957	0.954	1126	652	http://www.genecards.org/cgi-bin/carddisp.pl?gene=CYBA	ENSMUSG00000006519	http://mar2016.archive.ensembl.org/Mus_musculus/Gene/Summary?db=core;g=ENSMUSG00000006519
IC0	RPL6	0.300299	0.300299	5.98379e-18	14.7556	11.7949	0.972	0.974	1126	652	http://www.genecards.org/cgi-bin/carddisp.pl?gene=RPL6	ENSMUSG00000029614	http://mar2016.archive.ensembl.org/Mus_musculus/Gene/Summary?db=core;g=ENSMUSG00000029614
IC0	MRPL23	0.299753	0.299753	0.0015661	1.62862	1.13546	0.614	0.498	1126	652	http://www.genecards.org/cgi-bin/carddisp.pl?gene=MRPL23	ENSMUSG00000037772	http://mar2016.archive.ensembl.org/Mus_musculus/Gene/Summary?db=core;g=ENSMUSG00000037772
IC0	TSPAN4	0.299027	0.299027	0.000643093	0.797674	0.46115	0.37	0.244	1126	652	http://www.genecards.org/cgi-bin/carddisp.pl?gene=TSPAN4	ENSMUSG00000025511	http://mar2016.archive.ensembl.org/Mus_musculus/Gene/Summary?db=core;g=ENSMUSG00000025511
IC0	ERH	0.295977	0.295977	9.99927e-05	1.79569	1.27715	0.646	0.552	1126	652	http://www.genecards.org/cgi-bin/carddisp.pl?gene=ERH	ENSMUSG00000021131	http://mar2016.archive.ensembl.org/Mus_musculus/Gene/Summary?db=core;g=ENSMUSG00000021131
IC0	RPS21	0.295665	0.295665	8.08035e-18	23.492	18.9536	0.985	0.982	1126	652	http://www.genecards.org/cgi-bin/carddisp.pl?gene=RPS21	ENSMUSG00000039001	http://mar2016.archive.ensembl.org/Mus_musculus/Gene/Summary?db=core;g=ENSMUSG00000039001
IC0	SSR4	0.295522	0.295522	4.56797e-05	3.03763	2.28977	0.786	0.718	1126	652	http://www.genecards.org/cgi-bin/carddisp.pl?gene=SSR4	ENSMUSG00000002014	http://mar2016.archive.ensembl.org/Mus_musculus/Gene/Summary?db=core;g=ENSMUSG00000002014
IC0	SAMSN1	0.29526	0.29526	7.69028e-08	0.436453	0.170602	0.223	0.092	1126	652	http://www.genecards.org/cgi-bin/carddisp.pl?gene=SAMSN1	ENSMUSG00000022876	http://mar2016.archive.ensembl.org/Mus_musculus/Gene/Summary?db=core;g=ENSMUSG00000022876
IC0	UCP2	0.295186	0.295186	5.50747e-11	13.3619	10.7045	0.961	0.971	1126	652	http://www.genecards.org/cgi-bin/carddisp.pl?gene=UCP2	ENSMUSG00000033685	http://mar2016.archive.ensembl.org/Mus_musculus/Gene/Summary?db=core;g=ENSMUSG00000033685
IC0	PBXIP1	0.294673	0.294673	0.00577332	0.722255	0.40408	0.316	0.198	1126	652	http://www.genecards.org/cgi-bin/carddisp.pl?gene=PBXIP1	ENSMUSG00000042613	http://mar2016.archive.ensembl.org/Mus_musculus/Gene/Summary?db=core;g=ENSMUSG00000042613
IC0	LCP1	0.294639	0.294639	0.00209349	12.4985	10.005	0.952	0.954	1126	652	http://www.genecards.org/cgi-bin/carddisp.pl?gene=LCP1	ENSMUSG00000021998	http://mar2016.archive.ensembl.org/Mus_musculus/Gene/Summary?db=core;g=ENSMUSG00000021998
IC0	CD68	0.293818	0.293818	0.000160592	5.4205	4.23746	0.88	0.833	1126	652	http://www.genecards.org/cgi-bin/carddisp.pl?gene=CD68	ENSMUSG00000018774	http://mar2016.archive.ensembl.org/Mus_musculus/Gene/Summary?db=core;g=ENSMUSG00000018774
IC0	PFN1	0.293678	0.293678	5.91881e-06	15.2052	12.2206	0.951	0.969	1126	652	http://www.genecards.org/cgi-bin/carddisp.pl?gene=PFN1	ENSMUSG00000018293	http://mar2016.archive.ensembl.org/Mus_musculus/Gene/Summary?db=core;g=ENSMUSG00000018293
IC0	RPL10A	0.293428	0.293428	1.13978e-16	12.3143	9.86397	0.954	0.965	1126	652	http://www.genecards.org/cgi-bin/carddisp.pl?gene=RPL10A	ENSMUSG00000037805	http://mar2016.archive.ensembl.org/Mus_musculus/Gene/Summary?db=core;g=ENSMUSG00000037805
IC0	FAM105A	0.292552	0.292552	0.0193491	2.01221	1.45934	0.659	0.575	1126	652	http://www.genecards.org/cgi-bin/carddisp.pl?gene=FAM105A	ENSMUSG00000056069	http://mar2016.archive.ensembl.org/Mus_musculus/Gene/Summary?db=core;g=ENSMUSG00000056069
IC0	ATP5C1	0.292452	0.292452	1.01068e-05	2.85781	2.14995	0.788	0.716	1126	652	http://www.genecards.org/cgi-bin/carddisp.pl?gene=ATP5C1	ENSMUSG00000025781	http://mar2016.archive.ensembl.org/Mus_musculus/Gene/Summary?db=core;g=ENSMUSG00000025781
IC0	NHP2	0.292045	0.292045	2.66784e-06	0.638759	0.338446	0.338	0.192	1126	652	http://www.genecards.org/cgi-bin/carddisp.pl?gene=NHP2	ENSMUSG00000001056	http://mar2016.archive.ensembl.org/Mus_musculus/Gene/Summary?db=core;g=ENSMUSG00000001056
IC0	BTF3	0.291739	0.291739	1.12892e-09	5.67082	4.44951	0.912	0.896	1126	652	http://www.genecards.org/cgi-bin/carddisp.pl?gene=BTF3	ENSMUSG00000021660	http://mar2016.archive.ensembl.org/Mus_musculus/Gene/Summary?db=core;g=ENSMUSG00000021660
IC0	RPS18	0.290996	0.290996	7.38407e-16	12.2167	9.80247	0.95	0.959	1126	652	http://www.genecards.org/cgi-bin/carddisp.pl?gene=RPS18	ENSMUSG00000008668	http://mar2016.archive.ensembl.org/Mus_musculus/Gene/Summary?db=core;g=ENSMUSG00000008668
IC0	MRPL20	0.290559	0.290559	0.000872955	1.10624	0.722031	0.497	0.388	1126	652	http://www.genecards.org/cgi-bin/carddisp.pl?gene=MRPL20	ENSMUSG00000029066	http://mar2016.archive.ensembl.org/Mus_musculus/Gene/Summary?db=core;g=ENSMUSG00000029066
IC0	IQGAP1	0.29024	0.29024	8.7509e-05	5.60575	4.40196	0.871	0.877	1126	652	http://www.genecards.org/cgi-bin/carddisp.pl?gene=IQGAP1	ENSMUSG00000030536	http://mar2016.archive.ensembl.org/Mus_musculus/Gene/Summary?db=core;g=ENSMUSG00000030536
IC0	TMEM189	0.289711	0.289711	2.94455e-05	0.887811	0.544354	0.424	0.276	1126	652	http://www.genecards.org/cgi-bin/carddisp.pl?gene=TMEM189	ENSMUSG00000090213	http://mar2016.archive.ensembl.org/Mus_musculus/Gene/Summary?db=core;g=ENSMUSG00000090213
IC0	ATP5G3	0.289601	0.289601	7.27544e-05	1.53997	1.07802	0.59	0.475	1126	652	http://www.genecards.org/cgi-bin/carddisp.pl?gene=ATP5G3	ENSMUSG00000018770	http://mar2016.archive.ensembl.org/Mus_musculus/Gene/Summary?db=core;g=ENSMUSG00000018770
IC0	AP3S1	0.28869	0.28869	0.000178168	0.938024	0.586554	0.463	0.325	1126	652	http://www.genecards.org/cgi-bin/carddisp.pl?gene=AP3S1	ENSMUSG00000024480	http://mar2016.archive.ensembl.org/Mus_musculus/Gene/Summary?db=core;g=ENSMUSG00000024480
IC0	TLR13	0.28828	0.28828	1.97375e-05	0.578463	0.292569	0.301	0.167	1126	652	http://www.genecards.org/cgi-bin/carddisp.pl?gene=TLR13	ENSMUSG00000033777	http://mar2016.archive.ensembl.org/Mus_musculus/Gene/Summary?db=core;g=ENSMUSG00000033777
IC0	EIF3I	0.28715	0.28715	9.2736e-05	1.54848	1.08853	0.619	0.495	1126	652	http://www.genecards.org/cgi-bin/carddisp.pl?gene=EIF3I	ENSMUSG00000028798	http://mar2016.archive.ensembl.org/Mus_musculus/Gene/Summary?db=core;g=ENSMUSG00000028798
IC0	RPL29	0.287042	0.287042	7.10742e-13	11.0421	8.86947	0.955	0.957	1126	652	http://www.genecards.org/cgi-bin/carddisp.pl?gene=RPL29	ENSMUSG00000048758	http://mar2016.archive.ensembl.org/Mus_musculus/Gene/Summary?db=core;g=ENSMUSG00000048758
IC0	ATP5O	0.285917	0.285917	0.00224473	1.53881	1.08238	0.589	0.477	1126	652	http://www.genecards.org/cgi-bin/carddisp.pl?gene=ATP5O	ENSMUSG00000022956	http://mar2016.archive.ensembl.org/Mus_musculus/Gene/Summary?db=core;g=ENSMUSG00000022956
IC0	CFL1	0.285806	0.285806	2.27496e-10	13.0359	10.5134	0.963	0.966	1126	652	http://www.genecards.org/cgi-bin/carddisp.pl?gene=CFL1	ENSMUSG00000056201	http://mar2016.archive.ensembl.org/Mus_musculus/Gene/Summary?db=core;g=ENSMUSG00000056201
IC0	FUNDC2	0.285724	0.285724	0.000201146	1.06432	0.69342	0.476	0.339	1126	652	http://www.genecards.org/cgi-bin/carddisp.pl?gene=FUNDC2	ENSMUSG00000031198	http://mar2016.archive.ensembl.org/Mus_musculus/Gene/Summary?db=core;g=ENSMUSG00000031198
IC0	SLC6A6	0.285621	0.285621	0.00298576	3.24652	2.4838	0.798	0.756	1126	652	http://www.genecards.org/cgi-bin/carddisp.pl?gene=SLC6A6	ENSMUSG00000030096	http://mar2016.archive.ensembl.org/Mus_musculus/Gene/Summary?db=core;g=ENSMUSG00000030096
IC0	EIF3F	0.285118	0.285118	1.63106e-08	4.4567	3.47817	0.87	0.834	1126	652	http://www.genecards.org/cgi-bin/carddisp.pl?gene=EIF3F	ENSMUSG00000031029	http://mar2016.archive.ensembl.org/Mus_musculus/Gene/Summary?db=core;g=ENSMUSG00000031029
IC0	RTCB	0.283558	0.283558	0.0109236	1.20937	0.815134	0.498	0.397	1126	652	http://www.genecards.org/cgi-bin/carddisp.pl?gene=RTCB	ENSMUSG00000001783	http://mar2016.archive.ensembl.org/Mus_musculus/Gene/Summary?db=core;g=ENSMUSG00000001783
IC0	RPS2	0.282396	0.282396	1.23088e-12	17.8877	14.5299	0.979	0.986	1126	652	http://www.genecards.org/cgi-bin/carddisp.pl?gene=RPS2	ENSMUSG00000044533	http://mar2016.archive.ensembl.org/Mus_musculus/Gene/Summary?db=core;g=ENSMUSG00000044533
IC0	RPL3	0.282329	0.282329	1.18972e-11	12.1631	9.82354	0.958	0.962	1126	652	http://www.genecards.org/cgi-bin/carddisp.pl?gene=RPL3	ENSMUSG00000060036	http://mar2016.archive.ensembl.org/Mus_musculus/Gene/Summary?db=core;g=ENSMUSG00000060036
IC0	GM9843	0.282142	0.282142	0.000989243	1.34896	0.931714	0.577	0.445	1126	652	http://www.genecards.org/cgi-bin/carddisp.pl?gene=GM9843	ENSMUSG00000050299	http://mar2016.archive.ensembl.org/Mus_musculus/Gene/Summary?db=core;g=ENSMUSG00000050299
IC0	RPL31	0.282019	0.282019	1.05586e-09	4.96212	3.90348	0.875	0.862	1126	652	http://www.genecards.org/cgi-bin/carddisp.pl?gene=RPL31	ENSMUSG00000073702	http://mar2016.archive.ensembl.org/Mus_musculus/Gene/Summary?db=core;g=ENSMUSG00000073702
IC0	PSMB6	0.281292	0.281292	0.00480527	1.58054	1.12341	0.618	0.503	1126	652	http://www.genecards.org/cgi-bin/carddisp.pl?gene=PSMB6	ENSMUSG00000018286	http://mar2016.archive.ensembl.org/Mus_musculus/Gene/Summary?db=core;g=ENSMUSG00000018286
IC0	ATP5K	0.280702	0.280702	0.00427541	1.63237	1.16694	0.595	0.502	1126	652	http://www.genecards.org/cgi-bin/carddisp.pl?gene=ATP5K	ENSMUSG00000050856	http://mar2016.archive.ensembl.org/Mus_musculus/Gene/Summary?db=core;g=ENSMUSG00000050856
IC0	ARPC1B	0.280469	0.280469	2.01788e-13	9.33989	7.51307	0.954	0.96	1126	652	http://www.genecards.org/cgi-bin/carddisp.pl?gene=ARPC1B	ENSMUSG00000029622	http://mar2016.archive.ensembl.org/Mus_musculus/Gene/Summary?db=core;g=ENSMUSG00000029622
IC0	ARL4C	0.280338	0.280338	0.0222563	1.69502	1.21908	0.556	0.443	1126	652	http://www.genecards.org/cgi-bin/carddisp.pl?gene=ARL4C	ENSMUSG00000049866	http://mar2016.archive.ensembl.org/Mus_musculus/Gene/Summary?db=core;g=ENSMUSG00000049866
IC0	RPL30	0.278717	0.278717	5.73029e-20	22.6853	18.5243	0.978	0.989	1126	652	http://www.genecards.org/cgi-bin/carddisp.pl?gene=RPL30	ENSMUSG00000058600	http://mar2016.archive.ensembl.org/Mus_musculus/Gene/Summary?db=core;g=ENSMUSG00000058600
IC0	NDUFB7	0.277612	0.277612	0.000678511	2.12217	1.57565	0.694	0.594	1126	652	http://www.genecards.org/cgi-bin/carddisp.pl?gene=NDUFB7	ENSMUSG00000033938	http://mar2016.archive.ensembl.org/Mus_musculus/Gene/Summary?db=core;g=ENSMUSG00000033938
IC0	CMPK1	0.277436	0.277436	0.0019637	1.70925	1.23528	0.638	0.529	1126	652	http://www.genecards.org/cgi-bin/carddisp.pl?gene=CMPK1	ENSMUSG00000028719	http://mar2016.archive.ensembl.org/Mus_musculus/Gene/Summary?db=core;g=ENSMUSG00000028719
IC0	TUBB5	0.277257	0.277257	2.76743e-05	4.01919	3.14162	0.82	0.819	1126	652	http://www.genecards.org/cgi-bin/carddisp.pl?gene=TUBB5	ENSMUSG00000001525	http://mar2016.archive.ensembl.org/Mus_musculus/Gene/Summary?db=core;g=ENSMUSG00000001525
IC0	2410015M20RIK	0.276988	0.276988	0.00124983	1.17252	0.793012	0.537	0.408	1126	652	http://www.genecards.org/cgi-bin/carddisp.pl?gene=2410015M20RIK	ENSMUSG00000049760	http://mar2016.archive.ensembl.org/Mus_musculus/Gene/Summary?db=core;g=ENSMUSG00000049760
IC0	QPCT	0.276543	0.276543	1.32763e-05	0.428506	0.179328	0.199	0.086	1126	652	http://www.genecards.org/cgi-bin/carddisp.pl?gene=QPCT	ENSMUSG00000024084	http://mar2016.archive.ensembl.org/Mus_musculus/Gene/Summary?db=core;g=ENSMUSG00000024084
IC0	COX6A1	0.276498	0.276498	6.78454e-05	2.54921	1.9302	0.718	0.661	1126	652	http://www.genecards.org/cgi-bin/carddisp.pl?gene=COX6A1	ENSMUSG00000041697	http://mar2016.archive.ensembl.org/Mus_musculus/Gene/Summary?db=core;g=ENSMUSG00000041697
IC0	CLEC5A	0.276004	0.276004	0.0420662	1.23692	0.847419	0.491	0.376	1126	652	http://www.genecards.org/cgi-bin/carddisp.pl?gene=CLEC5A	ENSMUSG00000029915	http://mar2016.archive.ensembl.org/Mus_musculus/Gene/Summary?db=core;g=ENSMUSG00000029915
IC0	RWDD1	0.275856	0.275856	0.0101926	1.15293	0.778231	0.487	0.376	1126	652	http://www.genecards.org/cgi-bin/carddisp.pl?gene=RWDD1	ENSMUSG00000019782	http://mar2016.archive.ensembl.org/Mus_musculus/Gene/Summary?db=core;g=ENSMUSG00000019782
IC0	RPS25	0.275741	0.275741	8.4158e-15	15.2712	12.4404	0.963	0.969	1126	652	http://www.genecards.org/cgi-bin/carddisp.pl?gene=RPS25	ENSMUSG00000009927	http://mar2016.archive.ensembl.org/Mus_musculus/Gene/Summary?db=core;g=ENSMUSG00000009927
IC0	NDUFA12	0.275079	0.275079	0.000806791	1.09978	0.735273	0.493	0.367	1126	652	http://www.genecards.org/cgi-bin/carddisp.pl?gene=NDUFA12	ENSMUSG00000020022	http://mar2016.archive.ensembl.org/Mus_musculus/Gene/Summary?db=core;g=ENSMUSG00000020022
IC0	ESD	0.274753	0.274753	0.043621	1.83424	1.34276	0.645	0.546	1126	652	http://www.genecards.org/cgi-bin/carddisp.pl?gene=ESD	ENSMUSG00000021996	http://mar2016.archive.ensembl.org/Mus_musculus/Gene/Summary?db=core;g=ENSMUSG00000021996
IC0	CAP1	0.27378	0.27378	0.0241273	1.66642	1.20553	0.591	0.494	1126	652	http://www.genecards.org/cgi-bin/carddisp.pl?gene=CAP1	ENSMUSG00000028656	http://mar2016.archive.ensembl.org/Mus_musculus/Gene/Summary?db=core;g=ENSMUSG00000028656
IC0	SERBP1	0.2732	0.2732	0.000176657	4.04432	3.17408	0.86	0.81	1126	652	http://www.genecards.org/cgi-bin/carddisp.pl?gene=SERBP1	ENSMUSG00000036371	http://mar2016.archive.ensembl.org/Mus_musculus/Gene/Summary?db=core;g=ENSMUSG00000036371
IC0	DTNBP1	0.273073	0.273073	0.000832833	0.680133	0.390402	0.337	0.212	1126	652	http://www.genecards.org/cgi-bin/carddisp.pl?gene=DTNBP1	ENSMUSG00000057531	http://mar2016.archive.ensembl.org/Mus_musculus/Gene/Summary?db=core;g=ENSMUSG00000057531
IC0	CNDP2	0.273016	0.273016	0.0243492	1.94478	1.43706	0.635	0.552	1126	652	http://www.genecards.org/cgi-bin/carddisp.pl?gene=CNDP2	ENSMUSG00000024644	http://mar2016.archive.ensembl.org/Mus_musculus/Gene/Summary?db=core;g=ENSMUSG00000024644
IC0	LAMTOR1	0.272563	0.272563	0.00696301	1.93138	1.42674	0.657	0.549	1126	652	http://www.genecards.org/cgi-bin/carddisp.pl?gene=LAMTOR1	ENSMUSG00000030842	http://mar2016.archive.ensembl.org/Mus_musculus/Gene/Summary?db=core;g=ENSMUSG00000030842
IC0	GTF2H5	0.272326	0.272326	0.0216909	1.30263	0.90654	0.536	0.422	1126	652	http://www.genecards.org/cgi-bin/carddisp.pl?gene=GTF2H5	ENSMUSG00000034345	http://mar2016.archive.ensembl.org/Mus_musculus/Gene/Summary?db=core;g=ENSMUSG00000034345
IC0	1110008F13RIK	0.270743	0.270743	0.00604431	1.65347	1.19944	0.624	0.505	1126	652	http://www.genecards.org/cgi-bin/carddisp.pl?gene=1110008F13RIK	ENSMUSG00000027637	http://mar2016.archive.ensembl.org/Mus_musculus/Gene/Summary?db=core;g=ENSMUSG00000027637
IC0	ARPC4	0.270428	0.270428	0.000115519	3.70208	2.89837	0.835	0.778	1126	652	http://www.genecards.org/cgi-bin/carddisp.pl?gene=ARPC4	ENSMUSG00000079426	http://mar2016.archive.ensembl.org/Mus_musculus/Gene/Summary?db=core;g=ENSMUSG00000079426
IC0	PRELID1	0.269937	0.269937	0.00190043	1.44911	1.03118	0.583	0.452	1126	652	http://www.genecards.org/cgi-bin/carddisp.pl?gene=PRELID1	ENSMUSG00000021486	http://mar2016.archive.ensembl.org/Mus_musculus/Gene/Summary?db=core;g=ENSMUSG00000021486
IC0	ROMO1	0.269926	0.269926	0.00131472	1.52851	1.09705	0.605	0.477	1126	652	http://www.genecards.org/cgi-bin/carddisp.pl?gene=ROMO1	ENSMUSG00000067847	http://mar2016.archive.ensembl.org/Mus_musculus/Gene/Summary?db=core;g=ENSMUSG00000067847
IC0	HCST	0.269374	0.269374	0.00957957	0.63491	0.356452	0.309	0.199	1126	652	http://www.genecards.org/cgi-bin/carddisp.pl?gene=HCST	ENSMUSG00000064109	http://mar2016.archive.ensembl.org/Mus_musculus/Gene/Summary?db=core;g=ENSMUSG00000064109
IC0	ARPC3	0.269002	0.269002	1.3884e-08	5.64929	4.5182	0.917	0.885	1126	652	http://www.genecards.org/cgi-bin/carddisp.pl?gene=ARPC3	ENSMUSG00000029465	http://mar2016.archive.ensembl.org/Mus_musculus/Gene/Summary?db=core;g=ENSMUSG00000029465
IC0	NAP1L1	0.268741	0.268741	0.0139967	2.3068	1.74478	0.692	0.606	1126	652	http://www.genecards.org/cgi-bin/carddisp.pl?gene=NAP1L1	ENSMUSG00000058799	http://mar2016.archive.ensembl.org/Mus_musculus/Gene/Summary?db=core;g=ENSMUSG00000058799
IC0	RPS24	0.268044	0.268044	6.60244e-13	40.8637	33.7655	0.98	0.989	1126	652	http://www.genecards.org/cgi-bin/carddisp.pl?gene=RPS24	ENSMUSG00000025290	http://mar2016.archive.ensembl.org/Mus_musculus/Gene/Summary?db=core;g=ENSMUSG00000025290
IC0	PPP1CC	0.267663	0.267663	0.0453692	1.84379	1.36224	0.654	0.549	1126	652	http://www.genecards.org/cgi-bin/carddisp.pl?gene=PPP1CC	ENSMUSG00000004455	http://mar2016.archive.ensembl.org/Mus_musculus/Gene/Summary?db=core;g=ENSMUSG00000004455
IC0	CYTIP	0.266845	0.266845	0.000716913	0.757718	0.460901	0.283	0.163	1126	652	http://www.genecards.org/cgi-bin/carddisp.pl?gene=CYTIP	ENSMUSG00000026832	http://mar2016.archive.ensembl.org/Mus_musculus/Gene/Summary?db=core;g=ENSMUSG00000026832
IC0	WDR1	0.266352	0.266352	0.013857	1.85663	1.37506	0.623	0.54	1126	652	http://www.genecards.org/cgi-bin/carddisp.pl?gene=WDR1	ENSMUSG00000005103	http://mar2016.archive.ensembl.org/Mus_musculus/Gene/Summary?db=core;g=ENSMUSG00000005103
IC0	NDUFA1	0.266245	0.266245	0.0165998	1.51387	1.09023	0.579	0.505	1126	652	http://www.genecards.org/cgi-bin/carddisp.pl?gene=NDUFA1	ENSMUSG00000016427	http://mar2016.archive.ensembl.org/Mus_musculus/Gene/Summary?db=core;g=ENSMUSG00000016427
IC0	2700060E02RIK	0.265682	0.265682	0.00357322	2.08573	1.56673	0.704	0.604	1126	652	http://www.genecards.org/cgi-bin/carddisp.pl?gene=2700060E02RIK	ENSMUSG00000021807	http://mar2016.archive.ensembl.org/Mus_musculus/Gene/Summary?db=core;g=ENSMUSG00000021807
IC0	COX7A2	0.265612	0.265612	0.000952632	3.30786	2.58348	0.821	0.759	1126	652	http://www.genecards.org/cgi-bin/carddisp.pl?gene=COX7A2	ENSMUSG00000032330	http://mar2016.archive.ensembl.org/Mus_musculus/Gene/Summary?db=core;g=ENSMUSG00000032330
IC0	FTH1	0.264468	0.264468	9.45694e-05	100.885	83.8198	0.997	1	1126	652	http://www.genecards.org/cgi-bin/carddisp.pl?gene=FTH1	ENSMUSG00000024661	http://mar2016.archive.ensembl.org/Mus_musculus/Gene/Summary?db=core;g=ENSMUSG00000024661
IC0	PRDX6	0.264347	0.264347	0.00444267	0.784314	0.485576	0.378	0.252	1126	652	http://www.genecards.org/cgi-bin/carddisp.pl?gene=PRDX6	ENSMUSG00000026701	http://mar2016.archive.ensembl.org/Mus_musculus/Gene/Summary?db=core;g=ENSMUSG00000026701
IC0	NT5DC2	0.263073	0.263073	2.11041e-05	0.362937	0.135751	0.194	0.086	1126	652	http://www.genecards.org/cgi-bin/carddisp.pl?gene=NT5DC2	ENSMUSG00000071547	http://mar2016.archive.ensembl.org/Mus_musculus/Gene/Summary?db=core;g=ENSMUSG00000071547
IC0	RPL23	0.263045	0.263045	4.25878e-12	32.8185	27.1819	0.989	0.991	1126	652	http://www.genecards.org/cgi-bin/carddisp.pl?gene=RPL23	ENSMUSG00000071415	http://mar2016.archive.ensembl.org/Mus_musculus/Gene/Summary?db=core;g=ENSMUSG00000071415
IC0	RPS28	0.262812	0.262812	1.1702e-15	17.4239	14.3556	0.96	0.966	1126	652	http://www.genecards.org/cgi-bin/carddisp.pl?gene=RPS28	ENSMUSG00000067288	http://mar2016.archive.ensembl.org/Mus_musculus/Gene/Summary?db=core;g=ENSMUSG00000067288
IC0	RPS4X	0.262801	0.262801	9.43374e-12	27.9445	23.1243	0.975	0.98	1126	652	http://www.genecards.org/cgi-bin/carddisp.pl?gene=RPS4X	ENSMUSG00000031320	http://mar2016.archive.ensembl.org/Mus_musculus/Gene/Summary?db=core;g=ENSMUSG00000031320
IC0	NDUFV3	0.262466	0.262466	0.00389988	1.68644	1.23958	0.619	0.529	1126	652	http://www.genecards.org/cgi-bin/carddisp.pl?gene=NDUFV3	ENSMUSG00000024038	http://mar2016.archive.ensembl.org/Mus_musculus/Gene/Summary?db=core;g=ENSMUSG00000024038
IC0	TMEM160	0.262028	0.262028	0.0381195	1.18784	0.82447	0.52	0.406	1126	652	http://www.genecards.org/cgi-bin/carddisp.pl?gene=TMEM160	ENSMUSG00000019158	http://mar2016.archive.ensembl.org/Mus_musculus/Gene/Summary?db=core;g=ENSMUSG00000019158
IC0	DENND4A	0.261722	0.261722	0.00323698	0.466038	0.22281	0.236	0.132	1126	652	http://www.genecards.org/cgi-bin/carddisp.pl?gene=DENND4A	ENSMUSG00000053641	http://mar2016.archive.ensembl.org/Mus_musculus/Gene/Summary?db=core;g=ENSMUSG00000053641
IC0	PGLS	0.261455	0.261455	0.0312635	1.56657	1.14115	0.601	0.511	1126	652	http://www.genecards.org/cgi-bin/carddisp.pl?gene=PGLS	ENSMUSG00000031807	http://mar2016.archive.ensembl.org/Mus_musculus/Gene/Summary?db=core;g=ENSMUSG00000031807
IC0	RPL34	0.260721	0.260721	1.47717e-12	22.1601	18.331	0.972	0.979	1126	652	http://www.genecards.org/cgi-bin/carddisp.pl?gene=RPL34	ENSMUSG00000062006	http://mar2016.archive.ensembl.org/Mus_musculus/Gene/Summary?db=core;g=ENSMUSG00000062006
IC0	RPL11	0.260292	0.260292	1.17918e-11	15.3317	12.6356	0.973	0.975	1126	652	http://www.genecards.org/cgi-bin/carddisp.pl?gene=RPL11	ENSMUSG00000059291	http://mar2016.archive.ensembl.org/Mus_musculus/Gene/Summary?db=core;g=ENSMUSG00000059291
IC0	GRN	0.25914	0.25914	0.00099788	10.0579	8.23984	0.959	0.952	1126	652	http://www.genecards.org/cgi-bin/carddisp.pl?gene=GRN	ENSMUSG00000034708	http://mar2016.archive.ensembl.org/Mus_musculus/Gene/Summary?db=core;g=ENSMUSG00000034708
IC0	NDUFB5	0.258237	0.258237	0.00857312	1.53387	1.11859	0.603	0.509	1126	652	http://www.genecards.org/cgi-bin/carddisp.pl?gene=NDUFB5	ENSMUSG00000027673	http://mar2016.archive.ensembl.org/Mus_musculus/Gene/Summary?db=core;g=ENSMUSG00000027673
IC0	SNRPD1	0.257784	0.257784	0.0239987	1.1159	0.769676	0.499	0.39	1126	652	http://www.genecards.org/cgi-bin/carddisp.pl?gene=SNRPD1	ENSMUSG00000002477	http://mar2016.archive.ensembl.org/Mus_musculus/Gene/Summary?db=core;g=ENSMUSG00000002477
IC0	RPL35	0.256937	0.256937	0.0198172	1.99363	1.50526	0.679	0.584	1126	652	http://www.genecards.org/cgi-bin/carddisp.pl?gene=RPL35	ENSMUSG00000062997	http://mar2016.archive.ensembl.org/Mus_musculus/Gene/Summary?db=core;g=ENSMUSG00000062997
IC0	ATP5H	0.255155	0.255155	1.8363e-05	3.96023	3.15616	0.869	0.817	1126	652	http://www.genecards.org/cgi-bin/carddisp.pl?gene=ATP5H	ENSMUSG00000034566	http://mar2016.archive.ensembl.org/Mus_musculus/Gene/Summary?db=core;g=ENSMUSG00000034566
IC0	RPL37A	0.254943	0.254943	3.25143e-15	22.6554	18.8237	0.97	0.985	1126	652	http://www.genecards.org/cgi-bin/carddisp.pl?gene=RPL37A	ENSMUSG00000046330	http://mar2016.archive.ensembl.org/Mus_musculus/Gene/Summary?db=core;g=ENSMUSG00000046330
IC0	FCER1G	0.254094	0.254094	3.58895e-14	29.2952	24.4029	0.983	0.986	1126	652	http://www.genecards.org/cgi-bin/carddisp.pl?gene=FCER1G	ENSMUSG00000058715	http://mar2016.archive.ensembl.org/Mus_musculus/Gene/Summary?db=core;g=ENSMUSG00000058715
IC0	ATP5J2	0.253822	0.253822	0.000705139	3.60509	2.86216	0.837	0.796	1126	652	http://www.genecards.org/cgi-bin/carddisp.pl?gene=ATP5J2	ENSMUSG00000038690	http://mar2016.archive.ensembl.org/Mus_musculus/Gene/Summary?db=core;g=ENSMUSG00000038690
IC0	NDUFB8	0.253165	0.253165	0.00538577	2.24034	1.71882	0.727	0.629	1126	652	http://www.genecards.org/cgi-bin/carddisp.pl?gene=NDUFB8	ENSMUSG00000025204	http://mar2016.archive.ensembl.org/Mus_musculus/Gene/Summary?db=core;g=ENSMUSG00000025204
IC0	RPS12-PS3	0.252997	0.252997	0.0356139	1.05233	0.722217	0.48	0.36	1126	652	http://www.genecards.org/cgi-bin/carddisp.pl?gene=RPS12-PS3	ENSMUSG00000067038	http://mar2016.archive.ensembl.org/Mus_musculus/Gene/Summary?db=core;g=ENSMUSG00000067038
IC0	COX8A	0.252796	0.252796	2.19766e-10	6.88984	5.62169	0.928	0.933	1126	652	http://www.genecards.org/cgi-bin/carddisp.pl?gene=COX8A	ENSMUSG00000035885	http://mar2016.archive.ensembl.org/Mus_musculus/Gene/Summary?db=core;g=ENSMUSG00000035885
IC0	COTL1	0.251606	0.251606	0.0171419	4.14667	3.323	0.812	0.788	1126	652	http://www.genecards.org/cgi-bin/carddisp.pl?gene=COTL1	ENSMUSG00000031827	http://mar2016.archive.ensembl.org/Mus_musculus/Gene/Summary?db=core;g=ENSMUSG00000031827
IC0	AU020206	0.250652	0.250652	0.00535272	0.479229	0.243317	0.219	0.117	1126	652	http://www.genecards.org/cgi-bin/carddisp.pl?gene=AU020206	ENSMUSG00000097415	http://mar2016.archive.ensembl.org/Mus_musculus/Gene/Summary?db=core;g=ENSMUSG00000097415
IC0	EZR	0.250356	0.250356	0.0427544	0.480291	0.244464	0.224	0.127	1126	652	http://www.genecards.org/cgi-bin/carddisp.pl?gene=EZR	ENSMUSG00000052397	http://mar2016.archive.ensembl.org/Mus_musculus/Gene/Summary?db=core;g=ENSMUSG00000052397
IC0	SFT2D2	-0.250607	0.250607	0.00522966	0.939441	1.30737	0.42	0.54	1126	652	http://www.genecards.org/cgi-bin/carddisp.pl?gene=SFT2D2	ENSMUSG00000040848	http://mar2016.archive.ensembl.org/Mus_musculus/Gene/Summary?db=core;g=ENSMUSG00000040848
IC0	SFRP2	-0.251492	0.251492	3.81744e-05	0.201891	0.430776	0.108	0.222	1126	652	http://www.genecards.org/cgi-bin/carddisp.pl?gene=SFRP2	ENSMUSG00000027996	http://mar2016.archive.ensembl.org/Mus_musculus/Gene/Summary?db=core;g=ENSMUSG00000027996
IC0	GLUL	-0.251694	0.251694	0.000581096	3.90006	4.83403	0.814	0.865	1126	652	http://www.genecards.org/cgi-bin/carddisp.pl?gene=GLUL	ENSMUSG00000026473	http://mar2016.archive.ensembl.org/Mus_musculus/Gene/Summary?db=core;g=ENSMUSG00000026473
IC0	LTC4S	-0.252168	0.252168	0.0389997	3.17857	3.97666	0.571	0.693	1126	652	http://www.genecards.org/cgi-bin/carddisp.pl?gene=LTC4S	ENSMUSG00000020377	http://mar2016.archive.ensembl.org/Mus_musculus/Gene/Summary?db=core;g=ENSMUSG00000020377
IC0	KMT2A	-0.252253	0.252253	0.0210074	1.0459	1.4368	0.46	0.549	1126	652	http://www.genecards.org/cgi-bin/carddisp.pl?gene=KMT2A	ENSMUSG00000002028	http://mar2016.archive.ensembl.org/Mus_musculus/Gene/Summary?db=core;g=ENSMUSG00000002028
IC0	CMTM6	-0.252539	0.252539	0.00503153	1.45633	1.92622	0.593	0.672	1126	652	http://www.genecards.org/cgi-bin/carddisp.pl?gene=CMTM6	ENSMUSG00000032434	http://mar2016.archive.ensembl.org/Mus_musculus/Gene/Summary?db=core;g=ENSMUSG00000032434
IC0	BC035044	-0.253279	0.253279	1.61157e-09	0.0811842	0.288678	0.042	0.149	1126	652	http://www.genecards.org/cgi-bin/carddisp.pl?gene=BC035044	ENSMUSG00000090164	http://mar2016.archive.ensembl.org/Mus_musculus/Gene/Summary?db=core;g=ENSMUSG00000090164
IC0	IGFBP5	-0.25349	0.25349	2.64414e-05	0.142796	0.362313	0.075	0.176	1126	652	http://www.genecards.org/cgi-bin/carddisp.pl?gene=IGFBP5	ENSMUSG00000026185	http://mar2016.archive.ensembl.org/Mus_musculus/Gene/Summary?db=core;g=ENSMUSG00000026185
IC0	CLN8	-0.254425	0.254425	0.00371193	0.661032	0.981379	0.327	0.442	1126	652	http://www.genecards.org/cgi-bin/carddisp.pl?gene=CLN8	ENSMUSG00000026317	http://mar2016.archive.ensembl.org/Mus_musculus/Gene/Summary?db=core;g=ENSMUSG00000026317
IC0	ZCCHC6	-0.256622	0.256622	0.021031	1.40074	1.86812	0.511	0.621	1126	652	http://www.genecards.org/cgi-bin/carddisp.pl?gene=ZCCHC6	ENSMUSG00000035248	http://mar2016.archive.ensembl.org/Mus_musculus/Gene/Summary?db=core;g=ENSMUSG00000035248
IC0	PSD3	-0.256704	0.256704	0.00765496	0.639006	0.958196	0.279	0.402	1126	652	http://www.genecards.org/cgi-bin/carddisp.pl?gene=PSD3	ENSMUSG00000030465	http://mar2016.archive.ensembl.org/Mus_musculus/Gene/Summary?db=core;g=ENSMUSG00000030465
IC0	RIN2	-0.257186	0.257186	0.00853917	1.63863	2.15354	0.57	0.646	1126	652	http://www.genecards.org/cgi-bin/carddisp.pl?gene=RIN2	ENSMUSG00000001768	http://mar2016.archive.ensembl.org/Mus_musculus/Gene/Summary?db=core;g=ENSMUSG00000001768
IC0	MGEA5	-0.257844	0.257844	0.00339347	0.554698	0.858938	0.295	0.403	1126	652	http://www.genecards.org/cgi-bin/carddisp.pl?gene=MGEA5	ENSMUSG00000025220	http://mar2016.archive.ensembl.org/Mus_musculus/Gene/Summary?db=core;g=ENSMUSG00000025220
IC0	BOD1L	-0.258595	0.258595	0.0303825	1.0063	1.40016	0.445	0.544	1126	652	http://www.genecards.org/cgi-bin/carddisp.pl?gene=BOD1L	ENSMUSG00000061755	http://mar2016.archive.ensembl.org/Mus_musculus/Gene/Summary?db=core;g=ENSMUSG00000061755
IC0	PTP4A2	-0.258886	0.258886	0.000154267	3.71989	4.64761	0.847	0.899	1126	652	http://www.genecards.org/cgi-bin/carddisp.pl?gene=PTP4A2	ENSMUSG00000028788	http://mar2016.archive.ensembl.org/Mus_musculus/Gene/Summary?db=core;g=ENSMUSG00000028788
IC0	DNAJB9	-0.259283	0.259283	0.0206262	0.697994	1.0323	0.321	0.437	1126	652	http://www.genecards.org/cgi-bin/carddisp.pl?gene=DNAJB9	ENSMUSG00000014905	http://mar2016.archive.ensembl.org/Mus_musculus/Gene/Summary?db=core;g=ENSMUSG00000014905
IC0	FBXL20	-0.259386	0.259386	0.00375391	0.314391	0.573285	0.175	0.279	1126	652	http://www.genecards.org/cgi-bin/carddisp.pl?gene=FBXL20	ENSMUSG00000020883	http://mar2016.archive.ensembl.org/Mus_musculus/Gene/Summary?db=core;g=ENSMUSG00000020883
IC0	HLTF	-0.259719	0.259719	0.00282834	0.429239	0.71115	0.228	0.345	1126	652	http://www.genecards.org/cgi-bin/carddisp.pl?gene=HLTF	ENSMUSG00000002428	http://mar2016.archive.ensembl.org/Mus_musculus/Gene/Summary?db=core;g=ENSMUSG00000002428
IC0	MEF2C	-0.260467	0.260467	4.17555e-08	6.51275	7.99927	0.935	0.965	1126	652	http://www.genecards.org/cgi-bin/carddisp.pl?gene=MEF2C	ENSMUSG00000005583	http://mar2016.archive.ensembl.org/Mus_musculus/Gene/Summary?db=core;g=ENSMUSG00000005583
IC0	GPR160	-0.263132	0.263132	0.000342962	0.4135	0.696315	0.232	0.35	1126	652	http://www.genecards.org/cgi-bin/carddisp.pl?gene=GPR160	ENSMUSG00000037661	http://mar2016.archive.ensembl.org/Mus_musculus/Gene/Summary?db=core;g=ENSMUSG00000037661
IC0	ANP32A	-0.264986	0.264986	0.000161787	2.02071	2.62976	0.686	0.775	1126	652	http://www.genecards.org/cgi-bin/carddisp.pl?gene=ANP32A	ENSMUSG00000032249	http://mar2016.archive.ensembl.org/Mus_musculus/Gene/Summary?db=core;g=ENSMUSG00000032249
IC0	SPECC1L	-0.265017	0.265017	0.000584408	0.347496	0.619219	0.199	0.311	1126	652	http://www.genecards.org/cgi-bin/carddisp.pl?gene=SPECC1L	ENSMUSG00000033444	http://mar2016.archive.ensembl.org/Mus_musculus/Gene/Summary?db=core;g=ENSMUSG00000033444
IC0	ENTPD1	-0.26515	0.26515	0.00277673	1.35393	1.82886	0.52	0.633	1126	652	http://www.genecards.org/cgi-bin/carddisp.pl?gene=ENTPD1	ENSMUSG00000048120	http://mar2016.archive.ensembl.org/Mus_musculus/Gene/Summary?db=core;g=ENSMUSG00000048120
IC0	CALR	-0.265693	0.265693	0.000430186	5.78473	7.15669	0.873	0.92	1126	652	http://www.genecards.org/cgi-bin/carddisp.pl?gene=CALR	ENSMUSG00000003814	http://mar2016.archive.ensembl.org/Mus_musculus/Gene/Summary?db=core;g=ENSMUSG00000003814
IC0	SSH2	-0.26617	0.26617	0.00086061	2.90355	3.69445	0.745	0.839	1126	652	http://www.genecards.org/cgi-bin/carddisp.pl?gene=SSH2	ENSMUSG00000037926	http://mar2016.archive.ensembl.org/Mus_musculus/Gene/Summary?db=core;g=ENSMUSG00000037926
IC0	LBR	-0.267344	0.267344	0.00496674	0.599721	0.925408	0.303	0.419	1126	652	http://www.genecards.org/cgi-bin/carddisp.pl?gene=LBR	ENSMUSG00000004880	http://mar2016.archive.ensembl.org/Mus_musculus/Gene/Summary?db=core;g=ENSMUSG00000004880
IC0	FNBP1	-0.267809	0.267809	0.00130714	1.69858	2.24903	0.608	0.715	1126	652	http://www.genecards.org/cgi-bin/carddisp.pl?gene=FNBP1	ENSMUSG00000075415	http://mar2016.archive.ensembl.org/Mus_musculus/Gene/Summary?db=core;g=ENSMUSG00000075415
IC0	APH1B	-0.267957	0.267957	0.000107983	0.224382	0.474281	0.128	0.236	1126	652	http://www.genecards.org/cgi-bin/carddisp.pl?gene=APH1B	ENSMUSG00000032375	http://mar2016.archive.ensembl.org/Mus_musculus/Gene/Summary?db=core;g=ENSMUSG00000032375
IC0	LIFR	-0.269232	0.269232	0.000280339	2.27481	2.94669	0.633	0.755	1126	652	http://www.genecards.org/cgi-bin/carddisp.pl?gene=LIFR	ENSMUSG00000054263	http://mar2016.archive.ensembl.org/Mus_musculus/Gene/Summary?db=core;g=ENSMUSG00000054263
IC0	RALBP1	-0.271252	0.271252	0.0036135	1.70893	2.26928	0.623	0.702	1126	652	http://www.genecards.org/cgi-bin/carddisp.pl?gene=RALBP1	ENSMUSG00000024096	http://mar2016.archive.ensembl.org/Mus_musculus/Gene/Summary?db=core;g=ENSMUSG00000024096
IC0	TCF4	-0.272622	0.272622	4.54655e-05	3.62362	4.58534	0.805	0.885	1126	652	http://www.genecards.org/cgi-bin/carddisp.pl?gene=TCF4	ENSMUSG00000053477	http://mar2016.archive.ensembl.org/Mus_musculus/Gene/Summary?db=core;g=ENSMUSG00000053477
IC0	FER	-0.272959	0.272959	6.27116e-05	0.513429	0.828652	0.256	0.396	1126	652	http://www.genecards.org/cgi-bin/carddisp.pl?gene=FER	ENSMUSG00000000127	http://mar2016.archive.ensembl.org/Mus_musculus/Gene/Summary?db=core;g=ENSMUSG00000000127
IC0	TMOD1	-0.273049	0.273049	5.17949e-06	0.449251	0.751215	0.21	0.357	1126	652	http://www.genecards.org/cgi-bin/carddisp.pl?gene=TMOD1	ENSMUSG00000028328	http://mar2016.archive.ensembl.org/Mus_musculus/Gene/Summary?db=core;g=ENSMUSG00000028328
IC0	PDIA6	-0.275228	0.275228	0.00037582	2.39162	3.10449	0.688	0.799	1126	652	http://www.genecards.org/cgi-bin/carddisp.pl?gene=PDIA6	ENSMUSG00000020571	http://mar2016.archive.ensembl.org/Mus_musculus/Gene/Summary?db=core;g=ENSMUSG00000020571
IC0	HIP1	-0.275509	0.275509	0.00458793	0.984727	1.40235	0.423	0.523	1126	652	http://www.genecards.org/cgi-bin/carddisp.pl?gene=HIP1	ENSMUSG00000039959	http://mar2016.archive.ensembl.org/Mus_musculus/Gene/Summary?db=core;g=ENSMUSG00000039959
IC0	UTP14B	-0.275779	0.275779	0.000572923	0.444682	0.749	0.209	0.328	1126	652	http://www.genecards.org/cgi-bin/carddisp.pl?gene=UTP14B	ENSMUSG00000079470	http://mar2016.archive.ensembl.org/Mus_musculus/Gene/Summary?db=core;g=ENSMUSG00000079470
IC0	ABCC5	-0.275857	0.275857	0.000555924	0.338138	0.620101	0.19	0.302	1126	652	http://www.genecards.org/cgi-bin/carddisp.pl?gene=ABCC5	ENSMUSG00000022822	http://mar2016.archive.ensembl.org/Mus_musculus/Gene/Summary?db=core;g=ENSMUSG00000022822
IC0	SYNE2	-0.275912	0.275912	0.000250621	0.348313	0.632483	0.173	0.288	1126	652	http://www.genecards.org/cgi-bin/carddisp.pl?gene=SYNE2	ENSMUSG00000063450	http://mar2016.archive.ensembl.org/Mus_musculus/Gene/Summary?db=core;g=ENSMUSG00000063450
IC0	TRIM25	-0.276266	0.276266	0.0251749	0.975179	1.39205	0.395	0.505	1126	652	http://www.genecards.org/cgi-bin/carddisp.pl?gene=TRIM25	ENSMUSG00000000275	http://mar2016.archive.ensembl.org/Mus_musculus/Gene/Summary?db=core;g=ENSMUSG00000000275
IC0	ZSCAN26	-0.276972	0.276972	1.0088e-05	0.492119	0.807926	0.24	0.388	1126	652	http://www.genecards.org/cgi-bin/carddisp.pl?gene=ZSCAN26	ENSMUSG00000022228	http://mar2016.archive.ensembl.org/Mus_musculus/Gene/Summary?db=core;g=ENSMUSG00000022228
IC0	STARD8	-0.277794	0.277794	0.000255589	1.67691	2.24532	0.543	0.675	1126	652	http://www.genecards.org/cgi-bin/carddisp.pl?gene=STARD8	ENSMUSG00000031216	http://mar2016.archive.ensembl.org/Mus_musculus/Gene/Summary?db=core;g=ENSMUSG00000031216
IC0	GPR34	-0.278641	0.278641	0.0305162	1.91056	2.53066	0.544	0.658	1126	652	http://www.genecards.org/cgi-bin/carddisp.pl?gene=GPR34	ENSMUSG00000040229	http://mar2016.archive.ensembl.org/Mus_musculus/Gene/Summary?db=core;g=ENSMUSG00000040229
IC0	INSR	-0.278882	0.278882	3.87993e-06	0.271712	0.542909	0.148	0.279	1126	652	http://www.genecards.org/cgi-bin/carddisp.pl?gene=INSR	ENSMUSG00000005534	http://mar2016.archive.ensembl.org/Mus_musculus/Gene/Summary?db=core;g=ENSMUSG00000005534
IC0	FCRLS	-0.280086	0.280086	3.43096e-05	7.88149	9.7845	0.826	0.905	1126	652	http://www.genecards.org/cgi-bin/carddisp.pl?gene=FCRLS	ENSMUSG00000015852	http://mar2016.archive.ensembl.org/Mus_musculus/Gene/Summary?db=core;g=ENSMUSG00000015852
IC0	PDIA3	-0.280315	0.280315	2.41576e-05	4.90634	6.17302	0.887	0.92	1126	652	http://www.genecards.org/cgi-bin/carddisp.pl?gene=PDIA3	ENSMUSG00000027248	http://mar2016.archive.ensembl.org/Mus_musculus/Gene/Summary?db=core;g=ENSMUSG00000027248
IC0	MAF	-0.280424	0.280424	1.17793e-10	12.0665	14.87	0.904	0.969	1126	652	http://www.genecards.org/cgi-bin/carddisp.pl?gene=MAF	ENSMUSG00000055435	http://mar2016.archive.ensembl.org/Mus_musculus/Gene/Summary?db=core;g=ENSMUSG00000055435
IC0	OGN	-0.28156	0.28156	1.30214e-08	0.138447	0.383792	0.08	0.199	1126	652	http://www.genecards.org/cgi-bin/carddisp.pl?gene=OGN	ENSMUSG00000021390	http://mar2016.archive.ensembl.org/Mus_musculus/Gene/Summary?db=core;g=ENSMUSG00000021390
IC0	A230046K03RIK	-0.282147	0.282147	0.00111133	0.877669	1.28325	0.41	0.518	1126	652	http://www.genecards.org/cgi-bin/carddisp.pl?gene=A230046K03RIK	ENSMUSG00000034560	http://mar2016.archive.ensembl.org/Mus_musculus/Gene/Summary?db=core;g=ENSMUSG00000034560
IC0	CBR2	-0.28245	0.28245	8.5212e-11	7.08777	8.83682	0.784	0.914	1126	652	http://www.genecards.org/cgi-bin/carddisp.pl?gene=CBR2	ENSMUSG00000025150	http://mar2016.archive.ensembl.org/Mus_musculus/Gene/Summary?db=core;g=ENSMUSG00000025150
IC0	SBF2	-0.283424	0.283424	0.000150164	1.05345	1.49922	0.448	0.581	1126	652	http://www.genecards.org/cgi-bin/carddisp.pl?gene=SBF2	ENSMUSG00000038371	http://mar2016.archive.ensembl.org/Mus_musculus/Gene/Summary?db=core;g=ENSMUSG00000038371
IC0	APP	-0.283628	0.283628	7.88424e-05	6.50587	8.13654	0.923	0.957	1126	652	http://www.genecards.org/cgi-bin/carddisp.pl?gene=APP	ENSMUSG00000022892	http://mar2016.archive.ensembl.org/Mus_musculus/Gene/Summary?db=core;g=ENSMUSG00000022892
IC0	HELZ	-0.28372	0.28372	0.000165145	0.304553	0.588071	0.168	0.271	1126	652	http://www.genecards.org/cgi-bin/carddisp.pl?gene=HELZ	ENSMUSG00000020721	http://mar2016.archive.ensembl.org/Mus_musculus/Gene/Summary?db=core;g=ENSMUSG00000020721
IC0	OGT	-0.284531	0.284531	3.09802e-07	0.97066	1.40029	0.384	0.551	1126	652	http://www.genecards.org/cgi-bin/carddisp.pl?gene=OGT	ENSMUSG00000034160	http://mar2016.archive.ensembl.org/Mus_musculus/Gene/Summary?db=core;g=ENSMUSG00000034160
IC0	SPTBN1	-0.285154	0.285154	0.00580873	0.731974	1.11048	0.326	0.429	1126	652	http://www.genecards.org/cgi-bin/carddisp.pl?gene=SPTBN1	ENSMUSG00000020315	http://mar2016.archive.ensembl.org/Mus_musculus/Gene/Summary?db=core;g=ENSMUSG00000020315
IC0	APOE	-0.285729	0.285729	4.89176e-10	123.503	150.772	0.971	0.991	1126	652	http://www.genecards.org/cgi-bin/carddisp.pl?gene=APOE	ENSMUSG00000002985	http://mar2016.archive.ensembl.org/Mus_musculus/Gene/Summary?db=core;g=ENSMUSG00000002985
IC0	FCHSD2	-0.286587	0.286587	0.000445159	0.617167	0.972542	0.288	0.42	1126	652	http://www.genecards.org/cgi-bin/carddisp.pl?gene=FCHSD2	ENSMUSG00000030691	http://mar2016.archive.ensembl.org/Mus_musculus/Gene/Summary?db=core;g=ENSMUSG00000030691
IC0	SLC25A37	-0.288006	0.288006	9.9083e-08	0.418346	0.731732	0.213	0.373	1126	652	http://www.genecards.org/cgi-bin/carddisp.pl?gene=SLC25A37	ENSMUSG00000034248	http://mar2016.archive.ensembl.org/Mus_musculus/Gene/Summary?db=core;g=ENSMUSG00000034248
IC0	RNASE4	-0.288483	0.288483	0.00938547	4.28419	5.45387	0.801	0.862	1126	652	http://www.genecards.org/cgi-bin/carddisp.pl?gene=RNASE4	ENSMUSG00000021876	http://mar2016.archive.ensembl.org/Mus_musculus/Gene/Summary?db=core;g=ENSMUSG00000021876
IC0	ARID4A	-0.289939	0.289939	0.00199542	1.06067	1.51935	0.464	0.563	1126	652	http://www.genecards.org/cgi-bin/carddisp.pl?gene=ARID4A	ENSMUSG00000048118	http://mar2016.archive.ensembl.org/Mus_musculus/Gene/Summary?db=core;g=ENSMUSG00000048118
IC0	PNISR	-0.292751	0.292751	0.00174542	0.875588	1.29755	0.385	0.491	1126	652	http://www.genecards.org/cgi-bin/carddisp.pl?gene=PNISR	ENSMUSG00000028248	http://mar2016.archive.ensembl.org/Mus_musculus/Gene/Summary?db=core;g=ENSMUSG00000028248
IC0	CHD9	-0.293396	0.293396	0.000169074	0.86336	1.28359	0.38	0.511	1126	652	http://www.genecards.org/cgi-bin/carddisp.pl?gene=CHD9	ENSMUSG00000056608	http://mar2016.archive.ensembl.org/Mus_musculus/Gene/Summary?db=core;g=ENSMUSG00000056608
IC0	PNRC1	-0.29348	0.29348	2.71144e-08	4.14085	5.30059	0.845	0.919	1126	652	http://www.genecards.org/cgi-bin/carddisp.pl?gene=PNRC1	ENSMUSG00000040128	http://mar2016.archive.ensembl.org/Mus_musculus/Gene/Summary?db=core;g=ENSMUSG00000040128
IC0	CHD2	-0.293495	0.293495	0.000860458	0.948765	1.38842	0.386	0.503	1126	652	http://www.genecards.org/cgi-bin/carddisp.pl?gene=CHD2	ENSMUSG00000078671	http://mar2016.archive.ensembl.org/Mus_musculus/Gene/Summary?db=core;g=ENSMUSG00000078671
IC0	YPEL3	-0.293663	0.293663	1.71756e-05	2.47241	3.2563	0.713	0.81	1126	652	http://www.genecards.org/cgi-bin/carddisp.pl?gene=YPEL3	ENSMUSG00000042675	http://mar2016.archive.ensembl.org/Mus_musculus/Gene/Summary?db=core;g=ENSMUSG00000042675
IC0	KIF23	-0.296472	0.296472	7.35386e-09	0.0857107	0.333402	0.056	0.149	1126	652	http://www.genecards.org/cgi-bin/carddisp.pl?gene=KIF23	ENSMUSG00000032254	http://mar2016.archive.ensembl.org/Mus_musculus/Gene/Summary?db=core;g=ENSMUSG00000032254
IC0	ADD3	-0.29761	0.29761	0.00590042	0.636081	1.01092	0.315	0.419	1126	652	http://www.genecards.org/cgi-bin/carddisp.pl?gene=ADD3	ENSMUSG00000025026	http://mar2016.archive.ensembl.org/Mus_musculus/Gene/Summary?db=core;g=ENSMUSG00000025026
IC0	MXD4	-0.298352	0.298352	0.000153178	1.61399	2.21453	0.567	0.69	1126	652	http://www.genecards.org/cgi-bin/carddisp.pl?gene=MXD4	ENSMUSG00000037235	http://mar2016.archive.ensembl.org/Mus_musculus/Gene/Summary?db=core;g=ENSMUSG00000037235
IC0	TCN2	-0.29847	0.29847	9.39857e-07	1.56512	2.15469	0.556	0.702	1126	652	http://www.genecards.org/cgi-bin/carddisp.pl?gene=TCN2	ENSMUSG00000020432	http://mar2016.archive.ensembl.org/Mus_musculus/Gene/Summary?db=core;g=ENSMUSG00000020432
IC0	GM37494	-0.300022	0.300022	0.000133947	0.449899	0.785062	0.234	0.336	1126	652	http://www.genecards.org/cgi-bin/carddisp.pl?gene=GM37494	ENSMUSG00000108621	http://mar2016.archive.ensembl.org/Mus_musculus/Gene/Summary?db=core;g=ENSMUSG00000108621
IC0	SWAP70	-0.300445	0.300445	2.03565e-05	0.860875	1.29171	0.405	0.54	1126	652	http://www.genecards.org/cgi-bin/carddisp.pl?gene=SWAP70	ENSMUSG00000031015	http://mar2016.archive.ensembl.org/Mus_musculus/Gene/Summary?db=core;g=ENSMUSG00000031015
IC0	LPIN2	-0.300567	0.300567	0.000192753	0.652373	1.03511	0.317	0.436	1126	652	http://www.genecards.org/cgi-bin/carddisp.pl?gene=LPIN2	ENSMUSG00000024052	http://mar2016.archive.ensembl.org/Mus_musculus/Gene/Summary?db=core;g=ENSMUSG00000024052
IC0	GM26669	-0.301065	0.301065	2.59863e-06	0.469446	0.810436	0.202	0.344	1126	652	http://www.genecards.org/cgi-bin/carddisp.pl?gene=GM26669	ENSMUSG00000097417	http://mar2016.archive.ensembl.org/Mus_musculus/Gene/Summary?db=core;g=ENSMUSG00000097417
IC0	SETD5	-0.301296	0.301296	0.000163605	0.518516	0.871192	0.29	0.382	1126	652	http://www.genecards.org/cgi-bin/carddisp.pl?gene=SETD5	ENSMUSG00000034269	http://mar2016.archive.ensembl.org/Mus_musculus/Gene/Summary?db=core;g=ENSMUSG00000034269
IC0	H2-T23	-0.301477	0.301477	0.00143929	1.25419	1.77808	0.496	0.615	1126	652	http://www.genecards.org/cgi-bin/carddisp.pl?gene=H2-T23	ENSMUSG00000067212	http://mar2016.archive.ensembl.org/Mus_musculus/Gene/Summary?db=core;g=ENSMUSG00000067212
IC0	KLF3	-0.302572	0.302572	3.64437e-05	1.66743	2.28985	0.591	0.693	1126	652	http://www.genecards.org/cgi-bin/carddisp.pl?gene=KLF3	ENSMUSG00000029178	http://mar2016.archive.ensembl.org/Mus_musculus/Gene/Summary?db=core;g=ENSMUSG00000029178
IC0	HACD4	-0.304124	0.304124	1.82526e-05	1.89095	2.56937	0.619	0.718	1126	652	http://www.genecards.org/cgi-bin/carddisp.pl?gene=HACD4	ENSMUSG00000028497	http://mar2016.archive.ensembl.org/Mus_musculus/Gene/Summary?db=core;g=ENSMUSG00000028497
IC0	HSPH1	-0.30464	0.30464	1.60655e-05	0.320837	0.631379	0.185	0.278	1126	652	http://www.genecards.org/cgi-bin/carddisp.pl?gene=HSPH1	ENSMUSG00000029657	http://mar2016.archive.ensembl.org/Mus_musculus/Gene/Summary?db=core;g=ENSMUSG00000029657
IC0	RGL1	-0.304829	0.304829	0.0011637	0.902457	1.35005	0.342	0.466	1126	652	http://www.genecards.org/cgi-bin/carddisp.pl?gene=RGL1	ENSMUSG00000026482	http://mar2016.archive.ensembl.org/Mus_musculus/Gene/Summary?db=core;g=ENSMUSG00000026482
IC0	CYTH1	-0.305269	0.305269	0.00291335	0.919455	1.37177	0.393	0.508	1126	652	http://www.genecards.org/cgi-bin/carddisp.pl?gene=CYTH1	ENSMUSG00000017132	http://mar2016.archive.ensembl.org/Mus_musculus/Gene/Summary?db=core;g=ENSMUSG00000017132
IC0	CCDC50	-0.306682	0.306682	1.74924e-05	1.88383	2.56689	0.64	0.755	1126	652	http://www.genecards.org/cgi-bin/carddisp.pl?gene=CCDC50	ENSMUSG00000038127	http://mar2016.archive.ensembl.org/Mus_musculus/Gene/Summary?db=core;g=ENSMUSG00000038127
IC0	GIMAP6	-0.307042	0.307042	2.27939e-14	0.0557985	0.306201	0.034	0.155	1126	652	http://www.genecards.org/cgi-bin/carddisp.pl?gene=GIMAP6	ENSMUSG00000047867	http://mar2016.archive.ensembl.org/Mus_musculus/Gene/Summary?db=core;g=ENSMUSG00000047867
IC0	SCPEP1	-0.310059	0.310059	6.28304e-07	1.68105	2.32386	0.629	0.709	1126	652	http://www.genecards.org/cgi-bin/carddisp.pl?gene=SCPEP1	ENSMUSG00000000278	http://mar2016.archive.ensembl.org/Mus_musculus/Gene/Summary?db=core;g=ENSMUSG00000000278
IC0	CBX4	-0.310316	0.310316	0.000148494	0.65318	1.04991	0.306	0.423	1126	652	http://www.genecards.org/cgi-bin/carddisp.pl?gene=CBX4	ENSMUSG00000039989	http://mar2016.archive.ensembl.org/Mus_musculus/Gene/Summary?db=core;g=ENSMUSG00000039989
IC0	ARHGAP12	-0.311552	0.311552	6.28051e-06	0.458846	0.81049	0.24	0.382	1126	652	http://www.genecards.org/cgi-bin/carddisp.pl?gene=ARHGAP12	ENSMUSG00000041225	http://mar2016.archive.ensembl.org/Mus_musculus/Gene/Summary?db=core;g=ENSMUSG00000041225
IC0	RAPGEF6	-0.311832	0.311832	0.000107334	0.658214	1.05831	0.32	0.439	1126	652	http://www.genecards.org/cgi-bin/carddisp.pl?gene=RAPGEF6	ENSMUSG00000037533	http://mar2016.archive.ensembl.org/Mus_musculus/Gene/Summary?db=core;g=ENSMUSG00000037533
IC0	USP24	-0.312959	0.312959	1.93124e-05	0.513874	0.880614	0.279	0.402	1126	652	http://www.genecards.org/cgi-bin/carddisp.pl?gene=USP24	ENSMUSG00000028514	http://mar2016.archive.ensembl.org/Mus_musculus/Gene/Summary?db=core;g=ENSMUSG00000028514
IC0	CD81	-0.313297	0.313297	5.23733e-12	11.9071	15.0377	0.97	0.986	1126	652	http://www.genecards.org/cgi-bin/carddisp.pl?gene=CD81	ENSMUSG00000037706	http://mar2016.archive.ensembl.org/Mus_musculus/Gene/Summary?db=core;g=ENSMUSG00000037706
IC0	GSTM1	-0.313847	0.313847	6.94943e-07	0.639505	1.03793	0.312	0.474	1126	652	http://www.genecards.org/cgi-bin/carddisp.pl?gene=GSTM1	ENSMUSG00000058135	http://mar2016.archive.ensembl.org/Mus_musculus/Gene/Summary?db=core;g=ENSMUSG00000058135
IC0	FAM208A	-0.315645	0.315645	3.07677e-05	0.694602	1.10905	0.311	0.459	1126	652	http://www.genecards.org/cgi-bin/carddisp.pl?gene=FAM208A	ENSMUSG00000040651	http://mar2016.archive.ensembl.org/Mus_musculus/Gene/Summary?db=core;g=ENSMUSG00000040651
IC0	ATP2B1	-0.315756	0.315756	1.34456e-10	6.23204	8.00146	0.912	0.966	1126	652	http://www.genecards.org/cgi-bin/carddisp.pl?gene=ATP2B1	ENSMUSG00000019943	http://mar2016.archive.ensembl.org/Mus_musculus/Gene/Summary?db=core;g=ENSMUSG00000019943
IC0	DAB2	-0.316221	0.316221	5.92747e-11	12.953	16.3724	0.965	0.98	1126	652	http://www.genecards.org/cgi-bin/carddisp.pl?gene=DAB2	ENSMUSG00000022150	http://mar2016.archive.ensembl.org/Mus_musculus/Gene/Summary?db=core;g=ENSMUSG00000022150
IC0	KDM7A	-0.31707	0.31707	1.22891e-05	1.25831	1.81339	0.52	0.627	1126	652	http://www.genecards.org/cgi-bin/carddisp.pl?gene=KDM7A	ENSMUSG00000042599	http://mar2016.archive.ensembl.org/Mus_musculus/Gene/Summary?db=core;g=ENSMUSG00000042599
IC0	PPP1R15A	-0.318533	0.318533	4.52026e-05	2.03191	2.78098	0.649	0.742	1126	652	http://www.genecards.org/cgi-bin/carddisp.pl?gene=PPP1R15A	ENSMUSG00000040435	http://mar2016.archive.ensembl.org/Mus_musculus/Gene/Summary?db=core;g=ENSMUSG00000040435
IC0	SERPINB8	-0.318865	0.318865	1.04143e-05	0.674603	1.08881	0.318	0.456	1126	652	http://www.genecards.org/cgi-bin/carddisp.pl?gene=SERPINB8	ENSMUSG00000026315	http://mar2016.archive.ensembl.org/Mus_musculus/Gene/Summary?db=core;g=ENSMUSG00000026315
IC0	SELENBP1	-0.318988	0.318988	3.86505e-05	0.676296	1.0911	0.275	0.422	1126	652	http://www.genecards.org/cgi-bin/carddisp.pl?gene=SELENBP1	ENSMUSG00000068874	http://mar2016.archive.ensembl.org/Mus_musculus/Gene/Summary?db=core;g=ENSMUSG00000068874
IC0	SLC9A9	-0.31917	0.31917	8.2371e-06	0.965354	1.452	0.41	0.551	1126	652	http://www.genecards.org/cgi-bin/carddisp.pl?gene=SLC9A9	ENSMUSG00000031129	http://mar2016.archive.ensembl.org/Mus_musculus/Gene/Summary?db=core;g=ENSMUSG00000031129
IC0	CP	-0.320492	0.320492	8.85726e-05	0.840492	1.29833	0.285	0.429	1126	652	http://www.genecards.org/cgi-bin/carddisp.pl?gene=CP	ENSMUSG00000003617	http://mar2016.archive.ensembl.org/Mus_musculus/Gene/Summary?db=core;g=ENSMUSG00000003617
IC0	SAMD9L	-0.321433	0.321433	7.27727e-05	0.883651	1.35376	0.369	0.495	1126	652	http://www.genecards.org/cgi-bin/carddisp.pl?gene=SAMD9L	ENSMUSG00000047735	http://mar2016.archive.ensembl.org/Mus_musculus/Gene/Summary?db=core;g=ENSMUSG00000047735
IC0	CTSC	-0.323145	0.323145	1.24211e-13	16.7166	21.1645	0.977	0.992	1126	652	http://www.genecards.org/cgi-bin/carddisp.pl?gene=CTSC	ENSMUSG00000030560	http://mar2016.archive.ensembl.org/Mus_musculus/Gene/Summary?db=core;g=ENSMUSG00000030560
IC0	OPHN1	-0.323632	0.323632	4.02302e-05	1.22114	1.77971	0.484	0.612	1126	652	http://www.genecards.org/cgi-bin/carddisp.pl?gene=OPHN1	ENSMUSG00000031214	http://mar2016.archive.ensembl.org/Mus_musculus/Gene/Summary?db=core;g=ENSMUSG00000031214
IC0	ZFP36L2	-0.324714	0.324714	1.77316e-10	7.2339	9.31227	0.933	0.975	1126	652	http://www.genecards.org/cgi-bin/carddisp.pl?gene=ZFP36L2	ENSMUSG00000045817	http://mar2016.archive.ensembl.org/Mus_musculus/Gene/Summary?db=core;g=ENSMUSG00000045817
IC0	CD300A	-0.327657	0.327657	1.47887e-07	1.2073	1.7701	0.461	0.632	1126	652	http://www.genecards.org/cgi-bin/carddisp.pl?gene=CD300A	ENSMUSG00000034652	http://mar2016.archive.ensembl.org/Mus_musculus/Gene/Summary?db=core;g=ENSMUSG00000034652
IC0	SAMD4	-0.327931	0.327931	3.62058e-08	0.162387	0.459043	0.089	0.209	1126	652	http://www.genecards.org/cgi-bin/carddisp.pl?gene=SAMD4	ENSMUSG00000021838	http://mar2016.archive.ensembl.org/Mus_musculus/Gene/Summary?db=core;g=ENSMUSG00000021838
IC0	ADGRE5	-0.328259	0.328259	0.00538273	0.331935	0.672241	0.141	0.242	1126	652	http://www.genecards.org/cgi-bin/carddisp.pl?gene=ADGRE5	ENSMUSG00000002885	http://mar2016.archive.ensembl.org/Mus_musculus/Gene/Summary?db=core;g=ENSMUSG00000002885
IC0	ARHGAP18	-0.32849	0.32849	1.11318e-06	0.915902	1.40579	0.414	0.557	1126	652	http://www.genecards.org/cgi-bin/carddisp.pl?gene=ARHGAP18	ENSMUSG00000039031	http://mar2016.archive.ensembl.org/Mus_musculus/Gene/Summary?db=core;g=ENSMUSG00000039031
IC0	ING2	-0.329105	0.329105	0.000102575	0.537462	0.931411	0.27	0.374	1126	652	http://www.genecards.org/cgi-bin/carddisp.pl?gene=ING2	ENSMUSG00000063049	http://mar2016.archive.ensembl.org/Mus_musculus/Gene/Summary?db=core;g=ENSMUSG00000063049
IC0	ADAP2	-0.330915	0.330915	3.03517e-08	1.55172	2.20958	0.548	0.693	1126	652	http://www.genecards.org/cgi-bin/carddisp.pl?gene=ADAP2	ENSMUSG00000020709	http://mar2016.archive.ensembl.org/Mus_musculus/Gene/Summary?db=core;g=ENSMUSG00000020709
IC0	FAM46A	-0.330922	0.330922	2.78724e-05	4.0715	5.37902	0.746	0.84	1126	652	http://www.genecards.org/cgi-bin/carddisp.pl?gene=FAM46A	ENSMUSG00000032265	http://mar2016.archive.ensembl.org/Mus_musculus/Gene/Summary?db=core;g=ENSMUSG00000032265
IC0	IL16	-0.332082	0.332082	1.49649e-07	0.40907	0.773778	0.218	0.37	1126	652	http://www.genecards.org/cgi-bin/carddisp.pl?gene=IL16	ENSMUSG00000001741	http://mar2016.archive.ensembl.org/Mus_musculus/Gene/Summary?db=core;g=ENSMUSG00000001741
IC0	SRSF5	-0.333344	0.333344	1.35282e-10	2.15025	2.96909	0.671	0.817	1126	652	http://www.genecards.org/cgi-bin/carddisp.pl?gene=SRSF5	ENSMUSG00000021134	http://mar2016.archive.ensembl.org/Mus_musculus/Gene/Summary?db=core;g=ENSMUSG00000021134
IC0	INSIG1	-0.334766	0.334766	0.000100876	0.49817	0.889452	0.256	0.359	1126	652	http://www.genecards.org/cgi-bin/carddisp.pl?gene=INSIG1	ENSMUSG00000045294	http://mar2016.archive.ensembl.org/Mus_musculus/Gene/Summary?db=core;g=ENSMUSG00000045294
IC0	P4HA1	-0.335848	0.335848	6.90375e-07	0.646532	1.07812	0.331	0.468	1126	652	http://www.genecards.org/cgi-bin/carddisp.pl?gene=P4HA1	ENSMUSG00000019916	http://mar2016.archive.ensembl.org/Mus_musculus/Gene/Summary?db=core;g=ENSMUSG00000019916
IC0	RNASET2B	-0.337538	0.337538	5.19562e-07	0.95821	1.47439	0.444	0.574	1126	652	http://www.genecards.org/cgi-bin/carddisp.pl?gene=RNASET2B	ENSMUSG00000094724	http://mar2016.archive.ensembl.org/Mus_musculus/Gene/Summary?db=core;g=ENSMUSG00000094724
IC0	KLHL9	-0.337643	0.337643	1.68925e-07	0.96733	1.4861	0.433	0.584	1126	652	http://www.genecards.org/cgi-bin/carddisp.pl?gene=KLHL9	ENSMUSG00000070923	http://mar2016.archive.ensembl.org/Mus_musculus/Gene/Summary?db=core;g=ENSMUSG00000070923
IC0	NOTCH2	-0.339257	0.339257	0.000301336	0.84114	1.32923	0.365	0.495	1126	652	http://www.genecards.org/cgi-bin/carddisp.pl?gene=NOTCH2	ENSMUSG00000027878	http://mar2016.archive.ensembl.org/Mus_musculus/Gene/Summary?db=core;g=ENSMUSG00000027878
IC0	IL1RL1	-0.341233	0.341233	0.000840951	0.215896	0.540344	0.118	0.218	1126	652	http://www.genecards.org/cgi-bin/carddisp.pl?gene=IL1RL1	ENSMUSG00000026069	http://mar2016.archive.ensembl.org/Mus_musculus/Gene/Summary?db=core;g=ENSMUSG00000026069
IC0	NFXL1	-0.341649	0.341649	2.82844e-06	0.674522	1.12196	0.319	0.465	1126	652	http://www.genecards.org/cgi-bin/carddisp.pl?gene=NFXL1	ENSMUSG00000072889	http://mar2016.archive.ensembl.org/Mus_musculus/Gene/Summary?db=core;g=ENSMUSG00000072889
IC0	B4GALT6	-0.341682	0.341682	6.88162e-08	1.19205	1.77783	0.487	0.637	1126	652	http://www.genecards.org/cgi-bin/carddisp.pl?gene=B4GALT6	ENSMUSG00000056124	http://mar2016.archive.ensembl.org/Mus_musculus/Gene/Summary?db=core;g=ENSMUSG00000056124
IC0	HSP90AB1	-0.34173	0.34173	1.02868e-10	16.6505	21.368	0.98	0.992	1126	652	http://www.genecards.org/cgi-bin/carddisp.pl?gene=HSP90AB1	ENSMUSG00000023944	http://mar2016.archive.ensembl.org/Mus_musculus/Gene/Summary?db=core;g=ENSMUSG00000023944
IC0	DCN	-0.343041	0.343041	5.9849e-09	1.35584	1.98821	0.496	0.667	1126	652	http://www.genecards.org/cgi-bin/carddisp.pl?gene=DCN	ENSMUSG00000019929	http://mar2016.archive.ensembl.org/Mus_musculus/Gene/Summary?db=core;g=ENSMUSG00000019929
IC0	GM42418	-0.344756	0.344756	1.17897e-17	40.958	52.284	0.999	1	1126	652	http://www.genecards.org/cgi-bin/carddisp.pl?gene=GM42418	ENSMUSG00000098178	http://mar2016.archive.ensembl.org/Mus_musculus/Gene/Summary?db=core;g=ENSMUSG00000098178
IC0	SESN1	-0.348395	0.348395	2.19303e-09	0.543675	0.965321	0.25	0.423	1126	652	http://www.genecards.org/cgi-bin/carddisp.pl?gene=SESN1	ENSMUSG00000038332	http://mar2016.archive.ensembl.org/Mus_musculus/Gene/Summary?db=core;g=ENSMUSG00000038332
IC0	ZCCHC11	-0.348445	0.348445	8.3515e-07	1.03922	1.59631	0.424	0.572	1126	652	http://www.genecards.org/cgi-bin/carddisp.pl?gene=ZCCHC11	ENSMUSG00000034610	http://mar2016.archive.ensembl.org/Mus_musculus/Gene/Summary?db=core;g=ENSMUSG00000034610
IC0	RB1CC1	-0.348564	0.348564	2.2902e-06	0.738163	1.21319	0.327	0.477	1126	652	http://www.genecards.org/cgi-bin/carddisp.pl?gene=RB1CC1	ENSMUSG00000025907	http://mar2016.archive.ensembl.org/Mus_musculus/Gene/Summary?db=core;g=ENSMUSG00000025907
IC0	RNASEL	-0.349277	0.349277	2.10924e-06	0.881264	1.39658	0.349	0.508	1126	652	http://www.genecards.org/cgi-bin/carddisp.pl?gene=RNASEL	ENSMUSG00000066800	http://mar2016.archive.ensembl.org/Mus_musculus/Gene/Summary?db=core;g=ENSMUSG00000066800
IC0	TMEM176B	-0.350004	0.350004	3.05701e-13	8.86342	11.5716	0.925	0.971	1126	652	http://www.genecards.org/cgi-bin/carddisp.pl?gene=TMEM176B	ENSMUSG00000029810	http://mar2016.archive.ensembl.org/Mus_musculus/Gene/Summary?db=core;g=ENSMUSG00000029810
IC0	AHNAK	-0.351753	0.351753	2.00807e-07	8.04032	10.5364	0.911	0.952	1126	652	http://www.genecards.org/cgi-bin/carddisp.pl?gene=AHNAK	ENSMUSG00000069833	http://mar2016.archive.ensembl.org/Mus_musculus/Gene/Summary?db=core;g=ENSMUSG00000069833
IC0	SLC43A2	-0.351952	0.351952	1.30545e-07	1.43032	2.10179	0.549	0.655	1126	652	http://www.genecards.org/cgi-bin/carddisp.pl?gene=SLC43A2	ENSMUSG00000038178	http://mar2016.archive.ensembl.org/Mus_musculus/Gene/Summary?db=core;g=ENSMUSG00000038178
IC0	FOSB	-0.351968	0.351968	0.00131037	5.08546	6.76687	0.764	0.816	1126	652	http://www.genecards.org/cgi-bin/carddisp.pl?gene=FOSB	ENSMUSG00000003545	http://mar2016.archive.ensembl.org/Mus_musculus/Gene/Summary?db=core;g=ENSMUSG00000003545
IC0	ITGA4	-0.352013	0.352013	1.25502e-07	1.05039	1.617	0.422	0.569	1126	652	http://www.genecards.org/cgi-bin/carddisp.pl?gene=ITGA4	ENSMUSG00000027009	http://mar2016.archive.ensembl.org/Mus_musculus/Gene/Summary?db=core;g=ENSMUSG00000027009
IC0	SLC40A1	-0.354026	0.354026	8.9536e-11	0.0757634	0.374957	0.03	0.132	1126	652	http://www.genecards.org/cgi-bin/carddisp.pl?gene=SLC40A1	ENSMUSG00000025993	http://mar2016.archive.ensembl.org/Mus_musculus/Gene/Summary?db=core;g=ENSMUSG00000025993
IC0	RNASET2A	-0.356579	0.356579	5.11694e-08	1.35254	2.01215	0.554	0.661	1126	652	http://www.genecards.org/cgi-bin/carddisp.pl?gene=RNASET2A	ENSMUSG00000095687	http://mar2016.archive.ensembl.org/Mus_musculus/Gene/Summary?db=core;g=ENSMUSG00000095687
IC0	MNDAL	-0.35767	0.35767	7.85172e-09	1.30338	1.95145	0.463	0.627	1126	652	http://www.genecards.org/cgi-bin/carddisp.pl?gene=MNDAL	ENSMUSG00000090272	http://mar2016.archive.ensembl.org/Mus_musculus/Gene/Summary?db=core;g=ENSMUSG00000090272
IC0	CYP27A1	-0.358018	0.358018	1.78182e-09	0.374341	0.761443	0.194	0.357	1126	652	http://www.genecards.org/cgi-bin/carddisp.pl?gene=CYP27A1	ENSMUSG00000026170	http://mar2016.archive.ensembl.org/Mus_musculus/Gene/Summary?db=core;g=ENSMUSG00000026170
IC0	CST3	-0.358488	0.358488	4.26355e-26	60.4446	77.777	0.992	0.997	1126	652	http://www.genecards.org/cgi-bin/carddisp.pl?gene=CST3	ENSMUSG00000027447	http://mar2016.archive.ensembl.org/Mus_musculus/Gene/Summary?db=core;g=ENSMUSG00000027447
IC0	HSP90B1	-0.36058	0.36058	4.867e-10	6.41527	8.52077	0.901	0.951	1126	652	http://www.genecards.org/cgi-bin/carddisp.pl?gene=HSP90B1	ENSMUSG00000020048	http://mar2016.archive.ensembl.org/Mus_musculus/Gene/Summary?db=core;g=ENSMUSG00000020048
IC0	CLEC10A	-0.361074	0.361074	8.51777e-07	0.949319	1.50367	0.254	0.414	1126	652	http://www.genecards.org/cgi-bin/carddisp.pl?gene=CLEC10A	ENSMUSG00000000318	http://mar2016.archive.ensembl.org/Mus_musculus/Gene/Summary?db=core;g=ENSMUSG00000000318
IC0	GAS7	-0.36305	0.36305	5.4704e-09	1.96868	2.81815	0.611	0.744	1126	652	http://www.genecards.org/cgi-bin/carddisp.pl?gene=GAS7	ENSMUSG00000033066	http://mar2016.archive.ensembl.org/Mus_musculus/Gene/Summary?db=core;g=ENSMUSG00000033066
IC0	STAB1	-0.363615	0.363615	3.76092e-11	6.49922	8.64884	0.878	0.933	1126	652	http://www.genecards.org/cgi-bin/carddisp.pl?gene=STAB1	ENSMUSG00000042286	http://mar2016.archive.ensembl.org/Mus_musculus/Gene/Summary?db=core;g=ENSMUSG00000042286
IC0	PLTP	-0.364752	0.364752	3.50973e-10	5.65049	7.56357	0.832	0.903	1126	652	http://www.genecards.org/cgi-bin/carddisp.pl?gene=PLTP	ENSMUSG00000017754	http://mar2016.archive.ensembl.org/Mus_musculus/Gene/Summary?db=core;g=ENSMUSG00000017754
IC0	BTG2	-0.36599	0.36599	1.19692e-10	13.5361	17.7336	0.956	0.979	1126	652	http://www.genecards.org/cgi-bin/carddisp.pl?gene=BTG2	ENSMUSG00000020423	http://mar2016.archive.ensembl.org/Mus_musculus/Gene/Summary?db=core;g=ENSMUSG00000020423
IC0	IL6RA	-0.366666	0.366666	1.71135e-09	1.68251	2.45875	0.593	0.729	1126	652	http://www.genecards.org/cgi-bin/carddisp.pl?gene=IL6RA	ENSMUSG00000027947	http://mar2016.archive.ensembl.org/Mus_musculus/Gene/Summary?db=core;g=ENSMUSG00000027947
IC0	PTGS1	-0.366689	0.366689	5.76437e-12	0.831328	1.3613	0.315	0.52	1126	652	http://www.genecards.org/cgi-bin/carddisp.pl?gene=PTGS1	ENSMUSG00000047250	http://mar2016.archive.ensembl.org/Mus_musculus/Gene/Summary?db=core;g=ENSMUSG00000047250
IC0	ST3GAL6	-0.367065	0.367065	8.78658e-10	1.49482	2.21763	0.551	0.69	1126	652	http://www.genecards.org/cgi-bin/carddisp.pl?gene=ST3GAL6	ENSMUSG00000022747	http://mar2016.archive.ensembl.org/Mus_musculus/Gene/Summary?db=core;g=ENSMUSG00000022747
IC0	ARHGEF3	-0.368665	0.368665	1.18768e-11	0.426445	0.841766	0.21	0.393	1126	652	http://www.genecards.org/cgi-bin/carddisp.pl?gene=ARHGEF3	ENSMUSG00000021895	http://mar2016.archive.ensembl.org/Mus_musculus/Gene/Summary?db=core;g=ENSMUSG00000021895
IC0	MCTP1	-0.369703	0.369703	2.00887e-08	0.556628	1.0113	0.281	0.411	1126	652	http://www.genecards.org/cgi-bin/carddisp.pl?gene=MCTP1	ENSMUSG00000021596	http://mar2016.archive.ensembl.org/Mus_musculus/Gene/Summary?db=core;g=ENSMUSG00000021596
IC0	CTSH	-0.370747	0.370747	6.27645e-18	6.24029	8.36186	0.916	0.966	1126	652	http://www.genecards.org/cgi-bin/carddisp.pl?gene=CTSH	ENSMUSG00000032359	http://mar2016.archive.ensembl.org/Mus_musculus/Gene/Summary?db=core;g=ENSMUSG00000032359
IC0	EPS15	-0.370914	0.370914	1.497e-10	1.98236	2.85671	0.634	0.778	1126	652	http://www.genecards.org/cgi-bin/carddisp.pl?gene=EPS15	ENSMUSG00000028552	http://mar2016.archive.ensembl.org/Mus_musculus/Gene/Summary?db=core;g=ENSMUSG00000028552
IC0	PRCP	-0.370961	0.370961	1.94294e-10	1.56919	2.32251	0.572	0.733	1126	652	http://www.genecards.org/cgi-bin/carddisp.pl?gene=PRCP	ENSMUSG00000061119	http://mar2016.archive.ensembl.org/Mus_musculus/Gene/Summary?db=core;g=ENSMUSG00000061119
IC0	MALAT1	-0.372464	0.372464	1.81803e-29	279.819	362.537	1	1	1126	652	http://www.genecards.org/cgi-bin/carddisp.pl?gene=MALAT1	ENSMUSG00000092341	http://mar2016.archive.ensembl.org/Mus_musculus/Gene/Summary?db=core;g=ENSMUSG00000092341
IC0	MAN2A1	-0.375011	0.375011	7.93678e-06	1.56237	2.32301	0.525	0.64	1126	652	http://www.genecards.org/cgi-bin/carddisp.pl?gene=MAN2A1	ENSMUSG00000024085	http://mar2016.archive.ensembl.org/Mus_musculus/Gene/Summary?db=core;g=ENSMUSG00000024085
IC0	F13A1	-0.377725	0.377725	1.53185e-09	12.1	16.0207	0.795	0.905	1126	652	http://www.genecards.org/cgi-bin/carddisp.pl?gene=F13A1	ENSMUSG00000039109	http://mar2016.archive.ensembl.org/Mus_musculus/Gene/Summary?db=core;g=ENSMUSG00000039109
IC0	FAM43A	-0.380601	0.380601	3.77259e-14	0.297044	0.6886	0.13	0.31	1126	652	http://www.genecards.org/cgi-bin/carddisp.pl?gene=FAM43A	ENSMUSG00000046546	http://mar2016.archive.ensembl.org/Mus_musculus/Gene/Summary?db=core;g=ENSMUSG00000046546
IC0	ZBTB20	-0.386293	0.386293	4.1922e-07	1.70913	2.54092	0.514	0.641	1126	652	http://www.genecards.org/cgi-bin/carddisp.pl?gene=ZBTB20	ENSMUSG00000022708	http://mar2016.archive.ensembl.org/Mus_musculus/Gene/Summary?db=core;g=ENSMUSG00000022708
IC0	DOK2	-0.386573	0.386573	5.23196e-09	1.10037	1.74579	0.409	0.584	1126	652	http://www.genecards.org/cgi-bin/carddisp.pl?gene=DOK2	ENSMUSG00000022102	http://mar2016.archive.ensembl.org/Mus_musculus/Gene/Summary?db=core;g=ENSMUSG00000022102
IC0	SLC29A1	-0.387217	0.387217	2.34945e-08	0.874314	1.45136	0.393	0.551	1126	652	http://www.genecards.org/cgi-bin/carddisp.pl?gene=SLC29A1	ENSMUSG00000023942	http://mar2016.archive.ensembl.org/Mus_musculus/Gene/Summary?db=core;g=ENSMUSG00000023942
IC0	UBC	-0.387367	0.387367	6.14453e-15	12.6383	16.839	0.979	0.992	1126	652	http://www.genecards.org/cgi-bin/carddisp.pl?gene=UBC	ENSMUSG00000008348	http://mar2016.archive.ensembl.org/Mus_musculus/Gene/Summary?db=core;g=ENSMUSG00000008348
IC0	HEXA	-0.387962	0.387962	1.03221e-13	4.35734	6.01032	0.858	0.928	1126	652	http://www.genecards.org/cgi-bin/carddisp.pl?gene=HEXA	ENSMUSG00000025232	http://mar2016.archive.ensembl.org/Mus_musculus/Gene/Summary?db=core;g=ENSMUSG00000025232
IC0	ZEB2	-0.387997	0.387997	2.39208e-15	6.44364	8.74057	0.915	0.963	1126	652	http://www.genecards.org/cgi-bin/carddisp.pl?gene=ZEB2	ENSMUSG00000026872	http://mar2016.archive.ensembl.org/Mus_musculus/Gene/Summary?db=core;g=ENSMUSG00000026872
IC0	NR3C1	-0.389196	0.389196	1.89119e-09	1.90986	2.81093	0.652	0.765	1126	652	http://www.genecards.org/cgi-bin/carddisp.pl?gene=NR3C1	ENSMUSG00000024431	http://mar2016.archive.ensembl.org/Mus_musculus/Gene/Summary?db=core;g=ENSMUSG00000024431
IC0	TBXAS1	-0.391965	0.391965	1.60052e-10	0.778614	1.33386	0.358	0.543	1126	652	http://www.genecards.org/cgi-bin/carddisp.pl?gene=TBXAS1	ENSMUSG00000029925	http://mar2016.archive.ensembl.org/Mus_musculus/Gene/Summary?db=core;g=ENSMUSG00000029925
IC0	HSPB1	-0.395625	0.395625	0.00691092	0.294635	0.703109	0.124	0.209	1126	652	http://www.genecards.org/cgi-bin/carddisp.pl?gene=HSPB1	ENSMUSG00000004951	http://mar2016.archive.ensembl.org/Mus_musculus/Gene/Summary?db=core;g=ENSMUSG00000004951
IC0	TFRC	-0.397845	0.397845	7.65351e-09	0.260802	0.661155	0.144	0.256	1126	652	http://www.genecards.org/cgi-bin/carddisp.pl?gene=TFRC	ENSMUSG00000022797	http://mar2016.archive.ensembl.org/Mus_musculus/Gene/Summary?db=core;g=ENSMUSG00000022797
IC0	EIF4A2	-0.399744	0.399744	2.28902e-10	1.0054	1.64568	0.44	0.597	1126	652	http://www.genecards.org/cgi-bin/carddisp.pl?gene=EIF4A2	ENSMUSG00000022884	http://mar2016.archive.ensembl.org/Mus_musculus/Gene/Summary?db=core;g=ENSMUSG00000022884
IC0	DSE	-0.400047	0.400047	1.3169e-10	1.07104	1.73285	0.456	0.609	1126	652	http://www.genecards.org/cgi-bin/carddisp.pl?gene=DSE	ENSMUSG00000039497	http://mar2016.archive.ensembl.org/Mus_musculus/Gene/Summary?db=core;g=ENSMUSG00000039497
IC0	CFP	-0.403865	0.403865	5.23823e-06	1.86043	2.78448	0.51	0.623	1126	652	http://www.genecards.org/cgi-bin/carddisp.pl?gene=CFP	ENSMUSG00000001128	http://mar2016.archive.ensembl.org/Mus_musculus/Gene/Summary?db=core;g=ENSMUSG00000001128
IC0	PF4	-0.404605	0.404605	8.8924e-17	32.9726	43.9704	0.956	0.983	1126	652	http://www.genecards.org/cgi-bin/carddisp.pl?gene=PF4	ENSMUSG00000029373	http://mar2016.archive.ensembl.org/Mus_musculus/Gene/Summary?db=core;g=ENSMUSG00000029373
IC0	IER5	-0.405535	0.405535	6.68435e-11	7.31044	10.0078	0.909	0.959	1126	652	http://www.genecards.org/cgi-bin/carddisp.pl?gene=IER5	ENSMUSG00000056708	http://mar2016.archive.ensembl.org/Mus_musculus/Gene/Summary?db=core;g=ENSMUSG00000056708
IC0	GRAP	-0.408586	0.408586	7.71205e-13	0.432483	0.901455	0.23	0.408	1126	652	http://www.genecards.org/cgi-bin/carddisp.pl?gene=GRAP	ENSMUSG00000004837	http://mar2016.archive.ensembl.org/Mus_musculus/Gene/Summary?db=core;g=ENSMUSG00000004837
IC0	PTAFR	-0.41455	0.41455	3.51676e-12	1.28611	2.04711	0.497	0.673	1126	652	http://www.genecards.org/cgi-bin/carddisp.pl?gene=PTAFR	ENSMUSG00000056529	http://mar2016.archive.ensembl.org/Mus_musculus/Gene/Summary?db=core;g=ENSMUSG00000056529
IC0	PPP1R10	-0.415013	0.415013	3.50976e-17	2.81311	4.08405	0.734	0.87	1126	652	http://www.genecards.org/cgi-bin/carddisp.pl?gene=PPP1R10	ENSMUSG00000039220	http://mar2016.archive.ensembl.org/Mus_musculus/Gene/Summary?db=core;g=ENSMUSG00000039220
IC0	MARCKS	-0.417431	0.417431	1.93316e-18	7.09173	9.80689	0.889	0.96	1126	652	http://www.genecards.org/cgi-bin/carddisp.pl?gene=MARCKS	ENSMUSG00000069662	http://mar2016.archive.ensembl.org/Mus_musculus/Gene/Summary?db=core;g=ENSMUSG00000069662
IC0	SYK	-0.418303	0.418303	3.35223e-11	1.15514	1.88003	0.48	0.629	1126	652	http://www.genecards.org/cgi-bin/carddisp.pl?gene=SYK	ENSMUSG00000021457	http://mar2016.archive.ensembl.org/Mus_musculus/Gene/Summary?db=core;g=ENSMUSG00000021457
IC0	COLEC12	-0.420124	0.420124	7.68993e-06	0.567142	1.0969	0.213	0.34	1126	652	http://www.genecards.org/cgi-bin/carddisp.pl?gene=COLEC12	ENSMUSG00000036103	http://mar2016.archive.ensembl.org/Mus_musculus/Gene/Summary?db=core;g=ENSMUSG00000036103
IC0	RAPH1	-0.426775	0.426775	8.47297e-11	0.868616	1.51184	0.353	0.534	1126	652	http://www.genecards.org/cgi-bin/carddisp.pl?gene=RAPH1	ENSMUSG00000026014	http://mar2016.archive.ensembl.org/Mus_musculus/Gene/Summary?db=core;g=ENSMUSG00000026014
IC0	LRP6	-0.428044	0.428044	1.17433e-10	1.14768	1.8895	0.455	0.609	1126	652	http://www.genecards.org/cgi-bin/carddisp.pl?gene=LRP6	ENSMUSG00000030201	http://mar2016.archive.ensembl.org/Mus_musculus/Gene/Summary?db=core;g=ENSMUSG00000030201
IC0	ABCA1	-0.43129	0.43129	7.72178e-13	2.28225	3.42592	0.588	0.762	1126	652	http://www.genecards.org/cgi-bin/carddisp.pl?gene=ABCA1	ENSMUSG00000015243	http://mar2016.archive.ensembl.org/Mus_musculus/Gene/Summary?db=core;g=ENSMUSG00000015243
IC0	TTC3	-0.431315	0.431315	1.61536e-13	0.563375	1.10815	0.261	0.451	1126	652	http://www.genecards.org/cgi-bin/carddisp.pl?gene=TTC3	ENSMUSG00000040785	http://mar2016.archive.ensembl.org/Mus_musculus/Gene/Summary?db=core;g=ENSMUSG00000040785
IC0	TMEM176A	-0.433461	0.433461	9.14323e-12	4.32161	6.18667	0.807	0.899	1126	652	http://www.genecards.org/cgi-bin/carddisp.pl?gene=TMEM176A	ENSMUSG00000023367	http://mar2016.archive.ensembl.org/Mus_musculus/Gene/Summary?db=core;g=ENSMUSG00000023367
IC0	DNAJB1	-0.435382	0.435382	1.19061e-06	1.50783	2.39126	0.513	0.621	1126	652	http://www.genecards.org/cgi-bin/carddisp.pl?gene=DNAJB1	ENSMUSG00000005483	http://mar2016.archive.ensembl.org/Mus_musculus/Gene/Summary?db=core;g=ENSMUSG00000005483
IC0	JUND	-0.438667	0.438667	6.39735e-24	16.3432	22.5062	0.982	0.989	1126	652	http://www.genecards.org/cgi-bin/carddisp.pl?gene=JUND	ENSMUSG00000071076	http://mar2016.archive.ensembl.org/Mus_musculus/Gene/Summary?db=core;g=ENSMUSG00000071076
IC0	ALDH2	-0.43992	0.43992	2.57385e-16	2.20145	3.34285	0.69	0.811	1126	652	http://www.genecards.org/cgi-bin/carddisp.pl?gene=ALDH2	ENSMUSG00000029455	http://mar2016.archive.ensembl.org/Mus_musculus/Gene/Summary?db=core;g=ENSMUSG00000029455
IC0	XIST	-0.441841	0.441841	0.00118358	5.09581	7.28016	0.392	0.509	1126	652	http://www.genecards.org/cgi-bin/carddisp.pl?gene=XIST	ENSMUSG00000086503	http://mar2016.archive.ensembl.org/Mus_musculus/Gene/Summary?db=core;g=ENSMUSG00000086503
IC0	FXYD2	-0.442735	0.442735	1.26653e-10	1.5941	2.52584	0.453	0.638	1126	652	http://www.genecards.org/cgi-bin/carddisp.pl?gene=FXYD2	ENSMUSG00000059412	http://mar2016.archive.ensembl.org/Mus_musculus/Gene/Summary?db=core;g=ENSMUSG00000059412
IC0	LYZ2	-0.444068	0.444068	1.19782e-20	107.499	146.606	0.982	0.997	1126	652	http://www.genecards.org/cgi-bin/carddisp.pl?gene=LYZ2	ENSMUSG00000069516	http://mar2016.archive.ensembl.org/Mus_musculus/Gene/Summary?db=core;g=ENSMUSG00000069516
IC0	EGR1	-0.444107	0.444107	0.000135593	11.0285	15.3644	0.816	0.847	1126	652	http://www.genecards.org/cgi-bin/carddisp.pl?gene=EGR1	ENSMUSG00000038418	http://mar2016.archive.ensembl.org/Mus_musculus/Gene/Summary?db=core;g=ENSMUSG00000038418
IC0	DNAJA1	-0.446054	0.446054	8.87351e-12	4.11686	5.97075	0.846	0.917	1126	652	http://www.genecards.org/cgi-bin/carddisp.pl?gene=DNAJA1	ENSMUSG00000028410	http://mar2016.archive.ensembl.org/Mus_musculus/Gene/Summary?db=core;g=ENSMUSG00000028410
IC0	RNF150	-0.44788	0.44788	3.61599e-12	0.992298	1.71756	0.41	0.587	1126	652	http://www.genecards.org/cgi-bin/carddisp.pl?gene=RNF150	ENSMUSG00000047747	http://mar2016.archive.ensembl.org/Mus_musculus/Gene/Summary?db=core;g=ENSMUSG00000047747
IC0	MYCBP2	-0.457471	0.457471	4.79384e-15	1.59538	2.5638	0.567	0.735	1126	652	http://www.genecards.org/cgi-bin/carddisp.pl?gene=MYCBP2	ENSMUSG00000033004	http://mar2016.archive.ensembl.org/Mus_musculus/Gene/Summary?db=core;g=ENSMUSG00000033004
IC0	ST8SIA4	-0.458296	0.458296	5.82692e-13	1.09857	1.88326	0.436	0.597	1126	652	http://www.genecards.org/cgi-bin/carddisp.pl?gene=ST8SIA4	ENSMUSG00000040710	http://mar2016.archive.ensembl.org/Mus_musculus/Gene/Summary?db=core;g=ENSMUSG00000040710
IC0	LILRA5	-0.459654	0.459654	1.1704e-10	1.31485	2.18341	0.453	0.603	1126	652	http://www.genecards.org/cgi-bin/carddisp.pl?gene=LILRA5	ENSMUSG00000070873	http://mar2016.archive.ensembl.org/Mus_musculus/Gene/Summary?db=core;g=ENSMUSG00000070873
IC0	ADAM33	-0.468581	0.468581	8.11086e-14	0.539257	1.12994	0.207	0.403	1126	652	http://www.genecards.org/cgi-bin/carddisp.pl?gene=ADAM33	ENSMUSG00000027318	http://mar2016.archive.ensembl.org/Mus_musculus/Gene/Summary?db=core;g=ENSMUSG00000027318
IC0	IGHM	-0.469612	0.469612	1.79787e-11	1.86261	2.96396	0.566	0.719	1126	652	http://www.genecards.org/cgi-bin/carddisp.pl?gene=IGHM	ENSMUSG00000076617	http://mar2016.archive.ensembl.org/Mus_musculus/Gene/Summary?db=core;g=ENSMUSG00000076617
IC0	TIMD4	-0.472146	0.472146	7.57075e-12	0.640994	1.27634	0.21	0.397	1126	652	http://www.genecards.org/cgi-bin/carddisp.pl?gene=TIMD4	ENSMUSG00000055546	http://mar2016.archive.ensembl.org/Mus_musculus/Gene/Summary?db=core;g=ENSMUSG00000055546
IC0	MRC1	-0.483257	0.483257	1.53496e-24	19.9006	28.2169	0.95	0.986	1126	652	http://www.genecards.org/cgi-bin/carddisp.pl?gene=MRC1	ENSMUSG00000026712	http://mar2016.archive.ensembl.org/Mus_musculus/Gene/Summary?db=core;g=ENSMUSG00000026712
IC0	BLVRB	-0.490413	0.490413	3.20143e-20	3.61213	5.47933	0.79	0.883	1126	652	http://www.genecards.org/cgi-bin/carddisp.pl?gene=BLVRB	ENSMUSG00000040466	http://mar2016.archive.ensembl.org/Mus_musculus/Gene/Summary?db=core;g=ENSMUSG00000040466
IC0	CD163	-0.493931	0.493931	4.56993e-12	6.41511	9.44252	0.652	0.81	1126	652	http://www.genecards.org/cgi-bin/carddisp.pl?gene=CD163	ENSMUSG00000008845	http://mar2016.archive.ensembl.org/Mus_musculus/Gene/Summary?db=core;g=ENSMUSG00000008845
IC0	KCTD12	-0.497954	0.497954	2.21884e-21	7.05919	10.3813	0.907	0.96	1126	652	http://www.genecards.org/cgi-bin/carddisp.pl?gene=KCTD12	ENSMUSG00000098557	http://mar2016.archive.ensembl.org/Mus_musculus/Gene/Summary?db=core;g=ENSMUSG00000098557
IC0	JUN	-0.505984	0.505984	3.97472e-22	21.4648	30.9021	0.98	0.98	1126	652	http://www.genecards.org/cgi-bin/carddisp.pl?gene=JUN	ENSMUSG00000052684	http://mar2016.archive.ensembl.org/Mus_musculus/Gene/Summary?db=core;g=ENSMUSG00000052684
IC0	BANK1	-0.511697	0.511697	1.67512e-21	0.673998	1.38666	0.263	0.514	1126	652	http://www.genecards.org/cgi-bin/carddisp.pl?gene=BANK1	ENSMUSG00000037922	http://mar2016.archive.ensembl.org/Mus_musculus/Gene/Summary?db=core;g=ENSMUSG00000037922
IC0	BMP2	-0.511878	0.511878	7.4609e-12	0.270666	0.811849	0.117	0.275	1126	652	http://www.genecards.org/cgi-bin/carddisp.pl?gene=BMP2	ENSMUSG00000027358	http://mar2016.archive.ensembl.org/Mus_musculus/Gene/Summary?db=core;g=ENSMUSG00000027358
IC0	HSP90AA1	-0.513078	0.513078	2.30072e-15	5.46191	8.22174	0.858	0.923	1126	652	http://www.genecards.org/cgi-bin/carddisp.pl?gene=HSP90AA1	ENSMUSG00000021270	http://mar2016.archive.ensembl.org/Mus_musculus/Gene/Summary?db=core;g=ENSMUSG00000021270
IC0	H2-DMB1	-0.513381	0.513381	4.64414e-11	1.8182	3.02268	0.442	0.604	1126	652	http://www.genecards.org/cgi-bin/carddisp.pl?gene=H2-DMB1	ENSMUSG00000079547	http://mar2016.archive.ensembl.org/Mus_musculus/Gene/Summary?db=core;g=ENSMUSG00000079547
IC0	SERPINF1	-0.530987	0.530987	1.41796e-19	0.761064	1.54459	0.33	0.56	1126	652	http://www.genecards.org/cgi-bin/carddisp.pl?gene=SERPINF1	ENSMUSG00000000753	http://mar2016.archive.ensembl.org/Mus_musculus/Gene/Summary?db=core;g=ENSMUSG00000000753
IC0	LYVE1	-0.531479	0.531479	9.02203e-16	6.40546	9.70393	0.523	0.744	1126	652	http://www.genecards.org/cgi-bin/carddisp.pl?gene=LYVE1	ENSMUSG00000030787	http://mar2016.archive.ensembl.org/Mus_musculus/Gene/Summary?db=core;g=ENSMUSG00000030787
IC0	KITL	-0.532721	0.532721	1.11693e-19	0.52423	1.20503	0.245	0.474	1126	652	http://www.genecards.org/cgi-bin/carddisp.pl?gene=KITL	ENSMUSG00000019966	http://mar2016.archive.ensembl.org/Mus_musculus/Gene/Summary?db=core;g=ENSMUSG00000019966
IC0	HPGD	-0.556345	0.556345	2.79376e-25	5.59892	8.70397	0.814	0.931	1126	652	http://www.genecards.org/cgi-bin/carddisp.pl?gene=HPGD	ENSMUSG00000031613	http://mar2016.archive.ensembl.org/Mus_musculus/Gene/Summary?db=core;g=ENSMUSG00000031613
IC0	PLA2G7	-0.558415	0.558415	4.54743e-23	3.17468	5.14784	0.665	0.839	1126	652	http://www.genecards.org/cgi-bin/carddisp.pl?gene=PLA2G7	ENSMUSG00000023913	http://mar2016.archive.ensembl.org/Mus_musculus/Gene/Summary?db=core;g=ENSMUSG00000023913
IC0	9930111J21RIK2	-0.560073	0.560073	1.87673e-23	0.657084	1.44311	0.294	0.543	1126	652	http://www.genecards.org/cgi-bin/carddisp.pl?gene=9930111J21RIK2	ENSMUSG00000069892	http://mar2016.archive.ensembl.org/Mus_musculus/Gene/Summary?db=core;g=ENSMUSG00000069892
IC0	SEPP1	-0.566753	0.566753	3.28926e-42	28.9455	43.3548	0.966	0.989	1126	652	http://www.genecards.org/cgi-bin/carddisp.pl?gene=SEPP1	ENSMUSG00000064373	http://mar2016.archive.ensembl.org/Mus_musculus/Gene/Summary?db=core;g=ENSMUSG00000064373
IC0	CMAH	-0.573216	0.573216	6.05132e-21	0.559566	1.32038	0.257	0.482	1126	652	http://www.genecards.org/cgi-bin/carddisp.pl?gene=CMAH	ENSMUSG00000016756	http://mar2016.archive.ensembl.org/Mus_musculus/Gene/Summary?db=core;g=ENSMUSG00000016756
IC0	DCLRE1C	-0.580337	0.580337	8.97871e-26	0.789479	1.67563	0.327	0.587	1126	652	http://www.genecards.org/cgi-bin/carddisp.pl?gene=DCLRE1C	ENSMUSG00000026648	http://mar2016.archive.ensembl.org/Mus_musculus/Gene/Summary?db=core;g=ENSMUSG00000026648
IC0	CFH	-0.586556	0.586556	9.47667e-39	8.95695	13.9519	0.883	0.979	1126	652	http://www.genecards.org/cgi-bin/carddisp.pl?gene=CFH	ENSMUSG00000026365	http://mar2016.archive.ensembl.org/Mus_musculus/Gene/Summary?db=core;g=ENSMUSG00000026365
IC0	TMCC1	-0.587471	0.587471	2.23725e-27	2.72894	4.60315	0.714	0.87	1126	652	http://www.genecards.org/cgi-bin/carddisp.pl?gene=TMCC1	ENSMUSG00000030126	http://mar2016.archive.ensembl.org/Mus_musculus/Gene/Summary?db=core;g=ENSMUSG00000030126
IC0	SIGLECH	-0.60095	0.60095	2.33238e-16	0.418123	1.15089	0.139	0.331	1126	652	http://www.genecards.org/cgi-bin/carddisp.pl?gene=SIGLECH	ENSMUSG00000051504	http://mar2016.archive.ensembl.org/Mus_musculus/Gene/Summary?db=core;g=ENSMUSG00000051504
IC0	IFI203	-0.608362	0.608362	1.24699e-22	1.71686	3.14192	0.515	0.739	1126	652	http://www.genecards.org/cgi-bin/carddisp.pl?gene=IFI203	ENSMUSG00000039997	http://mar2016.archive.ensembl.org/Mus_musculus/Gene/Summary?db=core;g=ENSMUSG00000039997
IC0	WWP1	-0.628327	0.628327	6.11461e-32	2.40957	4.27041	0.614	0.845	1126	652	http://www.genecards.org/cgi-bin/carddisp.pl?gene=WWP1	ENSMUSG00000041058	http://mar2016.archive.ensembl.org/Mus_musculus/Gene/Summary?db=core;g=ENSMUSG00000041058
IC0	CD36	-0.651838	0.651838	5.0972e-30	2.04408	3.78276	0.469	0.753	1126	652	http://www.genecards.org/cgi-bin/carddisp.pl?gene=CD36	ENSMUSG00000002944	http://mar2016.archive.ensembl.org/Mus_musculus/Gene/Summary?db=core;g=ENSMUSG00000002944
IC0	MMP9	-0.653435	0.653435	5.78138e-21	0.0658928	0.676552	0.017	0.146	1126	652	http://www.genecards.org/cgi-bin/carddisp.pl?gene=MMP9	ENSMUSG00000017737	http://mar2016.archive.ensembl.org/Mus_musculus/Gene/Summary?db=core;g=ENSMUSG00000017737
IC0	CHP2	-0.661659	0.661659	1.6305e-30	0.605826	1.54026	0.242	0.531	1126	652	http://www.genecards.org/cgi-bin/carddisp.pl?gene=CHP2	ENSMUSG00000030865	http://mar2016.archive.ensembl.org/Mus_musculus/Gene/Summary?db=core;g=ENSMUSG00000030865
IC0	PLA2G2D	-0.668505	0.668505	7.13584e-19	0.318942	1.09636	0.124	0.317	1126	652	http://www.genecards.org/cgi-bin/carddisp.pl?gene=PLA2G2D	ENSMUSG00000041202	http://mar2016.archive.ensembl.org/Mus_musculus/Gene/Summary?db=core;g=ENSMUSG00000041202
IC0	H2-DMA	-0.72536	0.72536	7.29631e-22	2.12495	4.16652	0.565	0.721	1126	652	http://www.genecards.org/cgi-bin/carddisp.pl?gene=H2-DMA	ENSMUSG00000037649	http://mar2016.archive.ensembl.org/Mus_musculus/Gene/Summary?db=core;g=ENSMUSG00000037649
IC0	FOLR2	-0.772722	0.772722	2.69719e-27	4.39049	8.20961	0.619	0.807	1126	652	http://www.genecards.org/cgi-bin/carddisp.pl?gene=FOLR2	ENSMUSG00000032725	http://mar2016.archive.ensembl.org/Mus_musculus/Gene/Summary?db=core;g=ENSMUSG00000032725
IC0	SEMA4A	-0.773937	0.773937	1.65613e-42	0.795104	2.0695	0.326	0.641	1126	652	http://www.genecards.org/cgi-bin/carddisp.pl?gene=SEMA4A	ENSMUSG00000028064	http://mar2016.archive.ensembl.org/Mus_musculus/Gene/Summary?db=core;g=ENSMUSG00000028064
IC0	ABCA9	-0.779277	0.779277	1.01545e-49	2.0204	4.18382	0.631	0.853	1126	652	http://www.genecards.org/cgi-bin/carddisp.pl?gene=ABCA9	ENSMUSG00000041797	http://mar2016.archive.ensembl.org/Mus_musculus/Gene/Summary?db=core;g=ENSMUSG00000041797
IC0	TRF	-0.846225	0.846225	3.4447e-79	8.7242	16.4821	0.912	0.98	1126	652	http://www.genecards.org/cgi-bin/carddisp.pl?gene=TRF	ENSMUSG00000032554	http://mar2016.archive.ensembl.org/Mus_musculus/Gene/Summary?db=core;g=ENSMUSG00000032554
IC0	TXNIP	-0.850252	0.850252	1.15767e-50	6.72467	12.9262	0.884	0.959	1126	652	http://www.genecards.org/cgi-bin/carddisp.pl?gene=TXNIP	ENSMUSG00000038393	http://mar2016.archive.ensembl.org/Mus_musculus/Gene/Summary?db=core;g=ENSMUSG00000038393
IC0	HSPA1A	-0.869194	0.869194	1.78173e-23	10.7761	20.5108	0.807	0.902	1126	652	http://www.genecards.org/cgi-bin/carddisp.pl?gene=HSPA1A	ENSMUSG00000091971	http://mar2016.archive.ensembl.org/Mus_musculus/Gene/Summary?db=core;g=ENSMUSG00000091971
IC0	IGFBP4	-0.870214	0.870214	1.98116e-58	3.4492	7.13284	0.724	0.914	1126	652	http://www.genecards.org/cgi-bin/carddisp.pl?gene=IGFBP4	ENSMUSG00000017493	http://mar2016.archive.ensembl.org/Mus_musculus/Gene/Summary?db=core;g=ENSMUSG00000017493
IC0	CD74	-0.906654	0.906654	1.11727e-22	65.9919	124.589	0.772	0.87	1126	652	http://www.genecards.org/cgi-bin/carddisp.pl?gene=CD74	ENSMUSG00000024610	http://mar2016.archive.ensembl.org/Mus_musculus/Gene/Summary?db=core;g=ENSMUSG00000024610
IC0	H2-EB1	-1.07813	1.07813	4.38107e-22	14.9083	32.5872	0.433	0.652	1126	652	http://www.genecards.org/cgi-bin/carddisp.pl?gene=H2-EB1	ENSMUSG00000060586	http://mar2016.archive.ensembl.org/Mus_musculus/Gene/Summary?db=core;g=ENSMUSG00000060586
IC0	HSPA1B	-1.14179	1.14179	1.84072e-32	7.26029	17.2267	0.682	0.856	1126	652	http://www.genecards.org/cgi-bin/carddisp.pl?gene=HSPA1B	ENSMUSG00000090877	http://mar2016.archive.ensembl.org/Mus_musculus/Gene/Summary?db=core;g=ENSMUSG00000090877
IC0	H2-AB1	-1.1522	1.1522	1.86169e-27	13.2722	30.7203	0.502	0.738	1126	652	http://www.genecards.org/cgi-bin/carddisp.pl?gene=H2-AB1	ENSMUSG00000073421	http://mar2016.archive.ensembl.org/Mus_musculus/Gene/Summary?db=core;g=ENSMUSG00000073421
IC0	H2-AA	-1.16297	1.16297	1.01491e-26	19.5833	45.0898	0.473	0.706	1126	652	http://www.genecards.org/cgi-bin/carddisp.pl?gene=H2-AA	ENSMUSG00000036594	http://mar2016.archive.ensembl.org/Mus_musculus/Gene/Summary?db=core;g=ENSMUSG00000036594
IC0	CCL24	-1.2231	1.2231	4.25046e-57	1.60879	5.09014	0.33	0.702	1126	652	http://www.genecards.org/cgi-bin/carddisp.pl?gene=CCL24	ENSMUSG00000004814	http://mar2016.archive.ensembl.org/Mus_musculus/Gene/Summary?db=core;g=ENSMUSG00000004814
IC0	MGL2	-1.35543	1.35543	2.95458e-106	4.66615	13.4982	0.615	0.942	1126	652	http://www.genecards.org/cgi-bin/carddisp.pl?gene=MGL2	ENSMUSG00000040950	http://mar2016.archive.ensembl.org/Mus_musculus/Gene/Summary?db=core;g=ENSMUSG00000040950
IC0	APBB1IP	0.254542	0.254542	0.0531618	1.8479	1.38726	0.599	0.54	1126	652	http://www.genecards.org/cgi-bin/carddisp.pl?gene=APBB1IP	ENSMUSG00000026786	http://mar2016.archive.ensembl.org/Mus_musculus/Gene/Summary?db=core;g=ENSMUSG00000026786
IC0	COLGALT1	0.256882	0.256882	0.0553901	1.54522	1.13008	0.599	0.488	1126	652	http://www.genecards.org/cgi-bin/carddisp.pl?gene=COLGALT1	ENSMUSG00000034807	http://mar2016.archive.ensembl.org/Mus_musculus/Gene/Summary?db=core;g=ENSMUSG00000034807
IC0	XLR	-0.255446	0.255446	0.0578386	0.469256	0.753858	0.24	0.344	1126	652	http://www.genecards.org/cgi-bin/carddisp.pl?gene=XLR	ENSMUSG00000054626	http://mar2016.archive.ensembl.org/Mus_musculus/Gene/Summary?db=core;g=ENSMUSG00000054626
IC0	CD300LD	-0.256657	0.256657	0.0588916	2.05552	2.65045	0.628	0.719	1126	652	http://www.genecards.org/cgi-bin/carddisp.pl?gene=CD300LD	ENSMUSG00000034641	http://mar2016.archive.ensembl.org/Mus_musculus/Gene/Summary?db=core;g=ENSMUSG00000034641
IC0	CSNK2B	0.255761	0.255761	0.0615427	0.96257	0.643742	0.449	0.339	1126	652	http://www.genecards.org/cgi-bin/carddisp.pl?gene=CSNK2B	ENSMUSG00000024387	http://mar2016.archive.ensembl.org/Mus_musculus/Gene/Summary?db=core;g=ENSMUSG00000024387
IC0	LACTB	0.253327	0.253327	0.0637365	0.509245	0.266195	0.25	0.152	1126	652	http://www.genecards.org/cgi-bin/carddisp.pl?gene=LACTB	ENSMUSG00000032370	http://mar2016.archive.ensembl.org/Mus_musculus/Gene/Summary?db=core;g=ENSMUSG00000032370
IC0	CAMK1	0.259137	0.259137	0.0642379	2.83046	2.20069	0.767	0.719	1126	652	http://www.genecards.org/cgi-bin/carddisp.pl?gene=CAMK1	ENSMUSG00000030272	http://mar2016.archive.ensembl.org/Mus_musculus/Gene/Summary?db=core;g=ENSMUSG00000030272
IC0	ANXA4	0.262642	0.262642	0.0741178	0.968285	0.640684	0.432	0.339	1126	652	http://www.genecards.org/cgi-bin/carddisp.pl?gene=ANXA4	ENSMUSG00000029994	http://mar2016.archive.ensembl.org/Mus_musculus/Gene/Summary?db=core;g=ENSMUSG00000029994
IC0	ZFP652	-0.255582	0.255582	0.0761808	0.753805	1.09372	0.362	0.46	1126	652	http://www.genecards.org/cgi-bin/carddisp.pl?gene=ZFP652	ENSMUSG00000075595	http://mar2016.archive.ensembl.org/Mus_musculus/Gene/Summary?db=core;g=ENSMUSG00000075595
IC0	BCL2L1	0.278169	0.278169	0.0837759	0.873878	0.545269	0.388	0.285	1126	652	http://www.genecards.org/cgi-bin/carddisp.pl?gene=BCL2L1	ENSMUSG00000007659	http://mar2016.archive.ensembl.org/Mus_musculus/Gene/Summary?db=core;g=ENSMUSG00000007659
IC0	PSMA3	0.260816	0.260816	0.0964198	2.0469	1.54299	0.686	0.6	1126	652	http://www.genecards.org/cgi-bin/carddisp.pl?gene=PSMA3	ENSMUSG00000060073	http://mar2016.archive.ensembl.org/Mus_musculus/Gene/Summary?db=core;g=ENSMUSG00000060073
IC0	DUSP1	0.266762	0.266762	0.110171	19.5913	16.1151	0.97	0.959	1126	652	http://www.genecards.org/cgi-bin/carddisp.pl?gene=DUSP1	ENSMUSG00000024190	http://mar2016.archive.ensembl.org/Mus_musculus/Gene/Summary?db=core;g=ENSMUSG00000024190
IC0	BGN	0.325092	0.325092	0.124981	1.51615	1.00851	0.514	0.417	1126	652	http://www.genecards.org/cgi-bin/carddisp.pl?gene=BGN	ENSMUSG00000031375	http://mar2016.archive.ensembl.org/Mus_musculus/Gene/Summary?db=core;g=ENSMUSG00000031375
IC0	HGSNAT	0.312595	0.312595	0.137349	1.01899	0.625677	0.385	0.293	1126	652	http://www.genecards.org/cgi-bin/carddisp.pl?gene=HGSNAT	ENSMUSG00000037260	http://mar2016.archive.ensembl.org/Mus_musculus/Gene/Summary?db=core;g=ENSMUSG00000037260
IC0	ADRB2	-0.251372	0.251372	0.140311	1.23369	1.65885	0.412	0.529	1126	652	http://www.genecards.org/cgi-bin/carddisp.pl?gene=ADRB2	ENSMUSG00000045730	http://mar2016.archive.ensembl.org/Mus_musculus/Gene/Summary?db=core;g=ENSMUSG00000045730
IC0	CNN2	0.2931	0.2931	0.154451	1.52911	1.06413	0.527	0.437	1126	652	http://www.genecards.org/cgi-bin/carddisp.pl?gene=CNN2	ENSMUSG00000004665	http://mar2016.archive.ensembl.org/Mus_musculus/Gene/Summary?db=core;g=ENSMUSG00000004665
IC0	LRP1	0.292228	0.292228	0.162967	2.71951	2.0375	0.698	0.643	1126	652	http://www.genecards.org/cgi-bin/carddisp.pl?gene=LRP1	ENSMUSG00000040249	http://mar2016.archive.ensembl.org/Mus_musculus/Gene/Summary?db=core;g=ENSMUSG00000040249
IC0	GADD45B	-0.25439	0.25439	0.198596	2.79512	3.52694	0.645	0.672	1126	652	http://www.genecards.org/cgi-bin/carddisp.pl?gene=GADD45B	ENSMUSG00000015312	http://mar2016.archive.ensembl.org/Mus_musculus/Gene/Summary?db=core;g=ENSMUSG00000015312
IC0	SCIMP	0.268326	0.268326	0.199536	0.632761	0.355653	0.266	0.17	1126	652	http://www.genecards.org/cgi-bin/carddisp.pl?gene=SCIMP	ENSMUSG00000057135	http://mar2016.archive.ensembl.org/Mus_musculus/Gene/Summary?db=core;g=ENSMUSG00000057135
IC0	COPE	0.255092	0.255092	0.240094	1.25018	0.885499	0.533	0.436	1126	652	http://www.genecards.org/cgi-bin/carddisp.pl?gene=COPE	ENSMUSG00000055681	http://mar2016.archive.ensembl.org/Mus_musculus/Gene/Summary?db=core;g=ENSMUSG00000055681
IC0	SLC15A3	0.306677	0.306677	0.268066	1.75771	1.22961	0.535	0.446	1126	652	http://www.genecards.org/cgi-bin/carddisp.pl?gene=SLC15A3	ENSMUSG00000024737	http://mar2016.archive.ensembl.org/Mus_musculus/Gene/Summary?db=core;g=ENSMUSG00000024737
IC0	ZFP36	-0.257025	0.257025	0.279545	10.2654	12.4622	0.942	0.951	1126	652	http://www.genecards.org/cgi-bin/carddisp.pl?gene=ZFP36	ENSMUSG00000044786	http://mar2016.archive.ensembl.org/Mus_musculus/Gene/Summary?db=core;g=ENSMUSG00000044786
IC0	PARP14	-0.255872	0.255872	0.347007	0.910372	1.28109	0.382	0.472	1126	652	http://www.genecards.org/cgi-bin/carddisp.pl?gene=PARP14	ENSMUSG00000034422	http://mar2016.archive.ensembl.org/Mus_musculus/Gene/Summary?db=core;g=ENSMUSG00000034422
IC0	CNIH4	0.251864	0.251864	0.357331	1.51597	1.11294	0.573	0.475	1126	652	http://www.genecards.org/cgi-bin/carddisp.pl?gene=CNIH4	ENSMUSG00000062169	http://mar2016.archive.ensembl.org/Mus_musculus/Gene/Summary?db=core;g=ENSMUSG00000062169
IC0	1810011O10RIK	-0.345842	0.345842	0.365015	0.443573	0.834626	0.149	0.236	1126	652	http://www.genecards.org/cgi-bin/carddisp.pl?gene=1810011O10RIK	ENSMUSG00000056313	http://mar2016.archive.ensembl.org/Mus_musculus/Gene/Summary?db=core;g=ENSMUSG00000056313
IC0	CCL4	0.270099	0.270099	0.431427	5.28138	4.20891	0.456	0.342	1126	652	http://www.genecards.org/cgi-bin/carddisp.pl?gene=CCL4	ENSMUSG00000018930	http://mar2016.archive.ensembl.org/Mus_musculus/Gene/Summary?db=core;g=ENSMUSG00000018930
IC0	MPC1	0.258509	0.258509	0.491367	1.3664	0.978196	0.557	0.468	1126	652	http://www.genecards.org/cgi-bin/carddisp.pl?gene=MPC1	ENSMUSG00000023861	http://mar2016.archive.ensembl.org/Mus_musculus/Gene/Summary?db=core;g=ENSMUSG00000023861
IC0	NCF4	0.253632	0.253632	0.584285	1.11408	0.773252	0.465	0.393	1126	652	http://www.genecards.org/cgi-bin/carddisp.pl?gene=NCF4	ENSMUSG00000071715	http://mar2016.archive.ensembl.org/Mus_musculus/Gene/Summary?db=core;g=ENSMUSG00000071715
IC0	SKIL	0.292204	0.292204	0.615237	4.20309	3.24912	0.776	0.719	1126	652	http://www.genecards.org/cgi-bin/carddisp.pl?gene=SKIL	ENSMUSG00000027660	http://mar2016.archive.ensembl.org/Mus_musculus/Gene/Summary?db=core;g=ENSMUSG00000027660
IC0	CCL7	0.3932	0.3932	0.620917	7.06469	5.14077	0.528	0.451	1126	652	http://www.genecards.org/cgi-bin/carddisp.pl?gene=CCL7	ENSMUSG00000035373	http://mar2016.archive.ensembl.org/Mus_musculus/Gene/Summary?db=core;g=ENSMUSG00000035373
IC0	POLR2L	-0.258379	0.258379	0.635139	0.448962	0.733153	0.196	0.285	1126	652	http://www.genecards.org/cgi-bin/carddisp.pl?gene=POLR2L	ENSMUSG00000038489	http://mar2016.archive.ensembl.org/Mus_musculus/Gene/Summary?db=core;g=ENSMUSG00000038489
IC0	ANKRD12	-0.251403	0.251403	0.985448	0.708753	1.03404	0.314	0.383	1126	652	http://www.genecards.org/cgi-bin/carddisp.pl?gene=ANKRD12	ENSMUSG00000034647	http://mar2016.archive.ensembl.org/Mus_musculus/Gene/Summary?db=core;g=ENSMUSG00000034647
IC0	CXCL1	0.396845	0.396845	1	1.26229	0.718246	0.194	0.137	1126	652	http://www.genecards.org/cgi-bin/carddisp.pl?gene=CXCL1	ENSMUSG00000029380	http://mar2016.archive.ensembl.org/Mus_musculus/Gene/Summary?db=core;g=ENSMUSG00000029380
IC0	LPL	0.331032	0.331032	1	0.830752	0.455389	0.23	0.147	1126	652	http://www.genecards.org/cgi-bin/carddisp.pl?gene=LPL	ENSMUSG00000015568	http://mar2016.archive.ensembl.org/Mus_musculus/Gene/Summary?db=core;g=ENSMUSG00000015568
IC0	FURIN	0.293197	0.293197	1	0.841176	0.502569	0.36	0.268	1126	652	http://www.genecards.org/cgi-bin/carddisp.pl?gene=FURIN	ENSMUSG00000030530	http://mar2016.archive.ensembl.org/Mus_musculus/Gene/Summary?db=core;g=ENSMUSG00000030530
IC0	TNFSF9	0.282173	0.282173	1	1.47604	1.03618	0.364	0.296	1126	652	http://www.genecards.org/cgi-bin/carddisp.pl?gene=TNFSF9	ENSMUSG00000035678	http://mar2016.archive.ensembl.org/Mus_musculus/Gene/Summary?db=core;g=ENSMUSG00000035678
IC0	ATF3	-0.279006	0.279006	1	5.41375	6.78218	0.728	0.762	1126	652	http://www.genecards.org/cgi-bin/carddisp.pl?gene=ATF3	ENSMUSG00000026628	http://mar2016.archive.ensembl.org/Mus_musculus/Gene/Summary?db=core;g=ENSMUSG00000026628
IC0	CTLA2A	0.272598	0.272598	1	0.549502	0.28272	0.173	0.14	1126	652	http://www.genecards.org/cgi-bin/carddisp.pl?gene=CTLA2A	ENSMUSG00000044258	http://mar2016.archive.ensembl.org/Mus_musculus/Gene/Summary?db=core;g=ENSMUSG00000044258
IC0	CCL2	0.270384	0.270384	1	8.87995	7.19145	0.725	0.646	1126	652	http://www.genecards.org/cgi-bin/carddisp.pl?gene=CCL2	ENSMUSG00000035385	http://mar2016.archive.ensembl.org/Mus_musculus/Gene/Summary?db=core;g=ENSMUSG00000035385
IC0	LY6A	0.269954	0.269954	1	0.356595	0.125087	0.111	0.057	1126	652	http://www.genecards.org/cgi-bin/carddisp.pl?gene=LY6A	ENSMUSG00000075602	http://mar2016.archive.ensembl.org/Mus_musculus/Gene/Summary?db=core;g=ENSMUSG00000075602
IC0	NR4A1	0.259271	0.259271	1	2.81069	2.18387	0.572	0.472	1126	652	http://www.genecards.org/cgi-bin/carddisp.pl?gene=NR4A1	ENSMUSG00000023034	http://mar2016.archive.ensembl.org/Mus_musculus/Gene/Summary?db=core;g=ENSMUSG00000023034
IC0	GM6377	0.257399	0.257399	1	0.496975	0.252361	0.2	0.121	1126	652	http://www.genecards.org/cgi-bin/carddisp.pl?gene=GM6377	ENSMUSG00000048621	http://mar2016.archive.ensembl.org/Mus_musculus/Gene/Summary?db=core;g=ENSMUSG00000048621
IC0	FGD4	-0.256625	0.256625	1	0.544997	0.845778	0.263	0.333	1126	652	http://www.genecards.org/cgi-bin/carddisp.pl?gene=FGD4	ENSMUSG00000022788	http://mar2016.archive.ensembl.org/Mus_musculus/Gene/Summary?db=core;g=ENSMUSG00000022788
IC0	EIF5B	0.256315	0.256315	1	1.97345	1.48944	0.644	0.571	1126	652	http://www.genecards.org/cgi-bin/carddisp.pl?gene=EIF5B	ENSMUSG00000026083	http://mar2016.archive.ensembl.org/Mus_musculus/Gene/Summary?db=core;g=ENSMUSG00000026083
IC0	CCRL2	0.256029	0.256029	1	0.774656	0.486079	0.264	0.201	1126	652	http://www.genecards.org/cgi-bin/carddisp.pl?gene=CCRL2	ENSMUSG00000043953	http://mar2016.archive.ensembl.org/Mus_musculus/Gene/Summary?db=core;g=ENSMUSG00000043953

## Sheet: IC1
cluster	gene	avg_log2FC	abs_log2FC	p_val_adj	exp_HGPS	exp_WT	pct_HGPS	pct_WT	n_HGPS	n_WT	GeneCardLink	ensembl_gene_id	ensemblLink
IC1	XIST	-1.19109	1.19109	0.00217829	6.73212	16.6543	0.312	0.702	548	57	http://www.genecards.org/cgi-bin/carddisp.pl?gene=XIST	ENSMUSG00000086503	http://mar2016.archive.ensembl.org/Mus_musculus/Gene/Summary?db=core;g=ENSMUSG00000086503
IC1	TCEB2	0.477617	0.477617	0.00466557	5.34032	3.55338	0.628	0.702	548	57	http://www.genecards.org/cgi-bin/carddisp.pl?gene=TCEB2	ENSMUSG00000055839	http://mar2016.archive.ensembl.org/Mus_musculus/Gene/Summary?db=core;g=ENSMUSG00000055839
IC1	VDAC2	0.541132	0.541132	0.162514	2.71314	1.55179	0.412	0.421	548	57	http://www.genecards.org/cgi-bin/carddisp.pl?gene=VDAC2	ENSMUSG00000021771	http://mar2016.archive.ensembl.org/Mus_musculus/Gene/Summary?db=core;g=ENSMUSG00000021771
IC1	SP110	-0.275867	0.275867	0.214897	1.16484	1.62102	0.199	0.421	548	57	http://www.genecards.org/cgi-bin/carddisp.pl?gene=SP110	ENSMUSG00000070034	http://mar2016.archive.ensembl.org/Mus_musculus/Gene/Summary?db=core;g=ENSMUSG00000070034
IC1	TUBB4B	0.504178	0.504178	0.250116	3.37682	2.08593	0.456	0.509	548	57	http://www.genecards.org/cgi-bin/carddisp.pl?gene=TUBB4B	ENSMUSG00000036752	http://mar2016.archive.ensembl.org/Mus_musculus/Gene/Summary?db=core;g=ENSMUSG00000036752
IC1	CBX1	0.598339	0.598339	0.267518	2.61235	1.386	0.389	0.368	548	57	http://www.genecards.org/cgi-bin/carddisp.pl?gene=CBX1	ENSMUSG00000018666	http://mar2016.archive.ensembl.org/Mus_musculus/Gene/Summary?db=core;g=ENSMUSG00000018666
IC1	RPL36	0.631052	0.631052	0.287821	17.0815	10.6753	0.918	0.825	548	57	http://www.genecards.org/cgi-bin/carddisp.pl?gene=RPL36	ENSMUSG00000057863	http://mar2016.archive.ensembl.org/Mus_musculus/Gene/Summary?db=core;g=ENSMUSG00000057863
IC1	CCT5	-0.452459	0.452459	0.361739	1.60326	2.56222	0.261	0.544	548	57	http://www.genecards.org/cgi-bin/carddisp.pl?gene=CCT5	ENSMUSG00000022234	http://mar2016.archive.ensembl.org/Mus_musculus/Gene/Summary?db=core;g=ENSMUSG00000022234
IC1	S100A11	-1.0125	1.0125	0.429543	0.864677	2.76179	0.146	0.421	548	57	http://www.genecards.org/cgi-bin/carddisp.pl?gene=S100A11	ENSMUSG00000027907	http://mar2016.archive.ensembl.org/Mus_musculus/Gene/Summary?db=core;g=ENSMUSG00000027907
IC1	GIMAP6	-0.354029	0.354029	0.597198	2.61745	3.62355	0.347	0.614	548	57	http://www.genecards.org/cgi-bin/carddisp.pl?gene=GIMAP6	ENSMUSG00000047867	http://mar2016.archive.ensembl.org/Mus_musculus/Gene/Summary?db=core;g=ENSMUSG00000047867
IC1	ATP11B	-0.352443	0.352443	0.605585	3.09793	4.23191	0.423	0.684	548	57	http://www.genecards.org/cgi-bin/carddisp.pl?gene=ATP11B	ENSMUSG00000037400	http://mar2016.archive.ensembl.org/Mus_musculus/Gene/Summary?db=core;g=ENSMUSG00000037400
IC1	FYN	-0.31611	0.31611	0.743364	0.914906	1.384	0.151	0.351	548	57	http://www.genecards.org/cgi-bin/carddisp.pl?gene=FYN	ENSMUSG00000019843	http://mar2016.archive.ensembl.org/Mus_musculus/Gene/Summary?db=core;g=ENSMUSG00000019843
IC1	STX4A	-0.262042	0.262042	0.792014	0.501173	0.800169	0.084	0.246	548	57	http://www.genecards.org/cgi-bin/carddisp.pl?gene=STX4A	ENSMUSG00000030805	http://mar2016.archive.ensembl.org/Mus_musculus/Gene/Summary?db=core;g=ENSMUSG00000030805
IC1	IGFBP7	1.13938	1.13938	1	2.9705	0.802428	0.394	0.211	548	57	http://www.genecards.org/cgi-bin/carddisp.pl?gene=IGFBP7	ENSMUSG00000036256	http://mar2016.archive.ensembl.org/Mus_musculus/Gene/Summary?db=core;g=ENSMUSG00000036256
IC1	BGN	1.04895	1.04895	1	3.44412	1.14793	0.443	0.263	548	57	http://www.genecards.org/cgi-bin/carddisp.pl?gene=BGN	ENSMUSG00000031375	http://mar2016.archive.ensembl.org/Mus_musculus/Gene/Summary?db=core;g=ENSMUSG00000031375
IC1	SPARC	0.923912	0.923912	1	5.61731	2.48784	0.564	0.386	548	57	http://www.genecards.org/cgi-bin/carddisp.pl?gene=SPARC	ENSMUSG00000018593	http://mar2016.archive.ensembl.org/Mus_musculus/Gene/Summary?db=core;g=ENSMUSG00000018593
IC1	TAGLN	0.913984	0.913984	1	5.85527	2.63821	0.613	0.439	548	57	http://www.genecards.org/cgi-bin/carddisp.pl?gene=TAGLN	ENSMUSG00000032085	http://mar2016.archive.ensembl.org/Mus_musculus/Gene/Summary?db=core;g=ENSMUSG00000032085
IC1	BCL2	-0.91072	0.91072	1	0.970516	2.70454	0.131	0.281	548	57	http://www.genecards.org/cgi-bin/carddisp.pl?gene=BCL2	ENSMUSG00000057329	http://mar2016.archive.ensembl.org/Mus_musculus/Gene/Summary?db=core;g=ENSMUSG00000057329
IC1	CD74	0.903206	0.903206	1	1.79358	0.49372	0.195	0.14	548	57	http://www.genecards.org/cgi-bin/carddisp.pl?gene=CD74	ENSMUSG00000024610	http://mar2016.archive.ensembl.org/Mus_musculus/Gene/Summary?db=core;g=ENSMUSG00000024610
IC1	HIVEP3	-0.85533	0.85533	1	0.456106	1.63435	0.073	0.158	548	57	http://www.genecards.org/cgi-bin/carddisp.pl?gene=HIVEP3	ENSMUSG00000028634	http://mar2016.archive.ensembl.org/Mus_musculus/Gene/Summary?db=core;g=ENSMUSG00000028634
IC1	LCP1	-0.840398	0.840398	1	1.23459	3.00113	0.195	0.386	548	57	http://www.genecards.org/cgi-bin/carddisp.pl?gene=LCP1	ENSMUSG00000021998	http://mar2016.archive.ensembl.org/Mus_musculus/Gene/Summary?db=core;g=ENSMUSG00000021998
IC1	FN1	0.832187	0.832187	1	1.38838	0.341496	0.21	0.088	548	57	http://www.genecards.org/cgi-bin/carddisp.pl?gene=FN1	ENSMUSG00000026193	http://mar2016.archive.ensembl.org/Mus_musculus/Gene/Summary?db=core;g=ENSMUSG00000026193
IC1	EIF2S3Y	0.809865	0.809865	1	0.753048	0	0.142	0	548	57	http://www.genecards.org/cgi-bin/carddisp.pl?gene=EIF2S3Y	ENSMUSG00000069049	http://mar2016.archive.ensembl.org/Mus_musculus/Gene/Summary?db=core;g=ENSMUSG00000069049
IC1	MAPRE1	0.809409	0.809409	1	1.97826	0.699443	0.325	0.158	548	57	http://www.genecards.org/cgi-bin/carddisp.pl?gene=MAPRE1	ENSMUSG00000027479	http://mar2016.archive.ensembl.org/Mus_musculus/Gene/Summary?db=core;g=ENSMUSG00000027479
IC1	FOSL2	-0.800048	0.800048	1	0.23799	1.15554	0.046	0.123	548	57	http://www.genecards.org/cgi-bin/carddisp.pl?gene=FOSL2	ENSMUSG00000029135	http://mar2016.archive.ensembl.org/Mus_musculus/Gene/Summary?db=core;g=ENSMUSG00000029135
IC1	ZBTB20	-0.786013	0.786013	1	3.21591	6.2695	0.403	0.649	548	57	http://www.genecards.org/cgi-bin/carddisp.pl?gene=ZBTB20	ENSMUSG00000022708	http://mar2016.archive.ensembl.org/Mus_musculus/Gene/Summary?db=core;g=ENSMUSG00000022708
IC1	NR4A3	-0.783937	0.783937	1	0.525246	1.6262	0.095	0.228	548	57	http://www.genecards.org/cgi-bin/carddisp.pl?gene=NR4A3	ENSMUSG00000028341	http://mar2016.archive.ensembl.org/Mus_musculus/Gene/Summary?db=core;g=ENSMUSG00000028341
IC1	TRIP4	-0.783724	0.783724	1	0.342304	1.31087	0.058	0.175	548	57	http://www.genecards.org/cgi-bin/carddisp.pl?gene=TRIP4	ENSMUSG00000032386	http://mar2016.archive.ensembl.org/Mus_musculus/Gene/Summary?db=core;g=ENSMUSG00000032386
IC1	LRP1	-0.782235	0.782235	1	0.271371	1.1865	0.051	0.123	548	57	http://www.genecards.org/cgi-bin/carddisp.pl?gene=LRP1	ENSMUSG00000040249	http://mar2016.archive.ensembl.org/Mus_musculus/Gene/Summary?db=core;g=ENSMUSG00000040249
IC1	ATP2B1	-0.781706	0.781706	1	0.991262	2.4233	0.161	0.386	548	57	http://www.genecards.org/cgi-bin/carddisp.pl?gene=ATP2B1	ENSMUSG00000019943	http://mar2016.archive.ensembl.org/Mus_musculus/Gene/Summary?db=core;g=ENSMUSG00000019943
IC1	S100A6	0.780636	0.780636	1	3.75416	1.76744	0.474	0.211	548	57	http://www.genecards.org/cgi-bin/carddisp.pl?gene=S100A6	ENSMUSG00000001025	http://mar2016.archive.ensembl.org/Mus_musculus/Gene/Summary?db=core;g=ENSMUSG00000001025
IC1	FSTL1	0.780369	0.780369	1	1.00454	0.167081	0.164	0.035	548	57	http://www.genecards.org/cgi-bin/carddisp.pl?gene=FSTL1	ENSMUSG00000022816	http://mar2016.archive.ensembl.org/Mus_musculus/Gene/Summary?db=core;g=ENSMUSG00000022816
IC1	IKZF2	-0.762951	0.762951	1	2.68354	5.25081	0.234	0.368	548	57	http://www.genecards.org/cgi-bin/carddisp.pl?gene=IKZF2	ENSMUSG00000025997	http://mar2016.archive.ensembl.org/Mus_musculus/Gene/Summary?db=core;g=ENSMUSG00000025997
IC1	HSPH1	-0.755961	0.755961	1	0.250329	1.1115	0.057	0.193	548	57	http://www.genecards.org/cgi-bin/carddisp.pl?gene=HSPH1	ENSMUSG00000029657	http://mar2016.archive.ensembl.org/Mus_musculus/Gene/Summary?db=core;g=ENSMUSG00000029657
IC1	PMEPA1	0.749813	0.749813	1	1.57131	0.529108	0.25	0.123	548	57	http://www.genecards.org/cgi-bin/carddisp.pl?gene=PMEPA1	ENSMUSG00000038400	http://mar2016.archive.ensembl.org/Mus_musculus/Gene/Summary?db=core;g=ENSMUSG00000038400
IC1	MT1	0.748194	0.748194	1	1.19072	0.30424	0.177	0.07	548	57	http://www.genecards.org/cgi-bin/carddisp.pl?gene=MT1	ENSMUSG00000031765	http://mar2016.archive.ensembl.org/Mus_musculus/Gene/Summary?db=core;g=ENSMUSG00000031765
IC1	FOSB	-0.746906	0.746906	1	0.864144	2.12839	0.128	0.193	548	57	http://www.genecards.org/cgi-bin/carddisp.pl?gene=FOSB	ENSMUSG00000003545	http://mar2016.archive.ensembl.org/Mus_musculus/Gene/Summary?db=core;g=ENSMUSG00000003545
IC1	CNST	-0.744546	0.744546	1	0.304801	1.18612	0.06	0.193	548	57	http://www.genecards.org/cgi-bin/carddisp.pl?gene=CNST	ENSMUSG00000038949	http://mar2016.archive.ensembl.org/Mus_musculus/Gene/Summary?db=core;g=ENSMUSG00000038949
IC1	GPR171	-0.735715	0.735715	1	0.37929	1.29683	0.078	0.228	548	57	http://www.genecards.org/cgi-bin/carddisp.pl?gene=GPR171	ENSMUSG00000050075	http://mar2016.archive.ensembl.org/Mus_musculus/Gene/Summary?db=core;g=ENSMUSG00000050075
IC1	MED10	0.725732	0.725732	1	1.08244	0.25923	0.19	0.088	548	57	http://www.genecards.org/cgi-bin/carddisp.pl?gene=MED10	ENSMUSG00000021598	http://mar2016.archive.ensembl.org/Mus_musculus/Gene/Summary?db=core;g=ENSMUSG00000021598
IC1	IFITM2	0.725543	0.725543	1	1.18212	0.319678	0.188	0.07	548	57	http://www.genecards.org/cgi-bin/carddisp.pl?gene=IFITM2	ENSMUSG00000060591	http://mar2016.archive.ensembl.org/Mus_musculus/Gene/Summary?db=core;g=ENSMUSG00000060591
IC1	XRCC6	0.71913	0.71913	1	3.01346	1.43803	0.411	0.281	548	57	http://www.genecards.org/cgi-bin/carddisp.pl?gene=XRCC6	ENSMUSG00000022471	http://mar2016.archive.ensembl.org/Mus_musculus/Gene/Summary?db=core;g=ENSMUSG00000022471
IC1	SRP68	-0.71254	0.71254	1	0.326411	1.17357	0.071	0.193	548	57	http://www.genecards.org/cgi-bin/carddisp.pl?gene=SRP68	ENSMUSG00000020780	http://mar2016.archive.ensembl.org/Mus_musculus/Gene/Summary?db=core;g=ENSMUSG00000020780
IC1	UQCR11	0.711927	0.711927	1	2.76484	1.29845	0.411	0.298	548	57	http://www.genecards.org/cgi-bin/carddisp.pl?gene=UQCR11	ENSMUSG00000020163	http://mar2016.archive.ensembl.org/Mus_musculus/Gene/Summary?db=core;g=ENSMUSG00000020163
IC1	SBK1	-0.710889	0.710889	1	0.239141	1.02824	0.049	0.211	548	57	http://www.genecards.org/cgi-bin/carddisp.pl?gene=SBK1	ENSMUSG00000042978	http://mar2016.archive.ensembl.org/Mus_musculus/Gene/Summary?db=core;g=ENSMUSG00000042978
IC1	PDCD4	0.692183	0.692183	1	8.05225	4.60259	0.726	0.614	548	57	http://www.genecards.org/cgi-bin/carddisp.pl?gene=PDCD4	ENSMUSG00000024975	http://mar2016.archive.ensembl.org/Mus_musculus/Gene/Summary?db=core;g=ENSMUSG00000024975
IC1	AHCTF1	-0.690254	0.690254	1	0.596945	1.57678	0.115	0.281	548	57	http://www.genecards.org/cgi-bin/carddisp.pl?gene=AHCTF1	ENSMUSG00000026491	http://mar2016.archive.ensembl.org/Mus_musculus/Gene/Summary?db=core;g=ENSMUSG00000026491
IC1	DESI1	0.689998	0.689998	1	3.27498	1.64987	0.425	0.333	548	57	http://www.genecards.org/cgi-bin/carddisp.pl?gene=DESI1	ENSMUSG00000022472	http://mar2016.archive.ensembl.org/Mus_musculus/Gene/Summary?db=core;g=ENSMUSG00000022472
IC1	PTMS	0.68737	0.68737	1	5.08612	2.77939	0.555	0.456	548	57	http://www.genecards.org/cgi-bin/carddisp.pl?gene=PTMS	ENSMUSG00000030122	http://mar2016.archive.ensembl.org/Mus_musculus/Gene/Summary?db=core;g=ENSMUSG00000030122
IC1	CALD1	0.686739	0.686739	1	1.41196	0.498447	0.224	0.123	548	57	http://www.genecards.org/cgi-bin/carddisp.pl?gene=CALD1	ENSMUSG00000029761	http://mar2016.archive.ensembl.org/Mus_musculus/Gene/Summary?db=core;g=ENSMUSG00000029761
IC1	RCSD1	0.685031	0.685031	1	8.53273	4.92929	0.692	0.632	548	57	http://www.genecards.org/cgi-bin/carddisp.pl?gene=RCSD1	ENSMUSG00000040723	http://mar2016.archive.ensembl.org/Mus_musculus/Gene/Summary?db=core;g=ENSMUSG00000040723
IC1	CD81	0.683821	0.683821	1	3.64633	1.89241	0.473	0.421	548	57	http://www.genecards.org/cgi-bin/carddisp.pl?gene=CD81	ENSMUSG00000037706	http://mar2016.archive.ensembl.org/Mus_musculus/Gene/Summary?db=core;g=ENSMUSG00000037706
IC1	CD5	-0.680467	0.680467	1	1.60678	3.17778	0.201	0.281	548	57	http://www.genecards.org/cgi-bin/carddisp.pl?gene=CD5	ENSMUSG00000024669	http://mar2016.archive.ensembl.org/Mus_musculus/Gene/Summary?db=core;g=ENSMUSG00000024669
IC1	2010107E04RIK	0.679667	0.679667	1	4.06806	2.16404	0.509	0.439	548	57	http://www.genecards.org/cgi-bin/carddisp.pl?gene=2010107E04RIK	ENSMUSG00000021290	http://mar2016.archive.ensembl.org/Mus_musculus/Gene/Summary?db=core;g=ENSMUSG00000021290
IC1	IFITM3	0.675123	0.675123	1	1.22915	0.39607	0.19	0.088	548	57	http://www.genecards.org/cgi-bin/carddisp.pl?gene=IFITM3	ENSMUSG00000025492	http://mar2016.archive.ensembl.org/Mus_musculus/Gene/Summary?db=core;g=ENSMUSG00000025492
IC1	PHAX	-0.674498	0.674498	1	0.56757	1.50191	0.108	0.281	548	57	http://www.genecards.org/cgi-bin/carddisp.pl?gene=PHAX	ENSMUSG00000008301	http://mar2016.archive.ensembl.org/Mus_musculus/Gene/Summary?db=core;g=ENSMUSG00000008301
IC1	C2CD5	-0.673912	0.673912	1	0.544994	1.46487	0.1	0.228	548	57	http://www.genecards.org/cgi-bin/carddisp.pl?gene=C2CD5	ENSMUSG00000030279	http://mar2016.archive.ensembl.org/Mus_musculus/Gene/Summary?db=core;g=ENSMUSG00000030279
IC1	TNS1	-0.673906	0.673906	1	0.508811	1.40714	0.093	0.175	548	57	http://www.genecards.org/cgi-bin/carddisp.pl?gene=TNS1	ENSMUSG00000055322	http://mar2016.archive.ensembl.org/Mus_musculus/Gene/Summary?db=core;g=ENSMUSG00000055322
IC1	CYTIP	-0.669845	0.669845	1	3.5052	6.16733	0.442	0.632	548	57	http://www.genecards.org/cgi-bin/carddisp.pl?gene=CYTIP	ENSMUSG00000026832	http://mar2016.archive.ensembl.org/Mus_musculus/Gene/Summary?db=core;g=ENSMUSG00000026832
IC1	D1ERTD622E	0.669288	0.669288	1	1.01505	0.2671	0.168	0.07	548	57	http://www.genecards.org/cgi-bin/carddisp.pl?gene=D1ERTD622E	ENSMUSG00000044768	http://mar2016.archive.ensembl.org/Mus_musculus/Gene/Summary?db=core;g=ENSMUSG00000044768
IC1	CCDC50	-0.666375	0.666375	1	0.510239	1.39687	0.1	0.263	548	57	http://www.genecards.org/cgi-bin/carddisp.pl?gene=CCDC50	ENSMUSG00000038127	http://mar2016.archive.ensembl.org/Mus_musculus/Gene/Summary?db=core;g=ENSMUSG00000038127
IC1	S100A10	-0.665635	0.665635	1	4.22956	7.29547	0.542	0.614	548	57	http://www.genecards.org/cgi-bin/carddisp.pl?gene=S100A10	ENSMUSG00000041959	http://mar2016.archive.ensembl.org/Mus_musculus/Gene/Summary?db=core;g=ENSMUSG00000041959
IC1	NR4A1	-0.662888	0.662888	1	4.34643	7.46473	0.453	0.649	548	57	http://www.genecards.org/cgi-bin/carddisp.pl?gene=NR4A1	ENSMUSG00000023034	http://mar2016.archive.ensembl.org/Mus_musculus/Gene/Summary?db=core;g=ENSMUSG00000023034
IC1	IL7R	-0.660416	0.660416	1	0.22728	0.939764	0.027	0.123	548	57	http://www.genecards.org/cgi-bin/carddisp.pl?gene=IL7R	ENSMUSG00000003882	http://mar2016.archive.ensembl.org/Mus_musculus/Gene/Summary?db=core;g=ENSMUSG00000003882
IC1	NR4A2	-0.656227	0.656227	1	0.984647	2.12772	0.135	0.193	548	57	http://www.genecards.org/cgi-bin/carddisp.pl?gene=NR4A2	ENSMUSG00000026826	http://mar2016.archive.ensembl.org/Mus_musculus/Gene/Summary?db=core;g=ENSMUSG00000026826
IC1	SERPINE2	0.654247	0.654247	1	1.46834	0.568398	0.214	0.14	548	57	http://www.genecards.org/cgi-bin/carddisp.pl?gene=SERPINE2	ENSMUSG00000026249	http://mar2016.archive.ensembl.org/Mus_musculus/Gene/Summary?db=core;g=ENSMUSG00000026249
IC1	NEDD8	0.6525	0.6525	1	3.37234	1.78158	0.489	0.404	548	57	http://www.genecards.org/cgi-bin/carddisp.pl?gene=NEDD8	ENSMUSG00000010376	http://mar2016.archive.ensembl.org/Mus_musculus/Gene/Summary?db=core;g=ENSMUSG00000010376
IC1	YIPF4	0.647023	0.647023	1	1.38576	0.523538	0.246	0.14	548	57	http://www.genecards.org/cgi-bin/carddisp.pl?gene=YIPF4	ENSMUSG00000024072	http://mar2016.archive.ensembl.org/Mus_musculus/Gene/Summary?db=core;g=ENSMUSG00000024072
IC1	SSR4	0.644197	0.644197	1	2.01688	0.930348	0.323	0.246	548	57	http://www.genecards.org/cgi-bin/carddisp.pl?gene=SSR4	ENSMUSG00000002014	http://mar2016.archive.ensembl.org/Mus_musculus/Gene/Summary?db=core;g=ENSMUSG00000002014
IC1	UQCRB	0.643774	0.643774	1	2.5652	1.28186	0.394	0.333	548	57	http://www.genecards.org/cgi-bin/carddisp.pl?gene=UQCRB	ENSMUSG00000021520	http://mar2016.archive.ensembl.org/Mus_musculus/Gene/Summary?db=core;g=ENSMUSG00000021520
IC1	MFGE8	0.640089	0.640089	1	1.15634	0.383667	0.182	0.123	548	57	http://www.genecards.org/cgi-bin/carddisp.pl?gene=MFGE8	ENSMUSG00000030605	http://mar2016.archive.ensembl.org/Mus_musculus/Gene/Summary?db=core;g=ENSMUSG00000030605
IC1	NAA35	-0.635449	0.635449	1	0.611959	1.50405	0.117	0.333	548	57	http://www.genecards.org/cgi-bin/carddisp.pl?gene=NAA35	ENSMUSG00000021555	http://mar2016.archive.ensembl.org/Mus_musculus/Gene/Summary?db=core;g=ENSMUSG00000021555
IC1	CAPRIN1	0.633839	0.633839	1	2.8158	1.45913	0.401	0.316	548	57	http://www.genecards.org/cgi-bin/carddisp.pl?gene=CAPRIN1	ENSMUSG00000027184	http://mar2016.archive.ensembl.org/Mus_musculus/Gene/Summary?db=core;g=ENSMUSG00000027184
IC1	MACF1	-0.626643	0.626643	1	2.48941	4.38754	0.378	0.561	548	57	http://www.genecards.org/cgi-bin/carddisp.pl?gene=MACF1	ENSMUSG00000028649	http://mar2016.archive.ensembl.org/Mus_musculus/Gene/Summary?db=core;g=ENSMUSG00000028649
IC1	SBF1	-0.626048	0.626048	1	0.561221	1.40948	0.108	0.281	548	57	http://www.genecards.org/cgi-bin/carddisp.pl?gene=SBF1	ENSMUSG00000036529	http://mar2016.archive.ensembl.org/Mus_musculus/Gene/Summary?db=core;g=ENSMUSG00000036529
IC1	SEPT7	-0.624531	0.624531	1	3.72716	6.2879	0.451	0.649	548	57	http://www.genecards.org/cgi-bin/carddisp.pl?gene=SEPT7	ENSMUSG00000001833	http://mar2016.archive.ensembl.org/Mus_musculus/Gene/Summary?db=core;g=ENSMUSG00000001833
IC1	SMIM15	0.622387	0.622387	1	0.803865	0.171783	0.137	0.053	548	57	http://www.genecards.org/cgi-bin/carddisp.pl?gene=SMIM15	ENSMUSG00000071180	http://mar2016.archive.ensembl.org/Mus_musculus/Gene/Summary?db=core;g=ENSMUSG00000071180
IC1	SPOPL	-0.620583	0.620583	1	0.541747	1.37043	0.097	0.263	548	57	http://www.genecards.org/cgi-bin/carddisp.pl?gene=SPOPL	ENSMUSG00000026771	http://mar2016.archive.ensembl.org/Mus_musculus/Gene/Summary?db=core;g=ENSMUSG00000026771
IC1	CAND1	-0.620418	0.620418	1	0.324675	1.03645	0.064	0.14	548	57	http://www.genecards.org/cgi-bin/carddisp.pl?gene=CAND1	ENSMUSG00000020114	http://mar2016.archive.ensembl.org/Mus_musculus/Gene/Summary?db=core;g=ENSMUSG00000020114
IC1	USP9X	-0.620291	0.620291	1	1.066	2.17582	0.182	0.421	548	57	http://www.genecards.org/cgi-bin/carddisp.pl?gene=USP9X	ENSMUSG00000031010	http://mar2016.archive.ensembl.org/Mus_musculus/Gene/Summary?db=core;g=ENSMUSG00000031010
IC1	SGK1	0.61853	0.61853	1	1.07117	0.349021	0.179	0.123	548	57	http://www.genecards.org/cgi-bin/carddisp.pl?gene=SGK1	ENSMUSG00000019970	http://mar2016.archive.ensembl.org/Mus_musculus/Gene/Summary?db=core;g=ENSMUSG00000019970
IC1	GIMAP8	-0.610647	0.610647	1	0.377472	1.10332	0.086	0.228	548	57	http://www.genecards.org/cgi-bin/carddisp.pl?gene=GIMAP8	ENSMUSG00000064262	http://mar2016.archive.ensembl.org/Mus_musculus/Gene/Summary?db=core;g=ENSMUSG00000064262
IC1	ARF3	-0.610005	0.610005	1	0.628278	1.48518	0.122	0.246	548	57	http://www.genecards.org/cgi-bin/carddisp.pl?gene=ARF3	ENSMUSG00000051853	http://mar2016.archive.ensembl.org/Mus_musculus/Gene/Summary?db=core;g=ENSMUSG00000051853
IC1	TSPYL4	0.609404	0.609404	1	1.00878	0.316688	0.172	0.088	548	57	http://www.genecards.org/cgi-bin/carddisp.pl?gene=TSPYL4	ENSMUSG00000039485	http://mar2016.archive.ensembl.org/Mus_musculus/Gene/Summary?db=core;g=ENSMUSG00000039485
IC1	TBC1D22B	-0.607883	0.607883	1	0.17291	0.78754	0.036	0.14	548	57	http://www.genecards.org/cgi-bin/carddisp.pl?gene=TBC1D22B	ENSMUSG00000042203	http://mar2016.archive.ensembl.org/Mus_musculus/Gene/Summary?db=core;g=ENSMUSG00000042203
IC1	CBX6	0.60724	0.60724	1	1.09114	0.372735	0.166	0.105	548	57	http://www.genecards.org/cgi-bin/carddisp.pl?gene=CBX6	ENSMUSG00000089715	http://mar2016.archive.ensembl.org/Mus_musculus/Gene/Summary?db=core;g=ENSMUSG00000089715
IC1	PCNT	-0.605318	0.605318	1	0.428079	1.17256	0.082	0.246	548	57	http://www.genecards.org/cgi-bin/carddisp.pl?gene=PCNT	ENSMUSG00000001151	http://mar2016.archive.ensembl.org/Mus_musculus/Gene/Summary?db=core;g=ENSMUSG00000001151
IC1	TMEM108	0.604606	0.604606	1	0.80673	0.188198	0.135	0.053	548	57	http://www.genecards.org/cgi-bin/carddisp.pl?gene=TMEM108	ENSMUSG00000042757	http://mar2016.archive.ensembl.org/Mus_musculus/Gene/Summary?db=core;g=ENSMUSG00000042757
IC1	GCC2	-0.601974	0.601974	1	1.05691	2.12196	0.17	0.281	548	57	http://www.genecards.org/cgi-bin/carddisp.pl?gene=GCC2	ENSMUSG00000038039	http://mar2016.archive.ensembl.org/Mus_musculus/Gene/Summary?db=core;g=ENSMUSG00000038039
IC1	LEF1	-0.599178	0.599178	1	4.97824	8.05616	0.513	0.491	548	57	http://www.genecards.org/cgi-bin/carddisp.pl?gene=LEF1	ENSMUSG00000027985	http://mar2016.archive.ensembl.org/Mus_musculus/Gene/Summary?db=core;g=ENSMUSG00000027985
IC1	VPS18	-0.598317	0.598317	1	0.118486	0.693331	0.027	0.123	548	57	http://www.genecards.org/cgi-bin/carddisp.pl?gene=VPS18	ENSMUSG00000034216	http://mar2016.archive.ensembl.org/Mus_musculus/Gene/Summary?db=core;g=ENSMUSG00000034216
IC1	KLHL6	-0.597736	0.597736	1	0.750986	1.64984	0.142	0.281	548	57	http://www.genecards.org/cgi-bin/carddisp.pl?gene=KLHL6	ENSMUSG00000043008	http://mar2016.archive.ensembl.org/Mus_musculus/Gene/Summary?db=core;g=ENSMUSG00000043008
IC1	EGR1	-0.597069	0.597069	1	0.832748	1.77229	0.153	0.211	548	57	http://www.genecards.org/cgi-bin/carddisp.pl?gene=EGR1	ENSMUSG00000038418	http://mar2016.archive.ensembl.org/Mus_musculus/Gene/Summary?db=core;g=ENSMUSG00000038418
IC1	AFTPH	-0.596889	0.596889	1	1.31411	2.49999	0.21	0.386	548	57	http://www.genecards.org/cgi-bin/carddisp.pl?gene=AFTPH	ENSMUSG00000049659	http://mar2016.archive.ensembl.org/Mus_musculus/Gene/Summary?db=core;g=ENSMUSG00000049659
IC1	SETD7	-0.596516	0.596516	1	1.04313	2.08933	0.179	0.333	548	57	http://www.genecards.org/cgi-bin/carddisp.pl?gene=SETD7	ENSMUSG00000037111	http://mar2016.archive.ensembl.org/Mus_musculus/Gene/Summary?db=core;g=ENSMUSG00000037111
IC1	LAMTOR5	0.593785	0.593785	1	1.04083	0.352257	0.186	0.088	548	57	http://www.genecards.org/cgi-bin/carddisp.pl?gene=LAMTOR5	ENSMUSG00000087260	http://mar2016.archive.ensembl.org/Mus_musculus/Gene/Summary?db=core;g=ENSMUSG00000087260
IC1	AKR1B3	0.592837	0.592837	1	2.10404	1.05809	0.336	0.281	548	57	http://www.genecards.org/cgi-bin/carddisp.pl?gene=AKR1B3	ENSMUSG00000001642	http://mar2016.archive.ensembl.org/Mus_musculus/Gene/Summary?db=core;g=ENSMUSG00000001642
IC1	NDUFB6	0.592233	0.592233	1	1.2322	0.480654	0.223	0.14	548	57	http://www.genecards.org/cgi-bin/carddisp.pl?gene=NDUFB6	ENSMUSG00000071014	http://mar2016.archive.ensembl.org/Mus_musculus/Gene/Summary?db=core;g=ENSMUSG00000071014
IC1	ROMO1	0.591547	0.591547	1	1.57858	0.711225	0.272	0.193	548	57	http://www.genecards.org/cgi-bin/carddisp.pl?gene=ROMO1	ENSMUSG00000067847	http://mar2016.archive.ensembl.org/Mus_musculus/Gene/Summary?db=core;g=ENSMUSG00000067847
IC1	TIMM10B	0.590654	0.590654	1	1.364	0.569794	0.239	0.158	548	57	http://www.genecards.org/cgi-bin/carddisp.pl?gene=TIMM10B	ENSMUSG00000089847	http://mar2016.archive.ensembl.org/Mus_musculus/Gene/Summary?db=core;g=ENSMUSG00000089847
IC1	RNF6	-0.589819	0.589819	1	1.10262	2.16456	0.184	0.386	548	57	http://www.genecards.org/cgi-bin/carddisp.pl?gene=RNF6	ENSMUSG00000029634	http://mar2016.archive.ensembl.org/Mus_musculus/Gene/Summary?db=core;g=ENSMUSG00000029634
IC1	MED25	-0.588319	0.588319	1	0.303338	0.959562	0.075	0.228	548	57	http://www.genecards.org/cgi-bin/carddisp.pl?gene=MED25	ENSMUSG00000002968	http://mar2016.archive.ensembl.org/Mus_musculus/Gene/Summary?db=core;g=ENSMUSG00000002968
IC1	LIN7C	-0.588118	0.588118	1	0.833456	1.75621	0.155	0.298	548	57	http://www.genecards.org/cgi-bin/carddisp.pl?gene=LIN7C	ENSMUSG00000027162	http://mar2016.archive.ensembl.org/Mus_musculus/Gene/Summary?db=core;g=ENSMUSG00000027162
IC1	ZFP62	-0.588036	0.588036	1	0.890506	1.84181	0.15	0.368	548	57	http://www.genecards.org/cgi-bin/carddisp.pl?gene=ZFP62	ENSMUSG00000046311	http://mar2016.archive.ensembl.org/Mus_musculus/Gene/Summary?db=core;g=ENSMUSG00000046311
IC1	LRP10	-0.587531	0.587531	1	0.850685	1.78097	0.166	0.351	548	57	http://www.genecards.org/cgi-bin/carddisp.pl?gene=LRP10	ENSMUSG00000022175	http://mar2016.archive.ensembl.org/Mus_musculus/Gene/Summary?db=core;g=ENSMUSG00000022175
IC1	DSTN	0.585997	0.585997	1	2.8511	1.56556	0.378	0.298	548	57	http://www.genecards.org/cgi-bin/carddisp.pl?gene=DSTN	ENSMUSG00000015932	http://mar2016.archive.ensembl.org/Mus_musculus/Gene/Summary?db=core;g=ENSMUSG00000015932
IC1	ZCCHC6	-0.582868	0.582868	1	1.35969	2.5344	0.25	0.456	548	57	http://www.genecards.org/cgi-bin/carddisp.pl?gene=ZCCHC6	ENSMUSG00000035248	http://mar2016.archive.ensembl.org/Mus_musculus/Gene/Summary?db=core;g=ENSMUSG00000035248
IC1	GM26917	-0.579324	0.579324	1	1.00775	1.99988	0.177	0.368	548	57	http://www.genecards.org/cgi-bin/carddisp.pl?gene=GM26917	ENSMUSG00000097971	http://mar2016.archive.ensembl.org/Mus_musculus/Gene/Summary?db=core;g=ENSMUSG00000097971
IC1	ATRX	-0.578623	0.578623	1	6.27178	9.85984	0.664	0.895	548	57	http://www.genecards.org/cgi-bin/carddisp.pl?gene=ATRX	ENSMUSG00000031229	http://mar2016.archive.ensembl.org/Mus_musculus/Gene/Summary?db=core;g=ENSMUSG00000031229
IC1	NFS1	-0.577557	0.577557	1	0.204189	0.797035	0.044	0.175	548	57	http://www.genecards.org/cgi-bin/carddisp.pl?gene=NFS1	ENSMUSG00000027618	http://mar2016.archive.ensembl.org/Mus_musculus/Gene/Summary?db=core;g=ENSMUSG00000027618
IC1	PYHIN1	-0.577032	0.577032	1	0.294682	0.931377	0.051	0.228	548	57	http://www.genecards.org/cgi-bin/carddisp.pl?gene=PYHIN1	ENSMUSG00000043263	http://mar2016.archive.ensembl.org/Mus_musculus/Gene/Summary?db=core;g=ENSMUSG00000043263
IC1	NFKB1	-0.576303	0.576303	1	0.606472	1.39529	0.113	0.263	548	57	http://www.genecards.org/cgi-bin/carddisp.pl?gene=NFKB1	ENSMUSG00000028163	http://mar2016.archive.ensembl.org/Mus_musculus/Gene/Summary?db=core;g=ENSMUSG00000028163
IC1	1300002E11RIK	0.573427	0.573427	1	1.84218	0.909997	0.281	0.211	548	57	http://www.genecards.org/cgi-bin/carddisp.pl?gene=1300002E11RIK	ENSMUSG00000097290	http://mar2016.archive.ensembl.org/Mus_musculus/Gene/Summary?db=core;g=ENSMUSG00000097290
IC1	RAP1GDS1	-0.573124	0.573124	1	0.565446	1.32898	0.106	0.281	548	57	http://www.genecards.org/cgi-bin/carddisp.pl?gene=RAP1GDS1	ENSMUSG00000028149	http://mar2016.archive.ensembl.org/Mus_musculus/Gene/Summary?db=core;g=ENSMUSG00000028149
IC1	SLC43A2	-0.571504	0.571504	1	1.04579	2.04019	0.182	0.351	548	57	http://www.genecards.org/cgi-bin/carddisp.pl?gene=SLC43A2	ENSMUSG00000038178	http://mar2016.archive.ensembl.org/Mus_musculus/Gene/Summary?db=core;g=ENSMUSG00000038178
IC1	RAB19	-0.569709	0.569709	1	0.0915399	0.62009	0.02	0.123	548	57	http://www.genecards.org/cgi-bin/carddisp.pl?gene=RAB19	ENSMUSG00000029923	http://mar2016.archive.ensembl.org/Mus_musculus/Gene/Summary?db=core;g=ENSMUSG00000029923
IC1	SUPT6	-0.568913	0.568913	1	0.867757	1.77064	0.157	0.386	548	57	http://www.genecards.org/cgi-bin/carddisp.pl?gene=SUPT6	ENSMUSG00000002052	http://mar2016.archive.ensembl.org/Mus_musculus/Gene/Summary?db=core;g=ENSMUSG00000002052
IC1	RPL38	0.56816	0.56816	1	15.4993	10.1284	0.892	0.842	548	57	http://www.genecards.org/cgi-bin/carddisp.pl?gene=RPL38	ENSMUSG00000057322	http://mar2016.archive.ensembl.org/Mus_musculus/Gene/Summary?db=core;g=ENSMUSG00000057322
IC1	SMC4	-0.564515	0.564515	1	3.74541	6.01794	0.454	0.702	548	57	http://www.genecards.org/cgi-bin/carddisp.pl?gene=SMC4	ENSMUSG00000034349	http://mar2016.archive.ensembl.org/Mus_musculus/Gene/Summary?db=core;g=ENSMUSG00000034349
IC1	1700097N02RIK	0.564029	0.564029	1	0.984748	0.342505	0.172	0.105	548	57	http://www.genecards.org/cgi-bin/carddisp.pl?gene=1700097N02RIK	ENSMUSG00000099474	http://mar2016.archive.ensembl.org/Mus_musculus/Gene/Summary?db=core;g=ENSMUSG00000099474
IC1	RFTN1	-0.563904	0.563904	1	0.316165	0.94564	0.068	0.211	548	57	http://www.genecards.org/cgi-bin/carddisp.pl?gene=RFTN1	ENSMUSG00000039316	http://mar2016.archive.ensembl.org/Mus_musculus/Gene/Summary?db=core;g=ENSMUSG00000039316
IC1	MRPS33	0.563604	0.563604	1	1.32312	0.571846	0.234	0.175	548	57	http://www.genecards.org/cgi-bin/carddisp.pl?gene=MRPS33	ENSMUSG00000029918	http://mar2016.archive.ensembl.org/Mus_musculus/Gene/Summary?db=core;g=ENSMUSG00000029918
IC1	RBM42	0.563159	0.563159	1	1.06013	0.394336	0.192	0.123	548	57	http://www.genecards.org/cgi-bin/carddisp.pl?gene=RBM42	ENSMUSG00000036733	http://mar2016.archive.ensembl.org/Mus_musculus/Gene/Summary?db=core;g=ENSMUSG00000036733
IC1	TOX	-0.561967	0.561967	1	1.54676	2.75973	0.228	0.386	548	57	http://www.genecards.org/cgi-bin/carddisp.pl?gene=TOX	ENSMUSG00000041272	http://mar2016.archive.ensembl.org/Mus_musculus/Gene/Summary?db=core;g=ENSMUSG00000041272
IC1	UQCR10	0.55939	0.55939	1	2.49847	1.37402	0.381	0.316	548	57	http://www.genecards.org/cgi-bin/carddisp.pl?gene=UQCR10	ENSMUSG00000059534	http://mar2016.archive.ensembl.org/Mus_musculus/Gene/Summary?db=core;g=ENSMUSG00000059534
IC1	KMT2E	-0.557891	0.557891	1	3.10709	5.04612	0.434	0.649	548	57	http://www.genecards.org/cgi-bin/carddisp.pl?gene=KMT2E	ENSMUSG00000029004	http://mar2016.archive.ensembl.org/Mus_musculus/Gene/Summary?db=core;g=ENSMUSG00000029004
IC1	CNP	-0.556707	0.556707	1	1.31132	2.39974	0.221	0.456	548	57	http://www.genecards.org/cgi-bin/carddisp.pl?gene=CNP	ENSMUSG00000006782	http://mar2016.archive.ensembl.org/Mus_musculus/Gene/Summary?db=core;g=ENSMUSG00000006782
IC1	WDR82	-0.555923	0.555923	1	0.544923	1.2712	0.109	0.316	548	57	http://www.genecards.org/cgi-bin/carddisp.pl?gene=WDR82	ENSMUSG00000020257	http://mar2016.archive.ensembl.org/Mus_musculus/Gene/Summary?db=core;g=ENSMUSG00000020257
IC1	FAM210A	-0.555746	0.555746	1	0.130951	0.662417	0.027	0.14	548	57	http://www.genecards.org/cgi-bin/carddisp.pl?gene=FAM210A	ENSMUSG00000038121	http://mar2016.archive.ensembl.org/Mus_musculus/Gene/Summary?db=core;g=ENSMUSG00000038121
IC1	STAMBPL1	0.555677	0.555677	1	0.625048	0.105582	0.106	0.035	548	57	http://www.genecards.org/cgi-bin/carddisp.pl?gene=STAMBPL1	ENSMUSG00000024776	http://mar2016.archive.ensembl.org/Mus_musculus/Gene/Summary?db=core;g=ENSMUSG00000024776
IC1	C1GALT1	0.554935	0.554935	1	3.91394	2.34486	0.518	0.421	548	57	http://www.genecards.org/cgi-bin/carddisp.pl?gene=C1GALT1	ENSMUSG00000042460	http://mar2016.archive.ensembl.org/Mus_musculus/Gene/Summary?db=core;g=ENSMUSG00000042460
IC1	RFWD2	-0.554134	0.554134	1	0.709931	1.51067	0.128	0.298	548	57	http://www.genecards.org/cgi-bin/carddisp.pl?gene=RFWD2	ENSMUSG00000040782	http://mar2016.archive.ensembl.org/Mus_musculus/Gene/Summary?db=core;g=ENSMUSG00000040782
IC1	TM4SF1	0.553173	0.553173	1	1.38752	0.62714	0.228	0.14	548	57	http://www.genecards.org/cgi-bin/carddisp.pl?gene=TM4SF1	ENSMUSG00000027800	http://mar2016.archive.ensembl.org/Mus_musculus/Gene/Summary?db=core;g=ENSMUSG00000027800
IC1	NFKBIA	-0.553093	0.553093	1	4.74471	7.4288	0.547	0.632	548	57	http://www.genecards.org/cgi-bin/carddisp.pl?gene=NFKBIA	ENSMUSG00000021025	http://mar2016.archive.ensembl.org/Mus_musculus/Gene/Summary?db=core;g=ENSMUSG00000021025
IC1	LONP2	-0.552925	0.552925	1	0.655513	1.42873	0.131	0.316	548	57	http://www.genecards.org/cgi-bin/carddisp.pl?gene=LONP2	ENSMUSG00000047866	http://mar2016.archive.ensembl.org/Mus_musculus/Gene/Summary?db=core;g=ENSMUSG00000047866
IC1	TCF3	-0.551838	0.551838	1	0.829394	1.6818	0.148	0.333	548	57	http://www.genecards.org/cgi-bin/carddisp.pl?gene=TCF3	ENSMUSG00000020167	http://mar2016.archive.ensembl.org/Mus_musculus/Gene/Summary?db=core;g=ENSMUSG00000020167
IC1	PLS3	0.550522	0.550522	1	0.746778	0.192653	0.12	0.053	548	57	http://www.genecards.org/cgi-bin/carddisp.pl?gene=PLS3	ENSMUSG00000016382	http://mar2016.archive.ensembl.org/Mus_musculus/Gene/Summary?db=core;g=ENSMUSG00000016382
IC1	INPP4B	-0.549566	0.549566	1	0.318223	0.929411	0.06	0.14	548	57	http://www.genecards.org/cgi-bin/carddisp.pl?gene=INPP4B	ENSMUSG00000037940	http://mar2016.archive.ensembl.org/Mus_musculus/Gene/Summary?db=core;g=ENSMUSG00000037940
IC1	RFC1	0.547848	0.547848	1	1.03049	0.388935	0.173	0.105	548	57	http://www.genecards.org/cgi-bin/carddisp.pl?gene=RFC1	ENSMUSG00000029191	http://mar2016.archive.ensembl.org/Mus_musculus/Gene/Summary?db=core;g=ENSMUSG00000029191
IC1	PLEKHF2	0.547412	0.547412	1	1.21073	0.512681	0.214	0.14	548	57	http://www.genecards.org/cgi-bin/carddisp.pl?gene=PLEKHF2	ENSMUSG00000049969	http://mar2016.archive.ensembl.org/Mus_musculus/Gene/Summary?db=core;g=ENSMUSG00000049969
IC1	TCF20	-0.543181	0.543181	1	0.609689	1.34561	0.117	0.211	548	57	http://www.genecards.org/cgi-bin/carddisp.pl?gene=TCF20	ENSMUSG00000041852	http://mar2016.archive.ensembl.org/Mus_musculus/Gene/Summary?db=core;g=ENSMUSG00000041852
IC1	CECR5	-0.543029	0.543029	1	0.396872	1.03528	0.073	0.228	548	57	http://www.genecards.org/cgi-bin/carddisp.pl?gene=CECR5	ENSMUSG00000058979	http://mar2016.archive.ensembl.org/Mus_musculus/Gene/Summary?db=core;g=ENSMUSG00000058979
IC1	SLA2	0.541951	0.541951	1	1.96994	1.03988	0.297	0.228	548	57	http://www.genecards.org/cgi-bin/carddisp.pl?gene=SLA2	ENSMUSG00000027636	http://mar2016.archive.ensembl.org/Mus_musculus/Gene/Summary?db=core;g=ENSMUSG00000027636
IC1	UBALD2	0.541268	0.541268	1	3.17923	1.87183	0.447	0.404	548	57	http://www.genecards.org/cgi-bin/carddisp.pl?gene=UBALD2	ENSMUSG00000050628	http://mar2016.archive.ensembl.org/Mus_musculus/Gene/Summary?db=core;g=ENSMUSG00000050628
IC1	CD2	-0.540479	0.540479	1	1.82861	3.11408	0.252	0.333	548	57	http://www.genecards.org/cgi-bin/carddisp.pl?gene=CD2	ENSMUSG00000027863	http://mar2016.archive.ensembl.org/Mus_musculus/Gene/Summary?db=core;g=ENSMUSG00000027863
IC1	AKAP9	-0.538746	0.538746	1	1.97063	3.31546	0.301	0.439	548	57	http://www.genecards.org/cgi-bin/carddisp.pl?gene=AKAP9	ENSMUSG00000040407	http://mar2016.archive.ensembl.org/Mus_musculus/Gene/Summary?db=core;g=ENSMUSG00000040407
IC1	FHL1	0.537351	0.537351	1	0.757627	0.211066	0.124	0.053	548	57	http://www.genecards.org/cgi-bin/carddisp.pl?gene=FHL1	ENSMUSG00000023092	http://mar2016.archive.ensembl.org/Mus_musculus/Gene/Summary?db=core;g=ENSMUSG00000023092
IC1	CALM2	0.537346	0.537346	1	8.51886	5.55885	0.785	0.789	548	57	http://www.genecards.org/cgi-bin/carddisp.pl?gene=CALM2	ENSMUSG00000036438	http://mar2016.archive.ensembl.org/Mus_musculus/Gene/Summary?db=core;g=ENSMUSG00000036438
IC1	RAB18	0.537228	0.537228	1	1.33919	0.611919	0.241	0.158	548	57	http://www.genecards.org/cgi-bin/carddisp.pl?gene=RAB18	ENSMUSG00000073639	http://mar2016.archive.ensembl.org/Mus_musculus/Gene/Summary?db=core;g=ENSMUSG00000073639
IC1	PPIB	-0.536898	0.536898	1	2.58331	4.19884	0.391	0.667	548	57	http://www.genecards.org/cgi-bin/carddisp.pl?gene=PPIB	ENSMUSG00000032383	http://mar2016.archive.ensembl.org/Mus_musculus/Gene/Summary?db=core;g=ENSMUSG00000032383
IC1	RGCC	0.536114	0.536114	1	8.14366	5.3057	0.641	0.526	548	57	http://www.genecards.org/cgi-bin/carddisp.pl?gene=RGCC	ENSMUSG00000022018	http://mar2016.archive.ensembl.org/Mus_musculus/Gene/Summary?db=core;g=ENSMUSG00000022018
IC1	CLEC2D	-0.534417	0.534417	1	0.379885	0.998566	0.082	0.211	548	57	http://www.genecards.org/cgi-bin/carddisp.pl?gene=CLEC2D	ENSMUSG00000030157	http://mar2016.archive.ensembl.org/Mus_musculus/Gene/Summary?db=core;g=ENSMUSG00000030157
IC1	TTC3	-0.534128	0.534128	1	1.92772	3.23953	0.292	0.456	548	57	http://www.genecards.org/cgi-bin/carddisp.pl?gene=TTC3	ENSMUSG00000040785	http://mar2016.archive.ensembl.org/Mus_musculus/Gene/Summary?db=core;g=ENSMUSG00000040785
IC1	MYO9A	-0.533624	0.533624	1	0.238559	0.79289	0.044	0.175	548	57	http://www.genecards.org/cgi-bin/carddisp.pl?gene=MYO9A	ENSMUSG00000039585	http://mar2016.archive.ensembl.org/Mus_musculus/Gene/Summary?db=core;g=ENSMUSG00000039585
IC1	UTRN	-0.533443	0.533443	1	0.950536	1.82317	0.175	0.351	548	57	http://www.genecards.org/cgi-bin/carddisp.pl?gene=UTRN	ENSMUSG00000019820	http://mar2016.archive.ensembl.org/Mus_musculus/Gene/Summary?db=core;g=ENSMUSG00000019820
IC1	TAF1D	0.532689	0.532689	1	2.17093	1.19195	0.334	0.298	548	57	http://www.genecards.org/cgi-bin/carddisp.pl?gene=TAF1D	ENSMUSG00000031939	http://mar2016.archive.ensembl.org/Mus_musculus/Gene/Summary?db=core;g=ENSMUSG00000031939
IC1	IMP3	0.532402	0.532402	1	1.82948	0.956312	0.292	0.211	548	57	http://www.genecards.org/cgi-bin/carddisp.pl?gene=IMP3	ENSMUSG00000032288	http://mar2016.archive.ensembl.org/Mus_musculus/Gene/Summary?db=core;g=ENSMUSG00000032288
IC1	RBPJ	0.530845	0.530845	1	0.76962	0.224841	0.148	0.053	548	57	http://www.genecards.org/cgi-bin/carddisp.pl?gene=RBPJ	ENSMUSG00000039191	http://mar2016.archive.ensembl.org/Mus_musculus/Gene/Summary?db=core;g=ENSMUSG00000039191
IC1	TXLNG	-0.530499	0.530499	1	0.920642	1.77423	0.15	0.228	548	57	http://www.genecards.org/cgi-bin/carddisp.pl?gene=TXLNG	ENSMUSG00000038344	http://mar2016.archive.ensembl.org/Mus_musculus/Gene/Summary?db=core;g=ENSMUSG00000038344
IC1	EP400	-0.530168	0.530168	1	1.22345	2.21087	0.221	0.368	548	57	http://www.genecards.org/cgi-bin/carddisp.pl?gene=EP400	ENSMUSG00000029505	http://mar2016.archive.ensembl.org/Mus_musculus/Gene/Summary?db=core;g=ENSMUSG00000029505
IC1	ANKRD12	-0.529436	0.529436	1	1.40653	2.4735	0.232	0.421	548	57	http://www.genecards.org/cgi-bin/carddisp.pl?gene=ANKRD12	ENSMUSG00000034647	http://mar2016.archive.ensembl.org/Mus_musculus/Gene/Summary?db=core;g=ENSMUSG00000034647
IC1	FBXO9	0.528021	0.528021	1	0.753203	0.215856	0.128	0.07	548	57	http://www.genecards.org/cgi-bin/carddisp.pl?gene=FBXO9	ENSMUSG00000001366	http://mar2016.archive.ensembl.org/Mus_musculus/Gene/Summary?db=core;g=ENSMUSG00000001366
IC1	HSPD1	0.527944	0.527944	1	1.57981	0.78921	0.261	0.193	548	57	http://www.genecards.org/cgi-bin/carddisp.pl?gene=HSPD1	ENSMUSG00000025980	http://mar2016.archive.ensembl.org/Mus_musculus/Gene/Summary?db=core;g=ENSMUSG00000025980
IC1	FAM177A	-0.526896	0.526896	1	0.545819	1.22726	0.108	0.211	548	57	http://www.genecards.org/cgi-bin/carddisp.pl?gene=FAM177A	ENSMUSG00000095595	http://mar2016.archive.ensembl.org/Mus_musculus/Gene/Summary?db=core;g=ENSMUSG00000095595
IC1	ADD1	0.526849	0.526849	1	1.22331	0.543132	0.219	0.158	548	57	http://www.genecards.org/cgi-bin/carddisp.pl?gene=ADD1	ENSMUSG00000029106	http://mar2016.archive.ensembl.org/Mus_musculus/Gene/Summary?db=core;g=ENSMUSG00000029106
IC1	GALNT6	-0.526245	0.526245	1	0.285976	0.852032	0.055	0.175	548	57	http://www.genecards.org/cgi-bin/carddisp.pl?gene=GALNT6	ENSMUSG00000037280	http://mar2016.archive.ensembl.org/Mus_musculus/Gene/Summary?db=core;g=ENSMUSG00000037280
IC1	TOMM7	0.524666	0.524666	1	3.18968	1.91233	0.447	0.386	548	57	http://www.genecards.org/cgi-bin/carddisp.pl?gene=TOMM7	ENSMUSG00000028998	http://mar2016.archive.ensembl.org/Mus_musculus/Gene/Summary?db=core;g=ENSMUSG00000028998
IC1	SUV420H1	-0.524475	0.524475	1	1.25063	2.23733	0.214	0.368	548	57	http://www.genecards.org/cgi-bin/carddisp.pl?gene=SUV420H1	ENSMUSG00000045098	http://mar2016.archive.ensembl.org/Mus_musculus/Gene/Summary?db=core;g=ENSMUSG00000045098
IC1	ACLY	0.524161	0.524161	1	0.688612	0.174199	0.13	0.053	548	57	http://www.genecards.org/cgi-bin/carddisp.pl?gene=ACLY	ENSMUSG00000020917	http://mar2016.archive.ensembl.org/Mus_musculus/Gene/Summary?db=core;g=ENSMUSG00000020917
IC1	GPR174	-0.524026	0.524026	1	0.109694	0.595699	0.029	0.158	548	57	http://www.genecards.org/cgi-bin/carddisp.pl?gene=GPR174	ENSMUSG00000073008	http://mar2016.archive.ensembl.org/Mus_musculus/Gene/Summary?db=core;g=ENSMUSG00000073008
IC1	SNX1	-0.523961	0.523961	1	0.52159	1.18789	0.1	0.211	548	57	http://www.genecards.org/cgi-bin/carddisp.pl?gene=SNX1	ENSMUSG00000032382	http://mar2016.archive.ensembl.org/Mus_musculus/Gene/Summary?db=core;g=ENSMUSG00000032382
IC1	BAZ2B	0.5231	0.5231	1	1.59197	0.803685	0.252	0.175	548	57	http://www.genecards.org/cgi-bin/carddisp.pl?gene=BAZ2B	ENSMUSG00000026987	http://mar2016.archive.ensembl.org/Mus_musculus/Gene/Summary?db=core;g=ENSMUSG00000026987
IC1	MARC2	0.522962	0.522962	1	1.6024	0.811118	0.266	0.211	548	57	http://www.genecards.org/cgi-bin/carddisp.pl?gene=MARC2	ENSMUSG00000073481	http://mar2016.archive.ensembl.org/Mus_musculus/Gene/Summary?db=core;g=ENSMUSG00000073481
IC1	RASSF5	-0.522792	0.522792	1	0.957076	1.8118	0.166	0.386	548	57	http://www.genecards.org/cgi-bin/carddisp.pl?gene=RASSF5	ENSMUSG00000026430	http://mar2016.archive.ensembl.org/Mus_musculus/Gene/Summary?db=core;g=ENSMUSG00000026430
IC1	CLCN3	-0.522768	0.522768	1	0.94456	1.79377	0.162	0.333	548	57	http://www.genecards.org/cgi-bin/carddisp.pl?gene=CLCN3	ENSMUSG00000004319	http://mar2016.archive.ensembl.org/Mus_musculus/Gene/Summary?db=core;g=ENSMUSG00000004319
IC1	BRAP	-0.518119	0.518119	1	0.639947	1.34855	0.115	0.281	548	57	http://www.genecards.org/cgi-bin/carddisp.pl?gene=BRAP	ENSMUSG00000029458	http://mar2016.archive.ensembl.org/Mus_musculus/Gene/Summary?db=core;g=ENSMUSG00000029458
IC1	PYCARD	0.51751	0.51751	1	4.44684	2.80503	0.524	0.439	548	57	http://www.genecards.org/cgi-bin/carddisp.pl?gene=PYCARD	ENSMUSG00000030793	http://mar2016.archive.ensembl.org/Mus_musculus/Gene/Summary?db=core;g=ENSMUSG00000030793
IC1	DNAH8	-0.516893	0.516893	1	0.328087	0.900321	0.049	0.193	548	57	http://www.genecards.org/cgi-bin/carddisp.pl?gene=DNAH8	ENSMUSG00000033826	http://mar2016.archive.ensembl.org/Mus_musculus/Gene/Summary?db=core;g=ENSMUSG00000033826
IC1	SNRNP48	-0.516891	0.516891	1	0.430493	1.04685	0.089	0.246	548	57	http://www.genecards.org/cgi-bin/carddisp.pl?gene=SNRNP48	ENSMUSG00000021431	http://mar2016.archive.ensembl.org/Mus_musculus/Gene/Summary?db=core;g=ENSMUSG00000021431
IC1	ID3	0.516622	0.516622	1	4.08537	2.55471	0.451	0.456	548	57	http://www.genecards.org/cgi-bin/carddisp.pl?gene=ID3	ENSMUSG00000007872	http://mar2016.archive.ensembl.org/Mus_musculus/Gene/Summary?db=core;g=ENSMUSG00000007872
IC1	ZFP422	-0.516359	0.516359	1	0.853975	1.65181	0.157	0.351	548	57	http://www.genecards.org/cgi-bin/carddisp.pl?gene=ZFP422	ENSMUSG00000059878	http://mar2016.archive.ensembl.org/Mus_musculus/Gene/Summary?db=core;g=ENSMUSG00000059878
IC1	MOB1A	0.516345	0.516345	1	0.705089	0.192098	0.13	0.088	548	57	http://www.genecards.org/cgi-bin/carddisp.pl?gene=MOB1A	ENSMUSG00000043131	http://mar2016.archive.ensembl.org/Mus_musculus/Gene/Summary?db=core;g=ENSMUSG00000043131
IC1	MAN2B1	-0.515688	0.515688	1	0.624643	1.32271	0.111	0.246	548	57	http://www.genecards.org/cgi-bin/carddisp.pl?gene=MAN2B1	ENSMUSG00000005142	http://mar2016.archive.ensembl.org/Mus_musculus/Gene/Summary?db=core;g=ENSMUSG00000005142
IC1	LDLRAD3	0.51552	0.51552	1	0.849981	0.294137	0.131	0.07	548	57	http://www.genecards.org/cgi-bin/carddisp.pl?gene=LDLRAD3	ENSMUSG00000048058	http://mar2016.archive.ensembl.org/Mus_musculus/Gene/Summary?db=core;g=ENSMUSG00000048058
IC1	EPB41	-0.514856	0.514856	1	1.31688	2.31047	0.203	0.404	548	57	http://www.genecards.org/cgi-bin/carddisp.pl?gene=EPB41	ENSMUSG00000028906	http://mar2016.archive.ensembl.org/Mus_musculus/Gene/Summary?db=core;g=ENSMUSG00000028906
IC1	EXOC4	-0.513726	0.513726	1	0.628934	1.32568	0.122	0.211	548	57	http://www.genecards.org/cgi-bin/carddisp.pl?gene=EXOC4	ENSMUSG00000029763	http://mar2016.archive.ensembl.org/Mus_musculus/Gene/Summary?db=core;g=ENSMUSG00000029763
IC1	CHCHD1	0.513214	0.513214	1	0.851901	0.297552	0.162	0.123	548	57	http://www.genecards.org/cgi-bin/carddisp.pl?gene=CHCHD1	ENSMUSG00000063787	http://mar2016.archive.ensembl.org/Mus_musculus/Gene/Summary?db=core;g=ENSMUSG00000063787
IC1	NDUFA13	0.512483	0.512483	1	4.3274	2.73458	0.571	0.491	548	57	http://www.genecards.org/cgi-bin/carddisp.pl?gene=NDUFA13	ENSMUSG00000036199	http://mar2016.archive.ensembl.org/Mus_musculus/Gene/Summary?db=core;g=ENSMUSG00000036199
IC1	ANAPC5	0.511856	0.511856	1	2.16509	1.21974	0.327	0.316	548	57	http://www.genecards.org/cgi-bin/carddisp.pl?gene=ANAPC5	ENSMUSG00000029472	http://mar2016.archive.ensembl.org/Mus_musculus/Gene/Summary?db=core;g=ENSMUSG00000029472
IC1	ZFP955A	-0.511029	0.511029	1	0.0725658	0.528477	0.016	0.14	548	57	http://www.genecards.org/cgi-bin/carddisp.pl?gene=ZFP955A	ENSMUSG00000094441	http://mar2016.archive.ensembl.org/Mus_musculus/Gene/Summary?db=core;g=ENSMUSG00000094441
IC1	ASH1L	-0.510676	0.510676	1	3.24495	5.04785	0.443	0.614	548	57	http://www.genecards.org/cgi-bin/carddisp.pl?gene=ASH1L	ENSMUSG00000028053	http://mar2016.archive.ensembl.org/Mus_musculus/Gene/Summary?db=core;g=ENSMUSG00000028053
IC1	ABL1	-0.50948	0.50948	1	0.366287	0.94496	0.073	0.228	548	57	http://www.genecards.org/cgi-bin/carddisp.pl?gene=ABL1	ENSMUSG00000026842	http://mar2016.archive.ensembl.org/Mus_musculus/Gene/Summary?db=core;g=ENSMUSG00000026842
IC1	SRSF7	0.508233	0.508233	1	1.19617	0.544092	0.204	0.158	548	57	http://www.genecards.org/cgi-bin/carddisp.pl?gene=SRSF7	ENSMUSG00000024097	http://mar2016.archive.ensembl.org/Mus_musculus/Gene/Summary?db=core;g=ENSMUSG00000024097
IC1	ACAT1	0.508018	0.508018	1	1.044	0.437317	0.186	0.14	548	57	http://www.genecards.org/cgi-bin/carddisp.pl?gene=ACAT1	ENSMUSG00000032047	http://mar2016.archive.ensembl.org/Mus_musculus/Gene/Summary?db=core;g=ENSMUSG00000032047
IC1	SOD3	0.507978	0.507978	1	0.812535	0.274588	0.135	0.035	548	57	http://www.genecards.org/cgi-bin/carddisp.pl?gene=SOD3	ENSMUSG00000072941	http://mar2016.archive.ensembl.org/Mus_musculus/Gene/Summary?db=core;g=ENSMUSG00000072941
IC1	SMDT1	0.507887	0.507887	1	3.10773	1.88877	0.434	0.439	548	57	http://www.genecards.org/cgi-bin/carddisp.pl?gene=SMDT1	ENSMUSG00000022452	http://mar2016.archive.ensembl.org/Mus_musculus/Gene/Summary?db=core;g=ENSMUSG00000022452
IC1	ABI3	0.507561	0.507561	1	1.26882	0.595915	0.219	0.14	548	57	http://www.genecards.org/cgi-bin/carddisp.pl?gene=ABI3	ENSMUSG00000018381	http://mar2016.archive.ensembl.org/Mus_musculus/Gene/Summary?db=core;g=ENSMUSG00000018381
IC1	TAOK1	0.507144	0.507144	1	1.80589	0.974263	0.272	0.228	548	57	http://www.genecards.org/cgi-bin/carddisp.pl?gene=TAOK1	ENSMUSG00000017291	http://mar2016.archive.ensembl.org/Mus_musculus/Gene/Summary?db=core;g=ENSMUSG00000017291
IC1	SLC35D1	-0.506098	0.506098	1	1.11373	2.00193	0.186	0.246	548	57	http://www.genecards.org/cgi-bin/carddisp.pl?gene=SLC35D1	ENSMUSG00000028521	http://mar2016.archive.ensembl.org/Mus_musculus/Gene/Summary?db=core;g=ENSMUSG00000028521
IC1	TNPO1	-0.504669	0.504669	1	0.476225	1.09446	0.088	0.228	548	57	http://www.genecards.org/cgi-bin/carddisp.pl?gene=TNPO1	ENSMUSG00000009470	http://mar2016.archive.ensembl.org/Mus_musculus/Gene/Summary?db=core;g=ENSMUSG00000009470
IC1	B230118H07RIK	0.504221	0.504221	1	0.626804	0.146963	0.117	0.035	548	57	http://www.genecards.org/cgi-bin/carddisp.pl?gene=B230118H07RIK	ENSMUSG00000027165	http://mar2016.archive.ensembl.org/Mus_musculus/Gene/Summary?db=core;g=ENSMUSG00000027165
IC1	CDK13	-0.504103	0.504103	1	1.36051	2.34778	0.23	0.386	548	57	http://www.genecards.org/cgi-bin/carddisp.pl?gene=CDK13	ENSMUSG00000041297	http://mar2016.archive.ensembl.org/Mus_musculus/Gene/Summary?db=core;g=ENSMUSG00000041297
IC1	ARID1B	-0.501859	0.501859	1	0.615604	1.28775	0.109	0.298	548	57	http://www.genecards.org/cgi-bin/carddisp.pl?gene=ARID1B	ENSMUSG00000069729	http://mar2016.archive.ensembl.org/Mus_musculus/Gene/Summary?db=core;g=ENSMUSG00000069729
IC1	CHCHD3	0.500783	0.500783	1	1.13601	0.509571	0.214	0.175	548	57	http://www.genecards.org/cgi-bin/carddisp.pl?gene=CHCHD3	ENSMUSG00000053768	http://mar2016.archive.ensembl.org/Mus_musculus/Gene/Summary?db=core;g=ENSMUSG00000053768
IC1	RPL15	-0.50054	0.50054	1	6.34588	9.39253	0.679	0.842	548	57	http://www.genecards.org/cgi-bin/carddisp.pl?gene=RPL15	ENSMUSG00000012405	http://mar2016.archive.ensembl.org/Mus_musculus/Gene/Summary?db=core;g=ENSMUSG00000012405
IC1	AHCYL2	-0.498291	0.498291	1	0.84514	1.60633	0.159	0.316	548	57	http://www.genecards.org/cgi-bin/carddisp.pl?gene=AHCYL2	ENSMUSG00000029772	http://mar2016.archive.ensembl.org/Mus_musculus/Gene/Summary?db=core;g=ENSMUSG00000029772
IC1	TRBC1	0.498167	0.498167	1	41.9507	29.4093	0.708	0.649	548	57	http://www.genecards.org/cgi-bin/carddisp.pl?gene=TRBC1	ENSMUSG00000076490	http://mar2016.archive.ensembl.org/Mus_musculus/Gene/Summary?db=core;g=ENSMUSG00000076490
IC1	STK24	-0.497039	0.497039	1	0.830435	1.58332	0.172	0.351	548	57	http://www.genecards.org/cgi-bin/carddisp.pl?gene=STK24	ENSMUSG00000063410	http://mar2016.archive.ensembl.org/Mus_musculus/Gene/Summary?db=core;g=ENSMUSG00000063410
IC1	UQCRFS1	0.496595	0.496595	1	2.30737	1.34419	0.376	0.333	548	57	http://www.genecards.org/cgi-bin/carddisp.pl?gene=UQCRFS1	ENSMUSG00000038462	http://mar2016.archive.ensembl.org/Mus_musculus/Gene/Summary?db=core;g=ENSMUSG00000038462
IC1	RUNX1	-0.496396	0.496396	1	1.52059	2.55576	0.245	0.491	548	57	http://www.genecards.org/cgi-bin/carddisp.pl?gene=RUNX1	ENSMUSG00000022952	http://mar2016.archive.ensembl.org/Mus_musculus/Gene/Summary?db=core;g=ENSMUSG00000022952
IC1	ADK	-0.495434	0.495434	1	0.125737	0.587002	0.027	0.105	548	57	http://www.genecards.org/cgi-bin/carddisp.pl?gene=ADK	ENSMUSG00000039197	http://mar2016.archive.ensembl.org/Mus_musculus/Gene/Summary?db=core;g=ENSMUSG00000039197
IC1	DDX3Y	0.492232	0.492232	1	1.17913	0.549196	0.181	0.14	548	57	http://www.genecards.org/cgi-bin/carddisp.pl?gene=DDX3Y	ENSMUSG00000069045	http://mar2016.archive.ensembl.org/Mus_musculus/Gene/Summary?db=core;g=ENSMUSG00000069045
IC1	FAM104A	-0.49194	0.49194	1	1.41181	2.39181	0.223	0.439	548	57	http://www.genecards.org/cgi-bin/carddisp.pl?gene=FAM104A	ENSMUSG00000041629	http://mar2016.archive.ensembl.org/Mus_musculus/Gene/Summary?db=core;g=ENSMUSG00000041629
IC1	1810037I17RIK	0.490526	0.490526	1	0.865439	0.327755	0.166	0.105	548	57	http://www.genecards.org/cgi-bin/carddisp.pl?gene=1810037I17RIK	ENSMUSG00000054091	http://mar2016.archive.ensembl.org/Mus_musculus/Gene/Summary?db=core;g=ENSMUSG00000054091
IC1	MED1	-0.49023	0.49023	1	1.13772	2.0028	0.204	0.333	548	57	http://www.genecards.org/cgi-bin/carddisp.pl?gene=MED1	ENSMUSG00000018160	http://mar2016.archive.ensembl.org/Mus_musculus/Gene/Summary?db=core;g=ENSMUSG00000018160
IC1	SCAMP2	-0.490161	0.490161	1	0.292266	0.815119	0.069	0.158	548	57	http://www.genecards.org/cgi-bin/carddisp.pl?gene=SCAMP2	ENSMUSG00000040188	http://mar2016.archive.ensembl.org/Mus_musculus/Gene/Summary?db=core;g=ENSMUSG00000040188
IC1	SETX	-0.490148	0.490148	1	0.938749	1.72315	0.159	0.351	548	57	http://www.genecards.org/cgi-bin/carddisp.pl?gene=SETX	ENSMUSG00000043535	http://mar2016.archive.ensembl.org/Mus_musculus/Gene/Summary?db=core;g=ENSMUSG00000043535
IC1	MKLN1	-0.490038	0.490038	1	1.87999	3.04489	0.327	0.509	548	57	http://www.genecards.org/cgi-bin/carddisp.pl?gene=MKLN1	ENSMUSG00000025609	http://mar2016.archive.ensembl.org/Mus_musculus/Gene/Summary?db=core;g=ENSMUSG00000025609
IC1	CALR	-0.488962	0.488962	1	2.25513	3.56836	0.35	0.614	548	57	http://www.genecards.org/cgi-bin/carddisp.pl?gene=CALR	ENSMUSG00000003814	http://mar2016.archive.ensembl.org/Mus_musculus/Gene/Summary?db=core;g=ENSMUSG00000003814
IC1	MNT	-0.488252	0.488252	1	0.230123	0.725548	0.046	0.14	548	57	http://www.genecards.org/cgi-bin/carddisp.pl?gene=MNT	ENSMUSG00000000282	http://mar2016.archive.ensembl.org/Mus_musculus/Gene/Summary?db=core;g=ENSMUSG00000000282
IC1	ARFGEF1	0.487782	0.487782	1	0.89406	0.350694	0.157	0.123	548	57	http://www.genecards.org/cgi-bin/carddisp.pl?gene=ARFGEF1	ENSMUSG00000067851	http://mar2016.archive.ensembl.org/Mus_musculus/Gene/Summary?db=core;g=ENSMUSG00000067851
IC1	DIEXF	-0.487054	0.487054	1	0.570057	1.20056	0.091	0.228	548	57	http://www.genecards.org/cgi-bin/carddisp.pl?gene=DIEXF	ENSMUSG00000016181	http://mar2016.archive.ensembl.org/Mus_musculus/Gene/Summary?db=core;g=ENSMUSG00000016181
IC1	UFM1	0.486662	0.486662	1	0.787384	0.275611	0.148	0.088	548	57	http://www.genecards.org/cgi-bin/carddisp.pl?gene=UFM1	ENSMUSG00000027746	http://mar2016.archive.ensembl.org/Mus_musculus/Gene/Summary?db=core;g=ENSMUSG00000027746
IC1	RPL7L1	-0.485318	0.485318	1	0.208785	0.692172	0.044	0.14	548	57	http://www.genecards.org/cgi-bin/carddisp.pl?gene=RPL7L1	ENSMUSG00000063888	http://mar2016.archive.ensembl.org/Mus_musculus/Gene/Summary?db=core;g=ENSMUSG00000063888
IC1	CHD3	-0.484875	0.484875	1	0.998094	1.79626	0.148	0.281	548	57	http://www.genecards.org/cgi-bin/carddisp.pl?gene=CHD3	ENSMUSG00000018474	http://mar2016.archive.ensembl.org/Mus_musculus/Gene/Summary?db=core;g=ENSMUSG00000018474
IC1	RNF13	-0.484432	0.484432	1	0.399087	0.957371	0.078	0.193	548	57	http://www.genecards.org/cgi-bin/carddisp.pl?gene=RNF13	ENSMUSG00000036503	http://mar2016.archive.ensembl.org/Mus_musculus/Gene/Summary?db=core;g=ENSMUSG00000036503
IC1	GATAD1	-0.483612	0.483612	1	0.937936	1.7097	0.179	0.368	548	57	http://www.genecards.org/cgi-bin/carddisp.pl?gene=GATAD1	ENSMUSG00000007415	http://mar2016.archive.ensembl.org/Mus_musculus/Gene/Summary?db=core;g=ENSMUSG00000007415
IC1	AZIN1	-0.483484	0.483484	1	0.866987	1.61026	0.164	0.351	548	57	http://www.genecards.org/cgi-bin/carddisp.pl?gene=AZIN1	ENSMUSG00000037458	http://mar2016.archive.ensembl.org/Mus_musculus/Gene/Summary?db=core;g=ENSMUSG00000037458
IC1	A630072M18RIK	-0.483122	0.483122	1	0.542805	1.15648	0.093	0.228	548	57	http://www.genecards.org/cgi-bin/carddisp.pl?gene=A630072M18RIK	ENSMUSG00000101013	http://mar2016.archive.ensembl.org/Mus_musculus/Gene/Summary?db=core;g=ENSMUSG00000101013
IC1	A230046K03RIK	-0.482445	0.482445	1	0.575485	1.20112	0.115	0.246	548	57	http://www.genecards.org/cgi-bin/carddisp.pl?gene=A230046K03RIK	ENSMUSG00000034560	http://mar2016.archive.ensembl.org/Mus_musculus/Gene/Summary?db=core;g=ENSMUSG00000034560
IC1	GOLGB1	0.481832	0.481832	1	1.13845	0.531273	0.188	0.158	548	57	http://www.genecards.org/cgi-bin/carddisp.pl?gene=GOLGB1	ENSMUSG00000034243	http://mar2016.archive.ensembl.org/Mus_musculus/Gene/Summary?db=core;g=ENSMUSG00000034243
IC1	NTRK3	0.481676	0.481676	1	2.03249	1.1717	0.294	0.281	548	57	http://www.genecards.org/cgi-bin/carddisp.pl?gene=NTRK3	ENSMUSG00000059146	http://mar2016.archive.ensembl.org/Mus_musculus/Gene/Summary?db=core;g=ENSMUSG00000059146
IC1	MYSM1	-0.481161	0.481161	1	0.93773	1.70481	0.166	0.316	548	57	http://www.genecards.org/cgi-bin/carddisp.pl?gene=MYSM1	ENSMUSG00000062627	http://mar2016.archive.ensembl.org/Mus_musculus/Gene/Summary?db=core;g=ENSMUSG00000062627
IC1	MPLKIP	0.479145	0.479145	1	1.09378	0.502086	0.203	0.158	548	57	http://www.genecards.org/cgi-bin/carddisp.pl?gene=MPLKIP	ENSMUSG00000012429	http://mar2016.archive.ensembl.org/Mus_musculus/Gene/Summary?db=core;g=ENSMUSG00000012429
IC1	PIKFYVE	-0.479067	0.479067	1	0.282722	0.787912	0.058	0.211	548	57	http://www.genecards.org/cgi-bin/carddisp.pl?gene=PIKFYVE	ENSMUSG00000025949	http://mar2016.archive.ensembl.org/Mus_musculus/Gene/Summary?db=core;g=ENSMUSG00000025949
IC1	FCF1	0.479065	0.479065	1	0.802537	0.293216	0.151	0.088	548	57	http://www.genecards.org/cgi-bin/carddisp.pl?gene=FCF1	ENSMUSG00000021243	http://mar2016.archive.ensembl.org/Mus_musculus/Gene/Summary?db=core;g=ENSMUSG00000021243
IC1	TMA7	0.478961	0.478961	1	3.81614	2.45555	0.522	0.509	548	57	http://www.genecards.org/cgi-bin/carddisp.pl?gene=TMA7	ENSMUSG00000091537	http://mar2016.archive.ensembl.org/Mus_musculus/Gene/Summary?db=core;g=ENSMUSG00000091537
IC1	CD9	0.47712	0.47712	1	1.25723	0.621614	0.206	0.123	548	57	http://www.genecards.org/cgi-bin/carddisp.pl?gene=CD9	ENSMUSG00000030342	http://mar2016.archive.ensembl.org/Mus_musculus/Gene/Summary?db=core;g=ENSMUSG00000030342
IC1	FIP1L1	0.477074	0.477074	1	1.55429	0.835088	0.285	0.211	548	57	http://www.genecards.org/cgi-bin/carddisp.pl?gene=FIP1L1	ENSMUSG00000029227	http://mar2016.archive.ensembl.org/Mus_musculus/Gene/Summary?db=core;g=ENSMUSG00000029227
IC1	TIMP3	0.476204	0.476204	1	1.35283	0.691368	0.215	0.175	548	57	http://www.genecards.org/cgi-bin/carddisp.pl?gene=TIMP3	ENSMUSG00000020044	http://mar2016.archive.ensembl.org/Mus_musculus/Gene/Summary?db=core;g=ENSMUSG00000020044
IC1	COMMD2	0.474336	0.474336	1	0.608061	0.157479	0.126	0.053	548	57	http://www.genecards.org/cgi-bin/carddisp.pl?gene=COMMD2	ENSMUSG00000036513	http://mar2016.archive.ensembl.org/Mus_musculus/Gene/Summary?db=core;g=ENSMUSG00000036513
IC1	TAB2	0.474225	0.474225	1	1.23517	0.608992	0.204	0.175	548	57	http://www.genecards.org/cgi-bin/carddisp.pl?gene=TAB2	ENSMUSG00000015755	http://mar2016.archive.ensembl.org/Mus_musculus/Gene/Summary?db=core;g=ENSMUSG00000015755
IC1	PTRH2	-0.474122	0.474122	1	0.213089	0.685068	0.042	0.123	548	57	http://www.genecards.org/cgi-bin/carddisp.pl?gene=PTRH2	ENSMUSG00000072582	http://mar2016.archive.ensembl.org/Mus_musculus/Gene/Summary?db=core;g=ENSMUSG00000072582
IC1	APC	-0.473768	0.473768	1	1.06066	1.8617	0.172	0.316	548	57	http://www.genecards.org/cgi-bin/carddisp.pl?gene=APC	ENSMUSG00000005871	http://mar2016.archive.ensembl.org/Mus_musculus/Gene/Summary?db=core;g=ENSMUSG00000005871
IC1	EPB41L4AOS	0.473119	0.473119	1	0.558106	0.122468	0.109	0.053	548	57	http://www.genecards.org/cgi-bin/carddisp.pl?gene=EPB41L4AOS	ENSMUSG00000087590	http://mar2016.archive.ensembl.org/Mus_musculus/Gene/Summary?db=core;g=ENSMUSG00000087590
IC1	SRP72	-0.472702	0.472702	1	0.995822	1.76961	0.182	0.351	548	57	http://www.genecards.org/cgi-bin/carddisp.pl?gene=SRP72	ENSMUSG00000036323	http://mar2016.archive.ensembl.org/Mus_musculus/Gene/Summary?db=core;g=ENSMUSG00000036323
IC1	COX17	0.472668	0.472668	1	1.55071	0.838118	0.265	0.228	548	57	http://www.genecards.org/cgi-bin/carddisp.pl?gene=COX17	ENSMUSG00000046516	http://mar2016.archive.ensembl.org/Mus_musculus/Gene/Summary?db=core;g=ENSMUSG00000046516
IC1	LY6D	0.471961	0.471961	1	12.4559	8.70151	0.553	0.439	548	57	http://www.genecards.org/cgi-bin/carddisp.pl?gene=LY6D	ENSMUSG00000034634	http://mar2016.archive.ensembl.org/Mus_musculus/Gene/Summary?db=core;g=ENSMUSG00000034634
IC1	ELP5	-0.471805	0.471805	1	0.299421	0.802094	0.062	0.14	548	57	http://www.genecards.org/cgi-bin/carddisp.pl?gene=ELP5	ENSMUSG00000018565	http://mar2016.archive.ensembl.org/Mus_musculus/Gene/Summary?db=core;g=ENSMUSG00000018565
IC1	ACTL6A	0.47163	0.47163	1	1.0905	0.507561	0.177	0.158	548	57	http://www.genecards.org/cgi-bin/carddisp.pl?gene=ACTL6A	ENSMUSG00000027671	http://mar2016.archive.ensembl.org/Mus_musculus/Gene/Summary?db=core;g=ENSMUSG00000027671
IC1	OSBPL8	-0.471206	0.471206	1	1.3437	2.24899	0.221	0.439	548	57	http://www.genecards.org/cgi-bin/carddisp.pl?gene=OSBPL8	ENSMUSG00000020189	http://mar2016.archive.ensembl.org/Mus_musculus/Gene/Summary?db=core;g=ENSMUSG00000020189
IC1	ATP6V0A2	-0.4694	0.4694	1	1.00611	1.77752	0.177	0.333	548	57	http://www.genecards.org/cgi-bin/carddisp.pl?gene=ATP6V0A2	ENSMUSG00000038023	http://mar2016.archive.ensembl.org/Mus_musculus/Gene/Summary?db=core;g=ENSMUSG00000038023
IC1	COL1A2	0.469246	0.469246	1	1.97574	1.1495	0.303	0.211	548	57	http://www.genecards.org/cgi-bin/carddisp.pl?gene=COL1A2	ENSMUSG00000029661	http://mar2016.archive.ensembl.org/Mus_musculus/Gene/Summary?db=core;g=ENSMUSG00000029661
IC1	B4GALNT1	-0.469182	0.469182	1	0.518432	1.102	0.113	0.193	548	57	http://www.genecards.org/cgi-bin/carddisp.pl?gene=B4GALNT1	ENSMUSG00000006731	http://mar2016.archive.ensembl.org/Mus_musculus/Gene/Summary?db=core;g=ENSMUSG00000006731
IC1	REST	0.468833	0.468833	1	2.03287	1.1914	0.296	0.281	548	57	http://www.genecards.org/cgi-bin/carddisp.pl?gene=REST	ENSMUSG00000029249	http://mar2016.archive.ensembl.org/Mus_musculus/Gene/Summary?db=core;g=ENSMUSG00000029249
IC1	BASP1	-0.468171	0.468171	1	0.611525	1.22931	0.093	0.193	548	57	http://www.genecards.org/cgi-bin/carddisp.pl?gene=BASP1	ENSMUSG00000045763	http://mar2016.archive.ensembl.org/Mus_musculus/Gene/Summary?db=core;g=ENSMUSG00000045763
IC1	NME7	-0.468148	0.468148	1	0.206991	0.66967	0.044	0.123	548	57	http://www.genecards.org/cgi-bin/carddisp.pl?gene=NME7	ENSMUSG00000026575	http://mar2016.archive.ensembl.org/Mus_musculus/Gene/Summary?db=core;g=ENSMUSG00000026575
IC1	SMARCA5	-0.468019	0.468019	1	3.17306	4.77221	0.423	0.579	548	57	http://www.genecards.org/cgi-bin/carddisp.pl?gene=SMARCA5	ENSMUSG00000031715	http://mar2016.archive.ensembl.org/Mus_musculus/Gene/Summary?db=core;g=ENSMUSG00000031715
IC1	MED29	-0.467967	0.467967	1	0.253703	0.73407	0.057	0.158	548	57	http://www.genecards.org/cgi-bin/carddisp.pl?gene=MED29	ENSMUSG00000003444	http://mar2016.archive.ensembl.org/Mus_musculus/Gene/Summary?db=core;g=ENSMUSG00000003444
IC1	USP8	-0.467221	0.467221	1	0.377294	0.904032	0.073	0.211	548	57	http://www.genecards.org/cgi-bin/carddisp.pl?gene=USP8	ENSMUSG00000027363	http://mar2016.archive.ensembl.org/Mus_musculus/Gene/Summary?db=core;g=ENSMUSG00000027363
IC1	TES	-0.466327	0.466327	1	0.992768	1.75318	0.177	0.298	548	57	http://www.genecards.org/cgi-bin/carddisp.pl?gene=TES	ENSMUSG00000029552	http://mar2016.archive.ensembl.org/Mus_musculus/Gene/Summary?db=core;g=ENSMUSG00000029552
IC1	SLC30A7	-0.466141	0.466141	1	0.189508	0.643198	0.035	0.175	548	57	http://www.genecards.org/cgi-bin/carddisp.pl?gene=SLC30A7	ENSMUSG00000054414	http://mar2016.archive.ensembl.org/Mus_musculus/Gene/Summary?db=core;g=ENSMUSG00000054414
IC1	GM26669	-0.464975	0.464975	1	0.43043	0.974414	0.084	0.228	548	57	http://www.genecards.org/cgi-bin/carddisp.pl?gene=GM26669	ENSMUSG00000097417	http://mar2016.archive.ensembl.org/Mus_musculus/Gene/Summary?db=core;g=ENSMUSG00000097417
IC1	INO80	-0.463753	0.463753	1	0.688754	1.329	0.124	0.298	548	57	http://www.genecards.org/cgi-bin/carddisp.pl?gene=INO80	ENSMUSG00000034154	http://mar2016.archive.ensembl.org/Mus_musculus/Gene/Summary?db=core;g=ENSMUSG00000034154
IC1	MGAT1	-0.463655	0.463655	1	0.496038	1.06308	0.097	0.263	548	57	http://www.genecards.org/cgi-bin/carddisp.pl?gene=MGAT1	ENSMUSG00000020346	http://mar2016.archive.ensembl.org/Mus_musculus/Gene/Summary?db=core;g=ENSMUSG00000020346
IC1	LTB	-0.463569	0.463569	1	3.08502	4.63304	0.4	0.614	548	57	http://www.genecards.org/cgi-bin/carddisp.pl?gene=LTB	ENSMUSG00000024399	http://mar2016.archive.ensembl.org/Mus_musculus/Gene/Summary?db=core;g=ENSMUSG00000024399
IC1	AGPAT1	-0.463146	0.463146	1	0.231175	0.69723	0.046	0.123	548	57	http://www.genecards.org/cgi-bin/carddisp.pl?gene=AGPAT1	ENSMUSG00000034254	http://mar2016.archive.ensembl.org/Mus_musculus/Gene/Summary?db=core;g=ENSMUSG00000034254
IC1	CDV3	0.462938	0.462938	1	3.51864	2.2783	0.462	0.491	548	57	http://www.genecards.org/cgi-bin/carddisp.pl?gene=CDV3	ENSMUSG00000032803	http://mar2016.archive.ensembl.org/Mus_musculus/Gene/Summary?db=core;g=ENSMUSG00000032803
IC1	S100PBP	-0.462619	0.462619	1	0.521747	1.09703	0.108	0.228	548	57	http://www.genecards.org/cgi-bin/carddisp.pl?gene=S100PBP	ENSMUSG00000040928	http://mar2016.archive.ensembl.org/Mus_musculus/Gene/Summary?db=core;g=ENSMUSG00000040928
IC1	PRPF38B	0.462332	0.462332	1	3.73377	2.43583	0.484	0.474	548	57	http://www.genecards.org/cgi-bin/carddisp.pl?gene=PRPF38B	ENSMUSG00000027881	http://mar2016.archive.ensembl.org/Mus_musculus/Gene/Summary?db=core;g=ENSMUSG00000027881
IC1	CTGF	0.461952	0.461952	1	2.71952	1.70038	0.352	0.298	548	57	http://www.genecards.org/cgi-bin/carddisp.pl?gene=CTGF	ENSMUSG00000019997	http://mar2016.archive.ensembl.org/Mus_musculus/Gene/Summary?db=core;g=ENSMUSG00000019997
IC1	TMEM131	-0.461205	0.461205	1	0.547918	1.131	0.097	0.211	548	57	http://www.genecards.org/cgi-bin/carddisp.pl?gene=TMEM131	ENSMUSG00000026116	http://mar2016.archive.ensembl.org/Mus_musculus/Gene/Summary?db=core;g=ENSMUSG00000026116
IC1	IKZF3	-0.460515	0.460515	1	1.03241	1.79667	0.173	0.351	548	57	http://www.genecards.org/cgi-bin/carddisp.pl?gene=IKZF3	ENSMUSG00000018168	http://mar2016.archive.ensembl.org/Mus_musculus/Gene/Summary?db=core;g=ENSMUSG00000018168
IC1	WASH1	-0.460237	0.460237	1	0.247851	0.716754	0.047	0.158	548	57	http://www.genecards.org/cgi-bin/carddisp.pl?gene=WASH1	ENSMUSG00000024101	http://mar2016.archive.ensembl.org/Mus_musculus/Gene/Summary?db=core;g=ENSMUSG00000024101
IC1	RASAL3	-0.460001	0.460001	1	1.3419	2.22138	0.208	0.386	548	57	http://www.genecards.org/cgi-bin/carddisp.pl?gene=RASAL3	ENSMUSG00000052142	http://mar2016.archive.ensembl.org/Mus_musculus/Gene/Summary?db=core;g=ENSMUSG00000052142
IC1	UHRF1BP1L	-0.459268	0.459268	1	0.476274	1.02965	0.097	0.193	548	57	http://www.genecards.org/cgi-bin/carddisp.pl?gene=UHRF1BP1L	ENSMUSG00000019951	http://mar2016.archive.ensembl.org/Mus_musculus/Gene/Summary?db=core;g=ENSMUSG00000019951
IC1	PTPN6	-0.45812	0.45812	1	0.834254	1.51981	0.155	0.316	548	57	http://www.genecards.org/cgi-bin/carddisp.pl?gene=PTPN6	ENSMUSG00000004266	http://mar2016.archive.ensembl.org/Mus_musculus/Gene/Summary?db=core;g=ENSMUSG00000004266
IC1	HMOX2	-0.458056	0.458056	1	0.815726	1.49424	0.159	0.333	548	57	http://www.genecards.org/cgi-bin/carddisp.pl?gene=HMOX2	ENSMUSG00000004070	http://mar2016.archive.ensembl.org/Mus_musculus/Gene/Summary?db=core;g=ENSMUSG00000004070
IC1	PI16	-0.457772	0.457772	1	0.201888	0.650696	0.038	0.14	548	57	http://www.genecards.org/cgi-bin/carddisp.pl?gene=PI16	ENSMUSG00000024011	http://mar2016.archive.ensembl.org/Mus_musculus/Gene/Summary?db=core;g=ENSMUSG00000024011
IC1	2610507B11RIK	-0.457554	0.457554	1	0.818266	1.49686	0.15	0.333	548	57	http://www.genecards.org/cgi-bin/carddisp.pl?gene=2610507B11RIK	ENSMUSG00000010277	http://mar2016.archive.ensembl.org/Mus_musculus/Gene/Summary?db=core;g=ENSMUSG00000010277
IC1	ZRSR2	0.457386	0.457386	1	0.961877	0.428844	0.173	0.14	548	57	http://www.genecards.org/cgi-bin/carddisp.pl?gene=ZRSR2	ENSMUSG00000031370	http://mar2016.archive.ensembl.org/Mus_musculus/Gene/Summary?db=core;g=ENSMUSG00000031370
IC1	CYTH2	-0.45734	0.45734	1	0.599356	1.19593	0.108	0.281	548	57	http://www.genecards.org/cgi-bin/carddisp.pl?gene=CYTH2	ENSMUSG00000003269	http://mar2016.archive.ensembl.org/Mus_musculus/Gene/Summary?db=core;g=ENSMUSG00000003269
IC1	DTYMK	0.455822	0.455822	1	0.926192	0.404376	0.157	0.123	548	57	http://www.genecards.org/cgi-bin/carddisp.pl?gene=DTYMK	ENSMUSG00000026281	http://mar2016.archive.ensembl.org/Mus_musculus/Gene/Summary?db=core;g=ENSMUSG00000026281
IC1	PPP1R13B	-0.455069	0.455069	1	0.393844	0.910749	0.078	0.123	548	57	http://www.genecards.org/cgi-bin/carddisp.pl?gene=PPP1R13B	ENSMUSG00000021285	http://mar2016.archive.ensembl.org/Mus_musculus/Gene/Summary?db=core;g=ENSMUSG00000021285
IC1	MRPS10	-0.454727	0.454727	1	0.202235	0.647692	0.042	0.14	548	57	http://www.genecards.org/cgi-bin/carddisp.pl?gene=MRPS10	ENSMUSG00000034729	http://mar2016.archive.ensembl.org/Mus_musculus/Gene/Summary?db=core;g=ENSMUSG00000034729
IC1	MAPK6	-0.454581	0.454581	1	0.511874	1.07185	0.08	0.246	548	57	http://www.genecards.org/cgi-bin/carddisp.pl?gene=MAPK6	ENSMUSG00000042688	http://mar2016.archive.ensembl.org/Mus_musculus/Gene/Summary?db=core;g=ENSMUSG00000042688
IC1	NOM1	-0.453606	0.453606	1	0.263635	0.730496	0.055	0.175	548	57	http://www.genecards.org/cgi-bin/carddisp.pl?gene=NOM1	ENSMUSG00000001569	http://mar2016.archive.ensembl.org/Mus_musculus/Gene/Summary?db=core;g=ENSMUSG00000001569
IC1	WAS	-0.453507	0.453507	1	0.741582	1.38486	0.139	0.298	548	57	http://www.genecards.org/cgi-bin/carddisp.pl?gene=WAS	ENSMUSG00000031165	http://mar2016.archive.ensembl.org/Mus_musculus/Gene/Summary?db=core;g=ENSMUSG00000031165
IC1	MIER1	0.45339	0.45339	1	22.296	16.0137	0.887	0.754	548	57	http://www.genecards.org/cgi-bin/carddisp.pl?gene=MIER1	ENSMUSG00000028522	http://mar2016.archive.ensembl.org/Mus_musculus/Gene/Summary?db=core;g=ENSMUSG00000028522
IC1	AHNAK	-0.45303	0.45303	1	0.945277	1.66291	0.159	0.263	548	57	http://www.genecards.org/cgi-bin/carddisp.pl?gene=AHNAK	ENSMUSG00000069833	http://mar2016.archive.ensembl.org/Mus_musculus/Gene/Summary?db=core;g=ENSMUSG00000069833
IC1	ASCC3	-0.452697	0.452697	1	0.947813	1.66577	0.173	0.281	548	57	http://www.genecards.org/cgi-bin/carddisp.pl?gene=ASCC3	ENSMUSG00000038774	http://mar2016.archive.ensembl.org/Mus_musculus/Gene/Summary?db=core;g=ENSMUSG00000038774
IC1	SLC5A3	-0.451751	0.451751	1	0.432886	0.959757	0.078	0.158	548	57	http://www.genecards.org/cgi-bin/carddisp.pl?gene=SLC5A3	ENSMUSG00000089774	http://mar2016.archive.ensembl.org/Mus_musculus/Gene/Summary?db=core;g=ENSMUSG00000089774
IC1	CTSL	0.451609	0.451609	1	4.57112	3.07375	0.542	0.456	548	57	http://www.genecards.org/cgi-bin/carddisp.pl?gene=CTSL	ENSMUSG00000021477	http://mar2016.archive.ensembl.org/Mus_musculus/Gene/Summary?db=core;g=ENSMUSG00000021477
IC1	TNFAIP3	-0.451566	0.451566	1	1.70729	2.70229	0.254	0.386	548	57	http://www.genecards.org/cgi-bin/carddisp.pl?gene=TNFAIP3	ENSMUSG00000019850	http://mar2016.archive.ensembl.org/Mus_musculus/Gene/Summary?db=core;g=ENSMUSG00000019850
IC1	CNN3	-0.451554	0.451554	1	1.61898	2.58148	0.252	0.456	548	57	http://www.genecards.org/cgi-bin/carddisp.pl?gene=CNN3	ENSMUSG00000053931	http://mar2016.archive.ensembl.org/Mus_musculus/Gene/Summary?db=core;g=ENSMUSG00000053931
IC1	TNIK	-0.451236	0.451236	1	1.60865	2.56657	0.257	0.491	548	57	http://www.genecards.org/cgi-bin/carddisp.pl?gene=TNIK	ENSMUSG00000027692	http://mar2016.archive.ensembl.org/Mus_musculus/Gene/Summary?db=core;g=ENSMUSG00000027692
IC1	SMARCB1	-0.451056	0.451056	1	0.33656	0.827131	0.071	0.175	548	57	http://www.genecards.org/cgi-bin/carddisp.pl?gene=SMARCB1	ENSMUSG00000000902	http://mar2016.archive.ensembl.org/Mus_musculus/Gene/Summary?db=core;g=ENSMUSG00000000902
IC1	SEC61B	0.451024	0.451024	1	4.63774	3.12414	0.577	0.561	548	57	http://www.genecards.org/cgi-bin/carddisp.pl?gene=SEC61B	ENSMUSG00000053317	http://mar2016.archive.ensembl.org/Mus_musculus/Gene/Summary?db=core;g=ENSMUSG00000053317
IC1	PTPN7	0.451019	0.451019	1	1.38649	0.745778	0.239	0.228	548	57	http://www.genecards.org/cgi-bin/carddisp.pl?gene=PTPN7	ENSMUSG00000031506	http://mar2016.archive.ensembl.org/Mus_musculus/Gene/Summary?db=core;g=ENSMUSG00000031506
IC1	GM26699	-0.450959	0.450959	1	1.15983	1.95238	0.19	0.298	548	57	http://www.genecards.org/cgi-bin/carddisp.pl?gene=GM26699	ENSMUSG00000097206	http://mar2016.archive.ensembl.org/Mus_musculus/Gene/Summary?db=core;g=ENSMUSG00000097206
IC1	BRPF1	-0.450507	0.450507	1	0.665688	1.2762	0.122	0.228	548	57	http://www.genecards.org/cgi-bin/carddisp.pl?gene=BRPF1	ENSMUSG00000001632	http://mar2016.archive.ensembl.org/Mus_musculus/Gene/Summary?db=core;g=ENSMUSG00000001632
IC1	RNPEP	-0.449553	0.449553	1	0.623373	1.21691	0.109	0.246	548	57	http://www.genecards.org/cgi-bin/carddisp.pl?gene=RNPEP	ENSMUSG00000041926	http://mar2016.archive.ensembl.org/Mus_musculus/Gene/Summary?db=core;g=ENSMUSG00000041926
IC1	ATF2	-0.449336	0.449336	1	0.823998	1.49051	0.157	0.333	548	57	http://www.genecards.org/cgi-bin/carddisp.pl?gene=ATF2	ENSMUSG00000027104	http://mar2016.archive.ensembl.org/Mus_musculus/Gene/Summary?db=core;g=ENSMUSG00000027104
IC1	TSPYL1	0.449292	0.449292	1	2.1155	1.2818	0.327	0.281	548	57	http://www.genecards.org/cgi-bin/carddisp.pl?gene=TSPYL1	ENSMUSG00000047514	http://mar2016.archive.ensembl.org/Mus_musculus/Gene/Summary?db=core;g=ENSMUSG00000047514
IC1	VSIR	-0.449106	0.449106	1	0.281881	0.750016	0.055	0.123	548	57	http://www.genecards.org/cgi-bin/carddisp.pl?gene=VSIR	ENSMUSG00000020101	http://mar2016.archive.ensembl.org/Mus_musculus/Gene/Summary?db=core;g=ENSMUSG00000020101
IC1	ELOF1	0.448337	0.448337	1	0.528838	0.120466	0.104	0.053	548	57	http://www.genecards.org/cgi-bin/carddisp.pl?gene=ELOF1	ENSMUSG00000013822	http://mar2016.archive.ensembl.org/Mus_musculus/Gene/Summary?db=core;g=ENSMUSG00000013822
IC1	RBMXL1	0.445752	0.445752	1	0.877044	0.378128	0.168	0.105	548	57	http://www.genecards.org/cgi-bin/carddisp.pl?gene=RBMXL1	ENSMUSG00000037070	http://mar2016.archive.ensembl.org/Mus_musculus/Gene/Summary?db=core;g=ENSMUSG00000037070
IC1	GABPB2	-0.445524	0.445524	1	1.15136	1.92974	0.197	0.386	548	57	http://www.genecards.org/cgi-bin/carddisp.pl?gene=GABPB2	ENSMUSG00000038766	http://mar2016.archive.ensembl.org/Mus_musculus/Gene/Summary?db=core;g=ENSMUSG00000038766
IC1	GIN1	-0.445268	0.445268	1	0.308763	0.781969	0.068	0.193	548	57	http://www.genecards.org/cgi-bin/carddisp.pl?gene=GIN1	ENSMUSG00000026333	http://mar2016.archive.ensembl.org/Mus_musculus/Gene/Summary?db=core;g=ENSMUSG00000026333
IC1	NUB1	0.444974	0.444974	1	0.81032	0.329857	0.151	0.123	548	57	http://www.genecards.org/cgi-bin/carddisp.pl?gene=NUB1	ENSMUSG00000028954	http://mar2016.archive.ensembl.org/Mus_musculus/Gene/Summary?db=core;g=ENSMUSG00000028954
IC1	CS	-0.444896	0.444896	1	0.409368	0.918455	0.082	0.158	548	57	http://www.genecards.org/cgi-bin/carddisp.pl?gene=CS	ENSMUSG00000005683	http://mar2016.archive.ensembl.org/Mus_musculus/Gene/Summary?db=core;g=ENSMUSG00000005683
IC1	GRAMD1A	-0.444847	0.444847	1	0.772144	1.41219	0.146	0.298	548	57	http://www.genecards.org/cgi-bin/carddisp.pl?gene=GRAMD1A	ENSMUSG00000001248	http://mar2016.archive.ensembl.org/Mus_musculus/Gene/Summary?db=core;g=ENSMUSG00000001248
IC1	WASF2	0.443987	0.443987	1	3.38059	2.22017	0.465	0.439	548	57	http://www.genecards.org/cgi-bin/carddisp.pl?gene=WASF2	ENSMUSG00000028868	http://mar2016.archive.ensembl.org/Mus_musculus/Gene/Summary?db=core;g=ENSMUSG00000028868
IC1	ETAA1	0.443466	0.443466	1	0.658612	0.219687	0.122	0.07	548	57	http://www.genecards.org/cgi-bin/carddisp.pl?gene=ETAA1	ENSMUSG00000016984	http://mar2016.archive.ensembl.org/Mus_musculus/Gene/Summary?db=core;g=ENSMUSG00000016984
IC1	MBD3	0.443398	0.443398	1	1.24439	0.650528	0.217	0.228	548	57	http://www.genecards.org/cgi-bin/carddisp.pl?gene=MBD3	ENSMUSG00000035478	http://mar2016.archive.ensembl.org/Mus_musculus/Gene/Summary?db=core;g=ENSMUSG00000035478
IC1	SKIV2L2	-0.442691	0.442691	1	0.372264	0.865096	0.078	0.211	548	57	http://www.genecards.org/cgi-bin/carddisp.pl?gene=SKIV2L2	ENSMUSG00000016018	http://mar2016.archive.ensembl.org/Mus_musculus/Gene/Summary?db=core;g=ENSMUSG00000016018
IC1	PSMA4	0.442126	0.442126	1	1.38761	0.7574	0.243	0.211	548	57	http://www.genecards.org/cgi-bin/carddisp.pl?gene=PSMA4	ENSMUSG00000032301	http://mar2016.archive.ensembl.org/Mus_musculus/Gene/Summary?db=core;g=ENSMUSG00000032301
IC1	SP4	0.441501	0.441501	1	0.63803	0.206193	0.119	0.07	548	57	http://www.genecards.org/cgi-bin/carddisp.pl?gene=SP4	ENSMUSG00000025323	http://mar2016.archive.ensembl.org/Mus_musculus/Gene/Summary?db=core;g=ENSMUSG00000025323
IC1	KCNN4	-0.440948	0.440948	1	0.898649	1.57741	0.172	0.333	548	57	http://www.genecards.org/cgi-bin/carddisp.pl?gene=KCNN4	ENSMUSG00000054342	http://mar2016.archive.ensembl.org/Mus_musculus/Gene/Summary?db=core;g=ENSMUSG00000054342
IC1	0610030E20RIK	0.440536	0.440536	1	0.773862	0.307089	0.117	0.088	548	57	http://www.genecards.org/cgi-bin/carddisp.pl?gene=0610030E20RIK	ENSMUSG00000058706	http://mar2016.archive.ensembl.org/Mus_musculus/Gene/Summary?db=core;g=ENSMUSG00000058706
IC1	EPRS	-0.440448	0.440448	1	1.07333	1.81357	0.172	0.368	548	57	http://www.genecards.org/cgi-bin/carddisp.pl?gene=EPRS	ENSMUSG00000026615	http://mar2016.archive.ensembl.org/Mus_musculus/Gene/Summary?db=core;g=ENSMUSG00000026615
IC1	NCBP1	0.439886	0.439886	1	0.654233	0.219489	0.119	0.088	548	57	http://www.genecards.org/cgi-bin/carddisp.pl?gene=NCBP1	ENSMUSG00000028330	http://mar2016.archive.ensembl.org/Mus_musculus/Gene/Summary?db=core;g=ENSMUSG00000028330
IC1	NABP1	-0.439703	0.439703	1	1.72469	2.69557	0.261	0.421	548	57	http://www.genecards.org/cgi-bin/carddisp.pl?gene=NABP1	ENSMUSG00000026107	http://mar2016.archive.ensembl.org/Mus_musculus/Gene/Summary?db=core;g=ENSMUSG00000026107
IC1	SLC7A11	0.439662	0.439662	1	2.69542	1.72466	0.323	0.281	548	57	http://www.genecards.org/cgi-bin/carddisp.pl?gene=SLC7A11	ENSMUSG00000027737	http://mar2016.archive.ensembl.org/Mus_musculus/Gene/Summary?db=core;g=ENSMUSG00000027737
IC1	SSR3	-0.439091	0.439091	1	1.0982	1.84463	0.206	0.439	548	57	http://www.genecards.org/cgi-bin/carddisp.pl?gene=SSR3	ENSMUSG00000027828	http://mar2016.archive.ensembl.org/Mus_musculus/Gene/Summary?db=core;g=ENSMUSG00000027828
IC1	RPL24	0.43904	0.43904	1	18.3738	13.2906	0.94	0.86	548	57	http://www.genecards.org/cgi-bin/carddisp.pl?gene=RPL24	ENSMUSG00000098274	http://mar2016.archive.ensembl.org/Mus_musculus/Gene/Summary?db=core;g=ENSMUSG00000098274
IC1	SURF4	0.437452	0.437452	1	1.08742	0.54143	0.193	0.158	548	57	http://www.genecards.org/cgi-bin/carddisp.pl?gene=SURF4	ENSMUSG00000014867	http://mar2016.archive.ensembl.org/Mus_musculus/Gene/Summary?db=core;g=ENSMUSG00000014867
IC1	MORC1	-0.437413	0.437413	1	0.27237	0.72301	0.057	0.123	548	57	http://www.genecards.org/cgi-bin/carddisp.pl?gene=MORC1	ENSMUSG00000022652	http://mar2016.archive.ensembl.org/Mus_musculus/Gene/Summary?db=core;g=ENSMUSG00000022652
IC1	HNRNPU	-0.436695	0.436695	1	1.66652	2.60914	0.276	0.456	548	57	http://www.genecards.org/cgi-bin/carddisp.pl?gene=HNRNPU	ENSMUSG00000039630	http://mar2016.archive.ensembl.org/Mus_musculus/Gene/Summary?db=core;g=ENSMUSG00000039630
IC1	TMEM161B	-0.436633	0.436633	1	0.0911655	0.476829	0.022	0.105	548	57	http://www.genecards.org/cgi-bin/carddisp.pl?gene=TMEM161B	ENSMUSG00000035762	http://mar2016.archive.ensembl.org/Mus_musculus/Gene/Summary?db=core;g=ENSMUSG00000035762
IC1	WHSC1	-0.436615	0.436615	1	0.891546	1.56007	0.139	0.316	548	57	http://www.genecards.org/cgi-bin/carddisp.pl?gene=WHSC1	ENSMUSG00000057406	http://mar2016.archive.ensembl.org/Mus_musculus/Gene/Summary?db=core;g=ENSMUSG00000057406
IC1	MRPL3	0.436142	0.436142	1	0.519475	0.123057	0.1	0.035	548	57	http://www.genecards.org/cgi-bin/carddisp.pl?gene=MRPL3	ENSMUSG00000032563	http://mar2016.archive.ensembl.org/Mus_musculus/Gene/Summary?db=core;g=ENSMUSG00000032563
IC1	ALKBH5	0.435959	0.435959	1	1.42368	0.791589	0.241	0.228	548	57	http://www.genecards.org/cgi-bin/carddisp.pl?gene=ALKBH5	ENSMUSG00000042650	http://mar2016.archive.ensembl.org/Mus_musculus/Gene/Summary?db=core;g=ENSMUSG00000042650
IC1	FAM65B	-0.435813	0.435813	1	0.447096	0.957447	0.095	0.211	548	57	http://www.genecards.org/cgi-bin/carddisp.pl?gene=FAM65B	ENSMUSG00000036006	http://mar2016.archive.ensembl.org/Mus_musculus/Gene/Summary?db=core;g=ENSMUSG00000036006
IC1	USMG5	0.435013	0.435013	1	4.21593	2.85816	0.54	0.491	548	57	http://www.genecards.org/cgi-bin/carddisp.pl?gene=USMG5	ENSMUSG00000071528	http://mar2016.archive.ensembl.org/Mus_musculus/Gene/Summary?db=core;g=ENSMUSG00000071528
IC1	MYCBP2	-0.434943	0.434943	1	2.26223	3.41007	0.332	0.509	548	57	http://www.genecards.org/cgi-bin/carddisp.pl?gene=MYCBP2	ENSMUSG00000033004	http://mar2016.archive.ensembl.org/Mus_musculus/Gene/Summary?db=core;g=ENSMUSG00000033004
IC1	RRAD	-0.434686	0.434686	1	0.449601	0.959306	0.084	0.193	548	57	http://www.genecards.org/cgi-bin/carddisp.pl?gene=RRAD	ENSMUSG00000031880	http://mar2016.archive.ensembl.org/Mus_musculus/Gene/Summary?db=core;g=ENSMUSG00000031880
IC1	PPP2R5E	-0.433825	0.433825	1	0.648579	1.22692	0.113	0.263	548	57	http://www.genecards.org/cgi-bin/carddisp.pl?gene=PPP2R5E	ENSMUSG00000021051	http://mar2016.archive.ensembl.org/Mus_musculus/Gene/Summary?db=core;g=ENSMUSG00000021051
IC1	ZNRF2	-0.433702	0.433702	1	0.627553	1.19833	0.13	0.281	548	57	http://www.genecards.org/cgi-bin/carddisp.pl?gene=ZNRF2	ENSMUSG00000058446	http://mar2016.archive.ensembl.org/Mus_musculus/Gene/Summary?db=core;g=ENSMUSG00000058446
IC1	EGLN2	-0.433135	0.433135	1	0.399564	0.889641	0.073	0.246	548	57	http://www.genecards.org/cgi-bin/carddisp.pl?gene=EGLN2	ENSMUSG00000058709	http://mar2016.archive.ensembl.org/Mus_musculus/Gene/Summary?db=core;g=ENSMUSG00000058709
IC1	DHX30	0.433013	0.433013	1	0.614003	0.195513	0.113	0.053	548	57	http://www.genecards.org/cgi-bin/carddisp.pl?gene=DHX30	ENSMUSG00000032480	http://mar2016.archive.ensembl.org/Mus_musculus/Gene/Summary?db=core;g=ENSMUSG00000032480
IC1	HSPA1A	-0.432772	0.432772	1	0.287075	0.737325	0.057	0.14	548	57	http://www.genecards.org/cgi-bin/carddisp.pl?gene=HSPA1A	ENSMUSG00000091971	http://mar2016.archive.ensembl.org/Mus_musculus/Gene/Summary?db=core;g=ENSMUSG00000091971
IC1	RNPEPL1	0.432059	0.432059	1	1.00012	0.482499	0.181	0.07	548	57	http://www.genecards.org/cgi-bin/carddisp.pl?gene=RNPEPL1	ENSMUSG00000026269	http://mar2016.archive.ensembl.org/Mus_musculus/Gene/Summary?db=core;g=ENSMUSG00000026269
IC1	FBXO30	-0.431006	0.431006	1	0.142165	0.539837	0.035	0.105	548	57	http://www.genecards.org/cgi-bin/carddisp.pl?gene=FBXO30	ENSMUSG00000047648	http://mar2016.archive.ensembl.org/Mus_musculus/Gene/Summary?db=core;g=ENSMUSG00000047648
IC1	DUSP1	-0.430961	0.430961	1	2.63578	3.90151	0.372	0.596	548	57	http://www.genecards.org/cgi-bin/carddisp.pl?gene=DUSP1	ENSMUSG00000024190	http://mar2016.archive.ensembl.org/Mus_musculus/Gene/Summary?db=core;g=ENSMUSG00000024190
IC1	LMAN2L	-0.430862	0.430862	1	1.69072	2.62719	0.255	0.421	548	57	http://www.genecards.org/cgi-bin/carddisp.pl?gene=LMAN2L	ENSMUSG00000001143	http://mar2016.archive.ensembl.org/Mus_musculus/Gene/Summary?db=core;g=ENSMUSG00000001143
IC1	POSTN	0.430832	0.430832	1	0.840495	0.365341	0.139	0.105	548	57	http://www.genecards.org/cgi-bin/carddisp.pl?gene=POSTN	ENSMUSG00000027750	http://mar2016.archive.ensembl.org/Mus_musculus/Gene/Summary?db=core;g=ENSMUSG00000027750
IC1	TMEM258	0.429968	0.429968	1	2.67664	1.72909	0.398	0.386	548	57	http://www.genecards.org/cgi-bin/carddisp.pl?gene=TMEM258	ENSMUSG00000036372	http://mar2016.archive.ensembl.org/Mus_musculus/Gene/Summary?db=core;g=ENSMUSG00000036372
IC1	FKBP4	-0.429703	0.429703	1	1.03588	1.74225	0.192	0.298	548	57	http://www.genecards.org/cgi-bin/carddisp.pl?gene=FKBP4	ENSMUSG00000030357	http://mar2016.archive.ensembl.org/Mus_musculus/Gene/Summary?db=core;g=ENSMUSG00000030357
IC1	WBP1L	-0.429646	0.429646	1	0.232522	0.660088	0.042	0.158	548	57	http://www.genecards.org/cgi-bin/carddisp.pl?gene=WBP1L	ENSMUSG00000047731	http://mar2016.archive.ensembl.org/Mus_musculus/Gene/Summary?db=core;g=ENSMUSG00000047731
IC1	LMNA	0.42879	0.42879	1	0.805303	0.341132	0.137	0.105	548	57	http://www.genecards.org/cgi-bin/carddisp.pl?gene=LMNA	ENSMUSG00000028063	http://mar2016.archive.ensembl.org/Mus_musculus/Gene/Summary?db=core;g=ENSMUSG00000028063
IC1	SAT1	0.428435	0.428435	1	1.69903	1.00556	0.254	0.228	548	57	http://www.genecards.org/cgi-bin/carddisp.pl?gene=SAT1	ENSMUSG00000025283	http://mar2016.archive.ensembl.org/Mus_musculus/Gene/Summary?db=core;g=ENSMUSG00000025283
IC1	ZFP101	-0.428379	0.428379	1	0.430545	0.925115	0.089	0.158	548	57	http://www.genecards.org/cgi-bin/carddisp.pl?gene=ZFP101	ENSMUSG00000055240	http://mar2016.archive.ensembl.org/Mus_musculus/Gene/Summary?db=core;g=ENSMUSG00000055240
IC1	ANXA2	0.427638	0.427638	1	4.64027	3.19341	0.5	0.491	548	57	http://www.genecards.org/cgi-bin/carddisp.pl?gene=ANXA2	ENSMUSG00000032231	http://mar2016.archive.ensembl.org/Mus_musculus/Gene/Summary?db=core;g=ENSMUSG00000032231
IC1	WBP5	-0.42722	0.42722	1	0.774444	1.38599	0.139	0.281	548	57	http://www.genecards.org/cgi-bin/carddisp.pl?gene=WBP5	ENSMUSG00000042712	http://mar2016.archive.ensembl.org/Mus_musculus/Gene/Summary?db=core;g=ENSMUSG00000042712
IC1	FEM1A	-0.427146	0.427146	1	0.143263	0.537198	0.031	0.123	548	57	http://www.genecards.org/cgi-bin/carddisp.pl?gene=FEM1A	ENSMUSG00000043683	http://mar2016.archive.ensembl.org/Mus_musculus/Gene/Summary?db=core;g=ENSMUSG00000043683
IC1	FAU	0.427095	0.427095	1	32.2277	23.7133	0.982	0.947	548	57	http://www.genecards.org/cgi-bin/carddisp.pl?gene=FAU	ENSMUSG00000038274	http://mar2016.archive.ensembl.org/Mus_musculus/Gene/Summary?db=core;g=ENSMUSG00000038274
IC1	SLC25A36	-0.426825	0.426825	1	1.17265	1.92063	0.217	0.298	548	57	http://www.genecards.org/cgi-bin/carddisp.pl?gene=SLC25A36	ENSMUSG00000032449	http://mar2016.archive.ensembl.org/Mus_musculus/Gene/Summary?db=core;g=ENSMUSG00000032449
IC1	SMG1	-0.426742	0.426742	1	2.53325	3.74938	0.343	0.509	548	57	http://www.genecards.org/cgi-bin/carddisp.pl?gene=SMG1	ENSMUSG00000030655	http://mar2016.archive.ensembl.org/Mus_musculus/Gene/Summary?db=core;g=ENSMUSG00000030655
IC1	SIDT2	-0.426682	0.426682	1	1.37449	2.19164	0.239	0.421	548	57	http://www.genecards.org/cgi-bin/carddisp.pl?gene=SIDT2	ENSMUSG00000034908	http://mar2016.archive.ensembl.org/Mus_musculus/Gene/Summary?db=core;g=ENSMUSG00000034908
IC1	PYM1	-0.426403	0.426403	1	0.331147	0.788899	0.071	0.193	548	57	http://www.genecards.org/cgi-bin/carddisp.pl?gene=PYM1	ENSMUSG00000064030	http://mar2016.archive.ensembl.org/Mus_musculus/Gene/Summary?db=core;g=ENSMUSG00000064030
IC1	CD53	-0.426179	0.426179	1	0.433092	0.925604	0.082	0.175	548	57	http://www.genecards.org/cgi-bin/carddisp.pl?gene=CD53	ENSMUSG00000040747	http://mar2016.archive.ensembl.org/Mus_musculus/Gene/Summary?db=core;g=ENSMUSG00000040747
IC1	THY1	0.425751	0.425751	1	6.07129	4.26423	0.653	0.561	548	57	http://www.genecards.org/cgi-bin/carddisp.pl?gene=THY1	ENSMUSG00000032011	http://mar2016.archive.ensembl.org/Mus_musculus/Gene/Summary?db=core;g=ENSMUSG00000032011
IC1	SAMD1	-0.425186	0.425186	1	0.106081	0.485186	0.024	0.105	548	57	http://www.genecards.org/cgi-bin/carddisp.pl?gene=SAMD1	ENSMUSG00000079003	http://mar2016.archive.ensembl.org/Mus_musculus/Gene/Summary?db=core;g=ENSMUSG00000079003
IC1	DOCK8	-0.425182	0.425182	1	1.11256	1.83663	0.204	0.421	548	57	http://www.genecards.org/cgi-bin/carddisp.pl?gene=DOCK8	ENSMUSG00000052085	http://mar2016.archive.ensembl.org/Mus_musculus/Gene/Summary?db=core;g=ENSMUSG00000052085
IC1	COMMD4	0.424058	0.424058	1	0.51727	0.13086	0.115	0.053	548	57	http://www.genecards.org/cgi-bin/carddisp.pl?gene=COMMD4	ENSMUSG00000032299	http://mar2016.archive.ensembl.org/Mus_musculus/Gene/Summary?db=core;g=ENSMUSG00000032299
IC1	TMEM65	-0.424041	0.424041	1	0.147327	0.539346	0.029	0.14	548	57	http://www.genecards.org/cgi-bin/carddisp.pl?gene=TMEM65	ENSMUSG00000062373	http://mar2016.archive.ensembl.org/Mus_musculus/Gene/Summary?db=core;g=ENSMUSG00000062373
IC1	UBL7	-0.423985	0.423985	1	0.336862	0.793572	0.069	0.193	548	57	http://www.genecards.org/cgi-bin/carddisp.pl?gene=UBL7	ENSMUSG00000055720	http://mar2016.archive.ensembl.org/Mus_musculus/Gene/Summary?db=core;g=ENSMUSG00000055720
IC1	DUSP2	-0.423955	0.423955	1	3.94641	5.63611	0.471	0.596	548	57	http://www.genecards.org/cgi-bin/carddisp.pl?gene=DUSP2	ENSMUSG00000027368	http://mar2016.archive.ensembl.org/Mus_musculus/Gene/Summary?db=core;g=ENSMUSG00000027368
IC1	SLU7	-0.423793	0.423793	1	0.377785	0.848229	0.066	0.193	548	57	http://www.genecards.org/cgi-bin/carddisp.pl?gene=SLU7	ENSMUSG00000020409	http://mar2016.archive.ensembl.org/Mus_musculus/Gene/Summary?db=core;g=ENSMUSG00000020409
IC1	PHF8	-0.423717	0.423717	1	0.515695	1.03312	0.089	0.281	548	57	http://www.genecards.org/cgi-bin/carddisp.pl?gene=PHF8	ENSMUSG00000041229	http://mar2016.archive.ensembl.org/Mus_musculus/Gene/Summary?db=core;g=ENSMUSG00000041229
IC1	API5	-0.423498	0.423498	1	0.807367	1.424	0.148	0.228	548	57	http://www.genecards.org/cgi-bin/carddisp.pl?gene=API5	ENSMUSG00000027193	http://mar2016.archive.ensembl.org/Mus_musculus/Gene/Summary?db=core;g=ENSMUSG00000027193
IC1	YWHAQ	0.423354	0.423354	1	2.23823	1.41472	0.347	0.351	548	57	http://www.genecards.org/cgi-bin/carddisp.pl?gene=YWHAQ	ENSMUSG00000076432	http://mar2016.archive.ensembl.org/Mus_musculus/Gene/Summary?db=core;g=ENSMUSG00000076432
IC1	DCP2	0.422893	0.422893	1	0.592277	0.187722	0.117	0.07	548	57	http://www.genecards.org/cgi-bin/carddisp.pl?gene=DCP2	ENSMUSG00000024472	http://mar2016.archive.ensembl.org/Mus_musculus/Gene/Summary?db=core;g=ENSMUSG00000024472
IC1	NOTCH2	-0.422805	0.422805	1	0.191853	0.597716	0.038	0.123	548	57	http://www.genecards.org/cgi-bin/carddisp.pl?gene=NOTCH2	ENSMUSG00000027878	http://mar2016.archive.ensembl.org/Mus_musculus/Gene/Summary?db=core;g=ENSMUSG00000027878
IC1	AQR	0.422789	0.422789	1	0.61181	0.20238	0.115	0.07	548	57	http://www.genecards.org/cgi-bin/carddisp.pl?gene=AQR	ENSMUSG00000040383	http://mar2016.archive.ensembl.org/Mus_musculus/Gene/Summary?db=core;g=ENSMUSG00000040383
IC1	ZFP397	0.422748	0.422748	1	0.603481	0.196201	0.111	0.053	548	57	http://www.genecards.org/cgi-bin/carddisp.pl?gene=ZFP397	ENSMUSG00000024276	http://mar2016.archive.ensembl.org/Mus_musculus/Gene/Summary?db=core;g=ENSMUSG00000024276
IC1	TGFB1	-0.422214	0.422214	1	1.65176	2.55331	0.272	0.404	548	57	http://www.genecards.org/cgi-bin/carddisp.pl?gene=TGFB1	ENSMUSG00000002603	http://mar2016.archive.ensembl.org/Mus_musculus/Gene/Summary?db=core;g=ENSMUSG00000002603
IC1	4932438A13RIK	-0.422209	0.422209	1	2.34549	3.48288	0.343	0.456	548	57	http://www.genecards.org/cgi-bin/carddisp.pl?gene=4932438A13RIK	ENSMUSG00000037270	http://mar2016.archive.ensembl.org/Mus_musculus/Gene/Summary?db=core;g=ENSMUSG00000037270
IC1	HSDL2	-0.422014	0.422014	1	0.702301	1.28074	0.137	0.316	548	57	http://www.genecards.org/cgi-bin/carddisp.pl?gene=HSDL2	ENSMUSG00000028383	http://mar2016.archive.ensembl.org/Mus_musculus/Gene/Summary?db=core;g=ENSMUSG00000028383
IC1	FRG1	0.421597	0.421597	1	2.15254	1.35368	0.328	0.316	548	57	http://www.genecards.org/cgi-bin/carddisp.pl?gene=FRG1	ENSMUSG00000031590	http://mar2016.archive.ensembl.org/Mus_musculus/Gene/Summary?db=core;g=ENSMUSG00000031590
IC1	ZFP646	-0.421503	0.421503	1	1.08323	1.79012	0.17	0.333	548	57	http://www.genecards.org/cgi-bin/carddisp.pl?gene=ZFP646	ENSMUSG00000049739	http://mar2016.archive.ensembl.org/Mus_musculus/Gene/Summary?db=core;g=ENSMUSG00000049739
IC1	LRCH3	-0.421331	0.421331	1	0.645375	1.20343	0.12	0.281	548	57	http://www.genecards.org/cgi-bin/carddisp.pl?gene=LRCH3	ENSMUSG00000022801	http://mar2016.archive.ensembl.org/Mus_musculus/Gene/Summary?db=core;g=ENSMUSG00000022801
IC1	RPS28	0.421112	0.421112	1	14.936	10.9018	0.898	0.825	548	57	http://www.genecards.org/cgi-bin/carddisp.pl?gene=RPS28	ENSMUSG00000067288	http://mar2016.archive.ensembl.org/Mus_musculus/Gene/Summary?db=core;g=ENSMUSG00000067288
IC1	FBLN5	0.420555	0.420555	1	0.692468	0.264506	0.12	0.088	548	57	http://www.genecards.org/cgi-bin/carddisp.pl?gene=FBLN5	ENSMUSG00000021186	http://mar2016.archive.ensembl.org/Mus_musculus/Gene/Summary?db=core;g=ENSMUSG00000021186
IC1	MDM2	0.420357	0.420357	1	1.27504	0.700003	0.199	0.175	548	57	http://www.genecards.org/cgi-bin/carddisp.pl?gene=MDM2	ENSMUSG00000020184	http://mar2016.archive.ensembl.org/Mus_musculus/Gene/Summary?db=core;g=ENSMUSG00000020184
IC1	IFNAR1	-0.42025	0.42025	1	0.695267	1.26854	0.148	0.228	548	57	http://www.genecards.org/cgi-bin/carddisp.pl?gene=IFNAR1	ENSMUSG00000022967	http://mar2016.archive.ensembl.org/Mus_musculus/Gene/Summary?db=core;g=ENSMUSG00000022967
IC1	RNF167	-0.420159	0.420159	1	1.16977	1.90331	0.215	0.368	548	57	http://www.genecards.org/cgi-bin/carddisp.pl?gene=RNF167	ENSMUSG00000040746	http://mar2016.archive.ensembl.org/Mus_musculus/Gene/Summary?db=core;g=ENSMUSG00000040746
IC1	NR3C1	0.419531	0.419531	1	2.73731	1.79427	0.376	0.298	548	57	http://www.genecards.org/cgi-bin/carddisp.pl?gene=NR3C1	ENSMUSG00000024431	http://mar2016.archive.ensembl.org/Mus_musculus/Gene/Summary?db=core;g=ENSMUSG00000024431
IC1	SLC12A6	0.419149	0.419149	1	0.826229	0.365774	0.142	0.07	548	57	http://www.genecards.org/cgi-bin/carddisp.pl?gene=SLC12A6	ENSMUSG00000027130	http://mar2016.archive.ensembl.org/Mus_musculus/Gene/Summary?db=core;g=ENSMUSG00000027130
IC1	CCT3	-0.419046	0.419046	1	1.3697	2.16839	0.226	0.439	548	57	http://www.genecards.org/cgi-bin/carddisp.pl?gene=CCT3	ENSMUSG00000001416	http://mar2016.archive.ensembl.org/Mus_musculus/Gene/Summary?db=core;g=ENSMUSG00000001416
IC1	UPF3B	-0.418902	0.418902	1	1.3981	2.20604	0.232	0.351	548	57	http://www.genecards.org/cgi-bin/carddisp.pl?gene=UPF3B	ENSMUSG00000036572	http://mar2016.archive.ensembl.org/Mus_musculus/Gene/Summary?db=core;g=ENSMUSG00000036572
IC1	PRKD2	-0.418628	0.418628	1	0.894558	1.53237	0.159	0.351	548	57	http://www.genecards.org/cgi-bin/carddisp.pl?gene=PRKD2	ENSMUSG00000041187	http://mar2016.archive.ensembl.org/Mus_musculus/Gene/Summary?db=core;g=ENSMUSG00000041187
IC1	E2F4	0.418575	0.418575	1	1.12543	0.590166	0.195	0.175	548	57	http://www.genecards.org/cgi-bin/carddisp.pl?gene=E2F4	ENSMUSG00000014859	http://mar2016.archive.ensembl.org/Mus_musculus/Gene/Summary?db=core;g=ENSMUSG00000014859
IC1	SAMD4B	-0.418406	0.418406	1	0.375956	0.838896	0.068	0.158	548	57	http://www.genecards.org/cgi-bin/carddisp.pl?gene=SAMD4B	ENSMUSG00000109336	http://mar2016.archive.ensembl.org/Mus_musculus/Gene/Summary?db=core;g=ENSMUSG00000109336
IC1	RPL37	0.418376	0.418376	1	21.3903	15.7539	0.958	0.965	548	57	http://www.genecards.org/cgi-bin/carddisp.pl?gene=RPL37	ENSMUSG00000041841	http://mar2016.archive.ensembl.org/Mus_musculus/Gene/Summary?db=core;g=ENSMUSG00000041841
IC1	PPP4C	-0.418044	0.418044	1	1.65548	2.54802	0.276	0.421	548	57	http://www.genecards.org/cgi-bin/carddisp.pl?gene=PPP4C	ENSMUSG00000030697	http://mar2016.archive.ensembl.org/Mus_musculus/Gene/Summary?db=core;g=ENSMUSG00000030697
IC1	AQP11	0.417975	0.417975	1	6.22417	4.4071	0.595	0.509	548	57	http://www.genecards.org/cgi-bin/carddisp.pl?gene=AQP11	ENSMUSG00000042797	http://mar2016.archive.ensembl.org/Mus_musculus/Gene/Summary?db=core;g=ENSMUSG00000042797
IC1	PPTC7	0.41788	0.41788	1	0.9993	0.496523	0.172	0.14	548	57	http://www.genecards.org/cgi-bin/carddisp.pl?gene=PPTC7	ENSMUSG00000038582	http://mar2016.archive.ensembl.org/Mus_musculus/Gene/Summary?db=core;g=ENSMUSG00000038582
IC1	CHIC2	0.417839	0.417839	1	2.37325	1.52503	0.374	0.351	548	57	http://www.genecards.org/cgi-bin/carddisp.pl?gene=CHIC2	ENSMUSG00000029229	http://mar2016.archive.ensembl.org/Mus_musculus/Gene/Summary?db=core;g=ENSMUSG00000029229
IC1	LMBR1L	0.417542	0.417542	1	0.548072	0.15904	0.106	0.035	548	57	http://www.genecards.org/cgi-bin/carddisp.pl?gene=LMBR1L	ENSMUSG00000022999	http://mar2016.archive.ensembl.org/Mus_musculus/Gene/Summary?db=core;g=ENSMUSG00000022999
IC1	NUFIP2	-0.417193	0.417193	1	2.76729	4.03057	0.422	0.649	548	57	http://www.genecards.org/cgi-bin/carddisp.pl?gene=NUFIP2	ENSMUSG00000037857	http://mar2016.archive.ensembl.org/Mus_musculus/Gene/Summary?db=core;g=ENSMUSG00000037857
IC1	GRCC10	-0.417149	0.417149	1	0.572885	1.10025	0.109	0.211	548	57	http://www.genecards.org/cgi-bin/carddisp.pl?gene=GRCC10	ENSMUSG00000072772	http://mar2016.archive.ensembl.org/Mus_musculus/Gene/Summary?db=core;g=ENSMUSG00000072772
IC1	ADIPOR1	-0.417029	0.417029	1	0.751182	1.33813	0.146	0.281	548	57	http://www.genecards.org/cgi-bin/carddisp.pl?gene=ADIPOR1	ENSMUSG00000026457	http://mar2016.archive.ensembl.org/Mus_musculus/Gene/Summary?db=core;g=ENSMUSG00000026457
IC1	DUSP10	-0.416855	0.416855	1	0.934195	1.58218	0.157	0.298	548	57	http://www.genecards.org/cgi-bin/carddisp.pl?gene=DUSP10	ENSMUSG00000039384	http://mar2016.archive.ensembl.org/Mus_musculus/Gene/Summary?db=core;g=ENSMUSG00000039384
IC1	SMAD4	0.416671	0.416671	1	1.38699	0.788215	0.232	0.175	548	57	http://www.genecards.org/cgi-bin/carddisp.pl?gene=SMAD4	ENSMUSG00000024515	http://mar2016.archive.ensembl.org/Mus_musculus/Gene/Summary?db=core;g=ENSMUSG00000024515
IC1	2610002M06RIK	-0.415745	0.415745	1	0.515241	1.02131	0.089	0.263	548	57	http://www.genecards.org/cgi-bin/carddisp.pl?gene=2610002M06RIK	ENSMUSG00000031242	http://mar2016.archive.ensembl.org/Mus_musculus/Gene/Summary?db=core;g=ENSMUSG00000031242
IC1	TRP53	-0.41567	0.41567	1	1.4206	2.22887	0.241	0.404	548	57	http://www.genecards.org/cgi-bin/carddisp.pl?gene=TRP53	ENSMUSG00000059552	http://mar2016.archive.ensembl.org/Mus_musculus/Gene/Summary?db=core;g=ENSMUSG00000059552
IC1	RPS27	0.415489	0.415489	1	19.4727	14.3497	0.942	0.877	548	57	http://www.genecards.org/cgi-bin/carddisp.pl?gene=RPS27	ENSMUSG00000090733	http://mar2016.archive.ensembl.org/Mus_musculus/Gene/Summary?db=core;g=ENSMUSG00000090733
IC1	MICAL1	-0.414976	0.414976	1	0.348594	0.798048	0.06	0.175	548	57	http://www.genecards.org/cgi-bin/carddisp.pl?gene=MICAL1	ENSMUSG00000019823	http://mar2016.archive.ensembl.org/Mus_musculus/Gene/Summary?db=core;g=ENSMUSG00000019823
IC1	CNN1	0.414636	0.414636	1	0.605746	0.204645	0.102	0.053	548	57	http://www.genecards.org/cgi-bin/carddisp.pl?gene=CNN1	ENSMUSG00000001349	http://mar2016.archive.ensembl.org/Mus_musculus/Gene/Summary?db=core;g=ENSMUSG00000001349
IC1	SMIM4	0.414347	0.414347	1	0.881211	0.411584	0.141	0.105	548	57	http://www.genecards.org/cgi-bin/carddisp.pl?gene=SMIM4	ENSMUSG00000058351	http://mar2016.archive.ensembl.org/Mus_musculus/Gene/Summary?db=core;g=ENSMUSG00000058351
IC1	HNRNPUL2	-0.414323	0.414323	1	1.51175	2.34734	0.255	0.368	548	57	http://www.genecards.org/cgi-bin/carddisp.pl?gene=HNRNPUL2	ENSMUSG00000071659	http://mar2016.archive.ensembl.org/Mus_musculus/Gene/Summary?db=core;g=ENSMUSG00000071659
IC1	POLR2K	0.412693	0.412693	1	1.0457	0.536773	0.19	0.175	548	57	http://www.genecards.org/cgi-bin/carddisp.pl?gene=POLR2K	ENSMUSG00000045996	http://mar2016.archive.ensembl.org/Mus_musculus/Gene/Summary?db=core;g=ENSMUSG00000045996
IC1	LRMP	-0.412061	0.412061	1	1.26875	2.01877	0.206	0.386	548	57	http://www.genecards.org/cgi-bin/carddisp.pl?gene=LRMP	ENSMUSG00000030263	http://mar2016.archive.ensembl.org/Mus_musculus/Gene/Summary?db=core;g=ENSMUSG00000030263
IC1	MLLT6	-0.41159	0.41159	1	0.194394	0.588725	0.046	0.105	548	57	http://www.genecards.org/cgi-bin/carddisp.pl?gene=MLLT6	ENSMUSG00000038437	http://mar2016.archive.ensembl.org/Mus_musculus/Gene/Summary?db=core;g=ENSMUSG00000038437
IC1	ARPC5	0.41145	0.41145	1	4.29538	2.98142	0.558	0.544	548	57	http://www.genecards.org/cgi-bin/carddisp.pl?gene=ARPC5	ENSMUSG00000008475	http://mar2016.archive.ensembl.org/Mus_musculus/Gene/Summary?db=core;g=ENSMUSG00000008475
IC1	APOE	0.410198	0.410198	1	2.75644	1.82679	0.308	0.368	548	57	http://www.genecards.org/cgi-bin/carddisp.pl?gene=APOE	ENSMUSG00000002985	http://mar2016.archive.ensembl.org/Mus_musculus/Gene/Summary?db=core;g=ENSMUSG00000002985
IC1	RAP2B	0.409081	0.409081	1	1.24975	0.694297	0.217	0.14	548	57	http://www.genecards.org/cgi-bin/carddisp.pl?gene=RAP2B	ENSMUSG00000036894	http://mar2016.archive.ensembl.org/Mus_musculus/Gene/Summary?db=core;g=ENSMUSG00000036894
IC1	CARD11	-0.408404	0.408404	1	0.354839	0.798164	0.069	0.228	548	57	http://www.genecards.org/cgi-bin/carddisp.pl?gene=CARD11	ENSMUSG00000036526	http://mar2016.archive.ensembl.org/Mus_musculus/Gene/Summary?db=core;g=ENSMUSG00000036526
IC1	KDM5C	-0.407921	0.407921	1	0.536592	1.03871	0.097	0.193	548	57	http://www.genecards.org/cgi-bin/carddisp.pl?gene=KDM5C	ENSMUSG00000025332	http://mar2016.archive.ensembl.org/Mus_musculus/Gene/Summary?db=core;g=ENSMUSG00000025332
IC1	BROX	-0.407607	0.407607	1	0.59087	1.11026	0.106	0.228	548	57	http://www.genecards.org/cgi-bin/carddisp.pl?gene=BROX	ENSMUSG00000046836	http://mar2016.archive.ensembl.org/Mus_musculus/Gene/Summary?db=core;g=ENSMUSG00000046836
IC1	PKNOX1	-0.407297	0.407297	1	0.824312	1.4194	0.146	0.246	548	57	http://www.genecards.org/cgi-bin/carddisp.pl?gene=PKNOX1	ENSMUSG00000006705	http://mar2016.archive.ensembl.org/Mus_musculus/Gene/Summary?db=core;g=ENSMUSG00000006705
IC1	KCNQ1OT1	-0.406863	0.406863	1	4.18288	5.87146	0.37	0.509	548	57	http://www.genecards.org/cgi-bin/carddisp.pl?gene=KCNQ1OT1	ENSMUSG00000101609	http://mar2016.archive.ensembl.org/Mus_musculus/Gene/Summary?db=core;g=ENSMUSG00000101609
IC1	ITGA6	-0.406083	0.406083	1	0.507297	0.997295	0.091	0.228	548	57	http://www.genecards.org/cgi-bin/carddisp.pl?gene=ITGA6	ENSMUSG00000027111	http://mar2016.archive.ensembl.org/Mus_musculus/Gene/Summary?db=core;g=ENSMUSG00000027111
IC1	MARF1	-0.406009	0.406009	1	0.786464	1.36709	0.141	0.246	548	57	http://www.genecards.org/cgi-bin/carddisp.pl?gene=MARF1	ENSMUSG00000060657	http://mar2016.archive.ensembl.org/Mus_musculus/Gene/Summary?db=core;g=ENSMUSG00000060657
IC1	SEC24B	-0.405874	0.405874	1	0.325811	0.756555	0.066	0.123	548	57	http://www.genecards.org/cgi-bin/carddisp.pl?gene=SEC24B	ENSMUSG00000001052	http://mar2016.archive.ensembl.org/Mus_musculus/Gene/Summary?db=core;g=ENSMUSG00000001052
IC1	DENND4C	-0.405789	0.405789	1	0.463947	0.939457	0.091	0.228	548	57	http://www.genecards.org/cgi-bin/carddisp.pl?gene=DENND4C	ENSMUSG00000038024	http://mar2016.archive.ensembl.org/Mus_musculus/Gene/Summary?db=core;g=ENSMUSG00000038024
IC1	CREBBP	-0.405531	0.405531	1	2.1387	3.15745	0.332	0.456	548	57	http://www.genecards.org/cgi-bin/carddisp.pl?gene=CREBBP	ENSMUSG00000022521	http://mar2016.archive.ensembl.org/Mus_musculus/Gene/Summary?db=core;g=ENSMUSG00000022521
IC1	FXR1	0.405285	0.405285	1	2.02036	1.28063	0.321	0.298	548	57	http://www.genecards.org/cgi-bin/carddisp.pl?gene=FXR1	ENSMUSG00000027680	http://mar2016.archive.ensembl.org/Mus_musculus/Gene/Summary?db=core;g=ENSMUSG00000027680
IC1	BCL10	0.405243	0.405243	1	1.687	1.02898	0.279	0.246	548	57	http://www.genecards.org/cgi-bin/carddisp.pl?gene=BCL10	ENSMUSG00000028191	http://mar2016.archive.ensembl.org/Mus_musculus/Gene/Summary?db=core;g=ENSMUSG00000028191
IC1	TSTD2	-0.404772	0.404772	1	0.186091	0.570241	0.035	0.14	548	57	http://www.genecards.org/cgi-bin/carddisp.pl?gene=TSTD2	ENSMUSG00000035495	http://mar2016.archive.ensembl.org/Mus_musculus/Gene/Summary?db=core;g=ENSMUSG00000035495
IC1	MRPS16	-0.404763	0.404763	1	0.830806	1.42375	0.153	0.368	548	57	http://www.genecards.org/cgi-bin/carddisp.pl?gene=MRPS16	ENSMUSG00000049960	http://mar2016.archive.ensembl.org/Mus_musculus/Gene/Summary?db=core;g=ENSMUSG00000049960
IC1	MRPL28	0.404044	0.404044	1	0.628594	0.230788	0.119	0.07	548	57	http://www.genecards.org/cgi-bin/carddisp.pl?gene=MRPL28	ENSMUSG00000024181	http://mar2016.archive.ensembl.org/Mus_musculus/Gene/Summary?db=core;g=ENSMUSG00000024181
IC1	WHSC1L1	-0.403911	0.403911	1	2.44259	3.55486	0.374	0.596	548	57	http://www.genecards.org/cgi-bin/carddisp.pl?gene=WHSC1L1	ENSMUSG00000054823	http://mar2016.archive.ensembl.org/Mus_musculus/Gene/Summary?db=core;g=ENSMUSG00000054823
IC1	CMC1	0.403334	0.403334	1	0.53279	0.158956	0.108	0.035	548	57	http://www.genecards.org/cgi-bin/carddisp.pl?gene=CMC1	ENSMUSG00000039163	http://mar2016.archive.ensembl.org/Mus_musculus/Gene/Summary?db=core;g=ENSMUSG00000039163
IC1	DNAJB6	0.402826	0.402826	1	2.23947	1.45025	0.347	0.368	548	57	http://www.genecards.org/cgi-bin/carddisp.pl?gene=DNAJB6	ENSMUSG00000029131	http://mar2016.archive.ensembl.org/Mus_musculus/Gene/Summary?db=core;g=ENSMUSG00000029131
IC1	ZFP281	-0.402775	0.402775	1	1.03175	1.68607	0.182	0.298	548	57	http://www.genecards.org/cgi-bin/carddisp.pl?gene=ZFP281	ENSMUSG00000041483	http://mar2016.archive.ensembl.org/Mus_musculus/Gene/Summary?db=core;g=ENSMUSG00000041483
IC1	RBM25	0.402409	0.402409	1	5.29042	3.75929	0.613	0.526	548	57	http://www.genecards.org/cgi-bin/carddisp.pl?gene=RBM25	ENSMUSG00000010608	http://mar2016.archive.ensembl.org/Mus_musculus/Gene/Summary?db=core;g=ENSMUSG00000010608
IC1	KANSL1L	0.401871	0.401871	1	1.96709	1.24572	0.297	0.246	548	57	http://www.genecards.org/cgi-bin/carddisp.pl?gene=KANSL1L	ENSMUSG00000026004	http://mar2016.archive.ensembl.org/Mus_musculus/Gene/Summary?db=core;g=ENSMUSG00000026004
IC1	LRRCC1	-0.400931	0.400931	1	0.465716	0.935273	0.082	0.228	548	57	http://www.genecards.org/cgi-bin/carddisp.pl?gene=LRRCC1	ENSMUSG00000027550	http://mar2016.archive.ensembl.org/Mus_musculus/Gene/Summary?db=core;g=ENSMUSG00000027550
IC1	6720427I07RIK	0.400869	0.400869	1	0.769423	0.340165	0.122	0.105	548	57	http://www.genecards.org/cgi-bin/carddisp.pl?gene=6720427I07RIK	ENSMUSG00000097375	http://mar2016.archive.ensembl.org/Mus_musculus/Gene/Summary?db=core;g=ENSMUSG00000097375
IC1	HERPUD1	-0.400853	0.400853	1	0.823917	1.4081	0.148	0.298	548	57	http://www.genecards.org/cgi-bin/carddisp.pl?gene=HERPUD1	ENSMUSG00000031770	http://mar2016.archive.ensembl.org/Mus_musculus/Gene/Summary?db=core;g=ENSMUSG00000031770
IC1	PADI2	-0.400566	0.400566	1	0.0911269	0.440315	0.02	0.105	548	57	http://www.genecards.org/cgi-bin/carddisp.pl?gene=PADI2	ENSMUSG00000028927	http://mar2016.archive.ensembl.org/Mus_musculus/Gene/Summary?db=core;g=ENSMUSG00000028927
IC1	H2AFV	0.40033	0.40033	1	4.39232	3.08568	0.608	0.509	548	57	http://www.genecards.org/cgi-bin/carddisp.pl?gene=H2AFV	ENSMUSG00000041126	http://mar2016.archive.ensembl.org/Mus_musculus/Gene/Summary?db=core;g=ENSMUSG00000041126
IC1	ARHGAP1	0.400047	0.400047	1	0.54629	0.17183	0.109	0.053	548	57	http://www.genecards.org/cgi-bin/carddisp.pl?gene=ARHGAP1	ENSMUSG00000027247	http://mar2016.archive.ensembl.org/Mus_musculus/Gene/Summary?db=core;g=ENSMUSG00000027247
IC1	SNRNP27	0.398776	0.398776	1	1.07554	0.574302	0.181	0.193	548	57	http://www.genecards.org/cgi-bin/carddisp.pl?gene=SNRNP27	ENSMUSG00000001158	http://mar2016.archive.ensembl.org/Mus_musculus/Gene/Summary?db=core;g=ENSMUSG00000001158
IC1	NYAP1	-0.398759	0.398759	1	0.274686	0.680512	0.055	0.105	548	57	http://www.genecards.org/cgi-bin/carddisp.pl?gene=NYAP1	ENSMUSG00000045348	http://mar2016.archive.ensembl.org/Mus_musculus/Gene/Summary?db=core;g=ENSMUSG00000045348
IC1	USP24	-0.398548	0.398548	1	0.595707	1.10343	0.111	0.246	548	57	http://www.genecards.org/cgi-bin/carddisp.pl?gene=USP24	ENSMUSG00000028514	http://mar2016.archive.ensembl.org/Mus_musculus/Gene/Summary?db=core;g=ENSMUSG00000028514
IC1	DDIT3	-0.398245	0.398245	1	0.70374	1.24537	0.128	0.211	548	57	http://www.genecards.org/cgi-bin/carddisp.pl?gene=DDIT3	ENSMUSG00000025408	http://mar2016.archive.ensembl.org/Mus_musculus/Gene/Summary?db=core;g=ENSMUSG00000025408
IC1	PSMG3	-0.39816	0.39816	1	0.132878	0.492936	0.027	0.105	548	57	http://www.genecards.org/cgi-bin/carddisp.pl?gene=PSMG3	ENSMUSG00000029551	http://mar2016.archive.ensembl.org/Mus_musculus/Gene/Summary?db=core;g=ENSMUSG00000029551
IC1	STK10	-0.39778	0.39778	1	0.188746	0.566148	0.044	0.14	548	57	http://www.genecards.org/cgi-bin/carddisp.pl?gene=STK10	ENSMUSG00000020272	http://mar2016.archive.ensembl.org/Mus_musculus/Gene/Summary?db=core;g=ENSMUSG00000020272
IC1	RRM2B	-0.397442	0.397442	1	0.174525	0.54705	0.038	0.123	548	57	http://www.genecards.org/cgi-bin/carddisp.pl?gene=RRM2B	ENSMUSG00000022292	http://mar2016.archive.ensembl.org/Mus_musculus/Gene/Summary?db=core;g=ENSMUSG00000022292
IC1	KCMF1	-0.397211	0.397211	1	0.752363	1.30779	0.137	0.316	548	57	http://www.genecards.org/cgi-bin/carddisp.pl?gene=KCMF1	ENSMUSG00000055239	http://mar2016.archive.ensembl.org/Mus_musculus/Gene/Summary?db=core;g=ENSMUSG00000055239
IC1	XPA	-0.397068	0.397068	1	0.273077	0.676424	0.058	0.158	548	57	http://www.genecards.org/cgi-bin/carddisp.pl?gene=XPA	ENSMUSG00000028329	http://mar2016.archive.ensembl.org/Mus_musculus/Gene/Summary?db=core;g=ENSMUSG00000028329
IC1	BICD2	-0.396363	0.396363	1	0.382244	0.81929	0.071	0.158	548	57	http://www.genecards.org/cgi-bin/carddisp.pl?gene=BICD2	ENSMUSG00000037933	http://mar2016.archive.ensembl.org/Mus_musculus/Gene/Summary?db=core;g=ENSMUSG00000037933
IC1	PLIN2	-0.395961	0.395961	1	0.623639	1.13642	0.124	0.263	548	57	http://www.genecards.org/cgi-bin/carddisp.pl?gene=PLIN2	ENSMUSG00000028494	http://mar2016.archive.ensembl.org/Mus_musculus/Gene/Summary?db=core;g=ENSMUSG00000028494
IC1	PTOV1	0.395486	0.395486	1	1.406	0.829117	0.232	0.211	548	57	http://www.genecards.org/cgi-bin/carddisp.pl?gene=PTOV1	ENSMUSG00000038502	http://mar2016.archive.ensembl.org/Mus_musculus/Gene/Summary?db=core;g=ENSMUSG00000038502
IC1	LRIG1	-0.395016	0.395016	1	0.102048	0.449147	0.018	0.105	548	57	http://www.genecards.org/cgi-bin/carddisp.pl?gene=LRIG1	ENSMUSG00000030029	http://mar2016.archive.ensembl.org/Mus_musculus/Gene/Summary?db=core;g=ENSMUSG00000030029
IC1	RBM3	0.394919	0.394919	1	8.52542	6.24439	0.743	0.702	548	57	http://www.genecards.org/cgi-bin/carddisp.pl?gene=RBM3	ENSMUSG00000031167	http://mar2016.archive.ensembl.org/Mus_musculus/Gene/Summary?db=core;g=ENSMUSG00000031167
IC1	TRIM24	-0.394831	0.394831	1	1.14274	1.81725	0.201	0.316	548	57	http://www.genecards.org/cgi-bin/carddisp.pl?gene=TRIM24	ENSMUSG00000029833	http://mar2016.archive.ensembl.org/Mus_musculus/Gene/Summary?db=core;g=ENSMUSG00000029833
IC1	RNF113A2	0.394768	0.394768	1	0.585678	0.206085	0.117	0.07	548	57	http://www.genecards.org/cgi-bin/carddisp.pl?gene=RNF113A2	ENSMUSG00000098134	http://mar2016.archive.ensembl.org/Mus_musculus/Gene/Summary?db=core;g=ENSMUSG00000098134
IC1	SAV1	-0.394713	0.394713	1	0.398582	0.838689	0.078	0.123	548	57	http://www.genecards.org/cgi-bin/carddisp.pl?gene=SAV1	ENSMUSG00000021067	http://mar2016.archive.ensembl.org/Mus_musculus/Gene/Summary?db=core;g=ENSMUSG00000021067
IC1	CHRNA9	0.393935	0.393935	1	2.2	1.43536	0.307	0.298	548	57	http://www.genecards.org/cgi-bin/carddisp.pl?gene=CHRNA9	ENSMUSG00000029205	http://mar2016.archive.ensembl.org/Mus_musculus/Gene/Summary?db=core;g=ENSMUSG00000029205
IC1	SRA1	-0.393286	0.393286	1	0.582058	1.07785	0.111	0.298	548	57	http://www.genecards.org/cgi-bin/carddisp.pl?gene=SRA1	ENSMUSG00000006050	http://mar2016.archive.ensembl.org/Mus_musculus/Gene/Summary?db=core;g=ENSMUSG00000006050
IC1	PLXND1	-0.392984	0.392984	1	0.823577	1.39455	0.142	0.228	548	57	http://www.genecards.org/cgi-bin/carddisp.pl?gene=PLXND1	ENSMUSG00000030123	http://mar2016.archive.ensembl.org/Mus_musculus/Gene/Summary?db=core;g=ENSMUSG00000030123
IC1	TOR1AIP2	-0.392981	0.392981	1	0.681279	1.20769	0.128	0.246	548	57	http://www.genecards.org/cgi-bin/carddisp.pl?gene=TOR1AIP2	ENSMUSG00000050565	http://mar2016.archive.ensembl.org/Mus_musculus/Gene/Summary?db=core;g=ENSMUSG00000050565
IC1	EIF3L	-0.392917	0.392917	1	0.529342	1.0081	0.113	0.193	548	57	http://www.genecards.org/cgi-bin/carddisp.pl?gene=EIF3L	ENSMUSG00000033047	http://mar2016.archive.ensembl.org/Mus_musculus/Gene/Summary?db=core;g=ENSMUSG00000033047
IC1	PRDX6	-0.392154	0.392154	1	5.34921	7.33239	0.6	0.807	548	57	http://www.genecards.org/cgi-bin/carddisp.pl?gene=PRDX6	ENSMUSG00000026701	http://mar2016.archive.ensembl.org/Mus_musculus/Gene/Summary?db=core;g=ENSMUSG00000026701
IC1	LARP4B	0.392103	0.392103	1	1.0051	0.527922	0.173	0.14	548	57	http://www.genecards.org/cgi-bin/carddisp.pl?gene=LARP4B	ENSMUSG00000033499	http://mar2016.archive.ensembl.org/Mus_musculus/Gene/Summary?db=core;g=ENSMUSG00000033499
IC1	SMC3	-0.391668	0.391668	1	2.47702	3.56153	0.341	0.579	548	57	http://www.genecards.org/cgi-bin/carddisp.pl?gene=SMC3	ENSMUSG00000024974	http://mar2016.archive.ensembl.org/Mus_musculus/Gene/Summary?db=core;g=ENSMUSG00000024974
IC1	PSAP	0.390688	0.390688	1	3.86373	2.70989	0.498	0.439	548	57	http://www.genecards.org/cgi-bin/carddisp.pl?gene=PSAP	ENSMUSG00000004207	http://mar2016.archive.ensembl.org/Mus_musculus/Gene/Summary?db=core;g=ENSMUSG00000004207
IC1	MYEOV2	0.38961	0.38961	1	1.34123	0.787142	0.243	0.193	548	57	http://www.genecards.org/cgi-bin/carddisp.pl?gene=MYEOV2	ENSMUSG00000073616	http://mar2016.archive.ensembl.org/Mus_musculus/Gene/Summary?db=core;g=ENSMUSG00000073616
IC1	NAB2	-0.389556	0.389556	1	0.183025	0.549751	0.04	0.123	548	57	http://www.genecards.org/cgi-bin/carddisp.pl?gene=NAB2	ENSMUSG00000025402	http://mar2016.archive.ensembl.org/Mus_musculus/Gene/Summary?db=core;g=ENSMUSG00000025402
IC1	MED8	-0.389521	0.389521	1	0.338739	0.753693	0.069	0.228	548	57	http://www.genecards.org/cgi-bin/carddisp.pl?gene=MED8	ENSMUSG00000006392	http://mar2016.archive.ensembl.org/Mus_musculus/Gene/Summary?db=core;g=ENSMUSG00000006392
IC1	ACTN4	0.389472	0.389472	1	1.1997	0.67927	0.203	0.193	548	57	http://www.genecards.org/cgi-bin/carddisp.pl?gene=ACTN4	ENSMUSG00000054808	http://mar2016.archive.ensembl.org/Mus_musculus/Gene/Summary?db=core;g=ENSMUSG00000054808
IC1	STRN3	0.388914	0.388914	1	1.77553	1.11968	0.286	0.228	548	57	http://www.genecards.org/cgi-bin/carddisp.pl?gene=STRN3	ENSMUSG00000020954	http://mar2016.archive.ensembl.org/Mus_musculus/Gene/Summary?db=core;g=ENSMUSG00000020954
IC1	MARK2	-0.388821	0.388821	1	1.25152	1.94796	0.21	0.298	548	57	http://www.genecards.org/cgi-bin/carddisp.pl?gene=MARK2	ENSMUSG00000024969	http://mar2016.archive.ensembl.org/Mus_musculus/Gene/Summary?db=core;g=ENSMUSG00000024969
IC1	MLEC	-0.387709	0.387709	1	0.74231	1.27949	0.135	0.263	548	57	http://www.genecards.org/cgi-bin/carddisp.pl?gene=MLEC	ENSMUSG00000048578	http://mar2016.archive.ensembl.org/Mus_musculus/Gene/Summary?db=core;g=ENSMUSG00000048578
IC1	NSRP1	-0.387702	0.387702	1	0.692501	1.21431	0.113	0.193	548	57	http://www.genecards.org/cgi-bin/carddisp.pl?gene=NSRP1	ENSMUSG00000037958	http://mar2016.archive.ensembl.org/Mus_musculus/Gene/Summary?db=core;g=ENSMUSG00000037958
IC1	SNX20	-0.387552	0.387552	1	0.202869	0.573559	0.042	0.123	548	57	http://www.genecards.org/cgi-bin/carddisp.pl?gene=SNX20	ENSMUSG00000031662	http://mar2016.archive.ensembl.org/Mus_musculus/Gene/Summary?db=core;g=ENSMUSG00000031662
IC1	ZFP706	0.387411	0.387411	1	2.44158	1.63109	0.391	0.386	548	57	http://www.genecards.org/cgi-bin/carddisp.pl?gene=ZFP706	ENSMUSG00000062397	http://mar2016.archive.ensembl.org/Mus_musculus/Gene/Summary?db=core;g=ENSMUSG00000062397
IC1	STAG2	-0.387081	0.387081	1	1.79247	2.65183	0.29	0.474	548	57	http://www.genecards.org/cgi-bin/carddisp.pl?gene=STAG2	ENSMUSG00000025862	http://mar2016.archive.ensembl.org/Mus_musculus/Gene/Summary?db=core;g=ENSMUSG00000025862
IC1	PHF5A	0.386658	0.386658	1	1.45145	0.875112	0.246	0.228	548	57	http://www.genecards.org/cgi-bin/carddisp.pl?gene=PHF5A	ENSMUSG00000061360	http://mar2016.archive.ensembl.org/Mus_musculus/Gene/Summary?db=core;g=ENSMUSG00000061360
IC1	NDUFA6	0.386085	0.386085	1	2.47016	1.65538	0.376	0.386	548	57	http://www.genecards.org/cgi-bin/carddisp.pl?gene=NDUFA6	ENSMUSG00000022450	http://mar2016.archive.ensembl.org/Mus_musculus/Gene/Summary?db=core;g=ENSMUSG00000022450
IC1	DDX46	-0.385988	0.385988	1	2.37663	3.41243	0.38	0.526	548	57	http://www.genecards.org/cgi-bin/carddisp.pl?gene=DDX46	ENSMUSG00000021500	http://mar2016.archive.ensembl.org/Mus_musculus/Gene/Summary?db=core;g=ENSMUSG00000021500
IC1	BACH2	-0.385926	0.385926	1	0.229515	0.606605	0.047	0.123	548	57	http://www.genecards.org/cgi-bin/carddisp.pl?gene=BACH2	ENSMUSG00000040270	http://mar2016.archive.ensembl.org/Mus_musculus/Gene/Summary?db=core;g=ENSMUSG00000040270
IC1	YIPF2	-0.385862	0.385862	1	0.0827673	0.414787	0.015	0.123	548	57	http://www.genecards.org/cgi-bin/carddisp.pl?gene=YIPF2	ENSMUSG00000032182	http://mar2016.archive.ensembl.org/Mus_musculus/Gene/Summary?db=core;g=ENSMUSG00000032182
IC1	SSB	0.38526	0.38526	1	2.63694	1.78459	0.4	0.439	548	57	http://www.genecards.org/cgi-bin/carddisp.pl?gene=SSB	ENSMUSG00000068882	http://mar2016.archive.ensembl.org/Mus_musculus/Gene/Summary?db=core;g=ENSMUSG00000068882
IC1	ZBTB11	-0.385214	0.385214	1	0.590357	1.07709	0.109	0.211	548	57	http://www.genecards.org/cgi-bin/carddisp.pl?gene=ZBTB11	ENSMUSG00000022601	http://mar2016.archive.ensembl.org/Mus_musculus/Gene/Summary?db=core;g=ENSMUSG00000022601
IC1	ARL8B	0.385113	0.385113	1	0.757554	0.345793	0.137	0.105	548	57	http://www.genecards.org/cgi-bin/carddisp.pl?gene=ARL8B	ENSMUSG00000030105	http://mar2016.archive.ensembl.org/Mus_musculus/Gene/Summary?db=core;g=ENSMUSG00000030105
IC1	FMO2	-0.384826	0.384826	1	0.493924	0.950621	0.08	0.14	548	57	http://www.genecards.org/cgi-bin/carddisp.pl?gene=FMO2	ENSMUSG00000040170	http://mar2016.archive.ensembl.org/Mus_musculus/Gene/Summary?db=core;g=ENSMUSG00000040170
IC1	RPS27A	0.384509	0.384509	1	32.5213	24.6786	0.984	0.982	548	57	http://www.genecards.org/cgi-bin/carddisp.pl?gene=RPS27A	ENSMUSG00000020460	http://mar2016.archive.ensembl.org/Mus_musculus/Gene/Summary?db=core;g=ENSMUSG00000020460
IC1	SF3B5	0.383884	0.383884	1	1.13562	0.636682	0.201	0.211	548	57	http://www.genecards.org/cgi-bin/carddisp.pl?gene=SF3B5	ENSMUSG00000078348	http://mar2016.archive.ensembl.org/Mus_musculus/Gene/Summary?db=core;g=ENSMUSG00000078348
IC1	COX7C	0.383277	0.383277	1	6.74165	4.93548	0.69	0.684	548	57	http://www.genecards.org/cgi-bin/carddisp.pl?gene=COX7C	ENSMUSG00000017778	http://mar2016.archive.ensembl.org/Mus_musculus/Gene/Summary?db=core;g=ENSMUSG00000017778
IC1	TOR2A	0.383179	0.383179	1	0.540814	0.181414	0.109	0.053	548	57	http://www.genecards.org/cgi-bin/carddisp.pl?gene=TOR2A	ENSMUSG00000009563	http://mar2016.archive.ensembl.org/Mus_musculus/Gene/Summary?db=core;g=ENSMUSG00000009563
IC1	MED24	-0.383157	0.383157	1	0.207935	0.57538	0.04	0.105	548	57	http://www.genecards.org/cgi-bin/carddisp.pl?gene=MED24	ENSMUSG00000017210	http://mar2016.archive.ensembl.org/Mus_musculus/Gene/Summary?db=core;g=ENSMUSG00000017210
IC1	AKT1S1	-0.383094	0.383094	1	0.20381	0.569931	0.042	0.14	548	57	http://www.genecards.org/cgi-bin/carddisp.pl?gene=AKT1S1	ENSMUSG00000011096	http://mar2016.archive.ensembl.org/Mus_musculus/Gene/Summary?db=core;g=ENSMUSG00000011096
IC1	ZFP758	-0.382923	0.382923	1	0.178722	0.537032	0.038	0.123	548	57	http://www.genecards.org/cgi-bin/carddisp.pl?gene=ZFP758	ENSMUSG00000044501	http://mar2016.archive.ensembl.org/Mus_musculus/Gene/Summary?db=core;g=ENSMUSG00000044501
IC1	SNRPD1	0.382519	0.382519	1	1.12033	0.626501	0.193	0.175	548	57	http://www.genecards.org/cgi-bin/carddisp.pl?gene=SNRPD1	ENSMUSG00000002477	http://mar2016.archive.ensembl.org/Mus_musculus/Gene/Summary?db=core;g=ENSMUSG00000002477
IC1	ZER1	-0.382352	0.382352	1	0.339174	0.745567	0.064	0.193	548	57	http://www.genecards.org/cgi-bin/carddisp.pl?gene=ZER1	ENSMUSG00000039686	http://mar2016.archive.ensembl.org/Mus_musculus/Gene/Summary?db=core;g=ENSMUSG00000039686
IC1	CD28	-0.382164	0.382164	1	6.00638	8.13138	0.631	0.807	548	57	http://www.genecards.org/cgi-bin/carddisp.pl?gene=CD28	ENSMUSG00000026012	http://mar2016.archive.ensembl.org/Mus_musculus/Gene/Summary?db=core;g=ENSMUSG00000026012
IC1	NRAS	0.382058	0.382058	1	1.54155	0.950241	0.254	0.246	548	57	http://www.genecards.org/cgi-bin/carddisp.pl?gene=NRAS	ENSMUSG00000027852	http://mar2016.archive.ensembl.org/Mus_musculus/Gene/Summary?db=core;g=ENSMUSG00000027852
IC1	DNAJA1	0.381624	0.381624	1	9.454	7.0242	0.797	0.789	548	57	http://www.genecards.org/cgi-bin/carddisp.pl?gene=DNAJA1	ENSMUSG00000028410	http://mar2016.archive.ensembl.org/Mus_musculus/Gene/Summary?db=core;g=ENSMUSG00000028410
IC1	SNRPB2	0.381623	0.381623	1	1.13961	0.642309	0.208	0.193	548	57	http://www.genecards.org/cgi-bin/carddisp.pl?gene=SNRPB2	ENSMUSG00000008333	http://mar2016.archive.ensembl.org/Mus_musculus/Gene/Summary?db=core;g=ENSMUSG00000008333
IC1	SPECC1L	-0.381375	0.381375	1	0.431307	0.864396	0.088	0.193	548	57	http://www.genecards.org/cgi-bin/carddisp.pl?gene=SPECC1L	ENSMUSG00000033444	http://mar2016.archive.ensembl.org/Mus_musculus/Gene/Summary?db=core;g=ENSMUSG00000033444
IC1	VIMP	0.381007	0.381007	1	1.10857	0.619175	0.192	0.175	548	57	http://www.genecards.org/cgi-bin/carddisp.pl?gene=VIMP	ENSMUSG00000075701	http://mar2016.archive.ensembl.org/Mus_musculus/Gene/Summary?db=core;g=ENSMUSG00000075701
IC1	AP3D1	-0.380908	0.380908	1	0.335195	0.738639	0.064	0.14	548	57	http://www.genecards.org/cgi-bin/carddisp.pl?gene=AP3D1	ENSMUSG00000020198	http://mar2016.archive.ensembl.org/Mus_musculus/Gene/Summary?db=core;g=ENSMUSG00000020198
IC1	SSU72	0.380274	0.380274	1	1.5352	0.947776	0.255	0.246	548	57	http://www.genecards.org/cgi-bin/carddisp.pl?gene=SSU72	ENSMUSG00000029038	http://mar2016.archive.ensembl.org/Mus_musculus/Gene/Summary?db=core;g=ENSMUSG00000029038
IC1	GNA11	-0.380235	0.380235	1	0.267593	0.649841	0.051	0.105	548	57	http://www.genecards.org/cgi-bin/carddisp.pl?gene=GNA11	ENSMUSG00000034781	http://mar2016.archive.ensembl.org/Mus_musculus/Gene/Summary?db=core;g=ENSMUSG00000034781
IC1	BRD3	0.379506	0.379506	1	1.8713	1.20717	0.29	0.281	548	57	http://www.genecards.org/cgi-bin/carddisp.pl?gene=BRD3	ENSMUSG00000026918	http://mar2016.archive.ensembl.org/Mus_musculus/Gene/Summary?db=core;g=ENSMUSG00000026918
IC1	DLGAP4	-0.379366	0.379366	1	0.37662	0.790666	0.073	0.175	548	57	http://www.genecards.org/cgi-bin/carddisp.pl?gene=DLGAP4	ENSMUSG00000061689	http://mar2016.archive.ensembl.org/Mus_musculus/Gene/Summary?db=core;g=ENSMUSG00000061689
IC1	MPP1	0.379163	0.379163	1	1.01788	0.551516	0.168	0.158	548	57	http://www.genecards.org/cgi-bin/carddisp.pl?gene=MPP1	ENSMUSG00000031402	http://mar2016.archive.ensembl.org/Mus_musculus/Gene/Summary?db=core;g=ENSMUSG00000031402
IC1	OTUD4	-0.379073	0.379073	1	0.356625	0.764299	0.071	0.175	548	57	http://www.genecards.org/cgi-bin/carddisp.pl?gene=OTUD4	ENSMUSG00000036990	http://mar2016.archive.ensembl.org/Mus_musculus/Gene/Summary?db=core;g=ENSMUSG00000036990
IC1	AP1AR	-0.378477	0.378477	1	0.482388	0.927058	0.091	0.193	548	57	http://www.genecards.org/cgi-bin/carddisp.pl?gene=AP1AR	ENSMUSG00000074238	http://mar2016.archive.ensembl.org/Mus_musculus/Gene/Summary?db=core;g=ENSMUSG00000074238
IC1	LAMP1	0.377984	0.377984	1	2.19801	1.46091	0.35	0.298	548	57	http://www.genecards.org/cgi-bin/carddisp.pl?gene=LAMP1	ENSMUSG00000031447	http://mar2016.archive.ensembl.org/Mus_musculus/Gene/Summary?db=core;g=ENSMUSG00000031447
IC1	DYNLL1	0.377944	0.377944	1	10.664	7.97582	0.818	0.842	548	57	http://www.genecards.org/cgi-bin/carddisp.pl?gene=DYNLL1	ENSMUSG00000009013	http://mar2016.archive.ensembl.org/Mus_musculus/Gene/Summary?db=core;g=ENSMUSG00000009013
IC1	GMNN	-0.37783	0.37783	1	0.539067	0.999842	0.106	0.228	548	57	http://www.genecards.org/cgi-bin/carddisp.pl?gene=GMNN	ENSMUSG00000006715	http://mar2016.archive.ensembl.org/Mus_musculus/Gene/Summary?db=core;g=ENSMUSG00000006715
IC1	PPP4R2	0.377282	0.377282	1	1.45528	0.890291	0.255	0.228	548	57	http://www.genecards.org/cgi-bin/carddisp.pl?gene=PPP4R2	ENSMUSG00000052144	http://mar2016.archive.ensembl.org/Mus_musculus/Gene/Summary?db=core;g=ENSMUSG00000052144
IC1	TEX10	0.377066	0.377066	1	0.563334	0.20377	0.104	0.053	548	57	http://www.genecards.org/cgi-bin/carddisp.pl?gene=TEX10	ENSMUSG00000028345	http://mar2016.archive.ensembl.org/Mus_musculus/Gene/Summary?db=core;g=ENSMUSG00000028345
IC1	SMARCA4	0.37686	0.37686	1	2.28527	1.53003	0.35	0.298	548	57	http://www.genecards.org/cgi-bin/carddisp.pl?gene=SMARCA4	ENSMUSG00000032187	http://mar2016.archive.ensembl.org/Mus_musculus/Gene/Summary?db=core;g=ENSMUSG00000032187
IC1	ATAD1	0.376643	0.376643	1	0.705721	0.313793	0.128	0.088	548	57	http://www.genecards.org/cgi-bin/carddisp.pl?gene=ATAD1	ENSMUSG00000013662	http://mar2016.archive.ensembl.org/Mus_musculus/Gene/Summary?db=core;g=ENSMUSG00000013662
IC1	NDUFA11	0.376629	0.376629	1	2.19187	1.45849	0.347	0.316	548	57	http://www.genecards.org/cgi-bin/carddisp.pl?gene=NDUFA11	ENSMUSG00000002379	http://mar2016.archive.ensembl.org/Mus_musculus/Gene/Summary?db=core;g=ENSMUSG00000002379
IC1	GT(ROSA)26SOR	0.376561	0.376561	1	1.21062	0.702778	0.204	0.158	548	57	http://www.genecards.org/cgi-bin/carddisp.pl?gene=GT(ROSA)26SOR	ENSMUSG00000086429	http://mar2016.archive.ensembl.org/Mus_musculus/Gene/Summary?db=core;g=ENSMUSG00000086429
IC1	SEC13	-0.375605	0.375605	1	0.514278	0.964599	0.1	0.211	548	57	http://www.genecards.org/cgi-bin/carddisp.pl?gene=SEC13	ENSMUSG00000030298	http://mar2016.archive.ensembl.org/Mus_musculus/Gene/Summary?db=core;g=ENSMUSG00000030298
IC1	TCF4	0.375523	0.375523	1	1.38342	0.837199	0.212	0.175	548	57	http://www.genecards.org/cgi-bin/carddisp.pl?gene=TCF4	ENSMUSG00000053477	http://mar2016.archive.ensembl.org/Mus_musculus/Gene/Summary?db=core;g=ENSMUSG00000053477
IC1	ADAMTS10	-0.375225	0.375225	1	0.202698	0.55995	0.035	0.123	548	57	http://www.genecards.org/cgi-bin/carddisp.pl?gene=ADAMTS10	ENSMUSG00000024299	http://mar2016.archive.ensembl.org/Mus_musculus/Gene/Summary?db=core;g=ENSMUSG00000024299
IC1	POLDIP3	0.375191	0.375191	1	0.973361	0.521468	0.175	0.123	548	57	http://www.genecards.org/cgi-bin/carddisp.pl?gene=POLDIP3	ENSMUSG00000041815	http://mar2016.archive.ensembl.org/Mus_musculus/Gene/Summary?db=core;g=ENSMUSG00000041815
IC1	TRNT1	0.374741	0.374741	1	0.601906	0.23546	0.109	0.088	548	57	http://www.genecards.org/cgi-bin/carddisp.pl?gene=TRNT1	ENSMUSG00000013736	http://mar2016.archive.ensembl.org/Mus_musculus/Gene/Summary?db=core;g=ENSMUSG00000013736
IC1	FAM50A	-0.374596	0.374596	1	0.604794	1.08058	0.113	0.228	548	57	http://www.genecards.org/cgi-bin/carddisp.pl?gene=FAM50A	ENSMUSG00000001962	http://mar2016.archive.ensembl.org/Mus_musculus/Gene/Summary?db=core;g=ENSMUSG00000001962
IC1	WDR45B	-0.37396	0.37396	1	0.980157	1.56609	0.172	0.263	548	57	http://www.genecards.org/cgi-bin/carddisp.pl?gene=WDR45B	ENSMUSG00000025173	http://mar2016.archive.ensembl.org/Mus_musculus/Gene/Summary?db=core;g=ENSMUSG00000025173
IC1	CSTF3	-0.373799	0.373799	1	0.408535	0.825123	0.077	0.14	548	57	http://www.genecards.org/cgi-bin/carddisp.pl?gene=CSTF3	ENSMUSG00000027176	http://mar2016.archive.ensembl.org/Mus_musculus/Gene/Summary?db=core;g=ENSMUSG00000027176
IC1	PARP1	-0.373469	0.373469	1	0.64846	1.13552	0.126	0.263	548	57	http://www.genecards.org/cgi-bin/carddisp.pl?gene=PARP1	ENSMUSG00000026496	http://mar2016.archive.ensembl.org/Mus_musculus/Gene/Summary?db=core;g=ENSMUSG00000026496
IC1	DPM3	0.373216	0.373216	1	1.02076	0.560148	0.186	0.193	548	57	http://www.genecards.org/cgi-bin/carddisp.pl?gene=DPM3	ENSMUSG00000042737	http://mar2016.archive.ensembl.org/Mus_musculus/Gene/Summary?db=core;g=ENSMUSG00000042737
IC1	CREBZF	-0.373119	0.373119	1	1.23757	1.89798	0.223	0.439	548	57	http://www.genecards.org/cgi-bin/carddisp.pl?gene=CREBZF	ENSMUSG00000051451	http://mar2016.archive.ensembl.org/Mus_musculus/Gene/Summary?db=core;g=ENSMUSG00000051451
IC1	EXOSC5	-0.372701	0.372701	1	0.391817	0.80209	0.075	0.14	548	57	http://www.genecards.org/cgi-bin/carddisp.pl?gene=EXOSC5	ENSMUSG00000061286	http://mar2016.archive.ensembl.org/Mus_musculus/Gene/Summary?db=core;g=ENSMUSG00000061286
IC1	HSD11B1	-0.372632	0.372632	1	0.656995	1.14533	0.115	0.228	548	57	http://www.genecards.org/cgi-bin/carddisp.pl?gene=HSD11B1	ENSMUSG00000016194	http://mar2016.archive.ensembl.org/Mus_musculus/Gene/Summary?db=core;g=ENSMUSG00000016194
IC1	ANP32A	-0.372537	0.372537	1	2.85892	3.99586	0.42	0.614	548	57	http://www.genecards.org/cgi-bin/carddisp.pl?gene=ANP32A	ENSMUSG00000032249	http://mar2016.archive.ensembl.org/Mus_musculus/Gene/Summary?db=core;g=ENSMUSG00000032249
IC1	RASGRP2	-0.372442	0.372442	1	1.99745	2.88033	0.319	0.439	548	57	http://www.genecards.org/cgi-bin/carddisp.pl?gene=RASGRP2	ENSMUSG00000032946	http://mar2016.archive.ensembl.org/Mus_musculus/Gene/Summary?db=core;g=ENSMUSG00000032946
IC1	NRP1	0.372083	0.372083	1	0.807817	0.396839	0.12	0.123	548	57	http://www.genecards.org/cgi-bin/carddisp.pl?gene=NRP1	ENSMUSG00000025810	http://mar2016.archive.ensembl.org/Mus_musculus/Gene/Summary?db=core;g=ENSMUSG00000025810
IC1	SNRNP200	-0.371774	0.371774	1	0.775074	1.29684	0.144	0.316	548	57	http://www.genecards.org/cgi-bin/carddisp.pl?gene=SNRNP200	ENSMUSG00000003660	http://mar2016.archive.ensembl.org/Mus_musculus/Gene/Summary?db=core;g=ENSMUSG00000003660
IC1	KDM3B	0.371719	0.371719	1	0.610342	0.244571	0.106	0.07	548	57	http://www.genecards.org/cgi-bin/carddisp.pl?gene=KDM3B	ENSMUSG00000038773	http://mar2016.archive.ensembl.org/Mus_musculus/Gene/Summary?db=core;g=ENSMUSG00000038773
IC1	SPN	-0.37169	0.37169	1	0.397504	0.808186	0.073	0.175	548	57	http://www.genecards.org/cgi-bin/carddisp.pl?gene=SPN	ENSMUSG00000051457	http://mar2016.archive.ensembl.org/Mus_musculus/Gene/Summary?db=core;g=ENSMUSG00000051457
IC1	CALU	0.371404	0.371404	1	0.679674	0.298438	0.115	0.053	548	57	http://www.genecards.org/cgi-bin/carddisp.pl?gene=CALU	ENSMUSG00000029767	http://mar2016.archive.ensembl.org/Mus_musculus/Gene/Summary?db=core;g=ENSMUSG00000029767
IC1	STK11	-0.371107	0.371107	1	0.879641	1.43102	0.17	0.298	548	57	http://www.genecards.org/cgi-bin/carddisp.pl?gene=STK11	ENSMUSG00000003068	http://mar2016.archive.ensembl.org/Mus_musculus/Gene/Summary?db=core;g=ENSMUSG00000003068
IC1	DNTTIP2	-0.370897	0.370897	1	0.750909	1.2642	0.142	0.281	548	57	http://www.genecards.org/cgi-bin/carddisp.pl?gene=DNTTIP2	ENSMUSG00000039756	http://mar2016.archive.ensembl.org/Mus_musculus/Gene/Summary?db=core;g=ENSMUSG00000039756
IC1	NUDT16L1	-0.37086	0.37086	1	0.154036	0.492311	0.033	0.105	548	57	http://www.genecards.org/cgi-bin/carddisp.pl?gene=NUDT16L1	ENSMUSG00000022516	http://mar2016.archive.ensembl.org/Mus_musculus/Gene/Summary?db=core;g=ENSMUSG00000022516
IC1	GPATCH2L	-0.370646	0.370646	1	0.123894	0.453118	0.026	0.105	548	57	http://www.genecards.org/cgi-bin/carddisp.pl?gene=GPATCH2L	ENSMUSG00000021254	http://mar2016.archive.ensembl.org/Mus_musculus/Gene/Summary?db=core;g=ENSMUSG00000021254
IC1	MAP3K1	-0.370355	0.370355	1	1.29957	1.97259	0.214	0.386	548	57	http://www.genecards.org/cgi-bin/carddisp.pl?gene=MAP3K1	ENSMUSG00000021754	http://mar2016.archive.ensembl.org/Mus_musculus/Gene/Summary?db=core;g=ENSMUSG00000021754
IC1	CERS5	-0.370083	0.370083	1	0.253418	0.619952	0.053	0.14	548	57	http://www.genecards.org/cgi-bin/carddisp.pl?gene=CERS5	ENSMUSG00000023021	http://mar2016.archive.ensembl.org/Mus_musculus/Gene/Summary?db=core;g=ENSMUSG00000023021
IC1	ATP6V0E	0.369926	0.369926	1	2.65524	1.8285	0.423	0.439	548	57	http://www.genecards.org/cgi-bin/carddisp.pl?gene=ATP6V0E	ENSMUSG00000015575	http://mar2016.archive.ensembl.org/Mus_musculus/Gene/Summary?db=core;g=ENSMUSG00000015575
IC1	TAOK2	0.369534	0.369534	1	0.614425	0.249617	0.113	0.088	548	57	http://www.genecards.org/cgi-bin/carddisp.pl?gene=TAOK2	ENSMUSG00000059981	http://mar2016.archive.ensembl.org/Mus_musculus/Gene/Summary?db=core;g=ENSMUSG00000059981
IC1	KLHDC3	-0.36934	0.36934	1	0.268513	0.638616	0.058	0.14	548	57	http://www.genecards.org/cgi-bin/carddisp.pl?gene=KLHDC3	ENSMUSG00000063576	http://mar2016.archive.ensembl.org/Mus_musculus/Gene/Summary?db=core;g=ENSMUSG00000063576
IC1	HIVEP2	-0.369229	0.369229	1	1.11034	1.72585	0.197	0.333	548	57	http://www.genecards.org/cgi-bin/carddisp.pl?gene=HIVEP2	ENSMUSG00000015501	http://mar2016.archive.ensembl.org/Mus_musculus/Gene/Summary?db=core;g=ENSMUSG00000015501
IC1	CTSD	0.368982	0.368982	1	2.4437	1.66655	0.367	0.281	548	57	http://www.genecards.org/cgi-bin/carddisp.pl?gene=CTSD	ENSMUSG00000007891	http://mar2016.archive.ensembl.org/Mus_musculus/Gene/Summary?db=core;g=ENSMUSG00000007891
IC1	ARMC8	-0.368931	0.368931	1	0.20934	0.561736	0.046	0.105	548	57	http://www.genecards.org/cgi-bin/carddisp.pl?gene=ARMC8	ENSMUSG00000032468	http://mar2016.archive.ensembl.org/Mus_musculus/Gene/Summary?db=core;g=ENSMUSG00000032468
IC1	RASA2	-0.368807	0.368807	1	0.855662	1.39619	0.157	0.298	548	57	http://www.genecards.org/cgi-bin/carddisp.pl?gene=RASA2	ENSMUSG00000032413	http://mar2016.archive.ensembl.org/Mus_musculus/Gene/Summary?db=core;g=ENSMUSG00000032413
IC1	CSNK2A2	-0.368365	0.368365	1	0.629829	1.10393	0.115	0.263	548	57	http://www.genecards.org/cgi-bin/carddisp.pl?gene=CSNK2A2	ENSMUSG00000046707	http://mar2016.archive.ensembl.org/Mus_musculus/Gene/Summary?db=core;g=ENSMUSG00000046707
IC1	DNAJC5	0.368015	0.368015	1	1.92377	1.26547	0.308	0.316	548	57	http://www.genecards.org/cgi-bin/carddisp.pl?gene=DNAJC5	ENSMUSG00000000826	http://mar2016.archive.ensembl.org/Mus_musculus/Gene/Summary?db=core;g=ENSMUSG00000000826
IC1	DKK3	-0.367639	0.367639	1	0.152288	0.486727	0.027	0.123	548	57	http://www.genecards.org/cgi-bin/carddisp.pl?gene=DKK3	ENSMUSG00000030772	http://mar2016.archive.ensembl.org/Mus_musculus/Gene/Summary?db=core;g=ENSMUSG00000030772
IC1	PLXDC2	0.367311	0.367311	1	0.877415	0.455421	0.15	0.14	548	57	http://www.genecards.org/cgi-bin/carddisp.pl?gene=PLXDC2	ENSMUSG00000026748	http://mar2016.archive.ensembl.org/Mus_musculus/Gene/Summary?db=core;g=ENSMUSG00000026748
IC1	ITM2A	-0.367271	0.367271	1	2.6374	3.69192	0.151	0.211	548	57	http://www.genecards.org/cgi-bin/carddisp.pl?gene=ITM2A	ENSMUSG00000031239	http://mar2016.archive.ensembl.org/Mus_musculus/Gene/Summary?db=core;g=ENSMUSG00000031239
IC1	SEC11C	0.366837	0.366837	1	2.35898	1.60482	0.339	0.351	548	57	http://www.genecards.org/cgi-bin/carddisp.pl?gene=SEC11C	ENSMUSG00000024516	http://mar2016.archive.ensembl.org/Mus_musculus/Gene/Summary?db=core;g=ENSMUSG00000024516
IC1	CPOX	-0.366476	0.366476	1	0.22036	0.573288	0.046	0.123	548	57	http://www.genecards.org/cgi-bin/carddisp.pl?gene=CPOX	ENSMUSG00000022742	http://mar2016.archive.ensembl.org/Mus_musculus/Gene/Summary?db=core;g=ENSMUSG00000022742
IC1	CHD8	-0.366389	0.366389	1	1.22334	1.86616	0.203	0.368	548	57	http://www.genecards.org/cgi-bin/carddisp.pl?gene=CHD8	ENSMUSG00000053754	http://mar2016.archive.ensembl.org/Mus_musculus/Gene/Summary?db=core;g=ENSMUSG00000053754
IC1	MAGT1	0.366007	0.366007	1	0.752411	0.359743	0.126	0.088	548	57	http://www.genecards.org/cgi-bin/carddisp.pl?gene=MAGT1	ENSMUSG00000031232	http://mar2016.archive.ensembl.org/Mus_musculus/Gene/Summary?db=core;g=ENSMUSG00000031232
IC1	MEF2A	0.365039	0.365039	1	3.27158	2.31666	0.447	0.439	548	57	http://www.genecards.org/cgi-bin/carddisp.pl?gene=MEF2A	ENSMUSG00000030557	http://mar2016.archive.ensembl.org/Mus_musculus/Gene/Summary?db=core;g=ENSMUSG00000030557
IC1	PPT1	0.364997	0.364997	1	1.66467	1.06904	0.257	0.263	548	57	http://www.genecards.org/cgi-bin/carddisp.pl?gene=PPT1	ENSMUSG00000028657	http://mar2016.archive.ensembl.org/Mus_musculus/Gene/Summary?db=core;g=ENSMUSG00000028657
IC1	FAM120A	0.364987	0.364987	1	1.02344	0.571153	0.164	0.14	548	57	http://www.genecards.org/cgi-bin/carddisp.pl?gene=FAM120A	ENSMUSG00000038014	http://mar2016.archive.ensembl.org/Mus_musculus/Gene/Summary?db=core;g=ENSMUSG00000038014
IC1	TMEM263	0.364887	0.364887	1	0.609458	0.249792	0.1	0.07	548	57	http://www.genecards.org/cgi-bin/carddisp.pl?gene=TMEM263	ENSMUSG00000060935	http://mar2016.archive.ensembl.org/Mus_musculus/Gene/Summary?db=core;g=ENSMUSG00000060935
IC1	COPG1	-0.364753	0.364753	1	0.272155	0.638105	0.06	0.14	548	57	http://www.genecards.org/cgi-bin/carddisp.pl?gene=COPG1	ENSMUSG00000030058	http://mar2016.archive.ensembl.org/Mus_musculus/Gene/Summary?db=core;g=ENSMUSG00000030058
IC1	ABI1	0.364412	0.364412	1	1.53368	0.968123	0.254	0.228	548	57	http://www.genecards.org/cgi-bin/carddisp.pl?gene=ABI1	ENSMUSG00000058835	http://mar2016.archive.ensembl.org/Mus_musculus/Gene/Summary?db=core;g=ENSMUSG00000058835
IC1	MAFB	0.36417	0.36417	1	1.20275	0.711354	0.172	0.088	548	57	http://www.genecards.org/cgi-bin/carddisp.pl?gene=MAFB	ENSMUSG00000074622	http://mar2016.archive.ensembl.org/Mus_musculus/Gene/Summary?db=core;g=ENSMUSG00000074622
IC1	GM37065	0.363705	0.363705	1	1.76669	1.15018	0.277	0.193	548	57	http://www.genecards.org/cgi-bin/carddisp.pl?gene=GM37065	ENSMUSG00000104413	http://mar2016.archive.ensembl.org/Mus_musculus/Gene/Summary?db=core;g=ENSMUSG00000104413
IC1	SRFBP1	-0.363545	0.363545	1	0.246689	0.603969	0.047	0.158	548	57	http://www.genecards.org/cgi-bin/carddisp.pl?gene=SRFBP1	ENSMUSG00000024528	http://mar2016.archive.ensembl.org/Mus_musculus/Gene/Summary?db=core;g=ENSMUSG00000024528
IC1	AUP1	-0.363528	0.363528	1	0.692243	1.17719	0.139	0.246	548	57	http://www.genecards.org/cgi-bin/carddisp.pl?gene=AUP1	ENSMUSG00000068328	http://mar2016.archive.ensembl.org/Mus_musculus/Gene/Summary?db=core;g=ENSMUSG00000068328
IC1	TSN	0.363501	0.363501	1	1.64308	1.0544	0.272	0.263	548	57	http://www.genecards.org/cgi-bin/carddisp.pl?gene=TSN	ENSMUSG00000026374	http://mar2016.archive.ensembl.org/Mus_musculus/Gene/Summary?db=core;g=ENSMUSG00000026374
IC1	SEC14L1	-0.36335	0.36335	1	0.506416	0.937867	0.099	0.193	548	57	http://www.genecards.org/cgi-bin/carddisp.pl?gene=SEC14L1	ENSMUSG00000020823	http://mar2016.archive.ensembl.org/Mus_musculus/Gene/Summary?db=core;g=ENSMUSG00000020823
IC1	MED13	-0.363179	0.363179	1	1.31125	1.97286	0.228	0.316	548	57	http://www.genecards.org/cgi-bin/carddisp.pl?gene=MED13	ENSMUSG00000034297	http://mar2016.archive.ensembl.org/Mus_musculus/Gene/Summary?db=core;g=ENSMUSG00000034297
IC1	MTMR3	-0.363011	0.363011	1	0.411267	0.81504	0.078	0.211	548	57	http://www.genecards.org/cgi-bin/carddisp.pl?gene=MTMR3	ENSMUSG00000034354	http://mar2016.archive.ensembl.org/Mus_musculus/Gene/Summary?db=core;g=ENSMUSG00000034354
IC1	RNASET2B	-0.362251	0.362251	1	0.798026	1.31124	0.146	0.281	548	57	http://www.genecards.org/cgi-bin/carddisp.pl?gene=RNASET2B	ENSMUSG00000094724	http://mar2016.archive.ensembl.org/Mus_musculus/Gene/Summary?db=core;g=ENSMUSG00000094724
IC1	DOPEY2	-0.362206	0.362206	1	0.0817885	0.39052	0.015	0.105	548	57	http://www.genecards.org/cgi-bin/carddisp.pl?gene=DOPEY2	ENSMUSG00000022946	http://mar2016.archive.ensembl.org/Mus_musculus/Gene/Summary?db=core;g=ENSMUSG00000022946
IC1	ETF1	-0.361947	0.361947	1	1.1097	1.7113	0.204	0.333	548	57	http://www.genecards.org/cgi-bin/carddisp.pl?gene=ETF1	ENSMUSG00000024360	http://mar2016.archive.ensembl.org/Mus_musculus/Gene/Summary?db=core;g=ENSMUSG00000024360
IC1	STK4	0.361622	0.361622	1	3.44757	2.46149	0.464	0.474	548	57	http://www.genecards.org/cgi-bin/carddisp.pl?gene=STK4	ENSMUSG00000018209	http://mar2016.archive.ensembl.org/Mus_musculus/Gene/Summary?db=core;g=ENSMUSG00000018209
IC1	GPATCH8	-0.361617	0.361617	1	2.04042	2.90653	0.338	0.526	548	57	http://www.genecards.org/cgi-bin/carddisp.pl?gene=GPATCH8	ENSMUSG00000034621	http://mar2016.archive.ensembl.org/Mus_musculus/Gene/Summary?db=core;g=ENSMUSG00000034621
IC1	MARCH5	0.361487	0.361487	1	0.899095	0.478183	0.155	0.123	548	57	http://www.genecards.org/cgi-bin/carddisp.pl?gene=MARCH5	ENSMUSG00000023307	http://mar2016.archive.ensembl.org/Mus_musculus/Gene/Summary?db=core;g=ENSMUSG00000023307
IC1	IGSF3	-0.361163	0.361163	1	0.580273	1.0298	0.102	0.175	548	57	http://www.genecards.org/cgi-bin/carddisp.pl?gene=IGSF3	ENSMUSG00000042035	http://mar2016.archive.ensembl.org/Mus_musculus/Gene/Summary?db=core;g=ENSMUSG00000042035
IC1	NELFB	-0.360969	0.360969	1	0.340717	0.721868	0.075	0.158	548	57	http://www.genecards.org/cgi-bin/carddisp.pl?gene=NELFB	ENSMUSG00000013465	http://mar2016.archive.ensembl.org/Mus_musculus/Gene/Summary?db=core;g=ENSMUSG00000013465
IC1	RC3H2	0.360946	0.360946	1	1.42797	0.890544	0.25	0.211	548	57	http://www.genecards.org/cgi-bin/carddisp.pl?gene=RC3H2	ENSMUSG00000075376	http://mar2016.archive.ensembl.org/Mus_musculus/Gene/Summary?db=core;g=ENSMUSG00000075376
IC1	BRCC3	-0.360453	0.360453	1	0.396759	0.793199	0.077	0.158	548	57	http://www.genecards.org/cgi-bin/carddisp.pl?gene=BRCC3	ENSMUSG00000031201	http://mar2016.archive.ensembl.org/Mus_musculus/Gene/Summary?db=core;g=ENSMUSG00000031201
IC1	NDUFB7	0.359473	0.359473	1	2.22659	1.51496	0.359	0.404	548	57	http://www.genecards.org/cgi-bin/carddisp.pl?gene=NDUFB7	ENSMUSG00000033938	http://mar2016.archive.ensembl.org/Mus_musculus/Gene/Summary?db=core;g=ENSMUSG00000033938
IC1	MRPL43	-0.359391	0.359391	1	1.23732	1.87023	0.224	0.368	548	57	http://www.genecards.org/cgi-bin/carddisp.pl?gene=MRPL43	ENSMUSG00000025208	http://mar2016.archive.ensembl.org/Mus_musculus/Gene/Summary?db=core;g=ENSMUSG00000025208
IC1	N4BP2L1	-0.359361	0.359361	1	0.204553	0.545269	0.044	0.14	548	57	http://www.genecards.org/cgi-bin/carddisp.pl?gene=N4BP2L1	ENSMUSG00000041132	http://mar2016.archive.ensembl.org/Mus_musculus/Gene/Summary?db=core;g=ENSMUSG00000041132
IC1	BRIX1	0.359325	0.359325	1	0.548083	0.206775	0.109	0.088	548	57	http://www.genecards.org/cgi-bin/carddisp.pl?gene=BRIX1	ENSMUSG00000022247	http://mar2016.archive.ensembl.org/Mus_musculus/Gene/Summary?db=core;g=ENSMUSG00000022247
IC1	NOL11	0.359168	0.359168	1	0.619822	0.262836	0.119	0.088	548	57	http://www.genecards.org/cgi-bin/carddisp.pl?gene=NOL11	ENSMUSG00000018433	http://mar2016.archive.ensembl.org/Mus_musculus/Gene/Summary?db=core;g=ENSMUSG00000018433
IC1	SHISA5	-0.358932	0.358932	1	1.31919	1.97431	0.199	0.298	548	57	http://www.genecards.org/cgi-bin/carddisp.pl?gene=SHISA5	ENSMUSG00000025647	http://mar2016.archive.ensembl.org/Mus_musculus/Gene/Summary?db=core;g=ENSMUSG00000025647
IC1	UBE2Q2	-0.358928	0.358928	1	0.407779	0.805438	0.078	0.193	548	57	http://www.genecards.org/cgi-bin/carddisp.pl?gene=UBE2Q2	ENSMUSG00000032307	http://mar2016.archive.ensembl.org/Mus_musculus/Gene/Summary?db=core;g=ENSMUSG00000032307
IC1	PDCD7	0.358845	0.358845	1	0.668585	0.301143	0.119	0.088	548	57	http://www.genecards.org/cgi-bin/carddisp.pl?gene=PDCD7	ENSMUSG00000041837	http://mar2016.archive.ensembl.org/Mus_musculus/Gene/Summary?db=core;g=ENSMUSG00000041837
IC1	ZBED4	-0.358568	0.358568	1	0.564018	1.00531	0.104	0.193	548	57	http://www.genecards.org/cgi-bin/carddisp.pl?gene=ZBED4	ENSMUSG00000034333	http://mar2016.archive.ensembl.org/Mus_musculus/Gene/Summary?db=core;g=ENSMUSG00000034333
IC1	SLC15A2	-0.3585	0.3585	1	0.278862	0.639619	0.047	0.14	548	57	http://www.genecards.org/cgi-bin/carddisp.pl?gene=SLC15A2	ENSMUSG00000022899	http://mar2016.archive.ensembl.org/Mus_musculus/Gene/Summary?db=core;g=ENSMUSG00000022899
IC1	RNF130	0.357934	0.357934	1	0.523818	0.189007	0.104	0.053	548	57	http://www.genecards.org/cgi-bin/carddisp.pl?gene=RNF130	ENSMUSG00000020376	http://mar2016.archive.ensembl.org/Mus_musculus/Gene/Summary?db=core;g=ENSMUSG00000020376
IC1	ETHE1	0.357476	0.357476	1	0.812496	0.414706	0.135	0.14	548	57	http://www.genecards.org/cgi-bin/carddisp.pl?gene=ETHE1	ENSMUSG00000064254	http://mar2016.archive.ensembl.org/Mus_musculus/Gene/Summary?db=core;g=ENSMUSG00000064254
IC1	DDX54	-0.35704	0.35704	1	1.74255	2.51264	0.279	0.456	548	57	http://www.genecards.org/cgi-bin/carddisp.pl?gene=DDX54	ENSMUSG00000029599	http://mar2016.archive.ensembl.org/Mus_musculus/Gene/Summary?db=core;g=ENSMUSG00000029599
IC1	TLK1	-0.356984	0.356984	1	1.68137	2.43415	0.285	0.491	548	57	http://www.genecards.org/cgi-bin/carddisp.pl?gene=TLK1	ENSMUSG00000041997	http://mar2016.archive.ensembl.org/Mus_musculus/Gene/Summary?db=core;g=ENSMUSG00000041997
IC1	FTH1	0.356864	0.356864	1	25.1477	19.4177	0.985	0.965	548	57	http://www.genecards.org/cgi-bin/carddisp.pl?gene=FTH1	ENSMUSG00000024661	http://mar2016.archive.ensembl.org/Mus_musculus/Gene/Summary?db=core;g=ENSMUSG00000024661
IC1	PRR14L	-0.356856	0.356856	1	0.359463	0.740971	0.071	0.158	548	57	http://www.genecards.org/cgi-bin/carddisp.pl?gene=PRR14L	ENSMUSG00000054280	http://mar2016.archive.ensembl.org/Mus_musculus/Gene/Summary?db=core;g=ENSMUSG00000054280
IC1	ATP5H	0.356813	0.356813	1	6.70931	5.02011	0.679	0.614	548	57	http://www.genecards.org/cgi-bin/carddisp.pl?gene=ATP5H	ENSMUSG00000034566	http://mar2016.archive.ensembl.org/Mus_musculus/Gene/Summary?db=core;g=ENSMUSG00000034566
IC1	DGKE	-0.356765	0.356765	1	1.32867	1.98198	0.21	0.333	548	57	http://www.genecards.org/cgi-bin/carddisp.pl?gene=DGKE	ENSMUSG00000000276	http://mar2016.archive.ensembl.org/Mus_musculus/Gene/Summary?db=core;g=ENSMUSG00000000276
IC1	CTCF	0.35667	0.35667	1	3.60449	2.59594	0.493	0.456	548	57	http://www.genecards.org/cgi-bin/carddisp.pl?gene=CTCF	ENSMUSG00000005698	http://mar2016.archive.ensembl.org/Mus_musculus/Gene/Summary?db=core;g=ENSMUSG00000005698
IC1	CREB1	0.356638	0.356638	1	1.61335	1.04098	0.261	0.263	548	57	http://www.genecards.org/cgi-bin/carddisp.pl?gene=CREB1	ENSMUSG00000025958	http://mar2016.archive.ensembl.org/Mus_musculus/Gene/Summary?db=core;g=ENSMUSG00000025958
IC1	MVB12B	-0.356555	0.356555	1	0.470752	0.883098	0.08	0.175	548	57	http://www.genecards.org/cgi-bin/carddisp.pl?gene=MVB12B	ENSMUSG00000038740	http://mar2016.archive.ensembl.org/Mus_musculus/Gene/Summary?db=core;g=ENSMUSG00000038740
IC1	GABARAP	0.356104	0.356104	1	2.68683	1.88042	0.409	0.351	548	57	http://www.genecards.org/cgi-bin/carddisp.pl?gene=GABARAP	ENSMUSG00000018567	http://mar2016.archive.ensembl.org/Mus_musculus/Gene/Summary?db=core;g=ENSMUSG00000018567
IC1	AKAP13	-0.355959	0.355959	1	4.24718	5.71552	0.524	0.667	548	57	http://www.genecards.org/cgi-bin/carddisp.pl?gene=AKAP13	ENSMUSG00000066406	http://mar2016.archive.ensembl.org/Mus_musculus/Gene/Summary?db=core;g=ENSMUSG00000066406
IC1	PRKCB	0.355887	0.355887	1	2.06184	1.39249	0.307	0.333	548	57	http://www.genecards.org/cgi-bin/carddisp.pl?gene=PRKCB	ENSMUSG00000052889	http://mar2016.archive.ensembl.org/Mus_musculus/Gene/Summary?db=core;g=ENSMUSG00000052889
IC1	OST4	0.355743	0.355743	1	1.83498	1.21544	0.303	0.316	548	57	http://www.genecards.org/cgi-bin/carddisp.pl?gene=OST4	ENSMUSG00000038803	http://mar2016.archive.ensembl.org/Mus_musculus/Gene/Summary?db=core;g=ENSMUSG00000038803
IC1	NEDD4	0.355328	0.355328	1	1.91978	1.28237	0.288	0.298	548	57	http://www.genecards.org/cgi-bin/carddisp.pl?gene=NEDD4	ENSMUSG00000032216	http://mar2016.archive.ensembl.org/Mus_musculus/Gene/Summary?db=core;g=ENSMUSG00000032216
IC1	PRPF31	-0.355271	0.355271	1	0.269233	0.623635	0.058	0.14	548	57	http://www.genecards.org/cgi-bin/carddisp.pl?gene=PRPF31	ENSMUSG00000008373	http://mar2016.archive.ensembl.org/Mus_musculus/Gene/Summary?db=core;g=ENSMUSG00000008373
IC1	EPC2	-0.355067	0.355067	1	0.952278	1.49705	0.166	0.333	548	57	http://www.genecards.org/cgi-bin/carddisp.pl?gene=EPC2	ENSMUSG00000069495	http://mar2016.archive.ensembl.org/Mus_musculus/Gene/Summary?db=core;g=ENSMUSG00000069495
IC1	GADD45A	0.354888	0.354888	1	0.865698	0.458846	0.146	0.123	548	57	http://www.genecards.org/cgi-bin/carddisp.pl?gene=GADD45A	ENSMUSG00000036390	http://mar2016.archive.ensembl.org/Mus_musculus/Gene/Summary?db=core;g=ENSMUSG00000036390
IC1	MAN2A2	-0.354767	0.354767	1	0.424386	0.821475	0.082	0.175	548	57	http://www.genecards.org/cgi-bin/carddisp.pl?gene=MAN2A2	ENSMUSG00000038886	http://mar2016.archive.ensembl.org/Mus_musculus/Gene/Summary?db=core;g=ENSMUSG00000038886
IC1	OGT	-0.354708	0.354708	1	2.98393	4.09436	0.411	0.649	548	57	http://www.genecards.org/cgi-bin/carddisp.pl?gene=OGT	ENSMUSG00000034160	http://mar2016.archive.ensembl.org/Mus_musculus/Gene/Summary?db=core;g=ENSMUSG00000034160
IC1	RCOR1	-0.354252	0.354252	1	0.722171	1.20149	0.124	0.298	548	57	http://www.genecards.org/cgi-bin/carddisp.pl?gene=RCOR1	ENSMUSG00000037896	http://mar2016.archive.ensembl.org/Mus_musculus/Gene/Summary?db=core;g=ENSMUSG00000037896
IC1	LAPTM5	-0.354148	0.354148	1	6.72039	8.86844	0.704	0.912	548	57	http://www.genecards.org/cgi-bin/carddisp.pl?gene=LAPTM5	ENSMUSG00000028581	http://mar2016.archive.ensembl.org/Mus_musculus/Gene/Summary?db=core;g=ENSMUSG00000028581
IC1	AKIRIN2	0.353325	0.353325	1	0.989165	0.557075	0.184	0.158	548	57	http://www.genecards.org/cgi-bin/carddisp.pl?gene=AKIRIN2	ENSMUSG00000028291	http://mar2016.archive.ensembl.org/Mus_musculus/Gene/Summary?db=core;g=ENSMUSG00000028291
IC1	ANKRD27	-0.353137	0.353137	1	0.12845	0.441409	0.031	0.105	548	57	http://www.genecards.org/cgi-bin/carddisp.pl?gene=ANKRD27	ENSMUSG00000034867	http://mar2016.archive.ensembl.org/Mus_musculus/Gene/Summary?db=core;g=ENSMUSG00000034867
IC1	GIMAP9	-0.353096	0.353096	1	2.56882	3.55845	0.349	0.561	548	57	http://www.genecards.org/cgi-bin/carddisp.pl?gene=GIMAP9	ENSMUSG00000051124	http://mar2016.archive.ensembl.org/Mus_musculus/Gene/Summary?db=core;g=ENSMUSG00000051124
IC1	A630001G21RIK	-0.353033	0.353033	1	0.421358	0.81542	0.088	0.175	548	57	http://www.genecards.org/cgi-bin/carddisp.pl?gene=A630001G21RIK	ENSMUSG00000052760	http://mar2016.archive.ensembl.org/Mus_musculus/Gene/Summary?db=core;g=ENSMUSG00000052760
IC1	MAP1LC3B	0.35298	0.35298	1	6.05591	4.52453	0.692	0.667	548	57	http://www.genecards.org/cgi-bin/carddisp.pl?gene=MAP1LC3B	ENSMUSG00000031812	http://mar2016.archive.ensembl.org/Mus_musculus/Gene/Summary?db=core;g=ENSMUSG00000031812
IC1	FAM117B	-0.352588	0.352588	1	0.281715	0.636556	0.053	0.14	548	57	http://www.genecards.org/cgi-bin/carddisp.pl?gene=FAM117B	ENSMUSG00000041040	http://mar2016.archive.ensembl.org/Mus_musculus/Gene/Summary?db=core;g=ENSMUSG00000041040
IC1	TRIM39	-0.352203	0.352203	1	0.410515	0.800535	0.073	0.158	548	57	http://www.genecards.org/cgi-bin/carddisp.pl?gene=TRIM39	ENSMUSG00000045409	http://mar2016.archive.ensembl.org/Mus_musculus/Gene/Summary?db=core;g=ENSMUSG00000045409
IC1	KMT2D	-0.35206	0.35206	1	1.07493	1.6484	0.192	0.298	548	57	http://www.genecards.org/cgi-bin/carddisp.pl?gene=KMT2D	ENSMUSG00000048154	http://mar2016.archive.ensembl.org/Mus_musculus/Gene/Summary?db=core;g=ENSMUSG00000048154
IC1	BCOR	-0.352039	0.352039	1	0.476194	0.88416	0.084	0.158	548	57	http://www.genecards.org/cgi-bin/carddisp.pl?gene=BCOR	ENSMUSG00000040363	http://mar2016.archive.ensembl.org/Mus_musculus/Gene/Summary?db=core;g=ENSMUSG00000040363
IC1	PPHLN1	-0.351798	0.351798	1	0.229012	0.568404	0.046	0.14	548	57	http://www.genecards.org/cgi-bin/carddisp.pl?gene=PPHLN1	ENSMUSG00000036167	http://mar2016.archive.ensembl.org/Mus_musculus/Gene/Summary?db=core;g=ENSMUSG00000036167
IC1	HECA	-0.351205	0.351205	1	0.559648	0.989526	0.102	0.193	548	57	http://www.genecards.org/cgi-bin/carddisp.pl?gene=HECA	ENSMUSG00000039879	http://mar2016.archive.ensembl.org/Mus_musculus/Gene/Summary?db=core;g=ENSMUSG00000039879
IC1	IFRD1	-0.351105	0.351105	1	1.47736	2.15996	0.248	0.421	548	57	http://www.genecards.org/cgi-bin/carddisp.pl?gene=IFRD1	ENSMUSG00000001627	http://mar2016.archive.ensembl.org/Mus_musculus/Gene/Summary?db=core;g=ENSMUSG00000001627
IC1	NCBP2	-0.350832	0.350832	1	0.398006	0.782871	0.084	0.193	548	57	http://www.genecards.org/cgi-bin/carddisp.pl?gene=NCBP2	ENSMUSG00000022774	http://mar2016.archive.ensembl.org/Mus_musculus/Gene/Summary?db=core;g=ENSMUSG00000022774
IC1	ZMAT5	0.350608	0.350608	1	0.503624	0.179222	0.106	0.088	548	57	http://www.genecards.org/cgi-bin/carddisp.pl?gene=ZMAT5	ENSMUSG00000009076	http://mar2016.archive.ensembl.org/Mus_musculus/Gene/Summary?db=core;g=ENSMUSG00000009076
IC1	PANX1	-0.350563	0.350563	1	0.222473	0.558725	0.047	0.158	548	57	http://www.genecards.org/cgi-bin/carddisp.pl?gene=PANX1	ENSMUSG00000031934	http://mar2016.archive.ensembl.org/Mus_musculus/Gene/Summary?db=core;g=ENSMUSG00000031934
IC1	SETD2	-0.350262	0.350262	1	1.68802	2.42667	0.266	0.456	548	57	http://www.genecards.org/cgi-bin/carddisp.pl?gene=SETD2	ENSMUSG00000044791	http://mar2016.archive.ensembl.org/Mus_musculus/Gene/Summary?db=core;g=ENSMUSG00000044791
IC1	RHOH	0.3497	0.3497	1	16.1982	12.4962	0.907	0.912	548	57	http://www.genecards.org/cgi-bin/carddisp.pl?gene=RHOH	ENSMUSG00000029204	http://mar2016.archive.ensembl.org/Mus_musculus/Gene/Summary?db=core;g=ENSMUSG00000029204
IC1	ZFP729A	-0.349442	0.349442	1	0.259172	0.604269	0.042	0.14	548	57	http://www.genecards.org/cgi-bin/carddisp.pl?gene=ZFP729A	ENSMUSG00000021510	http://mar2016.archive.ensembl.org/Mus_musculus/Gene/Summary?db=core;g=ENSMUSG00000021510
IC1	AMD1	-0.349187	0.349187	1	0.648362	1.09975	0.128	0.228	548	57	http://www.genecards.org/cgi-bin/carddisp.pl?gene=AMD1	ENSMUSG00000075232	http://mar2016.archive.ensembl.org/Mus_musculus/Gene/Summary?db=core;g=ENSMUSG00000075232
IC1	MAP1LC3A	0.348132	0.348132	1	1.36455	0.857595	0.232	0.193	548	57	http://www.genecards.org/cgi-bin/carddisp.pl?gene=MAP1LC3A	ENSMUSG00000027602	http://mar2016.archive.ensembl.org/Mus_musculus/Gene/Summary?db=core;g=ENSMUSG00000027602
IC1	CDCA7	0.347908	0.347908	1	1.66906	1.09714	0.246	0.228	548	57	http://www.genecards.org/cgi-bin/carddisp.pl?gene=CDCA7	ENSMUSG00000055612	http://mar2016.archive.ensembl.org/Mus_musculus/Gene/Summary?db=core;g=ENSMUSG00000055612
IC1	PARP9	-0.347783	0.347783	1	0.151858	0.465859	0.033	0.105	548	57	http://www.genecards.org/cgi-bin/carddisp.pl?gene=PARP9	ENSMUSG00000022906	http://mar2016.archive.ensembl.org/Mus_musculus/Gene/Summary?db=core;g=ENSMUSG00000022906
IC1	REL	-0.347775	0.347775	1	0.798552	1.28883	0.144	0.281	548	57	http://www.genecards.org/cgi-bin/carddisp.pl?gene=REL	ENSMUSG00000020275	http://mar2016.archive.ensembl.org/Mus_musculus/Gene/Summary?db=core;g=ENSMUSG00000020275
IC1	CWC15	-0.347028	0.347028	1	1.6678	2.39328	0.283	0.421	548	57	http://www.genecards.org/cgi-bin/carddisp.pl?gene=CWC15	ENSMUSG00000004096	http://mar2016.archive.ensembl.org/Mus_musculus/Gene/Summary?db=core;g=ENSMUSG00000004096
IC1	HIF1A	-0.346566	0.346566	1	1.27976	1.89879	0.232	0.421	548	57	http://www.genecards.org/cgi-bin/carddisp.pl?gene=HIF1A	ENSMUSG00000021109	http://mar2016.archive.ensembl.org/Mus_musculus/Gene/Summary?db=core;g=ENSMUSG00000021109
IC1	SRPK2	0.346444	0.346444	1	1.98647	1.34892	0.31	0.298	548	57	http://www.genecards.org/cgi-bin/carddisp.pl?gene=SRPK2	ENSMUSG00000062604	http://mar2016.archive.ensembl.org/Mus_musculus/Gene/Summary?db=core;g=ENSMUSG00000062604
IC1	HSDL1	-0.346439	0.346439	1	0.773496	1.25485	0.137	0.193	548	57	http://www.genecards.org/cgi-bin/carddisp.pl?gene=HSDL1	ENSMUSG00000034189	http://mar2016.archive.ensembl.org/Mus_musculus/Gene/Summary?db=core;g=ENSMUSG00000034189
IC1	ACTR3	-0.34639	0.34639	1	3.728	5.01107	0.509	0.649	548	57	http://www.genecards.org/cgi-bin/carddisp.pl?gene=ACTR3	ENSMUSG00000026341	http://mar2016.archive.ensembl.org/Mus_musculus/Gene/Summary?db=core;g=ENSMUSG00000026341
IC1	HDLBP	-0.346389	0.346389	1	1.40529	2.05803	0.214	0.404	548	57	http://www.genecards.org/cgi-bin/carddisp.pl?gene=HDLBP	ENSMUSG00000034088	http://mar2016.archive.ensembl.org/Mus_musculus/Gene/Summary?db=core;g=ENSMUSG00000034088
IC1	MBD4	-0.346327	0.346327	1	0.140091	0.44942	0.027	0.105	548	57	http://www.genecards.org/cgi-bin/carddisp.pl?gene=MBD4	ENSMUSG00000030322	http://mar2016.archive.ensembl.org/Mus_musculus/Gene/Summary?db=core;g=ENSMUSG00000030322
IC1	PNN	0.346267	0.346267	1	4.51891	3.34126	0.533	0.614	548	57	http://www.genecards.org/cgi-bin/carddisp.pl?gene=PNN	ENSMUSG00000020994	http://mar2016.archive.ensembl.org/Mus_musculus/Gene/Summary?db=core;g=ENSMUSG00000020994
IC1	RAB35	0.346214	0.346214	1	0.647281	0.295826	0.128	0.105	548	57	http://www.genecards.org/cgi-bin/carddisp.pl?gene=RAB35	ENSMUSG00000029518	http://mar2016.archive.ensembl.org/Mus_musculus/Gene/Summary?db=core;g=ENSMUSG00000029518
IC1	COPE	-0.3461	0.3461	1	1.10797	1.67949	0.221	0.351	548	57	http://www.genecards.org/cgi-bin/carddisp.pl?gene=COPE	ENSMUSG00000055681	http://mar2016.archive.ensembl.org/Mus_musculus/Gene/Summary?db=core;g=ENSMUSG00000055681
IC1	UBE2D1	0.346009	0.346009	1	0.900778	0.495452	0.144	0.14	548	57	http://www.genecards.org/cgi-bin/carddisp.pl?gene=UBE2D1	ENSMUSG00000019927	http://mar2016.archive.ensembl.org/Mus_musculus/Gene/Summary?db=core;g=ENSMUSG00000019927
IC1	APTX	-0.345821	0.345821	1	0.121026	0.424683	0.031	0.123	548	57	http://www.genecards.org/cgi-bin/carddisp.pl?gene=APTX	ENSMUSG00000028411	http://mar2016.archive.ensembl.org/Mus_musculus/Gene/Summary?db=core;g=ENSMUSG00000028411
IC1	PF4	0.345806	0.345806	1	0.807727	0.422443	0.128	0.123	548	57	http://www.genecards.org/cgi-bin/carddisp.pl?gene=PF4	ENSMUSG00000029373	http://mar2016.archive.ensembl.org/Mus_musculus/Gene/Summary?db=core;g=ENSMUSG00000029373
IC1	RNF145	-0.345654	0.345654	1	0.723359	1.18992	0.133	0.246	548	57	http://www.genecards.org/cgi-bin/carddisp.pl?gene=RNF145	ENSMUSG00000019189	http://mar2016.archive.ensembl.org/Mus_musculus/Gene/Summary?db=core;g=ENSMUSG00000019189
IC1	GM12207	-0.345636	0.345636	1	0.14337	0.452893	0.027	0.105	548	57	http://www.genecards.org/cgi-bin/carddisp.pl?gene=GM12207	ENSMUSG00000086920	http://mar2016.archive.ensembl.org/Mus_musculus/Gene/Summary?db=core;g=ENSMUSG00000086920
IC1	SH3BGRL	0.345213	0.345213	1	1.36255	0.859781	0.234	0.211	548	57	http://www.genecards.org/cgi-bin/carddisp.pl?gene=SH3BGRL	ENSMUSG00000031246	http://mar2016.archive.ensembl.org/Mus_musculus/Gene/Summary?db=core;g=ENSMUSG00000031246
IC1	CIRBP	0.345175	0.345175	1	1.14887	0.691616	0.192	0.175	548	57	http://www.genecards.org/cgi-bin/carddisp.pl?gene=CIRBP	ENSMUSG00000045193	http://mar2016.archive.ensembl.org/Mus_musculus/Gene/Summary?db=core;g=ENSMUSG00000045193
IC1	SETD8	0.344968	0.344968	1	1.63085	1.07134	0.261	0.228	548	57	http://www.genecards.org/cgi-bin/carddisp.pl?gene=SETD8	ENSMUSG00000049327	http://mar2016.archive.ensembl.org/Mus_musculus/Gene/Summary?db=core;g=ENSMUSG00000049327
IC1	HMGXB4	-0.344828	0.344828	1	0.41647	0.798915	0.075	0.228	548	57	http://www.genecards.org/cgi-bin/carddisp.pl?gene=HMGXB4	ENSMUSG00000034518	http://mar2016.archive.ensembl.org/Mus_musculus/Gene/Summary?db=core;g=ENSMUSG00000034518
IC1	BEND5	-0.344659	0.344659	1	0.103874	0.401755	0.024	0.105	548	57	http://www.genecards.org/cgi-bin/carddisp.pl?gene=BEND5	ENSMUSG00000028545	http://mar2016.archive.ensembl.org/Mus_musculus/Gene/Summary?db=core;g=ENSMUSG00000028545
IC1	GABPB1	-0.344658	0.344658	1	0.555476	0.97522	0.108	0.193	548	57	http://www.genecards.org/cgi-bin/carddisp.pl?gene=GABPB1	ENSMUSG00000027361	http://mar2016.archive.ensembl.org/Mus_musculus/Gene/Summary?db=core;g=ENSMUSG00000027361
IC1	DNAJC13	-0.344545	0.344545	1	0.524294	0.935473	0.093	0.228	548	57	http://www.genecards.org/cgi-bin/carddisp.pl?gene=DNAJC13	ENSMUSG00000032560	http://mar2016.archive.ensembl.org/Mus_musculus/Gene/Summary?db=core;g=ENSMUSG00000032560
IC1	STRAP	-0.344365	0.344365	1	0.817468	1.30744	0.157	0.316	548	57	http://www.genecards.org/cgi-bin/carddisp.pl?gene=STRAP	ENSMUSG00000030224	http://mar2016.archive.ensembl.org/Mus_musculus/Gene/Summary?db=core;g=ENSMUSG00000030224
IC1	CYB5A	0.344251	0.344251	1	7.30532	5.54224	0.701	0.684	548	57	http://www.genecards.org/cgi-bin/carddisp.pl?gene=CYB5A	ENSMUSG00000024646	http://mar2016.archive.ensembl.org/Mus_musculus/Gene/Summary?db=core;g=ENSMUSG00000024646
IC1	GRB2	-0.34423	0.34423	1	1.36247	1.99909	0.257	0.404	548	57	http://www.genecards.org/cgi-bin/carddisp.pl?gene=GRB2	ENSMUSG00000059923	http://mar2016.archive.ensembl.org/Mus_musculus/Gene/Summary?db=core;g=ENSMUSG00000059923
IC1	RAB11A	0.343972	0.343972	1	0.858989	0.46464	0.17	0.14	548	57	http://www.genecards.org/cgi-bin/carddisp.pl?gene=RAB11A	ENSMUSG00000004771	http://mar2016.archive.ensembl.org/Mus_musculus/Gene/Summary?db=core;g=ENSMUSG00000004771
IC1	PPP1R14B	0.343736	0.343736	1	5.56171	4.17061	0.564	0.596	548	57	http://www.genecards.org/cgi-bin/carddisp.pl?gene=PPP1R14B	ENSMUSG00000056612	http://mar2016.archive.ensembl.org/Mus_musculus/Gene/Summary?db=core;g=ENSMUSG00000056612
IC1	PPIL2	-0.343409	0.343409	1	0.704192	1.16219	0.139	0.298	548	57	http://www.genecards.org/cgi-bin/carddisp.pl?gene=PPIL2	ENSMUSG00000022771	http://mar2016.archive.ensembl.org/Mus_musculus/Gene/Summary?db=core;g=ENSMUSG00000022771
IC1	TRAC	-0.343369	0.343369	1	5.75855	7.57469	0.522	0.702	548	57	http://www.genecards.org/cgi-bin/carddisp.pl?gene=TRAC	ENSMUSG00000076928	http://mar2016.archive.ensembl.org/Mus_musculus/Gene/Summary?db=core;g=ENSMUSG00000076928
IC1	IDH3B	-0.343211	0.343211	1	0.703893	1.16152	0.137	0.316	548	57	http://www.genecards.org/cgi-bin/carddisp.pl?gene=IDH3B	ENSMUSG00000027406	http://mar2016.archive.ensembl.org/Mus_musculus/Gene/Summary?db=core;g=ENSMUSG00000027406
IC1	PPP1R16B	-0.343201	0.343201	1	1.69404	2.41758	0.27	0.456	548	57	http://www.genecards.org/cgi-bin/carddisp.pl?gene=PPP1R16B	ENSMUSG00000037754	http://mar2016.archive.ensembl.org/Mus_musculus/Gene/Summary?db=core;g=ENSMUSG00000037754
IC1	PTPN11	-0.342935	0.342935	1	0.611295	1.04366	0.111	0.228	548	57	http://www.genecards.org/cgi-bin/carddisp.pl?gene=PTPN11	ENSMUSG00000043733	http://mar2016.archive.ensembl.org/Mus_musculus/Gene/Summary?db=core;g=ENSMUSG00000043733
IC1	IFT20	-0.342606	0.342606	1	1.346	1.97484	0.232	0.386	548	57	http://www.genecards.org/cgi-bin/carddisp.pl?gene=IFT20	ENSMUSG00000001105	http://mar2016.archive.ensembl.org/Mus_musculus/Gene/Summary?db=core;g=ENSMUSG00000001105
IC1	THOC7	0.342454	0.342454	1	1.78514	1.19663	0.274	0.281	548	57	http://www.genecards.org/cgi-bin/carddisp.pl?gene=THOC7	ENSMUSG00000053453	http://mar2016.archive.ensembl.org/Mus_musculus/Gene/Summary?db=core;g=ENSMUSG00000053453
IC1	EPM2AIP1	0.342296	0.342296	1	0.86642	0.472204	0.15	0.123	548	57	http://www.genecards.org/cgi-bin/carddisp.pl?gene=EPM2AIP1	ENSMUSG00000046785	http://mar2016.archive.ensembl.org/Mus_musculus/Gene/Summary?db=core;g=ENSMUSG00000046785
IC1	TUBE1	-0.342035	0.342035	1	0.408239	0.785003	0.071	0.175	548	57	http://www.genecards.org/cgi-bin/carddisp.pl?gene=TUBE1	ENSMUSG00000019845	http://mar2016.archive.ensembl.org/Mus_musculus/Gene/Summary?db=core;g=ENSMUSG00000019845
IC1	PINK1	-0.341773	0.341773	1	0.782557	1.25906	0.135	0.263	548	57	http://www.genecards.org/cgi-bin/carddisp.pl?gene=PINK1	ENSMUSG00000028756	http://mar2016.archive.ensembl.org/Mus_musculus/Gene/Summary?db=core;g=ENSMUSG00000028756
IC1	RBM18	0.341701	0.341701	1	0.666196	0.314812	0.124	0.105	548	57	http://www.genecards.org/cgi-bin/carddisp.pl?gene=RBM18	ENSMUSG00000026889	http://mar2016.archive.ensembl.org/Mus_musculus/Gene/Summary?db=core;g=ENSMUSG00000026889
IC1	ARHGAP10	-0.341643	0.341643	1	0.268823	0.607851	0.055	0.14	548	57	http://www.genecards.org/cgi-bin/carddisp.pl?gene=ARHGAP10	ENSMUSG00000037148	http://mar2016.archive.ensembl.org/Mus_musculus/Gene/Summary?db=core;g=ENSMUSG00000037148
IC1	ATG12	-0.341543	0.341543	1	0.560711	0.977593	0.102	0.228	548	57	http://www.genecards.org/cgi-bin/carddisp.pl?gene=ATG12	ENSMUSG00000032905	http://mar2016.archive.ensembl.org/Mus_musculus/Gene/Summary?db=core;g=ENSMUSG00000032905
IC1	RBL2	-0.341296	0.341296	1	0.635364	1.07183	0.115	0.246	548	57	http://www.genecards.org/cgi-bin/carddisp.pl?gene=RBL2	ENSMUSG00000031666	http://mar2016.archive.ensembl.org/Mus_musculus/Gene/Summary?db=core;g=ENSMUSG00000031666
IC1	TMEM194	-0.341196	0.341196	1	0.154224	0.462178	0.026	0.123	548	57	http://www.genecards.org/cgi-bin/carddisp.pl?gene=TMEM194	ENSMUSG00000040195	http://mar2016.archive.ensembl.org/Mus_musculus/Gene/Summary?db=core;g=ENSMUSG00000040195
IC1	CEP85	-0.341103	0.341103	1	0.669066	1.11425	0.1	0.263	548	57	http://www.genecards.org/cgi-bin/carddisp.pl?gene=CEP85	ENSMUSG00000037443	http://mar2016.archive.ensembl.org/Mus_musculus/Gene/Summary?db=core;g=ENSMUSG00000037443
IC1	PDP2	-0.340906	0.340906	1	0.152704	0.459959	0.033	0.105	548	57	http://www.genecards.org/cgi-bin/carddisp.pl?gene=PDP2	ENSMUSG00000048371	http://mar2016.archive.ensembl.org/Mus_musculus/Gene/Summary?db=core;g=ENSMUSG00000048371
IC1	N4BP2L2	-0.340733	0.340733	1	1.82264	2.57459	0.285	0.439	548	57	http://www.genecards.org/cgi-bin/carddisp.pl?gene=N4BP2L2	ENSMUSG00000029655	http://mar2016.archive.ensembl.org/Mus_musculus/Gene/Summary?db=core;g=ENSMUSG00000029655
IC1	INSR	-0.340545	0.340545	1	0.474269	0.86677	0.086	0.211	548	57	http://www.genecards.org/cgi-bin/carddisp.pl?gene=INSR	ENSMUSG00000005534	http://mar2016.archive.ensembl.org/Mus_musculus/Gene/Summary?db=core;g=ENSMUSG00000005534
IC1	ARHGEF3	-0.340477	0.340477	1	0.187585	0.50369	0.042	0.105	548	57	http://www.genecards.org/cgi-bin/carddisp.pl?gene=ARHGEF3	ENSMUSG00000021895	http://mar2016.archive.ensembl.org/Mus_musculus/Gene/Summary?db=core;g=ENSMUSG00000021895
IC1	BRD9	0.340056	0.340056	1	0.639611	0.29531	0.13	0.088	548	57	http://www.genecards.org/cgi-bin/carddisp.pl?gene=BRD9	ENSMUSG00000057649	http://mar2016.archive.ensembl.org/Mus_musculus/Gene/Summary?db=core;g=ENSMUSG00000057649
IC1	MYLIP	0.339553	0.339553	1	0.933264	0.527832	0.159	0.14	548	57	http://www.genecards.org/cgi-bin/carddisp.pl?gene=MYLIP	ENSMUSG00000038175	http://mar2016.archive.ensembl.org/Mus_musculus/Gene/Summary?db=core;g=ENSMUSG00000038175
IC1	P2RX4	-0.339335	0.339335	1	0.18321	0.496966	0.042	0.123	548	57	http://www.genecards.org/cgi-bin/carddisp.pl?gene=P2RX4	ENSMUSG00000029470	http://mar2016.archive.ensembl.org/Mus_musculus/Gene/Summary?db=core;g=ENSMUSG00000029470
IC1	NFE2L1	0.339103	0.339103	1	0.714162	0.355101	0.124	0.053	548	57	http://www.genecards.org/cgi-bin/carddisp.pl?gene=NFE2L1	ENSMUSG00000038615	http://mar2016.archive.ensembl.org/Mus_musculus/Gene/Summary?db=core;g=ENSMUSG00000038615
IC1	DHRS1	0.338853	0.338853	1	0.720783	0.360571	0.128	0.123	548	57	http://www.genecards.org/cgi-bin/carddisp.pl?gene=DHRS1	ENSMUSG00000002332	http://mar2016.archive.ensembl.org/Mus_musculus/Gene/Summary?db=core;g=ENSMUSG00000002332
IC1	DNAJB9	0.338756	0.338756	1	0.884732	0.490301	0.148	0.14	548	57	http://www.genecards.org/cgi-bin/carddisp.pl?gene=DNAJB9	ENSMUSG00000014905	http://mar2016.archive.ensembl.org/Mus_musculus/Gene/Summary?db=core;g=ENSMUSG00000014905
IC1	HNRNPC	-0.338552	0.338552	1	2.45196	3.36496	0.374	0.491	548	57	http://www.genecards.org/cgi-bin/carddisp.pl?gene=HNRNPC	ENSMUSG00000060373	http://mar2016.archive.ensembl.org/Mus_musculus/Gene/Summary?db=core;g=ENSMUSG00000060373
IC1	LBR	0.338342	0.338342	1	2.95836	2.13086	0.432	0.386	548	57	http://www.genecards.org/cgi-bin/carddisp.pl?gene=LBR	ENSMUSG00000004880	http://mar2016.archive.ensembl.org/Mus_musculus/Gene/Summary?db=core;g=ENSMUSG00000004880
IC1	NOA1	-0.338216	0.338216	1	0.102494	0.393765	0.022	0.105	548	57	http://www.genecards.org/cgi-bin/carddisp.pl?gene=NOA1	ENSMUSG00000036285	http://mar2016.archive.ensembl.org/Mus_musculus/Gene/Summary?db=core;g=ENSMUSG00000036285
IC1	IFNGR2	0.338	0.338	1	0.565898	0.23884	0.115	0.07	548	57	http://www.genecards.org/cgi-bin/carddisp.pl?gene=IFNGR2	ENSMUSG00000022965	http://mar2016.archive.ensembl.org/Mus_musculus/Gene/Summary?db=core;g=ENSMUSG00000022965
IC1	CCNT1	-0.337829	0.337829	1	1.28315	1.88556	0.217	0.404	548	57	http://www.genecards.org/cgi-bin/carddisp.pl?gene=CCNT1	ENSMUSG00000011960	http://mar2016.archive.ensembl.org/Mus_musculus/Gene/Summary?db=core;g=ENSMUSG00000011960
IC1	XRCC4	0.337749	0.337749	1	0.621517	0.283066	0.113	0.105	548	57	http://www.genecards.org/cgi-bin/carddisp.pl?gene=XRCC4	ENSMUSG00000021615	http://mar2016.archive.ensembl.org/Mus_musculus/Gene/Summary?db=core;g=ENSMUSG00000021615
IC1	OTUB1	-0.33765	0.33765	1	0.650443	1.08566	0.124	0.246	548	57	http://www.genecards.org/cgi-bin/carddisp.pl?gene=OTUB1	ENSMUSG00000024767	http://mar2016.archive.ensembl.org/Mus_musculus/Gene/Summary?db=core;g=ENSMUSG00000024767
IC1	SHFM1	0.337184	0.337184	1	6.39015	4.84993	0.693	0.737	548	57	http://www.genecards.org/cgi-bin/carddisp.pl?gene=SHFM1	ENSMUSG00000042541	http://mar2016.archive.ensembl.org/Mus_musculus/Gene/Summary?db=core;g=ENSMUSG00000042541
IC1	CCDC82	-0.337151	0.337151	1	0.352105	0.708059	0.066	0.14	548	57	http://www.genecards.org/cgi-bin/carddisp.pl?gene=CCDC82	ENSMUSG00000079084	http://mar2016.archive.ensembl.org/Mus_musculus/Gene/Summary?db=core;g=ENSMUSG00000079084
IC1	ZFP950	-0.337023	0.337023	1	0.624361	1.05181	0.109	0.193	548	57	http://www.genecards.org/cgi-bin/carddisp.pl?gene=ZFP950	ENSMUSG00000074733	http://mar2016.archive.ensembl.org/Mus_musculus/Gene/Summary?db=core;g=ENSMUSG00000074733
IC1	VPS13A	-0.336971	0.336971	1	0.468972	0.855462	0.093	0.158	548	57	http://www.genecards.org/cgi-bin/carddisp.pl?gene=VPS13A	ENSMUSG00000046230	http://mar2016.archive.ensembl.org/Mus_musculus/Gene/Summary?db=core;g=ENSMUSG00000046230
IC1	PER1	-0.336966	0.336966	1	0.279257	0.615827	0.053	0.14	548	57	http://www.genecards.org/cgi-bin/carddisp.pl?gene=PER1	ENSMUSG00000020893	http://mar2016.archive.ensembl.org/Mus_musculus/Gene/Summary?db=core;g=ENSMUSG00000020893
IC1	RASL11B	-0.336935	0.336935	1	0.530577	0.933227	0.097	0.193	548	57	http://www.genecards.org/cgi-bin/carddisp.pl?gene=RASL11B	ENSMUSG00000049907	http://mar2016.archive.ensembl.org/Mus_musculus/Gene/Summary?db=core;g=ENSMUSG00000049907
IC1	MRPS18C	0.336839	0.336839	1	0.641411	0.299627	0.119	0.088	548	57	http://www.genecards.org/cgi-bin/carddisp.pl?gene=MRPS18C	ENSMUSG00000016833	http://mar2016.archive.ensembl.org/Mus_musculus/Gene/Summary?db=core;g=ENSMUSG00000016833
IC1	PAPOLA	-0.336622	0.336622	1	1.47518	2.12564	0.268	0.351	548	57	http://www.genecards.org/cgi-bin/carddisp.pl?gene=PAPOLA	ENSMUSG00000021111	http://mar2016.archive.ensembl.org/Mus_musculus/Gene/Summary?db=core;g=ENSMUSG00000021111
IC1	ZFP36L2	0.336558	0.336558	1	6.43391	4.88713	0.6	0.719	548	57	http://www.genecards.org/cgi-bin/carddisp.pl?gene=ZFP36L2	ENSMUSG00000045817	http://mar2016.archive.ensembl.org/Mus_musculus/Gene/Summary?db=core;g=ENSMUSG00000045817
IC1	RALGAPA1	-0.336556	0.336556	1	0.501993	0.896624	0.093	0.193	548	57	http://www.genecards.org/cgi-bin/carddisp.pl?gene=RALGAPA1	ENSMUSG00000021027	http://mar2016.archive.ensembl.org/Mus_musculus/Gene/Summary?db=core;g=ENSMUSG00000021027
IC1	IFI35	-0.336454	0.336454	1	0.338573	0.690148	0.066	0.14	548	57	http://www.genecards.org/cgi-bin/carddisp.pl?gene=IFI35	ENSMUSG00000010358	http://mar2016.archive.ensembl.org/Mus_musculus/Gene/Summary?db=core;g=ENSMUSG00000010358
IC1	DDX52	0.336111	0.336111	1	0.670938	0.323673	0.137	0.105	548	57	http://www.genecards.org/cgi-bin/carddisp.pl?gene=DDX52	ENSMUSG00000020677	http://mar2016.archive.ensembl.org/Mus_musculus/Gene/Summary?db=core;g=ENSMUSG00000020677
IC1	ABCE1	0.336005	0.336005	1	0.644539	0.302857	0.124	0.07	548	57	http://www.genecards.org/cgi-bin/carddisp.pl?gene=ABCE1	ENSMUSG00000058355	http://mar2016.archive.ensembl.org/Mus_musculus/Gene/Summary?db=core;g=ENSMUSG00000058355
IC1	PRMT10	-0.33569	0.33569	1	0.256487	0.585662	0.053	0.123	548	57	http://www.genecards.org/cgi-bin/carddisp.pl?gene=PRMT10	ENSMUSG00000037134	http://mar2016.archive.ensembl.org/Mus_musculus/Gene/Summary?db=core;g=ENSMUSG00000037134
IC1	NEIL1	-0.335605	0.335605	1	0.382658	0.744785	0.071	0.158	548	57	http://www.genecards.org/cgi-bin/carddisp.pl?gene=NEIL1	ENSMUSG00000032298	http://mar2016.archive.ensembl.org/Mus_musculus/Gene/Summary?db=core;g=ENSMUSG00000032298
IC1	RNF7	0.335571	0.335571	1	1.37902	0.885303	0.246	0.228	548	57	http://www.genecards.org/cgi-bin/carddisp.pl?gene=RNF7	ENSMUSG00000051234	http://mar2016.archive.ensembl.org/Mus_musculus/Gene/Summary?db=core;g=ENSMUSG00000051234
IC1	FGFR1OP2	-0.335482	0.335482	1	2.65887	3.61676	0.4	0.632	548	57	http://www.genecards.org/cgi-bin/carddisp.pl?gene=FGFR1OP2	ENSMUSG00000040242	http://mar2016.archive.ensembl.org/Mus_musculus/Gene/Summary?db=core;g=ENSMUSG00000040242
IC1	TAF15	-0.3351	0.3351	1	1.24374	1.8304	0.215	0.368	548	57	http://www.genecards.org/cgi-bin/carddisp.pl?gene=TAF15	ENSMUSG00000020680	http://mar2016.archive.ensembl.org/Mus_musculus/Gene/Summary?db=core;g=ENSMUSG00000020680
IC1	SUMO3	0.334607	0.334607	1	0.61411	0.27999	0.113	0.105	548	57	http://www.genecards.org/cgi-bin/carddisp.pl?gene=SUMO3	ENSMUSG00000020265	http://mar2016.archive.ensembl.org/Mus_musculus/Gene/Summary?db=core;g=ENSMUSG00000020265
IC1	LAPTM4A	0.33442	0.33442	1	1.48805	0.97328	0.245	0.246	548	57	http://www.genecards.org/cgi-bin/carddisp.pl?gene=LAPTM4A	ENSMUSG00000020585	http://mar2016.archive.ensembl.org/Mus_musculus/Gene/Summary?db=core;g=ENSMUSG00000020585
IC1	FAM168A	0.334007	0.334007	1	0.736454	0.377581	0.119	0.105	548	57	http://www.genecards.org/cgi-bin/carddisp.pl?gene=FAM168A	ENSMUSG00000029461	http://mar2016.archive.ensembl.org/Mus_musculus/Gene/Summary?db=core;g=ENSMUSG00000029461
IC1	SWI5	0.333895	0.333895	1	2.04364	1.4148	0.334	0.351	548	57	http://www.genecards.org/cgi-bin/carddisp.pl?gene=SWI5	ENSMUSG00000044627	http://mar2016.archive.ensembl.org/Mus_musculus/Gene/Summary?db=core;g=ENSMUSG00000044627
IC1	GNGT2	0.333759	0.333759	1	0.918369	0.522161	0.166	0.123	548	57	http://www.genecards.org/cgi-bin/carddisp.pl?gene=GNGT2	ENSMUSG00000038811	http://mar2016.archive.ensembl.org/Mus_musculus/Gene/Summary?db=core;g=ENSMUSG00000038811
IC1	FAM76B	0.333745	0.333745	1	1.08113	0.651321	0.188	0.175	548	57	http://www.genecards.org/cgi-bin/carddisp.pl?gene=FAM76B	ENSMUSG00000037808	http://mar2016.archive.ensembl.org/Mus_musculus/Gene/Summary?db=core;g=ENSMUSG00000037808
IC1	TMSB10	-0.333625	0.333625	1	11.6521	14.9438	0.664	0.684	548	57	http://www.genecards.org/cgi-bin/carddisp.pl?gene=TMSB10	ENSMUSG00000079523	http://mar2016.archive.ensembl.org/Mus_musculus/Gene/Summary?db=core;g=ENSMUSG00000079523
IC1	MAN2A1	-0.333352	0.333352	1	0.514886	0.908663	0.102	0.158	548	57	http://www.genecards.org/cgi-bin/carddisp.pl?gene=MAN2A1	ENSMUSG00000024085	http://mar2016.archive.ensembl.org/Mus_musculus/Gene/Summary?db=core;g=ENSMUSG00000024085
IC1	RPS24	0.333045	0.333045	1	47.8595	37.7876	0.993	0.93	548	57	http://www.genecards.org/cgi-bin/carddisp.pl?gene=RPS24	ENSMUSG00000025290	http://mar2016.archive.ensembl.org/Mus_musculus/Gene/Summary?db=core;g=ENSMUSG00000025290
IC1	COPA	0.332931	0.332931	1	1.5524	1.02641	0.263	0.298	548	57	http://www.genecards.org/cgi-bin/carddisp.pl?gene=COPA	ENSMUSG00000026553	http://mar2016.archive.ensembl.org/Mus_musculus/Gene/Summary?db=core;g=ENSMUSG00000026553
IC1	DUSP11	0.332911	0.332911	1	3.46086	2.54162	0.48	0.474	548	57	http://www.genecards.org/cgi-bin/carddisp.pl?gene=DUSP11	ENSMUSG00000030002	http://mar2016.archive.ensembl.org/Mus_musculus/Gene/Summary?db=core;g=ENSMUSG00000030002
IC1	MRPS34	-0.332855	0.332855	1	0.50499	0.89554	0.097	0.193	548	57	http://www.genecards.org/cgi-bin/carddisp.pl?gene=MRPS34	ENSMUSG00000038880	http://mar2016.archive.ensembl.org/Mus_musculus/Gene/Summary?db=core;g=ENSMUSG00000038880
IC1	MLLT3	-0.332364	0.332364	1	0.818173	1.28922	0.142	0.263	548	57	http://www.genecards.org/cgi-bin/carddisp.pl?gene=MLLT3	ENSMUSG00000028496	http://mar2016.archive.ensembl.org/Mus_musculus/Gene/Summary?db=core;g=ENSMUSG00000028496
IC1	ATG101	0.332203	0.332203	1	2.2591	1.58877	0.354	0.368	548	57	http://www.genecards.org/cgi-bin/carddisp.pl?gene=ATG101	ENSMUSG00000037204	http://mar2016.archive.ensembl.org/Mus_musculus/Gene/Summary?db=core;g=ENSMUSG00000037204
IC1	UVSSA	0.332133	0.332133	1	0.617683	0.285024	0.108	0.07	548	57	http://www.genecards.org/cgi-bin/carddisp.pl?gene=UVSSA	ENSMUSG00000037355	http://mar2016.archive.ensembl.org/Mus_musculus/Gene/Summary?db=core;g=ENSMUSG00000037355
IC1	ATG5	-0.332071	0.332071	1	0.221919	0.538175	0.044	0.14	548	57	http://www.genecards.org/cgi-bin/carddisp.pl?gene=ATG5	ENSMUSG00000038160	http://mar2016.archive.ensembl.org/Mus_musculus/Gene/Summary?db=core;g=ENSMUSG00000038160
IC1	TALDO1	-0.331973	0.331973	1	2.24225	3.08113	0.365	0.579	548	57	http://www.genecards.org/cgi-bin/carddisp.pl?gene=TALDO1	ENSMUSG00000025503	http://mar2016.archive.ensembl.org/Mus_musculus/Gene/Summary?db=core;g=ENSMUSG00000025503
IC1	PRPF38A	0.331906	0.331906	1	0.56718	0.245103	0.111	0.088	548	57	http://www.genecards.org/cgi-bin/carddisp.pl?gene=PRPF38A	ENSMUSG00000063800	http://mar2016.archive.ensembl.org/Mus_musculus/Gene/Summary?db=core;g=ENSMUSG00000063800
IC1	MRPS21	0.331896	0.331896	1	1.7586	1.19168	0.292	0.281	548	57	http://www.genecards.org/cgi-bin/carddisp.pl?gene=MRPS21	ENSMUSG00000054312	http://mar2016.archive.ensembl.org/Mus_musculus/Gene/Summary?db=core;g=ENSMUSG00000054312
IC1	RILPL2	-0.331886	0.331886	1	1.38686	2.00424	0.221	0.386	548	57	http://www.genecards.org/cgi-bin/carddisp.pl?gene=RILPL2	ENSMUSG00000029401	http://mar2016.archive.ensembl.org/Mus_musculus/Gene/Summary?db=core;g=ENSMUSG00000029401
IC1	DCAF6	-0.331553	0.331553	1	0.200495	0.510664	0.04	0.105	548	57	http://www.genecards.org/cgi-bin/carddisp.pl?gene=DCAF6	ENSMUSG00000026571	http://mar2016.archive.ensembl.org/Mus_musculus/Gene/Summary?db=core;g=ENSMUSG00000026571
IC1	NPC1	-0.331518	0.331518	1	0.736414	1.18499	0.131	0.246	548	57	http://www.genecards.org/cgi-bin/carddisp.pl?gene=NPC1	ENSMUSG00000024413	http://mar2016.archive.ensembl.org/Mus_musculus/Gene/Summary?db=core;g=ENSMUSG00000024413
IC1	ARL6IP1	0.33122	0.33122	1	6.86022	5.24781	0.695	0.649	548	57	http://www.genecards.org/cgi-bin/carddisp.pl?gene=ARL6IP1	ENSMUSG00000030654	http://mar2016.archive.ensembl.org/Mus_musculus/Gene/Summary?db=core;g=ENSMUSG00000030654
IC1	KLF7	-0.331173	0.331173	1	1.98773	2.75867	0.301	0.368	548	57	http://www.genecards.org/cgi-bin/carddisp.pl?gene=KLF7	ENSMUSG00000025959	http://mar2016.archive.ensembl.org/Mus_musculus/Gene/Summary?db=core;g=ENSMUSG00000025959
IC1	STXBP3	-0.331065	0.331065	1	0.973636	1.48272	0.162	0.298	548	57	http://www.genecards.org/cgi-bin/carddisp.pl?gene=STXBP3	ENSMUSG00000027882	http://mar2016.archive.ensembl.org/Mus_musculus/Gene/Summary?db=core;g=ENSMUSG00000027882
IC1	POLR2F	0.330754	0.330754	1	0.824816	0.450949	0.146	0.105	548	57	http://www.genecards.org/cgi-bin/carddisp.pl?gene=POLR2F	ENSMUSG00000033020	http://mar2016.archive.ensembl.org/Mus_musculus/Gene/Summary?db=core;g=ENSMUSG00000033020
IC1	TBCB	0.33068	0.33068	1	0.780171	0.415523	0.151	0.123	548	57	http://www.genecards.org/cgi-bin/carddisp.pl?gene=TBCB	ENSMUSG00000006095	http://mar2016.archive.ensembl.org/Mus_musculus/Gene/Summary?db=core;g=ENSMUSG00000006095
IC1	ZFP746	0.330667	0.330667	1	0.713081	0.362188	0.141	0.105	548	57	http://www.genecards.org/cgi-bin/carddisp.pl?gene=ZFP746	ENSMUSG00000057691	http://mar2016.archive.ensembl.org/Mus_musculus/Gene/Summary?db=core;g=ENSMUSG00000057691
IC1	GPBP1	-0.330651	0.330651	1	2.53325	3.44335	0.385	0.579	548	57	http://www.genecards.org/cgi-bin/carddisp.pl?gene=GPBP1	ENSMUSG00000032745	http://mar2016.archive.ensembl.org/Mus_musculus/Gene/Summary?db=core;g=ENSMUSG00000032745
IC1	EPC1	-0.330582	0.330582	1	1.67291	2.36125	0.272	0.456	548	57	http://www.genecards.org/cgi-bin/carddisp.pl?gene=EPC1	ENSMUSG00000024240	http://mar2016.archive.ensembl.org/Mus_musculus/Gene/Summary?db=core;g=ENSMUSG00000024240
IC1	NEAT1	-0.330538	0.330538	1	6.47533	8.40009	0.624	0.737	548	57	http://www.genecards.org/cgi-bin/carddisp.pl?gene=NEAT1	ENSMUSG00000092274	http://mar2016.archive.ensembl.org/Mus_musculus/Gene/Summary?db=core;g=ENSMUSG00000092274
IC1	SCD2	-0.330472	0.330472	1	2.67605	3.62236	0.349	0.526	548	57	http://www.genecards.org/cgi-bin/carddisp.pl?gene=SCD2	ENSMUSG00000025203	http://mar2016.archive.ensembl.org/Mus_musculus/Gene/Summary?db=core;g=ENSMUSG00000025203
IC1	ETNK1	-0.330316	0.330316	1	4.0796	5.38652	0.491	0.649	548	57	http://www.genecards.org/cgi-bin/carddisp.pl?gene=ETNK1	ENSMUSG00000030275	http://mar2016.archive.ensembl.org/Mus_musculus/Gene/Summary?db=core;g=ENSMUSG00000030275
IC1	TRAPPC3	0.330184	0.330184	1	0.651964	0.31403	0.12	0.105	548	57	http://www.genecards.org/cgi-bin/carddisp.pl?gene=TRAPPC3	ENSMUSG00000028847	http://mar2016.archive.ensembl.org/Mus_musculus/Gene/Summary?db=core;g=ENSMUSG00000028847
IC1	FERMT3	0.329876	0.329876	1	1.64166	1.10172	0.268	0.281	548	57	http://www.genecards.org/cgi-bin/carddisp.pl?gene=FERMT3	ENSMUSG00000024965	http://mar2016.archive.ensembl.org/Mus_musculus/Gene/Summary?db=core;g=ENSMUSG00000024965
IC1	IRF2	-0.329783	0.329783	1	1.41441	2.03449	0.248	0.386	548	57	http://www.genecards.org/cgi-bin/carddisp.pl?gene=IRF2	ENSMUSG00000031627	http://mar2016.archive.ensembl.org/Mus_musculus/Gene/Summary?db=core;g=ENSMUSG00000031627
IC1	DDX39B	-0.329778	0.329778	1	1.69208	2.38346	0.29	0.474	548	57	http://www.genecards.org/cgi-bin/carddisp.pl?gene=DDX39B	ENSMUSG00000019432	http://mar2016.archive.ensembl.org/Mus_musculus/Gene/Summary?db=core;g=ENSMUSG00000019432
IC1	ACTR5	-0.32961	0.32961	1	0.435007	0.803336	0.082	0.175	548	57	http://www.genecards.org/cgi-bin/carddisp.pl?gene=ACTR5	ENSMUSG00000037761	http://mar2016.archive.ensembl.org/Mus_musculus/Gene/Summary?db=core;g=ENSMUSG00000037761
IC1	MAPK1	-0.329495	0.329495	1	1.46824	2.10153	0.252	0.439	548	57	http://www.genecards.org/cgi-bin/carddisp.pl?gene=MAPK1	ENSMUSG00000063358	http://mar2016.archive.ensembl.org/Mus_musculus/Gene/Summary?db=core;g=ENSMUSG00000063358
IC1	SLAMF1	-0.329469	0.329469	1	0.8657	1.34435	0.142	0.228	548	57	http://www.genecards.org/cgi-bin/carddisp.pl?gene=SLAMF1	ENSMUSG00000015316	http://mar2016.archive.ensembl.org/Mus_musculus/Gene/Summary?db=core;g=ENSMUSG00000015316
IC1	TRP53BP1	-0.3286	0.3286	1	0.279697	0.607036	0.057	0.105	548	57	http://www.genecards.org/cgi-bin/carddisp.pl?gene=TRP53BP1	ENSMUSG00000043909	http://mar2016.archive.ensembl.org/Mus_musculus/Gene/Summary?db=core;g=ENSMUSG00000043909
IC1	SPTSSA	0.328591	0.328591	1	1.42208	0.928738	0.254	0.228	548	57	http://www.genecards.org/cgi-bin/carddisp.pl?gene=SPTSSA	ENSMUSG00000044408	http://mar2016.archive.ensembl.org/Mus_musculus/Gene/Summary?db=core;g=ENSMUSG00000044408
IC1	CSNK1G1	-0.328534	0.328534	1	0.764709	1.21601	0.126	0.193	548	57	http://www.genecards.org/cgi-bin/carddisp.pl?gene=CSNK1G1	ENSMUSG00000032384	http://mar2016.archive.ensembl.org/Mus_musculus/Gene/Summary?db=core;g=ENSMUSG00000032384
IC1	GPATCH2	-0.328291	0.328291	1	0.465577	0.840069	0.095	0.14	548	57	http://www.genecards.org/cgi-bin/carddisp.pl?gene=GPATCH2	ENSMUSG00000039210	http://mar2016.archive.ensembl.org/Mus_musculus/Gene/Summary?db=core;g=ENSMUSG00000039210
IC1	ABCG3	0.328218	0.328218	1	0.626641	0.295651	0.109	0.088	548	57	http://www.genecards.org/cgi-bin/carddisp.pl?gene=ABCG3	ENSMUSG00000029299	http://mar2016.archive.ensembl.org/Mus_musculus/Gene/Summary?db=core;g=ENSMUSG00000029299
IC1	MAEA	0.328174	0.328174	1	0.659677	0.322006	0.126	0.123	548	57	http://www.genecards.org/cgi-bin/carddisp.pl?gene=MAEA	ENSMUSG00000079562	http://mar2016.archive.ensembl.org/Mus_musculus/Gene/Summary?db=core;g=ENSMUSG00000079562
IC1	A930003A15RIK	0.327965	0.327965	1	1.50059	0.992119	0.235	0.228	548	57	http://www.genecards.org/cgi-bin/carddisp.pl?gene=A930003A15RIK	ENSMUSG00000075330	http://mar2016.archive.ensembl.org/Mus_musculus/Gene/Summary?db=core;g=ENSMUSG00000075330
IC1	ANKS1	-0.327944	0.327944	1	0.217996	0.528858	0.046	0.105	548	57	http://www.genecards.org/cgi-bin/carddisp.pl?gene=ANKS1	ENSMUSG00000024219	http://mar2016.archive.ensembl.org/Mus_musculus/Gene/Summary?db=core;g=ENSMUSG00000024219
IC1	LYSMD3	-0.327941	0.327941	1	0.653521	1.07553	0.115	0.228	548	57	http://www.genecards.org/cgi-bin/carddisp.pl?gene=LYSMD3	ENSMUSG00000035840	http://mar2016.archive.ensembl.org/Mus_musculus/Gene/Summary?db=core;g=ENSMUSG00000035840
IC1	MRPL51	0.327832	0.327832	1	0.511698	0.204419	0.104	0.07	548	57	http://www.genecards.org/cgi-bin/carddisp.pl?gene=MRPL51	ENSMUSG00000030335	http://mar2016.archive.ensembl.org/Mus_musculus/Gene/Summary?db=core;g=ENSMUSG00000030335
IC1	FBXO38	-0.327761	0.327761	1	0.191873	0.495877	0.035	0.14	548	57	http://www.genecards.org/cgi-bin/carddisp.pl?gene=FBXO38	ENSMUSG00000042211	http://mar2016.archive.ensembl.org/Mus_musculus/Gene/Summary?db=core;g=ENSMUSG00000042211
IC1	PRPF18	-0.327681	0.327681	1	0.451118	0.821145	0.082	0.193	548	57	http://www.genecards.org/cgi-bin/carddisp.pl?gene=PRPF18	ENSMUSG00000039449	http://mar2016.archive.ensembl.org/Mus_musculus/Gene/Summary?db=core;g=ENSMUSG00000039449
IC1	MSRA	-0.327634	0.327634	1	0.179136	0.479761	0.038	0.105	548	57	http://www.genecards.org/cgi-bin/carddisp.pl?gene=MSRA	ENSMUSG00000054733	http://mar2016.archive.ensembl.org/Mus_musculus/Gene/Summary?db=core;g=ENSMUSG00000054733
IC1	PFDN5	-0.327608	0.327608	1	4.32815	5.68646	0.577	0.737	548	57	http://www.genecards.org/cgi-bin/carddisp.pl?gene=PFDN5	ENSMUSG00000001289	http://mar2016.archive.ensembl.org/Mus_musculus/Gene/Summary?db=core;g=ENSMUSG00000001289
IC1	CXCR4	0.327538	0.327538	1	1.25636	0.798078	0.197	0.175	548	57	http://www.genecards.org/cgi-bin/carddisp.pl?gene=CXCR4	ENSMUSG00000045382	http://mar2016.archive.ensembl.org/Mus_musculus/Gene/Summary?db=core;g=ENSMUSG00000045382
IC1	KDELR1	-0.327537	0.327537	1	0.813334	1.2755	0.159	0.281	548	57	http://www.genecards.org/cgi-bin/carddisp.pl?gene=KDELR1	ENSMUSG00000002778	http://mar2016.archive.ensembl.org/Mus_musculus/Gene/Summary?db=core;g=ENSMUSG00000002778
IC1	CDC42SE2	-0.327494	0.327494	1	1.54363	2.19183	0.257	0.404	548	57	http://www.genecards.org/cgi-bin/carddisp.pl?gene=CDC42SE2	ENSMUSG00000052298	http://mar2016.archive.ensembl.org/Mus_musculus/Gene/Summary?db=core;g=ENSMUSG00000052298
IC1	DIRC2	0.327302	0.327302	1	0.603019	0.277647	0.113	0.088	548	57	http://www.genecards.org/cgi-bin/carddisp.pl?gene=DIRC2	ENSMUSG00000022848	http://mar2016.archive.ensembl.org/Mus_musculus/Gene/Summary?db=core;g=ENSMUSG00000022848
IC1	SAMSN1	-0.327252	0.327252	1	0.429089	0.792965	0.075	0.211	548	57	http://www.genecards.org/cgi-bin/carddisp.pl?gene=SAMSN1	ENSMUSG00000022876	http://mar2016.archive.ensembl.org/Mus_musculus/Gene/Summary?db=core;g=ENSMUSG00000022876
IC1	PAFAH1B3	0.326986	0.326986	1	0.506487	0.200972	0.1	0.053	548	57	http://www.genecards.org/cgi-bin/carddisp.pl?gene=PAFAH1B3	ENSMUSG00000005447	http://mar2016.archive.ensembl.org/Mus_musculus/Gene/Summary?db=core;g=ENSMUSG00000005447
IC1	UBXN7	-0.326811	0.326811	1	0.669799	1.09432	0.128	0.263	548	57	http://www.genecards.org/cgi-bin/carddisp.pl?gene=UBXN7	ENSMUSG00000053774	http://mar2016.archive.ensembl.org/Mus_musculus/Gene/Summary?db=core;g=ENSMUSG00000053774
IC1	FAM179B	-0.326741	0.326741	1	0.279231	0.604383	0.057	0.14	548	57	http://www.genecards.org/cgi-bin/carddisp.pl?gene=FAM179B	ENSMUSG00000035614	http://mar2016.archive.ensembl.org/Mus_musculus/Gene/Summary?db=core;g=ENSMUSG00000035614
IC1	TRMT13	-0.326653	0.326653	1	0.358128	0.703228	0.073	0.175	548	57	http://www.genecards.org/cgi-bin/carddisp.pl?gene=TRMT13	ENSMUSG00000033439	http://mar2016.archive.ensembl.org/Mus_musculus/Gene/Summary?db=core;g=ENSMUSG00000033439
IC1	PGLS	0.326617	0.326617	1	1.27284	0.812371	0.219	0.228	548	57	http://www.genecards.org/cgi-bin/carddisp.pl?gene=PGLS	ENSMUSG00000031807	http://mar2016.archive.ensembl.org/Mus_musculus/Gene/Summary?db=core;g=ENSMUSG00000031807
IC1	BOD1L	-0.326406	0.326406	1	2.48083	3.36456	0.347	0.491	548	57	http://www.genecards.org/cgi-bin/carddisp.pl?gene=BOD1L	ENSMUSG00000061755	http://mar2016.archive.ensembl.org/Mus_musculus/Gene/Summary?db=core;g=ENSMUSG00000061755
IC1	CCDC127	0.326155	0.326155	1	0.607672	0.282374	0.113	0.105	548	57	http://www.genecards.org/cgi-bin/carddisp.pl?gene=CCDC127	ENSMUSG00000021578	http://mar2016.archive.ensembl.org/Mus_musculus/Gene/Summary?db=core;g=ENSMUSG00000021578
IC1	RPL37A	0.326152	0.326152	1	22.2644	17.5571	0.96	0.93	548	57	http://www.genecards.org/cgi-bin/carddisp.pl?gene=RPL37A	ENSMUSG00000046330	http://mar2016.archive.ensembl.org/Mus_musculus/Gene/Summary?db=core;g=ENSMUSG00000046330
IC1	LSM14B	-0.326143	0.326143	1	0.388577	0.7408	0.078	0.14	548	57	http://www.genecards.org/cgi-bin/carddisp.pl?gene=LSM14B	ENSMUSG00000039108	http://mar2016.archive.ensembl.org/Mus_musculus/Gene/Summary?db=core;g=ENSMUSG00000039108
IC1	ARF5	-0.325988	0.325988	1	3.78668	5.00022	0.536	0.737	548	57	http://www.genecards.org/cgi-bin/carddisp.pl?gene=ARF5	ENSMUSG00000020440	http://mar2016.archive.ensembl.org/Mus_musculus/Gene/Summary?db=core;g=ENSMUSG00000020440
IC1	CHP1	0.325725	0.325725	1	0.697396	0.354348	0.131	0.105	548	57	http://www.genecards.org/cgi-bin/carddisp.pl?gene=CHP1	ENSMUSG00000014077	http://mar2016.archive.ensembl.org/Mus_musculus/Gene/Summary?db=core;g=ENSMUSG00000014077
IC1	MYO9B	-0.325669	0.325669	1	0.253255	0.570636	0.053	0.14	548	57	http://www.genecards.org/cgi-bin/carddisp.pl?gene=MYO9B	ENSMUSG00000004677	http://mar2016.archive.ensembl.org/Mus_musculus/Gene/Summary?db=core;g=ENSMUSG00000004677
IC1	RBM19	-0.325592	0.325592	1	0.0749282	0.347077	0.018	0.105	548	57	http://www.genecards.org/cgi-bin/carddisp.pl?gene=RBM19	ENSMUSG00000029594	http://mar2016.archive.ensembl.org/Mus_musculus/Gene/Summary?db=core;g=ENSMUSG00000029594
IC1	2810474O19RIK	0.325251	0.325251	1	2.3811	1.69866	0.301	0.333	548	57	http://www.genecards.org/cgi-bin/carddisp.pl?gene=2810474O19RIK	ENSMUSG00000032712	http://mar2016.archive.ensembl.org/Mus_musculus/Gene/Summary?db=core;g=ENSMUSG00000032712
IC1	GM26551	-0.324971	0.324971	1	0.847855	1.3147	0.146	0.228	548	57	http://www.genecards.org/cgi-bin/carddisp.pl?gene=GM26551	ENSMUSG00000097219	http://mar2016.archive.ensembl.org/Mus_musculus/Gene/Summary?db=core;g=ENSMUSG00000097219
IC1	SLAIN1	-0.324738	0.324738	1	0.363048	0.707131	0.078	0.175	548	57	http://www.genecards.org/cgi-bin/carddisp.pl?gene=SLAIN1	ENSMUSG00000055717	http://mar2016.archive.ensembl.org/Mus_musculus/Gene/Summary?db=core;g=ENSMUSG00000055717
IC1	HIST1H4I	0.324629	0.324629	1	0.703006	0.359856	0.124	0.105	548	57	http://www.genecards.org/cgi-bin/carddisp.pl?gene=HIST1H4I	ENSMUSG00000060639	http://mar2016.archive.ensembl.org/Mus_musculus/Gene/Summary?db=core;g=ENSMUSG00000060639
IC1	PBX2	-0.324511	0.324511	1	0.56721	0.962522	0.109	0.211	548	57	http://www.genecards.org/cgi-bin/carddisp.pl?gene=PBX2	ENSMUSG00000034673	http://mar2016.archive.ensembl.org/Mus_musculus/Gene/Summary?db=core;g=ENSMUSG00000034673
IC1	MRPL9	-0.324357	0.324357	1	0.826198	1.28659	0.162	0.316	548	57	http://www.genecards.org/cgi-bin/carddisp.pl?gene=MRPL9	ENSMUSG00000028140	http://mar2016.archive.ensembl.org/Mus_musculus/Gene/Summary?db=core;g=ENSMUSG00000028140
IC1	EIF1B	0.324134	0.324134	1	2.49712	1.79343	0.372	0.368	548	57	http://www.genecards.org/cgi-bin/carddisp.pl?gene=EIF1B	ENSMUSG00000006941	http://mar2016.archive.ensembl.org/Mus_musculus/Gene/Summary?db=core;g=ENSMUSG00000006941
IC1	RPS10	0.323975	0.323975	1	33.8786	26.8633	0.978	0.93	548	57	http://www.genecards.org/cgi-bin/carddisp.pl?gene=RPS10	ENSMUSG00000052146	http://mar2016.archive.ensembl.org/Mus_musculus/Gene/Summary?db=core;g=ENSMUSG00000052146
IC1	LRP6	-0.323932	0.323932	1	0.623529	1.03223	0.122	0.193	548	57	http://www.genecards.org/cgi-bin/carddisp.pl?gene=LRP6	ENSMUSG00000030201	http://mar2016.archive.ensembl.org/Mus_musculus/Gene/Summary?db=core;g=ENSMUSG00000030201
IC1	ELN	-0.323905	0.323905	1	1.23414	1.79651	0.197	0.211	548	57	http://www.genecards.org/cgi-bin/carddisp.pl?gene=ELN	ENSMUSG00000029675	http://mar2016.archive.ensembl.org/Mus_musculus/Gene/Summary?db=core;g=ENSMUSG00000029675
IC1	PYCR2	0.323857	0.323857	1	0.961968	0.567477	0.164	0.158	548	57	http://www.genecards.org/cgi-bin/carddisp.pl?gene=PYCR2	ENSMUSG00000026520	http://mar2016.archive.ensembl.org/Mus_musculus/Gene/Summary?db=core;g=ENSMUSG00000026520
IC1	SIN3A	-0.323634	0.323634	1	0.471952	0.842117	0.082	0.175	548	57	http://www.genecards.org/cgi-bin/carddisp.pl?gene=SIN3A	ENSMUSG00000042557	http://mar2016.archive.ensembl.org/Mus_musculus/Gene/Summary?db=core;g=ENSMUSG00000042557
IC1	TRMT1L	-0.323393	0.323393	1	0.388507	0.737398	0.077	0.193	548	57	http://www.genecards.org/cgi-bin/carddisp.pl?gene=TRMT1L	ENSMUSG00000053286	http://mar2016.archive.ensembl.org/Mus_musculus/Gene/Summary?db=core;g=ENSMUSG00000053286
IC1	BRD1	-0.323382	0.323382	1	3.20107	4.25663	0.44	0.667	548	57	http://www.genecards.org/cgi-bin/carddisp.pl?gene=BRD1	ENSMUSG00000022387	http://mar2016.archive.ensembl.org/Mus_musculus/Gene/Summary?db=core;g=ENSMUSG00000022387
IC1	HCLS1	-0.323234	0.323234	1	0.995555	1.4967	0.186	0.368	548	57	http://www.genecards.org/cgi-bin/carddisp.pl?gene=HCLS1	ENSMUSG00000022831	http://mar2016.archive.ensembl.org/Mus_musculus/Gene/Summary?db=core;g=ENSMUSG00000022831
IC1	RPS6	-0.323186	0.323186	1	5.42509	7.03837	0.608	0.772	548	57	http://www.genecards.org/cgi-bin/carddisp.pl?gene=RPS6	ENSMUSG00000028495	http://mar2016.archive.ensembl.org/Mus_musculus/Gene/Summary?db=core;g=ENSMUSG00000028495
IC1	MECP2	0.323179	0.323179	1	1.11108	0.687402	0.186	0.158	548	57	http://www.genecards.org/cgi-bin/carddisp.pl?gene=MECP2	ENSMUSG00000031393	http://mar2016.archive.ensembl.org/Mus_musculus/Gene/Summary?db=core;g=ENSMUSG00000031393
IC1	COX5A	0.323142	0.323142	1	2.932	2.14296	0.412	0.404	548	57	http://www.genecards.org/cgi-bin/carddisp.pl?gene=COX5A	ENSMUSG00000000088	http://mar2016.archive.ensembl.org/Mus_musculus/Gene/Summary?db=core;g=ENSMUSG00000000088
IC1	TOMM22	-0.323082	0.323082	1	2.32954	3.16526	0.394	0.579	548	57	http://www.genecards.org/cgi-bin/carddisp.pl?gene=TOMM22	ENSMUSG00000022427	http://mar2016.archive.ensembl.org/Mus_musculus/Gene/Summary?db=core;g=ENSMUSG00000022427
IC1	UHRF2	0.322986	0.322986	1	1.57275	1.05669	0.263	0.228	548	57	http://www.genecards.org/cgi-bin/carddisp.pl?gene=UHRF2	ENSMUSG00000024817	http://mar2016.archive.ensembl.org/Mus_musculus/Gene/Summary?db=core;g=ENSMUSG00000024817
IC1	STAM2	-0.322493	0.322493	1	0.275498	0.594997	0.055	0.175	548	57	http://www.genecards.org/cgi-bin/carddisp.pl?gene=STAM2	ENSMUSG00000055371	http://mar2016.archive.ensembl.org/Mus_musculus/Gene/Summary?db=core;g=ENSMUSG00000055371
IC1	2810403A07RIK	0.322378	0.322378	1	0.96944	0.575061	0.166	0.175	548	57	http://www.genecards.org/cgi-bin/carddisp.pl?gene=2810403A07RIK	ENSMUSG00000028060	http://mar2016.archive.ensembl.org/Mus_musculus/Gene/Summary?db=core;g=ENSMUSG00000028060
IC1	MKNK2	0.32234	0.32234	1	1.18814	0.750013	0.212	0.175	548	57	http://www.genecards.org/cgi-bin/carddisp.pl?gene=MKNK2	ENSMUSG00000020190	http://mar2016.archive.ensembl.org/Mus_musculus/Gene/Summary?db=core;g=ENSMUSG00000020190
IC1	SSR1	0.321023	0.321023	1	0.862314	0.490786	0.162	0.123	548	57	http://www.genecards.org/cgi-bin/carddisp.pl?gene=SSR1	ENSMUSG00000021427	http://mar2016.archive.ensembl.org/Mus_musculus/Gene/Summary?db=core;g=ENSMUSG00000021427
IC1	DCTN3	0.320987	0.320987	1	1.45143	0.962425	0.255	0.263	548	57	http://www.genecards.org/cgi-bin/carddisp.pl?gene=DCTN3	ENSMUSG00000028447	http://mar2016.archive.ensembl.org/Mus_musculus/Gene/Summary?db=core;g=ENSMUSG00000028447
IC1	GPS1	-0.320659	0.320659	1	0.404532	0.754121	0.078	0.211	548	57	http://www.genecards.org/cgi-bin/carddisp.pl?gene=GPS1	ENSMUSG00000025156	http://mar2016.archive.ensembl.org/Mus_musculus/Gene/Summary?db=core;g=ENSMUSG00000025156
IC1	ARHGAP15	-0.320581	0.320581	1	2.02561	2.77848	0.308	0.491	548	57	http://www.genecards.org/cgi-bin/carddisp.pl?gene=ARHGAP15	ENSMUSG00000049744	http://mar2016.archive.ensembl.org/Mus_musculus/Gene/Summary?db=core;g=ENSMUSG00000049744
IC1	TTC14	-0.320578	0.320578	1	2.70762	3.63019	0.391	0.632	548	57	http://www.genecards.org/cgi-bin/carddisp.pl?gene=TTC14	ENSMUSG00000027677	http://mar2016.archive.ensembl.org/Mus_musculus/Gene/Summary?db=core;g=ENSMUSG00000027677
IC1	PSMC4	0.320557	0.320557	1	0.915944	0.534212	0.17	0.14	548	57	http://www.genecards.org/cgi-bin/carddisp.pl?gene=PSMC4	ENSMUSG00000030603	http://mar2016.archive.ensembl.org/Mus_musculus/Gene/Summary?db=core;g=ENSMUSG00000030603
IC1	KDM5A	-0.320424	0.320424	1	2.06201	2.82353	0.318	0.421	548	57	http://www.genecards.org/cgi-bin/carddisp.pl?gene=KDM5A	ENSMUSG00000030180	http://mar2016.archive.ensembl.org/Mus_musculus/Gene/Summary?db=core;g=ENSMUSG00000030180
IC1	GIMAP7	-0.320034	0.320034	1	0.270965	0.586622	0.055	0.14	548	57	http://www.genecards.org/cgi-bin/carddisp.pl?gene=GIMAP7	ENSMUSG00000043931	http://mar2016.archive.ensembl.org/Mus_musculus/Gene/Summary?db=core;g=ENSMUSG00000043931
IC1	PHXR4	-0.319591	0.319591	1	0.221992	0.525017	0.042	0.14	548	57	http://www.genecards.org/cgi-bin/carddisp.pl?gene=PHXR4	ENSMUSG00000031802	http://mar2016.archive.ensembl.org/Mus_musculus/Gene/Summary?db=core;g=ENSMUSG00000031802
IC1	ETS2	0.319568	0.319568	1	2.36412	1.6957	0.352	0.368	548	57	http://www.genecards.org/cgi-bin/carddisp.pl?gene=ETS2	ENSMUSG00000022895	http://mar2016.archive.ensembl.org/Mus_musculus/Gene/Summary?db=core;g=ENSMUSG00000022895
IC1	TMEM123	0.319483	0.319483	1	0.731538	0.387581	0.13	0.123	548	57	http://www.genecards.org/cgi-bin/carddisp.pl?gene=TMEM123	ENSMUSG00000050912	http://mar2016.archive.ensembl.org/Mus_musculus/Gene/Summary?db=core;g=ENSMUSG00000050912
IC1	PCF11	-0.31937	0.31937	1	1.8228	2.52225	0.301	0.526	548	57	http://www.genecards.org/cgi-bin/carddisp.pl?gene=PCF11	ENSMUSG00000041328	http://mar2016.archive.ensembl.org/Mus_musculus/Gene/Summary?db=core;g=ENSMUSG00000041328
IC1	MTAP	-0.319349	0.319349	1	0.202353	0.500257	0.038	0.105	548	57	http://www.genecards.org/cgi-bin/carddisp.pl?gene=MTAP	ENSMUSG00000062937	http://mar2016.archive.ensembl.org/Mus_musculus/Gene/Summary?db=core;g=ENSMUSG00000062937
IC1	SARNP	0.319304	0.319304	1	1.46804	0.978028	0.224	0.246	548	57	http://www.genecards.org/cgi-bin/carddisp.pl?gene=SARNP	ENSMUSG00000078427	http://mar2016.archive.ensembl.org/Mus_musculus/Gene/Summary?db=core;g=ENSMUSG00000078427
IC1	TXN1	0.319127	0.319127	1	7.40808	5.73954	0.726	0.737	548	57	http://www.genecards.org/cgi-bin/carddisp.pl?gene=TXN1	ENSMUSG00000028367	http://mar2016.archive.ensembl.org/Mus_musculus/Gene/Summary?db=core;g=ENSMUSG00000028367
IC1	SON	0.31899	0.31899	1	8.71159	6.78511	0.799	0.842	548	57	http://www.genecards.org/cgi-bin/carddisp.pl?gene=SON	ENSMUSG00000022961	http://mar2016.archive.ensembl.org/Mus_musculus/Gene/Summary?db=core;g=ENSMUSG00000022961
IC1	UBXN1	0.318601	0.318601	1	2.2473	1.60384	0.358	0.316	548	57	http://www.genecards.org/cgi-bin/carddisp.pl?gene=UBXN1	ENSMUSG00000071655	http://mar2016.archive.ensembl.org/Mus_musculus/Gene/Summary?db=core;g=ENSMUSG00000071655
IC1	TXNIP	-0.318436	0.318436	1	3.20396	4.24225	0.427	0.544	548	57	http://www.genecards.org/cgi-bin/carddisp.pl?gene=TXNIP	ENSMUSG00000038393	http://mar2016.archive.ensembl.org/Mus_musculus/Gene/Summary?db=core;g=ENSMUSG00000038393
IC1	PLCL2	-0.318153	0.318153	1	0.217869	0.518358	0.053	0.105	548	57	http://www.genecards.org/cgi-bin/carddisp.pl?gene=PLCL2	ENSMUSG00000038910	http://mar2016.archive.ensembl.org/Mus_musculus/Gene/Summary?db=core;g=ENSMUSG00000038910
IC1	NDFIP1	0.317949	0.317949	1	0.583153	0.270021	0.113	0.088	548	57	http://www.genecards.org/cgi-bin/carddisp.pl?gene=NDFIP1	ENSMUSG00000024425	http://mar2016.archive.ensembl.org/Mus_musculus/Gene/Summary?db=core;g=ENSMUSG00000024425
IC1	MCU	-0.317941	0.317941	1	0.427721	0.779726	0.084	0.193	548	57	http://www.genecards.org/cgi-bin/carddisp.pl?gene=MCU	ENSMUSG00000009647	http://mar2016.archive.ensembl.org/Mus_musculus/Gene/Summary?db=core;g=ENSMUSG00000009647
IC1	ORC4	0.317345	0.317345	1	0.612766	0.294317	0.122	0.07	548	57	http://www.genecards.org/cgi-bin/carddisp.pl?gene=ORC4	ENSMUSG00000026761	http://mar2016.archive.ensembl.org/Mus_musculus/Gene/Summary?db=core;g=ENSMUSG00000026761
IC1	RABAC1	0.316929	0.316929	1	2.02735	1.43029	0.319	0.368	548	57	http://www.genecards.org/cgi-bin/carddisp.pl?gene=RABAC1	ENSMUSG00000003380	http://mar2016.archive.ensembl.org/Mus_musculus/Gene/Summary?db=core;g=ENSMUSG00000003380
IC1	U2SURP	0.31666	0.31666	1	1.52806	1.02985	0.255	0.228	548	57	http://www.genecards.org/cgi-bin/carddisp.pl?gene=U2SURP	ENSMUSG00000032407	http://mar2016.archive.ensembl.org/Mus_musculus/Gene/Summary?db=core;g=ENSMUSG00000032407
IC1	4933434E20RIK	-0.316521	0.316521	1	0.701817	1.11931	0.122	0.298	548	57	http://www.genecards.org/cgi-bin/carddisp.pl?gene=4933434E20RIK	ENSMUSG00000027942	http://mar2016.archive.ensembl.org/Mus_musculus/Gene/Summary?db=core;g=ENSMUSG00000027942
IC1	HAUS3	-0.316521	0.316521	1	0.892186	1.35638	0.151	0.298	548	57	http://www.genecards.org/cgi-bin/carddisp.pl?gene=HAUS3	ENSMUSG00000079555	http://mar2016.archive.ensembl.org/Mus_musculus/Gene/Summary?db=core;g=ENSMUSG00000079555
IC1	ZBTB18	0.316473	0.316473	1	0.738416	0.396001	0.131	0.07	548	57	http://www.genecards.org/cgi-bin/carddisp.pl?gene=ZBTB18	ENSMUSG00000063659	http://mar2016.archive.ensembl.org/Mus_musculus/Gene/Summary?db=core;g=ENSMUSG00000063659
IC1	TOR1A	0.316355	0.316355	1	0.545121	0.240881	0.106	0.088	548	57	http://www.genecards.org/cgi-bin/carddisp.pl?gene=TOR1A	ENSMUSG00000026849	http://mar2016.archive.ensembl.org/Mus_musculus/Gene/Summary?db=core;g=ENSMUSG00000026849
IC1	CCNDBP1	0.31611	0.31611	1	0.953981	0.569502	0.172	0.123	548	57	http://www.genecards.org/cgi-bin/carddisp.pl?gene=CCNDBP1	ENSMUSG00000023572	http://mar2016.archive.ensembl.org/Mus_musculus/Gene/Summary?db=core;g=ENSMUSG00000023572
IC1	CYB5R3	0.31601	0.31601	1	0.705921	0.370347	0.124	0.07	548	57	http://www.genecards.org/cgi-bin/carddisp.pl?gene=CYB5R3	ENSMUSG00000018042	http://mar2016.archive.ensembl.org/Mus_musculus/Gene/Summary?db=core;g=ENSMUSG00000018042
IC1	AGO2	-0.315552	0.315552	1	1.96944	2.69543	0.312	0.404	548	57	http://www.genecards.org/cgi-bin/carddisp.pl?gene=AGO2	ENSMUSG00000036698	http://mar2016.archive.ensembl.org/Mus_musculus/Gene/Summary?db=core;g=ENSMUSG00000036698
IC1	SEC62	0.315438	0.315438	1	3.83176	2.88283	0.495	0.544	548	57	http://www.genecards.org/cgi-bin/carddisp.pl?gene=SEC62	ENSMUSG00000027706	http://mar2016.archive.ensembl.org/Mus_musculus/Gene/Summary?db=core;g=ENSMUSG00000027706
IC1	POLR2I	-0.315414	0.315414	1	0.590948	0.979725	0.111	0.246	548	57	http://www.genecards.org/cgi-bin/carddisp.pl?gene=POLR2I	ENSMUSG00000019738	http://mar2016.archive.ensembl.org/Mus_musculus/Gene/Summary?db=core;g=ENSMUSG00000019738
IC1	ARHGAP31	-0.315196	0.315196	1	0.361679	0.694174	0.066	0.158	548	57	http://www.genecards.org/cgi-bin/carddisp.pl?gene=ARHGAP31	ENSMUSG00000022799	http://mar2016.archive.ensembl.org/Mus_musculus/Gene/Summary?db=core;g=ENSMUSG00000022799
IC1	CNTRL	-0.315071	0.315071	1	0.75395	1.18204	0.135	0.263	548	57	http://www.genecards.org/cgi-bin/carddisp.pl?gene=CNTRL	ENSMUSG00000057110	http://mar2016.archive.ensembl.org/Mus_musculus/Gene/Summary?db=core;g=ENSMUSG00000057110
IC1	TEN1	-0.314684	0.314684	1	0.972922	1.4538	0.184	0.298	548	57	http://www.genecards.org/cgi-bin/carddisp.pl?gene=TEN1	ENSMUSG00000020778	http://mar2016.archive.ensembl.org/Mus_musculus/Gene/Summary?db=core;g=ENSMUSG00000020778
IC1	5730508B09RIK	0.314613	0.314613	1	0.961909	0.577506	0.166	0.123	548	57	http://www.genecards.org/cgi-bin/carddisp.pl?gene=5730508B09RIK	ENSMUSG00000050549	http://mar2016.archive.ensembl.org/Mus_musculus/Gene/Summary?db=core;g=ENSMUSG00000050549
IC1	ELOVL5	-0.314587	0.314587	1	0.233066	0.533509	0.047	0.14	548	57	http://www.genecards.org/cgi-bin/carddisp.pl?gene=ELOVL5	ENSMUSG00000032349	http://mar2016.archive.ensembl.org/Mus_musculus/Gene/Summary?db=core;g=ENSMUSG00000032349
IC1	PLEKHO1	-0.31456	0.31456	1	0.165985	0.450056	0.033	0.105	548	57	http://www.genecards.org/cgi-bin/carddisp.pl?gene=PLEKHO1	ENSMUSG00000015745	http://mar2016.archive.ensembl.org/Mus_musculus/Gene/Summary?db=core;g=ENSMUSG00000015745
IC1	ZFP451	-0.314385	0.314385	1	0.990251	1.47484	0.166	0.281	548	57	http://www.genecards.org/cgi-bin/carddisp.pl?gene=ZFP451	ENSMUSG00000042197	http://mar2016.archive.ensembl.org/Mus_musculus/Gene/Summary?db=core;g=ENSMUSG00000042197
IC1	ACADM	-0.313833	0.313833	1	0.731595	1.15238	0.144	0.246	548	57	http://www.genecards.org/cgi-bin/carddisp.pl?gene=ACADM	ENSMUSG00000062908	http://mar2016.archive.ensembl.org/Mus_musculus/Gene/Summary?db=core;g=ENSMUSG00000062908
IC1	RRP1	-0.313817	0.313817	1	2.23764	3.02436	0.365	0.474	548	57	http://www.genecards.org/cgi-bin/carddisp.pl?gene=RRP1	ENSMUSG00000061032	http://mar2016.archive.ensembl.org/Mus_musculus/Gene/Summary?db=core;g=ENSMUSG00000061032
IC1	ARID3A	-0.313619	0.313619	1	0.076887	0.338378	0.02	0.105	548	57	http://www.genecards.org/cgi-bin/carddisp.pl?gene=ARID3A	ENSMUSG00000019564	http://mar2016.archive.ensembl.org/Mus_musculus/Gene/Summary?db=core;g=ENSMUSG00000019564
IC1	FAM53B	0.313385	0.313385	1	1.16074	0.738856	0.188	0.193	548	57	http://www.genecards.org/cgi-bin/carddisp.pl?gene=FAM53B	ENSMUSG00000030956	http://mar2016.archive.ensembl.org/Mus_musculus/Gene/Summary?db=core;g=ENSMUSG00000030956
IC1	ITCH	0.313358	0.313358	1	1.70029	1.1731	0.292	0.263	548	57	http://www.genecards.org/cgi-bin/carddisp.pl?gene=ITCH	ENSMUSG00000027598	http://mar2016.archive.ensembl.org/Mus_musculus/Gene/Summary?db=core;g=ENSMUSG00000027598
IC1	RNF139	-0.313228	0.313228	1	0.351424	0.679124	0.064	0.14	548	57	http://www.genecards.org/cgi-bin/carddisp.pl?gene=RNF139	ENSMUSG00000037075	http://mar2016.archive.ensembl.org/Mus_musculus/Gene/Summary?db=core;g=ENSMUSG00000037075
IC1	ARHGEF6	-0.312981	0.312981	1	1.67973	2.32896	0.255	0.404	548	57	http://www.genecards.org/cgi-bin/carddisp.pl?gene=ARHGEF6	ENSMUSG00000031133	http://mar2016.archive.ensembl.org/Mus_musculus/Gene/Summary?db=core;g=ENSMUSG00000031133
IC1	SLC25A3	0.312899	0.312899	1	4.26809	3.24093	0.531	0.561	548	57	http://www.genecards.org/cgi-bin/carddisp.pl?gene=SLC25A3	ENSMUSG00000061904	http://mar2016.archive.ensembl.org/Mus_musculus/Gene/Summary?db=core;g=ENSMUSG00000061904
IC1	GTF2E2	-0.312627	0.312627	1	0.564814	0.943448	0.106	0.211	548	57	http://www.genecards.org/cgi-bin/carddisp.pl?gene=GTF2E2	ENSMUSG00000031585	http://mar2016.archive.ensembl.org/Mus_musculus/Gene/Summary?db=core;g=ENSMUSG00000031585
IC1	CEP57L1	-0.312615	0.312615	1	0.356185	0.684324	0.068	0.175	548	57	http://www.genecards.org/cgi-bin/carddisp.pl?gene=CEP57L1	ENSMUSG00000019813	http://mar2016.archive.ensembl.org/Mus_musculus/Gene/Summary?db=core;g=ENSMUSG00000019813
IC1	MSH2	0.312604	0.312604	1	0.561749	0.257501	0.111	0.07	548	57	http://www.genecards.org/cgi-bin/carddisp.pl?gene=MSH2	ENSMUSG00000024151	http://mar2016.archive.ensembl.org/Mus_musculus/Gene/Summary?db=core;g=ENSMUSG00000024151
IC1	TRIM26	-0.312468	0.312468	1	0.40869	0.749353	0.086	0.158	548	57	http://www.genecards.org/cgi-bin/carddisp.pl?gene=TRIM26	ENSMUSG00000024457	http://mar2016.archive.ensembl.org/Mus_musculus/Gene/Summary?db=core;g=ENSMUSG00000024457
IC1	TMBIM4	-0.312402	0.312402	1	0.585373	0.968674	0.108	0.246	548	57	http://www.genecards.org/cgi-bin/carddisp.pl?gene=TMBIM4	ENSMUSG00000020225	http://mar2016.archive.ensembl.org/Mus_musculus/Gene/Summary?db=core;g=ENSMUSG00000020225
IC1	STAG1	-0.312301	0.312301	1	1.14544	1.66396	0.188	0.368	548	57	http://www.genecards.org/cgi-bin/carddisp.pl?gene=STAG1	ENSMUSG00000037286	http://mar2016.archive.ensembl.org/Mus_musculus/Gene/Summary?db=core;g=ENSMUSG00000037286
IC1	RPGRIP1	0.31226	0.31226	1	0.665918	0.341696	0.119	0.088	548	57	http://www.genecards.org/cgi-bin/carddisp.pl?gene=RPGRIP1	ENSMUSG00000057132	http://mar2016.archive.ensembl.org/Mus_musculus/Gene/Summary?db=core;g=ENSMUSG00000057132
IC1	FAM13B	-0.312042	0.312042	1	0.504367	0.867618	0.095	0.211	548	57	http://www.genecards.org/cgi-bin/carddisp.pl?gene=FAM13B	ENSMUSG00000036501	http://mar2016.archive.ensembl.org/Mus_musculus/Gene/Summary?db=core;g=ENSMUSG00000036501
IC1	TXNDC15	0.312	0.312	1	0.697537	0.367408	0.131	0.123	548	57	http://www.genecards.org/cgi-bin/carddisp.pl?gene=TXNDC15	ENSMUSG00000021497	http://mar2016.archive.ensembl.org/Mus_musculus/Gene/Summary?db=core;g=ENSMUSG00000021497
IC1	TADA3	-0.311673	0.311673	1	0.299442	0.612797	0.058	0.14	548	57	http://www.genecards.org/cgi-bin/carddisp.pl?gene=TADA3	ENSMUSG00000048930	http://mar2016.archive.ensembl.org/Mus_musculus/Gene/Summary?db=core;g=ENSMUSG00000048930
IC1	RNPC3	0.311139	0.311139	1	0.802427	0.452766	0.157	0.158	548	57	http://www.genecards.org/cgi-bin/carddisp.pl?gene=RNPC3	ENSMUSG00000027981	http://mar2016.archive.ensembl.org/Mus_musculus/Gene/Summary?db=core;g=ENSMUSG00000027981
IC1	RPL30	0.311091	0.311091	1	27.7758	22.1942	0.969	0.947	548	57	http://www.genecards.org/cgi-bin/carddisp.pl?gene=RPL30	ENSMUSG00000058600	http://mar2016.archive.ensembl.org/Mus_musculus/Gene/Summary?db=core;g=ENSMUSG00000058600
IC1	MSL3	-0.311008	0.311008	1	0.39294	0.728045	0.077	0.123	548	57	http://www.genecards.org/cgi-bin/carddisp.pl?gene=MSL3	ENSMUSG00000031358	http://mar2016.archive.ensembl.org/Mus_musculus/Gene/Summary?db=core;g=ENSMUSG00000031358
IC1	DDX18	0.310768	0.310768	1	0.668809	0.345414	0.12	0.088	548	57	http://www.genecards.org/cgi-bin/carddisp.pl?gene=DDX18	ENSMUSG00000001674	http://mar2016.archive.ensembl.org/Mus_musculus/Gene/Summary?db=core;g=ENSMUSG00000001674
IC1	MYH9	-0.310555	0.310555	1	2.80164	3.71474	0.389	0.491	548	57	http://www.genecards.org/cgi-bin/carddisp.pl?gene=MYH9	ENSMUSG00000022443	http://mar2016.archive.ensembl.org/Mus_musculus/Gene/Summary?db=core;g=ENSMUSG00000022443
IC1	DIDO1	-0.310453	0.310453	1	0.990268	1.46813	0.186	0.316	548	57	http://www.genecards.org/cgi-bin/carddisp.pl?gene=DIDO1	ENSMUSG00000038914	http://mar2016.archive.ensembl.org/Mus_musculus/Gene/Summary?db=core;g=ENSMUSG00000038914
IC1	YIPF6	-0.310386	0.310386	1	0.258582	0.560691	0.055	0.14	548	57	http://www.genecards.org/cgi-bin/carddisp.pl?gene=YIPF6	ENSMUSG00000047694	http://mar2016.archive.ensembl.org/Mus_musculus/Gene/Summary?db=core;g=ENSMUSG00000047694
IC1	SUPT4A	0.310206	0.310206	1	3.86813	2.92627	0.498	0.561	548	57	http://www.genecards.org/cgi-bin/carddisp.pl?gene=SUPT4A	ENSMUSG00000020485	http://mar2016.archive.ensembl.org/Mus_musculus/Gene/Summary?db=core;g=ENSMUSG00000020485
IC1	ATM	-0.310149	0.310149	1	0.243347	0.541547	0.047	0.158	548	57	http://www.genecards.org/cgi-bin/carddisp.pl?gene=ATM	ENSMUSG00000034218	http://mar2016.archive.ensembl.org/Mus_musculus/Gene/Summary?db=core;g=ENSMUSG00000034218
IC1	AEBP1	-0.310013	0.310013	1	0.756334	1.17736	0.13	0.193	548	57	http://www.genecards.org/cgi-bin/carddisp.pl?gene=AEBP1	ENSMUSG00000020473	http://mar2016.archive.ensembl.org/Mus_musculus/Gene/Summary?db=core;g=ENSMUSG00000020473
IC1	PUF60	0.31001	0.31001	1	1.02098	0.630194	0.184	0.193	548	57	http://www.genecards.org/cgi-bin/carddisp.pl?gene=PUF60	ENSMUSG00000002524	http://mar2016.archive.ensembl.org/Mus_musculus/Gene/Summary?db=core;g=ENSMUSG00000002524
IC1	EMC10	0.309999	0.309999	1	1.14542	0.730588	0.212	0.175	548	57	http://www.genecards.org/cgi-bin/carddisp.pl?gene=EMC10	ENSMUSG00000008140	http://mar2016.archive.ensembl.org/Mus_musculus/Gene/Summary?db=core;g=ENSMUSG00000008140
IC1	OS9	-0.30948	0.30948	1	1.23968	1.77554	0.221	0.386	548	57	http://www.genecards.org/cgi-bin/carddisp.pl?gene=OS9	ENSMUSG00000040462	http://mar2016.archive.ensembl.org/Mus_musculus/Gene/Summary?db=core;g=ENSMUSG00000040462
IC1	DCUN1D1	-0.308932	0.308932	1	1.28001	1.82446	0.226	0.351	548	57	http://www.genecards.org/cgi-bin/carddisp.pl?gene=DCUN1D1	ENSMUSG00000027708	http://mar2016.archive.ensembl.org/Mus_musculus/Gene/Summary?db=core;g=ENSMUSG00000027708
IC1	POFUT1	-0.30882	0.30882	1	0.18893	0.472721	0.042	0.105	548	57	http://www.genecards.org/cgi-bin/carddisp.pl?gene=POFUT1	ENSMUSG00000046020	http://mar2016.archive.ensembl.org/Mus_musculus/Gene/Summary?db=core;g=ENSMUSG00000046020
IC1	CBR1	0.308796	0.308796	1	0.856572	0.498839	0.157	0.158	548	57	http://www.genecards.org/cgi-bin/carddisp.pl?gene=CBR1	ENSMUSG00000051483	http://mar2016.archive.ensembl.org/Mus_musculus/Gene/Summary?db=core;g=ENSMUSG00000051483
IC1	SUV39H1	-0.308745	0.308745	1	0.311267	0.624174	0.06	0.14	548	57	http://www.genecards.org/cgi-bin/carddisp.pl?gene=SUV39H1	ENSMUSG00000039231	http://mar2016.archive.ensembl.org/Mus_musculus/Gene/Summary?db=core;g=ENSMUSG00000039231
IC1	MATR3	0.308339	0.308339	1	3.01132	2.23942	0.449	0.351	548	57	http://www.genecards.org/cgi-bin/carddisp.pl?gene=MATR3	ENSMUSG00000037236	http://mar2016.archive.ensembl.org/Mus_musculus/Gene/Summary?db=core;g=ENSMUSG00000037236
IC1	MGAT4A	-0.308297	0.308297	1	0.716362	1.12528	0.139	0.281	548	57	http://www.genecards.org/cgi-bin/carddisp.pl?gene=MGAT4A	ENSMUSG00000026110	http://mar2016.archive.ensembl.org/Mus_musculus/Gene/Summary?db=core;g=ENSMUSG00000026110
IC1	LSM14A	-0.308208	0.308208	1	1.62849	2.25451	0.281	0.404	548	57	http://www.genecards.org/cgi-bin/carddisp.pl?gene=LSM14A	ENSMUSG00000066568	http://mar2016.archive.ensembl.org/Mus_musculus/Gene/Summary?db=core;g=ENSMUSG00000066568
IC1	CCDC22	-0.308144	0.308144	1	0.108173	0.372044	0.018	0.105	548	57	http://www.genecards.org/cgi-bin/carddisp.pl?gene=CCDC22	ENSMUSG00000031143	http://mar2016.archive.ensembl.org/Mus_musculus/Gene/Summary?db=core;g=ENSMUSG00000031143
IC1	CMPK1	0.308134	0.308134	1	1.5106	1.02777	0.263	0.281	548	57	http://www.genecards.org/cgi-bin/carddisp.pl?gene=CMPK1	ENSMUSG00000028719	http://mar2016.archive.ensembl.org/Mus_musculus/Gene/Summary?db=core;g=ENSMUSG00000028719
IC1	ANAPC16	-0.308116	0.308116	1	1.31454	1.8656	0.224	0.404	548	57	http://www.genecards.org/cgi-bin/carddisp.pl?gene=ANAPC16	ENSMUSG00000020107	http://mar2016.archive.ensembl.org/Mus_musculus/Gene/Summary?db=core;g=ENSMUSG00000020107
IC1	JUN	-0.308018	0.308018	1	3.26667	4.28216	0.321	0.474	548	57	http://www.genecards.org/cgi-bin/carddisp.pl?gene=JUN	ENSMUSG00000052684	http://mar2016.archive.ensembl.org/Mus_musculus/Gene/Summary?db=core;g=ENSMUSG00000052684
IC1	CHUK	0.307911	0.307911	1	0.578502	0.275131	0.113	0.088	548	57	http://www.genecards.org/cgi-bin/carddisp.pl?gene=CHUK	ENSMUSG00000025199	http://mar2016.archive.ensembl.org/Mus_musculus/Gene/Summary?db=core;g=ENSMUSG00000025199
IC1	TMEM243	-0.307651	0.307651	1	0.715412	1.12315	0.126	0.246	548	57	http://www.genecards.org/cgi-bin/carddisp.pl?gene=TMEM243	ENSMUSG00000079659	http://mar2016.archive.ensembl.org/Mus_musculus/Gene/Summary?db=core;g=ENSMUSG00000079659
IC1	BC030336	-0.307375	0.307375	1	0.469101	0.817945	0.088	0.193	548	57	http://www.genecards.org/cgi-bin/carddisp.pl?gene=BC030336	ENSMUSG00000046096	http://mar2016.archive.ensembl.org/Mus_musculus/Gene/Summary?db=core;g=ENSMUSG00000046096
IC1	CMIP	-0.307195	0.307195	1	1.81642	2.48476	0.286	0.386	548	57	http://www.genecards.org/cgi-bin/carddisp.pl?gene=CMIP	ENSMUSG00000034390	http://mar2016.archive.ensembl.org/Mus_musculus/Gene/Summary?db=core;g=ENSMUSG00000034390
IC1	TTC5	-0.30702	0.30702	1	0.213575	0.501374	0.046	0.158	548	57	http://www.genecards.org/cgi-bin/carddisp.pl?gene=TTC5	ENSMUSG00000006288	http://mar2016.archive.ensembl.org/Mus_musculus/Gene/Summary?db=core;g=ENSMUSG00000006288
IC1	SRPK1	-0.30702	0.30702	1	1.28765	1.83017	0.217	0.281	548	57	http://www.genecards.org/cgi-bin/carddisp.pl?gene=SRPK1	ENSMUSG00000004865	http://mar2016.archive.ensembl.org/Mus_musculus/Gene/Summary?db=core;g=ENSMUSG00000004865
IC1	SRSF11	0.306961	0.306961	1	4.78908	3.67957	0.595	0.632	548	57	http://www.genecards.org/cgi-bin/carddisp.pl?gene=SRSF11	ENSMUSG00000055436	http://mar2016.archive.ensembl.org/Mus_musculus/Gene/Summary?db=core;g=ENSMUSG00000055436
IC1	TMEM30A	-0.306651	0.306651	1	1.00442	1.47914	0.181	0.351	548	57	http://www.genecards.org/cgi-bin/carddisp.pl?gene=TMEM30A	ENSMUSG00000032328	http://mar2016.archive.ensembl.org/Mus_musculus/Gene/Summary?db=core;g=ENSMUSG00000032328
IC1	CCDC88A	0.306096	0.306096	1	0.588189	0.284571	0.104	0.07	548	57	http://www.genecards.org/cgi-bin/carddisp.pl?gene=CCDC88A	ENSMUSG00000032740	http://mar2016.archive.ensembl.org/Mus_musculus/Gene/Summary?db=core;g=ENSMUSG00000032740
IC1	ROCK2	-0.306011	0.306011	1	0.923593	1.37811	0.151	0.246	548	57	http://www.genecards.org/cgi-bin/carddisp.pl?gene=ROCK2	ENSMUSG00000020580	http://mar2016.archive.ensembl.org/Mus_musculus/Gene/Summary?db=core;g=ENSMUSG00000020580
IC1	RPL31	0.306	0.306	1	5.78598	4.48905	0.668	0.561	548	57	http://www.genecards.org/cgi-bin/carddisp.pl?gene=RPL31	ENSMUSG00000073702	http://mar2016.archive.ensembl.org/Mus_musculus/Gene/Summary?db=core;g=ENSMUSG00000073702
IC1	TPGS1	-0.305985	0.305985	1	0.387087	0.714804	0.078	0.123	548	57	http://www.genecards.org/cgi-bin/carddisp.pl?gene=TPGS1	ENSMUSG00000020308	http://mar2016.archive.ensembl.org/Mus_musculus/Gene/Summary?db=core;g=ENSMUSG00000020308
IC1	SLC1A5	-0.305961	0.305961	1	0.80935	1.23679	0.137	0.263	548	57	http://www.genecards.org/cgi-bin/carddisp.pl?gene=SLC1A5	ENSMUSG00000001918	http://mar2016.archive.ensembl.org/Mus_musculus/Gene/Summary?db=core;g=ENSMUSG00000001918
IC1	FAM208A	0.305876	0.305876	1	1.44746	0.979876	0.224	0.228	548	57	http://www.genecards.org/cgi-bin/carddisp.pl?gene=FAM208A	ENSMUSG00000040651	http://mar2016.archive.ensembl.org/Mus_musculus/Gene/Summary?db=core;g=ENSMUSG00000040651
IC1	DUSP5	-0.30583	0.30583	1	4.0503	5.24283	0.502	0.579	548	57	http://www.genecards.org/cgi-bin/carddisp.pl?gene=DUSP5	ENSMUSG00000034765	http://mar2016.archive.ensembl.org/Mus_musculus/Gene/Summary?db=core;g=ENSMUSG00000034765
IC1	HNRNPH3	0.30574	0.30574	1	0.757052	0.421502	0.133	0.123	548	57	http://www.genecards.org/cgi-bin/carddisp.pl?gene=HNRNPH3	ENSMUSG00000020069	http://mar2016.archive.ensembl.org/Mus_musculus/Gene/Summary?db=core;g=ENSMUSG00000020069
IC1	B230219D22RIK	0.30523	0.30523	1	1.87349	1.32556	0.316	0.316	548	57	http://www.genecards.org/cgi-bin/carddisp.pl?gene=B230219D22RIK	ENSMUSG00000045767	http://mar2016.archive.ensembl.org/Mus_musculus/Gene/Summary?db=core;g=ENSMUSG00000045767
IC1	SBNO1	-0.304947	0.304947	1	2.06332	2.78435	0.286	0.491	548	57	http://www.genecards.org/cgi-bin/carddisp.pl?gene=SBNO1	ENSMUSG00000038095	http://mar2016.archive.ensembl.org/Mus_musculus/Gene/Summary?db=core;g=ENSMUSG00000038095
IC1	UBQLN1	-0.304939	0.304939	1	0.778806	1.19748	0.146	0.228	548	57	http://www.genecards.org/cgi-bin/carddisp.pl?gene=UBQLN1	ENSMUSG00000005312	http://mar2016.archive.ensembl.org/Mus_musculus/Gene/Summary?db=core;g=ENSMUSG00000005312
IC1	TMED5	0.304841	0.304841	1	1.76423	1.23773	0.274	0.263	548	57	http://www.genecards.org/cgi-bin/carddisp.pl?gene=TMED5	ENSMUSG00000063406	http://mar2016.archive.ensembl.org/Mus_musculus/Gene/Summary?db=core;g=ENSMUSG00000063406
IC1	PFDN1	0.304686	0.304686	1	0.631403	0.320814	0.128	0.088	548	57	http://www.genecards.org/cgi-bin/carddisp.pl?gene=PFDN1	ENSMUSG00000024346	http://mar2016.archive.ensembl.org/Mus_musculus/Gene/Summary?db=core;g=ENSMUSG00000024346
IC1	VPS35	0.304253	0.304253	1	0.865838	0.51107	0.151	0.158	548	57	http://www.genecards.org/cgi-bin/carddisp.pl?gene=VPS35	ENSMUSG00000031696	http://mar2016.archive.ensembl.org/Mus_musculus/Gene/Summary?db=core;g=ENSMUSG00000031696
IC1	HIST1H1D	-0.304129	0.304129	1	0.145873	0.414779	0.027	0.105	548	57	http://www.genecards.org/cgi-bin/carddisp.pl?gene=HIST1H1D	ENSMUSG00000052565	http://mar2016.archive.ensembl.org/Mus_musculus/Gene/Summary?db=core;g=ENSMUSG00000052565
IC1	ZSCAN29	-0.304127	0.304127	1	0.178124	0.454595	0.033	0.14	548	57	http://www.genecards.org/cgi-bin/carddisp.pl?gene=ZSCAN29	ENSMUSG00000050619	http://mar2016.archive.ensembl.org/Mus_musculus/Gene/Summary?db=core;g=ENSMUSG00000050619
IC1	RANBP6	-0.304036	0.304036	1	0.35148	0.668528	0.069	0.14	548	57	http://www.genecards.org/cgi-bin/carddisp.pl?gene=RANBP6	ENSMUSG00000074909	http://mar2016.archive.ensembl.org/Mus_musculus/Gene/Summary?db=core;g=ENSMUSG00000074909
IC1	SLC25A23	-0.30394	0.30394	1	0.849791	1.28359	0.151	0.263	548	57	http://www.genecards.org/cgi-bin/carddisp.pl?gene=SLC25A23	ENSMUSG00000046329	http://mar2016.archive.ensembl.org/Mus_musculus/Gene/Summary?db=core;g=ENSMUSG00000046329
IC1	IKBKB	-0.30372	0.30372	1	0.988135	1.454	0.173	0.351	548	57	http://www.genecards.org/cgi-bin/carddisp.pl?gene=IKBKB	ENSMUSG00000031537	http://mar2016.archive.ensembl.org/Mus_musculus/Gene/Summary?db=core;g=ENSMUSG00000031537
IC1	EIF1A	-0.303661	0.303661	1	0.482023	0.82922	0.093	0.211	548	57	http://www.genecards.org/cgi-bin/carddisp.pl?gene=EIF1A	ENSMUSG00000057561	http://mar2016.archive.ensembl.org/Mus_musculus/Gene/Summary?db=core;g=ENSMUSG00000057561
IC1	ARFRP1	-0.303624	0.303624	1	0.476273	0.822076	0.1	0.193	548	57	http://www.genecards.org/cgi-bin/carddisp.pl?gene=ARFRP1	ENSMUSG00000038671	http://mar2016.archive.ensembl.org/Mus_musculus/Gene/Summary?db=core;g=ENSMUSG00000038671
IC1	ZFP407	-0.303572	0.303572	1	0.569423	0.936977	0.111	0.193	548	57	http://www.genecards.org/cgi-bin/carddisp.pl?gene=ZFP407	ENSMUSG00000048410	http://mar2016.archive.ensembl.org/Mus_musculus/Gene/Summary?db=core;g=ENSMUSG00000048410
IC1	DCTN4	-0.303549	0.303549	1	0.323902	0.633928	0.064	0.123	548	57	http://www.genecards.org/cgi-bin/carddisp.pl?gene=DCTN4	ENSMUSG00000024603	http://mar2016.archive.ensembl.org/Mus_musculus/Gene/Summary?db=core;g=ENSMUSG00000024603
IC1	CHTOP	-0.303468	0.303468	1	0.732902	1.13859	0.144	0.246	548	57	http://www.genecards.org/cgi-bin/carddisp.pl?gene=CHTOP	ENSMUSG00000001017	http://mar2016.archive.ensembl.org/Mus_musculus/Gene/Summary?db=core;g=ENSMUSG00000001017
IC1	ATP5J2	0.303433	0.303433	1	4.55729	3.50319	0.573	0.632	548	57	http://www.genecards.org/cgi-bin/carddisp.pl?gene=ATP5J2	ENSMUSG00000038690	http://mar2016.archive.ensembl.org/Mus_musculus/Gene/Summary?db=core;g=ENSMUSG00000038690
IC1	PIP5K1A	-0.303407	0.303407	1	0.577317	0.946496	0.119	0.175	548	57	http://www.genecards.org/cgi-bin/carddisp.pl?gene=PIP5K1A	ENSMUSG00000028126	http://mar2016.archive.ensembl.org/Mus_musculus/Gene/Summary?db=core;g=ENSMUSG00000028126
IC1	BTBD10	-0.303295	0.303295	1	0.202659	0.484032	0.04	0.105	548	57	http://www.genecards.org/cgi-bin/carddisp.pl?gene=BTBD10	ENSMUSG00000038187	http://mar2016.archive.ensembl.org/Mus_musculus/Gene/Summary?db=core;g=ENSMUSG00000038187
IC1	ARHGAP4	0.30323	0.30323	1	0.901205	0.540805	0.155	0.158	548	57	http://www.genecards.org/cgi-bin/carddisp.pl?gene=ARHGAP4	ENSMUSG00000031389	http://mar2016.archive.ensembl.org/Mus_musculus/Gene/Summary?db=core;g=ENSMUSG00000031389
IC1	GM525	-0.302834	0.302834	1	0.816972	1.24135	0.104	0.211	548	57	http://www.genecards.org/cgi-bin/carddisp.pl?gene=GM525	ENSMUSG00000072553	http://mar2016.archive.ensembl.org/Mus_musculus/Gene/Summary?db=core;g=ENSMUSG00000072553
IC1	CD69	-0.302697	0.302697	1	1.54409	2.13801	0.166	0.316	548	57	http://www.genecards.org/cgi-bin/carddisp.pl?gene=CD69	ENSMUSG00000030156	http://mar2016.archive.ensembl.org/Mus_musculus/Gene/Summary?db=core;g=ENSMUSG00000030156
IC1	ZFP276	-0.302456	0.302456	1	0.0838199	0.336612	0.02	0.105	548	57	http://www.genecards.org/cgi-bin/carddisp.pl?gene=ZFP276	ENSMUSG00000001065	http://mar2016.archive.ensembl.org/Mus_musculus/Gene/Summary?db=core;g=ENSMUSG00000001065
IC1	EIF2S2	0.302336	0.302336	1	3.40668	2.57355	0.438	0.474	548	57	http://www.genecards.org/cgi-bin/carddisp.pl?gene=EIF2S2	ENSMUSG00000074656	http://mar2016.archive.ensembl.org/Mus_musculus/Gene/Summary?db=core;g=ENSMUSG00000074656
IC1	GADD45B	-0.302211	0.302211	1	0.861072	1.29476	0.12	0.246	548	57	http://www.genecards.org/cgi-bin/carddisp.pl?gene=GADD45B	ENSMUSG00000015312	http://mar2016.archive.ensembl.org/Mus_musculus/Gene/Summary?db=core;g=ENSMUSG00000015312
IC1	PTPRF	0.302205	0.302205	1	0.678967	0.361662	0.122	0.07	548	57	http://www.genecards.org/cgi-bin/carddisp.pl?gene=PTPRF	ENSMUSG00000033295	http://mar2016.archive.ensembl.org/Mus_musculus/Gene/Summary?db=core;g=ENSMUSG00000033295
IC1	PRCP	-0.302114	0.302114	1	0.149127	0.416816	0.035	0.123	548	57	http://www.genecards.org/cgi-bin/carddisp.pl?gene=PRCP	ENSMUSG00000061119	http://mar2016.archive.ensembl.org/Mus_musculus/Gene/Summary?db=core;g=ENSMUSG00000061119
IC1	PACS1	-0.301554	0.301554	1	0.202508	0.482057	0.036	0.158	548	57	http://www.genecards.org/cgi-bin/carddisp.pl?gene=PACS1	ENSMUSG00000024855	http://mar2016.archive.ensembl.org/Mus_musculus/Gene/Summary?db=core;g=ENSMUSG00000024855
IC1	WBSCR22	-0.301532	0.301532	1	0.139915	0.404892	0.035	0.105	548	57	http://www.genecards.org/cgi-bin/carddisp.pl?gene=WBSCR22	ENSMUSG00000005378	http://mar2016.archive.ensembl.org/Mus_musculus/Gene/Summary?db=core;g=ENSMUSG00000005378
IC1	VDAC3	0.30141	0.30141	1	0.90717	0.54759	0.172	0.158	548	57	http://www.genecards.org/cgi-bin/carddisp.pl?gene=VDAC3	ENSMUSG00000008892	http://mar2016.archive.ensembl.org/Mus_musculus/Gene/Summary?db=core;g=ENSMUSG00000008892
IC1	ARPC4	-0.300889	0.300889	1	1.93225	2.61225	0.305	0.474	548	57	http://www.genecards.org/cgi-bin/carddisp.pl?gene=ARPC4	ENSMUSG00000079426	http://mar2016.archive.ensembl.org/Mus_musculus/Gene/Summary?db=core;g=ENSMUSG00000079426
IC1	NSMCE4A	0.300661	0.300661	1	0.979141	0.606825	0.177	0.175	548	57	http://www.genecards.org/cgi-bin/carddisp.pl?gene=NSMCE4A	ENSMUSG00000040331	http://mar2016.archive.ensembl.org/Mus_musculus/Gene/Summary?db=core;g=ENSMUSG00000040331
IC1	PARP4	-0.300187	0.300187	1	0.348617	0.660557	0.062	0.158	548	57	http://www.genecards.org/cgi-bin/carddisp.pl?gene=PARP4	ENSMUSG00000054509	http://mar2016.archive.ensembl.org/Mus_musculus/Gene/Summary?db=core;g=ENSMUSG00000054509
IC1	NDE1	-0.299986	0.299986	1	0.280916	0.576978	0.062	0.14	548	57	http://www.genecards.org/cgi-bin/carddisp.pl?gene=NDE1	ENSMUSG00000022678	http://mar2016.archive.ensembl.org/Mus_musculus/Gene/Summary?db=core;g=ENSMUSG00000022678
IC1	R3HDM2	0.299845	0.299845	1	1.15733	0.752488	0.214	0.193	548	57	http://www.genecards.org/cgi-bin/carddisp.pl?gene=R3HDM2	ENSMUSG00000025404	http://mar2016.archive.ensembl.org/Mus_musculus/Gene/Summary?db=core;g=ENSMUSG00000025404
IC1	AFF4	-0.29952	0.29952	1	1.29413	1.82347	0.232	0.368	548	57	http://www.genecards.org/cgi-bin/carddisp.pl?gene=AFF4	ENSMUSG00000049470	http://mar2016.archive.ensembl.org/Mus_musculus/Gene/Summary?db=core;g=ENSMUSG00000049470
IC1	ARL14EP	-0.299459	0.299459	1	0.203841	0.481547	0.042	0.105	548	57	http://www.genecards.org/cgi-bin/carddisp.pl?gene=ARL14EP	ENSMUSG00000027122	http://mar2016.archive.ensembl.org/Mus_musculus/Gene/Summary?db=core;g=ENSMUSG00000027122
IC1	KMT2A	-0.299394	0.299394	1	2.56912	3.39225	0.345	0.474	548	57	http://www.genecards.org/cgi-bin/carddisp.pl?gene=KMT2A	ENSMUSG00000002028	http://mar2016.archive.ensembl.org/Mus_musculus/Gene/Summary?db=core;g=ENSMUSG00000002028
IC1	RNASET2A	-0.299065	0.299065	1	0.542446	0.897744	0.111	0.228	548	57	http://www.genecards.org/cgi-bin/carddisp.pl?gene=RNASET2A	ENSMUSG00000095687	http://mar2016.archive.ensembl.org/Mus_musculus/Gene/Summary?db=core;g=ENSMUSG00000095687
IC1	AEBP2	-0.298865	0.298865	1	1.11117	1.59711	0.199	0.386	548	57	http://www.genecards.org/cgi-bin/carddisp.pl?gene=AEBP2	ENSMUSG00000030232	http://mar2016.archive.ensembl.org/Mus_musculus/Gene/Summary?db=core;g=ENSMUSG00000030232
IC1	RNF114	0.298768	0.298768	1	0.858142	0.51057	0.166	0.158	548	57	http://www.genecards.org/cgi-bin/carddisp.pl?gene=RNF114	ENSMUSG00000006418	http://mar2016.archive.ensembl.org/Mus_musculus/Gene/Summary?db=core;g=ENSMUSG00000006418
IC1	TCTEX1D1	-0.298554	0.298554	1	1.14626	1.63971	0.179	0.298	548	57	http://www.genecards.org/cgi-bin/carddisp.pl?gene=TCTEX1D1	ENSMUSG00000028523	http://mar2016.archive.ensembl.org/Mus_musculus/Gene/Summary?db=core;g=ENSMUSG00000028523
IC1	TRA2B	0.298493	0.298493	1	5.10354	3.9628	0.611	0.649	548	57	http://www.genecards.org/cgi-bin/carddisp.pl?gene=TRA2B	ENSMUSG00000022858	http://mar2016.archive.ensembl.org/Mus_musculus/Gene/Summary?db=core;g=ENSMUSG00000022858
IC1	NKIRAS1	-0.298381	0.298381	1	0.416728	0.742241	0.084	0.158	548	57	http://www.genecards.org/cgi-bin/carddisp.pl?gene=NKIRAS1	ENSMUSG00000021772	http://mar2016.archive.ensembl.org/Mus_musculus/Gene/Summary?db=core;g=ENSMUSG00000021772
IC1	PAXBP1	-0.298198	0.298198	1	0.893705	1.32851	0.157	0.298	548	57	http://www.genecards.org/cgi-bin/carddisp.pl?gene=PAXBP1	ENSMUSG00000022974	http://mar2016.archive.ensembl.org/Mus_musculus/Gene/Summary?db=core;g=ENSMUSG00000022974
IC1	ACTR2	0.298063	0.298063	1	3.18169	2.40115	0.451	0.456	548	57	http://www.genecards.org/cgi-bin/carddisp.pl?gene=ACTR2	ENSMUSG00000020152	http://mar2016.archive.ensembl.org/Mus_musculus/Gene/Summary?db=core;g=ENSMUSG00000020152
IC1	RNF168	-0.297827	0.297827	1	0.363861	0.676583	0.064	0.14	548	57	http://www.genecards.org/cgi-bin/carddisp.pl?gene=RNF168	ENSMUSG00000014074	http://mar2016.archive.ensembl.org/Mus_musculus/Gene/Summary?db=core;g=ENSMUSG00000014074
IC1	SREK1IP1	0.297812	0.297812	1	0.652397	0.3442	0.12	0.088	548	57	http://www.genecards.org/cgi-bin/carddisp.pl?gene=SREK1IP1	ENSMUSG00000021716	http://mar2016.archive.ensembl.org/Mus_musculus/Gene/Summary?db=core;g=ENSMUSG00000021716
IC1	USF3	-0.297611	0.297611	1	0.222983	0.503177	0.031	0.123	548	57	http://www.genecards.org/cgi-bin/carddisp.pl?gene=USF3	ENSMUSG00000068284	http://mar2016.archive.ensembl.org/Mus_musculus/Gene/Summary?db=core;g=ENSMUSG00000068284
IC1	STIM2	-0.297604	0.297604	1	0.562038	0.919903	0.108	0.193	548	57	http://www.genecards.org/cgi-bin/carddisp.pl?gene=STIM2	ENSMUSG00000039156	http://mar2016.archive.ensembl.org/Mus_musculus/Gene/Summary?db=core;g=ENSMUSG00000039156
IC1	TIAL1	-0.297602	0.297602	1	0.925731	1.36691	0.168	0.298	548	57	http://www.genecards.org/cgi-bin/carddisp.pl?gene=TIAL1	ENSMUSG00000030846	http://mar2016.archive.ensembl.org/Mus_musculus/Gene/Summary?db=core;g=ENSMUSG00000030846
IC1	PITPNB	0.297522	0.297522	1	0.769467	0.439725	0.148	0.123	548	57	http://www.genecards.org/cgi-bin/carddisp.pl?gene=PITPNB	ENSMUSG00000050017	http://mar2016.archive.ensembl.org/Mus_musculus/Gene/Summary?db=core;g=ENSMUSG00000050017
IC1	MED17	-0.297505	0.297505	1	0.291672	0.587488	0.055	0.123	548	57	http://www.genecards.org/cgi-bin/carddisp.pl?gene=MED17	ENSMUSG00000031935	http://mar2016.archive.ensembl.org/Mus_musculus/Gene/Summary?db=core;g=ENSMUSG00000031935
IC1	HN1	0.297475	0.297475	1	3.85027	2.94655	0.516	0.439	548	57	http://www.genecards.org/cgi-bin/carddisp.pl?gene=HN1	ENSMUSG00000020737	http://mar2016.archive.ensembl.org/Mus_musculus/Gene/Summary?db=core;g=ENSMUSG00000020737
IC1	HOMER3	-0.296988	0.296988	1	0.177773	0.446985	0.029	0.105	548	57	http://www.genecards.org/cgi-bin/carddisp.pl?gene=HOMER3	ENSMUSG00000003573	http://mar2016.archive.ensembl.org/Mus_musculus/Gene/Summary?db=core;g=ENSMUSG00000003573
IC1	GTF3C1	0.296908	0.296908	1	0.733927	0.411408	0.122	0.105	548	57	http://www.genecards.org/cgi-bin/carddisp.pl?gene=GTF3C1	ENSMUSG00000032777	http://mar2016.archive.ensembl.org/Mus_musculus/Gene/Summary?db=core;g=ENSMUSG00000032777
IC1	TREML2	-0.296746	0.296746	1	0.432498	0.759638	0.075	0.175	548	57	http://www.genecards.org/cgi-bin/carddisp.pl?gene=TREML2	ENSMUSG00000071068	http://mar2016.archive.ensembl.org/Mus_musculus/Gene/Summary?db=core;g=ENSMUSG00000071068
IC1	TOB1	0.296485	0.296485	1	2.08497	1.51189	0.303	0.246	548	57	http://www.genecards.org/cgi-bin/carddisp.pl?gene=TOB1	ENSMUSG00000037573	http://mar2016.archive.ensembl.org/Mus_musculus/Gene/Summary?db=core;g=ENSMUSG00000037573
IC1	JMJD6	0.296452	0.296452	1	1.00973	0.636426	0.181	0.158	548	57	http://www.genecards.org/cgi-bin/carddisp.pl?gene=JMJD6	ENSMUSG00000056962	http://mar2016.archive.ensembl.org/Mus_musculus/Gene/Summary?db=core;g=ENSMUSG00000056962
IC1	PRPS2	0.296309	0.296309	1	1.70454	1.2024	0.283	0.298	548	57	http://www.genecards.org/cgi-bin/carddisp.pl?gene=PRPS2	ENSMUSG00000025742	http://mar2016.archive.ensembl.org/Mus_musculus/Gene/Summary?db=core;g=ENSMUSG00000025742
IC1	TAZ	-0.296307	0.296307	1	0.267422	0.55639	0.053	0.123	548	57	http://www.genecards.org/cgi-bin/carddisp.pl?gene=TAZ	ENSMUSG00000009995	http://mar2016.archive.ensembl.org/Mus_musculus/Gene/Summary?db=core;g=ENSMUSG00000009995
IC1	USE1	0.296223	0.296223	1	1.21578	0.804491	0.228	0.193	548	57	http://www.genecards.org/cgi-bin/carddisp.pl?gene=USE1	ENSMUSG00000002395	http://mar2016.archive.ensembl.org/Mus_musculus/Gene/Summary?db=core;g=ENSMUSG00000002395
IC1	PON2	0.295955	0.295955	1	0.697924	0.383015	0.131	0.105	548	57	http://www.genecards.org/cgi-bin/carddisp.pl?gene=PON2	ENSMUSG00000032667	http://mar2016.archive.ensembl.org/Mus_musculus/Gene/Summary?db=core;g=ENSMUSG00000032667
IC1	CIAO1	-0.295906	0.295906	1	0.284341	0.576728	0.062	0.105	548	57	http://www.genecards.org/cgi-bin/carddisp.pl?gene=CIAO1	ENSMUSG00000003662	http://mar2016.archive.ensembl.org/Mus_musculus/Gene/Summary?db=core;g=ENSMUSG00000003662
IC1	JUND	-0.295873	0.295873	1	13.8961	17.2869	0.88	0.965	548	57	http://www.genecards.org/cgi-bin/carddisp.pl?gene=JUND	ENSMUSG00000071076	http://mar2016.archive.ensembl.org/Mus_musculus/Gene/Summary?db=core;g=ENSMUSG00000071076
IC1	CDIP1	-0.295799	0.295799	1	0.340591	0.645662	0.064	0.14	548	57	http://www.genecards.org/cgi-bin/carddisp.pl?gene=CDIP1	ENSMUSG00000004071	http://mar2016.archive.ensembl.org/Mus_musculus/Gene/Summary?db=core;g=ENSMUSG00000004071
IC1	NR2C2	-0.295697	0.295697	1	1.31746	1.84464	0.223	0.333	548	57	http://www.genecards.org/cgi-bin/carddisp.pl?gene=NR2C2	ENSMUSG00000005893	http://mar2016.archive.ensembl.org/Mus_musculus/Gene/Summary?db=core;g=ENSMUSG00000005893
IC1	CD8B1	0.295455	0.295455	1	18.8246	15.1534	0.867	0.719	548	57	http://www.genecards.org/cgi-bin/carddisp.pl?gene=CD8B1	ENSMUSG00000053044	http://mar2016.archive.ensembl.org/Mus_musculus/Gene/Summary?db=core;g=ENSMUSG00000053044
IC1	AAMDC	0.295442	0.295442	1	0.624774	0.323902	0.119	0.07	548	57	http://www.genecards.org/cgi-bin/carddisp.pl?gene=AAMDC	ENSMUSG00000035642	http://mar2016.archive.ensembl.org/Mus_musculus/Gene/Summary?db=core;g=ENSMUSG00000035642
IC1	RAPGEF3	0.295288	0.295288	1	1.39173	0.949046	0.208	0.211	548	57	http://www.genecards.org/cgi-bin/carddisp.pl?gene=RAPGEF3	ENSMUSG00000022469	http://mar2016.archive.ensembl.org/Mus_musculus/Gene/Summary?db=core;g=ENSMUSG00000022469
IC1	HSPA5	-0.295194	0.295194	1	6.67092	8.4126	0.672	0.86	548	57	http://www.genecards.org/cgi-bin/carddisp.pl?gene=HSPA5	ENSMUSG00000026864	http://mar2016.archive.ensembl.org/Mus_musculus/Gene/Summary?db=core;g=ENSMUSG00000026864
IC1	SETD4	-0.295068	0.295068	1	0.423935	0.747086	0.077	0.193	548	57	http://www.genecards.org/cgi-bin/carddisp.pl?gene=SETD4	ENSMUSG00000022948	http://mar2016.archive.ensembl.org/Mus_musculus/Gene/Summary?db=core;g=ENSMUSG00000022948
IC1	VPS4B	0.294856	0.294856	1	1.3029	0.87722	0.217	0.246	548	57	http://www.genecards.org/cgi-bin/carddisp.pl?gene=VPS4B	ENSMUSG00000009907	http://mar2016.archive.ensembl.org/Mus_musculus/Gene/Summary?db=core;g=ENSMUSG00000009907
IC1	SEPT11	-0.294829	0.294829	1	0.549986	0.901429	0.099	0.193	548	57	http://www.genecards.org/cgi-bin/carddisp.pl?gene=SEPT11	ENSMUSG00000058013	http://mar2016.archive.ensembl.org/Mus_musculus/Gene/Summary?db=core;g=ENSMUSG00000058013
IC1	SETD1B	-0.294786	0.294786	1	0.953212	1.39601	0.172	0.298	548	57	http://www.genecards.org/cgi-bin/carddisp.pl?gene=SETD1B	ENSMUSG00000038384	http://mar2016.archive.ensembl.org/Mus_musculus/Gene/Summary?db=core;g=ENSMUSG00000038384
IC1	CAMK4	-0.294653	0.294653	1	4.96633	6.31824	0.542	0.754	548	57	http://www.genecards.org/cgi-bin/carddisp.pl?gene=CAMK4	ENSMUSG00000038128	http://mar2016.archive.ensembl.org/Mus_musculus/Gene/Summary?db=core;g=ENSMUSG00000038128
IC1	NAP1L1	0.294168	0.294168	1	1.7888	1.27439	0.283	0.281	548	57	http://www.genecards.org/cgi-bin/carddisp.pl?gene=NAP1L1	ENSMUSG00000058799	http://mar2016.archive.ensembl.org/Mus_musculus/Gene/Summary?db=core;g=ENSMUSG00000058799
IC1	CERS2	-0.294122	0.294122	1	0.455898	0.785133	0.091	0.228	548	57	http://www.genecards.org/cgi-bin/carddisp.pl?gene=CERS2	ENSMUSG00000015714	http://mar2016.archive.ensembl.org/Mus_musculus/Gene/Summary?db=core;g=ENSMUSG00000015714
IC1	CIR1	0.293983	0.293983	1	1.18377	0.781182	0.197	0.14	548	57	http://www.genecards.org/cgi-bin/carddisp.pl?gene=CIR1	ENSMUSG00000041777	http://mar2016.archive.ensembl.org/Mus_musculus/Gene/Summary?db=core;g=ENSMUSG00000041777
IC1	PTP4A3	0.293942	0.293942	1	1.21054	0.803073	0.215	0.193	548	57	http://www.genecards.org/cgi-bin/carddisp.pl?gene=PTP4A3	ENSMUSG00000059895	http://mar2016.archive.ensembl.org/Mus_musculus/Gene/Summary?db=core;g=ENSMUSG00000059895
IC1	PPP1R18	0.293734	0.293734	1	1.5699	1.09649	0.285	0.281	548	57	http://www.genecards.org/cgi-bin/carddisp.pl?gene=PPP1R18	ENSMUSG00000034595	http://mar2016.archive.ensembl.org/Mus_musculus/Gene/Summary?db=core;g=ENSMUSG00000034595
IC1	NLK	0.293559	0.293559	1	0.816923	0.482404	0.151	0.14	548	57	http://www.genecards.org/cgi-bin/carddisp.pl?gene=NLK	ENSMUSG00000017376	http://mar2016.archive.ensembl.org/Mus_musculus/Gene/Summary?db=core;g=ENSMUSG00000017376
IC1	TRIB1	-0.293354	0.293354	1	1.01691	1.4717	0.168	0.228	548	57	http://www.genecards.org/cgi-bin/carddisp.pl?gene=TRIB1	ENSMUSG00000032501	http://mar2016.archive.ensembl.org/Mus_musculus/Gene/Summary?db=core;g=ENSMUSG00000032501
IC1	RAB5A	-0.29326	0.29326	1	0.743446	1.13643	0.146	0.263	548	57	http://www.genecards.org/cgi-bin/carddisp.pl?gene=RAB5A	ENSMUSG00000017831	http://mar2016.archive.ensembl.org/Mus_musculus/Gene/Summary?db=core;g=ENSMUSG00000017831
IC1	MED21	0.292632	0.292632	1	0.554379	0.269012	0.102	0.088	548	57	http://www.genecards.org/cgi-bin/carddisp.pl?gene=MED21	ENSMUSG00000030291	http://mar2016.archive.ensembl.org/Mus_musculus/Gene/Summary?db=core;g=ENSMUSG00000030291
IC1	PIK3C2A	-0.292614	0.292614	1	0.355043	0.659735	0.062	0.175	548	57	http://www.genecards.org/cgi-bin/carddisp.pl?gene=PIK3C2A	ENSMUSG00000030660	http://mar2016.archive.ensembl.org/Mus_musculus/Gene/Summary?db=core;g=ENSMUSG00000030660
IC1	PABPN1	0.292359	0.292359	1	1.18756	0.786285	0.19	0.211	548	57	http://www.genecards.org/cgi-bin/carddisp.pl?gene=PABPN1	ENSMUSG00000022194	http://mar2016.archive.ensembl.org/Mus_musculus/Gene/Summary?db=core;g=ENSMUSG00000022194
IC1	FAM168B	0.292308	0.292308	1	0.984453	0.620494	0.181	0.193	548	57	http://www.genecards.org/cgi-bin/carddisp.pl?gene=FAM168B	ENSMUSG00000037503	http://mar2016.archive.ensembl.org/Mus_musculus/Gene/Summary?db=core;g=ENSMUSG00000037503
IC1	CCNH	-0.292123	0.292123	1	0.558235	0.907967	0.111	0.211	548	57	http://www.genecards.org/cgi-bin/carddisp.pl?gene=CCNH	ENSMUSG00000021548	http://mar2016.archive.ensembl.org/Mus_musculus/Gene/Summary?db=core;g=ENSMUSG00000021548
IC1	VPS13B	-0.291987	0.291987	1	0.31848	0.614249	0.06	0.158	548	57	http://www.genecards.org/cgi-bin/carddisp.pl?gene=VPS13B	ENSMUSG00000037646	http://mar2016.archive.ensembl.org/Mus_musculus/Gene/Summary?db=core;g=ENSMUSG00000037646
IC1	ZFP800	-0.291941	0.291941	1	0.816902	1.22441	0.162	0.281	548	57	http://www.genecards.org/cgi-bin/carddisp.pl?gene=ZFP800	ENSMUSG00000039841	http://mar2016.archive.ensembl.org/Mus_musculus/Gene/Summary?db=core;g=ENSMUSG00000039841
IC1	LAMTOR4	0.291828	0.291828	1	0.955219	0.597153	0.172	0.175	548	57	http://www.genecards.org/cgi-bin/carddisp.pl?gene=LAMTOR4	ENSMUSG00000050552	http://mar2016.archive.ensembl.org/Mus_musculus/Gene/Summary?db=core;g=ENSMUSG00000050552
IC1	EMSY	0.291795	0.291795	1	0.913339	0.562978	0.146	0.158	548	57	http://www.genecards.org/cgi-bin/carddisp.pl?gene=EMSY	ENSMUSG00000035401	http://mar2016.archive.ensembl.org/Mus_musculus/Gene/Summary?db=core;g=ENSMUSG00000035401
IC1	AU019823	-0.291775	0.291775	1	0.313467	0.607875	0.058	0.123	548	57	http://www.genecards.org/cgi-bin/carddisp.pl?gene=AU019823	ENSMUSG00000059820	http://mar2016.archive.ensembl.org/Mus_musculus/Gene/Summary?db=core;g=ENSMUSG00000059820
IC1	IFNGR1	0.291658	0.291658	1	4.39357	3.40635	0.495	0.439	548	57	http://www.genecards.org/cgi-bin/carddisp.pl?gene=IFNGR1	ENSMUSG00000020009	http://mar2016.archive.ensembl.org/Mus_musculus/Gene/Summary?db=core;g=ENSMUSG00000020009
IC1	CHMP4B	-0.291513	0.291513	1	1.79181	2.41696	0.308	0.544	548	57	http://www.genecards.org/cgi-bin/carddisp.pl?gene=CHMP4B	ENSMUSG00000038467	http://mar2016.archive.ensembl.org/Mus_musculus/Gene/Summary?db=core;g=ENSMUSG00000038467
IC1	RDX	0.291383	0.291383	1	2.28239	1.6821	0.352	0.368	548	57	http://www.genecards.org/cgi-bin/carddisp.pl?gene=RDX	ENSMUSG00000032050	http://mar2016.archive.ensembl.org/Mus_musculus/Gene/Summary?db=core;g=ENSMUSG00000032050
IC1	FAM60A	0.291325	0.291325	1	0.615685	0.320259	0.1	0.053	548	57	http://www.genecards.org/cgi-bin/carddisp.pl?gene=FAM60A	ENSMUSG00000039985	http://mar2016.archive.ensembl.org/Mus_musculus/Gene/Summary?db=core;g=ENSMUSG00000039985
IC1	MAD2L1BP	0.29121	0.29121	1	0.662341	0.358492	0.126	0.123	548	57	http://www.genecards.org/cgi-bin/carddisp.pl?gene=MAD2L1BP	ENSMUSG00000034509	http://mar2016.archive.ensembl.org/Mus_musculus/Gene/Summary?db=core;g=ENSMUSG00000034509
IC1	GLUL	0.291126	0.291126	1	1.19924	0.797358	0.195	0.175	548	57	http://www.genecards.org/cgi-bin/carddisp.pl?gene=GLUL	ENSMUSG00000026473	http://mar2016.archive.ensembl.org/Mus_musculus/Gene/Summary?db=core;g=ENSMUSG00000026473
IC1	BCCIP	0.291006	0.291006	1	0.470894	0.202209	0.104	0.07	548	57	http://www.genecards.org/cgi-bin/carddisp.pl?gene=BCCIP	ENSMUSG00000030983	http://mar2016.archive.ensembl.org/Mus_musculus/Gene/Summary?db=core;g=ENSMUSG00000030983
IC1	DLAT	-0.290936	0.290936	1	0.319988	0.614918	0.062	0.123	548	57	http://www.genecards.org/cgi-bin/carddisp.pl?gene=DLAT	ENSMUSG00000000168	http://mar2016.archive.ensembl.org/Mus_musculus/Gene/Summary?db=core;g=ENSMUSG00000000168
IC1	TMCC1	-0.290921	0.290921	1	1.39786	1.93359	0.203	0.351	548	57	http://www.genecards.org/cgi-bin/carddisp.pl?gene=TMCC1	ENSMUSG00000030126	http://mar2016.archive.ensembl.org/Mus_musculus/Gene/Summary?db=core;g=ENSMUSG00000030126
IC1	JAK1	-0.290896	0.290896	1	3.75503	4.8173	0.495	0.632	548	57	http://www.genecards.org/cgi-bin/carddisp.pl?gene=JAK1	ENSMUSG00000028530	http://mar2016.archive.ensembl.org/Mus_musculus/Gene/Summary?db=core;g=ENSMUSG00000028530
IC1	TSPO	0.290863	0.290863	1	3.44805	2.63589	0.476	0.526	548	57	http://www.genecards.org/cgi-bin/carddisp.pl?gene=TSPO	ENSMUSG00000041736	http://mar2016.archive.ensembl.org/Mus_musculus/Gene/Summary?db=core;g=ENSMUSG00000041736
IC1	OTUD5	-0.290847	0.290847	1	0.567983	0.918206	0.111	0.246	548	57	http://www.genecards.org/cgi-bin/carddisp.pl?gene=OTUD5	ENSMUSG00000031154	http://mar2016.archive.ensembl.org/Mus_musculus/Gene/Summary?db=core;g=ENSMUSG00000031154
IC1	TBL1XR1	0.290702	0.290702	1	1.20973	0.806467	0.204	0.175	548	57	http://www.genecards.org/cgi-bin/carddisp.pl?gene=TBL1XR1	ENSMUSG00000027630	http://mar2016.archive.ensembl.org/Mus_musculus/Gene/Summary?db=core;g=ENSMUSG00000027630
IC1	PHF20	-0.290682	0.290682	1	0.666155	1.03807	0.117	0.211	548	57	http://www.genecards.org/cgi-bin/carddisp.pl?gene=PHF20	ENSMUSG00000038116	http://mar2016.archive.ensembl.org/Mus_musculus/Gene/Summary?db=core;g=ENSMUSG00000038116
IC1	SSRP1	0.290631	0.290631	1	0.717775	0.404358	0.128	0.123	548	57	http://www.genecards.org/cgi-bin/carddisp.pl?gene=SSRP1	ENSMUSG00000027067	http://mar2016.archive.ensembl.org/Mus_musculus/Gene/Summary?db=core;g=ENSMUSG00000027067
IC1	SP100	-0.290587	0.290587	1	2.04371	2.72287	0.327	0.491	548	57	http://www.genecards.org/cgi-bin/carddisp.pl?gene=SP100	ENSMUSG00000026222	http://mar2016.archive.ensembl.org/Mus_musculus/Gene/Summary?db=core;g=ENSMUSG00000026222
IC1	VAMP8	0.290534	0.290534	1	0.914079	0.56495	0.166	0.175	548	57	http://www.genecards.org/cgi-bin/carddisp.pl?gene=VAMP8	ENSMUSG00000050732	http://mar2016.archive.ensembl.org/Mus_musculus/Gene/Summary?db=core;g=ENSMUSG00000050732
IC1	RAB11FIP2	-0.290392	0.290392	1	0.387716	0.697139	0.073	0.158	548	57	http://www.genecards.org/cgi-bin/carddisp.pl?gene=RAB11FIP2	ENSMUSG00000040022	http://mar2016.archive.ensembl.org/Mus_musculus/Gene/Summary?db=core;g=ENSMUSG00000040022
IC1	BC028471	-0.290199	0.290199	1	0.417946	0.733878	0.08	0.158	548	57	http://www.genecards.org/cgi-bin/carddisp.pl?gene=BC028471	ENSMUSG00000107271	http://mar2016.archive.ensembl.org/Mus_musculus/Gene/Summary?db=core;g=ENSMUSG00000107271
IC1	NFYB	-0.290195	0.290195	1	0.897765	1.3206	0.175	0.298	548	57	http://www.genecards.org/cgi-bin/carddisp.pl?gene=NFYB	ENSMUSG00000020248	http://mar2016.archive.ensembl.org/Mus_musculus/Gene/Summary?db=core;g=ENSMUSG00000020248
IC1	MIRT1	0.290194	0.290194	1	1.16317	0.769022	0.175	0.211	548	57	http://www.genecards.org/cgi-bin/carddisp.pl?gene=MIRT1	ENSMUSG00000097636	http://mar2016.archive.ensembl.org/Mus_musculus/Gene/Summary?db=core;g=ENSMUSG00000097636
IC1	RAB21	0.290026	0.290026	1	0.889813	0.545653	0.164	0.193	548	57	http://www.genecards.org/cgi-bin/carddisp.pl?gene=RAB21	ENSMUSG00000020132	http://mar2016.archive.ensembl.org/Mus_musculus/Gene/Summary?db=core;g=ENSMUSG00000020132
IC1	SNAP23	-0.290008	0.290008	1	0.632229	0.995639	0.12	0.175	548	57	http://www.genecards.org/cgi-bin/carddisp.pl?gene=SNAP23	ENSMUSG00000027287	http://mar2016.archive.ensembl.org/Mus_musculus/Gene/Summary?db=core;g=ENSMUSG00000027287
IC1	RTN4RL1	-0.28997	0.28997	1	0.159824	0.418018	0.029	0.105	548	57	http://www.genecards.org/cgi-bin/carddisp.pl?gene=RTN4RL1	ENSMUSG00000045287	http://mar2016.archive.ensembl.org/Mus_musculus/Gene/Summary?db=core;g=ENSMUSG00000045287
IC1	SLAIN2	-0.289827	0.289827	1	0.671852	1.04383	0.119	0.193	548	57	http://www.genecards.org/cgi-bin/carddisp.pl?gene=SLAIN2	ENSMUSG00000036087	http://mar2016.archive.ensembl.org/Mus_musculus/Gene/Summary?db=core;g=ENSMUSG00000036087
IC1	NUDCD2	-0.289818	0.289818	1	0.5194	0.857445	0.091	0.211	548	57	http://www.genecards.org/cgi-bin/carddisp.pl?gene=NUDCD2	ENSMUSG00000020328	http://mar2016.archive.ensembl.org/Mus_musculus/Gene/Summary?db=core;g=ENSMUSG00000020328
IC1	CRTC2	-0.28979	0.28979	1	0.13976	0.393314	0.031	0.105	548	57	http://www.genecards.org/cgi-bin/carddisp.pl?gene=CRTC2	ENSMUSG00000027936	http://mar2016.archive.ensembl.org/Mus_musculus/Gene/Summary?db=core;g=ENSMUSG00000027936
IC1	GEMIN5	-0.289587	0.289587	1	0.287592	0.573811	0.044	0.158	548	57	http://www.genecards.org/cgi-bin/carddisp.pl?gene=GEMIN5	ENSMUSG00000037275	http://mar2016.archive.ensembl.org/Mus_musculus/Gene/Summary?db=core;g=ENSMUSG00000037275
IC1	1810013L24RIK	0.289564	0.289564	1	0.673661	0.369305	0.12	0.123	548	57	http://www.genecards.org/cgi-bin/carddisp.pl?gene=1810013L24RIK	ENSMUSG00000022507	http://mar2016.archive.ensembl.org/Mus_musculus/Gene/Summary?db=core;g=ENSMUSG00000022507
IC1	PTPRC	-0.28933	0.28933	1	15.9409	19.703	0.92	0.982	548	57	http://www.genecards.org/cgi-bin/carddisp.pl?gene=PTPRC	ENSMUSG00000026395	http://mar2016.archive.ensembl.org/Mus_musculus/Gene/Summary?db=core;g=ENSMUSG00000026395
IC1	PATL1	-0.288966	0.288966	1	0.144305	0.398072	0.035	0.123	548	57	http://www.genecards.org/cgi-bin/carddisp.pl?gene=PATL1	ENSMUSG00000046139	http://mar2016.archive.ensembl.org/Mus_musculus/Gene/Summary?db=core;g=ENSMUSG00000046139
IC1	CCM2	0.288911	0.288911	1	1.65435	1.17264	0.279	0.281	548	57	http://www.genecards.org/cgi-bin/carddisp.pl?gene=CCM2	ENSMUSG00000000378	http://mar2016.archive.ensembl.org/Mus_musculus/Gene/Summary?db=core;g=ENSMUSG00000000378
IC1	CAMKK2	-0.288784	0.288784	1	0.239297	0.513938	0.051	0.123	548	57	http://www.genecards.org/cgi-bin/carddisp.pl?gene=CAMKK2	ENSMUSG00000029471	http://mar2016.archive.ensembl.org/Mus_musculus/Gene/Summary?db=core;g=ENSMUSG00000029471
IC1	TPCN1	0.288764	0.288764	1	0.816037	0.486613	0.153	0.14	548	57	http://www.genecards.org/cgi-bin/carddisp.pl?gene=TPCN1	ENSMUSG00000032741	http://mar2016.archive.ensembl.org/Mus_musculus/Gene/Summary?db=core;g=ENSMUSG00000032741
IC1	RPLP0	-0.288742	0.288742	1	16.7806	20.7203	0.901	0.93	548	57	http://www.genecards.org/cgi-bin/carddisp.pl?gene=RPLP0	ENSMUSG00000067274	http://mar2016.archive.ensembl.org/Mus_musculus/Gene/Summary?db=core;g=ENSMUSG00000067274
IC1	POMP	0.288683	0.288683	1	2.66561	2.00085	0.411	0.456	548	57	http://www.genecards.org/cgi-bin/carddisp.pl?gene=POMP	ENSMUSG00000029649	http://mar2016.archive.ensembl.org/Mus_musculus/Gene/Summary?db=core;g=ENSMUSG00000029649
IC1	CPSF3L	-0.288416	0.288416	1	0.298445	0.585789	0.051	0.14	548	57	http://www.genecards.org/cgi-bin/carddisp.pl?gene=CPSF3L	ENSMUSG00000029034	http://mar2016.archive.ensembl.org/Mus_musculus/Gene/Summary?db=core;g=ENSMUSG00000029034
IC1	ZBTB44	-0.288211	0.288211	1	1.12159	1.59073	0.201	0.386	548	57	http://www.genecards.org/cgi-bin/carddisp.pl?gene=ZBTB44	ENSMUSG00000047412	http://mar2016.archive.ensembl.org/Mus_musculus/Gene/Summary?db=core;g=ENSMUSG00000047412
IC1	EXOC6B	-0.287973	0.287973	1	0.280895	0.563875	0.049	0.123	548	57	http://www.genecards.org/cgi-bin/carddisp.pl?gene=EXOC6B	ENSMUSG00000033769	http://mar2016.archive.ensembl.org/Mus_musculus/Gene/Summary?db=core;g=ENSMUSG00000033769
IC1	SEC11A	0.287819	0.287819	1	1.55273	1.09104	0.274	0.298	548	57	http://www.genecards.org/cgi-bin/carddisp.pl?gene=SEC11A	ENSMUSG00000025724	http://mar2016.archive.ensembl.org/Mus_musculus/Gene/Summary?db=core;g=ENSMUSG00000025724
IC1	SEPT6	-0.287617	0.287617	1	3.04364	3.93575	0.438	0.614	548	57	http://www.genecards.org/cgi-bin/carddisp.pl?gene=SEPT6	ENSMUSG00000050379	http://mar2016.archive.ensembl.org/Mus_musculus/Gene/Summary?db=core;g=ENSMUSG00000050379
IC1	ZBTB1	-0.287579	0.287579	1	2.54937	3.33232	0.372	0.509	548	57	http://www.genecards.org/cgi-bin/carddisp.pl?gene=ZBTB1	ENSMUSG00000033454	http://mar2016.archive.ensembl.org/Mus_musculus/Gene/Summary?db=core;g=ENSMUSG00000033454
IC1	C1QB	0.287516	0.287516	1	1.20683	0.808079	0.159	0.14	548	57	http://www.genecards.org/cgi-bin/carddisp.pl?gene=C1QB	ENSMUSG00000036905	http://mar2016.archive.ensembl.org/Mus_musculus/Gene/Summary?db=core;g=ENSMUSG00000036905
IC1	TUBA1C	-0.287511	0.287511	1	0.369927	0.672041	0.068	0.14	548	57	http://www.genecards.org/cgi-bin/carddisp.pl?gene=TUBA1C	ENSMUSG00000043091	http://mar2016.archive.ensembl.org/Mus_musculus/Gene/Summary?db=core;g=ENSMUSG00000043091
IC1	UBE2T	0.287467	0.287467	1	0.598651	0.309838	0.099	0.123	548	57	http://www.genecards.org/cgi-bin/carddisp.pl?gene=UBE2T	ENSMUSG00000026429	http://mar2016.archive.ensembl.org/Mus_musculus/Gene/Summary?db=core;g=ENSMUSG00000026429
IC1	GAPVD1	-0.287	0.287	1	0.754411	1.14056	0.144	0.175	548	57	http://www.genecards.org/cgi-bin/carddisp.pl?gene=GAPVD1	ENSMUSG00000026867	http://mar2016.archive.ensembl.org/Mus_musculus/Gene/Summary?db=core;g=ENSMUSG00000026867
IC1	RAB11B	-0.286935	0.286935	1	2.30959	3.03785	0.365	0.561	548	57	http://www.genecards.org/cgi-bin/carddisp.pl?gene=RAB11B	ENSMUSG00000077450	http://mar2016.archive.ensembl.org/Mus_musculus/Gene/Summary?db=core;g=ENSMUSG00000077450
IC1	LSM3	0.286531	0.286531	1	0.907514	0.563915	0.155	0.158	548	57	http://www.genecards.org/cgi-bin/carddisp.pl?gene=LSM3	ENSMUSG00000034192	http://mar2016.archive.ensembl.org/Mus_musculus/Gene/Summary?db=core;g=ENSMUSG00000034192
IC1	TAF5	-0.286434	0.286434	1	0.198133	0.46127	0.047	0.105	548	57	http://www.genecards.org/cgi-bin/carddisp.pl?gene=TAF5	ENSMUSG00000025049	http://mar2016.archive.ensembl.org/Mus_musculus/Gene/Summary?db=core;g=ENSMUSG00000025049
IC1	MNDAL	-0.286309	0.286309	1	0.97057	1.40314	0.17	0.298	548	57	http://www.genecards.org/cgi-bin/carddisp.pl?gene=MNDAL	ENSMUSG00000090272	http://mar2016.archive.ensembl.org/Mus_musculus/Gene/Summary?db=core;g=ENSMUSG00000090272
IC1	WDYHV1	-0.286047	0.286047	1	0.130693	0.378648	0.029	0.105	548	57	http://www.genecards.org/cgi-bin/carddisp.pl?gene=WDYHV1	ENSMUSG00000022359	http://mar2016.archive.ensembl.org/Mus_musculus/Gene/Summary?db=core;g=ENSMUSG00000022359
IC1	FAM169B	0.285924	0.285924	1	1.27377	0.864986	0.203	0.193	548	57	http://www.genecards.org/cgi-bin/carddisp.pl?gene=FAM169B	ENSMUSG00000074071	http://mar2016.archive.ensembl.org/Mus_musculus/Gene/Summary?db=core;g=ENSMUSG00000074071
IC1	RAB8B	-0.285801	0.285801	1	0.409761	0.718621	0.075	0.14	548	57	http://www.genecards.org/cgi-bin/carddisp.pl?gene=RAB8B	ENSMUSG00000036943	http://mar2016.archive.ensembl.org/Mus_musculus/Gene/Summary?db=core;g=ENSMUSG00000036943
IC1	PRPF4B	-0.285494	0.285494	1	3.76814	4.81154	0.484	0.684	548	57	http://www.genecards.org/cgi-bin/carddisp.pl?gene=PRPF4B	ENSMUSG00000021413	http://mar2016.archive.ensembl.org/Mus_musculus/Gene/Summary?db=core;g=ENSMUSG00000021413
IC1	PRKCZ	-0.285371	0.285371	1	0.304745	0.590124	0.062	0.105	548	57	http://www.genecards.org/cgi-bin/carddisp.pl?gene=PRKCZ	ENSMUSG00000029053	http://mar2016.archive.ensembl.org/Mus_musculus/Gene/Summary?db=core;g=ENSMUSG00000029053
IC1	AP3B1	0.285269	0.285269	1	0.900745	0.559729	0.153	0.158	548	57	http://www.genecards.org/cgi-bin/carddisp.pl?gene=AP3B1	ENSMUSG00000021686	http://mar2016.archive.ensembl.org/Mus_musculus/Gene/Summary?db=core;g=ENSMUSG00000021686
IC1	SNRPD2	0.285245	0.285245	1	2.3581	1.75566	0.372	0.386	548	57	http://www.genecards.org/cgi-bin/carddisp.pl?gene=SNRPD2	ENSMUSG00000040824	http://mar2016.archive.ensembl.org/Mus_musculus/Gene/Summary?db=core;g=ENSMUSG00000040824
IC1	UQCRC1	-0.285178	0.285178	1	1.02188	1.46379	0.186	0.333	548	57	http://www.genecards.org/cgi-bin/carddisp.pl?gene=UQCRC1	ENSMUSG00000025651	http://mar2016.archive.ensembl.org/Mus_musculus/Gene/Summary?db=core;g=ENSMUSG00000025651
IC1	ATP6V1D	0.285147	0.285147	1	1.77054	1.27366	0.276	0.281	548	57	http://www.genecards.org/cgi-bin/carddisp.pl?gene=ATP6V1D	ENSMUSG00000021114	http://mar2016.archive.ensembl.org/Mus_musculus/Gene/Summary?db=core;g=ENSMUSG00000021114
IC1	ZFP36L1	-0.284922	0.284922	1	3.87291	4.93689	0.485	0.632	548	57	http://www.genecards.org/cgi-bin/carddisp.pl?gene=ZFP36L1	ENSMUSG00000021127	http://mar2016.archive.ensembl.org/Mus_musculus/Gene/Summary?db=core;g=ENSMUSG00000021127
IC1	MED13L	-0.284835	0.284835	1	1.36644	1.88296	0.232	0.351	548	57	http://www.genecards.org/cgi-bin/carddisp.pl?gene=MED13L	ENSMUSG00000018076	http://mar2016.archive.ensembl.org/Mus_musculus/Gene/Summary?db=core;g=ENSMUSG00000018076
IC1	TRAPPC8	-0.284476	0.284476	1	0.32446	0.61315	0.066	0.175	548	57	http://www.genecards.org/cgi-bin/carddisp.pl?gene=TRAPPC8	ENSMUSG00000033382	http://mar2016.archive.ensembl.org/Mus_musculus/Gene/Summary?db=core;g=ENSMUSG00000033382
IC1	FUNDC2	0.284467	0.284467	1	1.67569	1.19686	0.283	0.298	548	57	http://www.genecards.org/cgi-bin/carddisp.pl?gene=FUNDC2	ENSMUSG00000031198	http://mar2016.archive.ensembl.org/Mus_musculus/Gene/Summary?db=core;g=ENSMUSG00000031198
IC1	ELAVL1	0.284238	0.284238	1	1.74836	1.25689	0.299	0.298	548	57	http://www.genecards.org/cgi-bin/carddisp.pl?gene=ELAVL1	ENSMUSG00000040028	http://mar2016.archive.ensembl.org/Mus_musculus/Gene/Summary?db=core;g=ENSMUSG00000040028
IC1	DAP	0.28407	0.28407	1	0.595529	0.310361	0.111	0.088	548	57	http://www.genecards.org/cgi-bin/carddisp.pl?gene=DAP	ENSMUSG00000039168	http://mar2016.archive.ensembl.org/Mus_musculus/Gene/Summary?db=core;g=ENSMUSG00000039168
IC1	RPL14	0.284023	0.284023	1	7.62827	6.08638	0.735	0.702	548	57	http://www.genecards.org/cgi-bin/carddisp.pl?gene=RPL14	ENSMUSG00000025794	http://mar2016.archive.ensembl.org/Mus_musculus/Gene/Summary?db=core;g=ENSMUSG00000025794
IC1	PAM16	0.283796	0.283796	1	0.710715	0.405227	0.142	0.105	548	57	http://www.genecards.org/cgi-bin/carddisp.pl?gene=PAM16	ENSMUSG00000014301	http://mar2016.archive.ensembl.org/Mus_musculus/Gene/Summary?db=core;g=ENSMUSG00000014301
[truncated: 280 more rows]

## Sheet: IC2
cluster	gene	avg_log2FC	abs_log2FC	p_val_adj	exp_HGPS	exp_WT	pct_HGPS	pct_WT	n_HGPS	n_WT	GeneCardLink	ensembl_gene_id	ensemblLink
[truncated: 1,308 more rows]

## Sheet: IC3
cluster	gene	avg_log2FC	abs_log2FC	p_val_adj	exp_HGPS	exp_WT	pct_HGPS	pct_WT	n_HGPS	n_WT	GeneCardLink	ensembl_gene_id	ensemblLink
[truncated: 995 more rows]

[truncated: 11 more sheets: IC4, IC5, IC6, IC7, IC8, IC9, IC10, IC11, IC12, IC13, IC14]
