# Supplementary material for: Endothelial YAP/TAZ activation promotes atherosclerosis in a mouse model of Hutchinson-Gilford progeria syndrome
Source: J Clin Invest. 2024 Oct 1;134(22):e173448. doi: 10.1172/JCI173448 (PMC11563688; doi:10.1172/JCI173448)
Supplement: Supplemental table 13 [file jci-134-173448-s015.xlsx]

## Sheet: HGPS IC0 upregulated GOTERM_BP
Category	Term	Count	%	PValue	Genes	List Total	Pop Hits	Pop Total	Fold Enrichment	Bonferroni	Benjamini	FDR
GOTERM_BP_DIRECT	GO:0006412~translation	53	17.2638	1.21761e-39	RPL3, RPL32, RPL31, RPL34, RPL10A, RPL8, RPL6, MRPL33, RPS4X, RBM3, RPS16, RPS19, RPL36AL, RPS18, RPL36, RPL35, RPL38, RPL37, RPS11, RPL39, RPS13, RPL21, RPS8, RPL23, RPSA, MRPL52, RPL37A, RPL24, RPL29, RPL12, RPL11, RPL36A, RPS27L, MRPL57, MRPL20, RPS15A, RPL14, RPS2, RPL18, RPS27A, RPL19, RPL41, EIF2S2, MRPL23, RPS26, RPS28, EIF3I, RPL22L1, RPS20, FAU, EIF3F, RPS21, RPS24	291	312	19708	11.5046	2.44983e-36	2.44983e-36	2.41939e-36
GOTERM_BP_DIRECT	GO:0002181~cytoplasmic translation	24	7.81759	4.50836e-31	RWDD1, RPL41, RPL30, RPL32, RPL31, RPL11, RPLP0, RPL36A, RPSA, RPL8, RPL10A, RPL6, RPS26, RPS28, RPL36AL, RPL36, RPL24, RPL38, RPL22L1, RPL29, RPL18, RPS21, RPL39, RPL19	291	44	19708	36.941	9.07082e-28	4.53541e-28	4.47906e-28
GOTERM_BP_DIRECT	GO:0015986~ATP synthesis coupled proton transport	9	2.9316	7.68838e-11	ATP5E, ATP5K, ATP5C1, ATP5G3, ATP5H, ATP5O, ATP5G2, ATP5G1, ATP5L	291	18	19708	33.8625	1.5469e-07	5.15634e-08	5.09227e-08
GOTERM_BP_DIRECT	GO:0006123~mitochondrial electron transport, cytochrome c to oxygen	9	2.9316	2.15742e-10	COX8A, COX4I1, CYCS, COX7A2, COX6C, COX5B, COX6A1, COX7C, COX5A	291	20	19708	30.4763	4.34073e-07	1.08518e-07	1.0717e-07
GOTERM_BP_DIRECT	GO:0006754~ATP biosynthetic process	8	2.60586	5.32346e-08	PKM, ATP5E, ATP5K, ATP5C1, ATP5O, ATP5G1, ATP5L, ATP5J2	291	25	19708	21.672	0.000107102	2.14216e-05	2.11554e-05
GOTERM_BP_DIRECT	GO:0042776~mitochondrial ATP synthesis coupled proton transport	7	2.28013	6.82088e-08	ATP5E, ATP5K, ATP5C1, ATP5H, ATP5O, ATP5L, ATP5J2	291	16	19708	29.6297	0.000137227	2.28727e-05	2.25885e-05
GOTERM_BP_DIRECT	GO:0000028~ribosomal small subunit assembly	6	1.9544	2.54907e-06	RPS25, RPS28, RPS19, RPS27L, RPSA, RPS2	291	16	19708	25.3969	0.0051156	0.000732675	0.000723571
GOTERM_BP_DIRECT	GO:0008360~regulation of cell shape	13	4.23453	3.06745e-06	CCL12, ANXA1, WDR1, HEXB, FN1, MSN, F11R, RHOC, CORO1A, MYL12A, ARHGDIA, MYH9, EZR	291	154	19708	5.71705	0.00615271	0.000771463	0.000761877
GOTERM_BP_DIRECT	GO:0046034~ATP metabolic process	8	2.60586	8.07546e-06	ATP5E, ATP5K, ATP5C1, ATP5H, ATP5O, ATP5G1, ATP5L, ATP5J2	291	50	19708	10.836	0.0161166	0.00180531	0.00178288
GOTERM_BP_DIRECT	GO:0031640~killing of cells of other organism	9	2.9316	1.43356e-05	LGALS3, CCL12, RPL30, CCL8, RPS19, LYZ1, ROMO1, GAPDH, CXCL2	291	75	19708	8.12701	0.0284314	0.00288432	0.00284848
GOTERM_BP_DIRECT	GO:0000027~ribosomal large subunit assembly	6	1.9544	2.78138e-05	MRPL20, RPL3, RPL11, RPLP0, RPL24, RPL6	291	25	19708	16.254	0.0544251	0.0050135	0.00495121
GOTERM_BP_DIRECT	GO:0032981~mitochondrial respiratory chain complex I assembly	8	2.60586	3.0725e-05	NDUFB8, NDUFB7, NDUFA11, NDUFA12, NDUFB5, NDUFA2, NDUFA1, NDUFC1	291	61	19708	8.88198	0.0599477	0.0050135	0.00495121
GOTERM_BP_DIRECT	GO:0030833~regulation of actin filament polymerization	7	2.28013	3.23934e-05	ARPC2, ARPC3, ARPC1B, COTL1, ARPC4, PFN1, CORO1A	291	42	19708	11.2875	0.063098	0.0050135	0.00495121
GOTERM_BP_DIRECT	GO:0031532~actin cytoskeleton reorganization	8	2.60586	4.66338e-05	PTPN1, ANXA1, PLEK, DTNBP1, FLNA, MYH9, EZR, PLEC	291	65	19708	8.3354	0.0895619	0.00670194	0.00661867
GOTERM_BP_DIRECT	GO:0034314~Arp2/3 complex-mediated actin nucleation	5	1.62866	5.51562e-05	ACTR3, ARPC2, ARPC3, ARPC1B, ARPC4	291	15	19708	22.575	0.105041	0.00739829	0.00730636
GOTERM_BP_DIRECT	GO:0042274~ribosomal small subunit biogenesis	5	1.62866	0.000184733	RPS25, RPS28, RPS16, RPS19, RPS24	291	20	19708	16.9313	0.310451	0.0232302	0.0229415
GOTERM_BP_DIRECT	GO:0002548~monocyte chemotaxis	6	1.9544	0.000197523	LGALS3, CCL12, CCL8, ANXA1, RPS19, CCR2	291	37	19708	10.9824	0.327972	0.0233774	0.0230869
GOTERM_BP_DIRECT	GO:0061844~antimicrobial humoral immune response mediated by antimicrobial peptide	10	3.25733	0.00023288	LGALS3, CCL12, RPL30, CCL8, RPS19, ROMO1, FAU, GAPDH, RPL39, CXCL2	291	140	19708	4.83751	0.374128	0.0260308	0.0257074
GOTERM_BP_DIRECT	GO:0090026~positive regulation of monocyte chemotaxis	5	1.62866	0.000326092	CCR1, CX3CR1, SERPINE1, CCR2, LGMN	291	23	19708	14.7228	0.481183	0.0345315	0.0341024
GOTERM_BP_DIRECT	GO:1901798~positive regulation of signal transduction by p53 class mediator	4	1.30293	0.000476698	RPL23, RPL11, RPS20, RPL37	291	11	19708	24.6273	0.616856	0.0479558	0.0473599
GOTERM_BP_DIRECT	GO:0002376~immune system process	19	6.18893	0.000538665	CX3CR1, CD84, FCER1G, ANXA1, CLEC4N, DDX21, IFI30, MPEG1, PTMS, LAT2, LGALS3, CLEC4D, ALCAM, C1QBP, CLEC5A, IRF7, GAPDH, TLR13, HAVCR2	291	506	19708	2.54304	0.661789	0.0516092	0.0509679
GOTERM_BP_DIRECT	GO:0006122~mitochondrial electron transport, ubiquinol to cytochrome c	4	1.30293	0.000628693	UQCRQ, CYCS, UQCR11, UQCR10	291	12	19708	22.575	0.717853	0.0574969	0.0567824
GOTERM_BP_DIRECT	GO:0071407~cellular response to organic cyclic compound	7	2.28013	0.000667389	CEBPB, CCL12, LGALS1, IL1B, ARHGDIA, CYBA, ITGA6	291	72	19708	6.58438	0.739	0.058382	0.0576566
GOTERM_BP_DIRECT	GO:0070098~chemokine-mediated signaling pathway	6	1.9544	0.000748386	CCR1, CX3CR1, CCL12, CCL8, CXCL2, CCR2	291	49	19708	8.29287	0.778275	0.0627397	0.0619601
GOTERM_BP_DIRECT	GO:0048711~positive regulation of astrocyte differentiation	4	1.30293	0.00080843	ACTR3, IL1B, ID2, HES1	291	13	19708	20.8385	0.803525	0.0649989	0.0641913
GOTERM_BP_DIRECT	GO:0006935~chemotaxis	9	2.9316	0.000839946	CCR1, CX3CR1, CCL12, CCL8, CXCR4, LSP1, CXCL2, CCR2, CXCL16	291	134	19708	4.5487	0.815606	0.0649989	0.0641913
GOTERM_BP_DIRECT	GO:0030593~neutrophil chemotaxis	7	2.28013	0.00116403	LGALS3, CCL12, CCL8, FCER1G, IL1B, SPP1, CXCL2	291	80	19708	5.92595	0.903999	0.086742	0.0856642
GOTERM_BP_DIRECT	GO:0071347~cellular response to interleukin-1	7	2.28013	0.00132369	CEBPB, CCL12, CCL8, SERPINE1, CFL1, FN1, CXCL2	291	82	19708	5.78141	0.930403	0.0951166	0.0939347
GOTERM_BP_DIRECT	GO:1903078~positive regulation of protein localization to plasma membrane	6	1.9544	0.00137894	ACTR3, LGALS3, ATP2B4, TREM2, EZR, RAB11A	291	56	19708	7.25626	0.937735	0.0956701	0.0944814
GOTERM_BP_DIRECT	GO:0006954~inflammatory response	15	4.88599	0.00154589	CCR1, CX3CR1, ECM1, CCL12, ANXA1, CYBA, LILRB4A, CXCL2, C4B, CCL8, IL1B, CD44, CCR2, TLR13, HAVCR2	291	379	19708	2.68041	0.955521	0.103678	0.10239
GOTERM_BP_DIRECT	GO:0006364~rRNA processing	9	2.9316	0.00166167	RPS25, RPS28, RPS16, RPS19, RPL11, NHP2, RPL14, DDX21, RPS24	291	149	19708	4.09078	0.964777	0.107848	0.106508
GOTERM_BP_DIRECT	GO:0002282~microglial cell activation involved in immune response	3	0.977199	0.00209552	CX3CR1, GRN, TREM2	291	5	19708	40.6351	0.98531	0.131756	0.130119
GOTERM_BP_DIRECT	GO:0030595~leukocyte chemotaxis	4	1.30293	0.00218433	CCR1, CX3CR1, CORO1A, CXCL2	291	18	19708	15.05	0.987719	0.133178	0.131523
GOTERM_BP_DIRECT	GO:0060252~positive regulation of glial cell proliferation	4	1.30293	0.00394724	PPP1CC, IL1B, TSPO, VIM	291	22	19708	12.3137	0.99965	0.22691	0.224091
GOTERM_BP_DIRECT	GO:0090280~positive regulation of calcium ion import	4	1.30293	0.00394724	LGALS3, CCL12, SERPINE1, CXCR4	291	22	19708	12.3137	0.99965	0.22691	0.224091
GOTERM_BP_DIRECT	GO:1902396~protein localization to bicellular tight junction	3	0.977199	0.00431561	FLNA, F11R, ACTG1	291	7	19708	29.025	0.999834	0.241195	0.238198
GOTERM_BP_DIRECT	GO:0031668~cellular response to extracellular stimulus	4	1.30293	0.00507665	LDHA, CDKN1A, ITGA6, PLEC	291	24	19708	11.2875	0.999964	0.27606	0.27263
GOTERM_BP_DIRECT	GO:0071346~cellular response to interferon-gamma	7	2.28013	0.00551314	ACTR3, CCL12, CCL8, CAPG, VIM, GAPDH, ACTG1	291	109	19708	4.34932	0.999985	0.28673	0.283168
GOTERM_BP_DIRECT	GO:0019722~calcium-mediated signaling	6	1.9544	0.00555789	CCR1, LAT2, CX3CR1, CXCR4, CACNA1D, CCR2	291	77	19708	5.27728	0.999987	0.28673	0.283168
GOTERM_BP_DIRECT	GO:0042130~negative regulation of T cell proliferation	5	1.62866	0.00578509	CEBPB, SDC4, VSIG4, LILRB4A, HAVCR2	291	49	19708	6.91072	0.999991	0.289076	0.285484
GOTERM_BP_DIRECT	GO:0010628~positive regulation of gene expression	18	5.86319	0.00589071	CEBPB, RPL23, SERPINE1, RPL11, DTNBP1, FN1, MSN, TREM2, TGFBR1, ACTG1, CDK6, IL1B, ID2, LMNA, HES1, VIM, EZR, CD44	291	582	19708	2.09459	0.999993	0.289076	0.285484
GOTERM_BP_DIRECT	GO:0030335~positive regulation of cell migration	11	3.58306	0.00612139	CCR1, GRN, IL1B, FN1, CXCR4, ITGA6, RHOC, CORO1A, TGFBR1, CXCL16, ACTG1	291	265	19708	2.81123	0.999996	0.293244	0.2896
GOTERM_BP_DIRECT	GO:0000462~maturation of SSU-rRNA from tricistronic rRNA transcript (SSU-rRNA, 5.8S rRNA, LSU-rRNA)	4	1.30293	0.00638186	RPS16, RPS19, RPS8, GTF2H5	291	26	19708	10.4192	0.999997	0.296044	0.292366
GOTERM_BP_DIRECT	GO:0045087~innate immune response	20	6.51466	0.00647413	CX3CR1, CD84, PPP1R14B, FCER1G, ANXA1, CLEC4N, DDX21, CYBA, TREM2, MPEG1, C4B, LGALS3, CLEC4D, C1QBP, CLEC5A, IRF7, WFDC17, GAPDH, TLR13, HAVCR2	291	686	19708	1.97449	0.999998	0.296044	0.292366
GOTERM_BP_DIRECT	GO:0071353~cellular response to interleukin-4	4	1.30293	0.00710246	RPL3, RPLP0, RPS2, CORO1A	291	27	19708	10.0333	0.999999	0.297927	0.294225
GOTERM_BP_DIRECT	GO:0006874~cellular calcium ion homeostasis	7	2.28013	0.00712406	CCR1, CCL12, CCL8, HEXB, SPP1, ATP2B4, CCR2	291	115	19708	4.1224	0.999999	0.297927	0.294225
GOTERM_BP_DIRECT	GO:0032091~negative regulation of protein binding	6	1.9544	0.00723493	CDKN1A, CTSZ, DTNBP1, BAX, NES, ACTB	291	82	19708	4.95549	1	0.297927	0.294225
GOTERM_BP_DIRECT	GO:0030836~positive regulation of actin filament depolymerization	3	0.977199	0.00725567	WDR1, PLEK, CFL1	291	9	19708	22.575	1	0.297927	0.294225
GOTERM_BP_DIRECT	GO:0071493~cellular response to UV-B	3	0.977199	0.00725567	CDKN1A, RPL35, CRIP1	291	9	19708	22.575	1	0.297927	0.294225
GOTERM_BP_DIRECT	GO:0006811~ion transport	18	5.86319	0.00753869	CLIC4, ATP2B4, ATP5K, ATP5C1, CACNA1D, ATP5G3, ATP5H, ATP5G2, ATP5O, ATP5G1, ATOX1, ATP5L, ATP5J2, SMDT1, ATP5E, TSPO, VDAC2, FXYD5	291	598	19708	2.03855	1	0.303357	0.299587
GOTERM_BP_DIRECT	GO:0032703~negative regulation of interleukin-2 production	4	1.30293	0.00786935	VSIG4, LILRB4A, EZR, HAVCR2	291	28	19708	9.67501	1	0.310454	0.306596
GOTERM_BP_DIRECT	GO:0001525~angiogenesis	11	3.58306	0.00859115	ECM1, CLIC4, CCL12, ANXA2, SERPINE1, FN1, FLNA, MYH9, TGFBR1, CCR2, ACTG1	291	279	19708	2.67016	1	0.322709	0.318699
GOTERM_BP_DIRECT	GO:0051894~positive regulation of focal adhesion assembly	4	1.30293	0.0086832	SDC4, CFL1, IQGAP1, S100A10	291	29	19708	9.34139	1	0.322709	0.318699
GOTERM_BP_DIRECT	GO:0043066~negative regulation of apoptotic process	19	6.18893	0.00885713	EIF5A, CDKN1A, PRELID1, PLAUR, FN1, TREM2, TGFBR1, ATOX1, PTMS, LGALS3, SOCS3, CLEC5A, UCP2, SPP1, FLNA, NUPR1, SGK1, BCL2A1B, CD44	291	657	19708	1.95856	1	0.322709	0.318699
GOTERM_BP_DIRECT	GO:1902806~regulation of cell cycle G1/S phase transition	3	0.977199	0.00898196	CDKN1A, CIRBP, ATP2B4	291	10	19708	20.3175	1	0.322709	0.318699
GOTERM_BP_DIRECT	GO:1900426~positive regulation of defense response to bacterium	3	0.977199	0.00898196	GRN, CYBA, HAVCR2	291	10	19708	20.3175	1	0.322709	0.318699
GOTERM_BP_DIRECT	GO:0072659~protein localization to plasma membrane	8	2.60586	0.00993121	FCER1G, ANXA2, FLNA, F11R, EZR, MYL12A, RAB11A, S100A10	291	161	19708	3.36522	1	0.350554	0.346198
GOTERM_BP_DIRECT	GO:0051496~positive regulation of stress fiber assembly	5	1.62866	0.0104544	SDC4, PFN1, RHOC, TGFBR1, S100A10	291	58	19708	5.83837	1	0.362659	0.358153
GOTERM_BP_DIRECT	GO:2000179~positive regulation of neural precursor cell proliferation	4	1.30293	0.011412	CTSZ, FLNA, NAP1L1, NES	291	32	19708	8.46564	1	0.389169	0.384334
GOTERM_BP_DIRECT	GO:0043065~positive regulation of apoptotic process	13	4.23453	0.0116171	EIF5A, ANXA1, TGFBR1, LDHA, LGALS1, C1QBP, IL1B, TSPO, BAX, ITGA6, NUPR1, PHLDA1, CTSD	291	383	19708	2.29876	1	0.389561	0.38472
GOTERM_BP_DIRECT	GO:0071222~cellular response to lipopolysaccharide	11	3.58306	0.012713	CX3CR1, CEBPB, IL1B, SERPINE1, TSPO, VIM, CD68, LILRB4A, CXCL2, CXCL16, HAVCR2	291	296	19708	2.51681	1	0.419321	0.41411
GOTERM_BP_DIRECT	GO:0048147~negative regulation of fibroblast proliferation	4	1.30293	0.0134753	FTH1, BAX, NUPR1, IFI30	291	34	19708	7.96766	1	0.424576	0.4193
GOTERM_BP_DIRECT	GO:0048870~cell motility	4	1.30293	0.0134753	CFL1, TGFBR1, ACTB, PLEC	291	34	19708	7.96766	1	0.424576	0.4193
GOTERM_BP_DIRECT	GO:0050829~defense response to Gram-negative bacterium	7	2.28013	0.0135054	RPL30, RPS19, SERPINE1, LYZ1, TREM2, ROMO1, MPEG1	291	132	19708	3.59148	1	0.424576	0.4193
GOTERM_BP_DIRECT	GO:2000379~positive regulation of reactive oxygen species metabolic process	4	1.30293	0.0145812	EIF5A, CDKN1A, TSPO, ROMO1	291	35	19708	7.74001	1	0.451344	0.445735
GOTERM_BP_DIRECT	GO:0008347~glial cell migration	3	0.977199	0.0151229	FN1, TSPO, CD9	291	13	19708	15.6289	1	0.46102	0.455291
GOTERM_BP_DIRECT	GO:0007204~positive regulation of cytosolic calcium ion concentration	8	2.60586	0.0165047	CCR1, EIF5A, CX3CR1, CD52, IL1B, CXCR4, CXCL2, CCR2	291	178	19708	3.04382	1	0.495633	0.489474
GOTERM_BP_DIRECT	GO:0090399~replicative senescence	3	0.977199	0.0174738	CDKN1A, SERPINE1, ROMO1	291	14	19708	14.5125	1	0.502246	0.496005
GOTERM_BP_DIRECT	GO:0046931~pore complex assembly	3	0.977199	0.0174738	ATP5G3, ATP5G2, ATP5G1	291	14	19708	14.5125	1	0.502246	0.496005
GOTERM_BP_DIRECT	GO:0071803~positive regulation of podosome assembly	3	0.977199	0.0174738	ARPC2, MSN, LCP1	291	14	19708	14.5125	1	0.502246	0.496005
GOTERM_BP_DIRECT	GO:0071310~cellular response to organic substance	4	1.30293	0.0181993	IL1B, BAX, CYBA, CD68	291	38	19708	7.12896	1	0.515732	0.509323
GOTERM_BP_DIRECT	GO:0048146~positive regulation of fibroblast proliferation	5	1.62866	0.0197189	CDKN1A, CDK6, ANXA2, SERPINE1, FN1	291	70	19708	4.83751	1	0.542926	0.53618
GOTERM_BP_DIRECT	GO:0010917~negative regulation of mitochondrial membrane potential	3	0.977199	0.0199684	PRELID1, BAX, ATP5G1	291	15	19708	13.545	1	0.542926	0.53618
GOTERM_BP_DIRECT	GO:0032233~positive regulation of actin filament bundle assembly	3	0.977199	0.0199684	PLEK, FLNA, PFN1	291	15	19708	13.545	1	0.542926	0.53618
GOTERM_BP_DIRECT	GO:0043123~positive regulation of I-kappaB kinase/NF-kappaB signaling	7	2.28013	0.0205158	CLEC4D, CLEC4N, IL1B, FLNA, DDX21, S100A4, GAPDH	291	145	19708	3.26949	1	0.550371	0.543533
GOTERM_BP_DIRECT	GO:0006816~calcium ion transport	7	2.28013	0.0211405	CCR1, SMDT1, CCL12, CCL8, ATP2B4, CACNA1D, CORO1A	291	146	19708	3.24709	1	0.559668	0.552714
GOTERM_BP_DIRECT	GO:0051603~proteolysis involved in cellular protein catabolic process	5	1.62866	0.0216311	PSMB6, PSMB3, CTSZ, PSMA7, LGMN	291	72	19708	4.70313	1	0.565218	0.558195
GOTERM_BP_DIRECT	GO:0042060~wound healing	6	1.9544	0.0225604	CDKN1A, SPARC, SDC4, FN1, CXCL2, PLEC	291	109	19708	3.72799	1	0.568446	0.561383
GOTERM_BP_DIRECT	GO:0001732~formation of cytoplasmic translation initiation complex	3	0.977199	0.0226022	EIF3I, EIF3F, EIF2S2	291	16	19708	12.6985	1	0.568446	0.561383
GOTERM_BP_DIRECT	GO:0071394~cellular response to testosterone stimulus	3	0.977199	0.0226022	RWDD1, SPP1, MSN	291	16	19708	12.6985	1	0.568446	0.561383
GOTERM_BP_DIRECT	GO:0042102~positive regulation of T cell proliferation	5	1.62866	0.023653	ANXA1, IL1B, HES1, CORO1A, HAVCR2	291	74	19708	4.57602	1	0.582243	0.575009
GOTERM_BP_DIRECT	GO:0097421~liver regeneration	4	1.30293	0.0237296	CEBPB, RPS16, UCP2, RPL19	291	42	19708	6.45001	1	0.582243	0.575009
GOTERM_BP_DIRECT	GO:0048246~macrophage chemotaxis	3	0.977199	0.0253705	CX3CR1, LGALS3, CCL12	291	17	19708	11.9515	1	0.607684	0.600133
GOTERM_BP_DIRECT	GO:0044319~wound healing, spreading of cells	3	0.977199	0.0253705	FLNA, RHOC, CD44	291	17	19708	11.9515	1	0.607684	0.600133
GOTERM_BP_DIRECT	GO:0001503~ossification	6	1.9544	0.0267427	ECM1, SPARC, SPP1, RPL38, RUNX3, PDLIM7	291	114	19708	3.56448	1	0.612274	0.604667
GOTERM_BP_DIRECT	GO:1900026~positive regulation of substrate adhesion-dependent cell spreading	4	1.30293	0.0267982	ARPC2, C1QBP, FLNA, S100A10	291	44	19708	6.15683	1	0.612274	0.604667
GOTERM_BP_DIRECT	GO:0030036~actin cytoskeleton organization	8	2.60586	0.0269626	CAP1, WDR1, FLNA, PFN1, CORO1A, PDLIM7, RAN, PLEC	291	197	19708	2.75026	1	0.612274	0.604667
GOTERM_BP_DIRECT	GO:0061760~antifungal innate immune response	3	0.977199	0.0282688	CX3CR1, CLEC4D, CLEC4N	291	18	19708	11.2875	1	0.612274	0.604667
GOTERM_BP_DIRECT	GO:2001237~negative regulation of extrinsic apoptotic signaling pathway	4	1.30293	0.0284081	LGALS3, LMNA, ITGA6, TGFBR1	291	45	19708	6.02001	1	0.612274	0.604667
GOTERM_BP_DIRECT	GO:0050767~regulation of neurogenesis	4	1.30293	0.0284081	ANXA2, IL1B, HES1, S100A10	291	45	19708	6.02001	1	0.612274	0.604667
GOTERM_BP_DIRECT	GO:0042789~mRNA transcription from RNA polymerase II promoter	4	1.30293	0.0284081	ANXA2, TAF10, FLNA, S100A10	291	45	19708	6.02001	1	0.612274	0.604667
GOTERM_BP_DIRECT	GO:2001189~negative regulation of T cell activation via T cell receptor contact with antigen bound to MHC molecule on antigen presenting cell	2	0.651466	0.0292139	LGALS3, HAVCR2	291	2	19708	67.7251	1	0.612274	0.604667
GOTERM_BP_DIRECT	GO:1905242~response to 3,3',5-triiodo-L-thyronine	2	0.651466	0.0292139	TOMM20, ATP5G1	291	2	19708	67.7251	1	0.612274	0.604667
GOTERM_BP_DIRECT	GO:2000521~negative regulation of immunological synapse formation	2	0.651466	0.0292139	LGALS3, HAVCR2	291	2	19708	67.7251	1	0.612274	0.604667
GOTERM_BP_DIRECT	GO:0032796~uropod organization	2	0.651466	0.0292139	MYH9, CORO1A	291	2	19708	67.7251	1	0.612274	0.604667
GOTERM_BP_DIRECT	GO:2000814~positive regulation of barbed-end actin filament capping	2	0.651466	0.0292139	ARPC2, CFL1	291	2	19708	67.7251	1	0.612274	0.604667
GOTERM_BP_DIRECT	GO:0031623~receptor internalization	4	1.30293	0.0300684	FCER1G, CD9, LILRB4A, EZR	291	46	19708	5.88914	1	0.623686	0.615937
GOTERM_BP_DIRECT	GO:0035690~cellular response to drug	5	1.62866	0.0328601	RANBP1, IL1B, SERPINE1, CXCR4, NME1	291	82	19708	4.12958	1	0.662855	0.654619
GOTERM_BP_DIRECT	GO:0043525~positive regulation of neuron apoptotic process	5	1.62866	0.0328601	GRN, IL1B, CTSZ, BAX, NUPR1	291	82	19708	4.12958	1	0.662855	0.654619
GOTERM_BP_DIRECT	GO:0045766~positive regulation of angiogenesis	7	2.28013	0.0329451	CX3CR1, LGALS3, ECM1, GRN, ANXA3, IL1B, SERPINE1	291	162	19708	2.92639	1	0.662855	0.654619
GOTERM_BP_DIRECT	GO:0045019~negative regulation of nitric oxide biosynthetic process	3	0.977199	0.0344378	ATP2B4, TSPO, DYNLL1	291	20	19708	10.1588	1	0.686028	0.677504
GOTERM_BP_DIRECT	GO:0048245~eosinophil chemotaxis	3	0.977199	0.0377001	LGALS3, CCL12, CCL8	291	21	19708	9.67501	1	0.743653	0.734412
GOTERM_BP_DIRECT	GO:0043433~negative regulation of sequence-specific DNA binding transcription factor activity	5	1.62866	0.0381463	ID2, RPL11, FLNA, HES1, NUPR1	291	86	19708	3.9375	1	0.745148	0.735889
GOTERM_BP_DIRECT	GO:0031100~animal organ regeneration	4	1.30293	0.0391174	CDKN1A, PKM, ANXA3, LCP1	291	51	19708	5.31177	1	0.75677	0.747367
GOTERM_BP_DIRECT	GO:0002250~adaptive immune response	9	2.9316	0.0406383	LAT2, CX3CR1, CD84, CLEC4D, ANXA1, ALCAM, CLEC4N, C1QBP, HAVCR2	291	262	19708	2.32643	1	0.758198	0.748778
GOTERM_BP_DIRECT	GO:0045727~positive regulation of translation	5	1.62866	0.0409615	RBM3, RPS4X, CIRBP, RPS27L, VIM	291	88	19708	3.84802	1	0.758198	0.748778
GOTERM_BP_DIRECT	GO:0050832~defense response to fungus	3	0.977199	0.0410754	CLEC4N, COTL1, GAPDH	291	22	19708	9.23524	1	0.758198	0.748778
GOTERM_BP_DIRECT	GO:0031589~cell-substrate adhesion	3	0.977199	0.0410754	ITGA6, RPL29, CORO1A	291	22	19708	9.23524	1	0.758198	0.748778
GOTERM_BP_DIRECT	GO:0010499~proteasomal ubiquitin-independent protein catabolic process	3	0.977199	0.0410754	PSMB6, PSMB3, PSMA7	291	22	19708	9.23524	1	0.758198	0.748778
GOTERM_BP_DIRECT	GO:1905581~positive regulation of low-density lipoprotein particle clearance	2	0.651466	0.0435003	ANXA2, TREM2	291	3	19708	45.1501	1	0.788481	0.778684
GOTERM_BP_DIRECT	GO:0038160~CXCL12-activated CXCR4 signaling pathway	2	0.651466	0.0435003	CXCR4, TREM2	291	3	19708	45.1501	1	0.788481	0.778684
GOTERM_BP_DIRECT	GO:0010977~negative regulation of neuron projection development	5	1.62866	0.0438916	LGALS1, CTSZ, FLNA, HES1, VIM	291	90	19708	3.7625	1	0.788481	0.778684
GOTERM_BP_DIRECT	GO:0050921~positive regulation of chemotaxis	3	0.977199	0.0445596	FN1, CXCR4, TREM2	291	23	19708	8.83371	1	0.793398	0.78354
GOTERM_BP_DIRECT	GO:0050729~positive regulation of inflammatory response	5	1.62866	0.050096	CEBPB, LGALS1, IL1B, SERPINE1, CCR2	291	94	19708	3.6024	1	0.88415	0.873164
GOTERM_BP_DIRECT	GO:0050860~negative regulation of T cell receptor signaling pathway	3	0.977199	0.0556278	LGALS3, LILRB4A, EZR	291	26	19708	7.81443	1	0.926762	0.915247
GOTERM_BP_DIRECT	GO:0045824~negative regulation of innate immune response	3	0.977199	0.0556278	CCR1, GRN, HAVCR2	291	26	19708	7.81443	1	0.926762	0.915247
GOTERM_BP_DIRECT	GO:0032753~positive regulation of interleukin-4 production	3	0.977199	0.0556278	CEBPB, FCER1G, HAVCR2	291	26	19708	7.81443	1	0.926762	0.915247
GOTERM_BP_DIRECT	GO:0009615~response to virus	5	1.62866	0.0567569	RPS15A, CFL1, DDX21, IFI27L2A, TLR13	291	98	19708	3.45536	1	0.926762	0.915247
GOTERM_BP_DIRECT	GO:0043524~negative regulation of neuron apoptotic process	7	2.28013	0.0574906	CEBPB, CCL12, GRN, BAX, CORO1A, NES, LGMN	291	186	19708	2.54879	1	0.926762	0.915247
GOTERM_BP_DIRECT	GO:1902115~regulation of organelle assembly	2	0.651466	0.0575772	MSN, EZR	291	4	19708	33.8625	1	0.926762	0.915247
GOTERM_BP_DIRECT	GO:0038094~Fc-gamma receptor signaling pathway	2	0.651466	0.0575772	CLEC4D, FCER1G	291	4	19708	33.8625	1	0.926762	0.915247
GOTERM_BP_DIRECT	GO:0045905~positive regulation of translational termination	2	0.651466	0.0575772	EIF5A, PTMS	291	4	19708	33.8625	1	0.926762	0.915247
GOTERM_BP_DIRECT	GO:0045901~positive regulation of translational elongation	2	0.651466	0.0575772	EIF5A, PTMS	291	4	19708	33.8625	1	0.926762	0.915247
GOTERM_BP_DIRECT	GO:0030043~actin filament fragmentation	2	0.651466	0.0575772	WDR1, CFL1	291	4	19708	33.8625	1	0.926762	0.915247
GOTERM_BP_DIRECT	GO:0002292~T cell differentiation involved in immune response	2	0.651466	0.0575772	CLEC4D, FCER1G	291	4	19708	33.8625	1	0.926762	0.915247
GOTERM_BP_DIRECT	GO:1902600~hydrogen ion transmembrane transport	4	1.30293	0.058453	UQCRQ, ATP5G3, ATP5G2, ATP5G1	291	60	19708	4.51501	1	0.933392	0.921794
GOTERM_BP_DIRECT	GO:0070374~positive regulation of ERK1 and ERK2 cascade	8	2.60586	0.0595734	CCR1, CCL12, CCL8, IL1B, CXCR4, TREM2, CD44, HAVCR2	291	235	19708	2.30553	1	0.943793	0.932066
GOTERM_BP_DIRECT	GO:0016477~cell migration	9	2.9316	0.0637554	SDC4, CXCR4, HES1, PBXIP1, IQGAP1, LCP1, RHOC, CORO1A, CD44	291	288	19708	2.11641	1	1	0.988066
GOTERM_BP_DIRECT	GO:0030307~positive regulation of cell growth	5	1.62866	0.069496	CFL1, CYBA, SGK1, TGFBR1, CXCL16	291	105	19708	3.225	1	1	0.988066
GOTERM_BP_DIRECT	GO:0022614~membrane to membrane docking	2	0.651466	0.0714476	MSN, EZR	291	5	19708	27.09	1	1	0.988066
GOTERM_BP_DIRECT	GO:0060266~negative regulation of respiratory burst involved in inflammatory response	2	0.651466	0.0714476	GRN, RPS19	291	5	19708	27.09	1	1	0.988066
GOTERM_BP_DIRECT	GO:0002246~wound healing involved in inflammatory response	2	0.651466	0.0714476	CD44, CCR2	291	5	19708	27.09	1	1	0.988066
GOTERM_BP_DIRECT	GO:1904030~negative regulation of cyclin-dependent protein kinase activity	2	0.651466	0.0714476	CDKN1A, ACTB	291	5	19708	27.09	1	1	0.988066
GOTERM_BP_DIRECT	GO:0033031~positive regulation of neutrophil apoptotic process	2	0.651466	0.0714476	ANXA1, CD44	291	5	19708	27.09	1	1	0.988066
GOTERM_BP_DIRECT	GO:0010592~positive regulation of lamellipodium assembly	3	0.977199	0.071684	ACTR3, ARPC2, CFL1	291	30	19708	6.77251	1	1	0.988066
GOTERM_BP_DIRECT	GO:0043393~regulation of protein binding	3	0.977199	0.071684	CYCS, TGFBR1, RAN	291	30	19708	6.77251	1	1	0.988066
GOTERM_BP_DIRECT	GO:0032691~negative regulation of interleukin-1 beta production	3	0.977199	0.071684	CX3CR1, TREM2, LILRB4A	291	30	19708	6.77251	1	1	0.988066
GOTERM_BP_DIRECT	GO:0007015~actin filament organization	6	1.9544	0.0726842	ACTR3, TPM4, CFL1, RHOC, CORO1A, PLEC	291	151	19708	2.69106	1	1	0.988066
GOTERM_BP_DIRECT	GO:0050821~protein stabilization	7	2.28013	0.0730009	GRN, RPL23, RPL11, FLNA, PFN1, IFI30, GAPDH	291	198	19708	2.39432	1	1	0.988066
GOTERM_BP_DIRECT	GO:0048247~lymphocyte chemotaxis	3	0.977199	0.0759067	CCL12, CCL8, CXCL16	291	31	19708	6.55404	1	1	0.988066
GOTERM_BP_DIRECT	GO:0050766~positive regulation of phagocytosis	4	1.30293	0.0760385	FCER1G, IL1B, CYBA, TREM2	291	67	19708	4.04329	1	1	0.988066
GOTERM_BP_DIRECT	GO:0042771~intrinsic apoptotic signaling pathway in response to DNA damage by p53 class mediator	3	0.977199	0.0802064	CDKN1A, RPS27L, NUPR1	291	32	19708	6.34923	1	1	0.988066
GOTERM_BP_DIRECT	GO:0071480~cellular response to gamma radiation	3	0.977199	0.0802064	CDKN1A, CYBA, GTF2H5	291	32	19708	6.34923	1	1	0.988066
GOTERM_BP_DIRECT	GO:0016064~immunoglobulin mediated immune response	3	0.977199	0.0802064	C4B, FCER1G, IRF7	291	32	19708	6.34923	1	1	0.988066
GOTERM_BP_DIRECT	GO:0071560~cellular response to transforming growth factor beta stimulus	4	1.30293	0.0842085	ACTR3, CX3CR1, SERPINE1, TGFBR1	291	70	19708	3.87	1	1	0.988066
GOTERM_BP_DIRECT	GO:0032720~negative regulation of tumor necrosis factor production	4	1.30293	0.0842085	TSPO, TREM2, LILRB4A, HAVCR2	291	70	19708	3.87	1	1	0.988066
GOTERM_BP_DIRECT	GO:0045777~positive regulation of blood pressure	3	0.977199	0.0845797	ID2, CYBA, F11R	291	33	19708	6.15683	1	1	0.988066
GOTERM_BP_DIRECT	GO:0051054~positive regulation of DNA metabolic process	2	0.651466	0.0851145	ANXA3, PFN1	291	6	19708	22.575	1	1	0.988066
GOTERM_BP_DIRECT	GO:0010543~regulation of platelet activation	2	0.651466	0.0851145	FUNDC2, FCER1G	291	6	19708	22.575	1	1	0.988066
GOTERM_BP_DIRECT	GO:0043378~positive regulation of CD8-positive, alpha-beta T cell differentiation	2	0.651466	0.0851145	LILRB4A, RUNX3	291	6	19708	22.575	1	1	0.988066
GOTERM_BP_DIRECT	GO:0010757~negative regulation of plasminogen activation	2	0.651466	0.0851145	SERPINE1, CTSZ	291	6	19708	22.575	1	1	0.988066
GOTERM_BP_DIRECT	GO:0097350~neutrophil clearance	2	0.651466	0.0851145	ANXA1, CCR2	291	6	19708	22.575	1	1	0.988066
GOTERM_BP_DIRECT	GO:1904141~positive regulation of microglial cell migration	2	0.651466	0.0851145	CX3CR1, TREM2	291	6	19708	22.575	1	1	0.988066
GOTERM_BP_DIRECT	GO:0070487~monocyte aggregation	2	0.651466	0.0851145	IL1B, CD44	291	6	19708	22.575	1	1	0.988066
GOTERM_BP_DIRECT	GO:0006955~immune response	12	3.90879	0.0879737	CCR1, CX3CR1, CCL12, CLEC4D, CCL8, CLEC4N, IL1B, FTH1, CXCR4, CXCL2, TLR13, CCR2	291	471	19708	1.72548	1	1	0.988066
GOTERM_BP_DIRECT	GO:0051928~positive regulation of calcium ion transport	3	0.977199	0.0890238	CCR1, TSPO, CACNA1D	291	34	19708	5.97574	1	1	0.988066
GOTERM_BP_DIRECT	GO:0007613~memory	5	1.62866	0.0922018	CX3CR1, CEBPB, IL1B, TREM2, LGMN	291	116	19708	2.91918	1	1	0.988066
GOTERM_BP_DIRECT	GO:0048026~positive regulation of mRNA splicing, via spliceosome	3	0.977199	0.0935354	RBM3, CIRBP, PRDX6	291	35	19708	5.80501	1	1	0.988066
GOTERM_BP_DIRECT	GO:0043388~positive regulation of DNA binding	3	0.977199	0.0935354	PLAUR, HES1, NME1	291	35	19708	5.80501	1	1	0.988066
GOTERM_BP_DIRECT	GO:0032760~positive regulation of tumor necrosis factor production	5	1.62866	0.0966678	CD84, FCER1G, CYBA, CCR2, HAVCR2	291	118	19708	2.86971	1	1	0.988066
GOTERM_BP_DIRECT	GO:0010498~proteasomal protein catabolic process	3	0.977199	0.0981118	PSMB6, PSMB3, PSMA7	291	36	19708	5.64376	1	1	0.988066
GOTERM_BP_DIRECT	GO:0070555~response to interleukin-1	3	0.977199	0.0981118	ANXA1, IL1B, CYBA	291	36	19708	5.64376	1	1	0.988066
GOTERM_BP_DIRECT	GO:0001765~membrane raft assembly	2	0.651466	0.098581	ANXA2, S100A10	291	7	19708	19.35	1	1	0.988066
GOTERM_BP_DIRECT	GO:0033004~negative regulation of mast cell activation	2	0.651466	0.098581	CD84, LILRB4A	291	7	19708	19.35	1	1	0.988066
GOTERM_BP_DIRECT	GO:1903243~negative regulation of cardiac muscle hypertrophy in response to stress	2	0.651466	0.098581	LMNA, ATP2B4	291	7	19708	19.35	1	1	0.988066
GOTERM_BP_DIRECT	GO:0032232~negative regulation of actin filament bundle assembly	2	0.651466	0.098581	CFL1, PFN1	291	7	19708	19.35	1	1	0.988066
GOTERM_BP_DIRECT	GO:0071229~cellular response to acid chemical	2	0.651466	0.098581	ANXA2, S100A10	291	7	19708	19.35	1	1	0.988066
GOTERM_BP_DIRECT	GO:1902255~positive regulation of intrinsic apoptotic signaling pathway by p53 class mediator	2	0.651466	0.098581	EIF5A, RPL11	291	7	19708	19.35	1	1	0.988066
GOTERM_BP_DIRECT	GO:0032815~negative regulation of natural killer cell activation	2	0.651466	0.098581	LILRB4A, HAVCR2	291	7	19708	19.35	1	1	0.988066
GOTERM_BP_DIRECT	GO:0033157~regulation of intracellular protein transport	2	0.651466	0.098581	PTPN1, LCP1	291	7	19708	19.35	1	1	0.988066
GOTERM_BP_DIRECT	GO:0033119~negative regulation of RNA splicing	2	0.651466	0.098581	RPS26, RPS13	291	7	19708	19.35	1	1	0.988066
GOTERM_BP_DIRECT	GO:0008635~activation of cysteine-type endopeptidase activity involved in apoptotic process by cytochrome c	2	0.651466	0.098581	CYCS, BAX	291	7	19708	19.35	1	1	0.988066

## Sheet: HGPS IC4 upregulated GOTERM_BP
Category	Term	Count	%	PValue	Genes	List Total	Pop Hits	Pop Total	Fold Enrichment	Bonferroni	Benjamini	FDR
GOTERM_BP_DIRECT	GO:0016064~immunoglobulin mediated immune response	5	7.8125	2.98854e-06	C4B, FCER1G, IRF7, IL4RA, FCGR2B	63	32	19708	48.879	0.00257579	0.00257911	0.00251635
GOTERM_BP_DIRECT	GO:0045087~innate immune response	12	18.75	8.4609e-06	C4B, C6, CLEC4A2, IFITM2, FCER1G, CLEC4N, IRF7, TREM2, WFDC17, CFB, MPEG1, MSRB1	63	686	19708	5.47216	0.00727519	0.00365007	0.00356125
GOTERM_BP_DIRECT	GO:0006955~immune response	10	15.625	1.55364e-05	CCR1, CCL12, CCL8, PNP, CLEC4A2, CCL7, CLEC4N, CTSL, CCL2, CTSS	63	471	19708	6.64173	0.0133185	0.00365007	0.00356125
GOTERM_BP_DIRECT	GO:0070098~chemokine-mediated signaling pathway	5	7.8125	1.69181e-05	CCR1, CCL12, CCL8, CCL7, CCL2	63	49	19708	31.921	0.0144943	0.00365007	0.00356125
GOTERM_BP_DIRECT	GO:0043524~negative regulation of neuron apoptotic process	7	10.9375	2.58423e-05	CEBPB, CCL12, HMOX1, CCL2, MT1, APOE, LGMN	63	186	19708	11.773	0.0220554	0.00393114	0.00383548
GOTERM_BP_DIRECT	GO:0002376~immune system process	10	15.625	2.73312e-05	CLEC4A2, IFITM2, FCER1G, CLEC4N, IRF7, IL4RA, IFI30, CFB, MPEG1, MSRB1	63	506	19708	6.18232	0.0233112	0.00393114	0.00383548
GOTERM_BP_DIRECT	GO:0019886~antigen processing and presentation of exogenous peptide antigen via MHC class II	4	6.25	3.25336e-05	FCER1G, FCGR2B, IFI30, CTSS	63	20	19708	62.5651	0.0276865	0.00401093	0.00391333
GOTERM_BP_DIRECT	GO:0048245~eosinophil chemotaxis	4	6.25	3.78708e-05	CCL12, CCL8, CCL7, CCL2	63	21	19708	59.5858	0.0321548	0.00408532	0.00398591
GOTERM_BP_DIRECT	GO:0032720~negative regulation of tumor necrosis factor production	5	7.8125	6.96875e-05	PTGER4, CLEC4A2, BCL3, TSPO, TREM2	63	70	19708	22.3447	0.0583696	0.00668226	0.00651966
GOTERM_BP_DIRECT	GO:0070374~positive regulation of ERK1 and ERK2 cascade	7	10.9375	9.49054e-05	CCR1, CCL12, CCL8, CCL7, CCL2, TREM2, APOE	63	235	19708	9.3182	0.0786426	0.00819034	0.00799104
GOTERM_BP_DIRECT	GO:0030593~neutrophil chemotaxis	5	7.8125	0.000117417	CCL12, CCL8, FCER1G, CCL7, CCL2	63	80	19708	19.5516	0.0963712	0.0085797	0.00837093
GOTERM_BP_DIRECT	GO:0048247~lymphocyte chemotaxis	4	6.25	0.000125154	CCL12, CCL8, CCL7, CCL2	63	31	19708	40.3646	0.102385	0.0085797	0.00837093
GOTERM_BP_DIRECT	GO:0071347~cellular response to interleukin-1	5	7.8125	0.000129242	CEBPB, CCL12, CCL8, CCL7, CCL2	63	82	19708	19.0747	0.105547	0.0085797	0.00837093
GOTERM_BP_DIRECT	GO:0002548~monocyte chemotaxis	4	6.25	0.00021345	CCL12, CCL8, CCL7, CCL2	63	37	19708	33.819	0.168253	0.0131577	0.0128375
GOTERM_BP_DIRECT	GO:0032733~positive regulation of interleukin-10 production	4	6.25	0.000334497	PTGER4, FCER1G, BCL3, TREM2	63	43	19708	29.1	0.250777	0.0186414	0.0181878
GOTERM_BP_DIRECT	GO:0034351~negative regulation of glial cell apoptotic process	3	4.6875	0.000345611	CCL12, CCL2, TREM2	63	9	19708	104.275	0.257932	0.0186414	0.0181878
GOTERM_BP_DIRECT	GO:0006874~cellular calcium ion homeostasis	5	7.8125	0.000472811	CCR1, CCL12, CCL8, CCL2, APOE	63	115	19708	13.6011	0.335109	0.0240021	0.0234181
GOTERM_BP_DIRECT	GO:0042590~antigen processing and presentation of exogenous peptide antigen via MHC class I	3	4.6875	0.000525879	CLEC4A2, FCER1G, IFI30	63	11	19708	85.316	0.364888	0.025213	0.0245995
GOTERM_BP_DIRECT	GO:0006935~chemotaxis	5	7.8125	0.000839995	CCR1, CCL12, CCL8, CCL7, CCL2	63	134	19708	11.6726	0.515782	0.0381535	0.037225
GOTERM_BP_DIRECT	GO:0006956~complement activation	3	4.6875	0.0011358	C4B, C6, CFB	63	16	19708	58.6548	0.624972	0.0490099	0.0478173
GOTERM_BP_DIRECT	GO:0006954~inflammatory response	7	10.9375	0.00120606	CCR1, PTGER4, C4B, CCL12, CCL8, CCL7, CCL2	63	379	19708	5.77778	0.647061	0.0495635	0.0483574
GOTERM_BP_DIRECT	GO:0051603~proteolysis involved in cellular protein catabolic process	4	6.25	0.00151508	CTSL, CTSZ, CTSS, LGMN	63	72	19708	17.3792	0.729777	0.0594326	0.0579864
GOTERM_BP_DIRECT	GO:0045088~regulation of innate immune response	3	4.6875	0.00196763	IRF7, TREM2, APOE	63	21	19708	44.6893	0.817269	0.073829	0.0720325
GOTERM_BP_DIRECT	GO:0090026~positive regulation of monocyte chemotaxis	3	4.6875	0.00236096	CCR1, CCL2, LGMN	63	23	19708	40.8033	0.86996	0.0848961	0.0828302
GOTERM_BP_DIRECT	GO:0010977~negative regulation of neuron projection development	4	6.25	0.0028671	MYLIP, CTSZ, CD38, APOE	63	90	19708	13.9034	0.916078	0.0989723	0.0965639
GOTERM_BP_DIRECT	GO:0007166~cell surface receptor signaling pathway	5	7.8125	0.00417007	FCER1G, MS4A7, FCGR2B, MS4A6D, MS4A6C	63	208	19708	7.51984	0.972848	0.138414	0.135046
GOTERM_BP_DIRECT	GO:0010332~response to gamma radiation	3	4.6875	0.00454517	PNP, CCL7, CCL2	63	32	19708	29.3274	0.980384	0.145277	0.141742
GOTERM_BP_DIRECT	GO:0071346~cellular response to interferon-gamma	4	6.25	0.00491151	CCL12, CCL8, CCL7, CCL2	63	109	19708	11.4798	0.985723	0.15138	0.147696
GOTERM_BP_DIRECT	GO:0051928~positive regulation of calcium ion transport	3	4.6875	0.0051201	CCR1, TSPO, CACNA1D	63	34	19708	27.6022	0.988085	0.152367	0.148659
GOTERM_BP_DIRECT	GO:0031663~lipopolysaccharide-mediated signaling pathway	3	4.6875	0.00604173	CCL12, CCL2, TREM2	63	37	19708	25.3642	0.994646	0.168194	0.164101
GOTERM_BP_DIRECT	GO:0032570~response to progesterone	3	4.6875	0.00604173	TSPO, CCL2, CD38	63	37	19708	25.3642	0.994646	0.168194	0.164101
GOTERM_BP_DIRECT	GO:2000502~negative regulation of natural killer cell chemotaxis	2	3.125	0.00628212	CCL12, CCL2	63	2	19708	312.825	0.995654	0.169421	0.165298
GOTERM_BP_DIRECT	GO:0006508~proteolysis	7	10.9375	0.00667358	CTSA, HINT1, CTSL, CTSZ, CTSS, CFB, LGMN	63	536	19708	4.08541	0.996907	0.169936	0.165801
GOTERM_BP_DIRECT	GO:1904646~cellular response to beta-amyloid	3	4.6875	0.00669506	TREM2, FCGR2B, LGMN	63	39	19708	24.0635	0.996964	0.169936	0.165801
GOTERM_BP_DIRECT	GO:0097421~liver regeneration	3	4.6875	0.0077324	CEBPB, UCP2, HMOX1	63	42	19708	22.3447	0.998768	0.190659	0.186019
GOTERM_BP_DIRECT	GO:0006979~response to oxidative stress	4	6.25	0.010159	PRDX5, GPX3, HMOX1, APOE	63	142	19708	8.81198	0.999851	0.243534	0.237608
GOTERM_BP_DIRECT	GO:0006816~calcium ion transport	4	6.25	0.0109511	CCR1, CCL12, CCL8, CACNA1D	63	146	19708	8.57056	0.999925	0.248706	0.242654
GOTERM_BP_DIRECT	GO:0071356~cellular response to tumor necrosis factor	4	6.25	0.0109511	CCL12, CCL8, CCL7, CCL2	63	146	19708	8.57056	0.999925	0.248706	0.242654
GOTERM_BP_DIRECT	GO:0048002~antigen processing and presentation of peptide antigen	2	3.125	0.0156326	CTSL, CTSS	63	5	19708	125.13	0.999999	0.345921	0.337503
GOTERM_BP_DIRECT	GO:0045785~positive regulation of cell adhesion	3	4.6875	0.0183569	PTGER4, CD63, CCL2	63	66	19708	14.2193	1	0.378995	0.369773
GOTERM_BP_DIRECT	GO:0007204~positive regulation of cytosolic calcium ion concentration	4	6.25	0.0185618	CCR1, PTGER4, CD52, CD38	63	178	19708	7.02978	1	0.378995	0.369773
GOTERM_BP_DIRECT	GO:0006161~deoxyguanosine catabolic process	2	3.125	0.0187301	PNP, GDA	63	6	19708	104.275	1	0.378995	0.369773
GOTERM_BP_DIRECT	GO:0050766~positive regulation of phagocytosis	3	4.6875	0.0188839	FCER1G, TREM2, FCGR2B	63	67	19708	14.0071	1	0.378995	0.369773
GOTERM_BP_DIRECT	GO:0071407~cellular response to organic cyclic compound	3	4.6875	0.0216131	CEBPB, CCL12, CCL2	63	72	19708	13.0344	1	0.409692	0.399723
GOTERM_BP_DIRECT	GO:1900223~positive regulation of beta-amyloid clearance	2	3.125	0.0218181	TREM2, APOE	63	7	19708	89.3787	1	0.409692	0.399723
GOTERM_BP_DIRECT	GO:0043547~positive regulation of GTPase activity	4	6.25	0.0220102	CCL12, CCL8, CCL7, CCL2	63	190	19708	6.5858	1	0.409692	0.399723
GOTERM_BP_DIRECT	GO:0007568~aging	4	6.25	0.0223123	UCP2, TSPO, CCL2, APOE	63	191	19708	6.55132	1	0.409692	0.399723
GOTERM_BP_DIRECT	GO:0031640~killing of cells of other organism	3	4.6875	0.0233245	CCL12, CCL8, CCL2	63	75	19708	12.513	1	0.419356	0.409151
GOTERM_BP_DIRECT	GO:0043615~astrocyte cell migration	2	3.125	0.0248964	CCL12, CCL2	63	8	19708	78.2063	1	0.429713	0.419256
GOTERM_BP_DIRECT	GO:1905563~negative regulation of vascular endothelial cell proliferation	2	3.125	0.0248964	CCL12, CCL2	63	8	19708	78.2063	1	0.429713	0.419256
GOTERM_BP_DIRECT	GO:0007267~cell-cell signaling	3	4.6875	0.0269085	CCR1, CCL12, CCL8	63	81	19708	11.5861	1	0.446927	0.436051
GOTERM_BP_DIRECT	GO:0001666~response to hypoxia	4	6.25	0.0271171	UCP2, HMOX1, CCL2, CD38	63	206	19708	6.07428	1	0.446927	0.436051
GOTERM_BP_DIRECT	GO:0046038~GMP catabolic process	2	3.125	0.0279653	PNP, GDA	63	9	19708	69.5168	1	0.446927	0.436051
GOTERM_BP_DIRECT	GO:0044828~negative regulation by host of viral genome replication	2	3.125	0.0279653	CCL12, CCL8	63	9	19708	69.5168	1	0.446927	0.436051
GOTERM_BP_DIRECT	GO:0046055~dGMP catabolic process	2	3.125	0.0310246	PNP, GDA	63	10	19708	62.5651	1	0.483141	0.471385
GOTERM_BP_DIRECT	GO:0045727~positive regulation of translation	3	4.6875	0.031351	RBM3, SERP1, BCL3	63	88	19708	10.6645	1	0.483141	0.471385
GOTERM_BP_DIRECT	GO:0042742~defense response to bacterium	5	7.8125	0.0321511	CEBPB, FCER1G, BCL3, TREM2, MPEG1	63	382	19708	4.09457	1	0.486779	0.474934
GOTERM_BP_DIRECT	GO:0002862~negative regulation of inflammatory response to antigenic stimulus	2	3.125	0.0340745	TREM2, FCGR2B	63	11	19708	56.8773	1	0.507005	0.494668
GOTERM_BP_DIRECT	GO:0050729~positive regulation of inflammatory response	3	4.6875	0.0353729	PTGER4, CEBPB, CTSS	63	94	19708	9.98379	1	0.516616	0.504045
GOTERM_BP_DIRECT	GO:1905907~negative regulation of amyloid fibril formation	2	3.125	0.037115	TREM2, APOE	63	12	19708	52.1376	1	0.516616	0.504045
GOTERM_BP_DIRECT	GO:0000255~allantoin metabolic process	2	3.125	0.037115	PNP, GDA	63	12	19708	52.1376	1	0.516616	0.504045
GOTERM_BP_DIRECT	GO:0032675~regulation of interleukin-6 production	2	3.125	0.037115	CEBPB, TREM2	63	12	19708	52.1376	1	0.516616	0.504045
GOTERM_BP_DIRECT	GO:0042632~cholesterol homeostasis	3	4.6875	0.0395833	MYLIP, TSPO, APOE	63	100	19708	9.38476	1	0.533015	0.520045
GOTERM_BP_DIRECT	GO:0008347~glial cell migration	2	3.125	0.040146	TSPO, CCL2	63	13	19708	48.127	1	0.533015	0.520045
GOTERM_BP_DIRECT	GO:0007263~nitric oxide mediated signal transduction	2	3.125	0.040146	MT1, APOE	63	13	19708	48.127	1	0.533015	0.520045
GOTERM_BP_DIRECT	GO:0010447~response to acidic pH	2	3.125	0.0431676	CTSS, LGMN	63	14	19708	44.6893	1	0.564449	0.550714
GOTERM_BP_DIRECT	GO:0071294~cellular response to zinc ion	2	3.125	0.0491828	TSPO, MT1	63	16	19708	39.1032	1	0.62585	0.61062
GOTERM_BP_DIRECT	GO:0007010~cytoskeleton organization	3	4.6875	0.0493138	CCL12, CCL7, CCL2	63	113	19708	8.3051	1	0.62585	0.61062
GOTERM_BP_DIRECT	GO:0007613~memory	3	4.6875	0.051671	CEBPB, TREM2, LGMN	63	116	19708	8.09031	1	0.643261	0.627608
GOTERM_BP_DIRECT	GO:0048246~macrophage chemotaxis	2	3.125	0.0521764	CCL12, CCL2	63	17	19708	36.803	1	0.643261	0.627608
GOTERM_BP_DIRECT	GO:0006887~exocytosis	3	4.6875	0.0532647	CCR1, CCL12, CCL8	63	118	19708	7.95319	1	0.647428	0.631674
GOTERM_BP_DIRECT	GO:0061760~antifungal innate immune response	2	3.125	0.0551608	CLEC4A2, CLEC4N	63	18	19708	34.7584	1	0.661163	0.645075
GOTERM_BP_DIRECT	GO:1901741~positive regulation of myoblast fusion	2	3.125	0.0581359	CCL8, IL4RA	63	19	19708	32.929	1	0.67799	0.661492
GOTERM_BP_DIRECT	GO:1901379~regulation of potassium ion transmembrane transport	2	3.125	0.0581359	CD63, CACNA1D	63	19	19708	32.929	1	0.67799	0.661492
GOTERM_BP_DIRECT	GO:0009617~response to bacterium	4	6.25	0.0601781	CD52, LRG1, CCL2, FCGR2B	63	284	19708	4.40599	1	0.69245	0.6756
GOTERM_BP_DIRECT	GO:0043306~positive regulation of mast cell degranulation	2	3.125	0.0611018	FCER1G, IL4RA	63	20	19708	31.2825	1	0.693827	0.676944
GOTERM_BP_DIRECT	GO:0090280~positive regulation of calcium ion import	2	3.125	0.0670061	CCL12, CCL2	63	22	19708	28.4387	1	0.736123	0.71821
GOTERM_BP_DIRECT	GO:1901214~regulation of neuron death	2	3.125	0.0699445	CTSZ, APOE	63	23	19708	27.2022	1	0.736123	0.71821
GOTERM_BP_DIRECT	GO:2000353~positive regulation of endothelial cell apoptotic process	2	3.125	0.0699445	CCL12, CCL2	63	23	19708	27.2022	1	0.736123	0.71821
GOTERM_BP_DIRECT	GO:0002687~positive regulation of leukocyte migration	2	3.125	0.0699445	CCL12, CCL2	63	23	19708	27.2022	1	0.736123	0.71821
GOTERM_BP_DIRECT	GO:0019835~cytolysis	2	3.125	0.0699445	C6, FGL2	63	23	19708	27.2022	1	0.736123	0.71821
GOTERM_BP_DIRECT	GO:0071404~cellular response to low-density lipoprotein particle stimulus	2	3.125	0.0699445	MYLIP, FCER1G	63	23	19708	27.2022	1	0.736123	0.71821
GOTERM_BP_DIRECT	GO:0061844~antimicrobial humoral immune response mediated by antimicrobial peptide	3	4.6875	0.0718877	CCL12, CCL8, CCL2	63	140	19708	6.7034	1	0.747458	0.72927
GOTERM_BP_DIRECT	GO:0044419~interspecies interaction between organisms	2	3.125	0.0728738	CLEC4A2, CLEC4N	63	24	19708	26.0688	1	0.748691	0.730473
GOTERM_BP_DIRECT	GO:0032753~positive regulation of interleukin-4 production	2	3.125	0.0787052	CEBPB, FCER1G	63	26	19708	24.0635	1	0.789798	0.770579
GOTERM_BP_DIRECT	GO:0050850~positive regulation of calcium-mediated signaling	2	3.125	0.0787052	HINT1, TREM2	63	26	19708	24.0635	1	0.789798	0.770579
GOTERM_BP_DIRECT	GO:0030325~adrenal gland development	2	3.125	0.0816074	TSPO, LY6E	63	27	19708	23.1723	1	0.800309	0.780834
GOTERM_BP_DIRECT	GO:0060337~type I interferon signaling pathway	2	3.125	0.0816074	IFITM2, IRF7	63	27	19708	23.1723	1	0.800309	0.780834
GOTERM_BP_DIRECT	GO:0090303~positive regulation of wound healing	2	3.125	0.0845005	PTGER4, CCL2	63	28	19708	22.3447	1	0.811975	0.792216
GOTERM_BP_DIRECT	GO:0008360~regulation of cell shape	3	4.6875	0.0846787	CCL12, CCL7, CCL2	63	154	19708	6.094	1	0.811975	0.792216
GOTERM_BP_DIRECT	GO:0042744~hydrogen peroxide catabolic process	2	3.125	0.0873847	PRDX5, GPX3	63	29	19708	21.5742	1	0.820832	0.800858
GOTERM_BP_DIRECT	GO:0019221~cytokine-mediated signaling pathway	3	4.6875	0.0875046	CCL12, IL4RA, CCL2	63	157	19708	5.97756	1	0.820832	0.800858
GOTERM_BP_DIRECT	GO:0045766~positive regulation of angiogenesis	3	4.6875	0.092277	C6, LRG1, HMOX1	63	162	19708	5.79306	1	0.854979	0.834174
GOTERM_BP_DIRECT	GO:0045672~positive regulation of osteoclast differentiation	2	3.125	0.0931263	CCR1, TREM2	63	31	19708	20.1823	1	0.854979	0.834174
GOTERM_BP_DIRECT	GO:0010875~positive regulation of cholesterol efflux	2	3.125	0.0959838	TREM2, APOE	63	32	19708	19.5516	1	0.862854	0.841858
GOTERM_BP_DIRECT	GO:0046597~negative regulation of viral entry into host cell	2	3.125	0.0959838	IFITM2, LY6E	63	32	19708	19.5516	1	0.862854	0.841858
GOTERM_BP_DIRECT	GO:0045807~positive regulation of endocytosis	2	3.125	0.0988324	CD63, APOE	63	33	19708	18.9591	1	0.87033	0.849152
GOTERM_BP_DIRECT	GO:0032967~positive regulation of collagen biosynthetic process	2	3.125	0.0988324	PRDX5, CCL2	63	33	19708	18.9591	1	0.87033	0.849152
