# Supplementary material for: Endothelial YAP/TAZ activation promotes atherosclerosis in a mouse model of Hutchinson-Gilford progeria syndrome
Source: J Clin Invest. 2024 Oct 1;134(22):e173448. doi: 10.1172/JCI173448 (PMC11563688; doi:10.1172/JCI173448)
Supplement: Supplemental table 14 [file jci-134-173448-s016.xlsx]

## Sheet: EC ContrastVsAll
cluster	gene	avg_log2FC	p_val_adj	exp_cluster	exp_rest	pct_cluster	pct_rest	n_cluster	n_rest	ensembl_gene_id	GeneCardLink	ensemblLink
EC0	COL4A4	0.91317	3.43049e-88	4.26175	1.79408	0.901	0.498	594	1820	ENSMUSG00000067158	http://www.genecards.org/cgi-bin/carddisp.pl?gene=COL4A4	http://mar2016.archive.ensembl.org/Mus_musculus/Gene/Summary?db=core;g=ENSMUSG00000067158
EC0	PCOLCE2	0.961841	1.8422e-86	6.94132	3.07708	0.933	0.574	594	1820	ENSMUSG00000015354	http://www.genecards.org/cgi-bin/carddisp.pl?gene=PCOLCE2	http://mar2016.archive.ensembl.org/Mus_musculus/Gene/Summary?db=core;g=ENSMUSG00000015354
EC0	CYTL1	0.706701	2.97978e-73	81.7798	49.7208	1	0.919	594	1820	ENSMUSG00000062329	http://www.genecards.org/cgi-bin/carddisp.pl?gene=CYTL1	http://mar2016.archive.ensembl.org/Mus_musculus/Gene/Summary?db=core;g=ENSMUSG00000062329
EC0	FBLN2	0.791103	4.41275e-72	11.0335	5.95417	0.975	0.802	594	1820	ENSMUSG00000064080	http://www.genecards.org/cgi-bin/carddisp.pl?gene=FBLN2	http://mar2016.archive.ensembl.org/Mus_musculus/Gene/Summary?db=core;g=ENSMUSG00000064080
EC0	EPAS1	0.637586	6.26775e-66	12.6064	7.74606	0.995	0.892	594	1820	ENSMUSG00000024140	http://www.genecards.org/cgi-bin/carddisp.pl?gene=EPAS1	http://mar2016.archive.ensembl.org/Mus_musculus/Gene/Summary?db=core;g=ENSMUSG00000024140
EC0	CAV1	0.638213	2.76056e-65	16.3179	10.1269	0.993	0.904	594	1820	ENSMUSG00000007655	http://www.genecards.org/cgi-bin/carddisp.pl?gene=CAV1	http://mar2016.archive.ensembl.org/Mus_musculus/Gene/Summary?db=core;g=ENSMUSG00000007655
EC0	SPON1	0.722228	2.32926e-64	5.7583	3.09661	0.943	0.64	594	1820	ENSMUSG00000038156	http://www.genecards.org/cgi-bin/carddisp.pl?gene=SPON1	http://mar2016.archive.ensembl.org/Mus_musculus/Gene/Summary?db=core;g=ENSMUSG00000038156
EC0	CDC42EP3	0.782451	3.1062e-63	6.98812	3.64412	0.941	0.719	594	1820	ENSMUSG00000036533	http://www.genecards.org/cgi-bin/carddisp.pl?gene=CDC42EP3	http://mar2016.archive.ensembl.org/Mus_musculus/Gene/Summary?db=core;g=ENSMUSG00000036533
EC0	CGNL1	0.693331	1.5522e-62	10.0768	5.85015	0.985	0.795	594	1820	ENSMUSG00000032232	http://www.genecards.org/cgi-bin/carddisp.pl?gene=CGNL1	http://mar2016.archive.ensembl.org/Mus_musculus/Gene/Summary?db=core;g=ENSMUSG00000032232
EC0	TWIST1	0.930262	6.39667e-60	4.15596	1.70566	0.823	0.48	594	1820	ENSMUSG00000035799	http://www.genecards.org/cgi-bin/carddisp.pl?gene=TWIST1	http://mar2016.archive.ensembl.org/Mus_musculus/Gene/Summary?db=core;g=ENSMUSG00000035799
EC0	SFRP1	0.474922	6.83733e-58	27.6136	19.5877	1	0.797	594	1820	ENSMUSG00000031548	http://www.genecards.org/cgi-bin/carddisp.pl?gene=SFRP1	http://mar2016.archive.ensembl.org/Mus_musculus/Gene/Summary?db=core;g=ENSMUSG00000031548
EC0	PLA2G5	0.680528	4.62454e-57	1.13541	0.332358	0.534	0.178	594	1820	ENSMUSG00000041193	http://www.genecards.org/cgi-bin/carddisp.pl?gene=PLA2G5	http://mar2016.archive.ensembl.org/Mus_musculus/Gene/Summary?db=core;g=ENSMUSG00000041193
EC0	CALCRL	0.709257	2.05163e-53	5.1701	2.77385	0.911	0.615	594	1820	ENSMUSG00000059588	http://www.genecards.org/cgi-bin/carddisp.pl?gene=CALCRL	http://mar2016.archive.ensembl.org/Mus_musculus/Gene/Summary?db=core;g=ENSMUSG00000059588
EC0	COL4A3	0.687149	1.85664e-50	1.90114	0.801843	0.699	0.349	594	1820	ENSMUSG00000079465	http://www.genecards.org/cgi-bin/carddisp.pl?gene=COL4A3	http://mar2016.archive.ensembl.org/Mus_musculus/Gene/Summary?db=core;g=ENSMUSG00000079465
EC0	BACE2	0.721386	1.81786e-49	2.83813	1.32788	0.793	0.47	594	1820	ENSMUSG00000040605	http://www.genecards.org/cgi-bin/carddisp.pl?gene=BACE2	http://mar2016.archive.ensembl.org/Mus_musculus/Gene/Summary?db=core;g=ENSMUSG00000040605
EC0	SPTBN1	0.470458	4.17546e-49	18.1248	12.803	0.993	0.943	594	1820	ENSMUSG00000020315	http://www.genecards.org/cgi-bin/carddisp.pl?gene=SPTBN1	http://mar2016.archive.ensembl.org/Mus_musculus/Gene/Summary?db=core;g=ENSMUSG00000020315
EC0	ITGA9	0.57417	1.04105e-45	2.94415	1.64918	0.869	0.569	594	1820	ENSMUSG00000039115	http://www.genecards.org/cgi-bin/carddisp.pl?gene=ITGA9	http://mar2016.archive.ensembl.org/Mus_musculus/Gene/Summary?db=core;g=ENSMUSG00000039115
EC0	CTSH	0.57089	6.97538e-45	19.6601	12.9084	0.993	0.892	594	1820	ENSMUSG00000032359	http://www.genecards.org/cgi-bin/carddisp.pl?gene=CTSH	http://mar2016.archive.ensembl.org/Mus_musculus/Gene/Summary?db=core;g=ENSMUSG00000032359
EC0	TEK	0.519007	1.11742e-43	6.97523	4.56553	0.975	0.799	594	1820	ENSMUSG00000006386	http://www.genecards.org/cgi-bin/carddisp.pl?gene=TEK	http://mar2016.archive.ensembl.org/Mus_musculus/Gene/Summary?db=core;g=ENSMUSG00000006386
EC0	NKX2-3	0.500948	1.311e-43	1.6056	0.841225	0.668	0.325	594	1820	ENSMUSG00000044220	http://www.genecards.org/cgi-bin/carddisp.pl?gene=NKX2-3	http://mar2016.archive.ensembl.org/Mus_musculus/Gene/Summary?db=core;g=ENSMUSG00000044220
EC0	ALDH2	0.487945	9.04195e-43	6.29262	4.19993	0.975	0.788	594	1820	ENSMUSG00000029455	http://www.genecards.org/cgi-bin/carddisp.pl?gene=ALDH2	http://mar2016.archive.ensembl.org/Mus_musculus/Gene/Summary?db=core;g=ENSMUSG00000029455
EC0	SLCO2A1	0.517539	5.19253e-42	5.33184	3.42318	0.938	0.685	594	1820	ENSMUSG00000032548	http://www.genecards.org/cgi-bin/carddisp.pl?gene=SLCO2A1	http://mar2016.archive.ensembl.org/Mus_musculus/Gene/Summary?db=core;g=ENSMUSG00000032548
EC0	GXYLT2	0.390123	1.37061e-40	15.4581	11.5586	0.987	0.79	594	1820	ENSMUSG00000030074	http://www.genecards.org/cgi-bin/carddisp.pl?gene=GXYLT2	http://mar2016.archive.ensembl.org/Mus_musculus/Gene/Summary?db=core;g=ENSMUSG00000030074
EC0	EMP2	0.621999	1.47816e-40	6.55069	3.90621	0.936	0.747	594	1820	ENSMUSG00000022505	http://www.genecards.org/cgi-bin/carddisp.pl?gene=EMP2	http://mar2016.archive.ensembl.org/Mus_musculus/Gene/Summary?db=core;g=ENSMUSG00000022505
EC0	ATP1B1	0.523741	2.20742e-40	1.29606	0.59706	0.481	0.179	594	1820	ENSMUSG00000026576	http://www.genecards.org/cgi-bin/carddisp.pl?gene=ATP1B1	http://mar2016.archive.ensembl.org/Mus_musculus/Gene/Summary?db=core;g=ENSMUSG00000026576
EC0	SMOC1	0.332651	2.58809e-40	4.96988	3.74054	0.924	0.649	594	1820	ENSMUSG00000021136	http://www.genecards.org/cgi-bin/carddisp.pl?gene=SMOC1	http://mar2016.archive.ensembl.org/Mus_musculus/Gene/Summary?db=core;g=ENSMUSG00000021136
EC0	CYP1B1	0.290045	4.20169e-40	5.03009	3.93187	0.931	0.661	594	1820	ENSMUSG00000024087	http://www.genecards.org/cgi-bin/carddisp.pl?gene=CYP1B1	http://mar2016.archive.ensembl.org/Mus_musculus/Gene/Summary?db=core;g=ENSMUSG00000024087
EC0	PDE3A	0.483773	6.16785e-40	8.30088	5.6511	0.973	0.773	594	1820	ENSMUSG00000041741	http://www.genecards.org/cgi-bin/carddisp.pl?gene=PDE3A	http://mar2016.archive.ensembl.org/Mus_musculus/Gene/Summary?db=core;g=ENSMUSG00000041741
EC0	KLK8	0.522255	1.27571e-39	2.53454	1.46104	0.778	0.457	594	1820	ENSMUSG00000064023	http://www.genecards.org/cgi-bin/carddisp.pl?gene=KLK8	http://mar2016.archive.ensembl.org/Mus_musculus/Gene/Summary?db=core;g=ENSMUSG00000064023
EC0	GJA5	0.66637	1.68126e-39	3.51076	1.84218	0.822	0.535	594	1820	ENSMUSG00000057123	http://www.genecards.org/cgi-bin/carddisp.pl?gene=GJA5	http://mar2016.archive.ensembl.org/Mus_musculus/Gene/Summary?db=core;g=ENSMUSG00000057123
EC0	ALDH3A1	0.566761	9.62166e-39	0.991598	0.344589	0.49	0.195	594	1820	ENSMUSG00000019102	http://www.genecards.org/cgi-bin/carddisp.pl?gene=ALDH3A1	http://mar2016.archive.ensembl.org/Mus_musculus/Gene/Summary?db=core;g=ENSMUSG00000019102
EC0	APOE	0.569572	2.83646e-38	45.4769	30.3169	0.995	0.898	594	1820	ENSMUSG00000002985	http://www.genecards.org/cgi-bin/carddisp.pl?gene=APOE	http://mar2016.archive.ensembl.org/Mus_musculus/Gene/Summary?db=core;g=ENSMUSG00000002985
EC0	CPE	0.441253	2.1129e-37	14.6701	10.5409	0.99	0.846	594	1820	ENSMUSG00000037852	http://www.genecards.org/cgi-bin/carddisp.pl?gene=CPE	http://mar2016.archive.ensembl.org/Mus_musculus/Gene/Summary?db=core;g=ENSMUSG00000037852
EC0	ACKR3	0.57083	1.81996e-35	4.79946	2.90436	0.891	0.638	594	1820	ENSMUSG00000044337	http://www.genecards.org/cgi-bin/carddisp.pl?gene=ACKR3	http://mar2016.archive.ensembl.org/Mus_musculus/Gene/Summary?db=core;g=ENSMUSG00000044337
EC0	PTPRB	0.423956	4.88045e-35	30.9403	22.8076	0.997	0.963	594	1820	ENSMUSG00000020154	http://www.genecards.org/cgi-bin/carddisp.pl?gene=PTPRB	http://mar2016.archive.ensembl.org/Mus_musculus/Gene/Summary?db=core;g=ENSMUSG00000020154
EC0	EHD4	0.50364	9.22377e-35	13.2934	9.08149	0.985	0.863	594	1820	ENSMUSG00000027293	http://www.genecards.org/cgi-bin/carddisp.pl?gene=EHD4	http://mar2016.archive.ensembl.org/Mus_musculus/Gene/Summary?db=core;g=ENSMUSG00000027293
EC0	TMTC1	0.544983	2.20764e-34	2.33224	1.28392	0.783	0.498	594	1820	ENSMUSG00000030306	http://www.genecards.org/cgi-bin/carddisp.pl?gene=TMTC1	http://mar2016.archive.ensembl.org/Mus_musculus/Gene/Summary?db=core;g=ENSMUSG00000030306
EC0	SP100	0.473569	6.53093e-34	2.18237	1.29188	0.788	0.5	594	1820	ENSMUSG00000026222	http://www.genecards.org/cgi-bin/carddisp.pl?gene=SP100	http://mar2016.archive.ensembl.org/Mus_musculus/Gene/Summary?db=core;g=ENSMUSG00000026222
EC0	PTGS1	0.496276	1.12864e-33	4.32375	2.77419	0.906	0.664	594	1820	ENSMUSG00000047250	http://www.genecards.org/cgi-bin/carddisp.pl?gene=PTGS1	http://mar2016.archive.ensembl.org/Mus_musculus/Gene/Summary?db=core;g=ENSMUSG00000047250
EC0	PTPRJ	0.516363	7.32073e-33	4.48634	2.83567	0.894	0.653	594	1820	ENSMUSG00000025314	http://www.genecards.org/cgi-bin/carddisp.pl?gene=PTPRJ	http://mar2016.archive.ensembl.org/Mus_musculus/Gene/Summary?db=core;g=ENSMUSG00000025314
EC0	KCTD12	0.402392	1.27901e-32	6.57274	4.72956	0.951	0.739	594	1820	ENSMUSG00000098557	http://www.genecards.org/cgi-bin/carddisp.pl?gene=KCTD12	http://mar2016.archive.ensembl.org/Mus_musculus/Gene/Summary?db=core;g=ENSMUSG00000098557
EC0	PDIA5	0.46133	1.95897e-32	1.59941	0.88799	0.704	0.404	594	1820	ENSMUSG00000022844	http://www.genecards.org/cgi-bin/carddisp.pl?gene=PDIA5	http://mar2016.archive.ensembl.org/Mus_musculus/Gene/Summary?db=core;g=ENSMUSG00000022844
EC0	AU021092	0.413878	2.18196e-32	3.50764	2.38345	0.892	0.636	594	1820	ENSMUSG00000051669	http://www.genecards.org/cgi-bin/carddisp.pl?gene=AU021092	http://mar2016.archive.ensembl.org/Mus_musculus/Gene/Summary?db=core;g=ENSMUSG00000051669
EC0	ISL1	0.252312	3.57363e-32	1.82948	1.37549	0.727	0.44	594	1820	ENSMUSG00000042258	http://www.genecards.org/cgi-bin/carddisp.pl?gene=ISL1	http://mar2016.archive.ensembl.org/Mus_musculus/Gene/Summary?db=core;g=ENSMUSG00000042258
EC0	SERPINB6B	0.565928	4.03558e-32	5.25292	3.22398	0.872	0.62	594	1820	ENSMUSG00000042842	http://www.genecards.org/cgi-bin/carddisp.pl?gene=SERPINB6B	http://mar2016.archive.ensembl.org/Mus_musculus/Gene/Summary?db=core;g=ENSMUSG00000042842
EC0	ADGRE5	0.521041	5.41456e-32	2.4364	1.39472	0.785	0.515	594	1820	ENSMUSG00000002885	http://www.genecards.org/cgi-bin/carddisp.pl?gene=ADGRE5	http://mar2016.archive.ensembl.org/Mus_musculus/Gene/Summary?db=core;g=ENSMUSG00000002885
EC0	CBFA2T3	0.467524	1.80508e-31	4.23119	2.78322	0.906	0.687	594	1820	ENSMUSG00000006362	http://www.genecards.org/cgi-bin/carddisp.pl?gene=CBFA2T3	http://mar2016.archive.ensembl.org/Mus_musculus/Gene/Summary?db=core;g=ENSMUSG00000006362
EC0	PLEKHA6	0.418833	2.22796e-31	0.969202	0.473022	0.517	0.234	594	1820	ENSMUSG00000041757	http://www.genecards.org/cgi-bin/carddisp.pl?gene=PLEKHA6	http://mar2016.archive.ensembl.org/Mus_musculus/Gene/Summary?db=core;g=ENSMUSG00000041757
EC0	LARS2	0.538121	2.72817e-30	3.50128	2.09988	0.776	0.498	594	1820	ENSMUSG00000035202	http://www.genecards.org/cgi-bin/carddisp.pl?gene=LARS2	http://mar2016.archive.ensembl.org/Mus_musculus/Gene/Summary?db=core;g=ENSMUSG00000035202
EC0	THRA	0.437371	3.74193e-29	2.82044	1.82132	0.857	0.607	594	1820	ENSMUSG00000058756	http://www.genecards.org/cgi-bin/carddisp.pl?gene=THRA	http://mar2016.archive.ensembl.org/Mus_musculus/Gene/Summary?db=core;g=ENSMUSG00000058756
EC0	AMIGO2	0.513851	5.64288e-29	2.78437	1.65039	0.791	0.529	594	1820	ENSMUSG00000048218	http://www.genecards.org/cgi-bin/carddisp.pl?gene=AMIGO2	http://mar2016.archive.ensembl.org/Mus_musculus/Gene/Summary?db=core;g=ENSMUSG00000048218
EC0	HEG1	0.385575	1.38307e-28	14.9939	11.2429	0.993	0.919	594	1820	ENSMUSG00000075254	http://www.genecards.org/cgi-bin/carddisp.pl?gene=HEG1	http://mar2016.archive.ensembl.org/Mus_musculus/Gene/Summary?db=core;g=ENSMUSG00000075254
EC0	CFH	0.303739	3.92681e-28	56.5372	45.6138	1	0.934	594	1820	ENSMUSG00000026365	http://www.genecards.org/cgi-bin/carddisp.pl?gene=CFH	http://mar2016.archive.ensembl.org/Mus_musculus/Gene/Summary?db=core;g=ENSMUSG00000026365
EC0	PROCR	0.397064	5.15279e-27	4.65069	3.29114	0.909	0.691	594	1820	ENSMUSG00000027611	http://www.genecards.org/cgi-bin/carddisp.pl?gene=PROCR	http://mar2016.archive.ensembl.org/Mus_musculus/Gene/Summary?db=core;g=ENSMUSG00000027611
EC0	AHNAK	0.360236	2.3662e-26	14.0868	10.7532	0.993	0.937	594	1820	ENSMUSG00000069833	http://www.genecards.org/cgi-bin/carddisp.pl?gene=AHNAK	http://mar2016.archive.ensembl.org/Mus_musculus/Gene/Summary?db=core;g=ENSMUSG00000069833
EC0	CAR8	0.428964	2.4945e-26	3.25362	2.15957	0.811	0.555	594	1820	ENSMUSG00000041261	http://www.genecards.org/cgi-bin/carddisp.pl?gene=CAR8	http://mar2016.archive.ensembl.org/Mus_musculus/Gene/Summary?db=core;g=ENSMUSG00000041261
EC0	STXBP6	0.442415	2.91076e-26	2.52874	1.59681	0.803	0.554	594	1820	ENSMUSG00000046314	http://www.genecards.org/cgi-bin/carddisp.pl?gene=STXBP6	http://mar2016.archive.ensembl.org/Mus_musculus/Gene/Summary?db=core;g=ENSMUSG00000046314
EC0	BSG	0.347625	5.92343e-26	9.53876	7.28216	0.983	0.869	594	1820	ENSMUSG00000023175	http://www.genecards.org/cgi-bin/carddisp.pl?gene=BSG	http://mar2016.archive.ensembl.org/Mus_musculus/Gene/Summary?db=core;g=ENSMUSG00000023175
EC0	RAMP2	0.321687	7.66241e-26	24.9654	19.7758	1	0.934	594	1820	ENSMUSG00000001240	http://www.genecards.org/cgi-bin/carddisp.pl?gene=RAMP2	http://mar2016.archive.ensembl.org/Mus_musculus/Gene/Summary?db=core;g=ENSMUSG00000001240
EC0	ICAM2	0.364411	1.41465e-25	7.99293	5.98558	0.976	0.843	594	1820	ENSMUSG00000001029	http://www.genecards.org/cgi-bin/carddisp.pl?gene=ICAM2	http://mar2016.archive.ensembl.org/Mus_musculus/Gene/Summary?db=core;g=ENSMUSG00000001029
EC0	KLK10	0.532824	1.46143e-25	2.17249	1.19282	0.5	0.242	594	1820	ENSMUSG00000030693	http://www.genecards.org/cgi-bin/carddisp.pl?gene=KLK10	http://mar2016.archive.ensembl.org/Mus_musculus/Gene/Summary?db=core;g=ENSMUSG00000030693
EC0	1190002N15RIK	0.435474	1.76666e-25	1.23518	0.652808	0.586	0.32	594	1820	ENSMUSG00000045414	http://www.genecards.org/cgi-bin/carddisp.pl?gene=1190002N15RIK	http://mar2016.archive.ensembl.org/Mus_musculus/Gene/Summary?db=core;g=ENSMUSG00000045414
EC0	CPD	0.435809	1.83183e-25	4.93307	3.38619	0.923	0.763	594	1820	ENSMUSG00000020841	http://www.genecards.org/cgi-bin/carddisp.pl?gene=CPD	http://mar2016.archive.ensembl.org/Mus_musculus/Gene/Summary?db=core;g=ENSMUSG00000020841
EC0	SYT7	0.368879	2.66941e-25	0.637686	0.268197	0.355	0.132	594	1820	ENSMUSG00000024743	http://www.genecards.org/cgi-bin/carddisp.pl?gene=SYT7	http://mar2016.archive.ensembl.org/Mus_musculus/Gene/Summary?db=core;g=ENSMUSG00000024743
EC0	NCAM1	0.398962	5.0418e-25	2.81339	1.89209	0.785	0.525	594	1820	ENSMUSG00000039542	http://www.genecards.org/cgi-bin/carddisp.pl?gene=NCAM1	http://mar2016.archive.ensembl.org/Mus_musculus/Gene/Summary?db=core;g=ENSMUSG00000039542
EC0	ADH7	0.67323	7.1544e-25	4.92667	2.71662	0.763	0.523	594	1820	ENSMUSG00000055301	http://www.genecards.org/cgi-bin/carddisp.pl?gene=ADH7	http://mar2016.archive.ensembl.org/Mus_musculus/Gene/Summary?db=core;g=ENSMUSG00000055301
EC0	ST3GAL5	0.43343	7.33052e-25	1.6919	0.993351	0.699	0.435	594	1820	ENSMUSG00000056091	http://www.genecards.org/cgi-bin/carddisp.pl?gene=ST3GAL5	http://mar2016.archive.ensembl.org/Mus_musculus/Gene/Summary?db=core;g=ENSMUSG00000056091
EC0	APLP2	0.333092	1.42661e-24	12.9797	10.0976	0.995	0.918	594	1820	ENSMUSG00000031996	http://www.genecards.org/cgi-bin/carddisp.pl?gene=APLP2	http://mar2016.archive.ensembl.org/Mus_musculus/Gene/Summary?db=core;g=ENSMUSG00000031996
EC0	ARL4D	0.442521	1.86808e-24	0.865073	0.37241	0.428	0.188	594	1820	ENSMUSG00000034936	http://www.genecards.org/cgi-bin/carddisp.pl?gene=ARL4D	http://mar2016.archive.ensembl.org/Mus_musculus/Gene/Summary?db=core;g=ENSMUSG00000034936
EC0	ATL2	0.365101	2.55354e-24	1.94722	1.28827	0.759	0.501	594	1820	ENSMUSG00000059811	http://www.genecards.org/cgi-bin/carddisp.pl?gene=ATL2	http://mar2016.archive.ensembl.org/Mus_musculus/Gene/Summary?db=core;g=ENSMUSG00000059811
EC0	HYAL2	0.418664	1.02621e-23	1.97328	1.22436	0.744	0.488	594	1820	ENSMUSG00000010047	http://www.genecards.org/cgi-bin/carddisp.pl?gene=HYAL2	http://mar2016.archive.ensembl.org/Mus_musculus/Gene/Summary?db=core;g=ENSMUSG00000010047
EC0	TMTC2	0.424198	1.50491e-23	1.88183	1.14769	0.709	0.453	594	1820	ENSMUSG00000036019	http://www.genecards.org/cgi-bin/carddisp.pl?gene=TMTC2	http://mar2016.archive.ensembl.org/Mus_musculus/Gene/Summary?db=core;g=ENSMUSG00000036019
EC0	ADH1	0.343061	3.42449e-23	3.51453	2.55911	0.8	0.552	594	1820	ENSMUSG00000074207	http://www.genecards.org/cgi-bin/carddisp.pl?gene=ADH1	http://mar2016.archive.ensembl.org/Mus_musculus/Gene/Summary?db=core;g=ENSMUSG00000074207
EC0	RNF144A	0.3697	3.43541e-23	0.964796	0.520641	0.505	0.255	594	1820	ENSMUSG00000020642	http://www.genecards.org/cgi-bin/carddisp.pl?gene=RNF144A	http://mar2016.archive.ensembl.org/Mus_musculus/Gene/Summary?db=core;g=ENSMUSG00000020642
EC0	FHL1	0.346286	3.61647e-23	6.03037	4.53014	0.943	0.773	594	1820	ENSMUSG00000023092	http://www.genecards.org/cgi-bin/carddisp.pl?gene=FHL1	http://mar2016.archive.ensembl.org/Mus_musculus/Gene/Summary?db=core;g=ENSMUSG00000023092
EC0	NRP1	0.471567	3.8968e-23	12.616	8.8196	0.973	0.853	594	1820	ENSMUSG00000025810	http://www.genecards.org/cgi-bin/carddisp.pl?gene=NRP1	http://mar2016.archive.ensembl.org/Mus_musculus/Gene/Summary?db=core;g=ENSMUSG00000025810
EC0	AZIN1	0.297529	6.18488e-23	3.55452	2.70576	0.891	0.676	594	1820	ENSMUSG00000037458	http://www.genecards.org/cgi-bin/carddisp.pl?gene=AZIN1	http://mar2016.archive.ensembl.org/Mus_musculus/Gene/Summary?db=core;g=ENSMUSG00000037458
EC0	PRRT4	0.370554	6.47062e-23	1.16304	0.673082	0.576	0.319	594	1820	ENSMUSG00000079654	http://www.genecards.org/cgi-bin/carddisp.pl?gene=PRRT4	http://mar2016.archive.ensembl.org/Mus_musculus/Gene/Summary?db=core;g=ENSMUSG00000079654
EC0	VEGFA	0.404305	9.8423e-23	1.57257	0.943833	0.603	0.345	594	1820	ENSMUSG00000023951	http://www.genecards.org/cgi-bin/carddisp.pl?gene=VEGFA	http://mar2016.archive.ensembl.org/Mus_musculus/Gene/Summary?db=core;g=ENSMUSG00000023951
EC0	GRIA3	0.421337	1.86245e-22	1.11268	0.577606	0.508	0.262	594	1820	ENSMUSG00000001986	http://www.genecards.org/cgi-bin/carddisp.pl?gene=GRIA3	http://mar2016.archive.ensembl.org/Mus_musculus/Gene/Summary?db=core;g=ENSMUSG00000001986
EC0	GM42418	0.971469	2.07091e-22	305.831	155.48	1	0.995	594	1820	ENSMUSG00000098178	http://www.genecards.org/cgi-bin/carddisp.pl?gene=GM42418	http://mar2016.archive.ensembl.org/Mus_musculus/Gene/Summary?db=core;g=ENSMUSG00000098178
EC0	ACVR1	0.415548	3.58265e-22	1.45992	0.844284	0.66	0.409	594	1820	ENSMUSG00000026836	http://www.genecards.org/cgi-bin/carddisp.pl?gene=ACVR1	http://mar2016.archive.ensembl.org/Mus_musculus/Gene/Summary?db=core;g=ENSMUSG00000026836
EC0	CLEC14A	0.371012	4.25294e-22	6.61538	4.88852	0.956	0.809	594	1820	ENSMUSG00000045930	http://www.genecards.org/cgi-bin/carddisp.pl?gene=CLEC14A	http://mar2016.archive.ensembl.org/Mus_musculus/Gene/Summary?db=core;g=ENSMUSG00000045930
EC0	SDPR	0.323388	5.29583e-22	14.1102	11.076	0.988	0.902	594	1820	ENSMUSG00000045954	http://www.genecards.org/cgi-bin/carddisp.pl?gene=SDPR	http://mar2016.archive.ensembl.org/Mus_musculus/Gene/Summary?db=core;g=ENSMUSG00000045954
EC0	GATA6	0.276456	1.26188e-21	4.55708	3.58802	0.939	0.755	594	1820	ENSMUSG00000005836	http://www.genecards.org/cgi-bin/carddisp.pl?gene=GATA6	http://mar2016.archive.ensembl.org/Mus_musculus/Gene/Summary?db=core;g=ENSMUSG00000005836
EC0	RNASE4	0.376792	1.78918e-21	2.96576	2.05422	0.842	0.624	594	1820	ENSMUSG00000021876	http://www.genecards.org/cgi-bin/carddisp.pl?gene=RNASE4	http://mar2016.archive.ensembl.org/Mus_musculus/Gene/Summary?db=core;g=ENSMUSG00000021876
EC0	WNK4	0.298935	2.37634e-21	0.555328	0.264251	0.36	0.148	594	1820	ENSMUSG00000035112	http://www.genecards.org/cgi-bin/carddisp.pl?gene=WNK4	http://mar2016.archive.ensembl.org/Mus_musculus/Gene/Summary?db=core;g=ENSMUSG00000035112
EC0	SRGN	0.319973	2.84109e-21	11.9972	9.41188	0.975	0.848	594	1820	ENSMUSG00000020077	http://www.genecards.org/cgi-bin/carddisp.pl?gene=SRGN	http://mar2016.archive.ensembl.org/Mus_musculus/Gene/Summary?db=core;g=ENSMUSG00000020077
EC0	METTL7A1	0.368296	4.26801e-21	1.39961	0.858971	0.65	0.399	594	1820	ENSMUSG00000054619	http://www.genecards.org/cgi-bin/carddisp.pl?gene=METTL7A1	http://mar2016.archive.ensembl.org/Mus_musculus/Gene/Summary?db=core;g=ENSMUSG00000054619
EC0	TIMP2	0.315326	6.27996e-21	10.538	8.27277	0.988	0.886	594	1820	ENSMUSG00000017466	http://www.genecards.org/cgi-bin/carddisp.pl?gene=TIMP2	http://mar2016.archive.ensembl.org/Mus_musculus/Gene/Summary?db=core;g=ENSMUSG00000017466
EC0	ABLIM1	0.342897	2.17068e-20	4.69422	3.48965	0.926	0.756	594	1820	ENSMUSG00000025085	http://www.genecards.org/cgi-bin/carddisp.pl?gene=ABLIM1	http://mar2016.archive.ensembl.org/Mus_musculus/Gene/Summary?db=core;g=ENSMUSG00000025085
EC0	CLDN15	0.329875	3.50822e-20	0.960162	0.559515	0.53	0.29	594	1820	ENSMUSG00000001739	http://www.genecards.org/cgi-bin/carddisp.pl?gene=CLDN15	http://mar2016.archive.ensembl.org/Mus_musculus/Gene/Summary?db=core;g=ENSMUSG00000001739
EC0	CHST12	0.35575	4.4772e-20	1.33126	0.821797	0.643	0.399	594	1820	ENSMUSG00000036599	http://www.genecards.org/cgi-bin/carddisp.pl?gene=CHST12	http://mar2016.archive.ensembl.org/Mus_musculus/Gene/Summary?db=core;g=ENSMUSG00000036599
EC0	NDRG1	0.343041	5.83807e-20	3.0194	2.16881	0.835	0.618	594	1820	ENSMUSG00000005125	http://www.genecards.org/cgi-bin/carddisp.pl?gene=NDRG1	http://mar2016.archive.ensembl.org/Mus_musculus/Gene/Summary?db=core;g=ENSMUSG00000005125
EC0	STARD10	0.276453	6.50191e-20	0.419034	0.17158	0.31	0.117	594	1820	ENSMUSG00000030688	http://www.genecards.org/cgi-bin/carddisp.pl?gene=STARD10	http://mar2016.archive.ensembl.org/Mus_musculus/Gene/Summary?db=core;g=ENSMUSG00000030688
EC0	PKHD1L1	0.260432	8.01525e-20	1.49697	1.08457	0.652	0.408	594	1820	ENSMUSG00000038725	http://www.genecards.org/cgi-bin/carddisp.pl?gene=PKHD1L1	http://mar2016.archive.ensembl.org/Mus_musculus/Gene/Summary?db=core;g=ENSMUSG00000038725
EC0	GOLIM4	0.283088	1.11167e-19	4.15402	3.23573	0.921	0.736	594	1820	ENSMUSG00000034109	http://www.genecards.org/cgi-bin/carddisp.pl?gene=GOLIM4	http://mar2016.archive.ensembl.org/Mus_musculus/Gene/Summary?db=core;g=ENSMUSG00000034109
EC0	TMBIM6	0.314516	1.30101e-19	6.15681	4.75494	0.963	0.848	594	1820	ENSMUSG00000023010	http://www.genecards.org/cgi-bin/carddisp.pl?gene=TMBIM6	http://mar2016.archive.ensembl.org/Mus_musculus/Gene/Summary?db=core;g=ENSMUSG00000023010
EC0	MKNK2	0.283754	1.77766e-19	1.72083	1.23503	0.741	0.503	594	1820	ENSMUSG00000020190	http://www.genecards.org/cgi-bin/carddisp.pl?gene=MKNK2	http://mar2016.archive.ensembl.org/Mus_musculus/Gene/Summary?db=core;g=ENSMUSG00000020190
EC0	SNX18	0.325784	2.11062e-19	1.78775	1.22425	0.722	0.484	594	1820	ENSMUSG00000042364	http://www.genecards.org/cgi-bin/carddisp.pl?gene=SNX18	http://mar2016.archive.ensembl.org/Mus_musculus/Gene/Summary?db=core;g=ENSMUSG00000042364
EC0	PARM1	0.335292	3.68804e-19	1.10417	0.667812	0.535	0.299	594	1820	ENSMUSG00000034981	http://www.genecards.org/cgi-bin/carddisp.pl?gene=PARM1	http://mar2016.archive.ensembl.org/Mus_musculus/Gene/Summary?db=core;g=ENSMUSG00000034981
EC0	PQLC1	0.333663	3.88769e-19	1.26297	0.795709	0.616	0.376	594	1820	ENSMUSG00000034006	http://www.genecards.org/cgi-bin/carddisp.pl?gene=PQLC1	http://mar2016.archive.ensembl.org/Mus_musculus/Gene/Summary?db=core;g=ENSMUSG00000034006
EC0	NAP1L1	0.337553	5.9874e-19	3.19765	2.32194	0.87	0.673	594	1820	ENSMUSG00000058799	http://www.genecards.org/cgi-bin/carddisp.pl?gene=NAP1L1	http://mar2016.archive.ensembl.org/Mus_musculus/Gene/Summary?db=core;g=ENSMUSG00000058799
EC0	GKN3	0.342542	1.28153e-18	5.76321	4.33381	0.823	0.607	594	1820	ENSMUSG00000030048	http://www.genecards.org/cgi-bin/carddisp.pl?gene=GKN3	http://mar2016.archive.ensembl.org/Mus_musculus/Gene/Summary?db=core;g=ENSMUSG00000030048
EC0	CDC42EP5	0.393258	1.2873e-18	1.31332	0.761378	0.609	0.376	594	1820	ENSMUSG00000063838	http://www.genecards.org/cgi-bin/carddisp.pl?gene=CDC42EP5	http://mar2016.archive.ensembl.org/Mus_musculus/Gene/Summary?db=core;g=ENSMUSG00000063838
EC0	1500015O10RIK	0.737042	1.76321e-18	6.08638	3.2516	0.636	0.404	594	1820	ENSMUSG00000026051	http://www.genecards.org/cgi-bin/carddisp.pl?gene=1500015O10RIK	http://mar2016.archive.ensembl.org/Mus_musculus/Gene/Summary?db=core;g=ENSMUSG00000026051
EC0	DLL1	0.26326	2.79033e-18	1.20551	0.837641	0.517	0.292	594	1820	ENSMUSG00000014773	http://www.genecards.org/cgi-bin/carddisp.pl?gene=DLL1	http://mar2016.archive.ensembl.org/Mus_musculus/Gene/Summary?db=core;g=ENSMUSG00000014773
EC0	ITGBL1	0.300208	4.73211e-18	1.82845	1.29709	0.673	0.439	594	1820	ENSMUSG00000032925	http://www.genecards.org/cgi-bin/carddisp.pl?gene=ITGBL1	http://mar2016.archive.ensembl.org/Mus_musculus/Gene/Summary?db=core;g=ENSMUSG00000032925
EC0	EPHX1	0.314013	7.34312e-18	2.36534	1.70708	0.806	0.593	594	1820	ENSMUSG00000038776	http://www.genecards.org/cgi-bin/carddisp.pl?gene=EPHX1	http://mar2016.archive.ensembl.org/Mus_musculus/Gene/Summary?db=core;g=ENSMUSG00000038776
EC0	HSP90B1	0.288837	7.42356e-18	10.2225	8.18631	0.988	0.895	594	1820	ENSMUSG00000020048	http://www.genecards.org/cgi-bin/carddisp.pl?gene=HSP90B1	http://mar2016.archive.ensembl.org/Mus_musculus/Gene/Summary?db=core;g=ENSMUSG00000020048
EC0	BMPR2	0.28678	1.09945e-17	5.29091	4.15684	0.953	0.808	594	1820	ENSMUSG00000067336	http://www.genecards.org/cgi-bin/carddisp.pl?gene=BMPR2	http://mar2016.archive.ensembl.org/Mus_musculus/Gene/Summary?db=core;g=ENSMUSG00000067336
EC0	NFE2L1	0.291131	1.13825e-17	4.15862	3.21594	0.923	0.756	594	1820	ENSMUSG00000038615	http://www.genecards.org/cgi-bin/carddisp.pl?gene=NFE2L1	http://mar2016.archive.ensembl.org/Mus_musculus/Gene/Summary?db=core;g=ENSMUSG00000038615
EC0	TMPO	0.288484	1.23157e-17	3.09561	2.35333	0.874	0.682	594	1820	ENSMUSG00000019961	http://www.genecards.org/cgi-bin/carddisp.pl?gene=TMPO	http://mar2016.archive.ensembl.org/Mus_musculus/Gene/Summary?db=core;g=ENSMUSG00000019961
EC0	CAV2	0.279371	1.60694e-17	6.00318	4.77028	0.96	0.831	594	1820	ENSMUSG00000000058	http://www.genecards.org/cgi-bin/carddisp.pl?gene=CAV2	http://mar2016.archive.ensembl.org/Mus_musculus/Gene/Summary?db=core;g=ENSMUSG00000000058
EC0	G0S2	0.521874	1.62274e-17	1.7677	0.927611	0.473	0.253	594	1820	ENSMUSG00000009633	http://www.genecards.org/cgi-bin/carddisp.pl?gene=G0S2	http://mar2016.archive.ensembl.org/Mus_musculus/Gene/Summary?db=core;g=ENSMUSG00000009633
EC0	AW112010	0.358408	2.411e-17	1.891	1.25505	0.653	0.423	594	1820	ENSMUSG00000075010	http://www.genecards.org/cgi-bin/carddisp.pl?gene=AW112010	http://mar2016.archive.ensembl.org/Mus_musculus/Gene/Summary?db=core;g=ENSMUSG00000075010
EC0	GCNT1	0.295626	2.94038e-17	2.20123	1.6081	0.727	0.501	594	1820	ENSMUSG00000038843	http://www.genecards.org/cgi-bin/carddisp.pl?gene=GCNT1	http://mar2016.archive.ensembl.org/Mus_musculus/Gene/Summary?db=core;g=ENSMUSG00000038843
EC0	RRAS	0.252529	3.22753e-17	5.13167	4.14707	0.953	0.805	594	1820	ENSMUSG00000038387	http://www.genecards.org/cgi-bin/carddisp.pl?gene=RRAS	http://mar2016.archive.ensembl.org/Mus_musculus/Gene/Summary?db=core;g=ENSMUSG00000038387
EC0	GBP4	0.329765	3.45051e-17	1.1306	0.695245	0.48	0.26	594	1820	ENSMUSG00000079363	http://www.genecards.org/cgi-bin/carddisp.pl?gene=GBP4	http://mar2016.archive.ensembl.org/Mus_musculus/Gene/Summary?db=core;g=ENSMUSG00000079363
EC0	PSMB9	0.335548	3.67877e-17	1.2739	0.802031	0.618	0.388	594	1820	ENSMUSG00000096727	http://www.genecards.org/cgi-bin/carddisp.pl?gene=PSMB9	http://mar2016.archive.ensembl.org/Mus_musculus/Gene/Summary?db=core;g=ENSMUSG00000096727
EC0	NXN	0.337958	7.82245e-17	2.12572	1.47295	0.781	0.568	594	1820	ENSMUSG00000020844	http://www.genecards.org/cgi-bin/carddisp.pl?gene=NXN	http://mar2016.archive.ensembl.org/Mus_musculus/Gene/Summary?db=core;g=ENSMUSG00000020844
EC0	GOLM1	0.354802	9.62927e-17	1.35597	0.842315	0.628	0.401	594	1820	ENSMUSG00000021556	http://www.genecards.org/cgi-bin/carddisp.pl?gene=GOLM1	http://mar2016.archive.ensembl.org/Mus_musculus/Gene/Summary?db=core;g=ENSMUSG00000021556
EC0	FLNB	0.334499	1.11037e-16	2.41206	1.70597	0.801	0.601	594	1820	ENSMUSG00000025278	http://www.genecards.org/cgi-bin/carddisp.pl?gene=FLNB	http://mar2016.archive.ensembl.org/Mus_musculus/Gene/Summary?db=core;g=ENSMUSG00000025278
EC0	GSTT1	0.30956	1.31966e-16	1.23075	0.799967	0.625	0.397	594	1820	ENSMUSG00000001663	http://www.genecards.org/cgi-bin/carddisp.pl?gene=GSTT1	http://mar2016.archive.ensembl.org/Mus_musculus/Gene/Summary?db=core;g=ENSMUSG00000001663
EC0	9430020K01RIK	0.271948	1.36013e-16	3.26305	2.53066	0.874	0.686	594	1820	ENSMUSG00000033960	http://www.genecards.org/cgi-bin/carddisp.pl?gene=9430020K01RIK	http://mar2016.archive.ensembl.org/Mus_musculus/Gene/Summary?db=core;g=ENSMUSG00000033960
EC0	TM4SF1	0.297904	1.37805e-16	72.8158	59.0443	1	0.982	594	1820	ENSMUSG00000027800	http://www.genecards.org/cgi-bin/carddisp.pl?gene=TM4SF1	http://mar2016.archive.ensembl.org/Mus_musculus/Gene/Summary?db=core;g=ENSMUSG00000027800
EC0	TMEM30A	0.291772	2.34363e-16	4.24598	3.28543	0.924	0.766	594	1820	ENSMUSG00000032328	http://www.genecards.org/cgi-bin/carddisp.pl?gene=TMEM30A	http://mar2016.archive.ensembl.org/Mus_musculus/Gene/Summary?db=core;g=ENSMUSG00000032328
EC0	LRP5	0.34457	2.35286e-16	1.11528	0.665873	0.576	0.354	594	1820	ENSMUSG00000024913	http://www.genecards.org/cgi-bin/carddisp.pl?gene=LRP5	http://mar2016.archive.ensembl.org/Mus_musculus/Gene/Summary?db=core;g=ENSMUSG00000024913
EC0	FAM124A	0.285165	2.44378e-16	0.548214	0.270538	0.35	0.159	594	1820	ENSMUSG00000035184	http://www.genecards.org/cgi-bin/carddisp.pl?gene=FAM124A	http://mar2016.archive.ensembl.org/Mus_musculus/Gene/Summary?db=core;g=ENSMUSG00000035184
EC0	ASAP2	0.252135	2.7557e-16	3.64638	2.90134	0.899	0.724	594	1820	ENSMUSG00000052632	http://www.genecards.org/cgi-bin/carddisp.pl?gene=ASAP2	http://mar2016.archive.ensembl.org/Mus_musculus/Gene/Summary?db=core;g=ENSMUSG00000052632
EC0	EIF4A2	0.268794	3.44884e-16	3.48571	2.7232	0.897	0.725	594	1820	ENSMUSG00000022884	http://www.genecards.org/cgi-bin/carddisp.pl?gene=EIF4A2	http://mar2016.archive.ensembl.org/Mus_musculus/Gene/Summary?db=core;g=ENSMUSG00000022884
EC0	PTP4A2	0.282478	3.94108e-16	4.9536	3.89492	0.936	0.786	594	1820	ENSMUSG00000028788	http://www.genecards.org/cgi-bin/carddisp.pl?gene=PTP4A2	http://mar2016.archive.ensembl.org/Mus_musculus/Gene/Summary?db=core;g=ENSMUSG00000028788
EC0	NAALADL2	0.327563	5.46618e-16	0.886803	0.503558	0.468	0.255	594	1820	ENSMUSG00000102758	http://www.genecards.org/cgi-bin/carddisp.pl?gene=NAALADL2	http://mar2016.archive.ensembl.org/Mus_musculus/Gene/Summary?db=core;g=ENSMUSG00000102758
EC0	FAM118B	0.318225	7.68129e-16	0.774183	0.422994	0.465	0.254	594	1820	ENSMUSG00000050471	http://www.genecards.org/cgi-bin/carddisp.pl?gene=FAM118B	http://mar2016.archive.ensembl.org/Mus_musculus/Gene/Summary?db=core;g=ENSMUSG00000050471
EC0	CMAS	0.314507	9.42289e-16	1.69574	1.16771	0.715	0.498	594	1820	ENSMUSG00000030282	http://www.genecards.org/cgi-bin/carddisp.pl?gene=CMAS	http://mar2016.archive.ensembl.org/Mus_musculus/Gene/Summary?db=core;g=ENSMUSG00000030282
EC0	CUX1	0.340715	1.09383e-15	2.12239	1.4656	0.761	0.552	594	1820	ENSMUSG00000029705	http://www.genecards.org/cgi-bin/carddisp.pl?gene=CUX1	http://mar2016.archive.ensembl.org/Mus_musculus/Gene/Summary?db=core;g=ENSMUSG00000029705
EC0	SEPW1	0.259541	1.23493e-15	6.71952	5.44853	0.963	0.84	594	1820	ENSMUSG00000041571	http://www.genecards.org/cgi-bin/carddisp.pl?gene=SEPW1	http://mar2016.archive.ensembl.org/Mus_musculus/Gene/Summary?db=core;g=ENSMUSG00000041571
EC0	GLCE	0.319526	1.37378e-15	1.20269	0.765092	0.596	0.375	594	1820	ENSMUSG00000032252	http://www.genecards.org/cgi-bin/carddisp.pl?gene=GLCE	http://mar2016.archive.ensembl.org/Mus_musculus/Gene/Summary?db=core;g=ENSMUSG00000032252
EC0	TGOLN1	0.332395	1.44222e-15	3.49262	2.56812	0.882	0.72	594	1820	ENSMUSG00000056429	http://www.genecards.org/cgi-bin/carddisp.pl?gene=TGOLN1	http://mar2016.archive.ensembl.org/Mus_musculus/Gene/Summary?db=core;g=ENSMUSG00000056429
EC0	SIRPA	0.28243	2.06861e-15	0.856833	0.526697	0.498	0.285	594	1820	ENSMUSG00000037902	http://www.genecards.org/cgi-bin/carddisp.pl?gene=SIRPA	http://mar2016.archive.ensembl.org/Mus_musculus/Gene/Summary?db=core;g=ENSMUSG00000037902
EC0	EFNB2	0.261441	2.83121e-15	3.50167	2.75554	0.867	0.68	594	1820	ENSMUSG00000001300	http://www.genecards.org/cgi-bin/carddisp.pl?gene=EFNB2	http://mar2016.archive.ensembl.org/Mus_musculus/Gene/Summary?db=core;g=ENSMUSG00000001300
EC0	GAA	0.267196	3.37075e-15	1.39078	0.986581	0.663	0.445	594	1820	ENSMUSG00000025579	http://www.genecards.org/cgi-bin/carddisp.pl?gene=GAA	http://mar2016.archive.ensembl.org/Mus_musculus/Gene/Summary?db=core;g=ENSMUSG00000025579
EC0	CPQ	0.264452	3.46009e-15	2.99805	2.32844	0.855	0.666	594	1820	ENSMUSG00000039007	http://www.genecards.org/cgi-bin/carddisp.pl?gene=CPQ	http://mar2016.archive.ensembl.org/Mus_musculus/Gene/Summary?db=core;g=ENSMUSG00000039007
EC0	PAICS	0.291603	3.67768e-15	2.31168	1.70562	0.796	0.593	594	1820	ENSMUSG00000029247	http://www.genecards.org/cgi-bin/carddisp.pl?gene=PAICS	http://mar2016.archive.ensembl.org/Mus_musculus/Gene/Summary?db=core;g=ENSMUSG00000029247
EC0	CEACAM1	0.280879	6.93852e-15	0.925499	0.584858	0.481	0.273	594	1820	ENSMUSG00000074272	http://www.genecards.org/cgi-bin/carddisp.pl?gene=CEACAM1	http://mar2016.archive.ensembl.org/Mus_musculus/Gene/Summary?db=core;g=ENSMUSG00000074272
EC0	SELENBP1	0.281348	1.29287e-14	0.684273	0.385856	0.436	0.235	594	1820	ENSMUSG00000068874	http://www.genecards.org/cgi-bin/carddisp.pl?gene=SELENBP1	http://mar2016.archive.ensembl.org/Mus_musculus/Gene/Summary?db=core;g=ENSMUSG00000068874
EC0	CREB3L1	0.268679	1.63144e-14	0.595787	0.32463	0.365	0.179	594	1820	ENSMUSG00000027230	http://www.genecards.org/cgi-bin/carddisp.pl?gene=CREB3L1	http://mar2016.archive.ensembl.org/Mus_musculus/Gene/Summary?db=core;g=ENSMUSG00000027230
EC0	TUBA1B	0.297464	1.63415e-14	4.39058	3.38621	0.912	0.764	594	1820	ENSMUSG00000023004	http://www.genecards.org/cgi-bin/carddisp.pl?gene=TUBA1B	http://mar2016.archive.ensembl.org/Mus_musculus/Gene/Summary?db=core;g=ENSMUSG00000023004
EC0	RHOJ	0.263762	1.90618e-14	2.9948	2.32732	0.84	0.651	594	1820	ENSMUSG00000046768	http://www.genecards.org/cgi-bin/carddisp.pl?gene=RHOJ	http://mar2016.archive.ensembl.org/Mus_musculus/Gene/Summary?db=core;g=ENSMUSG00000046768
EC0	RCN1	0.270146	3.26911e-14	1.5636	1.12583	0.702	0.491	594	1820	ENSMUSG00000005973	http://www.genecards.org/cgi-bin/carddisp.pl?gene=RCN1	http://mar2016.archive.ensembl.org/Mus_musculus/Gene/Summary?db=core;g=ENSMUSG00000005973
EC0	ARHGEF10	0.268896	3.82474e-14	0.746182	0.449252	0.458	0.256	594	1820	ENSMUSG00000071176	http://www.genecards.org/cgi-bin/carddisp.pl?gene=ARHGEF10	http://mar2016.archive.ensembl.org/Mus_musculus/Gene/Summary?db=core;g=ENSMUSG00000071176
EC0	DOPEY2	0.283197	5.21123e-14	0.875234	0.541007	0.498	0.292	594	1820	ENSMUSG00000022946	http://www.genecards.org/cgi-bin/carddisp.pl?gene=DOPEY2	http://mar2016.archive.ensembl.org/Mus_musculus/Gene/Summary?db=core;g=ENSMUSG00000022946
EC0	SLC4A4	0.382704	6.65933e-14	1.41964	0.855862	0.571	0.362	594	1820	ENSMUSG00000060961	http://www.genecards.org/cgi-bin/carddisp.pl?gene=SLC4A4	http://mar2016.archive.ensembl.org/Mus_musculus/Gene/Summary?db=core;g=ENSMUSG00000060961
EC0	HIST1H2BC	0.262641	3.06822e-13	1.04114	0.701416	0.529	0.326	594	1820	ENSMUSG00000018102	http://www.genecards.org/cgi-bin/carddisp.pl?gene=HIST1H2BC	http://mar2016.archive.ensembl.org/Mus_musculus/Gene/Summary?db=core;g=ENSMUSG00000018102
EC0	ZBTB4	0.272719	3.17063e-13	2.4433	1.85022	0.808	0.62	594	1820	ENSMUSG00000018750	http://www.genecards.org/cgi-bin/carddisp.pl?gene=ZBTB4	http://mar2016.archive.ensembl.org/Mus_musculus/Gene/Summary?db=core;g=ENSMUSG00000018750
EC0	CMIP	0.357774	3.45981e-13	6.8617	5.13502	0.926	0.795	594	1820	ENSMUSG00000034390	http://www.genecards.org/cgi-bin/carddisp.pl?gene=CMIP	http://mar2016.archive.ensembl.org/Mus_musculus/Gene/Summary?db=core;g=ENSMUSG00000034390
EC0	GLG1	0.256397	3.7939e-13	3.08039	2.416	0.872	0.702	594	1820	ENSMUSG00000003316	http://www.genecards.org/cgi-bin/carddisp.pl?gene=GLG1	http://mar2016.archive.ensembl.org/Mus_musculus/Gene/Summary?db=core;g=ENSMUSG00000003316
EC0	RFK	0.289284	4.53081e-13	2.17747	1.60014	0.766	0.575	594	1820	ENSMUSG00000024712	http://www.genecards.org/cgi-bin/carddisp.pl?gene=RFK	http://mar2016.archive.ensembl.org/Mus_musculus/Gene/Summary?db=core;g=ENSMUSG00000024712
EC0	VIT	0.278244	5.11232e-13	0.636824	0.349715	0.389	0.204	594	1820	ENSMUSG00000024076	http://www.genecards.org/cgi-bin/carddisp.pl?gene=VIT	http://mar2016.archive.ensembl.org/Mus_musculus/Gene/Summary?db=core;g=ENSMUSG00000024076
EC0	AIDA	0.279966	8.22314e-13	1.4493	1.01727	0.66	0.457	594	1820	ENSMUSG00000042901	http://www.genecards.org/cgi-bin/carddisp.pl?gene=AIDA	http://mar2016.archive.ensembl.org/Mus_musculus/Gene/Summary?db=core;g=ENSMUSG00000042901
EC0	EPHA4	0.310891	8.73218e-13	1.51593	1.0282	0.635	0.434	594	1820	ENSMUSG00000026235	http://www.genecards.org/cgi-bin/carddisp.pl?gene=EPHA4	http://mar2016.archive.ensembl.org/Mus_musculus/Gene/Summary?db=core;g=ENSMUSG00000026235
EC0	HEXB	0.27562	9.59021e-13	1.12896	0.758723	0.588	0.383	594	1820	ENSMUSG00000021665	http://www.genecards.org/cgi-bin/carddisp.pl?gene=HEXB	http://mar2016.archive.ensembl.org/Mus_musculus/Gene/Summary?db=core;g=ENSMUSG00000021665
EC0	PERP	0.282251	1.54427e-12	1.24197	0.843587	0.579	0.376	594	1820	ENSMUSG00000019851	http://www.genecards.org/cgi-bin/carddisp.pl?gene=PERP	http://mar2016.archive.ensembl.org/Mus_musculus/Gene/Summary?db=core;g=ENSMUSG00000019851
EC0	ST3GAL1	0.320244	2.12324e-12	1.21221	0.771838	0.582	0.384	594	1820	ENSMUSG00000013846	http://www.genecards.org/cgi-bin/carddisp.pl?gene=ST3GAL1	http://mar2016.archive.ensembl.org/Mus_musculus/Gene/Summary?db=core;g=ENSMUSG00000013846
EC0	CMKLR1	0.295326	8.39314e-12	1.15431	0.755523	0.549	0.352	594	1820	ENSMUSG00000042190	http://www.genecards.org/cgi-bin/carddisp.pl?gene=CMKLR1	http://mar2016.archive.ensembl.org/Mus_musculus/Gene/Summary?db=core;g=ENSMUSG00000042190
EC0	ADGRA3	0.260622	1.22349e-11	1.05725	0.717244	0.574	0.377	594	1820	ENSMUSG00000029090	http://www.genecards.org/cgi-bin/carddisp.pl?gene=ADGRA3	http://mar2016.archive.ensembl.org/Mus_musculus/Gene/Summary?db=core;g=ENSMUSG00000029090
EC0	WSCD1	0.279393	1.42975e-11	0.543527	0.27177	0.357	0.186	594	1820	ENSMUSG00000020811	http://www.genecards.org/cgi-bin/carddisp.pl?gene=WSCD1	http://mar2016.archive.ensembl.org/Mus_musculus/Gene/Summary?db=core;g=ENSMUSG00000020811
EC0	AMOTL1	0.281677	1.69832e-11	1.72002	1.23758	0.702	0.508	594	1820	ENSMUSG00000013076	http://www.genecards.org/cgi-bin/carddisp.pl?gene=AMOTL1	http://mar2016.archive.ensembl.org/Mus_musculus/Gene/Summary?db=core;g=ENSMUSG00000013076
EC0	ZFP106	0.258979	1.70676e-11	1.45052	1.04785	0.662	0.465	594	1820	ENSMUSG00000027288	http://www.genecards.org/cgi-bin/carddisp.pl?gene=ZFP106	http://mar2016.archive.ensembl.org/Mus_musculus/Gene/Summary?db=core;g=ENSMUSG00000027288
EC0	TMEM141	0.253446	2.15267e-11	0.662494	0.39465	0.419	0.237	594	1820	ENSMUSG00000026939	http://www.genecards.org/cgi-bin/carddisp.pl?gene=TMEM141	http://mar2016.archive.ensembl.org/Mus_musculus/Gene/Summary?db=core;g=ENSMUSG00000026939
EC0	RALBP1	0.261466	7.27694e-11	2.48098	1.90397	0.803	0.629	594	1820	ENSMUSG00000024096	http://www.genecards.org/cgi-bin/carddisp.pl?gene=RALBP1	http://mar2016.archive.ensembl.org/Mus_musculus/Gene/Summary?db=core;g=ENSMUSG00000024096
EC0	SERPINB9	0.272985	3.08308e-10	1.38935	0.977441	0.609	0.421	594	1820	ENSMUSG00000045827	http://www.genecards.org/cgi-bin/carddisp.pl?gene=SERPINB9	http://mar2016.archive.ensembl.org/Mus_musculus/Gene/Summary?db=core;g=ENSMUSG00000045827
EC0	SLC29A1	0.256106	5.07821e-10	2.39173	1.84005	0.801	0.632	594	1820	ENSMUSG00000023942	http://www.genecards.org/cgi-bin/carddisp.pl?gene=SLC29A1	http://mar2016.archive.ensembl.org/Mus_musculus/Gene/Summary?db=core;g=ENSMUSG00000023942
EC0	SMAD6	0.30747	2.85924e-09	2.01058	1.43272	0.682	0.502	594	1820	ENSMUSG00000036867	http://www.genecards.org/cgi-bin/carddisp.pl?gene=SMAD6	http://mar2016.archive.ensembl.org/Mus_musculus/Gene/Summary?db=core;g=ENSMUSG00000036867
EC0	P4HA1	0.255539	4.44376e-09	0.843562	0.544304	0.475	0.3	594	1820	ENSMUSG00000019916	http://www.genecards.org/cgi-bin/carddisp.pl?gene=P4HA1	http://mar2016.archive.ensembl.org/Mus_musculus/Gene/Summary?db=core;g=ENSMUSG00000019916
EC0	KAZALD1	0.261298	5.02126e-09	1.20056	0.836012	0.567	0.387	594	1820	ENSMUSG00000025213	http://www.genecards.org/cgi-bin/carddisp.pl?gene=KAZALD1	http://mar2016.archive.ensembl.org/Mus_musculus/Gene/Summary?db=core;g=ENSMUSG00000025213
EC0	RPL10	0.252696	7.10948e-09	12.2675	10.1358	0.971	0.895	594	1820	ENSMUSG00000008682	http://www.genecards.org/cgi-bin/carddisp.pl?gene=RPL10	http://mar2016.archive.ensembl.org/Mus_musculus/Gene/Summary?db=core;g=ENSMUSG00000008682
EC0	BCAP29	0.270289	5.92212e-08	1.1312	0.767094	0.498	0.329	594	1820	ENSMUSG00000020650	http://www.genecards.org/cgi-bin/carddisp.pl?gene=BCAP29	http://mar2016.archive.ensembl.org/Mus_musculus/Gene/Summary?db=core;g=ENSMUSG00000020650
EC0	BAZ1B	0.254727	1.29122e-07	1.46587	1.06675	0.63	0.46	594	1820	ENSMUSG00000002748	http://www.genecards.org/cgi-bin/carddisp.pl?gene=BAZ1B	http://mar2016.archive.ensembl.org/Mus_musculus/Gene/Summary?db=core;g=ENSMUSG00000002748
EC0	ZFPM1	0.265817	2.6182e-07	0.947042	0.619409	0.502	0.341	594	1820	ENSMUSG00000049577	http://www.genecards.org/cgi-bin/carddisp.pl?gene=ZFPM1	http://mar2016.archive.ensembl.org/Mus_musculus/Gene/Summary?db=core;g=ENSMUSG00000049577
EC0	MCFD2	0.250111	5.50484e-07	2.06988	1.58125	0.742	0.588	594	1820	ENSMUSG00000024150	http://www.genecards.org/cgi-bin/carddisp.pl?gene=MCFD2	http://mar2016.archive.ensembl.org/Mus_musculus/Gene/Summary?db=core;g=ENSMUSG00000024150
EC0	MAL	0.259746	1.16757e-05	0.741275	0.454374	0.313	0.182	594	1820	ENSMUSG00000027375	http://www.genecards.org/cgi-bin/carddisp.pl?gene=MAL	http://mar2016.archive.ensembl.org/Mus_musculus/Gene/Summary?db=core;g=ENSMUSG00000027375
EC0	AY036118	0.269391	0.000584536	5.93051	4.75004	0.7	0.571	594	1820	ENSMUSG00000105361	http://www.genecards.org/cgi-bin/carddisp.pl?gene=AY036118	http://mar2016.archive.ensembl.org/Mus_musculus/Gene/Summary?db=core;g=ENSMUSG00000105361
EC1	SPARC	1.03255	5.22122e-107	39.5933	18.8438	0.998	0.948	540	1874	ENSMUSG00000018593	http://www.genecards.org/cgi-bin/carddisp.pl?gene=SPARC	http://mar2016.archive.ensembl.org/Mus_musculus/Gene/Summary?db=core;g=ENSMUSG00000018593
EC1	HTRA1	0.814255	4.35311e-85	12.0994	6.44965	0.989	0.84	540	1874	ENSMUSG00000006205	http://www.genecards.org/cgi-bin/carddisp.pl?gene=HTRA1	http://mar2016.archive.ensembl.org/Mus_musculus/Gene/Summary?db=core;g=ENSMUSG00000006205
EC1	ELN	1.20616	8.9141e-82	59.5981	25.2644	0.991	0.942	540	1874	ENSMUSG00000029675	http://www.genecards.org/cgi-bin/carddisp.pl?gene=ELN	http://mar2016.archive.ensembl.org/Mus_musculus/Gene/Summary?db=core;g=ENSMUSG00000029675
EC1	NUPR1	1.05173	5.85912e-76	11.7418	5.14652	0.944	0.732	540	1874	ENSMUSG00000030717	http://www.genecards.org/cgi-bin/carddisp.pl?gene=NUPR1	http://mar2016.archive.ensembl.org/Mus_musculus/Gene/Summary?db=core;g=ENSMUSG00000030717
EC1	BGN	0.703707	7.45701e-74	49.9865	30.3053	1	0.959	540	1874	ENSMUSG00000031375	http://www.genecards.org/cgi-bin/carddisp.pl?gene=BGN	http://mar2016.archive.ensembl.org/Mus_musculus/Gene/Summary?db=core;g=ENSMUSG00000031375
EC1	PLVAP	1.02296	6.0852e-73	8.55021	3.69972	0.919	0.641	540	1874	ENSMUSG00000034845	http://www.genecards.org/cgi-bin/carddisp.pl?gene=PLVAP	http://mar2016.archive.ensembl.org/Mus_musculus/Gene/Summary?db=core;g=ENSMUSG00000034845
EC1	GXYLT2	0.867891	8.36387e-73	19.8269	10.412	0.987	0.795	540	1874	ENSMUSG00000030074	http://www.genecards.org/cgi-bin/carddisp.pl?gene=GXYLT2	http://mar2016.archive.ensembl.org/Mus_musculus/Gene/Summary?db=core;g=ENSMUSG00000030074
EC1	TSPAN6	0.856903	1.40031e-69	5.32469	2.49209	0.926	0.642	540	1874	ENSMUSG00000067377	http://www.genecards.org/cgi-bin/carddisp.pl?gene=TSPAN6	http://mar2016.archive.ensembl.org/Mus_musculus/Gene/Summary?db=core;g=ENSMUSG00000067377
EC1	SOD3	0.800431	2.73554e-66	6.9662	3.57401	0.95	0.717	540	1874	ENSMUSG00000072941	http://www.genecards.org/cgi-bin/carddisp.pl?gene=SOD3	http://mar2016.archive.ensembl.org/Mus_musculus/Gene/Summary?db=core;g=ENSMUSG00000072941
EC1	MGP	0.870676	1.78214e-64	169.301	92.1362	1	0.988	540	1874	ENSMUSG00000030218	http://www.genecards.org/cgi-bin/carddisp.pl?gene=MGP	http://mar2016.archive.ensembl.org/Mus_musculus/Gene/Summary?db=core;g=ENSMUSG00000030218
EC1	FBLN5	0.957077	2.15357e-63	25.5788	12.6907	0.972	0.839	540	1874	ENSMUSG00000021186	http://www.genecards.org/cgi-bin/carddisp.pl?gene=FBLN5	http://mar2016.archive.ensembl.org/Mus_musculus/Gene/Summary?db=core;g=ENSMUSG00000021186
EC1	MMP2	0.811572	2.21487e-62	3.28818	1.44324	0.819	0.518	540	1874	ENSMUSG00000031740	http://www.genecards.org/cgi-bin/carddisp.pl?gene=MMP2	http://mar2016.archive.ensembl.org/Mus_musculus/Gene/Summary?db=core;g=ENSMUSG00000031740
EC1	SFRP1	0.672942	2.15239e-51	30.7508	18.9149	0.991	0.806	540	1874	ENSMUSG00000031548	http://www.genecards.org/cgi-bin/carddisp.pl?gene=SFRP1	http://mar2016.archive.ensembl.org/Mus_musculus/Gene/Summary?db=core;g=ENSMUSG00000031548
EC1	RPS15A	0.480745	9.48419e-49	25.9593	18.3192	0.998	0.928	540	1874	ENSMUSG00000008683	http://www.genecards.org/cgi-bin/carddisp.pl?gene=RPS15A	http://mar2016.archive.ensembl.org/Mus_musculus/Gene/Summary?db=core;g=ENSMUSG00000008683
EC1	RAMP2	0.563415	4.39834e-48	28.4421	18.9234	0.996	0.936	540	1874	ENSMUSG00000001240	http://www.genecards.org/cgi-bin/carddisp.pl?gene=RAMP2	http://mar2016.archive.ensembl.org/Mus_musculus/Gene/Summary?db=core;g=ENSMUSG00000001240
EC1	MGST3	0.674978	1.60708e-47	5.24678	2.91262	0.93	0.685	540	1874	ENSMUSG00000026688	http://www.genecards.org/cgi-bin/carddisp.pl?gene=MGST3	http://mar2016.archive.ensembl.org/Mus_musculus/Gene/Summary?db=core;g=ENSMUSG00000026688
EC1	ACE	0.553083	3.28167e-46	11.0507	7.21332	0.985	0.846	540	1874	ENSMUSG00000020681	http://www.genecards.org/cgi-bin/carddisp.pl?gene=ACE	http://mar2016.archive.ensembl.org/Mus_musculus/Gene/Summary?db=core;g=ENSMUSG00000020681
EC1	CD34	0.648417	3.29632e-45	7.12618	4.18434	0.959	0.792	540	1874	ENSMUSG00000016494	http://www.genecards.org/cgi-bin/carddisp.pl?gene=CD34	http://mar2016.archive.ensembl.org/Mus_musculus/Gene/Summary?db=core;g=ENSMUSG00000016494
EC1	PTGIS	0.610187	6.8724e-45	7.15942	4.34533	0.954	0.763	540	1874	ENSMUSG00000017969	http://www.genecards.org/cgi-bin/carddisp.pl?gene=PTGIS	http://mar2016.archive.ensembl.org/Mus_musculus/Gene/Summary?db=core;g=ENSMUSG00000017969
EC1	TMEM158	0.720096	6.57172e-44	14.1078	8.1713	0.961	0.789	540	1874	ENSMUSG00000054871	http://www.genecards.org/cgi-bin/carddisp.pl?gene=TMEM158	http://mar2016.archive.ensembl.org/Mus_musculus/Gene/Summary?db=core;g=ENSMUSG00000054871
EC1	MFAP5	0.635687	3.37208e-43	5.64281	3.27554	0.924	0.688	540	1874	ENSMUSG00000030116	http://www.genecards.org/cgi-bin/carddisp.pl?gene=MFAP5	http://mar2016.archive.ensembl.org/Mus_musculus/Gene/Summary?db=core;g=ENSMUSG00000030116
EC1	FRZB	0.785177	3.23539e-42	2.94142	1.28713	0.717	0.385	540	1874	ENSMUSG00000027004	http://www.genecards.org/cgi-bin/carddisp.pl?gene=FRZB	http://mar2016.archive.ensembl.org/Mus_musculus/Gene/Summary?db=core;g=ENSMUSG00000027004
EC1	PMEPA1	0.598365	3.6239e-42	6.80988	4.15844	0.948	0.77	540	1874	ENSMUSG00000038400	http://www.genecards.org/cgi-bin/carddisp.pl?gene=PMEPA1	http://mar2016.archive.ensembl.org/Mus_musculus/Gene/Summary?db=core;g=ENSMUSG00000038400
EC1	COL5A2	0.656035	1.40621e-41	5.06444	2.84861	0.889	0.694	540	1874	ENSMUSG00000026042	http://www.genecards.org/cgi-bin/carddisp.pl?gene=COL5A2	http://mar2016.archive.ensembl.org/Mus_musculus/Gene/Summary?db=core;g=ENSMUSG00000026042
EC1	PAM	0.551468	1.82158e-41	32.0444	21.547	0.998	0.935	540	1874	ENSMUSG00000026335	http://www.genecards.org/cgi-bin/carddisp.pl?gene=PAM	http://mar2016.archive.ensembl.org/Mus_musculus/Gene/Summary?db=core;g=ENSMUSG00000026335
EC1	RPL41	0.386319	8.44863e-41	32.3555	24.5196	1	0.967	540	1874	ENSMUSG00000093674	http://www.genecards.org/cgi-bin/carddisp.pl?gene=RPL41	http://mar2016.archive.ensembl.org/Mus_musculus/Gene/Summary?db=core;g=ENSMUSG00000093674
EC1	RPL39	0.435002	1.67077e-40	27.3134	19.9432	0.991	0.938	540	1874	ENSMUSG00000079641	http://www.genecards.org/cgi-bin/carddisp.pl?gene=RPL39	http://mar2016.archive.ensembl.org/Mus_musculus/Gene/Summary?db=core;g=ENSMUSG00000079641
EC1	RBM3	0.48112	1.41152e-39	5.61869	3.74177	0.957	0.751	540	1874	ENSMUSG00000031167	http://www.genecards.org/cgi-bin/carddisp.pl?gene=RBM3	http://mar2016.archive.ensembl.org/Mus_musculus/Gene/Summary?db=core;g=ENSMUSG00000031167
EC1	NKX2-3	0.556288	3.8167e-39	1.69991	0.836074	0.672	0.334	540	1874	ENSMUSG00000044220	http://www.genecards.org/cgi-bin/carddisp.pl?gene=NKX2-3	http://mar2016.archive.ensembl.org/Mus_musculus/Gene/Summary?db=core;g=ENSMUSG00000044220
EC1	RPS29	0.395951	5.07037e-39	25.1877	18.9023	1	0.946	540	1874	ENSMUSG00000034892	http://www.genecards.org/cgi-bin/carddisp.pl?gene=RPS29	http://mar2016.archive.ensembl.org/Mus_musculus/Gene/Summary?db=core;g=ENSMUSG00000034892
EC1	SMOC1	0.526379	1.68066e-38	5.61226	3.59086	0.922	0.658	540	1874	ENSMUSG00000021136	http://www.genecards.org/cgi-bin/carddisp.pl?gene=SMOC1	http://mar2016.archive.ensembl.org/Mus_musculus/Gene/Summary?db=core;g=ENSMUSG00000021136
EC1	BPGM	0.560277	8.13499e-38	3.11044	1.78758	0.817	0.506	540	1874	ENSMUSG00000038871	http://www.genecards.org/cgi-bin/carddisp.pl?gene=BPGM	http://mar2016.archive.ensembl.org/Mus_musculus/Gene/Summary?db=core;g=ENSMUSG00000038871
EC1	SDC1	0.667228	1.08371e-36	2.14717	0.981825	0.696	0.407	540	1874	ENSMUSG00000020592	http://www.genecards.org/cgi-bin/carddisp.pl?gene=SDC1	http://mar2016.archive.ensembl.org/Mus_musculus/Gene/Summary?db=core;g=ENSMUSG00000020592
EC1	TPT1	0.415403	2.11088e-35	89.9026	67.1597	0.998	0.978	540	1874	ENSMUSG00000060126	http://www.genecards.org/cgi-bin/carddisp.pl?gene=TPT1	http://mar2016.archive.ensembl.org/Mus_musculus/Gene/Summary?db=core;g=ENSMUSG00000060126
EC1	CTSH	0.436331	1.89357e-34	18.5258	13.4298	0.991	0.895	540	1874	ENSMUSG00000032359	http://www.genecards.org/cgi-bin/carddisp.pl?gene=CTSH	http://mar2016.archive.ensembl.org/Mus_musculus/Gene/Summary?db=core;g=ENSMUSG00000032359
EC1	SCX	0.587721	3.66276e-34	1.35405	0.566368	0.569	0.267	540	1874	ENSMUSG00000034161	http://www.genecards.org/cgi-bin/carddisp.pl?gene=SCX	http://mar2016.archive.ensembl.org/Mus_musculus/Gene/Summary?db=core;g=ENSMUSG00000034161
EC1	CYP1B1	0.518292	2.12971e-33	5.79383	3.74344	0.913	0.674	540	1874	ENSMUSG00000024087	http://www.genecards.org/cgi-bin/carddisp.pl?gene=CYP1B1	http://mar2016.archive.ensembl.org/Mus_musculus/Gene/Summary?db=core;g=ENSMUSG00000024087
EC1	CLU	0.456902	2.07678e-32	38.9227	28.0857	1	0.941	540	1874	ENSMUSG00000022037	http://www.genecards.org/cgi-bin/carddisp.pl?gene=CLU	http://mar2016.archive.ensembl.org/Mus_musculus/Gene/Summary?db=core;g=ENSMUSG00000022037
EC1	CTSL	0.416393	9.40597e-31	6.55363	4.6599	0.969	0.823	540	1874	ENSMUSG00000021477	http://www.genecards.org/cgi-bin/carddisp.pl?gene=CTSL	http://mar2016.archive.ensembl.org/Mus_musculus/Gene/Summary?db=core;g=ENSMUSG00000021477
EC1	RPL36	0.36423	1.4703e-29	15.5158	11.8309	0.994	0.898	540	1874	ENSMUSG00000057863	http://www.genecards.org/cgi-bin/carddisp.pl?gene=RPL36	http://mar2016.archive.ensembl.org/Mus_musculus/Gene/Summary?db=core;g=ENSMUSG00000057863
EC1	CD200	0.482053	1.66936e-29	7.61835	5.17038	0.965	0.82	540	1874	ENSMUSG00000022661	http://www.genecards.org/cgi-bin/carddisp.pl?gene=CD200	http://mar2016.archive.ensembl.org/Mus_musculus/Gene/Summary?db=core;g=ENSMUSG00000022661
EC1	RPL37	0.333841	9.34134e-29	27.1086	21.302	0.996	0.949	540	1874	ENSMUSG00000041841	http://www.genecards.org/cgi-bin/carddisp.pl?gene=RPL37	http://mar2016.archive.ensembl.org/Mus_musculus/Gene/Summary?db=core;g=ENSMUSG00000041841
EC1	COL4A5	0.418999	2.12095e-27	0.964111	0.469044	0.506	0.231	540	1874	ENSMUSG00000031274	http://www.genecards.org/cgi-bin/carddisp.pl?gene=COL4A5	http://mar2016.archive.ensembl.org/Mus_musculus/Gene/Summary?db=core;g=ENSMUSG00000031274
EC1	GJA4	0.603065	4.63366e-27	5.26809	3.12662	0.867	0.656	540	1874	ENSMUSG00000050234	http://www.genecards.org/cgi-bin/carddisp.pl?gene=GJA4	http://mar2016.archive.ensembl.org/Mus_musculus/Gene/Summary?db=core;g=ENSMUSG00000050234
EC1	CFH	0.33564	5.26264e-27	57.7719	45.5728	1	0.936	540	1874	ENSMUSG00000026365	http://www.genecards.org/cgi-bin/carddisp.pl?gene=CFH	http://mar2016.archive.ensembl.org/Mus_musculus/Gene/Summary?db=core;g=ENSMUSG00000026365
EC1	RPS28	0.322241	7.29069e-27	17.5062	13.8017	0.996	0.918	540	1874	ENSMUSG00000067288	http://www.genecards.org/cgi-bin/carddisp.pl?gene=RPS28	http://mar2016.archive.ensembl.org/Mus_musculus/Gene/Summary?db=core;g=ENSMUSG00000067288
EC1	RPL34	0.326175	2.92511e-26	27.0112	21.3431	0.996	0.925	540	1874	ENSMUSG00000062006	http://www.genecards.org/cgi-bin/carddisp.pl?gene=RPL34	http://mar2016.archive.ensembl.org/Mus_musculus/Gene/Summary?db=core;g=ENSMUSG00000062006
EC1	FAU	0.323501	8.93687e-26	23.1488	18.298	0.996	0.931	540	1874	ENSMUSG00000038274	http://www.genecards.org/cgi-bin/carddisp.pl?gene=FAU	http://mar2016.archive.ensembl.org/Mus_musculus/Gene/Summary?db=core;g=ENSMUSG00000038274
EC1	RPS8	0.292915	7.39778e-25	44.6526	36.264	1	0.965	540	1874	ENSMUSG00000047675	http://www.genecards.org/cgi-bin/carddisp.pl?gene=RPS8	http://mar2016.archive.ensembl.org/Mus_musculus/Gene/Summary?db=core;g=ENSMUSG00000047675
EC1	FSTL1	0.460241	8.75729e-25	13.3896	9.45932	0.981	0.888	540	1874	ENSMUSG00000022816	http://www.genecards.org/cgi-bin/carddisp.pl?gene=FSTL1	http://mar2016.archive.ensembl.org/Mus_musculus/Gene/Summary?db=core;g=ENSMUSG00000022816
EC1	NINJ1	0.52419	9.4421e-25	3.11655	1.86244	0.835	0.629	540	1874	ENSMUSG00000037966	http://www.genecards.org/cgi-bin/carddisp.pl?gene=NINJ1	http://mar2016.archive.ensembl.org/Mus_musculus/Gene/Summary?db=core;g=ENSMUSG00000037966
EC1	RPL37A	0.279383	1.07289e-24	25.7368	21.0296	1	0.934	540	1874	ENSMUSG00000046330	http://www.genecards.org/cgi-bin/carddisp.pl?gene=RPL37A	http://mar2016.archive.ensembl.org/Mus_musculus/Gene/Summary?db=core;g=ENSMUSG00000046330
EC1	IFITM2	0.342578	1.13521e-24	16.3024	12.6452	0.993	0.902	540	1874	ENSMUSG00000060591	http://www.genecards.org/cgi-bin/carddisp.pl?gene=IFITM2	http://mar2016.archive.ensembl.org/Mus_musculus/Gene/Summary?db=core;g=ENSMUSG00000060591
EC1	RPL38	0.31254	2.18603e-24	16.6699	13.2282	0.998	0.925	540	1874	ENSMUSG00000057322	http://www.genecards.org/cgi-bin/carddisp.pl?gene=RPL38	http://mar2016.archive.ensembl.org/Mus_musculus/Gene/Summary?db=core;g=ENSMUSG00000057322
EC1	S100B	0.453889	2.3523e-24	0.640969	0.198025	0.326	0.113	540	1874	ENSMUSG00000033208	http://www.genecards.org/cgi-bin/carddisp.pl?gene=S100B	http://mar2016.archive.ensembl.org/Mus_musculus/Gene/Summary?db=core;g=ENSMUSG00000033208
EC1	CHSY1	0.442284	3.09162e-24	1.10784	0.551304	0.561	0.299	540	1874	ENSMUSG00000032640	http://www.genecards.org/cgi-bin/carddisp.pl?gene=CHSY1	http://mar2016.archive.ensembl.org/Mus_musculus/Gene/Summary?db=core;g=ENSMUSG00000032640
EC1	RPS19	0.309042	5.05864e-24	20.3275	16.2151	0.994	0.905	540	1874	ENSMUSG00000040952	http://www.genecards.org/cgi-bin/carddisp.pl?gene=RPS19	http://mar2016.archive.ensembl.org/Mus_musculus/Gene/Summary?db=core;g=ENSMUSG00000040952
EC1	FGFR1	0.47589	5.60565e-24	2.33123	1.39523	0.769	0.536	540	1874	ENSMUSG00000031565	http://www.genecards.org/cgi-bin/carddisp.pl?gene=FGFR1	http://mar2016.archive.ensembl.org/Mus_musculus/Gene/Summary?db=core;g=ENSMUSG00000031565
EC1	ACTN1	0.479616	1.01246e-23	4.23668	2.75558	0.859	0.686	540	1874	ENSMUSG00000015143	http://www.genecards.org/cgi-bin/carddisp.pl?gene=ACTN1	http://mar2016.archive.ensembl.org/Mus_musculus/Gene/Summary?db=core;g=ENSMUSG00000015143
EC1	H3F3A	0.308763	2.29432e-23	11.1469	8.80661	0.993	0.908	540	1874	ENSMUSG00000060743	http://www.genecards.org/cgi-bin/carddisp.pl?gene=H3F3A	http://mar2016.archive.ensembl.org/Mus_musculus/Gene/Summary?db=core;g=ENSMUSG00000060743
EC1	EIF3H	0.382121	3.55896e-23	5.8265	4.23803	0.956	0.803	540	1874	ENSMUSG00000022312	http://www.genecards.org/cgi-bin/carddisp.pl?gene=EIF3H	http://mar2016.archive.ensembl.org/Mus_musculus/Gene/Summary?db=core;g=ENSMUSG00000022312
EC1	PROCR	0.423829	4.04504e-23	4.7649	3.29741	0.906	0.698	540	1874	ENSMUSG00000027611	http://www.genecards.org/cgi-bin/carddisp.pl?gene=PROCR	http://mar2016.archive.ensembl.org/Mus_musculus/Gene/Summary?db=core;g=ENSMUSG00000027611
EC1	GNG5	0.320792	6.61775e-23	6.73019	5.18902	0.974	0.832	540	1874	ENSMUSG00000068523	http://www.genecards.org/cgi-bin/carddisp.pl?gene=GNG5	http://mar2016.archive.ensembl.org/Mus_musculus/Gene/Summary?db=core;g=ENSMUSG00000068523
EC1	GABARAP	0.326409	9.65481e-23	6.76516	5.19286	0.978	0.838	540	1874	ENSMUSG00000018567	http://www.genecards.org/cgi-bin/carddisp.pl?gene=GABARAP	http://mar2016.archive.ensembl.org/Mus_musculus/Gene/Summary?db=core;g=ENSMUSG00000018567
EC1	NFIC	0.460362	2.24589e-22	5.24584	3.5395	0.913	0.771	540	1874	ENSMUSG00000055053	http://www.genecards.org/cgi-bin/carddisp.pl?gene=NFIC	http://mar2016.archive.ensembl.org/Mus_musculus/Gene/Summary?db=core;g=ENSMUSG00000055053
EC1	RPS27	0.295629	2.28672e-22	24.195	19.5268	0.994	0.93	540	1874	ENSMUSG00000090733	http://www.genecards.org/cgi-bin/carddisp.pl?gene=RPS27	http://mar2016.archive.ensembl.org/Mus_musculus/Gene/Summary?db=core;g=ENSMUSG00000090733
EC1	PPIB	0.324815	4.20225e-22	7.05111	5.42801	0.972	0.851	540	1874	ENSMUSG00000032383	http://www.genecards.org/cgi-bin/carddisp.pl?gene=PPIB	http://mar2016.archive.ensembl.org/Mus_musculus/Gene/Summary?db=core;g=ENSMUSG00000032383
EC1	EXOC3L4	0.419705	6.12405e-22	0.795491	0.342268	0.446	0.209	540	1874	ENSMUSG00000021280	http://www.genecards.org/cgi-bin/carddisp.pl?gene=EXOC3L4	http://mar2016.archive.ensembl.org/Mus_musculus/Gene/Summary?db=core;g=ENSMUSG00000021280
EC1	RBP1	0.300855	6.77347e-22	13.8475	11.0527	0.981	0.836	540	1874	ENSMUSG00000046402	http://www.genecards.org/cgi-bin/carddisp.pl?gene=RBP1	http://mar2016.archive.ensembl.org/Mus_musculus/Gene/Summary?db=core;g=ENSMUSG00000046402
EC1	RPS27A	0.262514	7.47122e-22	31.2017	25.8445	1	0.943	540	1874	ENSMUSG00000020460	http://www.genecards.org/cgi-bin/carddisp.pl?gene=RPS27A	http://mar2016.archive.ensembl.org/Mus_musculus/Gene/Summary?db=core;g=ENSMUSG00000020460
EC1	PECAM1	0.281468	1.44775e-21	48.1011	39.3981	1	0.989	540	1874	ENSMUSG00000020717	http://www.genecards.org/cgi-bin/carddisp.pl?gene=PECAM1	http://mar2016.archive.ensembl.org/Mus_musculus/Gene/Summary?db=core;g=ENSMUSG00000020717
EC1	PHLDA3	0.454928	2.41146e-21	3.07127	1.97018	0.839	0.634	540	1874	ENSMUSG00000041801	http://www.genecards.org/cgi-bin/carddisp.pl?gene=PHLDA3	http://mar2016.archive.ensembl.org/Mus_musculus/Gene/Summary?db=core;g=ENSMUSG00000041801
EC1	SSR2	0.444698	4.07991e-21	2.57653	1.62781	0.817	0.615	540	1874	ENSMUSG00000041355	http://www.genecards.org/cgi-bin/carddisp.pl?gene=SSR2	http://mar2016.archive.ensembl.org/Mus_musculus/Gene/Summary?db=core;g=ENSMUSG00000041355
EC1	RPL29	0.32876	4.44108e-21	12.3728	9.6477	0.98	0.889	540	1874	ENSMUSG00000048758	http://www.genecards.org/cgi-bin/carddisp.pl?gene=RPL29	http://mar2016.archive.ensembl.org/Mus_musculus/Gene/Summary?db=core;g=ENSMUSG00000048758
EC1	FBLIM1	0.400322	4.75235e-21	5.71936	4.09119	0.933	0.786	540	1874	ENSMUSG00000006219	http://www.genecards.org/cgi-bin/carddisp.pl?gene=FBLIM1	http://mar2016.archive.ensembl.org/Mus_musculus/Gene/Summary?db=core;g=ENSMUSG00000006219
EC1	EPHX2	0.408146	8.61928e-21	3.8264	2.63713	0.802	0.559	540	1874	ENSMUSG00000022040	http://www.genecards.org/cgi-bin/carddisp.pl?gene=EPHX2	http://mar2016.archive.ensembl.org/Mus_musculus/Gene/Summary?db=core;g=ENSMUSG00000022040
EC1	FN1	0.476688	9.65281e-21	11.3586	7.88122	0.946	0.829	540	1874	ENSMUSG00000026193	http://www.genecards.org/cgi-bin/carddisp.pl?gene=FN1	http://mar2016.archive.ensembl.org/Mus_musculus/Gene/Summary?db=core;g=ENSMUSG00000026193
EC1	PRDX1	0.29684	1.43606e-20	7.30542	5.76089	0.98	0.858	540	1874	ENSMUSG00000028691	http://www.genecards.org/cgi-bin/carddisp.pl?gene=PRDX1	http://mar2016.archive.ensembl.org/Mus_musculus/Gene/Summary?db=core;g=ENSMUSG00000028691
EC1	EMILIN1	0.430612	1.46249e-20	2.03771	1.25382	0.728	0.507	540	1874	ENSMUSG00000029163	http://www.genecards.org/cgi-bin/carddisp.pl?gene=EMILIN1	http://mar2016.archive.ensembl.org/Mus_musculus/Gene/Summary?db=core;g=ENSMUSG00000029163
EC1	RPL6	0.281605	1.59882e-20	15.9711	12.9617	0.994	0.923	540	1874	ENSMUSG00000029614	http://www.genecards.org/cgi-bin/carddisp.pl?gene=RPL6	http://mar2016.archive.ensembl.org/Mus_musculus/Gene/Summary?db=core;g=ENSMUSG00000029614
EC1	CAMK4	0.460754	1.60271e-20	1.36022	0.71495	0.543	0.295	540	1874	ENSMUSG00000038128	http://www.genecards.org/cgi-bin/carddisp.pl?gene=CAMK4	http://mar2016.archive.ensembl.org/Mus_musculus/Gene/Summary?db=core;g=ENSMUSG00000038128
EC1	SERF2	0.290695	2.41706e-20	11.7568	9.42879	0.993	0.905	540	1874	ENSMUSG00000074884	http://www.genecards.org/cgi-bin/carddisp.pl?gene=SERF2	http://mar2016.archive.ensembl.org/Mus_musculus/Gene/Summary?db=core;g=ENSMUSG00000074884
EC1	SEC61G	0.346472	2.62394e-20	5.0682	3.77267	0.935	0.778	540	1874	ENSMUSG00000078974	http://www.genecards.org/cgi-bin/carddisp.pl?gene=SEC61G	http://mar2016.archive.ensembl.org/Mus_musculus/Gene/Summary?db=core;g=ENSMUSG00000078974
EC1	RPL8	0.276539	3.09967e-20	18.7187	15.2791	0.993	0.931	540	1874	ENSMUSG00000003970	http://www.genecards.org/cgi-bin/carddisp.pl?gene=RPL8	http://mar2016.archive.ensembl.org/Mus_musculus/Gene/Summary?db=core;g=ENSMUSG00000003970
EC1	RPS4X	0.303293	3.24859e-20	31.6291	25.4426	0.991	0.947	540	1874	ENSMUSG00000031320	http://www.genecards.org/cgi-bin/carddisp.pl?gene=RPS4X	http://mar2016.archive.ensembl.org/Mus_musculus/Gene/Summary?db=core;g=ENSMUSG00000031320
EC1	SHFM1	0.317171	7.71314e-20	6.44556	4.97612	0.963	0.832	540	1874	ENSMUSG00000042541	http://www.genecards.org/cgi-bin/carddisp.pl?gene=SHFM1	http://mar2016.archive.ensembl.org/Mus_musculus/Gene/Summary?db=core;g=ENSMUSG00000042541
EC1	MFGE8	0.341043	8.02705e-20	4.75148	3.54062	0.943	0.785	540	1874	ENSMUSG00000030605	http://www.genecards.org/cgi-bin/carddisp.pl?gene=MFGE8	http://mar2016.archive.ensembl.org/Mus_musculus/Gene/Summary?db=core;g=ENSMUSG00000030605
EC1	RPL18A	0.27808	8.3026e-20	27.5456	22.5412	0.994	0.95	540	1874	ENSMUSG00000045128	http://www.genecards.org/cgi-bin/carddisp.pl?gene=RPL18A	http://mar2016.archive.ensembl.org/Mus_musculus/Gene/Summary?db=core;g=ENSMUSG00000045128
EC1	RPL18	0.259253	1.79452e-19	19.0967	15.7912	0.996	0.927	540	1874	ENSMUSG00000059070	http://www.genecards.org/cgi-bin/carddisp.pl?gene=RPL18	http://mar2016.archive.ensembl.org/Mus_musculus/Gene/Summary?db=core;g=ENSMUSG00000059070
EC1	NFIX	0.389054	3.30568e-19	5.43851	3.91664	0.926	0.789	540	1874	ENSMUSG00000001911	http://www.genecards.org/cgi-bin/carddisp.pl?gene=NFIX	http://mar2016.archive.ensembl.org/Mus_musculus/Gene/Summary?db=core;g=ENSMUSG00000001911
EC1	RPL22L1	0.357916	3.79204e-19	6.32161	4.71298	0.948	0.804	540	1874	ENSMUSG00000039221	http://www.genecards.org/cgi-bin/carddisp.pl?gene=RPL22L1	http://mar2016.archive.ensembl.org/Mus_musculus/Gene/Summary?db=core;g=ENSMUSG00000039221
EC1	LGMN	0.348316	4.64361e-19	2.29752	1.59021	0.761	0.522	540	1874	ENSMUSG00000021190	http://www.genecards.org/cgi-bin/carddisp.pl?gene=LGMN	http://mar2016.archive.ensembl.org/Mus_musculus/Gene/Summary?db=core;g=ENSMUSG00000021190
EC1	EMP3	0.283048	5.24939e-19	7.00912	5.58232	0.97	0.828	540	1874	ENSMUSG00000040212	http://www.genecards.org/cgi-bin/carddisp.pl?gene=EMP3	http://mar2016.archive.ensembl.org/Mus_musculus/Gene/Summary?db=core;g=ENSMUSG00000040212
EC1	RPS3A1	0.251365	2.06949e-18	30.2217	25.2294	0.994	0.949	540	1874	ENSMUSG00000028081	http://www.genecards.org/cgi-bin/carddisp.pl?gene=RPS3A1	http://mar2016.archive.ensembl.org/Mus_musculus/Gene/Summary?db=core;g=ENSMUSG00000028081
EC1	ATP5L	0.265718	2.0819e-18	4.96508	3.96166	0.95	0.789	540	1874	ENSMUSG00000038717	http://www.genecards.org/cgi-bin/carddisp.pl?gene=ATP5L	http://mar2016.archive.ensembl.org/Mus_musculus/Gene/Summary?db=core;g=ENSMUSG00000038717
EC1	DUSP1	0.444336	2.41075e-18	6.78568	4.72187	0.883	0.696	540	1874	ENSMUSG00000024190	http://www.genecards.org/cgi-bin/carddisp.pl?gene=DUSP1	http://mar2016.archive.ensembl.org/Mus_musculus/Gene/Summary?db=core;g=ENSMUSG00000024190
EC1	TMEM59	0.29727	3.62654e-18	7.55939	5.96555	0.974	0.854	540	1874	ENSMUSG00000028618	http://www.genecards.org/cgi-bin/carddisp.pl?gene=TMEM59	http://mar2016.archive.ensembl.org/Mus_musculus/Gene/Summary?db=core;g=ENSMUSG00000028618
EC1	RPL21	0.255495	3.64929e-18	30.8242	25.6591	1	0.964	540	1874	ENSMUSG00000041453	http://www.genecards.org/cgi-bin/carddisp.pl?gene=RPL21	http://mar2016.archive.ensembl.org/Mus_musculus/Gene/Summary?db=core;g=ENSMUSG00000041453
EC1	SLC29A1	0.327556	3.77625e-18	2.53285	1.81528	0.841	0.625	540	1874	ENSMUSG00000023942	http://www.genecards.org/cgi-bin/carddisp.pl?gene=SLC29A1	http://mar2016.archive.ensembl.org/Mus_musculus/Gene/Summary?db=core;g=ENSMUSG00000023942
EC1	ICAM2	0.292594	4.84499e-18	7.72251	6.12135	0.976	0.847	540	1874	ENSMUSG00000001029	http://www.genecards.org/cgi-bin/carddisp.pl?gene=ICAM2	http://mar2016.archive.ensembl.org/Mus_musculus/Gene/Summary?db=core;g=ENSMUSG00000001029
EC1	SMPDL3A	0.365624	5.21436e-18	4.55612	3.31229	0.917	0.761	540	1874	ENSMUSG00000019872	http://www.genecards.org/cgi-bin/carddisp.pl?gene=SMPDL3A	http://mar2016.archive.ensembl.org/Mus_musculus/Gene/Summary?db=core;g=ENSMUSG00000019872
EC1	USMG5	0.333578	1.10454e-17	2.82865	2.03828	0.856	0.657	540	1874	ENSMUSG00000071528	http://www.genecards.org/cgi-bin/carddisp.pl?gene=USMG5	http://mar2016.archive.ensembl.org/Mus_musculus/Gene/Summary?db=core;g=ENSMUSG00000071528
EC1	SERPINB6B	0.414891	1.25018e-17	4.86021	3.39561	0.844	0.635	540	1874	ENSMUSG00000042842	http://www.genecards.org/cgi-bin/carddisp.pl?gene=SERPINB6B	http://mar2016.archive.ensembl.org/Mus_musculus/Gene/Summary?db=core;g=ENSMUSG00000042842
EC1	OAZ1	0.281704	1.25742e-17	9.68065	7.78611	0.987	0.889	540	1874	ENSMUSG00000035242	http://www.genecards.org/cgi-bin/carddisp.pl?gene=OAZ1	http://mar2016.archive.ensembl.org/Mus_musculus/Gene/Summary?db=core;g=ENSMUSG00000035242
EC1	ARF4	0.292057	1.61623e-17	2.84261	2.1384	0.874	0.677	540	1874	ENSMUSG00000021877	http://www.genecards.org/cgi-bin/carddisp.pl?gene=ARF4	http://mar2016.archive.ensembl.org/Mus_musculus/Gene/Summary?db=core;g=ENSMUSG00000021877
EC1	PI16	0.303584	3.88931e-17	2.37639	1.73568	0.713	0.478	540	1874	ENSMUSG00000024011	http://www.genecards.org/cgi-bin/carddisp.pl?gene=PI16	http://mar2016.archive.ensembl.org/Mus_musculus/Gene/Summary?db=core;g=ENSMUSG00000024011
EC1	RPL24	0.263206	3.98384e-17	14.0084	11.5055	0.987	0.907	540	1874	ENSMUSG00000098274	http://www.genecards.org/cgi-bin/carddisp.pl?gene=RPL24	http://mar2016.archive.ensembl.org/Mus_musculus/Gene/Summary?db=core;g=ENSMUSG00000098274
EC1	DYNLL1	0.31017	4.24078e-17	8.54537	6.69879	0.976	0.876	540	1874	ENSMUSG00000009013	http://www.genecards.org/cgi-bin/carddisp.pl?gene=DYNLL1	http://mar2016.archive.ensembl.org/Mus_musculus/Gene/Summary?db=core;g=ENSMUSG00000009013
EC1	KDELR2	0.363276	4.54408e-17	2.62295	1.81647	0.843	0.649	540	1874	ENSMUSG00000079111	http://www.genecards.org/cgi-bin/carddisp.pl?gene=KDELR2	http://mar2016.archive.ensembl.org/Mus_musculus/Gene/Summary?db=core;g=ENSMUSG00000079111
EC1	CTLA2A	0.499364	5.41958e-17	7.4115	4.95045	0.678	0.445	540	1874	ENSMUSG00000044258	http://www.genecards.org/cgi-bin/carddisp.pl?gene=CTLA2A	http://mar2016.archive.ensembl.org/Mus_musculus/Gene/Summary?db=core;g=ENSMUSG00000044258
EC1	FOXC2	0.401112	5.42286e-17	1.48031	0.878277	0.646	0.43	540	1874	ENSMUSG00000046714	http://www.genecards.org/cgi-bin/carddisp.pl?gene=FOXC2	http://mar2016.archive.ensembl.org/Mus_musculus/Gene/Summary?db=core;g=ENSMUSG00000046714
EC1	PDIA3	0.278015	5.63525e-17	8.43589	6.78202	0.981	0.876	540	1874	ENSMUSG00000027248	http://www.genecards.org/cgi-bin/carddisp.pl?gene=PDIA3	http://mar2016.archive.ensembl.org/Mus_musculus/Gene/Summary?db=core;g=ENSMUSG00000027248
EC1	CPQ	0.325451	6.77704e-17	3.14268	2.30606	0.867	0.669	540	1874	ENSMUSG00000039007	http://www.genecards.org/cgi-bin/carddisp.pl?gene=CPQ	http://mar2016.archive.ensembl.org/Mus_musculus/Gene/Summary?db=core;g=ENSMUSG00000039007
EC1	RPLP0	0.25996	1.71311e-16	11.8456	9.72747	0.987	0.883	540	1874	ENSMUSG00000067274	http://www.genecards.org/cgi-bin/carddisp.pl?gene=RPLP0	http://mar2016.archive.ensembl.org/Mus_musculus/Gene/Summary?db=core;g=ENSMUSG00000067274
EC1	CCDC80	0.318175	2.00337e-16	5.4198	4.14921	0.928	0.77	540	1874	ENSMUSG00000022665	http://www.genecards.org/cgi-bin/carddisp.pl?gene=CCDC80	http://mar2016.archive.ensembl.org/Mus_musculus/Gene/Summary?db=core;g=ENSMUSG00000022665
EC1	HEXA	0.362368	4.66446e-16	2.66027	1.84727	0.819	0.622	540	1874	ENSMUSG00000025232	http://www.genecards.org/cgi-bin/carddisp.pl?gene=HEXA	http://mar2016.archive.ensembl.org/Mus_musculus/Gene/Summary?db=core;g=ENSMUSG00000025232
EC1	CYR61	0.49777	6.12212e-16	10.3471	7.03605	0.854	0.695	540	1874	ENSMUSG00000028195	http://www.genecards.org/cgi-bin/carddisp.pl?gene=CYR61	http://mar2016.archive.ensembl.org/Mus_musculus/Gene/Summary?db=core;g=ENSMUSG00000028195
EC1	LYL1	0.314072	7.00996e-16	0.915256	0.540571	0.517	0.292	540	1874	ENSMUSG00000034041	http://www.genecards.org/cgi-bin/carddisp.pl?gene=LYL1	http://mar2016.archive.ensembl.org/Mus_musculus/Gene/Summary?db=core;g=ENSMUSG00000034041
EC1	HPCAL1	0.369218	9.12085e-16	1.11472	0.637223	0.574	0.353	540	1874	ENSMUSG00000071379	http://www.genecards.org/cgi-bin/carddisp.pl?gene=HPCAL1	http://mar2016.archive.ensembl.org/Mus_musculus/Gene/Summary?db=core;g=ENSMUSG00000071379
EC1	REEP3	0.402479	1.23424e-15	3.05603	2.06862	0.841	0.657	540	1874	ENSMUSG00000019873	http://www.genecards.org/cgi-bin/carddisp.pl?gene=REEP3	http://mar2016.archive.ensembl.org/Mus_musculus/Gene/Summary?db=core;g=ENSMUSG00000019873
EC1	CSRP2	0.400172	1.28177e-15	3.63135	2.50949	0.841	0.666	540	1874	ENSMUSG00000020186	http://www.genecards.org/cgi-bin/carddisp.pl?gene=CSRP2	http://mar2016.archive.ensembl.org/Mus_musculus/Gene/Summary?db=core;g=ENSMUSG00000020186
EC1	PKIG	0.358882	2.05503e-15	1.6505	1.06678	0.698	0.48	540	1874	ENSMUSG00000035268	http://www.genecards.org/cgi-bin/carddisp.pl?gene=PKIG	http://mar2016.archive.ensembl.org/Mus_musculus/Gene/Summary?db=core;g=ENSMUSG00000035268
EC1	TRIM47	0.331751	2.13305e-15	3.72182	2.75182	0.898	0.73	540	1874	ENSMUSG00000020773	http://www.genecards.org/cgi-bin/carddisp.pl?gene=TRIM47	http://mar2016.archive.ensembl.org/Mus_musculus/Gene/Summary?db=core;g=ENSMUSG00000020773
EC1	ARPC1B	0.292849	2.33012e-15	5.49523	4.30198	0.952	0.821	540	1874	ENSMUSG00000029622	http://www.genecards.org/cgi-bin/carddisp.pl?gene=ARPC1B	http://mar2016.archive.ensembl.org/Mus_musculus/Gene/Summary?db=core;g=ENSMUSG00000029622
EC1	KLK8	0.308572	2.91882e-15	2.20417	1.58717	0.709	0.486	540	1874	ENSMUSG00000064023	http://www.genecards.org/cgi-bin/carddisp.pl?gene=KLK8	http://mar2016.archive.ensembl.org/Mus_musculus/Gene/Summary?db=core;g=ENSMUSG00000064023
EC1	METRNL	0.333449	2.9912e-15	0.935643	0.536198	0.507	0.288	540	1874	ENSMUSG00000039208	http://www.genecards.org/cgi-bin/carddisp.pl?gene=METRNL	http://mar2016.archive.ensembl.org/Mus_musculus/Gene/Summary?db=core;g=ENSMUSG00000039208
EC1	ERP29	0.354293	5.28762e-15	1.90251	1.27049	0.761	0.556	540	1874	ENSMUSG00000029616	http://www.genecards.org/cgi-bin/carddisp.pl?gene=ERP29	http://mar2016.archive.ensembl.org/Mus_musculus/Gene/Summary?db=core;g=ENSMUSG00000029616
EC1	SELM	0.313813	5.32641e-15	4.44785	3.38286	0.926	0.772	540	1874	ENSMUSG00000075702	http://www.genecards.org/cgi-bin/carddisp.pl?gene=SELM	http://mar2016.archive.ensembl.org/Mus_musculus/Gene/Summary?db=core;g=ENSMUSG00000075702
EC1	EIF3F	0.295379	5.38845e-15	5.26247	4.10302	0.943	0.803	540	1874	ENSMUSG00000031029	http://www.genecards.org/cgi-bin/carddisp.pl?gene=EIF3F	http://mar2016.archive.ensembl.org/Mus_musculus/Gene/Summary?db=core;g=ENSMUSG00000031029
EC1	SCN1B	0.357755	7.28065e-15	2.17154	1.475	0.769	0.571	540	1874	ENSMUSG00000019194	http://www.genecards.org/cgi-bin/carddisp.pl?gene=SCN1B	http://mar2016.archive.ensembl.org/Mus_musculus/Gene/Summary?db=core;g=ENSMUSG00000019194
EC1	NREP	0.288221	9.66145e-15	0.731019	0.417551	0.439	0.231	540	1874	ENSMUSG00000042834	http://www.genecards.org/cgi-bin/carddisp.pl?gene=NREP	http://mar2016.archive.ensembl.org/Mus_musculus/Gene/Summary?db=core;g=ENSMUSG00000042834
EC1	TMEM176B	0.262797	1.11709e-14	4.51763	3.59878	0.926	0.765	540	1874	ENSMUSG00000029810	http://www.genecards.org/cgi-bin/carddisp.pl?gene=TMEM176B	http://mar2016.archive.ensembl.org/Mus_musculus/Gene/Summary?db=core;g=ENSMUSG00000029810
EC1	UBL5	0.32521	2.32643e-14	3.99887	2.99001	0.913	0.766	540	1874	ENSMUSG00000084786	http://www.genecards.org/cgi-bin/carddisp.pl?gene=UBL5	http://mar2016.archive.ensembl.org/Mus_musculus/Gene/Summary?db=core;g=ENSMUSG00000084786
EC1	DAD1	0.250295	2.35893e-14	4.06834	3.26108	0.931	0.779	540	1874	ENSMUSG00000022174	http://www.genecards.org/cgi-bin/carddisp.pl?gene=DAD1	http://mar2016.archive.ensembl.org/Mus_musculus/Gene/Summary?db=core;g=ENSMUSG00000022174
EC1	CRISPLD2	0.313043	4.68598e-14	0.800557	0.449345	0.37	0.18	540	1874	ENSMUSG00000031825	http://www.genecards.org/cgi-bin/carddisp.pl?gene=CRISPLD2	http://mar2016.archive.ensembl.org/Mus_musculus/Gene/Summary?db=core;g=ENSMUSG00000031825
EC1	PDLIM3	0.373729	4.96562e-14	1.31505	0.786718	0.589	0.376	540	1874	ENSMUSG00000031636	http://www.genecards.org/cgi-bin/carddisp.pl?gene=PDLIM3	http://mar2016.archive.ensembl.org/Mus_musculus/Gene/Summary?db=core;g=ENSMUSG00000031636
EC1	GLTP	0.253767	4.99447e-14	2.14404	1.63692	0.804	0.6	540	1874	ENSMUSG00000011884	http://www.genecards.org/cgi-bin/carddisp.pl?gene=GLTP	http://mar2016.archive.ensembl.org/Mus_musculus/Gene/Summary?db=core;g=ENSMUSG00000011884
EC1	NCAM1	0.278466	5.18792e-14	2.61083	1.97701	0.754	0.542	540	1874	ENSMUSG00000039542	http://www.genecards.org/cgi-bin/carddisp.pl?gene=NCAM1	http://mar2016.archive.ensembl.org/Mus_musculus/Gene/Summary?db=core;g=ENSMUSG00000039542
EC1	RHOB	0.293955	5.88661e-14	6.88408	5.43075	0.957	0.839	540	1874	ENSMUSG00000054364	http://www.genecards.org/cgi-bin/carddisp.pl?gene=RHOB	http://mar2016.archive.ensembl.org/Mus_musculus/Gene/Summary?db=core;g=ENSMUSG00000054364
EC1	CSNK1E	0.341602	6.15555e-14	1.78893	1.20092	0.719	0.514	540	1874	ENSMUSG00000022433	http://www.genecards.org/cgi-bin/carddisp.pl?gene=CSNK1E	http://mar2016.archive.ensembl.org/Mus_musculus/Gene/Summary?db=core;g=ENSMUSG00000022433
EC1	ORAI1	0.337265	7.13946e-14	2.87705	2.06884	0.831	0.653	540	1874	ENSMUSG00000049686	http://www.genecards.org/cgi-bin/carddisp.pl?gene=ORAI1	http://mar2016.archive.ensembl.org/Mus_musculus/Gene/Summary?db=core;g=ENSMUSG00000049686
EC1	LOX	0.377998	7.37847e-14	3.4686	2.43861	0.817	0.645	540	1874	ENSMUSG00000024529	http://www.genecards.org/cgi-bin/carddisp.pl?gene=LOX	http://mar2016.archive.ensembl.org/Mus_musculus/Gene/Summary?db=core;g=ENSMUSG00000024529
EC1	KCTD12	0.399131	9.25187e-14	6.61111	4.77162	0.904	0.759	540	1874	ENSMUSG00000098557	http://www.genecards.org/cgi-bin/carddisp.pl?gene=KCTD12	http://mar2016.archive.ensembl.org/Mus_musculus/Gene/Summary?db=core;g=ENSMUSG00000098557
EC1	TAGLN2	0.283351	1.74943e-13	8.04843	6.43492	0.963	0.851	540	1874	ENSMUSG00000026547	http://www.genecards.org/cgi-bin/carddisp.pl?gene=TAGLN2	http://mar2016.archive.ensembl.org/Mus_musculus/Gene/Summary?db=core;g=ENSMUSG00000026547
EC1	TMCC3	0.331137	1.79751e-13	2.28931	1.6147	0.741	0.533	540	1874	ENSMUSG00000020023	http://www.genecards.org/cgi-bin/carddisp.pl?gene=TMCC3	http://mar2016.archive.ensembl.org/Mus_musculus/Gene/Summary?db=core;g=ENSMUSG00000020023
EC1	SUMO2	0.2918	1.90452e-13	5.32665	4.16813	0.944	0.826	540	1874	ENSMUSG00000020738	http://www.genecards.org/cgi-bin/carddisp.pl?gene=SUMO2	http://mar2016.archive.ensembl.org/Mus_musculus/Gene/Summary?db=core;g=ENSMUSG00000020738
EC1	P4HB	0.280963	2.14634e-13	4.09305	3.19179	0.917	0.764	540	1874	ENSMUSG00000025130	http://www.genecards.org/cgi-bin/carddisp.pl?gene=P4HB	http://mar2016.archive.ensembl.org/Mus_musculus/Gene/Summary?db=core;g=ENSMUSG00000025130
EC1	MYCT1	0.300728	2.21121e-13	4.09743	3.13831	0.907	0.751	540	1874	ENSMUSG00000046916	http://www.genecards.org/cgi-bin/carddisp.pl?gene=MYCT1	http://mar2016.archive.ensembl.org/Mus_musculus/Gene/Summary?db=core;g=ENSMUSG00000046916
EC1	CD63	0.269024	2.26725e-13	4.81768	3.82798	0.928	0.782	540	1874	ENSMUSG00000025351	http://www.genecards.org/cgi-bin/carddisp.pl?gene=CD63	http://mar2016.archive.ensembl.org/Mus_musculus/Gene/Summary?db=core;g=ENSMUSG00000025351
EC1	GNB2	0.288338	2.73325e-13	4.5527	3.5468	0.937	0.803	540	1874	ENSMUSG00000029713	http://www.genecards.org/cgi-bin/carddisp.pl?gene=GNB2	http://mar2016.archive.ensembl.org/Mus_musculus/Gene/Summary?db=core;g=ENSMUSG00000029713
EC1	TBCA	0.264836	3.82742e-13	2.83246	2.18973	0.861	0.686	540	1874	ENSMUSG00000042043	http://www.genecards.org/cgi-bin/carddisp.pl?gene=TBCA	http://mar2016.archive.ensembl.org/Mus_musculus/Gene/Summary?db=core;g=ENSMUSG00000042043
EC1	TMSB10	0.292269	3.94203e-13	4.13221	3.19105	0.872	0.705	540	1874	ENSMUSG00000079523	http://www.genecards.org/cgi-bin/carddisp.pl?gene=TMSB10	http://mar2016.archive.ensembl.org/Mus_musculus/Gene/Summary?db=core;g=ENSMUSG00000079523
EC1	ASS1	0.40245	4.91932e-13	2.07363	1.32542	0.709	0.528	540	1874	ENSMUSG00000076441	http://www.genecards.org/cgi-bin/carddisp.pl?gene=ASS1	http://mar2016.archive.ensembl.org/Mus_musculus/Gene/Summary?db=core;g=ENSMUSG00000076441
EC1	ATOX1	0.263661	6.5225e-13	5.97739	4.81197	0.944	0.822	540	1874	ENSMUSG00000018585	http://www.genecards.org/cgi-bin/carddisp.pl?gene=ATOX1	http://mar2016.archive.ensembl.org/Mus_musculus/Gene/Summary?db=core;g=ENSMUSG00000018585
EC1	SULF2	0.290778	7.30573e-13	3.56608	2.73259	0.863	0.686	540	1874	ENSMUSG00000006800	http://www.genecards.org/cgi-bin/carddisp.pl?gene=SULF2	http://mar2016.archive.ensembl.org/Mus_musculus/Gene/Summary?db=core;g=ENSMUSG00000006800
EC1	THBS1	0.527983	1.01627e-12	8.17356	5.36208	0.652	0.441	540	1874	ENSMUSG00000040152	http://www.genecards.org/cgi-bin/carddisp.pl?gene=THBS1	http://mar2016.archive.ensembl.org/Mus_musculus/Gene/Summary?db=core;g=ENSMUSG00000040152
EC1	NDUFA11	0.299411	1.26898e-12	2.26404	1.65231	0.809	0.623	540	1874	ENSMUSG00000002379	http://www.genecards.org/cgi-bin/carddisp.pl?gene=NDUFA11	http://mar2016.archive.ensembl.org/Mus_musculus/Gene/Summary?db=core;g=ENSMUSG00000002379
EC1	F2R	0.312685	1.98453e-12	2.42177	1.75501	0.765	0.569	540	1874	ENSMUSG00000048376	http://www.genecards.org/cgi-bin/carddisp.pl?gene=F2R	http://mar2016.archive.ensembl.org/Mus_musculus/Gene/Summary?db=core;g=ENSMUSG00000048376
EC1	LTBP3	0.303046	2.69202e-12	2.65674	1.96393	0.798	0.618	540	1874	ENSMUSG00000024940	http://www.genecards.org/cgi-bin/carddisp.pl?gene=LTBP3	http://mar2016.archive.ensembl.org/Mus_musculus/Gene/Summary?db=core;g=ENSMUSG00000024940
EC1	SPCS1	0.252063	4.93876e-12	2.97119	2.33459	0.872	0.707	540	1874	ENSMUSG00000021917	http://www.genecards.org/cgi-bin/carddisp.pl?gene=SPCS1	http://mar2016.archive.ensembl.org/Mus_musculus/Gene/Summary?db=core;g=ENSMUSG00000021917
EC1	PFKFB3	0.346286	9.06388e-12	1.19166	0.723975	0.535	0.339	540	1874	ENSMUSG00000026773	http://www.genecards.org/cgi-bin/carddisp.pl?gene=PFKFB3	http://mar2016.archive.ensembl.org/Mus_musculus/Gene/Summary?db=core;g=ENSMUSG00000026773
EC1	CTSZ	0.306356	1.16852e-11	3.08578	2.3041	0.863	0.704	540	1874	ENSMUSG00000016256	http://www.genecards.org/cgi-bin/carddisp.pl?gene=CTSZ	http://mar2016.archive.ensembl.org/Mus_musculus/Gene/Summary?db=core;g=ENSMUSG00000016256
EC1	NDUFB4	0.31233	2.09577e-11	2.57689	1.88061	0.82	0.656	540	1874	ENSMUSG00000022820	http://www.genecards.org/cgi-bin/carddisp.pl?gene=NDUFB4	http://mar2016.archive.ensembl.org/Mus_musculus/Gene/Summary?db=core;g=ENSMUSG00000022820
EC1	TXNDC5	0.330583	2.16727e-11	3.00011	2.18095	0.776	0.591	540	1874	ENSMUSG00000038991	http://www.genecards.org/cgi-bin/carddisp.pl?gene=TXNDC5	http://mar2016.archive.ensembl.org/Mus_musculus/Gene/Summary?db=core;g=ENSMUSG00000038991
EC1	1110008F13RIK	0.305201	2.64313e-11	1.95592	1.39232	0.757	0.57	540	1874	ENSMUSG00000027637	http://www.genecards.org/cgi-bin/carddisp.pl?gene=1110008F13RIK	http://mar2016.archive.ensembl.org/Mus_musculus/Gene/Summary?db=core;g=ENSMUSG00000027637
EC1	RAB11A	0.267984	2.91236e-11	4.46351	3.53733	0.919	0.785	540	1874	ENSMUSG00000004771	http://www.genecards.org/cgi-bin/carddisp.pl?gene=RAB11A	http://mar2016.archive.ensembl.org/Mus_musculus/Gene/Summary?db=core;g=ENSMUSG00000004771
EC1	RTN4	0.250108	4.2639e-11	4.48372	3.6109	0.926	0.792	540	1874	ENSMUSG00000020458	http://www.genecards.org/cgi-bin/carddisp.pl?gene=RTN4	http://mar2016.archive.ensembl.org/Mus_musculus/Gene/Summary?db=core;g=ENSMUSG00000020458
EC1	PPIC	0.261874	5.31571e-11	1.56839	1.14204	0.676	0.477	540	1874	ENSMUSG00000024538	http://www.genecards.org/cgi-bin/carddisp.pl?gene=PPIC	http://mar2016.archive.ensembl.org/Mus_musculus/Gene/Summary?db=core;g=ENSMUSG00000024538
EC1	FKBP7	0.324383	5.55462e-11	1.61692	1.08998	0.689	0.508	540	1874	ENSMUSG00000002732	http://www.genecards.org/cgi-bin/carddisp.pl?gene=FKBP7	http://mar2016.archive.ensembl.org/Mus_musculus/Gene/Summary?db=core;g=ENSMUSG00000002732
EC1	COX5B	0.251746	9.11316e-11	3.60171	2.86488	0.904	0.76	540	1874	ENSMUSG00000061518	http://www.genecards.org/cgi-bin/carddisp.pl?gene=COX5B	http://mar2016.archive.ensembl.org/Mus_musculus/Gene/Summary?db=core;g=ENSMUSG00000061518
EC1	SNRPE	0.270341	1.46003e-10	2.51026	1.91044	0.824	0.655	540	1874	ENSMUSG00000090553	http://www.genecards.org/cgi-bin/carddisp.pl?gene=SNRPE	http://mar2016.archive.ensembl.org/Mus_musculus/Gene/Summary?db=core;g=ENSMUSG00000090553
EC1	SOX4	0.314604	1.93956e-10	1.28992	0.841258	0.38	0.206	540	1874	ENSMUSG00000076431	http://www.genecards.org/cgi-bin/carddisp.pl?gene=SOX4	http://mar2016.archive.ensembl.org/Mus_musculus/Gene/Summary?db=core;g=ENSMUSG00000076431
EC1	EFNA5	0.255196	3.39381e-10	4.33391	3.46914	0.891	0.742	540	1874	ENSMUSG00000048915	http://www.genecards.org/cgi-bin/carddisp.pl?gene=EFNA5	http://mar2016.archive.ensembl.org/Mus_musculus/Gene/Summary?db=core;g=ENSMUSG00000048915
EC1	PDIA5	0.30029	3.7387e-10	1.41539	0.961514	0.628	0.434	540	1874	ENSMUSG00000022844	http://www.genecards.org/cgi-bin/carddisp.pl?gene=PDIA5	http://mar2016.archive.ensembl.org/Mus_musculus/Gene/Summary?db=core;g=ENSMUSG00000022844
EC1	NDUFA2	0.251502	4.86562e-10	3.49489	2.77581	0.885	0.739	540	1874	ENSMUSG00000014294	http://www.genecards.org/cgi-bin/carddisp.pl?gene=NDUFA2	http://mar2016.archive.ensembl.org/Mus_musculus/Gene/Summary?db=core;g=ENSMUSG00000014294
EC1	SSR4	0.27052	5.22971e-10	3.0271	2.33855	0.856	0.701	540	1874	ENSMUSG00000002014	http://www.genecards.org/cgi-bin/carddisp.pl?gene=SSR4	http://mar2016.archive.ensembl.org/Mus_musculus/Gene/Summary?db=core;g=ENSMUSG00000002014
EC1	UQCR10	0.281835	5.4762e-10	2.98646	2.27904	0.854	0.705	540	1874	ENSMUSG00000059534	http://www.genecards.org/cgi-bin/carddisp.pl?gene=UQCR10	http://mar2016.archive.ensembl.org/Mus_musculus/Gene/Summary?db=core;g=ENSMUSG00000059534
EC1	SUMO1	0.261828	5.70284e-10	1.86552	1.38993	0.763	0.583	540	1874	ENSMUSG00000026021	http://www.genecards.org/cgi-bin/carddisp.pl?gene=SUMO1	http://mar2016.archive.ensembl.org/Mus_musculus/Gene/Summary?db=core;g=ENSMUSG00000026021
EC1	G0S2	0.298544	6.83805e-10	1.49662	1.02993	0.446	0.267	540	1874	ENSMUSG00000009633	http://www.genecards.org/cgi-bin/carddisp.pl?gene=G0S2	http://mar2016.archive.ensembl.org/Mus_musculus/Gene/Summary?db=core;g=ENSMUSG00000009633
EC1	DBP	0.361753	9.56594e-10	1.76404	1.15103	0.606	0.418	540	1874	ENSMUSG00000059824	http://www.genecards.org/cgi-bin/carddisp.pl?gene=DBP	http://mar2016.archive.ensembl.org/Mus_musculus/Gene/Summary?db=core;g=ENSMUSG00000059824
EC1	LRPAP1	0.253114	7.60997e-09	2.40587	1.85781	0.813	0.65	540	1874	ENSMUSG00000029103	http://www.genecards.org/cgi-bin/carddisp.pl?gene=LRPAP1	http://mar2016.archive.ensembl.org/Mus_musculus/Gene/Summary?db=core;g=ENSMUSG00000029103
EC1	H2AFV	0.252209	7.87147e-09	2.33483	1.79996	0.811	0.655	540	1874	ENSMUSG00000041126	http://www.genecards.org/cgi-bin/carddisp.pl?gene=H2AFV	http://mar2016.archive.ensembl.org/Mus_musculus/Gene/Summary?db=core;g=ENSMUSG00000041126
EC1	RCN3	0.287025	9.45885e-09	2.69393	2.02751	0.8	0.649	540	1874	ENSMUSG00000019539	http://www.genecards.org/cgi-bin/carddisp.pl?gene=RCN3	http://mar2016.archive.ensembl.org/Mus_musculus/Gene/Summary?db=core;g=ENSMUSG00000019539
EC1	KLHDC2	0.260721	9.55454e-09	1.02951	0.693974	0.565	0.383	540	1874	ENSMUSG00000020978	http://www.genecards.org/cgi-bin/carddisp.pl?gene=KLHDC2	http://mar2016.archive.ensembl.org/Mus_musculus/Gene/Summary?db=core;g=ENSMUSG00000020978
EC1	ECM1	0.331484	2.80255e-08	1.57895	1.04954	0.581	0.404	540	1874	ENSMUSG00000028108	http://www.genecards.org/cgi-bin/carddisp.pl?gene=ECM1	http://mar2016.archive.ensembl.org/Mus_musculus/Gene/Summary?db=core;g=ENSMUSG00000028108
EC1	DHH	0.268633	3.60828e-08	1.43909	1.0247	0.615	0.437	540	1874	ENSMUSG00000023000	http://www.genecards.org/cgi-bin/carddisp.pl?gene=DHH	http://mar2016.archive.ensembl.org/Mus_musculus/Gene/Summary?db=core;g=ENSMUSG00000023000
EC1	CXCL16	0.263707	2.05745e-07	0.993717	0.660657	0.511	0.34	540	1874	ENSMUSG00000018920	http://www.genecards.org/cgi-bin/carddisp.pl?gene=CXCL16	http://mar2016.archive.ensembl.org/Mus_musculus/Gene/Summary?db=core;g=ENSMUSG00000018920
EC1	MALL	0.257846	1.1711e-06	2.61653	2.02463	0.763	0.608	540	1874	ENSMUSG00000027377	http://www.genecards.org/cgi-bin/carddisp.pl?gene=MALL	http://mar2016.archive.ensembl.org/Mus_musculus/Gene/Summary?db=core;g=ENSMUSG00000027377
EC1	FAT1	0.25679	1.46438e-06	0.58459	0.32622	0.33	0.186	540	1874	ENSMUSG00000070047	http://www.genecards.org/cgi-bin/carddisp.pl?gene=FAT1	http://mar2016.archive.ensembl.org/Mus_musculus/Gene/Summary?db=core;g=ENSMUSG00000070047
EC1	HFE	0.276181	1.80893e-06	1.36139	0.949973	0.624	0.469	540	1874	ENSMUSG00000006611	http://www.genecards.org/cgi-bin/carddisp.pl?gene=HFE	http://mar2016.archive.ensembl.org/Mus_musculus/Gene/Summary?db=core;g=ENSMUSG00000006611
EC1	HIGD1A	0.273567	3.70878e-06	1.12401	0.757131	0.537	0.379	540	1874	ENSMUSG00000038412	http://www.genecards.org/cgi-bin/carddisp.pl?gene=HIGD1A	http://mar2016.archive.ensembl.org/Mus_musculus/Gene/Summary?db=core;g=ENSMUSG00000038412
EC1	SIN3B	0.25999	3.78121e-06	1.20375	0.840339	0.591	0.431	540	1874	ENSMUSG00000031622	http://www.genecards.org/cgi-bin/carddisp.pl?gene=SIN3B	http://mar2016.archive.ensembl.org/Mus_musculus/Gene/Summary?db=core;g=ENSMUSG00000031622
EC1	SMPD3	0.252154	4.23615e-06	0.811241	0.520794	0.4	0.249	540	1874	ENSMUSG00000031906	http://www.genecards.org/cgi-bin/carddisp.pl?gene=SMPD3	http://mar2016.archive.ensembl.org/Mus_musculus/Gene/Summary?db=core;g=ENSMUSG00000031906
EC1	FNDC1	0.279322	7.68474e-06	1.54309	1.09545	0.565	0.405	540	1874	ENSMUSG00000071984	http://www.genecards.org/cgi-bin/carddisp.pl?gene=FNDC1	http://mar2016.archive.ensembl.org/Mus_musculus/Gene/Summary?db=core;g=ENSMUSG00000071984
EC1	TSC22D3	0.309019	1.35863e-05	2.55123	1.86652	0.704	0.56	540	1874	ENSMUSG00000031431	http://www.genecards.org/cgi-bin/carddisp.pl?gene=TSC22D3	http://mar2016.archive.ensembl.org/Mus_musculus/Gene/Summary?db=core;g=ENSMUSG00000031431
EC1	SLC3A2	0.254878	0.000226771	3.18871	2.51039	0.8	0.697	540	1874	ENSMUSG00000010095	http://www.genecards.org/cgi-bin/carddisp.pl?gene=SLC3A2	http://mar2016.archive.ensembl.org/Mus_musculus/Gene/Summary?db=core;g=ENSMUSG00000010095
EC1	GLCE	0.259702	0.000795321	1.1474	0.793636	0.531	0.4	540	1874	ENSMUSG00000032252	http://www.genecards.org/cgi-bin/carddisp.pl?gene=GLCE	http://mar2016.archive.ensembl.org/Mus_musculus/Gene/Summary?db=core;g=ENSMUSG00000032252
EC2	IGF2	1.97671	5.56556e-72	4.07447	0.289263	0.451	0.085	364	2050	ENSMUSG00000048583	http://www.genecards.org/cgi-bin/carddisp.pl?gene=IGF2	http://mar2016.archive.ensembl.org/Mus_musculus/Gene/Summary?db=core;g=ENSMUSG00000048583
EC2	LY6C1	1.76946	1.06364e-72	15.8038	3.92887	0.852	0.568	364	2050	ENSMUSG00000079018	http://www.genecards.org/cgi-bin/carddisp.pl?gene=LY6C1	http://mar2016.archive.ensembl.org/Mus_musculus/Gene/Summary?db=core;g=ENSMUSG00000079018
EC2	LY6A	1.67392	2.80372e-63	19.5627	5.44435	0.838	0.536	364	2050	ENSMUSG00000075602	http://www.genecards.org/cgi-bin/carddisp.pl?gene=LY6A	http://mar2016.archive.ensembl.org/Mus_musculus/Gene/Summary?db=core;g=ENSMUSG00000075602
EC2	STMN2	1.54014	1.48741e-79	6.40513	1.54626	0.81	0.342	364	2050	ENSMUSG00000027500	http://www.genecards.org/cgi-bin/carddisp.pl?gene=STMN2	http://mar2016.archive.ensembl.org/Mus_musculus/Gene/Summary?db=core;g=ENSMUSG00000027500
EC2	CLDN5	1.43655	3.30517e-67	8.86968	2.64635	0.852	0.429	364	2050	ENSMUSG00000041378	http://www.genecards.org/cgi-bin/carddisp.pl?gene=CLDN5	http://mar2016.archive.ensembl.org/Mus_musculus/Gene/Summary?db=core;g=ENSMUSG00000041378
EC2	COL8A1	1.28065	7.2105e-61	2.0756	0.265949	0.464	0.084	364	2050	ENSMUSG00000068196	http://www.genecards.org/cgi-bin/carddisp.pl?gene=COL8A1	http://mar2016.archive.ensembl.org/Mus_musculus/Gene/Summary?db=core;g=ENSMUSG00000068196
EC2	SEMA3G	1.27754	9.49952e-55	2.40735	0.405527	0.522	0.165	364	2050	ENSMUSG00000021904	http://www.genecards.org/cgi-bin/carddisp.pl?gene=SEMA3G	http://mar2016.archive.ensembl.org/Mus_musculus/Gene/Summary?db=core;g=ENSMUSG00000021904
EC2	ADRA2A	1.13392	2.22137e-45	1.77135	0.262834	0.398	0.082	364	2050	ENSMUSG00000033717	http://www.genecards.org/cgi-bin/carddisp.pl?gene=ADRA2A	http://mar2016.archive.ensembl.org/Mus_musculus/Gene/Summary?db=core;g=ENSMUSG00000033717
EC2	S100A6	1.11295	2.23628e-70	16.9211	7.28577	0.964	0.852	364	2050	ENSMUSG00000001025	http://www.genecards.org/cgi-bin/carddisp.pl?gene=S100A6	http://mar2016.archive.ensembl.org/Mus_musculus/Gene/Summary?db=core;g=ENSMUSG00000001025
EC2	CP	1.04698	5.86794e-47	6.17499	2.47255	0.813	0.559	364	2050	ENSMUSG00000003617	http://www.genecards.org/cgi-bin/carddisp.pl?gene=CP	http://mar2016.archive.ensembl.org/Mus_musculus/Gene/Summary?db=core;g=ENSMUSG00000003617
EC2	TCF4	1.04176	1.55057e-54	4.65733	1.74796	0.794	0.377	364	2050	ENSMUSG00000053477	http://www.genecards.org/cgi-bin/carddisp.pl?gene=TCF4	http://mar2016.archive.ensembl.org/Mus_musculus/Gene/Summary?db=core;g=ENSMUSG00000053477
EC2	S100A4	1.03511	2.54289e-28	3.13257	1.01661	0.599	0.316	364	2050	ENSMUSG00000001020	http://www.genecards.org/cgi-bin/carddisp.pl?gene=S100A4	http://mar2016.archive.ensembl.org/Mus_musculus/Gene/Summary?db=core;g=ENSMUSG00000001020
EC2	SPARCL1	1.03316	5.89214e-27	2.0599	0.495185	0.324	0.084	364	2050	ENSMUSG00000029309	http://www.genecards.org/cgi-bin/carddisp.pl?gene=SPARCL1	http://mar2016.archive.ensembl.org/Mus_musculus/Gene/Summary?db=core;g=ENSMUSG00000029309
EC2	ADGRL4	1.0123	3.08466e-35	1.85591	0.415827	0.462	0.152	364	2050	ENSMUSG00000039167	http://www.genecards.org/cgi-bin/carddisp.pl?gene=ADGRL4	http://mar2016.archive.ensembl.org/Mus_musculus/Gene/Summary?db=core;g=ENSMUSG00000039167
EC2	EMP1	0.998752	2.57264e-41	4.90728	1.95619	0.813	0.552	364	2050	ENSMUSG00000030208	http://www.genecards.org/cgi-bin/carddisp.pl?gene=EMP1	http://mar2016.archive.ensembl.org/Mus_musculus/Gene/Summary?db=core;g=ENSMUSG00000030208
EC2	CDH13	0.94299	1.95121e-43	6.95012	3.13529	0.885	0.706	364	2050	ENSMUSG00000031841	http://www.genecards.org/cgi-bin/carddisp.pl?gene=CDH13	http://mar2016.archive.ensembl.org/Mus_musculus/Gene/Summary?db=core;g=ENSMUSG00000031841
EC2	FLT1	0.940128	1.18318e-30	2.78601	0.973218	0.555	0.24	364	2050	ENSMUSG00000029648	http://www.genecards.org/cgi-bin/carddisp.pl?gene=FLT1	http://mar2016.archive.ensembl.org/Mus_musculus/Gene/Summary?db=core;g=ENSMUSG00000029648
EC2	PDLIM4	0.92296	1.14111e-46	1.57353	0.357345	0.552	0.187	364	2050	ENSMUSG00000020388	http://www.genecards.org/cgi-bin/carddisp.pl?gene=PDLIM4	http://mar2016.archive.ensembl.org/Mus_musculus/Gene/Summary?db=core;g=ENSMUSG00000020388
EC2	TSC22D1	0.916406	3.16695e-45	6.83931	3.15348	0.89	0.719	364	2050	ENSMUSG00000022010	http://www.genecards.org/cgi-bin/carddisp.pl?gene=TSC22D1	http://mar2016.archive.ensembl.org/Mus_musculus/Gene/Summary?db=core;g=ENSMUSG00000022010
EC2	PODXL	0.905587	5.9988e-27	5.19833	2.30876	0.788	0.629	364	2050	ENSMUSG00000025608	http://www.genecards.org/cgi-bin/carddisp.pl?gene=PODXL	http://mar2016.archive.ensembl.org/Mus_musculus/Gene/Summary?db=core;g=ENSMUSG00000025608
EC2	MAST4	0.902863	5.1403e-22	2.10484	0.660544	0.511	0.28	364	2050	ENSMUSG00000034751	http://www.genecards.org/cgi-bin/carddisp.pl?gene=MAST4	http://mar2016.archive.ensembl.org/Mus_musculus/Gene/Summary?db=core;g=ENSMUSG00000034751
EC2	CYTH3	0.886511	6.58464e-28	2.56259	0.92708	0.657	0.405	364	2050	ENSMUSG00000018001	http://www.genecards.org/cgi-bin/carddisp.pl?gene=CYTH3	http://mar2016.archive.ensembl.org/Mus_musculus/Gene/Summary?db=core;g=ENSMUSG00000018001
EC2	ADAMTS1	0.870448	9.19122e-14	4.61697	2.07235	0.593	0.549	364	2050	ENSMUSG00000022893	http://www.genecards.org/cgi-bin/carddisp.pl?gene=ADAMTS1	http://mar2016.archive.ensembl.org/Mus_musculus/Gene/Summary?db=core;g=ENSMUSG00000022893
EC2	SOX17	0.8617	4.54725e-37	3.73211	1.6041	0.788	0.553	364	2050	ENSMUSG00000025902	http://www.genecards.org/cgi-bin/carddisp.pl?gene=SOX17	http://mar2016.archive.ensembl.org/Mus_musculus/Gene/Summary?db=core;g=ENSMUSG00000025902
EC2	HS3ST1	0.82604	8.58619e-34	2.57112	1.01438	0.687	0.422	364	2050	ENSMUSG00000051022	http://www.genecards.org/cgi-bin/carddisp.pl?gene=HS3ST1	http://mar2016.archive.ensembl.org/Mus_musculus/Gene/Summary?db=core;g=ENSMUSG00000051022
EC2	JAG1	0.824565	5.72922e-22	3.44387	1.50924	0.717	0.535	364	2050	ENSMUSG00000027276	http://www.genecards.org/cgi-bin/carddisp.pl?gene=JAG1	http://mar2016.archive.ensembl.org/Mus_musculus/Gene/Summary?db=core;g=ENSMUSG00000027276
EC2	IGFBP4	0.818685	1.53025e-19	5.31885	2.58252	0.723	0.48	364	2050	ENSMUSG00000017493	http://www.genecards.org/cgi-bin/carddisp.pl?gene=IGFBP4	http://mar2016.archive.ensembl.org/Mus_musculus/Gene/Summary?db=core;g=ENSMUSG00000017493
EC2	PDGFB	0.811902	1.58802e-33	1.46483	0.404039	0.503	0.188	364	2050	ENSMUSG00000000489	http://www.genecards.org/cgi-bin/carddisp.pl?gene=PDGFB	http://mar2016.archive.ensembl.org/Mus_musculus/Gene/Summary?db=core;g=ENSMUSG00000000489
EC2	ACTG1	0.798511	1.19384e-26	25.4186	14.1892	0.984	0.936	364	2050	ENSMUSG00000062825	http://www.genecards.org/cgi-bin/carddisp.pl?gene=ACTG1	http://mar2016.archive.ensembl.org/Mus_musculus/Gene/Summary?db=core;g=ENSMUSG00000062825
EC2	FBLN5	0.78954	7.33322e-15	24.8125	13.9333	0.918	0.86	364	2050	ENSMUSG00000021186	http://www.genecards.org/cgi-bin/carddisp.pl?gene=FBLN5	http://mar2016.archive.ensembl.org/Mus_musculus/Gene/Summary?db=core;g=ENSMUSG00000021186
EC2	PLTP	0.788	2.05738e-20	1.7687	0.603485	0.503	0.273	364	2050	ENSMUSG00000017754	http://www.genecards.org/cgi-bin/carddisp.pl?gene=PLTP	http://mar2016.archive.ensembl.org/Mus_musculus/Gene/Summary?db=core;g=ENSMUSG00000017754
EC2	ATP2A3	0.780512	5.24953e-24	3.47654	1.60606	0.758	0.57	364	2050	ENSMUSG00000020788	http://www.genecards.org/cgi-bin/carddisp.pl?gene=ATP2A3	http://mar2016.archive.ensembl.org/Mus_musculus/Gene/Summary?db=core;g=ENSMUSG00000020788
EC2	COL18A1	0.77915	4.07833e-16	2.12734	0.82233	0.505	0.281	364	2050	ENSMUSG00000001435	http://www.genecards.org/cgi-bin/carddisp.pl?gene=COL18A1	http://mar2016.archive.ensembl.org/Mus_musculus/Gene/Summary?db=core;g=ENSMUSG00000001435
EC2	EDN1	0.775051	1.96862e-13	8.70213	4.66962	0.725	0.548	364	2050	ENSMUSG00000021367	http://www.genecards.org/cgi-bin/carddisp.pl?gene=EDN1	http://mar2016.archive.ensembl.org/Mus_musculus/Gene/Summary?db=core;g=ENSMUSG00000021367
EC2	LY6E	0.755636	1.29221e-37	15.7152	8.90019	0.975	0.9	364	2050	ENSMUSG00000022587	http://www.genecards.org/cgi-bin/carddisp.pl?gene=LY6E	http://mar2016.archive.ensembl.org/Mus_musculus/Gene/Summary?db=core;g=ENSMUSG00000022587
EC2	TM6SF1	0.751876	1.44423e-31	1.89418	0.718656	0.621	0.344	364	2050	ENSMUSG00000038623	http://www.genecards.org/cgi-bin/carddisp.pl?gene=TM6SF1	http://mar2016.archive.ensembl.org/Mus_musculus/Gene/Summary?db=core;g=ENSMUSG00000038623
EC2	ADGRG1	0.739743	2.16236e-33	1.18907	0.310915	0.47	0.168	364	2050	ENSMUSG00000031785	http://www.genecards.org/cgi-bin/carddisp.pl?gene=ADGRG1	http://mar2016.archive.ensembl.org/Mus_musculus/Gene/Summary?db=core;g=ENSMUSG00000031785
EC2	GKN3	0.720366	8.38443e-12	7.53413	4.17973	0.706	0.652	364	2050	ENSMUSG00000030048	http://www.genecards.org/cgi-bin/carddisp.pl?gene=GKN3	http://mar2016.archive.ensembl.org/Mus_musculus/Gene/Summary?db=core;g=ENSMUSG00000030048
EC2	NHSL2	0.71636	3.11642e-23	2.24228	0.97335	0.657	0.429	364	2050	ENSMUSG00000079481	http://www.genecards.org/cgi-bin/carddisp.pl?gene=NHSL2	http://mar2016.archive.ensembl.org/Mus_musculus/Gene/Summary?db=core;g=ENSMUSG00000079481
EC2	UACA	0.713286	3.96997e-26	2.09965	0.890569	0.637	0.393	364	2050	ENSMUSG00000034485	http://www.genecards.org/cgi-bin/carddisp.pl?gene=UACA	http://mar2016.archive.ensembl.org/Mus_musculus/Gene/Summary?db=core;g=ENSMUSG00000034485
EC2	PTPRR	0.712826	3.92964e-13	2.14721	0.920188	0.5	0.322	364	2050	ENSMUSG00000020151	http://www.genecards.org/cgi-bin/carddisp.pl?gene=PTPRR	http://mar2016.archive.ensembl.org/Mus_musculus/Gene/Summary?db=core;g=ENSMUSG00000020151
EC2	FAM135A	0.691764	9.13097e-19	2.37137	1.08721	0.626	0.408	364	2050	ENSMUSG00000026153	http://www.genecards.org/cgi-bin/carddisp.pl?gene=FAM135A	http://mar2016.archive.ensembl.org/Mus_musculus/Gene/Summary?db=core;g=ENSMUSG00000026153
EC2	CYP4B1	0.685348	9.30769e-22	1.32197	0.443929	0.442	0.183	364	2050	ENSMUSG00000028713	http://www.genecards.org/cgi-bin/carddisp.pl?gene=CYP4B1	http://mar2016.archive.ensembl.org/Mus_musculus/Gene/Summary?db=core;g=ENSMUSG00000028713
EC2	AVPI1	0.682789	8.45342e-27	1.10977	0.314302	0.44	0.212	364	2050	ENSMUSG00000018821	http://www.genecards.org/cgi-bin/carddisp.pl?gene=AVPI1	http://mar2016.archive.ensembl.org/Mus_musculus/Gene/Summary?db=core;g=ENSMUSG00000018821
EC2	SLC9A3R2	0.67385	2.42337e-13	7.78569	4.50715	0.882	0.786	364	2050	ENSMUSG00000002504	http://www.genecards.org/cgi-bin/carddisp.pl?gene=SLC9A3R2	http://mar2016.archive.ensembl.org/Mus_musculus/Gene/Summary?db=core;g=ENSMUSG00000002504
EC2	VEGFC	0.660572	1.2323e-21	1.13327	0.349568	0.431	0.202	364	2050	ENSMUSG00000031520	http://www.genecards.org/cgi-bin/carddisp.pl?gene=VEGFC	http://mar2016.archive.ensembl.org/Mus_musculus/Gene/Summary?db=core;g=ENSMUSG00000031520
EC2	IFI203	0.659559	3.49479e-26	1.28544	0.446849	0.418	0.138	364	2050	ENSMUSG00000039997	http://www.genecards.org/cgi-bin/carddisp.pl?gene=IFI203	http://mar2016.archive.ensembl.org/Mus_musculus/Gene/Summary?db=core;g=ENSMUSG00000039997
EC2	TSPAN2	0.643586	4.1587e-21	1.62602	0.680968	0.541	0.343	364	2050	ENSMUSG00000027858	http://www.genecards.org/cgi-bin/carddisp.pl?gene=TSPAN2	http://mar2016.archive.ensembl.org/Mus_musculus/Gene/Summary?db=core;g=ENSMUSG00000027858
EC2	PLEC	0.638522	4.67025e-22	4.98952	2.8475	0.846	0.705	364	2050	ENSMUSG00000022565	http://www.genecards.org/cgi-bin/carddisp.pl?gene=PLEC	http://mar2016.archive.ensembl.org/Mus_musculus/Gene/Summary?db=core;g=ENSMUSG00000022565
EC2	CLIC4	0.636456	2.06424e-13	5.71078	3.31699	0.841	0.765	364	2050	ENSMUSG00000037242	http://www.genecards.org/cgi-bin/carddisp.pl?gene=CLIC4	http://mar2016.archive.ensembl.org/Mus_musculus/Gene/Summary?db=core;g=ENSMUSG00000037242
EC2	BCAM	0.63447	4.71931e-16	5.12433	2.94516	0.86	0.723	364	2050	ENSMUSG00000002980	http://www.genecards.org/cgi-bin/carddisp.pl?gene=BCAM	http://mar2016.archive.ensembl.org/Mus_musculus/Gene/Summary?db=core;g=ENSMUSG00000002980
EC2	SERPINF1	0.633168	1.29935e-23	1.47185	0.59375	0.47	0.187	364	2050	ENSMUSG00000000753	http://www.genecards.org/cgi-bin/carddisp.pl?gene=SERPINF1	http://mar2016.archive.ensembl.org/Mus_musculus/Gene/Summary?db=core;g=ENSMUSG00000000753
EC2	HSPA1A	0.621566	5.19506e-05	5.8948	3.48138	0.668	0.636	364	2050	ENSMUSG00000091971	http://www.genecards.org/cgi-bin/carddisp.pl?gene=HSPA1A	http://mar2016.archive.ensembl.org/Mus_musculus/Gene/Summary?db=core;g=ENSMUSG00000091971
EC2	PLS3	0.613431	6.93949e-15	3.13139	1.70045	0.75	0.599	364	2050	ENSMUSG00000016382	http://www.genecards.org/cgi-bin/carddisp.pl?gene=PLS3	http://mar2016.archive.ensembl.org/Mus_musculus/Gene/Summary?db=core;g=ENSMUSG00000016382
EC2	ARL15	0.609576	8.13111e-17	0.97685	0.295606	0.36	0.171	364	2050	ENSMUSG00000042348	http://www.genecards.org/cgi-bin/carddisp.pl?gene=ARL15	http://mar2016.archive.ensembl.org/Mus_musculus/Gene/Summary?db=core;g=ENSMUSG00000042348
EC2	SOST	0.606026	1.88858e-18	1.10778	0.384819	0.382	0.155	364	2050	ENSMUSG00000001494	http://www.genecards.org/cgi-bin/carddisp.pl?gene=SOST	http://mar2016.archive.ensembl.org/Mus_musculus/Gene/Summary?db=core;g=ENSMUSG00000001494
EC2	PALLD	0.604756	1.31727e-14	1.26593	0.490035	0.431	0.263	364	2050	ENSMUSG00000058056	http://www.genecards.org/cgi-bin/carddisp.pl?gene=PALLD	http://mar2016.archive.ensembl.org/Mus_musculus/Gene/Summary?db=core;g=ENSMUSG00000058056
EC2	VIM	0.600242	2.39062e-22	42.5332	27.7164	0.997	0.978	364	2050	ENSMUSG00000026728	http://www.genecards.org/cgi-bin/carddisp.pl?gene=VIM	http://mar2016.archive.ensembl.org/Mus_musculus/Gene/Summary?db=core;g=ENSMUSG00000026728
EC2	ATP13A3	0.599859	7.87715e-12	1.11705	0.396868	0.393	0.231	364	2050	ENSMUSG00000022533	http://www.genecards.org/cgi-bin/carddisp.pl?gene=ATP13A3	http://mar2016.archive.ensembl.org/Mus_musculus/Gene/Summary?db=core;g=ENSMUSG00000022533
EC2	PTPRM	0.598251	2.01542e-15	1.92694	0.933405	0.61	0.446	364	2050	ENSMUSG00000033278	http://www.genecards.org/cgi-bin/carddisp.pl?gene=PTPRM	http://mar2016.archive.ensembl.org/Mus_musculus/Gene/Summary?db=core;g=ENSMUSG00000033278
EC2	MGP	0.595019	1.82214e-19	153.836	101.507	1	0.989	364	2050	ENSMUSG00000030218	http://www.genecards.org/cgi-bin/carddisp.pl?gene=MGP	http://mar2016.archive.ensembl.org/Mus_musculus/Gene/Summary?db=core;g=ENSMUSG00000030218
EC2	LDB2	0.586364	2.99811e-14	1.19105	0.459281	0.396	0.179	364	2050	ENSMUSG00000039706	http://www.genecards.org/cgi-bin/carddisp.pl?gene=LDB2	http://mar2016.archive.ensembl.org/Mus_musculus/Gene/Summary?db=core;g=ENSMUSG00000039706
EC2	SNCG	0.579187	2.05098e-13	1.68843	0.799479	0.569	0.36	364	2050	ENSMUSG00000023064	http://www.genecards.org/cgi-bin/carddisp.pl?gene=SNCG	http://mar2016.archive.ensembl.org/Mus_musculus/Gene/Summary?db=core;g=ENSMUSG00000023064
EC2	F2RL1	0.579048	3.77894e-23	0.957803	0.310564	0.448	0.195	364	2050	ENSMUSG00000021678	http://www.genecards.org/cgi-bin/carddisp.pl?gene=F2RL1	http://mar2016.archive.ensembl.org/Mus_musculus/Gene/Summary?db=core;g=ENSMUSG00000021678
EC2	CRIP1	0.575295	3.33326e-09	15.5567	10.112	0.948	0.911	364	2050	ENSMUSG00000006360	http://www.genecards.org/cgi-bin/carddisp.pl?gene=CRIP1	http://mar2016.archive.ensembl.org/Mus_musculus/Gene/Summary?db=core;g=ENSMUSG00000006360
EC2	ADGRF5	0.570575	9.54399e-15	2.69644	1.48899	0.706	0.483	364	2050	ENSMUSG00000056492	http://www.genecards.org/cgi-bin/carddisp.pl?gene=ADGRF5	http://mar2016.archive.ensembl.org/Mus_musculus/Gene/Summary?db=core;g=ENSMUSG00000056492
EC2	IQGAP1	0.569705	3.70585e-24	6.58852	4.1128	0.915	0.82	364	2050	ENSMUSG00000030536	http://www.genecards.org/cgi-bin/carddisp.pl?gene=IQGAP1	http://mar2016.archive.ensembl.org/Mus_musculus/Gene/Summary?db=core;g=ENSMUSG00000030536
EC2	BPGM	0.566205	2.81468e-15	3.25699	1.87513	0.648	0.562	364	2050	ENSMUSG00000038871	http://www.genecards.org/cgi-bin/carddisp.pl?gene=BPGM	http://mar2016.archive.ensembl.org/Mus_musculus/Gene/Summary?db=core;g=ENSMUSG00000038871
EC2	LMO1	0.559739	1.3744e-23	0.748686	0.186352	0.341	0.1	364	2050	ENSMUSG00000036111	http://www.genecards.org/cgi-bin/carddisp.pl?gene=LMO1	http://mar2016.archive.ensembl.org/Mus_musculus/Gene/Summary?db=core;g=ENSMUSG00000036111
EC2	HSPB1	0.550878	5.9912e-08	5.11205	3.17211	0.764	0.676	364	2050	ENSMUSG00000004951	http://www.genecards.org/cgi-bin/carddisp.pl?gene=HSPB1	http://mar2016.archive.ensembl.org/Mus_musculus/Gene/Summary?db=core;g=ENSMUSG00000004951
EC2	DLL1	0.547716	9.88314e-06	1.63505	0.802646	0.453	0.329	364	2050	ENSMUSG00000014773	http://www.genecards.org/cgi-bin/carddisp.pl?gene=DLL1	http://mar2016.archive.ensembl.org/Mus_musculus/Gene/Summary?db=core;g=ENSMUSG00000014773
EC2	MNDAL	0.544987	7.80303e-19	0.949577	0.336235	0.393	0.152	364	2050	ENSMUSG00000090272	http://www.genecards.org/cgi-bin/carddisp.pl?gene=MNDAL	http://mar2016.archive.ensembl.org/Mus_musculus/Gene/Summary?db=core;g=ENSMUSG00000090272
EC2	AGGF1	0.54245	8.38594e-15	1.29283	0.574265	0.508	0.322	364	2050	ENSMUSG00000021681	http://www.genecards.org/cgi-bin/carddisp.pl?gene=AGGF1	http://mar2016.archive.ensembl.org/Mus_musculus/Gene/Summary?db=core;g=ENSMUSG00000021681
EC2	MSN	0.54176	1.15756e-14	6.66845	4.26771	0.893	0.833	364	2050	ENSMUSG00000031207	http://www.genecards.org/cgi-bin/carddisp.pl?gene=MSN	http://mar2016.archive.ensembl.org/Mus_musculus/Gene/Summary?db=core;g=ENSMUSG00000031207
EC2	EBF1	0.541477	1.77914e-14	2.0723	1.11088	0.53	0.287	364	2050	ENSMUSG00000057098	http://www.genecards.org/cgi-bin/carddisp.pl?gene=EBF1	http://mar2016.archive.ensembl.org/Mus_musculus/Gene/Summary?db=core;g=ENSMUSG00000057098
EC2	TINAGL1	0.538963	7.40248e-18	8.64257	5.63665	0.915	0.833	364	2050	ENSMUSG00000028776	http://www.genecards.org/cgi-bin/carddisp.pl?gene=TINAGL1	http://mar2016.archive.ensembl.org/Mus_musculus/Gene/Summary?db=core;g=ENSMUSG00000028776
EC2	LRRFIP1	0.5359	5.94317e-17	3.23654	1.92206	0.766	0.635	364	2050	ENSMUSG00000026305	http://www.genecards.org/cgi-bin/carddisp.pl?gene=LRRFIP1	http://mar2016.archive.ensembl.org/Mus_musculus/Gene/Summary?db=core;g=ENSMUSG00000026305
EC2	ELOVL7	0.535755	6.53871e-17	0.818745	0.254566	0.352	0.139	364	2050	ENSMUSG00000021696	http://www.genecards.org/cgi-bin/carddisp.pl?gene=ELOVL7	http://mar2016.archive.ensembl.org/Mus_musculus/Gene/Summary?db=core;g=ENSMUSG00000021696
EC2	PTRF	0.528293	5.77275e-16	8.36721	5.49499	0.923	0.877	364	2050	ENSMUSG00000004044	http://www.genecards.org/cgi-bin/carddisp.pl?gene=PTRF	http://mar2016.archive.ensembl.org/Mus_musculus/Gene/Summary?db=core;g=ENSMUSG00000004044
EC2	ID1	0.51871	3.22364e-07	6.63195	4.32707	0.791	0.693	364	2050	ENSMUSG00000042745	http://www.genecards.org/cgi-bin/carddisp.pl?gene=ID1	http://mar2016.archive.ensembl.org/Mus_musculus/Gene/Summary?db=core;g=ENSMUSG00000042745
EC2	ACTB	0.517142	3.45219e-12	43.1397	29.8428	0.995	0.986	364	2050	ENSMUSG00000029580	http://www.genecards.org/cgi-bin/carddisp.pl?gene=ACTB	http://mar2016.archive.ensembl.org/Mus_musculus/Gene/Summary?db=core;g=ENSMUSG00000029580
EC2	UTRN	0.512951	9.59873e-08	5.53666	3.58081	0.819	0.753	364	2050	ENSMUSG00000019820	http://www.genecards.org/cgi-bin/carddisp.pl?gene=UTRN	http://mar2016.archive.ensembl.org/Mus_musculus/Gene/Summary?db=core;g=ENSMUSG00000019820
EC2	FXYD5	0.510706	1.4954e-11	8.09749	5.38533	0.929	0.837	364	2050	ENSMUSG00000009687	http://www.genecards.org/cgi-bin/carddisp.pl?gene=FXYD5	http://mar2016.archive.ensembl.org/Mus_musculus/Gene/Summary?db=core;g=ENSMUSG00000009687
EC2	CD2AP	0.510073	3.01212e-12	5.9912	3.90913	0.896	0.805	364	2050	ENSMUSG00000061665	http://www.genecards.org/cgi-bin/carddisp.pl?gene=CD2AP	http://mar2016.archive.ensembl.org/Mus_musculus/Gene/Summary?db=core;g=ENSMUSG00000061665
EC2	PREX2	0.505319	2.16292e-08	2.51116	1.47363	0.67	0.535	364	2050	ENSMUSG00000048960	http://www.genecards.org/cgi-bin/carddisp.pl?gene=PREX2	http://mar2016.archive.ensembl.org/Mus_musculus/Gene/Summary?db=core;g=ENSMUSG00000048960
EC2	NPNT	0.501334	5.2921e-08	1.05552	0.452129	0.352	0.2	364	2050	ENSMUSG00000040998	http://www.genecards.org/cgi-bin/carddisp.pl?gene=NPNT	http://mar2016.archive.ensembl.org/Mus_musculus/Gene/Summary?db=core;g=ENSMUSG00000040998
EC2	SDCBP2	0.495401	1.78893e-15	0.760604	0.24891	0.357	0.154	364	2050	ENSMUSG00000027456	http://www.genecards.org/cgi-bin/carddisp.pl?gene=SDCBP2	http://mar2016.archive.ensembl.org/Mus_musculus/Gene/Summary?db=core;g=ENSMUSG00000027456
EC2	FN1	0.49055	3.56384e-08	11.7898	8.10321	0.923	0.843	364	2050	ENSMUSG00000026193	http://www.genecards.org/cgi-bin/carddisp.pl?gene=FN1	http://mar2016.archive.ensembl.org/Mus_musculus/Gene/Summary?db=core;g=ENSMUSG00000026193
EC2	ADAM10	0.488136	9.36001e-16	4.16626	2.68326	0.824	0.74	364	2050	ENSMUSG00000054693	http://www.genecards.org/cgi-bin/carddisp.pl?gene=ADAM10	http://mar2016.archive.ensembl.org/Mus_musculus/Gene/Summary?db=core;g=ENSMUSG00000054693
EC2	TNFAIP8	0.487998	7.21043e-12	1.96168	1.11172	0.662	0.498	364	2050	ENSMUSG00000062210	http://www.genecards.org/cgi-bin/carddisp.pl?gene=TNFAIP8	http://mar2016.archive.ensembl.org/Mus_musculus/Gene/Summary?db=core;g=ENSMUSG00000062210
EC2	KRT18	0.482942	1.3775e-06	1.59969	0.860124	0.475	0.369	364	2050	ENSMUSG00000023043	http://www.genecards.org/cgi-bin/carddisp.pl?gene=KRT18	http://mar2016.archive.ensembl.org/Mus_musculus/Gene/Summary?db=core;g=ENSMUSG00000023043
EC2	SHE	0.477115	7.93679e-11	2.92109	1.81696	0.725	0.629	364	2050	ENSMUSG00000046280	http://www.genecards.org/cgi-bin/carddisp.pl?gene=SHE	http://mar2016.archive.ensembl.org/Mus_musculus/Gene/Summary?db=core;g=ENSMUSG00000046280
EC2	SWAP70	0.476379	2.41976e-10	1.56161	0.841231	0.577	0.419	364	2050	ENSMUSG00000031015	http://www.genecards.org/cgi-bin/carddisp.pl?gene=SWAP70	http://mar2016.archive.ensembl.org/Mus_musculus/Gene/Summary?db=core;g=ENSMUSG00000031015
EC2	REXO2	0.471131	1.12433e-06	2.45605	1.49319	0.676	0.581	364	2050	ENSMUSG00000032026	http://www.genecards.org/cgi-bin/carddisp.pl?gene=REXO2	http://mar2016.archive.ensembl.org/Mus_musculus/Gene/Summary?db=core;g=ENSMUSG00000032026
EC2	CAPG	0.470962	2.20611e-09	1.20303	0.589449	0.489	0.324	364	2050	ENSMUSG00000056737	http://www.genecards.org/cgi-bin/carddisp.pl?gene=CAPG	http://mar2016.archive.ensembl.org/Mus_musculus/Gene/Summary?db=core;g=ENSMUSG00000056737
EC2	CDK19	0.467041	2.35284e-09	0.891854	0.368656	0.357	0.223	364	2050	ENSMUSG00000038481	http://www.genecards.org/cgi-bin/carddisp.pl?gene=CDK19	http://mar2016.archive.ensembl.org/Mus_musculus/Gene/Summary?db=core;g=ENSMUSG00000038481
EC2	MECOM	0.466662	7.92785e-08	3.14451	1.99912	0.745	0.64	364	2050	ENSMUSG00000027684	http://www.genecards.org/cgi-bin/carddisp.pl?gene=MECOM	http://mar2016.archive.ensembl.org/Mus_musculus/Gene/Summary?db=core;g=ENSMUSG00000027684
EC2	CNN3	0.463259	6.63014e-13	2.75332	1.72246	0.75	0.619	364	2050	ENSMUSG00000053931	http://www.genecards.org/cgi-bin/carddisp.pl?gene=CNN3	http://mar2016.archive.ensembl.org/Mus_musculus/Gene/Summary?db=core;g=ENSMUSG00000053931
EC2	SOX13	0.462087	1.43339e-08	1.54536	0.847769	0.549	0.4	364	2050	ENSMUSG00000070643	http://www.genecards.org/cgi-bin/carddisp.pl?gene=SOX13	http://mar2016.archive.ensembl.org/Mus_musculus/Gene/Summary?db=core;g=ENSMUSG00000070643
EC2	MLLT3	0.460575	4.49913e-07	1.39867	0.743102	0.497	0.344	364	2050	ENSMUSG00000028496	http://www.genecards.org/cgi-bin/carddisp.pl?gene=MLLT3	http://mar2016.archive.ensembl.org/Mus_musculus/Gene/Summary?db=core;g=ENSMUSG00000028496
EC2	MALL	0.458562	5.32685e-05	3.10661	1.98843	0.723	0.628	364	2050	ENSMUSG00000027377	http://www.genecards.org/cgi-bin/carddisp.pl?gene=MALL	http://mar2016.archive.ensembl.org/Mus_musculus/Gene/Summary?db=core;g=ENSMUSG00000027377
EC2	FAM3C	0.456551	5.48298e-07	8.89232	6.2088	0.863	0.851	364	2050	ENSMUSG00000029672	http://www.genecards.org/cgi-bin/carddisp.pl?gene=FAM3C	http://mar2016.archive.ensembl.org/Mus_musculus/Gene/Summary?db=core;g=ENSMUSG00000029672
EC2	BCL2L1	0.455504	1.95288e-08	1.1993	0.603853	0.489	0.328	364	2050	ENSMUSG00000007659	http://www.genecards.org/cgi-bin/carddisp.pl?gene=BCL2L1	http://mar2016.archive.ensembl.org/Mus_musculus/Gene/Summary?db=core;g=ENSMUSG00000007659
EC2	SH3BGRL3	0.455179	4.36348e-16	5.05735	3.41835	0.852	0.806	364	2050	ENSMUSG00000028843	http://www.genecards.org/cgi-bin/carddisp.pl?gene=SH3BGRL3	http://mar2016.archive.ensembl.org/Mus_musculus/Gene/Summary?db=core;g=ENSMUSG00000028843
EC2	AUTS2	0.450807	1.74045e-09	1.09481	0.532634	0.426	0.237	364	2050	ENSMUSG00000029673	http://www.genecards.org/cgi-bin/carddisp.pl?gene=AUTS2	http://mar2016.archive.ensembl.org/Mus_musculus/Gene/Summary?db=core;g=ENSMUSG00000029673
EC2	MYH9	0.450108	2.45665e-10	6.13647	4.22381	0.871	0.816	364	2050	ENSMUSG00000022443	http://www.genecards.org/cgi-bin/carddisp.pl?gene=MYH9	http://mar2016.archive.ensembl.org/Mus_musculus/Gene/Summary?db=core;g=ENSMUSG00000022443
EC2	TBX1	0.448758	1.042e-24	0.588741	0.164028	0.319	0.082	364	2050	ENSMUSG00000009097	http://www.genecards.org/cgi-bin/carddisp.pl?gene=TBX1	http://mar2016.archive.ensembl.org/Mus_musculus/Gene/Summary?db=core;g=ENSMUSG00000009097
EC2	MSRB3	0.447175	8.66952e-11	1.5667	0.882615	0.621	0.434	364	2050	ENSMUSG00000051236	http://www.genecards.org/cgi-bin/carddisp.pl?gene=MSRB3	http://mar2016.archive.ensembl.org/Mus_musculus/Gene/Summary?db=core;g=ENSMUSG00000051236
EC2	PRNP	0.444875	0.000174179	0.916476	0.407936	0.352	0.252	364	2050	ENSMUSG00000079037	http://www.genecards.org/cgi-bin/carddisp.pl?gene=PRNP	http://mar2016.archive.ensembl.org/Mus_musculus/Gene/Summary?db=core;g=ENSMUSG00000079037
EC2	GPX1	0.434431	2.05693e-08	6.58174	4.61038	0.863	0.838	364	2050	ENSMUSG00000063856	http://www.genecards.org/cgi-bin/carddisp.pl?gene=GPX1	http://mar2016.archive.ensembl.org/Mus_musculus/Gene/Summary?db=core;g=ENSMUSG00000063856
EC2	ADH7	0.432322	0.0133382	4.46131	3.0472	0.64	0.571	364	2050	ENSMUSG00000055301	http://www.genecards.org/cgi-bin/carddisp.pl?gene=ADH7	http://mar2016.archive.ensembl.org/Mus_musculus/Gene/Summary?db=core;g=ENSMUSG00000055301
EC2	ABCG2	0.4302	4.84619e-07	1.29316	0.701891	0.503	0.327	364	2050	ENSMUSG00000029802	http://www.genecards.org/cgi-bin/carddisp.pl?gene=ABCG2	http://mar2016.archive.ensembl.org/Mus_musculus/Gene/Summary?db=core;g=ENSMUSG00000029802
EC2	ETS1	0.429514	4.70994e-05	1.17189	0.612652	0.429	0.277	364	2050	ENSMUSG00000032035	http://www.genecards.org/cgi-bin/carddisp.pl?gene=ETS1	http://mar2016.archive.ensembl.org/Mus_musculus/Gene/Summary?db=core;g=ENSMUSG00000032035
EC2	TMEM88	0.426538	1.11835e-15	0.63639	0.217548	0.313	0.109	364	2050	ENSMUSG00000045377	http://www.genecards.org/cgi-bin/carddisp.pl?gene=TMEM88	http://mar2016.archive.ensembl.org/Mus_musculus/Gene/Summary?db=core;g=ENSMUSG00000045377
EC2	HOXA7	0.426487	5.68346e-10	1.09011	0.555194	0.486	0.28	364	2050	ENSMUSG00000038236	http://www.genecards.org/cgi-bin/carddisp.pl?gene=HOXA7	http://mar2016.archive.ensembl.org/Mus_musculus/Gene/Summary?db=core;g=ENSMUSG00000038236
EC2	LMNA	0.410014	0.000424952	3.20673	2.16605	0.72	0.658	364	2050	ENSMUSG00000028063	http://www.genecards.org/cgi-bin/carddisp.pl?gene=LMNA	http://mar2016.archive.ensembl.org/Mus_musculus/Gene/Summary?db=core;g=ENSMUSG00000028063
EC2	COL4A1	0.403622	9.5522e-09	3.36235	2.29775	0.761	0.656	364	2050	ENSMUSG00000031502	http://www.genecards.org/cgi-bin/carddisp.pl?gene=COL4A1	http://mar2016.archive.ensembl.org/Mus_musculus/Gene/Summary?db=core;g=ENSMUSG00000031502
EC2	LITAF	0.402834	1.70223e-06	1.1903	0.656681	0.489	0.332	364	2050	ENSMUSG00000022500	http://www.genecards.org/cgi-bin/carddisp.pl?gene=LITAF	http://mar2016.archive.ensembl.org/Mus_musculus/Gene/Summary?db=core;g=ENSMUSG00000022500
EC2	LTBP4	0.401983	2.37853e-13	18.3693	13.659	0.973	0.953	364	2050	ENSMUSG00000040488	http://www.genecards.org/cgi-bin/carddisp.pl?gene=LTBP4	http://mar2016.archive.ensembl.org/Mus_musculus/Gene/Summary?db=core;g=ENSMUSG00000040488
EC2	CRISPLD1	0.39581	0.00807601	1.66311	1.02413	0.533	0.426	364	2050	ENSMUSG00000025776	http://www.genecards.org/cgi-bin/carddisp.pl?gene=CRISPLD1	http://mar2016.archive.ensembl.org/Mus_musculus/Gene/Summary?db=core;g=ENSMUSG00000025776
EC2	KCNN4	0.395788	0.000126486	1.27836	0.731724	0.437	0.341	364	2050	ENSMUSG00000054342	http://www.genecards.org/cgi-bin/carddisp.pl?gene=KCNN4	http://mar2016.archive.ensembl.org/Mus_musculus/Gene/Summary?db=core;g=ENSMUSG00000054342
EC2	KLF6	0.394355	1.74045e-06	4.1255	2.89963	0.769	0.684	364	2050	ENSMUSG00000000078	http://www.genecards.org/cgi-bin/carddisp.pl?gene=KLF6	http://mar2016.archive.ensembl.org/Mus_musculus/Gene/Summary?db=core;g=ENSMUSG00000000078
EC2	S1PR1	0.392583	0.000144731	4.41592	3.12566	0.824	0.753	364	2050	ENSMUSG00000045092	http://www.genecards.org/cgi-bin/carddisp.pl?gene=S1PR1	http://mar2016.archive.ensembl.org/Mus_musculus/Gene/Summary?db=core;g=ENSMUSG00000045092
EC2	ST6GALNAC2	0.391647	1.26645e-07	0.873201	0.427864	0.409	0.232	364	2050	ENSMUSG00000057286	http://www.genecards.org/cgi-bin/carddisp.pl?gene=ST6GALNAC2	http://mar2016.archive.ensembl.org/Mus_musculus/Gene/Summary?db=core;g=ENSMUSG00000057286
EC2	RASIP1	0.390154	0.000170999	3.55926	2.47893	0.813	0.721	364	2050	ENSMUSG00000044562	http://www.genecards.org/cgi-bin/carddisp.pl?gene=RASIP1	http://mar2016.archive.ensembl.org/Mus_musculus/Gene/Summary?db=core;g=ENSMUSG00000044562
EC2	CRIP2	0.388056	3.86351e-13	11.6374	8.65701	0.951	0.911	364	2050	ENSMUSG00000006356	http://www.genecards.org/cgi-bin/carddisp.pl?gene=CRIP2	http://mar2016.archive.ensembl.org/Mus_musculus/Gene/Summary?db=core;g=ENSMUSG00000006356
EC2	LRRC32	0.386652	0.00297705	1.63765	1.01754	0.577	0.472	364	2050	ENSMUSG00000090958	http://www.genecards.org/cgi-bin/carddisp.pl?gene=LRRC32	http://mar2016.archive.ensembl.org/Mus_musculus/Gene/Summary?db=core;g=ENSMUSG00000090958
EC2	CCND2	0.384537	1.53218e-05	6.24827	4.55236	0.865	0.806	364	2050	ENSMUSG00000000184	http://www.genecards.org/cgi-bin/carddisp.pl?gene=CCND2	http://mar2016.archive.ensembl.org/Mus_musculus/Gene/Summary?db=core;g=ENSMUSG00000000184
EC2	PDGFD	0.383841	1.0647e-06	1.32109	0.778871	0.541	0.388	364	2050	ENSMUSG00000032006	http://www.genecards.org/cgi-bin/carddisp.pl?gene=PDGFD	http://mar2016.archive.ensembl.org/Mus_musculus/Gene/Summary?db=core;g=ENSMUSG00000032006
EC2	RHOB	0.382236	4.10321e-08	7.42016	5.46034	0.904	0.859	364	2050	ENSMUSG00000054364	http://www.genecards.org/cgi-bin/carddisp.pl?gene=RHOB	http://mar2016.archive.ensembl.org/Mus_musculus/Gene/Summary?db=core;g=ENSMUSG00000054364
EC2	ACVRL1	0.381422	2.23938e-05	2.24996	1.49493	0.687	0.6	364	2050	ENSMUSG00000000530	http://www.genecards.org/cgi-bin/carddisp.pl?gene=ACVRL1	http://mar2016.archive.ensembl.org/Mus_musculus/Gene/Summary?db=core;g=ENSMUSG00000000530
EC2	AZIN1	0.381421	0.0348848	3.87673	2.74378	0.783	0.719	364	2050	ENSMUSG00000037458	http://www.genecards.org/cgi-bin/carddisp.pl?gene=AZIN1	http://mar2016.archive.ensembl.org/Mus_musculus/Gene/Summary?db=core;g=ENSMUSG00000037458
EC2	YBX1	0.377513	3.43719e-11	11.028	8.25873	0.945	0.907	364	2050	ENSMUSG00000028639	http://www.genecards.org/cgi-bin/carddisp.pl?gene=YBX1	http://mar2016.archive.ensembl.org/Mus_musculus/Gene/Summary?db=core;g=ENSMUSG00000028639
EC2	SERINC3	0.374359	3.10093e-10	11.043	8.29054	0.964	0.912	364	2050	ENSMUSG00000017707	http://www.genecards.org/cgi-bin/carddisp.pl?gene=SERINC3	http://mar2016.archive.ensembl.org/Mus_musculus/Gene/Summary?db=core;g=ENSMUSG00000017707
EC2	LAP3	0.370377	1.20148e-05	0.886613	0.459447	0.418	0.291	364	2050	ENSMUSG00000039682	http://www.genecards.org/cgi-bin/carddisp.pl?gene=LAP3	http://mar2016.archive.ensembl.org/Mus_musculus/Gene/Summary?db=core;g=ENSMUSG00000039682
EC2	YWHAH	0.370175	0.00198849	2.96343	2.06646	0.734	0.653	364	2050	ENSMUSG00000018965	http://www.genecards.org/cgi-bin/carddisp.pl?gene=YWHAH	http://mar2016.archive.ensembl.org/Mus_musculus/Gene/Summary?db=core;g=ENSMUSG00000018965
EC2	S100A11	0.369354	5.1851e-09	7.91141	5.89858	0.904	0.858	364	2050	ENSMUSG00000027907	http://www.genecards.org/cgi-bin/carddisp.pl?gene=S100A11	http://mar2016.archive.ensembl.org/Mus_musculus/Gene/Summary?db=core;g=ENSMUSG00000027907
EC2	EOGT	0.369294	0.000223188	0.853663	0.435034	0.385	0.254	364	2050	ENSMUSG00000035245	http://www.genecards.org/cgi-bin/carddisp.pl?gene=EOGT	http://mar2016.archive.ensembl.org/Mus_musculus/Gene/Summary?db=core;g=ENSMUSG00000035245
EC2	MCAM	0.369172	0.00478662	1.62506	1.03239	0.541	0.43	364	2050	ENSMUSG00000032135	http://www.genecards.org/cgi-bin/carddisp.pl?gene=MCAM	http://mar2016.archive.ensembl.org/Mus_musculus/Gene/Summary?db=core;g=ENSMUSG00000032135
EC2	ANXA1	0.368591	0.00036758	1.37841	0.842171	0.495	0.42	364	2050	ENSMUSG00000024659	http://www.genecards.org/cgi-bin/carddisp.pl?gene=ANXA1	http://mar2016.archive.ensembl.org/Mus_musculus/Gene/Summary?db=core;g=ENSMUSG00000024659
EC2	GPRC5A	0.367872	5.60799e-05	0.699596	0.317058	0.319	0.218	364	2050	ENSMUSG00000046733	http://www.genecards.org/cgi-bin/carddisp.pl?gene=GPRC5A	http://mar2016.archive.ensembl.org/Mus_musculus/Gene/Summary?db=core;g=ENSMUSG00000046733
EC2	TMEM158	0.367618	0.00225426	11.9784	9.05906	0.816	0.83	364	2050	ENSMUSG00000054871	http://www.genecards.org/cgi-bin/carddisp.pl?gene=TMEM158	http://mar2016.archive.ensembl.org/Mus_musculus/Gene/Summary?db=core;g=ENSMUSG00000054871
EC2	CYYR1	0.367188	3.23111e-05	1.29225	0.777167	0.453	0.294	364	2050	ENSMUSG00000041134	http://www.genecards.org/cgi-bin/carddisp.pl?gene=CYYR1	http://mar2016.archive.ensembl.org/Mus_musculus/Gene/Summary?db=core;g=ENSMUSG00000041134
EC2	ACTN4	0.366386	2.96254e-07	4.62332	3.36214	0.835	0.799	364	2050	ENSMUSG00000054808	http://www.genecards.org/cgi-bin/carddisp.pl?gene=ACTN4	http://mar2016.archive.ensembl.org/Mus_musculus/Gene/Summary?db=core;g=ENSMUSG00000054808
EC2	CXX1A	0.361094	7.27244e-05	1.14643	0.671155	0.407	0.35	364	2050	ENSMUSG00000067925	http://www.genecards.org/cgi-bin/carddisp.pl?gene=CXX1A	http://mar2016.archive.ensembl.org/Mus_musculus/Gene/Summary?db=core;g=ENSMUSG00000067925
EC2	WDR1	0.36108	0.000143609	1.28241	0.777042	0.563	0.412	364	2050	ENSMUSG00000005103	http://www.genecards.org/cgi-bin/carddisp.pl?gene=WDR1	http://mar2016.archive.ensembl.org/Mus_musculus/Gene/Summary?db=core;g=ENSMUSG00000005103
EC2	GLUD1	0.360582	6.83541e-05	2.82942	1.98254	0.772	0.68	364	2050	ENSMUSG00000021794	http://www.genecards.org/cgi-bin/carddisp.pl?gene=GLUD1	http://mar2016.archive.ensembl.org/Mus_musculus/Gene/Summary?db=core;g=ENSMUSG00000021794
EC2	NEDD9	0.357815	0.000110192	0.952103	0.523315	0.409	0.26	364	2050	ENSMUSG00000021365	http://www.genecards.org/cgi-bin/carddisp.pl?gene=NEDD9	http://mar2016.archive.ensembl.org/Mus_musculus/Gene/Summary?db=core;g=ENSMUSG00000021365
EC2	KLF2	0.357737	0.0022331	20.5915	15.8497	0.973	0.923	364	2050	ENSMUSG00000055148	http://www.genecards.org/cgi-bin/carddisp.pl?gene=KLF2	http://mar2016.archive.ensembl.org/Mus_musculus/Gene/Summary?db=core;g=ENSMUSG00000055148
EC2	CCDC3	0.35701	4.49571e-09	0.62332	0.267458	0.31	0.139	364	2050	ENSMUSG00000026676	http://www.genecards.org/cgi-bin/carddisp.pl?gene=CCDC3	http://mar2016.archive.ensembl.org/Mus_musculus/Gene/Summary?db=core;g=ENSMUSG00000026676
EC2	CALM1	0.355386	3.92019e-07	13.4823	10.3202	0.953	0.926	364	2050	ENSMUSG00000001175	http://www.genecards.org/cgi-bin/carddisp.pl?gene=CALM1	http://mar2016.archive.ensembl.org/Mus_musculus/Gene/Summary?db=core;g=ENSMUSG00000001175
EC2	TMEM109	0.350706	0.000126854	2.33533	1.61557	0.679	0.618	364	2050	ENSMUSG00000034659	http://www.genecards.org/cgi-bin/carddisp.pl?gene=TMEM109	http://mar2016.archive.ensembl.org/Mus_musculus/Gene/Summary?db=core;g=ENSMUSG00000034659
EC2	TULP4	0.347662	3.00802e-05	6.50726	4.89963	0.89	0.858	364	2050	ENSMUSG00000034377	http://www.genecards.org/cgi-bin/carddisp.pl?gene=TULP4	http://mar2016.archive.ensembl.org/Mus_musculus/Gene/Summary?db=core;g=ENSMUSG00000034377
EC2	ITM2A	0.346311	1.55538e-05	0.647222	0.295693	0.316	0.183	364	2050	ENSMUSG00000031239	http://www.genecards.org/cgi-bin/carddisp.pl?gene=ITM2A	http://mar2016.archive.ensembl.org/Mus_musculus/Gene/Summary?db=core;g=ENSMUSG00000031239
EC2	CDK14	0.345889	5.27529e-06	0.679399	0.321389	0.332	0.18	364	2050	ENSMUSG00000028926	http://www.genecards.org/cgi-bin/carddisp.pl?gene=CDK14	http://mar2016.archive.ensembl.org/Mus_musculus/Gene/Summary?db=core;g=ENSMUSG00000028926
EC2	LUZP1	0.344562	4.25198e-05	2.99808	2.14868	0.797	0.686	364	2050	ENSMUSG00000001089	http://www.genecards.org/cgi-bin/carddisp.pl?gene=LUZP1	http://mar2016.archive.ensembl.org/Mus_musculus/Gene/Summary?db=core;g=ENSMUSG00000001089
EC2	LMO7	0.34352	0.013436	1.22286	0.751874	0.47	0.384	364	2050	ENSMUSG00000033060	http://www.genecards.org/cgi-bin/carddisp.pl?gene=LMO7	http://mar2016.archive.ensembl.org/Mus_musculus/Gene/Summary?db=core;g=ENSMUSG00000033060
EC2	SORBS2	0.343372	0.000124649	1.54008	1.00208	0.577	0.427	364	2050	ENSMUSG00000031626	http://www.genecards.org/cgi-bin/carddisp.pl?gene=SORBS2	http://mar2016.archive.ensembl.org/Mus_musculus/Gene/Summary?db=core;g=ENSMUSG00000031626
EC2	SOX18	0.343345	0.00150076	5.335	3.99332	0.841	0.78	364	2050	ENSMUSG00000046470	http://www.genecards.org/cgi-bin/carddisp.pl?gene=SOX18	http://mar2016.archive.ensembl.org/Mus_musculus/Gene/Summary?db=core;g=ENSMUSG00000046470
EC2	1810037I17RIK	0.342631	5.46562e-08	4.468	3.31208	0.841	0.788	364	2050	ENSMUSG00000054091	http://www.genecards.org/cgi-bin/carddisp.pl?gene=1810037I17RIK	http://mar2016.archive.ensembl.org/Mus_musculus/Gene/Summary?db=core;g=ENSMUSG00000054091
EC2	MAP4K3	0.342376	0.000694358	0.690197	0.333128	0.308	0.206	364	2050	ENSMUSG00000024242	http://www.genecards.org/cgi-bin/carddisp.pl?gene=MAP4K3	http://mar2016.archive.ensembl.org/Mus_musculus/Gene/Summary?db=core;g=ENSMUSG00000024242
EC2	SEPT11	0.341289	0.00929377	1.86931	1.26485	0.577	0.502	364	2050	ENSMUSG00000058013	http://www.genecards.org/cgi-bin/carddisp.pl?gene=SEPT11	http://mar2016.archive.ensembl.org/Mus_musculus/Gene/Summary?db=core;g=ENSMUSG00000058013
EC2	EIF3A	0.341191	4.70045e-05	3.54635	2.58884	0.81	0.734	364	2050	ENSMUSG00000024991	http://www.genecards.org/cgi-bin/carddisp.pl?gene=EIF3A	http://mar2016.archive.ensembl.org/Mus_musculus/Gene/Summary?db=core;g=ENSMUSG00000024991
EC2	SMCO4	0.34013	0.00035797	1.15396	0.701567	0.5	0.383	364	2050	ENSMUSG00000058173	http://www.genecards.org/cgi-bin/carddisp.pl?gene=SMCO4	http://mar2016.archive.ensembl.org/Mus_musculus/Gene/Summary?db=core;g=ENSMUSG00000058173
EC2	ARPC2	0.339889	1.57896e-05	5.42736	4.07827	0.904	0.827	364	2050	ENSMUSG00000006304	http://www.genecards.org/cgi-bin/carddisp.pl?gene=ARPC2	http://mar2016.archive.ensembl.org/Mus_musculus/Gene/Summary?db=core;g=ENSMUSG00000006304
EC2	RAPGEF1	0.339632	0.00080612	0.81217	0.432055	0.365	0.25	364	2050	ENSMUSG00000039844	http://www.genecards.org/cgi-bin/carddisp.pl?gene=RAPGEF1	http://mar2016.archive.ensembl.org/Mus_musculus/Gene/Summary?db=core;g=ENSMUSG00000039844
EC2	NOS1AP	0.338369	0.000922472	1.12591	0.681458	0.451	0.318	364	2050	ENSMUSG00000038473	http://www.genecards.org/cgi-bin/carddisp.pl?gene=NOS1AP	http://mar2016.archive.ensembl.org/Mus_musculus/Gene/Summary?db=core;g=ENSMUSG00000038473
EC2	CYB5R3	0.338348	0.00103138	3.39059	2.47272	0.788	0.721	364	2050	ENSMUSG00000018042	http://www.genecards.org/cgi-bin/carddisp.pl?gene=CYB5R3	http://mar2016.archive.ensembl.org/Mus_musculus/Gene/Summary?db=core;g=ENSMUSG00000018042
EC2	WWP1	0.338345	0.00431629	2.01163	1.38204	0.585	0.517	364	2050	ENSMUSG00000041058	http://www.genecards.org/cgi-bin/carddisp.pl?gene=WWP1	http://mar2016.archive.ensembl.org/Mus_musculus/Gene/Summary?db=core;g=ENSMUSG00000041058
EC2	HOXA9	0.337904	6.79872e-07	0.89477	0.499123	0.418	0.237	364	2050	ENSMUSG00000038227	http://www.genecards.org/cgi-bin/carddisp.pl?gene=HOXA9	http://mar2016.archive.ensembl.org/Mus_musculus/Gene/Summary?db=core;g=ENSMUSG00000038227
EC2	CD93	0.337579	0.00851404	7.85211	6.00528	0.893	0.864	364	2050	ENSMUSG00000027435	http://www.genecards.org/cgi-bin/carddisp.pl?gene=CD93	http://mar2016.archive.ensembl.org/Mus_musculus/Gene/Summary?db=core;g=ENSMUSG00000027435
EC2	MAP4	0.336844	0.00187588	1.95544	1.34003	0.654	0.544	364	2050	ENSMUSG00000032479	http://www.genecards.org/cgi-bin/carddisp.pl?gene=MAP4	http://mar2016.archive.ensembl.org/Mus_musculus/Gene/Summary?db=core;g=ENSMUSG00000032479
EC2	TPM1	0.336573	0.00010858	4.039	2.99048	0.805	0.769	364	2050	ENSMUSG00000032366	http://www.genecards.org/cgi-bin/carddisp.pl?gene=TPM1	http://mar2016.archive.ensembl.org/Mus_musculus/Gene/Summary?db=core;g=ENSMUSG00000032366
EC2	ATOX1	0.335488	0.00021639	6.37151	4.84204	0.898	0.841	364	2050	ENSMUSG00000018585	http://www.genecards.org/cgi-bin/carddisp.pl?gene=ATOX1	http://mar2016.archive.ensembl.org/Mus_musculus/Gene/Summary?db=core;g=ENSMUSG00000018585
EC2	MYLK	0.324661	6.36465e-11	0.8311	0.462107	0.398	0.193	364	2050	ENSMUSG00000022836	http://www.genecards.org/cgi-bin/carddisp.pl?gene=MYLK	http://mar2016.archive.ensembl.org/Mus_musculus/Gene/Summary?db=core;g=ENSMUSG00000022836
EC2	CMIP	0.324606	2.75182e-05	6.914	5.31946	0.885	0.817	364	2050	ENSMUSG00000034390	http://www.genecards.org/cgi-bin/carddisp.pl?gene=CMIP	http://mar2016.archive.ensembl.org/Mus_musculus/Gene/Summary?db=core;g=ENSMUSG00000034390
EC2	HACD4	0.321105	0.0246265	0.965008	0.572903	0.423	0.297	364	2050	ENSMUSG00000028497	http://www.genecards.org/cgi-bin/carddisp.pl?gene=HACD4	http://mar2016.archive.ensembl.org/Mus_musculus/Gene/Summary?db=core;g=ENSMUSG00000028497
EC2	UCHL1	0.315242	0.0159549	0.998454	0.60619	0.429	0.321	364	2050	ENSMUSG00000029223	http://www.genecards.org/cgi-bin/carddisp.pl?gene=UCHL1	http://mar2016.archive.ensembl.org/Mus_musculus/Gene/Summary?db=core;g=ENSMUSG00000029223
EC2	CLEC14A	0.315224	0.000664562	6.57623	5.08921	0.871	0.841	364	2050	ENSMUSG00000045930	http://www.genecards.org/cgi-bin/carddisp.pl?gene=CLEC14A	http://mar2016.archive.ensembl.org/Mus_musculus/Gene/Summary?db=core;g=ENSMUSG00000045930
EC2	HOXB9	0.31426	2.19257e-05	0.684625	0.354883	0.33	0.175	364	2050	ENSMUSG00000020875	http://www.genecards.org/cgi-bin/carddisp.pl?gene=HOXB9	http://mar2016.archive.ensembl.org/Mus_musculus/Gene/Summary?db=core;g=ENSMUSG00000020875
EC2	PBX1	0.304664	0.0245358	2.91559	2.17019	0.714	0.648	364	2050	ENSMUSG00000052534	http://www.genecards.org/cgi-bin/carddisp.pl?gene=PBX1	http://mar2016.archive.ensembl.org/Mus_musculus/Gene/Summary?db=core;g=ENSMUSG00000052534
EC2	ELF1	0.303556	0.00322867	1.2605	0.831579	0.544	0.408	364	2050	ENSMUSG00000036461	http://www.genecards.org/cgi-bin/carddisp.pl?gene=ELF1	http://mar2016.archive.ensembl.org/Mus_musculus/Gene/Summary?db=core;g=ENSMUSG00000036461
EC2	PRUNE2	0.303303	6.72714e-05	0.569334	0.27178	0.31	0.167	364	2050	ENSMUSG00000039126	http://www.genecards.org/cgi-bin/carddisp.pl?gene=PRUNE2	http://mar2016.archive.ensembl.org/Mus_musculus/Gene/Summary?db=core;g=ENSMUSG00000039126
EC2	RHOC	0.300073	0.0214659	3.47639	2.63577	0.794	0.75	364	2050	ENSMUSG00000002233	http://www.genecards.org/cgi-bin/carddisp.pl?gene=RHOC	http://mar2016.archive.ensembl.org/Mus_musculus/Gene/Summary?db=core;g=ENSMUSG00000002233
EC2	FKBP1A	0.298111	1.30126e-05	9.47078	7.51606	0.948	0.9	364	2050	ENSMUSG00000032966	http://www.genecards.org/cgi-bin/carddisp.pl?gene=FKBP1A	http://mar2016.archive.ensembl.org/Mus_musculus/Gene/Summary?db=core;g=ENSMUSG00000032966
EC2	MKL2	0.297402	0.00675873	2.51053	1.85657	0.698	0.644	364	2050	ENSMUSG00000009569	http://www.genecards.org/cgi-bin/carddisp.pl?gene=MKL2	http://mar2016.archive.ensembl.org/Mus_musculus/Gene/Summary?db=core;g=ENSMUSG00000009569
EC2	CAPNS1	0.296406	2.76966e-06	4.39674	3.39445	0.854	0.807	364	2050	ENSMUSG00000001794	http://www.genecards.org/cgi-bin/carddisp.pl?gene=CAPNS1	http://mar2016.archive.ensembl.org/Mus_musculus/Gene/Summary?db=core;g=ENSMUSG00000001794
EC2	GBP3	0.293603	0.00262503	0.668308	0.361109	0.319	0.189	364	2050	ENSMUSG00000028268	http://www.genecards.org/cgi-bin/carddisp.pl?gene=GBP3	http://mar2016.archive.ensembl.org/Mus_musculus/Gene/Summary?db=core;g=ENSMUSG00000028268
EC2	CPNE2	0.293367	0.0145829	0.875787	0.530634	0.404	0.291	364	2050	ENSMUSG00000034361	http://www.genecards.org/cgi-bin/carddisp.pl?gene=CPNE2	http://mar2016.archive.ensembl.org/Mus_musculus/Gene/Summary?db=core;g=ENSMUSG00000034361
EC2	USP24	0.288701	8.3149e-06	0.649304	0.350185	0.349	0.188	364	2050	ENSMUSG00000028514	http://www.genecards.org/cgi-bin/carddisp.pl?gene=USP24	http://mar2016.archive.ensembl.org/Mus_musculus/Gene/Summary?db=core;g=ENSMUSG00000028514
EC2	CDC42BPA	0.286874	0.00131945	3.50354	2.69144	0.786	0.739	364	2050	ENSMUSG00000026490	http://www.genecards.org/cgi-bin/carddisp.pl?gene=CDC42BPA	http://mar2016.archive.ensembl.org/Mus_musculus/Gene/Summary?db=core;g=ENSMUSG00000026490
EC2	TMEM47	0.286458	0.0254275	1.00007	0.639886	0.473	0.341	364	2050	ENSMUSG00000025666	http://www.genecards.org/cgi-bin/carddisp.pl?gene=TMEM47	http://mar2016.archive.ensembl.org/Mus_musculus/Gene/Summary?db=core;g=ENSMUSG00000025666
EC2	CD81	0.285746	0.00098996	13.3245	10.7507	0.975	0.929	364	2050	ENSMUSG00000037706	http://www.genecards.org/cgi-bin/carddisp.pl?gene=CD81	http://mar2016.archive.ensembl.org/Mus_musculus/Gene/Summary?db=core;g=ENSMUSG00000037706
EC2	MBD2	0.284777	0.00169249	2.13573	1.57402	0.712	0.62	364	2050	ENSMUSG00000024513	http://www.genecards.org/cgi-bin/carddisp.pl?gene=MBD2	http://mar2016.archive.ensembl.org/Mus_musculus/Gene/Summary?db=core;g=ENSMUSG00000024513
EC2	FBLN2	0.284587	0.00199731	8.67487	6.94284	0.918	0.832	364	2050	ENSMUSG00000064080	http://www.genecards.org/cgi-bin/carddisp.pl?gene=FBLN2	http://mar2016.archive.ensembl.org/Mus_musculus/Gene/Summary?db=core;g=ENSMUSG00000064080
EC2	TMSB4X	0.282247	8.03338e-06	61.8798	50.7066	1	0.993	364	2050	ENSMUSG00000049775	http://www.genecards.org/cgi-bin/carddisp.pl?gene=TMSB4X	http://mar2016.archive.ensembl.org/Mus_musculus/Gene/Summary?db=core;g=ENSMUSG00000049775
EC2	SHROOM4	0.279814	0.0189329	0.636107	0.347656	0.338	0.211	364	2050	ENSMUSG00000068270	http://www.genecards.org/cgi-bin/carddisp.pl?gene=SHROOM4	http://mar2016.archive.ensembl.org/Mus_musculus/Gene/Summary?db=core;g=ENSMUSG00000068270
EC2	CTSC	0.276889	0.0295275	0.827411	0.508288	0.341	0.215	364	2050	ENSMUSG00000030560	http://www.genecards.org/cgi-bin/carddisp.pl?gene=CTSC	http://mar2016.archive.ensembl.org/Mus_musculus/Gene/Summary?db=core;g=ENSMUSG00000030560
EC2	YBX3	0.274442	0.014935	3.22987	2.49713	0.761	0.734	364	2050	ENSMUSG00000030189	http://www.genecards.org/cgi-bin/carddisp.pl?gene=YBX3	http://mar2016.archive.ensembl.org/Mus_musculus/Gene/Summary?db=core;g=ENSMUSG00000030189
EC2	PRR13	0.270123	0.00566091	1.98729	1.47721	0.643	0.603	364	2050	ENSMUSG00000023048	http://www.genecards.org/cgi-bin/carddisp.pl?gene=PRR13	http://mar2016.archive.ensembl.org/Mus_musculus/Gene/Summary?db=core;g=ENSMUSG00000023048
EC2	HOXB7	0.270017	0.0155291	0.577492	0.308229	0.305	0.186	364	2050	ENSMUSG00000038721	http://www.genecards.org/cgi-bin/carddisp.pl?gene=HOXB7	http://mar2016.archive.ensembl.org/Mus_musculus/Gene/Summary?db=core;g=ENSMUSG00000038721
EC2	PIK3C2B	0.266439	0.00583161	0.693715	0.408102	0.357	0.218	364	2050	ENSMUSG00000026447	http://www.genecards.org/cgi-bin/carddisp.pl?gene=PIK3C2B	http://mar2016.archive.ensembl.org/Mus_musculus/Gene/Summary?db=core;g=ENSMUSG00000026447
EC2	HNRNPF	0.263688	0.00110408	3.37921	2.64769	0.805	0.766	364	2050	ENSMUSG00000042079	http://www.genecards.org/cgi-bin/carddisp.pl?gene=HNRNPF	http://mar2016.archive.ensembl.org/Mus_musculus/Gene/Summary?db=core;g=ENSMUSG00000042079
EC2	GLS	0.262298	0.0048399	2.8894	2.24282	0.761	0.687	364	2050	ENSMUSG00000026103	http://www.genecards.org/cgi-bin/carddisp.pl?gene=GLS	http://mar2016.archive.ensembl.org/Mus_musculus/Gene/Summary?db=core;g=ENSMUSG00000026103
EC2	PDCD10	0.259267	0.0135264	1.73543	1.28549	0.643	0.585	364	2050	ENSMUSG00000027835	http://www.genecards.org/cgi-bin/carddisp.pl?gene=PDCD10	http://mar2016.archive.ensembl.org/Mus_musculus/Gene/Summary?db=core;g=ENSMUSG00000027835
EC2	TGM2	0.259036	0.0237981	3.43233	2.70386	0.775	0.705	364	2050	ENSMUSG00000037820	http://www.genecards.org/cgi-bin/carddisp.pl?gene=TGM2	http://mar2016.archive.ensembl.org/Mus_musculus/Gene/Summary?db=core;g=ENSMUSG00000037820
EC2	SYNE2	0.256909	0.0329778	2.49992	1.92901	0.72	0.592	364	2050	ENSMUSG00000063450	http://www.genecards.org/cgi-bin/carddisp.pl?gene=SYNE2	http://mar2016.archive.ensembl.org/Mus_musculus/Gene/Summary?db=core;g=ENSMUSG00000063450
EC2	LMO2	0.272026	0.0508869	9.14126	7.39854	0.94	0.878	364	2050	ENSMUSG00000032698	http://www.genecards.org/cgi-bin/carddisp.pl?gene=LMO2	http://mar2016.archive.ensembl.org/Mus_musculus/Gene/Summary?db=core;g=ENSMUSG00000032698
EC2	MAP4K4	0.284598	0.0538278	2.69071	2.02996	0.775	0.683	364	2050	ENSMUSG00000026074	http://www.genecards.org/cgi-bin/carddisp.pl?gene=MAP4K4	http://mar2016.archive.ensembl.org/Mus_musculus/Gene/Summary?db=core;g=ENSMUSG00000026074
EC2	BCL6B	0.344103	0.0618742	0.790157	0.410282	0.302	0.188	364	2050	ENSMUSG00000000317	http://www.genecards.org/cgi-bin/carddisp.pl?gene=BCL6B	http://mar2016.archive.ensembl.org/Mus_musculus/Gene/Summary?db=core;g=ENSMUSG00000000317
EC2	HPRT	0.311608	0.0645941	1.50389	1.0175	0.58	0.497	364	2050	ENSMUSG00000025630	http://www.genecards.org/cgi-bin/carddisp.pl?gene=HPRT	http://mar2016.archive.ensembl.org/Mus_musculus/Gene/Summary?db=core;g=ENSMUSG00000025630
EC2	MAP1B	0.267209	0.0734882	1.09595	0.741579	0.423	0.29	364	2050	ENSMUSG00000052727	http://www.genecards.org/cgi-bin/carddisp.pl?gene=MAP1B	http://mar2016.archive.ensembl.org/Mus_musculus/Gene/Summary?db=core;g=ENSMUSG00000052727
EC2	FRYL	0.386602	0.0791835	1.70966	1.0727	0.552	0.454	364	2050	ENSMUSG00000070733	http://www.genecards.org/cgi-bin/carddisp.pl?gene=FRYL	http://mar2016.archive.ensembl.org/Mus_musculus/Gene/Summary?db=core;g=ENSMUSG00000070733
EC2	CDH5	0.253303	0.0812363	6.72113	5.47782	0.918	0.867	364	2050	ENSMUSG00000031871	http://www.genecards.org/cgi-bin/carddisp.pl?gene=CDH5	http://mar2016.archive.ensembl.org/Mus_musculus/Gene/Summary?db=core;g=ENSMUSG00000031871
EC2	TPM4	0.279792	0.0916869	3.71497	2.88376	0.791	0.755	364	2050	ENSMUSG00000031799	http://www.genecards.org/cgi-bin/carddisp.pl?gene=TPM4	http://mar2016.archive.ensembl.org/Mus_musculus/Gene/Summary?db=core;g=ENSMUSG00000031799
EC2	USP53	0.253899	0.13168	0.949802	0.635156	0.429	0.298	364	2050	ENSMUSG00000039701	http://www.genecards.org/cgi-bin/carddisp.pl?gene=USP53	http://mar2016.archive.ensembl.org/Mus_musculus/Gene/Summary?db=core;g=ENSMUSG00000039701
EC2	PTK2B	0.274992	0.136734	0.587926	0.312349	0.305	0.196	364	2050	ENSMUSG00000059456	http://www.genecards.org/cgi-bin/carddisp.pl?gene=PTK2B	http://mar2016.archive.ensembl.org/Mus_musculus/Gene/Summary?db=core;g=ENSMUSG00000059456
EC2	PRKCDBP	0.263773	0.138948	3.50521	2.75242	0.813	0.748	364	2050	ENSMUSG00000037060	http://www.genecards.org/cgi-bin/carddisp.pl?gene=PRKCDBP	http://mar2016.archive.ensembl.org/Mus_musculus/Gene/Summary?db=core;g=ENSMUSG00000037060
EC2	SELP	0.261905	0.15193	2.7484	2.12611	0.637	0.593	364	2050	ENSMUSG00000026580	http://www.genecards.org/cgi-bin/carddisp.pl?gene=SELP	http://mar2016.archive.ensembl.org/Mus_musculus/Gene/Summary?db=core;g=ENSMUSG00000026580
EC2	UNC45B	0.263981	0.158669	0.671161	0.391721	0.327	0.232	364	2050	ENSMUSG00000018845	http://www.genecards.org/cgi-bin/carddisp.pl?gene=UNC45B	http://mar2016.archive.ensembl.org/Mus_musculus/Gene/Summary?db=core;g=ENSMUSG00000018845
EC2	PPP1CB	0.311352	0.20866	1.81392	1.2677	0.588	0.545	364	2050	ENSMUSG00000014956	http://www.genecards.org/cgi-bin/carddisp.pl?gene=PPP1CB	http://mar2016.archive.ensembl.org/Mus_musculus/Gene/Summary?db=core;g=ENSMUSG00000014956
EC2	WSB2	0.278878	0.218351	1.13407	0.758967	0.497	0.409	364	2050	ENSMUSG00000029364	http://www.genecards.org/cgi-bin/carddisp.pl?gene=WSB2	http://mar2016.archive.ensembl.org/Mus_musculus/Gene/Summary?db=core;g=ENSMUSG00000029364
EC2	FILIP1L	0.292271	0.267157	1.58618	1.11191	0.566	0.438	364	2050	ENSMUSG00000043336	http://www.genecards.org/cgi-bin/carddisp.pl?gene=FILIP1L	http://mar2016.archive.ensembl.org/Mus_musculus/Gene/Summary?db=core;g=ENSMUSG00000043336
EC2	TSPO	0.309162	0.297275	6.69249	5.20869	0.893	0.848	364	2050	ENSMUSG00000041736	http://www.genecards.org/cgi-bin/carddisp.pl?gene=TSPO	http://mar2016.archive.ensembl.org/Mus_musculus/Gene/Summary?db=core;g=ENSMUSG00000041736
EC2	LIFR	0.323152	0.374285	1.9302	1.34217	0.61	0.507	364	2050	ENSMUSG00000054263	http://www.genecards.org/cgi-bin/carddisp.pl?gene=LIFR	http://mar2016.archive.ensembl.org/Mus_musculus/Gene/Summary?db=core;g=ENSMUSG00000054263
EC2	ELK4	0.29247	0.408796	1.16319	0.766252	0.486	0.412	364	2050	ENSMUSG00000026436	http://www.genecards.org/cgi-bin/carddisp.pl?gene=ELK4	http://mar2016.archive.ensembl.org/Mus_musculus/Gene/Summary?db=core;g=ENSMUSG00000026436
EC2	CYFIP1	0.267855	0.436007	1.88477	1.39596	0.637	0.575	364	2050	ENSMUSG00000030447	http://www.genecards.org/cgi-bin/carddisp.pl?gene=CYFIP1	http://mar2016.archive.ensembl.org/Mus_musculus/Gene/Summary?db=core;g=ENSMUSG00000030447
EC2	ITPRIPL2	0.297984	0.440182	1.63941	1.14686	0.574	0.485	364	2050	ENSMUSG00000095115	http://www.genecards.org/cgi-bin/carddisp.pl?gene=ITPRIPL2	http://mar2016.archive.ensembl.org/Mus_musculus/Gene/Summary?db=core;g=ENSMUSG00000095115
EC2	PGM2L1	0.276224	0.503983	0.666509	0.376119	0.31	0.218	364	2050	ENSMUSG00000030729	http://www.genecards.org/cgi-bin/carddisp.pl?gene=PGM2L1	http://mar2016.archive.ensembl.org/Mus_musculus/Gene/Summary?db=core;g=ENSMUSG00000030729
EC2	MT1	0.555585	0.58975	2.83321	1.60804	0.516	0.432	364	2050	ENSMUSG00000031765	http://www.genecards.org/cgi-bin/carddisp.pl?gene=MT1	http://mar2016.archive.ensembl.org/Mus_musculus/Gene/Summary?db=core;g=ENSMUSG00000031765
EC2	TLN2	0.27201	0.644415	0.7404	0.441338	0.352	0.245	364	2050	ENSMUSG00000052698	http://www.genecards.org/cgi-bin/carddisp.pl?gene=TLN2	http://mar2016.archive.ensembl.org/Mus_musculus/Gene/Summary?db=core;g=ENSMUSG00000052698
EC2	VPS36	0.252841	0.749932	1.02404	0.698663	0.459	0.374	364	2050	ENSMUSG00000031479	http://www.genecards.org/cgi-bin/carddisp.pl?gene=VPS36	http://mar2016.archive.ensembl.org/Mus_musculus/Gene/Summary?db=core;g=ENSMUSG00000031479
EC2	FOS	0.375763	0.868583	14.5198	10.9611	0.714	0.758	364	2050	ENSMUSG00000021250	http://www.genecards.org/cgi-bin/carddisp.pl?gene=FOS	http://mar2016.archive.ensembl.org/Mus_musculus/Gene/Summary?db=core;g=ENSMUSG00000021250
EC2	ADCY4	0.28402	0.901001	1.42986	0.995646	0.527	0.478	364	2050	ENSMUSG00000022220	http://www.genecards.org/cgi-bin/carddisp.pl?gene=ADCY4	http://mar2016.archive.ensembl.org/Mus_musculus/Gene/Summary?db=core;g=ENSMUSG00000022220
EC2	AMD1	0.308919	0.901053	0.752528	0.414722	0.327	0.238	364	2050	ENSMUSG00000075232	http://www.genecards.org/cgi-bin/carddisp.pl?gene=AMD1	http://mar2016.archive.ensembl.org/Mus_musculus/Gene/Summary?db=core;g=ENSMUSG00000075232
EC2	PARVB	0.255434	1	0.816476	0.521726	0.398	0.305	364	2050	ENSMUSG00000022438	http://www.genecards.org/cgi-bin/carddisp.pl?gene=PARVB	http://mar2016.archive.ensembl.org/Mus_musculus/Gene/Summary?db=core;g=ENSMUSG00000022438
EC2	EGFL7	0.273967	1	12.5574	10.2125	0.956	0.943	364	2050	ENSMUSG00000026921	http://www.genecards.org/cgi-bin/carddisp.pl?gene=EGFL7	http://mar2016.archive.ensembl.org/Mus_musculus/Gene/Summary?db=core;g=ENSMUSG00000026921
EC2	FAM107A	0.27611	1	0.883543	0.555458	0.371	0.296	364	2050	ENSMUSG00000021750	http://www.genecards.org/cgi-bin/carddisp.pl?gene=FAM107A	http://mar2016.archive.ensembl.org/Mus_musculus/Gene/Summary?db=core;g=ENSMUSG00000021750
EC2	DAB2IP	0.251241	1	2.39943	1.85611	0.712	0.659	364	2050	ENSMUSG00000026883	http://www.genecards.org/cgi-bin/carddisp.pl?gene=DAB2IP	http://mar2016.archive.ensembl.org/Mus_musculus/Gene/Summary?db=core;g=ENSMUSG00000026883
EC2	EHD1	0.278718	1	1.70574	1.23041	0.602	0.535	364	2050	ENSMUSG00000024772	http://www.genecards.org/cgi-bin/carddisp.pl?gene=EHD1	http://mar2016.archive.ensembl.org/Mus_musculus/Gene/Summary?db=core;g=ENSMUSG00000024772
EC2	FRMD4B	0.264896	1	0.840758	0.531987	0.365	0.279	364	2050	ENSMUSG00000030064	http://www.genecards.org/cgi-bin/carddisp.pl?gene=FRMD4B	http://mar2016.archive.ensembl.org/Mus_musculus/Gene/Summary?db=core;g=ENSMUSG00000030064
EC2	MEF2C	0.292277	1	1.90753	1.37432	0.58	0.513	364	2050	ENSMUSG00000005583	http://www.genecards.org/cgi-bin/carddisp.pl?gene=MEF2C	http://mar2016.archive.ensembl.org/Mus_musculus/Gene/Summary?db=core;g=ENSMUSG00000005583
EC2	HSPA1B	0.408537	1	5.2453	3.70513	0.668	0.623	364	2050	ENSMUSG00000090877	http://www.genecards.org/cgi-bin/carddisp.pl?gene=HSPA1B	http://mar2016.archive.ensembl.org/Mus_musculus/Gene/Summary?db=core;g=ENSMUSG00000090877
EC2	TNFAIP2	0.281322	1	1.26921	0.867188	0.44	0.384	364	2050	ENSMUSG00000021281	http://www.genecards.org/cgi-bin/carddisp.pl?gene=TNFAIP2	http://mar2016.archive.ensembl.org/Mus_musculus/Gene/Summary?db=core;g=ENSMUSG00000021281
EC2	4930523C07RIK	0.28988	1	1.34667	0.919505	0.467	0.383	364	2050	ENSMUSG00000090394	http://www.genecards.org/cgi-bin/carddisp.pl?gene=4930523C07RIK	http://mar2016.archive.ensembl.org/Mus_musculus/Gene/Summary?db=core;g=ENSMUSG00000090394
EC2	SPECC1	0.26706	1	1.27924	0.894072	0.478	0.428	364	2050	ENSMUSG00000042331	http://www.genecards.org/cgi-bin/carddisp.pl?gene=SPECC1	http://mar2016.archive.ensembl.org/Mus_musculus/Gene/Summary?db=core;g=ENSMUSG00000042331
EC2	TMOD3	0.253568	1	5.12963	4.14165	0.882	0.835	364	2050	ENSMUSG00000058587	http://www.genecards.org/cgi-bin/carddisp.pl?gene=TMOD3	http://mar2016.archive.ensembl.org/Mus_musculus/Gene/Summary?db=core;g=ENSMUSG00000058587
EC2	NUS1	0.257209	1	1.04629	0.712138	0.448	0.369	364	2050	ENSMUSG00000023068	http://www.genecards.org/cgi-bin/carddisp.pl?gene=NUS1	http://mar2016.archive.ensembl.org/Mus_musculus/Gene/Summary?db=core;g=ENSMUSG00000023068
EC2	TGFB1	0.301142	1	1.52619	1.05028	0.538	0.454	364	2050	ENSMUSG00000002603	http://www.genecards.org/cgi-bin/carddisp.pl?gene=TGFB1	http://mar2016.archive.ensembl.org/Mus_musculus/Gene/Summary?db=core;g=ENSMUSG00000002603
EC2	IER5L	0.254233	1	1.11103	0.769958	0.371	0.311	364	2050	ENSMUSG00000089762	http://www.genecards.org/cgi-bin/carddisp.pl?gene=IER5L	http://mar2016.archive.ensembl.org/Mus_musculus/Gene/Summary?db=core;g=ENSMUSG00000089762
EC2	MAT2A	0.25169	1	2.10576	1.60857	0.646	0.57	364	2050	ENSMUSG00000053907	http://www.genecards.org/cgi-bin/carddisp.pl?gene=MAT2A	http://mar2016.archive.ensembl.org/Mus_musculus/Gene/Summary?db=core;g=ENSMUSG00000053907
EC2	CD59A	0.255315	1	0.931469	0.618193	0.398	0.325	364	2050	ENSMUSG00000032679	http://www.genecards.org/cgi-bin/carddisp.pl?gene=CD59A	http://mar2016.archive.ensembl.org/Mus_musculus/Gene/Summary?db=core;g=ENSMUSG00000032679
EC2	TIMP3	0.264903	1	15.6188	12.8311	0.942	0.907	364	2050	ENSMUSG00000020044	http://www.genecards.org/cgi-bin/carddisp.pl?gene=TIMP3	http://mar2016.archive.ensembl.org/Mus_musculus/Gene/Summary?db=core;g=ENSMUSG00000020044
EC2	ACTA2	0.327637	1	7.18457	5.5218	0.761	0.799	364	2050	ENSMUSG00000035783	http://www.genecards.org/cgi-bin/carddisp.pl?gene=ACTA2	http://mar2016.archive.ensembl.org/Mus_musculus/Gene/Summary?db=core;g=ENSMUSG00000035783
EC2	ADAM15	0.28212	1	2.83237	2.15167	0.657	0.635	364	2050	ENSMUSG00000028041	http://www.genecards.org/cgi-bin/carddisp.pl?gene=ADAM15	http://mar2016.archive.ensembl.org/Mus_musculus/Gene/Summary?db=core;g=ENSMUSG00000028041
EC3	AQP1	2.29783	5.50507e-126	8.92986	1.01942	0.795	0.129	273	2141	ENSMUSG00000004655	http://www.genecards.org/cgi-bin/carddisp.pl?gene=AQP1	http://mar2016.archive.ensembl.org/Mus_musculus/Gene/Summary?db=core;g=ENSMUSG00000004655
EC3	FXYD6	1.17147	2.42015e-55	2.2237	0.43122	0.604	0.145	273	2141	ENSMUSG00000066705	http://www.genecards.org/cgi-bin/carddisp.pl?gene=FXYD6	http://mar2016.archive.ensembl.org/Mus_musculus/Gene/Summary?db=core;g=ENSMUSG00000066705
EC3	TMEM45A	0.89993	5.20483e-48	1.13102	0.142038	0.469	0.092	273	2141	ENSMUSG00000022754	http://www.genecards.org/cgi-bin/carddisp.pl?gene=TMEM45A	http://mar2016.archive.ensembl.org/Mus_musculus/Gene/Summary?db=core;g=ENSMUSG00000022754
EC3	FGL2	0.934374	2.58104e-43	2.31197	0.733052	0.63	0.195	273	2141	ENSMUSG00000039899	http://www.genecards.org/cgi-bin/carddisp.pl?gene=FGL2	http://mar2016.archive.ensembl.org/Mus_musculus/Gene/Summary?db=core;g=ENSMUSG00000039899
EC3	CAR8	0.984453	2.74748e-40	5.10809	2.08713	0.89	0.583	273	2141	ENSMUSG00000041261	http://www.genecards.org/cgi-bin/carddisp.pl?gene=CAR8	http://mar2016.archive.ensembl.org/Mus_musculus/Gene/Summary?db=core;g=ENSMUSG00000041261
EC3	EFEMP1	0.851824	1.78776e-33	1.8212	0.563182	0.641	0.288	273	2141	ENSMUSG00000020467	http://www.genecards.org/cgi-bin/carddisp.pl?gene=EFEMP1	http://mar2016.archive.ensembl.org/Mus_musculus/Gene/Summary?db=core;g=ENSMUSG00000020467
EC3	RAB27B	0.655356	3.67258e-33	0.799083	0.142271	0.407	0.092	273	2141	ENSMUSG00000024511	http://www.genecards.org/cgi-bin/carddisp.pl?gene=RAB27B	http://mar2016.archive.ensembl.org/Mus_musculus/Gene/Summary?db=core;g=ENSMUSG00000024511
EC3	IFITM3	0.754177	1.76377e-31	26.1583	15.1018	0.989	0.931	273	2141	ENSMUSG00000025492	http://www.genecards.org/cgi-bin/carddisp.pl?gene=IFITM3	http://mar2016.archive.ensembl.org/Mus_musculus/Gene/Summary?db=core;g=ENSMUSG00000025492
EC3	CDH13	0.712178	2.61076e-26	6.19758	3.39339	0.934	0.708	273	2141	ENSMUSG00000031841	http://www.genecards.org/cgi-bin/carddisp.pl?gene=CDH13	http://mar2016.archive.ensembl.org/Mus_musculus/Gene/Summary?db=core;g=ENSMUSG00000031841
EC3	CTLA2A	0.962583	2.68088e-26	10.4414	4.87102	0.806	0.458	273	2141	ENSMUSG00000044258	http://www.genecards.org/cgi-bin/carddisp.pl?gene=CTLA2A	http://mar2016.archive.ensembl.org/Mus_musculus/Gene/Summary?db=core;g=ENSMUSG00000044258
EC3	LY6A	1.26061	1.5591e-21	16.7405	6.4043	0.795	0.554	273	2141	ENSMUSG00000075602	http://www.genecards.org/cgi-bin/carddisp.pl?gene=LY6A	http://mar2016.archive.ensembl.org/Mus_musculus/Gene/Summary?db=core;g=ENSMUSG00000075602
EC3	EPS8	0.403175	2.17113e-21	0.493877	0.129658	0.333	0.082	273	2141	ENSMUSG00000015766	http://www.genecards.org/cgi-bin/carddisp.pl?gene=EPS8	http://mar2016.archive.ensembl.org/Mus_musculus/Gene/Summary?db=core;g=ENSMUSG00000015766
EC3	TBX1	0.42385	1.64079e-20	0.586198	0.182404	0.341	0.089	273	2141	ENSMUSG00000009097	http://www.genecards.org/cgi-bin/carddisp.pl?gene=TBX1	http://mar2016.archive.ensembl.org/Mus_musculus/Gene/Summary?db=core;g=ENSMUSG00000009097
EC3	IFIT3	1.19923	5.04768e-20	1.95295	0.28603	0.344	0.159	273	2141	ENSMUSG00000074896	http://www.genecards.org/cgi-bin/carddisp.pl?gene=IFIT3	http://mar2016.archive.ensembl.org/Mus_musculus/Gene/Summary?db=core;g=ENSMUSG00000074896
EC3	2010111I01RIK	0.576618	3.2311e-18	1.689	0.803065	0.67	0.36	273	2141	ENSMUSG00000021458	http://www.genecards.org/cgi-bin/carddisp.pl?gene=2010111I01RIK	http://mar2016.archive.ensembl.org/Mus_musculus/Gene/Summary?db=core;g=ENSMUSG00000021458
EC3	LIFR	0.589956	1.34718e-17	2.46115	1.29946	0.769	0.491	273	2141	ENSMUSG00000054263	http://www.genecards.org/cgi-bin/carddisp.pl?gene=LIFR	http://mar2016.archive.ensembl.org/Mus_musculus/Gene/Summary?db=core;g=ENSMUSG00000054263
EC3	DLX5	0.427627	6.11954e-17	0.597478	0.187699	0.377	0.127	273	2141	ENSMUSG00000029755	http://www.genecards.org/cgi-bin/carddisp.pl?gene=DLX5	http://mar2016.archive.ensembl.org/Mus_musculus/Gene/Summary?db=core;g=ENSMUSG00000029755
EC3	GRINA	0.581982	6.13073e-17	1.8972	0.935458	0.736	0.451	273	2141	ENSMUSG00000022564	http://www.genecards.org/cgi-bin/carddisp.pl?gene=GRINA	http://mar2016.archive.ensembl.org/Mus_musculus/Gene/Summary?db=core;g=ENSMUSG00000022564
EC3	CLU	0.516821	5.69875e-16	41.9899	29.0461	0.996	0.949	273	2141	ENSMUSG00000022037	http://www.genecards.org/cgi-bin/carddisp.pl?gene=CLU	http://mar2016.archive.ensembl.org/Mus_musculus/Gene/Summary?db=core;g=ENSMUSG00000022037
EC3	ISG15	1.20995	1.29732e-15	2.60061	0.556488	0.429	0.2	273	2141	ENSMUSG00000035692	http://www.genecards.org/cgi-bin/carddisp.pl?gene=ISG15	http://mar2016.archive.ensembl.org/Mus_musculus/Gene/Summary?db=core;g=ENSMUSG00000035692
EC3	F2R	0.610966	9.51267e-15	3.18587	1.74073	0.832	0.585	273	2141	ENSMUSG00000048376	http://www.genecards.org/cgi-bin/carddisp.pl?gene=F2R	http://mar2016.archive.ensembl.org/Mus_musculus/Gene/Summary?db=core;g=ENSMUSG00000048376
EC3	ATP1B1	0.842442	2.11101e-14	1.91098	0.623452	0.443	0.229	273	2141	ENSMUSG00000026576	http://www.genecards.org/cgi-bin/carddisp.pl?gene=ATP1B1	http://mar2016.archive.ensembl.org/Mus_musculus/Gene/Summary?db=core;g=ENSMUSG00000026576
EC3	ATP1B3	0.569845	2.28319e-14	3.36251	1.93898	0.85	0.658	273	2141	ENSMUSG00000032412	http://www.genecards.org/cgi-bin/carddisp.pl?gene=ATP1B3	http://mar2016.archive.ensembl.org/Mus_musculus/Gene/Summary?db=core;g=ENSMUSG00000032412
EC3	QSOX1	0.622542	2.39133e-14	1.98467	0.93862	0.667	0.426	273	2141	ENSMUSG00000033684	http://www.genecards.org/cgi-bin/carddisp.pl?gene=QSOX1	http://mar2016.archive.ensembl.org/Mus_musculus/Gene/Summary?db=core;g=ENSMUSG00000033684
EC3	RNF213	0.431202	5.49765e-14	0.815885	0.346739	0.432	0.178	273	2141	ENSMUSG00000070327	http://www.genecards.org/cgi-bin/carddisp.pl?gene=RNF213	http://mar2016.archive.ensembl.org/Mus_musculus/Gene/Summary?db=core;g=ENSMUSG00000070327
EC3	CD47	0.407006	3.00504e-13	6.84271	4.91487	0.978	0.858	273	2141	ENSMUSG00000055447	http://www.genecards.org/cgi-bin/carddisp.pl?gene=CD47	http://mar2016.archive.ensembl.org/Mus_musculus/Gene/Summary?db=core;g=ENSMUSG00000055447
EC3	ITPR2	0.52048	4.60674e-13	2.60917	1.51609	0.773	0.54	273	2141	ENSMUSG00000030287	http://www.genecards.org/cgi-bin/carddisp.pl?gene=ITPR2	http://mar2016.archive.ensembl.org/Mus_musculus/Gene/Summary?db=core;g=ENSMUSG00000030287
EC3	OASL2	0.638104	8.45618e-13	1.208	0.418764	0.436	0.211	273	2141	ENSMUSG00000029561	http://www.genecards.org/cgi-bin/carddisp.pl?gene=OASL2	http://mar2016.archive.ensembl.org/Mus_musculus/Gene/Summary?db=core;g=ENSMUSG00000029561
EC3	IIGP1	0.95188	8.90771e-13	2.92548	1.02931	0.535	0.286	273	2141	ENSMUSG00000054072	http://www.genecards.org/cgi-bin/carddisp.pl?gene=IIGP1	http://mar2016.archive.ensembl.org/Mus_musculus/Gene/Summary?db=core;g=ENSMUSG00000054072
EC3	LGMN	0.63583	1.60229e-12	3.01888	1.58643	0.758	0.552	273	2141	ENSMUSG00000021190	http://www.genecards.org/cgi-bin/carddisp.pl?gene=LGMN	http://mar2016.archive.ensembl.org/Mus_musculus/Gene/Summary?db=core;g=ENSMUSG00000021190
EC3	RTP4	0.564129	2.95136e-12	0.939112	0.311545	0.388	0.176	273	2141	ENSMUSG00000033355	http://www.genecards.org/cgi-bin/carddisp.pl?gene=RTP4	http://mar2016.archive.ensembl.org/Mus_musculus/Gene/Summary?db=core;g=ENSMUSG00000033355
EC3	LDB2	0.320566	3.51444e-12	0.906528	0.526663	0.418	0.185	273	2141	ENSMUSG00000039706	http://www.genecards.org/cgi-bin/carddisp.pl?gene=LDB2	http://mar2016.archive.ensembl.org/Mus_musculus/Gene/Summary?db=core;g=ENSMUSG00000039706
EC3	TSPO	0.45765	6.55953e-12	7.47585	5.17187	0.971	0.84	273	2141	ENSMUSG00000041736	http://www.genecards.org/cgi-bin/carddisp.pl?gene=TSPO	http://mar2016.archive.ensembl.org/Mus_musculus/Gene/Summary?db=core;g=ENSMUSG00000041736
EC3	FAM198B	0.491656	9.5835e-12	3.94896	2.51974	0.883	0.686	273	2141	ENSMUSG00000027955	http://www.genecards.org/cgi-bin/carddisp.pl?gene=FAM198B	http://mar2016.archive.ensembl.org/Mus_musculus/Gene/Summary?db=core;g=ENSMUSG00000027955
EC3	ANPEP	0.276413	1.6676e-11	0.468224	0.212226	0.33	0.122	273	2141	ENSMUSG00000039062	http://www.genecards.org/cgi-bin/carddisp.pl?gene=ANPEP	http://mar2016.archive.ensembl.org/Mus_musculus/Gene/Summary?db=core;g=ENSMUSG00000039062
EC3	FNBP1L	0.366742	6.08705e-11	2.00799	1.33279	0.773	0.526	273	2141	ENSMUSG00000039735	http://www.genecards.org/cgi-bin/carddisp.pl?gene=FNBP1L	http://mar2016.archive.ensembl.org/Mus_musculus/Gene/Summary?db=core;g=ENSMUSG00000039735
EC3	VCAM1	0.94832	7.7202e-11	14.2817	6.91952	0.912	0.765	273	2141	ENSMUSG00000027962	http://www.genecards.org/cgi-bin/carddisp.pl?gene=VCAM1	http://mar2016.archive.ensembl.org/Mus_musculus/Gene/Summary?db=core;g=ENSMUSG00000027962
EC3	BMYC	0.606571	7.97441e-11	1.37827	0.561946	0.553	0.326	273	2141	ENSMUSG00000049086	http://www.genecards.org/cgi-bin/carddisp.pl?gene=BMYC	http://mar2016.archive.ensembl.org/Mus_musculus/Gene/Summary?db=core;g=ENSMUSG00000049086
EC3	TSPAN7	0.417669	1.56055e-10	4.312	2.97674	0.927	0.756	273	2141	ENSMUSG00000058254	http://www.genecards.org/cgi-bin/carddisp.pl?gene=TSPAN7	http://mar2016.archive.ensembl.org/Mus_musculus/Gene/Summary?db=core;g=ENSMUSG00000058254
EC3	MAL	0.610623	1.75313e-10	1.19755	0.439209	0.407	0.19	273	2141	ENSMUSG00000027375	http://www.genecards.org/cgi-bin/carddisp.pl?gene=MAL	http://mar2016.archive.ensembl.org/Mus_musculus/Gene/Summary?db=core;g=ENSMUSG00000027375
EC3	SELP	0.621418	1.83576e-10	3.66923	2.03514	0.766	0.579	273	2141	ENSMUSG00000026580	http://www.genecards.org/cgi-bin/carddisp.pl?gene=SELP	http://mar2016.archive.ensembl.org/Mus_musculus/Gene/Summary?db=core;g=ENSMUSG00000026580
EC3	SPON1	0.387068	1.91585e-10	5.00479	3.59176	0.901	0.691	273	2141	ENSMUSG00000038156	http://www.genecards.org/cgi-bin/carddisp.pl?gene=SPON1	http://mar2016.archive.ensembl.org/Mus_musculus/Gene/Summary?db=core;g=ENSMUSG00000038156
EC3	NTN4	0.518693	2.39523e-10	2.41849	1.38612	0.744	0.523	273	2141	ENSMUSG00000020019	http://www.genecards.org/cgi-bin/carddisp.pl?gene=NTN4	http://mar2016.archive.ensembl.org/Mus_musculus/Gene/Summary?db=core;g=ENSMUSG00000020019
EC3	HS3ST1	0.504194	3.99621e-10	2.0459	1.14752	0.674	0.435	273	2141	ENSMUSG00000051022	http://www.genecards.org/cgi-bin/carddisp.pl?gene=HS3ST1	http://mar2016.archive.ensembl.org/Mus_musculus/Gene/Summary?db=core;g=ENSMUSG00000051022
EC3	TBX18	0.369567	5.55251e-10	0.641523	0.270563	0.366	0.154	273	2141	ENSMUSG00000032419	http://www.genecards.org/cgi-bin/carddisp.pl?gene=TBX18	http://mar2016.archive.ensembl.org/Mus_musculus/Gene/Summary?db=core;g=ENSMUSG00000032419
EC3	HSPA4L	0.364732	7.93284e-10	0.562653	0.213577	0.319	0.122	273	2141	ENSMUSG00000025757	http://www.genecards.org/cgi-bin/carddisp.pl?gene=HSPA4L	http://mar2016.archive.ensembl.org/Mus_musculus/Gene/Summary?db=core;g=ENSMUSG00000025757
EC3	CD93	0.399534	8.74073e-10	8.27325	6.03008	0.974	0.855	273	2141	ENSMUSG00000027435	http://www.genecards.org/cgi-bin/carddisp.pl?gene=CD93	http://mar2016.archive.ensembl.org/Mus_musculus/Gene/Summary?db=core;g=ENSMUSG00000027435
EC3	IFITM2	0.290156	9.40681e-10	16.2507	13.1079	0.996	0.913	273	2141	ENSMUSG00000060591	http://www.genecards.org/cgi-bin/carddisp.pl?gene=IFITM2	http://mar2016.archive.ensembl.org/Mus_musculus/Gene/Summary?db=core;g=ENSMUSG00000060591
EC3	RAB11A	0.250462	1.44203e-09	4.52555	3.64492	0.963	0.796	273	2141	ENSMUSG00000004771	http://www.genecards.org/cgi-bin/carddisp.pl?gene=RAB11A	http://mar2016.archive.ensembl.org/Mus_musculus/Gene/Summary?db=core;g=ENSMUSG00000004771
EC3	CPE	0.327779	2.2409e-09	14.3181	11.2049	0.989	0.868	273	2141	ENSMUSG00000037852	http://www.genecards.org/cgi-bin/carddisp.pl?gene=CPE	http://mar2016.archive.ensembl.org/Mus_musculus/Gene/Summary?db=core;g=ENSMUSG00000037852
EC3	DPYSL3	0.309365	2.75161e-09	0.679762	0.355563	0.381	0.17	273	2141	ENSMUSG00000024501	http://www.genecards.org/cgi-bin/carddisp.pl?gene=DPYSL3	http://mar2016.archive.ensembl.org/Mus_musculus/Gene/Summary?db=core;g=ENSMUSG00000024501
EC3	CLIC5	0.377096	2.904e-09	1.60742	1.00768	0.619	0.373	273	2141	ENSMUSG00000023959	http://www.genecards.org/cgi-bin/carddisp.pl?gene=CLIC5	http://mar2016.archive.ensembl.org/Mus_musculus/Gene/Summary?db=core;g=ENSMUSG00000023959
EC3	NRBP2	0.303655	3.17025e-09	0.553552	0.258684	0.363	0.156	273	2141	ENSMUSG00000075590	http://www.genecards.org/cgi-bin/carddisp.pl?gene=NRBP2	http://mar2016.archive.ensembl.org/Mus_musculus/Gene/Summary?db=core;g=ENSMUSG00000075590
EC3	PTK2B	0.281029	4.45112e-09	0.606014	0.321756	0.403	0.188	273	2141	ENSMUSG00000059456	http://www.genecards.org/cgi-bin/carddisp.pl?gene=PTK2B	http://mar2016.archive.ensembl.org/Mus_musculus/Gene/Summary?db=core;g=ENSMUSG00000059456
EC3	CCDC80	0.386854	5.37934e-09	5.86565	4.25081	0.934	0.789	273	2141	ENSMUSG00000022665	http://www.genecards.org/cgi-bin/carddisp.pl?gene=CCDC80	http://mar2016.archive.ensembl.org/Mus_musculus/Gene/Summary?db=core;g=ENSMUSG00000022665
EC3	PALMD	0.510663	7.31585e-09	4.83725	3.09716	0.864	0.717	273	2141	ENSMUSG00000033377	http://www.genecards.org/cgi-bin/carddisp.pl?gene=PALMD	http://mar2016.archive.ensembl.org/Mus_musculus/Gene/Summary?db=core;g=ENSMUSG00000033377
EC3	B2M	0.368869	7.67466e-09	13.1218	9.93575	0.993	0.912	273	2141	ENSMUSG00000060802	http://www.genecards.org/cgi-bin/carddisp.pl?gene=B2M	http://mar2016.archive.ensembl.org/Mus_musculus/Gene/Summary?db=core;g=ENSMUSG00000060802
EC3	NCAM1	0.372198	1.0322e-08	2.90669	2.01832	0.791	0.563	273	2141	ENSMUSG00000039542	http://www.genecards.org/cgi-bin/carddisp.pl?gene=NCAM1	http://mar2016.archive.ensembl.org/Mus_musculus/Gene/Summary?db=core;g=ENSMUSG00000039542
EC3	YBX1	0.346352	1.63455e-08	10.9356	8.38822	0.982	0.904	273	2141	ENSMUSG00000028639	http://www.genecards.org/cgi-bin/carddisp.pl?gene=YBX1	http://mar2016.archive.ensembl.org/Mus_musculus/Gene/Summary?db=core;g=ENSMUSG00000028639
EC3	PDLIM3	0.393215	2.06825e-08	1.41613	0.839716	0.634	0.397	273	2141	ENSMUSG00000031636	http://www.genecards.org/cgi-bin/carddisp.pl?gene=PDLIM3	http://mar2016.archive.ensembl.org/Mus_musculus/Gene/Summary?db=core;g=ENSMUSG00000031636
EC3	NTN1	0.37422	2.32111e-08	1.98244	1.30102	0.733	0.502	273	2141	ENSMUSG00000020902	http://www.genecards.org/cgi-bin/carddisp.pl?gene=NTN1	http://mar2016.archive.ensembl.org/Mus_musculus/Gene/Summary?db=core;g=ENSMUSG00000020902
EC3	RBP1	0.31538	2.47528e-08	14.3514	11.337	0.978	0.854	273	2141	ENSMUSG00000046402	http://www.genecards.org/cgi-bin/carddisp.pl?gene=RBP1	http://mar2016.archive.ensembl.org/Mus_musculus/Gene/Summary?db=core;g=ENSMUSG00000046402
EC3	CD9	0.360635	4.17359e-08	12.2456	9.31599	0.996	0.916	273	2141	ENSMUSG00000030342	http://www.genecards.org/cgi-bin/carddisp.pl?gene=CD9	http://mar2016.archive.ensembl.org/Mus_musculus/Gene/Summary?db=core;g=ENSMUSG00000030342
EC3	CYB5R3	0.431905	5.89582e-08	3.68648	2.47401	0.868	0.714	273	2141	ENSMUSG00000018042	http://www.genecards.org/cgi-bin/carddisp.pl?gene=CYB5R3	http://mar2016.archive.ensembl.org/Mus_musculus/Gene/Summary?db=core;g=ENSMUSG00000018042
EC3	SRGN	0.500923	6.23513e-08	13.9332	9.55264	0.978	0.867	273	2141	ENSMUSG00000020077	http://www.genecards.org/cgi-bin/carddisp.pl?gene=SRGN	http://mar2016.archive.ensembl.org/Mus_musculus/Gene/Summary?db=core;g=ENSMUSG00000020077
EC3	ST3GAL4	0.354223	6.41683e-08	1.06311	0.61395	0.564	0.336	273	2141	ENSMUSG00000032038	http://www.genecards.org/cgi-bin/carddisp.pl?gene=ST3GAL4	http://mar2016.archive.ensembl.org/Mus_musculus/Gene/Summary?db=core;g=ENSMUSG00000032038
EC3	ITPR1	0.400602	6.98596e-08	1.83721	1.14931	0.692	0.478	273	2141	ENSMUSG00000030102	http://www.genecards.org/cgi-bin/carddisp.pl?gene=ITPR1	http://mar2016.archive.ensembl.org/Mus_musculus/Gene/Summary?db=core;g=ENSMUSG00000030102
EC3	SLCO3A1	0.288408	9.24606e-08	0.909026	0.563121	0.487	0.267	273	2141	ENSMUSG00000025790	http://www.genecards.org/cgi-bin/carddisp.pl?gene=SLCO3A1	http://mar2016.archive.ensembl.org/Mus_musculus/Gene/Summary?db=core;g=ENSMUSG00000025790
EC3	ACTN1	0.338916	1.25404e-07	4.01883	2.96806	0.886	0.704	273	2141	ENSMUSG00000015143	http://www.genecards.org/cgi-bin/carddisp.pl?gene=ACTN1	http://mar2016.archive.ensembl.org/Mus_musculus/Gene/Summary?db=core;g=ENSMUSG00000015143
EC3	FAM63B	0.379153	1.51785e-07	2.54161	1.72311	0.795	0.594	273	2141	ENSMUSG00000042444	http://www.genecards.org/cgi-bin/carddisp.pl?gene=FAM63B	http://mar2016.archive.ensembl.org/Mus_musculus/Gene/Summary?db=core;g=ENSMUSG00000042444
EC3	CTHRC1	0.504166	1.96223e-07	0.795604	0.266023	0.315	0.158	273	2141	ENSMUSG00000054196	http://www.genecards.org/cgi-bin/carddisp.pl?gene=CTHRC1	http://mar2016.archive.ensembl.org/Mus_musculus/Gene/Summary?db=core;g=ENSMUSG00000054196
EC3	TMSB10	0.454864	2.38786e-07	4.79033	3.2245	0.883	0.725	273	2141	ENSMUSG00000079523	http://www.genecards.org/cgi-bin/carddisp.pl?gene=TMSB10	http://mar2016.archive.ensembl.org/Mus_musculus/Gene/Summary?db=core;g=ENSMUSG00000079523
EC3	PHF11D	0.492316	2.8675e-07	1.09857	0.491834	0.469	0.269	273	2141	ENSMUSG00000068245	http://www.genecards.org/cgi-bin/carddisp.pl?gene=PHF11D	http://mar2016.archive.ensembl.org/Mus_musculus/Gene/Summary?db=core;g=ENSMUSG00000068245
EC3	ADIPOR2	0.286589	2.99143e-07	2.07951	1.5247	0.795	0.581	273	2141	ENSMUSG00000030168	http://www.genecards.org/cgi-bin/carddisp.pl?gene=ADIPOR2	http://mar2016.archive.ensembl.org/Mus_musculus/Gene/Summary?db=core;g=ENSMUSG00000030168
EC3	SCARA3	0.384347	4.11496e-07	1.92822	1.24338	0.7	0.484	273	2141	ENSMUSG00000034463	http://www.genecards.org/cgi-bin/carddisp.pl?gene=SCARA3	http://mar2016.archive.ensembl.org/Mus_musculus/Gene/Summary?db=core;g=ENSMUSG00000034463
EC3	ANXA2	0.307625	5.32203e-07	5.97584	4.63627	0.956	0.823	273	2141	ENSMUSG00000032231	http://www.genecards.org/cgi-bin/carddisp.pl?gene=ANXA2	http://mar2016.archive.ensembl.org/Mus_musculus/Gene/Summary?db=core;g=ENSMUSG00000032231
EC3	TMEM176B	0.338611	6.50849e-07	4.89879	3.66477	0.934	0.784	273	2141	ENSMUSG00000029810	http://www.genecards.org/cgi-bin/carddisp.pl?gene=TMEM176B	http://mar2016.archive.ensembl.org/Mus_musculus/Gene/Summary?db=core;g=ENSMUSG00000029810
EC3	ISL1	0.29923	6.76432e-07	1.98272	1.42402	0.707	0.486	273	2141	ENSMUSG00000042258	http://www.genecards.org/cgi-bin/carddisp.pl?gene=ISL1	http://mar2016.archive.ensembl.org/Mus_musculus/Gene/Summary?db=core;g=ENSMUSG00000042258
EC3	KANK1	0.393468	8.46447e-07	1.50751	0.908961	0.641	0.424	273	2141	ENSMUSG00000032702	http://www.genecards.org/cgi-bin/carddisp.pl?gene=KANK1	http://mar2016.archive.ensembl.org/Mus_musculus/Gene/Summary?db=core;g=ENSMUSG00000032702
EC3	NT5C3	0.30892	8.55288e-07	0.825063	0.473275	0.502	0.288	273	2141	ENSMUSG00000029780	http://www.genecards.org/cgi-bin/carddisp.pl?gene=NT5C3	http://mar2016.archive.ensembl.org/Mus_musculus/Gene/Summary?db=core;g=ENSMUSG00000029780
EC3	SULF2	0.347785	1.18144e-06	3.83823	2.80183	0.879	0.706	273	2141	ENSMUSG00000006800	http://www.genecards.org/cgi-bin/carddisp.pl?gene=SULF2	http://mar2016.archive.ensembl.org/Mus_musculus/Gene/Summary?db=core;g=ENSMUSG00000006800
EC3	STAT1	0.409081	1.198e-06	0.85066	0.393737	0.414	0.224	273	2141	ENSMUSG00000026104	http://www.genecards.org/cgi-bin/carddisp.pl?gene=STAT1	http://mar2016.archive.ensembl.org/Mus_musculus/Gene/Summary?db=core;g=ENSMUSG00000026104
EC3	ECE1	0.34343	1.33081e-06	10.0932	7.74329	0.978	0.893	273	2141	ENSMUSG00000057530	http://www.genecards.org/cgi-bin/carddisp.pl?gene=ECE1	http://mar2016.archive.ensembl.org/Mus_musculus/Gene/Summary?db=core;g=ENSMUSG00000057530
EC3	TAGLN2	0.356869	1.36256e-06	8.67659	6.55604	0.963	0.865	273	2141	ENSMUSG00000026547	http://www.genecards.org/cgi-bin/carddisp.pl?gene=TAGLN2	http://mar2016.archive.ensembl.org/Mus_musculus/Gene/Summary?db=core;g=ENSMUSG00000026547
EC3	IL6ST	0.449922	1.40949e-06	5.10111	3.46651	0.886	0.767	273	2141	ENSMUSG00000021756	http://www.genecards.org/cgi-bin/carddisp.pl?gene=IL6ST	http://mar2016.archive.ensembl.org/Mus_musculus/Gene/Summary?db=core;g=ENSMUSG00000021756
EC3	SHFM1	0.302773	1.54023e-06	6.57699	5.14261	0.963	0.849	273	2141	ENSMUSG00000042541	http://www.genecards.org/cgi-bin/carddisp.pl?gene=SHFM1	http://mar2016.archive.ensembl.org/Mus_musculus/Gene/Summary?db=core;g=ENSMUSG00000042541
EC3	FRY	0.25627	1.62552e-06	0.946865	0.630012	0.505	0.296	273	2141	ENSMUSG00000056602	http://www.genecards.org/cgi-bin/carddisp.pl?gene=FRY	http://mar2016.archive.ensembl.org/Mus_musculus/Gene/Summary?db=core;g=ENSMUSG00000056602
EC3	SERPING1	0.294227	1.72571e-06	1.34684	0.913873	0.535	0.322	273	2141	ENSMUSG00000023224	http://www.genecards.org/cgi-bin/carddisp.pl?gene=SERPING1	http://mar2016.archive.ensembl.org/Mus_musculus/Gene/Summary?db=core;g=ENSMUSG00000023224
EC3	RHOJ	0.421596	1.72887e-06	3.50375	2.36249	0.832	0.681	273	2141	ENSMUSG00000046768	http://www.genecards.org/cgi-bin/carddisp.pl?gene=RHOJ	http://mar2016.archive.ensembl.org/Mus_musculus/Gene/Summary?db=core;g=ENSMUSG00000046768
EC3	UBE2L6	0.334318	2.18707e-06	0.605379	0.273321	0.381	0.197	273	2141	ENSMUSG00000027078	http://www.genecards.org/cgi-bin/carddisp.pl?gene=UBE2L6	http://mar2016.archive.ensembl.org/Mus_musculus/Gene/Summary?db=core;g=ENSMUSG00000027078
EC3	LIPA	0.269569	3.0908e-06	0.734139	0.438586	0.465	0.261	273	2141	ENSMUSG00000024781	http://www.genecards.org/cgi-bin/carddisp.pl?gene=LIPA	http://mar2016.archive.ensembl.org/Mus_musculus/Gene/Summary?db=core;g=ENSMUSG00000024781
EC3	MFSD6	0.311827	3.09869e-06	1.67051	1.15142	0.703	0.49	273	2141	ENSMUSG00000041439	http://www.genecards.org/cgi-bin/carddisp.pl?gene=MFSD6	http://mar2016.archive.ensembl.org/Mus_musculus/Gene/Summary?db=core;g=ENSMUSG00000041439
EC3	FXYD5	0.37106	3.21975e-06	7.50497	5.57616	0.941	0.839	273	2141	ENSMUSG00000009687	http://www.genecards.org/cgi-bin/carddisp.pl?gene=FXYD5	http://mar2016.archive.ensembl.org/Mus_musculus/Gene/Summary?db=core;g=ENSMUSG00000009687
EC3	SNX7	0.33264	3.37143e-06	0.742623	0.383786	0.451	0.255	273	2141	ENSMUSG00000028007	http://www.genecards.org/cgi-bin/carddisp.pl?gene=SNX7	http://mar2016.archive.ensembl.org/Mus_musculus/Gene/Summary?db=core;g=ENSMUSG00000028007
EC3	IRGM1	0.321618	4.76382e-06	0.747954	0.398664	0.414	0.22	273	2141	ENSMUSG00000046879	http://www.genecards.org/cgi-bin/carddisp.pl?gene=IRGM1	http://mar2016.archive.ensembl.org/Mus_musculus/Gene/Summary?db=core;g=ENSMUSG00000046879
EC3	COX6C	0.290949	5.2813e-06	6.25267	4.92807	0.963	0.856	273	2141	ENSMUSG00000014313	http://www.genecards.org/cgi-bin/carddisp.pl?gene=COX6C	http://mar2016.archive.ensembl.org/Mus_musculus/Gene/Summary?db=core;g=ENSMUSG00000014313
EC3	AKAP13	0.341751	5.88455e-06	2.69025	1.91192	0.78	0.589	273	2141	ENSMUSG00000066406	http://www.genecards.org/cgi-bin/carddisp.pl?gene=AKAP13	http://mar2016.archive.ensembl.org/Mus_musculus/Gene/Summary?db=core;g=ENSMUSG00000066406
EC3	PGM5	0.372983	1.0307e-05	2.02138	1.33306	0.703	0.524	273	2141	ENSMUSG00000041731	http://www.genecards.org/cgi-bin/carddisp.pl?gene=PGM5	http://mar2016.archive.ensembl.org/Mus_musculus/Gene/Summary?db=core;g=ENSMUSG00000041731
EC3	GBP2	0.707158	1.20519e-05	1.73135	0.67302	0.52	0.347	273	2141	ENSMUSG00000028270	http://www.genecards.org/cgi-bin/carddisp.pl?gene=GBP2	http://mar2016.archive.ensembl.org/Mus_musculus/Gene/Summary?db=core;g=ENSMUSG00000028270
EC3	ARL6IP5	0.301626	1.80265e-05	3.321	2.50578	0.894	0.739	273	2141	ENSMUSG00000035199	http://www.genecards.org/cgi-bin/carddisp.pl?gene=ARL6IP5	http://mar2016.archive.ensembl.org/Mus_musculus/Gene/Summary?db=core;g=ENSMUSG00000035199
EC3	CALR	0.307807	2.06571e-05	6.77176	5.27856	0.952	0.843	273	2141	ENSMUSG00000003814	http://www.genecards.org/cgi-bin/carddisp.pl?gene=CALR	http://mar2016.archive.ensembl.org/Mus_musculus/Gene/Summary?db=core;g=ENSMUSG00000003814
EC3	KLK8	0.393779	2.1244e-05	2.45772	1.63179	0.714	0.513	273	2141	ENSMUSG00000064023	http://www.genecards.org/cgi-bin/carddisp.pl?gene=KLK8	http://mar2016.archive.ensembl.org/Mus_musculus/Gene/Summary?db=core;g=ENSMUSG00000064023
EC3	IQGAP1	0.269308	2.14087e-05	5.46203	4.36166	0.945	0.821	273	2141	ENSMUSG00000030536	http://www.genecards.org/cgi-bin/carddisp.pl?gene=IQGAP1	http://mar2016.archive.ensembl.org/Mus_musculus/Gene/Summary?db=core;g=ENSMUSG00000030536
EC3	TSPAN13	0.273123	2.19868e-05	1.79719	1.31475	0.711	0.507	273	2141	ENSMUSG00000020577	http://www.genecards.org/cgi-bin/carddisp.pl?gene=TSPAN13	http://mar2016.archive.ensembl.org/Mus_musculus/Gene/Summary?db=core;g=ENSMUSG00000020577
EC3	GPX1	0.3476	2.34286e-05	6.29244	4.73106	0.93	0.83	273	2141	ENSMUSG00000063856	http://www.genecards.org/cgi-bin/carddisp.pl?gene=GPX1	http://mar2016.archive.ensembl.org/Mus_musculus/Gene/Summary?db=core;g=ENSMUSG00000063856
EC3	PLEC	0.369745	2.54976e-05	4.21646	3.03711	0.861	0.709	273	2141	ENSMUSG00000022565	http://www.genecards.org/cgi-bin/carddisp.pl?gene=PLEC	http://mar2016.archive.ensembl.org/Mus_musculus/Gene/Summary?db=core;g=ENSMUSG00000022565
EC3	SHISA5	0.261958	2.97291e-05	2.74857	2.12614	0.857	0.681	273	2141	ENSMUSG00000025647	http://www.genecards.org/cgi-bin/carddisp.pl?gene=SHISA5	http://mar2016.archive.ensembl.org/Mus_musculus/Gene/Summary?db=core;g=ENSMUSG00000025647
EC3	ENC1	0.312015	3.25635e-05	0.520622	0.224886	0.304	0.143	273	2141	ENSMUSG00000041773	http://www.genecards.org/cgi-bin/carddisp.pl?gene=ENC1	http://mar2016.archive.ensembl.org/Mus_musculus/Gene/Summary?db=core;g=ENSMUSG00000041773
EC3	SNTB2	0.324233	3.95474e-05	1.29602	0.833882	0.619	0.422	273	2141	ENSMUSG00000041308	http://www.genecards.org/cgi-bin/carddisp.pl?gene=SNTB2	http://mar2016.archive.ensembl.org/Mus_musculus/Gene/Summary?db=core;g=ENSMUSG00000041308
EC3	FABP5	0.426836	4.30499e-05	1.41149	0.793889	0.458	0.269	273	2141	ENSMUSG00000027533	http://www.genecards.org/cgi-bin/carddisp.pl?gene=FABP5	http://mar2016.archive.ensembl.org/Mus_musculus/Gene/Summary?db=core;g=ENSMUSG00000027533
EC3	H2-T22	0.314744	4.42195e-05	1.10876	0.695433	0.593	0.393	273	2141	ENSMUSG00000056116	http://www.genecards.org/cgi-bin/carddisp.pl?gene=H2-T22	http://mar2016.archive.ensembl.org/Mus_musculus/Gene/Summary?db=core;g=ENSMUSG00000056116
EC3	MAGED2	0.386887	4.72467e-05	0.950593	0.491771	0.451	0.267	273	2141	ENSMUSG00000025268	http://www.genecards.org/cgi-bin/carddisp.pl?gene=MAGED2	http://mar2016.archive.ensembl.org/Mus_musculus/Gene/Summary?db=core;g=ENSMUSG00000025268
EC3	ELF1	0.287697	5.08935e-05	1.25837	0.850081	0.608	0.405	273	2141	ENSMUSG00000036461	http://www.genecards.org/cgi-bin/carddisp.pl?gene=ELF1	http://mar2016.archive.ensembl.org/Mus_musculus/Gene/Summary?db=core;g=ENSMUSG00000036461
EC3	SMC4	0.318081	5.44261e-05	0.997898	0.602585	0.495	0.3	273	2141	ENSMUSG00000034349	http://www.genecards.org/cgi-bin/carddisp.pl?gene=SMC4	http://mar2016.archive.ensembl.org/Mus_musculus/Gene/Summary?db=core;g=ENSMUSG00000034349
EC3	CAPN2	0.320723	5.50073e-05	1.75509	1.20591	0.725	0.533	273	2141	ENSMUSG00000026509	http://www.genecards.org/cgi-bin/carddisp.pl?gene=CAPN2	http://mar2016.archive.ensembl.org/Mus_musculus/Gene/Summary?db=core;g=ENSMUSG00000026509
EC3	CLDN5	0.334842	6.76217e-05	4.61653	3.45318	0.67	0.47	273	2141	ENSMUSG00000041378	http://www.genecards.org/cgi-bin/carddisp.pl?gene=CLDN5	http://mar2016.archive.ensembl.org/Mus_musculus/Gene/Summary?db=core;g=ENSMUSG00000041378
EC3	IGTP	0.512351	7.32065e-05	0.939488	0.359735	0.341	0.181	273	2141	ENSMUSG00000078853	http://www.genecards.org/cgi-bin/carddisp.pl?gene=IGTP	http://mar2016.archive.ensembl.org/Mus_musculus/Gene/Summary?db=core;g=ENSMUSG00000078853
EC3	DCTN3	0.311741	7.51007e-05	1.5298	1.03818	0.703	0.511	273	2141	ENSMUSG00000028447	http://www.genecards.org/cgi-bin/carddisp.pl?gene=DCTN3	http://mar2016.archive.ensembl.org/Mus_musculus/Gene/Summary?db=core;g=ENSMUSG00000028447
EC3	H2-K1	0.355715	8.29612e-05	19.126	14.7281	0.982	0.941	273	2141	ENSMUSG00000061232	http://www.genecards.org/cgi-bin/carddisp.pl?gene=H2-K1	http://mar2016.archive.ensembl.org/Mus_musculus/Gene/Summary?db=core;g=ENSMUSG00000061232
EC3	FNDC1	0.472686	8.44834e-05	1.91882	1.10337	0.597	0.421	273	2141	ENSMUSG00000071984	http://www.genecards.org/cgi-bin/carddisp.pl?gene=FNDC1	http://mar2016.archive.ensembl.org/Mus_musculus/Gene/Summary?db=core;g=ENSMUSG00000071984
EC3	PLPP3	0.254403	8.48448e-05	2.9976	2.35132	0.828	0.649	273	2141	ENSMUSG00000028517	http://www.genecards.org/cgi-bin/carddisp.pl?gene=PLPP3	http://mar2016.archive.ensembl.org/Mus_musculus/Gene/Summary?db=core;g=ENSMUSG00000028517
EC3	APC	0.252627	0.000114872	1.40429	1.01808	0.659	0.461	273	2141	ENSMUSG00000005871	http://www.genecards.org/cgi-bin/carddisp.pl?gene=APC	http://mar2016.archive.ensembl.org/Mus_musculus/Gene/Summary?db=core;g=ENSMUSG00000005871
EC3	LGALS9	0.371583	0.000123705	1.43684	0.883516	0.626	0.444	273	2141	ENSMUSG00000001123	http://www.genecards.org/cgi-bin/carddisp.pl?gene=LGALS9	http://mar2016.archive.ensembl.org/Mus_musculus/Gene/Summary?db=core;g=ENSMUSG00000001123
EC3	GINM1	0.295366	0.000161504	1.72044	1.21679	0.751	0.568	273	2141	ENSMUSG00000040006	http://www.genecards.org/cgi-bin/carddisp.pl?gene=GINM1	http://mar2016.archive.ensembl.org/Mus_musculus/Gene/Summary?db=core;g=ENSMUSG00000040006
EC3	H2-AB1	0.363595	0.000166549	0.806223	0.403842	0.311	0.152	273	2141	ENSMUSG00000073421	http://www.genecards.org/cgi-bin/carddisp.pl?gene=H2-AB1	http://mar2016.archive.ensembl.org/Mus_musculus/Gene/Summary?db=core;g=ENSMUSG00000073421
EC3	FOXC1	0.260361	0.000170162	2.33191	1.78174	0.81	0.631	273	2141	ENSMUSG00000050295	http://www.genecards.org/cgi-bin/carddisp.pl?gene=FOXC1	http://mar2016.archive.ensembl.org/Mus_musculus/Gene/Summary?db=core;g=ENSMUSG00000050295
EC3	SVIL	0.261843	0.000226468	1.78251	1.32067	0.703	0.511	273	2141	ENSMUSG00000024236	http://www.genecards.org/cgi-bin/carddisp.pl?gene=SVIL	http://mar2016.archive.ensembl.org/Mus_musculus/Gene/Summary?db=core;g=ENSMUSG00000024236
EC3	IFI27L2A	0.523228	0.000243011	1.36066	0.642579	0.319	0.161	273	2141	ENSMUSG00000079017	http://www.genecards.org/cgi-bin/carddisp.pl?gene=IFI27L2A	http://mar2016.archive.ensembl.org/Mus_musculus/Gene/Summary?db=core;g=ENSMUSG00000079017
EC3	GNAQ	0.27152	0.000243683	3.21295	2.4902	0.861	0.702	273	2141	ENSMUSG00000024639	http://www.genecards.org/cgi-bin/carddisp.pl?gene=GNAQ	http://mar2016.archive.ensembl.org/Mus_musculus/Gene/Summary?db=core;g=ENSMUSG00000024639
EC3	RPS6KA3	0.291213	0.000272813	1.3041	0.882947	0.604	0.41	273	2141	ENSMUSG00000031309	http://www.genecards.org/cgi-bin/carddisp.pl?gene=RPS6KA3	http://mar2016.archive.ensembl.org/Mus_musculus/Gene/Summary?db=core;g=ENSMUSG00000031309
EC3	EIF2AK2	0.328167	0.000276225	0.820059	0.449764	0.436	0.255	273	2141	ENSMUSG00000024079	http://www.genecards.org/cgi-bin/carddisp.pl?gene=EIF2AK2	http://mar2016.archive.ensembl.org/Mus_musculus/Gene/Summary?db=core;g=ENSMUSG00000024079
EC3	NCK1	0.29737	0.000282684	2.30142	1.68648	0.791	0.613	273	2141	ENSMUSG00000032475	http://www.genecards.org/cgi-bin/carddisp.pl?gene=NCK1	http://mar2016.archive.ensembl.org/Mus_musculus/Gene/Summary?db=core;g=ENSMUSG00000032475
EC3	IRGM2	0.374321	0.000291044	0.732439	0.336522	0.333	0.173	273	2141	ENSMUSG00000069874	http://www.genecards.org/cgi-bin/carddisp.pl?gene=IRGM2	http://mar2016.archive.ensembl.org/Mus_musculus/Gene/Summary?db=core;g=ENSMUSG00000069874
EC3	LMO2	0.284296	0.000369638	9.29431	7.45309	0.967	0.877	273	2141	ENSMUSG00000032698	http://www.genecards.org/cgi-bin/carddisp.pl?gene=LMO2	http://mar2016.archive.ensembl.org/Mus_musculus/Gene/Summary?db=core;g=ENSMUSG00000032698
EC3	SLC43A3	0.302339	0.000392737	4.46786	3.43409	0.857	0.694	273	2141	ENSMUSG00000027074	http://www.genecards.org/cgi-bin/carddisp.pl?gene=SLC43A3	http://mar2016.archive.ensembl.org/Mus_musculus/Gene/Summary?db=core;g=ENSMUSG00000027074
EC3	COX6B1	0.274246	0.000399046	4.5004	3.54818	0.93	0.804	273	2141	ENSMUSG00000036751	http://www.genecards.org/cgi-bin/carddisp.pl?gene=COX6B1	http://mar2016.archive.ensembl.org/Mus_musculus/Gene/Summary?db=core;g=ENSMUSG00000036751
EC3	CD55	0.34725	0.000423274	0.825875	0.435286	0.414	0.245	273	2141	ENSMUSG00000026399	http://www.genecards.org/cgi-bin/carddisp.pl?gene=CD55	http://mar2016.archive.ensembl.org/Mus_musculus/Gene/Summary?db=core;g=ENSMUSG00000026399
EC3	CSF1	0.280258	0.000425397	0.917463	0.578923	0.476	0.292	273	2141	ENSMUSG00000014599	http://www.genecards.org/cgi-bin/carddisp.pl?gene=CSF1	http://mar2016.archive.ensembl.org/Mus_musculus/Gene/Summary?db=core;g=ENSMUSG00000014599
EC3	S1PR1	0.309052	0.000448245	4.21149	3.20657	0.883	0.749	273	2141	ENSMUSG00000045092	http://www.genecards.org/cgi-bin/carddisp.pl?gene=S1PR1	http://mar2016.archive.ensembl.org/Mus_musculus/Gene/Summary?db=core;g=ENSMUSG00000045092
EC3	PPP1R14B	0.270116	0.000492533	1.27685	0.888081	0.623	0.432	273	2141	ENSMUSG00000056612	http://www.genecards.org/cgi-bin/carddisp.pl?gene=PPP1R14B	http://mar2016.archive.ensembl.org/Mus_musculus/Gene/Summary?db=core;g=ENSMUSG00000056612
EC3	WASF2	0.272379	0.000525506	3.38182	2.62794	0.879	0.736	273	2141	ENSMUSG00000028868	http://www.genecards.org/cgi-bin/carddisp.pl?gene=WASF2	http://mar2016.archive.ensembl.org/Mus_musculus/Gene/Summary?db=core;g=ENSMUSG00000028868
EC3	PRDX2	0.274994	0.000633165	2.53073	1.91799	0.821	0.673	273	2141	ENSMUSG00000005161	http://www.genecards.org/cgi-bin/carddisp.pl?gene=PRDX2	http://mar2016.archive.ensembl.org/Mus_musculus/Gene/Summary?db=core;g=ENSMUSG00000005161
EC3	CD200	0.33204	0.000635077	7.21608	5.52696	0.941	0.841	273	2141	ENSMUSG00000022661	http://www.genecards.org/cgi-bin/carddisp.pl?gene=CD200	http://mar2016.archive.ensembl.org/Mus_musculus/Gene/Summary?db=core;g=ENSMUSG00000022661
EC3	MYOF	0.27587	0.000852154	2.86045	2.18855	0.828	0.666	273	2141	ENSMUSG00000048612	http://www.genecards.org/cgi-bin/carddisp.pl?gene=MYOF	http://mar2016.archive.ensembl.org/Mus_musculus/Gene/Summary?db=core;g=ENSMUSG00000048612
EC3	H2-D1	0.270853	0.000898638	25.0092	20.5572	0.985	0.964	273	2141	ENSMUSG00000073411	http://www.genecards.org/cgi-bin/carddisp.pl?gene=H2-D1	http://mar2016.archive.ensembl.org/Mus_musculus/Gene/Summary?db=core;g=ENSMUSG00000073411
EC3	NBL1	0.314056	0.000976985	0.679295	0.350787	0.352	0.19	273	2141	ENSMUSG00000041120	http://www.genecards.org/cgi-bin/carddisp.pl?gene=NBL1	http://mar2016.archive.ensembl.org/Mus_musculus/Gene/Summary?db=core;g=ENSMUSG00000041120
EC3	PLAUR	0.264821	0.0011916	0.578086	0.313444	0.304	0.153	273	2141	ENSMUSG00000046223	http://www.genecards.org/cgi-bin/carddisp.pl?gene=PLAUR	http://mar2016.archive.ensembl.org/Mus_musculus/Gene/Summary?db=core;g=ENSMUSG00000046223
EC3	CGNL1	0.264084	0.00163205	8.26463	6.71491	0.945	0.828	273	2141	ENSMUSG00000032232	http://www.genecards.org/cgi-bin/carddisp.pl?gene=CGNL1	http://mar2016.archive.ensembl.org/Mus_musculus/Gene/Summary?db=core;g=ENSMUSG00000032232
EC3	SOX4	0.655788	0.0017097	1.87206	0.822979	0.381	0.227	273	2141	ENSMUSG00000076431	http://www.genecards.org/cgi-bin/carddisp.pl?gene=SOX4	http://mar2016.archive.ensembl.org/Mus_musculus/Gene/Summary?db=core;g=ENSMUSG00000076431
EC3	EMCN	0.360759	0.00222155	3.32011	2.36431	0.546	0.365	273	2141	ENSMUSG00000054690	http://www.genecards.org/cgi-bin/carddisp.pl?gene=EMCN	http://mar2016.archive.ensembl.org/Mus_musculus/Gene/Summary?db=core;g=ENSMUSG00000054690
EC3	S100A10	0.303846	0.00227658	5.25476	4.06692	0.905	0.791	273	2141	ENSMUSG00000041959	http://www.genecards.org/cgi-bin/carddisp.pl?gene=S100A10	http://mar2016.archive.ensembl.org/Mus_musculus/Gene/Summary?db=core;g=ENSMUSG00000041959
EC3	GBP4	0.413584	0.00336488	1.31387	0.73715	0.465	0.295	273	2141	ENSMUSG00000079363	http://www.genecards.org/cgi-bin/carddisp.pl?gene=GBP4	http://mar2016.archive.ensembl.org/Mus_musculus/Gene/Summary?db=core;g=ENSMUSG00000079363
EC3	NPDC1	0.260967	0.00370508	2.45862	1.88632	0.824	0.674	273	2141	ENSMUSG00000015094	http://www.genecards.org/cgi-bin/carddisp.pl?gene=NPDC1	http://mar2016.archive.ensembl.org/Mus_musculus/Gene/Summary?db=core;g=ENSMUSG00000015094
EC3	DEGS1	0.275926	0.004123	1.66541	1.20142	0.703	0.531	273	2141	ENSMUSG00000038633	http://www.genecards.org/cgi-bin/carddisp.pl?gene=DEGS1	http://mar2016.archive.ensembl.org/Mus_musculus/Gene/Summary?db=core;g=ENSMUSG00000038633
EC3	ACKR3	0.255978	0.00428428	4.10709	3.27678	0.839	0.682	273	2141	ENSMUSG00000044337	http://www.genecards.org/cgi-bin/carddisp.pl?gene=ACKR3	http://mar2016.archive.ensembl.org/Mus_musculus/Gene/Summary?db=core;g=ENSMUSG00000044337
EC3	PLPP1	0.263262	0.0043297	3.12125	2.43383	0.85	0.699	273	2141	ENSMUSG00000021759	http://www.genecards.org/cgi-bin/carddisp.pl?gene=PLPP1	http://mar2016.archive.ensembl.org/Mus_musculus/Gene/Summary?db=core;g=ENSMUSG00000021759
EC3	ANKRD33B	0.303887	0.00493187	0.951699	0.581007	0.454	0.291	273	2141	ENSMUSG00000022237	http://www.genecards.org/cgi-bin/carddisp.pl?gene=ANKRD33B	http://mar2016.archive.ensembl.org/Mus_musculus/Gene/Summary?db=core;g=ENSMUSG00000022237
EC3	FILIP1L	0.253031	0.00511694	1.54679	1.13709	0.615	0.437	273	2141	ENSMUSG00000043336	http://www.genecards.org/cgi-bin/carddisp.pl?gene=FILIP1L	http://mar2016.archive.ensembl.org/Mus_musculus/Gene/Summary?db=core;g=ENSMUSG00000043336
EC3	GBP3	0.446554	0.00561431	0.842431	0.351964	0.308	0.196	273	2141	ENSMUSG00000028268	http://www.genecards.org/cgi-bin/carddisp.pl?gene=GBP3	http://mar2016.archive.ensembl.org/Mus_musculus/Gene/Summary?db=core;g=ENSMUSG00000028268
EC3	IFI47	0.438153	0.0056531	0.950773	0.439824	0.396	0.241	273	2141	ENSMUSG00000078920	http://www.genecards.org/cgi-bin/carddisp.pl?gene=IFI47	http://mar2016.archive.ensembl.org/Mus_musculus/Gene/Summary?db=core;g=ENSMUSG00000078920
EC3	PKIG	0.281093	0.00617049	1.60662	1.14517	0.681	0.509	273	2141	ENSMUSG00000035268	http://www.genecards.org/cgi-bin/carddisp.pl?gene=PKIG	http://mar2016.archive.ensembl.org/Mus_musculus/Gene/Summary?db=core;g=ENSMUSG00000035268
EC3	PI16	0.444045	0.00707598	2.76325	1.76625	0.659	0.514	273	2141	ENSMUSG00000024011	http://www.genecards.org/cgi-bin/carddisp.pl?gene=PI16	http://mar2016.archive.ensembl.org/Mus_musculus/Gene/Summary?db=core;g=ENSMUSG00000024011
EC3	TMEM176A	0.273243	0.00718734	2.30527	1.73497	0.784	0.626	273	2141	ENSMUSG00000023367	http://www.genecards.org/cgi-bin/carddisp.pl?gene=TMEM176A	http://mar2016.archive.ensembl.org/Mus_musculus/Gene/Summary?db=core;g=ENSMUSG00000023367
EC3	CLIP1	0.251642	0.00919559	1.51883	1.11567	0.656	0.486	273	2141	ENSMUSG00000049550	http://www.genecards.org/cgi-bin/carddisp.pl?gene=CLIP1	http://mar2016.archive.ensembl.org/Mus_musculus/Gene/Summary?db=core;g=ENSMUSG00000049550
EC3	SNX3	0.285861	0.0105722	2.75947	2.08372	0.824	0.689	273	2141	ENSMUSG00000019804	http://www.genecards.org/cgi-bin/carddisp.pl?gene=SNX3	http://mar2016.archive.ensembl.org/Mus_musculus/Gene/Summary?db=core;g=ENSMUSG00000019804
EC3	PARP9	0.287024	0.0122552	0.623762	0.330821	0.355	0.206	273	2141	ENSMUSG00000022906	http://www.genecards.org/cgi-bin/carddisp.pl?gene=PARP9	http://mar2016.archive.ensembl.org/Mus_musculus/Gene/Summary?db=core;g=ENSMUSG00000022906
EC3	FAS	0.271537	0.0127711	1.92956	1.42695	0.722	0.555	273	2141	ENSMUSG00000024778	http://www.genecards.org/cgi-bin/carddisp.pl?gene=FAS	http://mar2016.archive.ensembl.org/Mus_musculus/Gene/Summary?db=core;g=ENSMUSG00000024778
EC3	GLTP	0.253876	0.0143425	2.2097	1.69178	0.784	0.628	273	2141	ENSMUSG00000011884	http://www.genecards.org/cgi-bin/carddisp.pl?gene=GLTP	http://mar2016.archive.ensembl.org/Mus_musculus/Gene/Summary?db=core;g=ENSMUSG00000011884
EC3	TPM4	0.266655	0.0189298	3.71476	2.91912	0.868	0.747	273	2141	ENSMUSG00000031799	http://www.genecards.org/cgi-bin/carddisp.pl?gene=TPM4	http://mar2016.archive.ensembl.org/Mus_musculus/Gene/Summary?db=core;g=ENSMUSG00000031799
EC3	XAF1	0.361263	0.0190283	0.923085	0.497089	0.399	0.26	273	2141	ENSMUSG00000040483	http://www.genecards.org/cgi-bin/carddisp.pl?gene=XAF1	http://mar2016.archive.ensembl.org/Mus_musculus/Gene/Summary?db=core;g=ENSMUSG00000040483
EC3	RTN4	0.261928	0.0226728	4.63606	3.70032	0.916	0.81	273	2141	ENSMUSG00000020458	http://www.genecards.org/cgi-bin/carddisp.pl?gene=RTN4	http://mar2016.archive.ensembl.org/Mus_musculus/Gene/Summary?db=core;g=ENSMUSG00000020458
EC3	ATP8B1	0.301563	0.0234866	1.01687	0.636434	0.469	0.312	273	2141	ENSMUSG00000039529	http://www.genecards.org/cgi-bin/carddisp.pl?gene=ATP8B1	http://mar2016.archive.ensembl.org/Mus_musculus/Gene/Summary?db=core;g=ENSMUSG00000039529
EC3	THBD	0.255111	0.0264539	3.23214	2.54621	0.824	0.676	273	2141	ENSMUSG00000074743	http://www.genecards.org/cgi-bin/carddisp.pl?gene=THBD	http://mar2016.archive.ensembl.org/Mus_musculus/Gene/Summary?db=core;g=ENSMUSG00000074743
EC3	TGFBR2	0.286486	0.0293731	1.62785	1.15457	0.659	0.498	273	2141	ENSMUSG00000032440	http://www.genecards.org/cgi-bin/carddisp.pl?gene=TGFBR2	http://mar2016.archive.ensembl.org/Mus_musculus/Gene/Summary?db=core;g=ENSMUSG00000032440
EC3	NMI	0.257758	0.0356888	0.735443	0.451501	0.458	0.3	273	2141	ENSMUSG00000026946	http://www.genecards.org/cgi-bin/carddisp.pl?gene=NMI	http://mar2016.archive.ensembl.org/Mus_musculus/Gene/Summary?db=core;g=ENSMUSG00000026946
EC3	DPH3	0.259036	0.0373337	1.24368	0.874925	0.604	0.442	273	2141	ENSMUSG00000021905	http://www.genecards.org/cgi-bin/carddisp.pl?gene=DPH3	http://mar2016.archive.ensembl.org/Mus_musculus/Gene/Summary?db=core;g=ENSMUSG00000021905
EC3	BST2	0.411676	0.0517659	3.86453	2.65691	0.813	0.707	273	2141	ENSMUSG00000046718	http://www.genecards.org/cgi-bin/carddisp.pl?gene=BST2	http://mar2016.archive.ensembl.org/Mus_musculus/Gene/Summary?db=core;g=ENSMUSG00000046718
EC3	PSMB8	0.29803	0.0623483	2.0009	1.44081	0.729	0.577	273	2141	ENSMUSG00000024338	http://www.genecards.org/cgi-bin/carddisp.pl?gene=PSMB8	http://mar2016.archive.ensembl.org/Mus_musculus/Gene/Summary?db=core;g=ENSMUSG00000024338
EC3	H2-Q7	0.356914	0.0733988	2.6181	1.82513	0.696	0.571	273	2141	ENSMUSG00000060550	http://www.genecards.org/cgi-bin/carddisp.pl?gene=H2-Q7	http://mar2016.archive.ensembl.org/Mus_musculus/Gene/Summary?db=core;g=ENSMUSG00000060550
EC3	MT1	0.435373	0.0817061	2.63188	1.68579	0.582	0.427	273	2141	ENSMUSG00000031765	http://www.genecards.org/cgi-bin/carddisp.pl?gene=MT1	http://mar2016.archive.ensembl.org/Mus_musculus/Gene/Summary?db=core;g=ENSMUSG00000031765
EC3	GBP7	0.420341	0.0831799	1.71578	1.02936	0.553	0.424	273	2141	ENSMUSG00000040253	http://www.genecards.org/cgi-bin/carddisp.pl?gene=GBP7	http://mar2016.archive.ensembl.org/Mus_musculus/Gene/Summary?db=core;g=ENSMUSG00000040253
EC3	TIMP3	0.764337	0.121688	21.4349	12.208	0.96	0.906	273	2141	ENSMUSG00000020044	http://www.genecards.org/cgi-bin/carddisp.pl?gene=TIMP3	http://mar2016.archive.ensembl.org/Mus_musculus/Gene/Summary?db=core;g=ENSMUSG00000020044
EC3	H2-AA	0.411478	0.173393	1.07674	0.561405	0.326	0.2	273	2141	ENSMUSG00000036594	http://www.genecards.org/cgi-bin/carddisp.pl?gene=H2-AA	http://mar2016.archive.ensembl.org/Mus_musculus/Gene/Summary?db=core;g=ENSMUSG00000036594
EC3	PSME2	0.250359	0.197719	1.85703	1.40187	0.725	0.588	273	2141	ENSMUSG00000079197	http://www.genecards.org/cgi-bin/carddisp.pl?gene=PSME2	http://mar2016.archive.ensembl.org/Mus_musculus/Gene/Summary?db=core;g=ENSMUSG00000079197
EC3	H2-T23	0.258336	0.204267	1.73919	1.2901	0.689	0.539	273	2141	ENSMUSG00000067212	http://www.genecards.org/cgi-bin/carddisp.pl?gene=H2-T23	http://mar2016.archive.ensembl.org/Mus_musculus/Gene/Summary?db=core;g=ENSMUSG00000067212
EC3	MOB2	0.257496	0.225057	1.64259	1.21063	0.645	0.492	273	2141	ENSMUSG00000025147	http://www.genecards.org/cgi-bin/carddisp.pl?gene=MOB2	http://mar2016.archive.ensembl.org/Mus_musculus/Gene/Summary?db=core;g=ENSMUSG00000025147
EC3	MGST1	0.250165	0.562017	2.40367	1.86181	0.773	0.641	273	2141	ENSMUSG00000008540	http://www.genecards.org/cgi-bin/carddisp.pl?gene=MGST1	http://mar2016.archive.ensembl.org/Mus_musculus/Gene/Summary?db=core;g=ENSMUSG00000008540
EC3	LMO4	0.305783	0.574271	1.57954	1.08686	0.564	0.418	273	2141	ENSMUSG00000028266	http://www.genecards.org/cgi-bin/carddisp.pl?gene=LMO4	http://mar2016.archive.ensembl.org/Mus_musculus/Gene/Summary?db=core;g=ENSMUSG00000028266
EC3	TRIM30A	0.335108	0.617174	1.14572	0.700969	0.462	0.344	273	2141	ENSMUSG00000030921	http://www.genecards.org/cgi-bin/carddisp.pl?gene=TRIM30A	http://mar2016.archive.ensembl.org/Mus_musculus/Gene/Summary?db=core;g=ENSMUSG00000030921
EC3	AHSG	0.429461	1	1.70538	1.00885	0.311	0.193	273	2141	ENSMUSG00000022868	http://www.genecards.org/cgi-bin/carddisp.pl?gene=AHSG	http://mar2016.archive.ensembl.org/Mus_musculus/Gene/Summary?db=core;g=ENSMUSG00000022868
EC3	TRAPPC4	0.251542	1	1.33602	0.96225	0.623	0.496	273	2141	ENSMUSG00000032112	http://www.genecards.org/cgi-bin/carddisp.pl?gene=TRAPPC4	http://mar2016.archive.ensembl.org/Mus_musculus/Gene/Summary?db=core;g=ENSMUSG00000032112
EC3	CYP4B1	0.274587	1	0.862638	0.539819	0.326	0.209	273	2141	ENSMUSG00000028713	http://www.genecards.org/cgi-bin/carddisp.pl?gene=CYP4B1	http://mar2016.archive.ensembl.org/Mus_musculus/Gene/Summary?db=core;g=ENSMUSG00000028713
EC3	FMO1	0.2603	1	1.03163	0.696233	0.399	0.278	273	2141	ENSMUSG00000040181	http://www.genecards.org/cgi-bin/carddisp.pl?gene=FMO1	http://mar2016.archive.ensembl.org/Mus_musculus/Gene/Summary?db=core;g=ENSMUSG00000040181
EC3	COL5A2	0.267582	1	4.11179	3.24642	0.832	0.725	273	2141	ENSMUSG00000026042	http://www.genecards.org/cgi-bin/carddisp.pl?gene=COL5A2	http://mar2016.archive.ensembl.org/Mus_musculus/Gene/Summary?db=core;g=ENSMUSG00000026042
EC3	PPIC	0.271341	1	1.63865	1.18625	0.619	0.509	273	2141	ENSMUSG00000024538	http://www.genecards.org/cgi-bin/carddisp.pl?gene=PPIC	http://mar2016.archive.ensembl.org/Mus_musculus/Gene/Summary?db=core;g=ENSMUSG00000024538
EC3	KLK10	0.425486	1	2.1467	1.34299	0.403	0.293	273	2141	ENSMUSG00000030693	http://www.genecards.org/cgi-bin/carddisp.pl?gene=KLK10	http://mar2016.archive.ensembl.org/Mus_musculus/Gene/Summary?db=core;g=ENSMUSG00000030693
EC3	PARP14	0.250873	1	1.1597	0.814985	0.484	0.366	273	2141	ENSMUSG00000034422	http://www.genecards.org/cgi-bin/carddisp.pl?gene=PARP14	http://mar2016.archive.ensembl.org/Mus_musculus/Gene/Summary?db=core;g=ENSMUSG00000034422
EC3	EPHX2	0.303765	1	3.69352	2.80239	0.711	0.601	273	2141	ENSMUSG00000022040	http://www.genecards.org/cgi-bin/carddisp.pl?gene=EPHX2	http://mar2016.archive.ensembl.org/Mus_musculus/Gene/Summary?db=core;g=ENSMUSG00000022040
EC3	CRIP1	0.25864	1	12.966	10.6738	0.963	0.91	273	2141	ENSMUSG00000006360	http://www.genecards.org/cgi-bin/carddisp.pl?gene=CRIP1	http://mar2016.archive.ensembl.org/Mus_musculus/Gene/Summary?db=core;g=ENSMUSG00000006360
EC3	CD74	0.380049	1	1.56586	0.971636	0.319	0.23	273	2141	ENSMUSG00000024610	http://www.genecards.org/cgi-bin/carddisp.pl?gene=CD74	http://mar2016.archive.ensembl.org/Mus_musculus/Gene/Summary?db=core;g=ENSMUSG00000024610
EC3	IGFBP4	0.369313	1	3.99583	2.86753	0.608	0.504	273	2141	ENSMUSG00000017493	http://www.genecards.org/cgi-bin/carddisp.pl?gene=IGFBP4	http://mar2016.archive.ensembl.org/Mus_musculus/Gene/Summary?db=core;g=ENSMUSG00000017493
EC3	APOE	0.466028	1	45.4095	32.5984	0.963	0.916	273	2141	ENSMUSG00000002985	http://www.genecards.org/cgi-bin/carddisp.pl?gene=APOE	http://mar2016.archive.ensembl.org/Mus_musculus/Gene/Summary?db=core;g=ENSMUSG00000002985
EC3	LY6C1	0.334744	1	7.23116	5.52669	0.7	0.599	273	2141	ENSMUSG00000079018	http://www.genecards.org/cgi-bin/carddisp.pl?gene=LY6C1	http://mar2016.archive.ensembl.org/Mus_musculus/Gene/Summary?db=core;g=ENSMUSG00000079018
EC4	MALAT1	1.77441	6.06569e-50	1309.05	381.947	0.992	0.997	237	2177	ENSMUSG00000092341	http://www.genecards.org/cgi-bin/carddisp.pl?gene=MALAT1	http://mar2016.archive.ensembl.org/Mus_musculus/Gene/Summary?db=core;g=ENSMUSG00000092341
EC4	AY036118	1.45243	1.98197e-44	13.123	4.16061	0.671	0.595	237	2177	ENSMUSG00000105361	http://www.genecards.org/cgi-bin/carddisp.pl?gene=AY036118	http://mar2016.archive.ensembl.org/Mus_musculus/Gene/Summary?db=core;g=ENSMUSG00000105361
EC4	KCNQ1OT1	1.2235	1.05541e-67	7.51044	2.64454	0.422	0.593	237	2177	ENSMUSG00000101609	http://www.genecards.org/cgi-bin/carddisp.pl?gene=KCNQ1OT1	http://mar2016.archive.ensembl.org/Mus_musculus/Gene/Summary?db=core;g=ENSMUSG00000101609
EC4	LARS2	1.20579	4.35635e-70	6.0423	2.05307	0.359	0.589	237	2177	ENSMUSG00000035202	http://www.genecards.org/cgi-bin/carddisp.pl?gene=LARS2	http://mar2016.archive.ensembl.org/Mus_musculus/Gene/Summary?db=core;g=ENSMUSG00000035202
EC4	ACTA2	1.17839	1.88116e-60	12.6366	5.02526	0.709	0.802	237	2177	ENSMUSG00000035783	http://www.genecards.org/cgi-bin/carddisp.pl?gene=ACTA2	http://mar2016.archive.ensembl.org/Mus_musculus/Gene/Summary?db=core;g=ENSMUSG00000035783
EC4	MYL9	1.173	2.52488e-59	2.78154	0.677108	0.3	0.303	237	2177	ENSMUSG00000067818	http://www.genecards.org/cgi-bin/carddisp.pl?gene=MYL9	http://mar2016.archive.ensembl.org/Mus_musculus/Gene/Summary?db=core;g=ENSMUSG00000067818
EC4	LUC7L2	1.13687	6.08078e-127	9.3749	3.71793	0.65	0.869	237	2177	ENSMUSG00000029823	http://www.genecards.org/cgi-bin/carddisp.pl?gene=LUC7L2	http://mar2016.archive.ensembl.org/Mus_musculus/Gene/Summary?db=core;g=ENSMUSG00000029823
EC4	GM42418	1.12084	1.15878e-24	376.249	172.469	0.987	0.997	237	2177	ENSMUSG00000098178	http://www.genecards.org/cgi-bin/carddisp.pl?gene=GM42418	http://mar2016.archive.ensembl.org/Mus_musculus/Gene/Summary?db=core;g=ENSMUSG00000098178
EC4	XIST	1.05703	1.42583e-37	10.4638	4.50976	0.388	0.53	237	2177	ENSMUSG00000086503	http://www.genecards.org/cgi-bin/carddisp.pl?gene=XIST	http://mar2016.archive.ensembl.org/Mus_musculus/Gene/Summary?db=core;g=ENSMUSG00000086503
EC4	NKTR	0.981741	6.4898e-102	3.66891	1.36419	0.35	0.568	237	2177	ENSMUSG00000032525	http://www.genecards.org/cgi-bin/carddisp.pl?gene=NKTR	http://mar2016.archive.ensembl.org/Mus_musculus/Gene/Summary?db=core;g=ENSMUSG00000032525
EC4	TTC14	0.964103	1.31214e-94	3.02785	1.06466	0.266	0.474	237	2177	ENSMUSG00000027677	http://www.genecards.org/cgi-bin/carddisp.pl?gene=TTC14	http://mar2016.archive.ensembl.org/Mus_musculus/Gene/Summary?db=core;g=ENSMUSG00000027677
EC4	MYH11	0.959274	1.62164e-48	2.44669	0.772689	0.274	0.327	237	2177	ENSMUSG00000018830	http://www.genecards.org/cgi-bin/carddisp.pl?gene=MYH11	http://mar2016.archive.ensembl.org/Mus_musculus/Gene/Summary?db=core;g=ENSMUSG00000018830
EC4	NFAT5	0.91253	1.11376e-99	4.37743	1.85678	0.414	0.662	237	2177	ENSMUSG00000003847	http://www.genecards.org/cgi-bin/carddisp.pl?gene=NFAT5	http://mar2016.archive.ensembl.org/Mus_musculus/Gene/Summary?db=core;g=ENSMUSG00000003847
EC4	OGT	0.905312	1.97365e-111	2.92991	1.09825	0.287	0.517	237	2177	ENSMUSG00000034160	http://www.genecards.org/cgi-bin/carddisp.pl?gene=OGT	http://mar2016.archive.ensembl.org/Mus_musculus/Gene/Summary?db=core;g=ENSMUSG00000034160
EC4	MECOM	0.896483	1.34691e-104	4.44397	1.92447	0.401	0.683	237	2177	ENSMUSG00000027684	http://www.genecards.org/cgi-bin/carddisp.pl?gene=MECOM	http://mar2016.archive.ensembl.org/Mus_musculus/Gene/Summary?db=core;g=ENSMUSG00000027684
EC4	HSPA1B	0.882299	1.47148e-55	7.40521	3.55984	0.359	0.659	237	2177	ENSMUSG00000090877	http://www.genecards.org/cgi-bin/carddisp.pl?gene=HSPA1B	http://mar2016.archive.ensembl.org/Mus_musculus/Gene/Summary?db=core;g=ENSMUSG00000090877
EC4	ZCCHC7	0.879919	4.44765e-104	3.10245	1.22926	0.316	0.561	237	2177	ENSMUSG00000035649	http://www.genecards.org/cgi-bin/carddisp.pl?gene=ZCCHC7	http://mar2016.archive.ensembl.org/Mus_musculus/Gene/Summary?db=core;g=ENSMUSG00000035649
EC4	NEAT1	0.877824	2.70232e-83	9.68735	4.81593	0.527	0.845	237	2177	ENSMUSG00000092274	http://www.genecards.org/cgi-bin/carddisp.pl?gene=NEAT1	http://mar2016.archive.ensembl.org/Mus_musculus/Gene/Summary?db=core;g=ENSMUSG00000092274
EC4	CDK12	0.87654	5.2639e-94	2.31804	0.807244	0.245	0.436	237	2177	ENSMUSG00000003119	http://www.genecards.org/cgi-bin/carddisp.pl?gene=CDK12	http://mar2016.archive.ensembl.org/Mus_musculus/Gene/Summary?db=core;g=ENSMUSG00000003119
EC4	FUS	0.875554	6.66604e-108	5.89313	2.75706	0.498	0.786	237	2177	ENSMUSG00000030795	http://www.genecards.org/cgi-bin/carddisp.pl?gene=FUS	http://mar2016.archive.ensembl.org/Mus_musculus/Gene/Summary?db=core;g=ENSMUSG00000030795
EC4	ARGLU1	0.875291	1.99668e-127	5.64242	2.62107	0.451	0.794	237	2177	ENSMUSG00000040459	http://www.genecards.org/cgi-bin/carddisp.pl?gene=ARGLU1	http://mar2016.archive.ensembl.org/Mus_musculus/Gene/Summary?db=core;g=ENSMUSG00000040459
EC4	R3HDM1	0.871871	5.26499e-100	2.88121	1.12084	0.291	0.533	237	2177	ENSMUSG00000056211	http://www.genecards.org/cgi-bin/carddisp.pl?gene=R3HDM1	http://mar2016.archive.ensembl.org/Mus_musculus/Gene/Summary?db=core;g=ENSMUSG00000056211
EC4	MEG3	0.87168	4.47741e-48	7.78481	3.80099	0.439	0.644	237	2177	ENSMUSG00000021268	http://www.genecards.org/cgi-bin/carddisp.pl?gene=MEG3	http://mar2016.archive.ensembl.org/Mus_musculus/Gene/Summary?db=core;g=ENSMUSG00000021268
EC4	JUN	0.869449	1.5852e-56	26.1827	13.8786	0.658	0.942	237	2177	ENSMUSG00000052684	http://www.genecards.org/cgi-bin/carddisp.pl?gene=JUN	http://mar2016.archive.ensembl.org/Mus_musculus/Gene/Summary?db=core;g=ENSMUSG00000052684
EC4	FAM135A	0.863286	1.29705e-67	2.84039	1.11106	0.27	0.46	237	2177	ENSMUSG00000026153	http://www.genecards.org/cgi-bin/carddisp.pl?gene=FAM135A	http://mar2016.archive.ensembl.org/Mus_musculus/Gene/Summary?db=core;g=ENSMUSG00000026153
EC4	ANKHD1	0.855339	4.69946e-80	1.97729	0.645655	0.241	0.382	237	2177	ENSMUSG00000024483	http://www.genecards.org/cgi-bin/carddisp.pl?gene=ANKHD1	http://mar2016.archive.ensembl.org/Mus_musculus/Gene/Summary?db=core;g=ENSMUSG00000024483
EC4	ZFP950	0.853297	1.82249e-76	1.98904	0.654487	0.215	0.362	237	2177	ENSMUSG00000074733	http://www.genecards.org/cgi-bin/carddisp.pl?gene=ZFP950	http://mar2016.archive.ensembl.org/Mus_musculus/Gene/Summary?db=core;g=ENSMUSG00000074733
EC4	N4BP2L2	0.850077	6.33163e-104	3.0397	1.24104	0.291	0.566	237	2177	ENSMUSG00000029655	http://www.genecards.org/cgi-bin/carddisp.pl?gene=N4BP2L2	http://mar2016.archive.ensembl.org/Mus_musculus/Gene/Summary?db=core;g=ENSMUSG00000029655
EC4	HSPA1A	0.841031	5.49706e-60	7.05381	3.49599	0.363	0.671	237	2177	ENSMUSG00000091971	http://www.genecards.org/cgi-bin/carddisp.pl?gene=HSPA1A	http://mar2016.archive.ensembl.org/Mus_musculus/Gene/Summary?db=core;g=ENSMUSG00000091971
EC4	PNISR	0.837402	8.79279e-103	3.49221	1.51407	0.35	0.613	237	2177	ENSMUSG00000028248	http://www.genecards.org/cgi-bin/carddisp.pl?gene=PNISR	http://mar2016.archive.ensembl.org/Mus_musculus/Gene/Summary?db=core;g=ENSMUSG00000028248
EC4	CLK1	0.827272	1.0366e-105	4.10014	1.87441	0.388	0.672	237	2177	ENSMUSG00000026034	http://www.genecards.org/cgi-bin/carddisp.pl?gene=CLK1	http://mar2016.archive.ensembl.org/Mus_musculus/Gene/Summary?db=core;g=ENSMUSG00000026034
EC4	UBN2	0.81008	5.5795e-101	2.78575	1.1592	0.287	0.537	237	2177	ENSMUSG00000038538	http://www.genecards.org/cgi-bin/carddisp.pl?gene=UBN2	http://mar2016.archive.ensembl.org/Mus_musculus/Gene/Summary?db=core;g=ENSMUSG00000038538
EC4	ANKRD17	0.807042	2.85847e-118	2.69898	1.11416	0.249	0.545	237	2177	ENSMUSG00000055204	http://www.genecards.org/cgi-bin/carddisp.pl?gene=ANKRD17	http://mar2016.archive.ensembl.org/Mus_musculus/Gene/Summary?db=core;g=ENSMUSG00000055204
EC4	HNRNPDL	0.805287	1.72071e-105	3.56878	1.61448	0.392	0.653	237	2177	ENSMUSG00000029328	http://www.genecards.org/cgi-bin/carddisp.pl?gene=HNRNPDL	http://mar2016.archive.ensembl.org/Mus_musculus/Gene/Summary?db=core;g=ENSMUSG00000029328
EC4	PPP1R15A	0.803472	1.36975e-83	6.08324	3.05847	0.388	0.73	237	2177	ENSMUSG00000040435	http://www.genecards.org/cgi-bin/carddisp.pl?gene=PPP1R15A	http://mar2016.archive.ensembl.org/Mus_musculus/Gene/Summary?db=core;g=ENSMUSG00000040435
EC4	ATF7IP	0.79929	1.93617e-98	2.35156	0.925915	0.241	0.481	237	2177	ENSMUSG00000030213	http://www.genecards.org/cgi-bin/carddisp.pl?gene=ATF7IP	http://mar2016.archive.ensembl.org/Mus_musculus/Gene/Summary?db=core;g=ENSMUSG00000030213
EC4	SMG1	0.771051	4.75289e-87	1.90777	0.703924	0.203	0.396	237	2177	ENSMUSG00000030655	http://www.genecards.org/cgi-bin/carddisp.pl?gene=SMG1	http://mar2016.archive.ensembl.org/Mus_musculus/Gene/Summary?db=core;g=ENSMUSG00000030655
EC4	TEF	0.766303	2.73654e-93	3.33216	1.54697	0.304	0.589	237	2177	ENSMUSG00000022389	http://www.genecards.org/cgi-bin/carddisp.pl?gene=TEF	http://mar2016.archive.ensembl.org/Mus_musculus/Gene/Summary?db=core;g=ENSMUSG00000022389
EC4	FAM208A	0.763715	1.87882e-80	2.26377	0.922289	0.241	0.46	237	2177	ENSMUSG00000040651	http://www.genecards.org/cgi-bin/carddisp.pl?gene=FAM208A	http://mar2016.archive.ensembl.org/Mus_musculus/Gene/Summary?db=core;g=ENSMUSG00000040651
EC4	GM26917	0.760502	1.50701e-56	1.67959	0.581737	0.177	0.304	237	2177	ENSMUSG00000097971	http://www.genecards.org/cgi-bin/carddisp.pl?gene=GM26917	http://mar2016.archive.ensembl.org/Mus_musculus/Gene/Summary?db=core;g=ENSMUSG00000097971
EC4	CPED1	0.755015	1.6694e-79	3.03126	1.38868	0.304	0.566	237	2177	ENSMUSG00000062980	http://www.genecards.org/cgi-bin/carddisp.pl?gene=CPED1	http://mar2016.archive.ensembl.org/Mus_musculus/Gene/Summary?db=core;g=ENSMUSG00000062980
EC4	FCHSD2	0.754843	1.92286e-95	2.82929	1.26928	0.312	0.565	237	2177	ENSMUSG00000030691	http://www.genecards.org/cgi-bin/carddisp.pl?gene=FCHSD2	http://mar2016.archive.ensembl.org/Mus_musculus/Gene/Summary?db=core;g=ENSMUSG00000030691
EC4	ZC3H7A	0.754011	3.97334e-87	2.29117	0.951508	0.27	0.468	237	2177	ENSMUSG00000037965	http://www.genecards.org/cgi-bin/carddisp.pl?gene=ZC3H7A	http://mar2016.archive.ensembl.org/Mus_musculus/Gene/Summary?db=core;g=ENSMUSG00000037965
EC4	NISCH	0.752719	7.76823e-123	3.50569	1.67406	0.342	0.677	237	2177	ENSMUSG00000021910	http://www.genecards.org/cgi-bin/carddisp.pl?gene=NISCH	http://mar2016.archive.ensembl.org/Mus_musculus/Gene/Summary?db=core;g=ENSMUSG00000021910
EC4	PPP1R10	0.750857	2.45074e-98	2.59212	1.13462	0.266	0.531	237	2177	ENSMUSG00000039220	http://www.genecards.org/cgi-bin/carddisp.pl?gene=PPP1R10	http://mar2016.archive.ensembl.org/Mus_musculus/Gene/Summary?db=core;g=ENSMUSG00000039220
EC4	RBM5	0.740089	5.24803e-110	3.42298	1.64805	0.35	0.659	237	2177	ENSMUSG00000032580	http://www.genecards.org/cgi-bin/carddisp.pl?gene=RBM5	http://mar2016.archive.ensembl.org/Mus_musculus/Gene/Summary?db=core;g=ENSMUSG00000032580
EC4	TRA2A	0.737977	1.34564e-107	3.49268	1.69372	0.325	0.661	237	2177	ENSMUSG00000029817	http://www.genecards.org/cgi-bin/carddisp.pl?gene=TRA2A	http://mar2016.archive.ensembl.org/Mus_musculus/Gene/Summary?db=core;g=ENSMUSG00000029817
EC4	RAPH1	0.730713	1.25329e-76	3.23525	1.55219	0.333	0.578	237	2177	ENSMUSG00000026014	http://www.genecards.org/cgi-bin/carddisp.pl?gene=RAPH1	http://mar2016.archive.ensembl.org/Mus_musculus/Gene/Summary?db=core;g=ENSMUSG00000026014
EC4	ZEB2	0.725877	3.02094e-83	2.27355	0.979282	0.262	0.471	237	2177	ENSMUSG00000026872	http://www.genecards.org/cgi-bin/carddisp.pl?gene=ZEB2	http://mar2016.archive.ensembl.org/Mus_musculus/Gene/Summary?db=core;g=ENSMUSG00000026872
EC4	NBEAL1	0.71913	5.73915e-76	3.24269	1.57728	0.342	0.593	237	2177	ENSMUSG00000073664	http://www.genecards.org/cgi-bin/carddisp.pl?gene=NBEAL1	http://mar2016.archive.ensembl.org/Mus_musculus/Gene/Summary?db=core;g=ENSMUSG00000073664
EC4	BTG2	0.712438	3.45498e-63	8.82737	4.99753	0.384	0.754	237	2177	ENSMUSG00000020423	http://www.genecards.org/cgi-bin/carddisp.pl?gene=BTG2	http://mar2016.archive.ensembl.org/Mus_musculus/Gene/Summary?db=core;g=ENSMUSG00000020423
EC4	SLC38A2	0.708535	2.8143e-90	4.78224	2.53839	0.43	0.748	237	2177	ENSMUSG00000022462	http://www.genecards.org/cgi-bin/carddisp.pl?gene=SLC38A2	http://mar2016.archive.ensembl.org/Mus_musculus/Gene/Summary?db=core;g=ENSMUSG00000022462
EC4	KRIT1	0.700402	6.0406e-82	2.50603	1.15761	0.27	0.516	237	2177	ENSMUSG00000000600	http://www.genecards.org/cgi-bin/carddisp.pl?gene=KRIT1	http://mar2016.archive.ensembl.org/Mus_musculus/Gene/Summary?db=core;g=ENSMUSG00000000600
EC4	TNPO3	0.695965	5.42639e-76	1.51476	0.552351	0.19	0.339	237	2177	ENSMUSG00000012535	http://www.genecards.org/cgi-bin/carddisp.pl?gene=TNPO3	http://mar2016.archive.ensembl.org/Mus_musculus/Gene/Summary?db=core;g=ENSMUSG00000012535
EC4	HOXB4	0.694437	1.08138e-64	1.49354	0.540882	0.169	0.307	237	2177	ENSMUSG00000038692	http://www.genecards.org/cgi-bin/carddisp.pl?gene=HOXB4	http://mar2016.archive.ensembl.org/Mus_musculus/Gene/Summary?db=core;g=ENSMUSG00000038692
EC4	ZFP36	0.692314	9.55686e-60	4.05516	2.12844	0.325	0.596	237	2177	ENSMUSG00000044786	http://www.genecards.org/cgi-bin/carddisp.pl?gene=ZFP36	http://mar2016.archive.ensembl.org/Mus_musculus/Gene/Summary?db=core;g=ENSMUSG00000044786
EC4	DENND5B	0.690781	2.71825e-95	5.72918	3.16885	0.439	0.797	237	2177	ENSMUSG00000030313	http://www.genecards.org/cgi-bin/carddisp.pl?gene=DENND5B	http://mar2016.archive.ensembl.org/Mus_musculus/Gene/Summary?db=core;g=ENSMUSG00000030313
EC4	CLEC1A	0.690772	5.99368e-102	4.38186	2.33418	0.371	0.718	237	2177	ENSMUSG00000033082	http://www.genecards.org/cgi-bin/carddisp.pl?gene=CLEC1A	http://mar2016.archive.ensembl.org/Mus_musculus/Gene/Summary?db=core;g=ENSMUSG00000033082
EC4	SON	0.690136	8.50404e-111	8.38899	4.81925	0.612	0.929	237	2177	ENSMUSG00000022961	http://www.genecards.org/cgi-bin/carddisp.pl?gene=SON	http://mar2016.archive.ensembl.org/Mus_musculus/Gene/Summary?db=core;g=ENSMUSG00000022961
EC4	RBM25	0.687392	7.60428e-112	4.19742	2.22747	0.401	0.763	237	2177	ENSMUSG00000010608	http://www.genecards.org/cgi-bin/carddisp.pl?gene=RBM25	http://mar2016.archive.ensembl.org/Mus_musculus/Gene/Summary?db=core;g=ENSMUSG00000010608
EC4	AGO3	0.686468	1.38906e-67	1.50021	0.553565	0.16	0.324	237	2177	ENSMUSG00000028842	http://www.genecards.org/cgi-bin/carddisp.pl?gene=AGO3	http://mar2016.archive.ensembl.org/Mus_musculus/Gene/Summary?db=core;g=ENSMUSG00000028842
EC4	ELMO1	0.681724	5.39084e-97	3.18653	1.60996	0.329	0.641	237	2177	ENSMUSG00000041112	http://www.genecards.org/cgi-bin/carddisp.pl?gene=ELMO1	http://mar2016.archive.ensembl.org/Mus_musculus/Gene/Summary?db=core;g=ENSMUSG00000041112
EC4	EGR1	0.681618	3.29907e-44	6.35567	3.58601	0.338	0.605	237	2177	ENSMUSG00000038418	http://www.genecards.org/cgi-bin/carddisp.pl?gene=EGR1	http://mar2016.archive.ensembl.org/Mus_musculus/Gene/Summary?db=core;g=ENSMUSG00000038418
EC4	TNRC6C	0.681543	8.09217e-100	3.16067	1.59417	0.346	0.643	237	2177	ENSMUSG00000025571	http://www.genecards.org/cgi-bin/carddisp.pl?gene=TNRC6C	http://mar2016.archive.ensembl.org/Mus_musculus/Gene/Summary?db=core;g=ENSMUSG00000025571
EC4	SETD5	0.671973	2.29037e-105	2.58059	1.24735	0.283	0.582	237	2177	ENSMUSG00000034269	http://www.genecards.org/cgi-bin/carddisp.pl?gene=SETD5	http://mar2016.archive.ensembl.org/Mus_musculus/Gene/Summary?db=core;g=ENSMUSG00000034269
EC4	KLF4	0.6707	4.69309e-61	11.5424	6.87917	0.565	0.861	237	2177	ENSMUSG00000003032	http://www.genecards.org/cgi-bin/carddisp.pl?gene=KLF4	http://mar2016.archive.ensembl.org/Mus_musculus/Gene/Summary?db=core;g=ENSMUSG00000003032
EC4	TET2	0.665553	4.183e-67	1.51197	0.583664	0.177	0.335	237	2177	ENSMUSG00000040943	http://www.genecards.org/cgi-bin/carddisp.pl?gene=TET2	http://mar2016.archive.ensembl.org/Mus_musculus/Gene/Summary?db=core;g=ENSMUSG00000040943
EC4	2810403A07RIK	0.66518	6.12512e-67	1.51253	0.584429	0.211	0.347	237	2177	ENSMUSG00000028060	http://www.genecards.org/cgi-bin/carddisp.pl?gene=2810403A07RIK	http://mar2016.archive.ensembl.org/Mus_musculus/Gene/Summary?db=core;g=ENSMUSG00000028060
EC4	SRSF5	0.664956	8.24385e-96	5.105	2.85047	0.494	0.797	237	2177	ENSMUSG00000021134	http://www.genecards.org/cgi-bin/carddisp.pl?gene=SRSF5	http://mar2016.archive.ensembl.org/Mus_musculus/Gene/Summary?db=core;g=ENSMUSG00000021134
EC4	CCNL1	0.661683	1.46349e-93	2.28188	1.07461	0.245	0.521	237	2177	ENSMUSG00000027829	http://www.genecards.org/cgi-bin/carddisp.pl?gene=CCNL1	http://mar2016.archive.ensembl.org/Mus_musculus/Gene/Summary?db=core;g=ENSMUSG00000027829
EC4	MYCBP2	0.659254	1.14292e-100	3.74586	2.00511	0.384	0.708	237	2177	ENSMUSG00000033004	http://www.genecards.org/cgi-bin/carddisp.pl?gene=MYCBP2	http://mar2016.archive.ensembl.org/Mus_musculus/Gene/Summary?db=core;g=ENSMUSG00000033004
EC4	MICAL2	0.657981	9.81258e-68	4.58307	2.53835	0.388	0.671	237	2177	ENSMUSG00000038244	http://www.genecards.org/cgi-bin/carddisp.pl?gene=MICAL2	http://mar2016.archive.ensembl.org/Mus_musculus/Gene/Summary?db=core;g=ENSMUSG00000038244
EC4	TAF1D	0.654711	4.63135e-68	1.34512	0.489624	0.169	0.306	237	2177	ENSMUSG00000031939	http://www.genecards.org/cgi-bin/carddisp.pl?gene=TAF1D	http://mar2016.archive.ensembl.org/Mus_musculus/Gene/Summary?db=core;g=ENSMUSG00000031939
EC4	UHRF2	0.654258	2.68778e-85	1.79056	0.773127	0.203	0.433	237	2177	ENSMUSG00000024817	http://www.genecards.org/cgi-bin/carddisp.pl?gene=UHRF2	http://mar2016.archive.ensembl.org/Mus_musculus/Gene/Summary?db=core;g=ENSMUSG00000024817
EC4	USP53	0.65117	1.67852e-65	1.50229	0.593365	0.177	0.333	237	2177	ENSMUSG00000039701	http://www.genecards.org/cgi-bin/carddisp.pl?gene=USP53	http://mar2016.archive.ensembl.org/Mus_musculus/Gene/Summary?db=core;g=ENSMUSG00000039701
EC4	PBX1	0.64627	2.05173e-88	3.86757	2.11004	0.354	0.691	237	2177	ENSMUSG00000052534	http://www.genecards.org/cgi-bin/carddisp.pl?gene=PBX1	http://mar2016.archive.ensembl.org/Mus_musculus/Gene/Summary?db=core;g=ENSMUSG00000052534
EC4	TLE4	0.642192	2.75689e-93	1.752	0.763314	0.16	0.429	237	2177	ENSMUSG00000024642	http://www.genecards.org/cgi-bin/carddisp.pl?gene=TLE4	http://mar2016.archive.ensembl.org/Mus_musculus/Gene/Summary?db=core;g=ENSMUSG00000024642
EC4	RBM6	0.641274	9.88307e-88	1.64773	0.69758	0.181	0.398	237	2177	ENSMUSG00000032582	http://www.genecards.org/cgi-bin/carddisp.pl?gene=RBM6	http://mar2016.archive.ensembl.org/Mus_musculus/Gene/Summary?db=core;g=ENSMUSG00000032582
EC4	UNC13B	0.635386	5.58375e-84	1.96526	0.908943	0.211	0.461	237	2177	ENSMUSG00000028456	http://www.genecards.org/cgi-bin/carddisp.pl?gene=UNC13B	http://mar2016.archive.ensembl.org/Mus_musculus/Gene/Summary?db=core;g=ENSMUSG00000028456
EC4	BIRC2	0.623972	3.56636e-77	1.65822	0.724873	0.181	0.405	237	2177	ENSMUSG00000057367	http://www.genecards.org/cgi-bin/carddisp.pl?gene=BIRC2	http://mar2016.archive.ensembl.org/Mus_musculus/Gene/Summary?db=core;g=ENSMUSG00000057367
EC4	CHD2	0.619602	1.58375e-68	1.83682	0.846346	0.211	0.409	237	2177	ENSMUSG00000078671	http://www.genecards.org/cgi-bin/carddisp.pl?gene=CHD2	http://mar2016.archive.ensembl.org/Mus_musculus/Gene/Summary?db=core;g=ENSMUSG00000078671
EC4	JUNB	0.617903	2.80327e-50	11.5458	7.17504	0.561	0.849	237	2177	ENSMUSG00000052837	http://www.genecards.org/cgi-bin/carddisp.pl?gene=JUNB	http://mar2016.archive.ensembl.org/Mus_musculus/Gene/Summary?db=core;g=ENSMUSG00000052837
EC4	FAM133B	0.617805	7.12749e-67	1.41369	0.572906	0.165	0.334	237	2177	ENSMUSG00000058503	http://www.genecards.org/cgi-bin/carddisp.pl?gene=FAM133B	http://mar2016.archive.ensembl.org/Mus_musculus/Gene/Summary?db=core;g=ENSMUSG00000058503
EC4	CAMK2D	0.613935	2.31594e-100	3.2165	1.75511	0.338	0.669	237	2177	ENSMUSG00000053819	http://www.genecards.org/cgi-bin/carddisp.pl?gene=CAMK2D	http://mar2016.archive.ensembl.org/Mus_musculus/Gene/Summary?db=core;g=ENSMUSG00000053819
EC4	CYR61	0.613918	6.63212e-32	11.7671	7.3423	0.515	0.754	237	2177	ENSMUSG00000028195	http://www.genecards.org/cgi-bin/carddisp.pl?gene=CYR61	http://mar2016.archive.ensembl.org/Mus_musculus/Gene/Summary?db=core;g=ENSMUSG00000028195
EC4	TSC22D2	0.608197	1.27505e-79	1.72297	0.78631	0.194	0.416	237	2177	ENSMUSG00000027806	http://www.genecards.org/cgi-bin/carddisp.pl?gene=TSC22D2	http://mar2016.archive.ensembl.org/Mus_musculus/Gene/Summary?db=core;g=ENSMUSG00000027806
EC4	BICD1	0.604221	6.56211e-51	1.40293	0.580711	0.181	0.314	237	2177	ENSMUSG00000003452	http://www.genecards.org/cgi-bin/carddisp.pl?gene=BICD1	http://mar2016.archive.ensembl.org/Mus_musculus/Gene/Summary?db=core;g=ENSMUSG00000003452
EC4	MKLN1	0.602888	3.42732e-94	2.20715	1.1117	0.228	0.532	237	2177	ENSMUSG00000025609	http://www.genecards.org/cgi-bin/carddisp.pl?gene=MKLN1	http://mar2016.archive.ensembl.org/Mus_musculus/Gene/Summary?db=core;g=ENSMUSG00000025609
EC4	XRN1	0.602491	1.88797e-89	1.95014	0.943006	0.215	0.483	237	2177	ENSMUSG00000032410	http://www.genecards.org/cgi-bin/carddisp.pl?gene=XRN1	http://mar2016.archive.ensembl.org/Mus_musculus/Gene/Summary?db=core;g=ENSMUSG00000032410
EC4	PRPF4B	0.599989	2.28704e-82	2.52686	1.32688	0.266	0.569	237	2177	ENSMUSG00000021413	http://www.genecards.org/cgi-bin/carddisp.pl?gene=PRPF4B	http://mar2016.archive.ensembl.org/Mus_musculus/Gene/Summary?db=core;g=ENSMUSG00000021413
EC4	GM21092	0.599863	3.65977e-78	1.91511	0.92344	0.241	0.469	237	2177	ENSMUSG00000095403	http://www.genecards.org/cgi-bin/carddisp.pl?gene=GM21092	http://mar2016.archive.ensembl.org/Mus_musculus/Gene/Summary?db=core;g=ENSMUSG00000095403
EC4	IER2	0.598021	6.62367e-66	7.37389	4.53229	0.498	0.819	237	2177	ENSMUSG00000053560	http://www.genecards.org/cgi-bin/carddisp.pl?gene=IER2	http://mar2016.archive.ensembl.org/Mus_musculus/Gene/Summary?db=core;g=ENSMUSG00000053560
EC4	RBM39	0.597282	1.80057e-96	9.46174	5.91519	0.671	0.951	237	2177	ENSMUSG00000027620	http://www.genecards.org/cgi-bin/carddisp.pl?gene=RBM39	http://mar2016.archive.ensembl.org/Mus_musculus/Gene/Summary?db=core;g=ENSMUSG00000027620
EC4	SFPQ	0.592554	3.99874e-109	4.24901	2.48097	0.401	0.767	237	2177	ENSMUSG00000028820	http://www.genecards.org/cgi-bin/carddisp.pl?gene=SFPQ	http://mar2016.archive.ensembl.org/Mus_musculus/Gene/Summary?db=core;g=ENSMUSG00000028820
EC4	KMT2A	0.59196	3.74232e-101	3.23561	1.81007	0.329	0.678	237	2177	ENSMUSG00000002028	http://www.genecards.org/cgi-bin/carddisp.pl?gene=KMT2A	http://mar2016.archive.ensembl.org/Mus_musculus/Gene/Summary?db=core;g=ENSMUSG00000002028
EC4	CCNL2	0.591115	1.92456e-75	1.72058	0.806003	0.203	0.434	237	2177	ENSMUSG00000029068	http://www.genecards.org/cgi-bin/carddisp.pl?gene=CCNL2	http://mar2016.archive.ensembl.org/Mus_musculus/Gene/Summary?db=core;g=ENSMUSG00000029068
EC4	COL1A1	0.591108	1.75504e-23	3.03776	1.6804	0.329	0.367	237	2177	ENSMUSG00000001506	http://www.genecards.org/cgi-bin/carddisp.pl?gene=COL1A1	http://mar2016.archive.ensembl.org/Mus_musculus/Gene/Summary?db=core;g=ENSMUSG00000001506
EC4	EDN1	0.588415	1.79156e-23	7.99437	4.98191	0.388	0.595	237	2177	ENSMUSG00000021367	http://www.genecards.org/cgi-bin/carddisp.pl?gene=EDN1	http://mar2016.archive.ensembl.org/Mus_musculus/Gene/Summary?db=core;g=ENSMUSG00000021367
EC4	USP34	0.587888	4.81053e-93	2.5946	1.39155	0.321	0.599	237	2177	ENSMUSG00000056342	http://www.genecards.org/cgi-bin/carddisp.pl?gene=USP34	http://mar2016.archive.ensembl.org/Mus_musculus/Gene/Summary?db=core;g=ENSMUSG00000056342
EC4	THOC2	0.587445	2.99388e-90	2.65276	1.43098	0.274	0.597	237	2177	ENSMUSG00000037475	http://www.genecards.org/cgi-bin/carddisp.pl?gene=THOC2	http://mar2016.archive.ensembl.org/Mus_musculus/Gene/Summary?db=core;g=ENSMUSG00000037475
EC4	MDM4	0.578322	1.5391e-74	1.5504	0.708111	0.186	0.407	237	2177	ENSMUSG00000054387	http://www.genecards.org/cgi-bin/carddisp.pl?gene=MDM4	http://mar2016.archive.ensembl.org/Mus_musculus/Gene/Summary?db=core;g=ENSMUSG00000054387
EC4	RALGAPA2	0.576763	4.0571e-57	1.40329	0.611326	0.169	0.344	237	2177	ENSMUSG00000037110	http://www.genecards.org/cgi-bin/carddisp.pl?gene=RALGAPA2	http://mar2016.archive.ensembl.org/Mus_musculus/Gene/Summary?db=core;g=ENSMUSG00000037110
EC4	BIRC6	0.572275	2.60228e-84	2.35608	1.25715	0.27	0.549	237	2177	ENSMUSG00000024073	http://www.genecards.org/cgi-bin/carddisp.pl?gene=BIRC6	http://mar2016.archive.ensembl.org/Mus_musculus/Gene/Summary?db=core;g=ENSMUSG00000024073
EC4	WHSC1L1	0.56823	1.58974e-97	1.98903	1.01594	0.232	0.53	237	2177	ENSMUSG00000054823	http://www.genecards.org/cgi-bin/carddisp.pl?gene=WHSC1L1	http://mar2016.archive.ensembl.org/Mus_musculus/Gene/Summary?db=core;g=ENSMUSG00000054823
EC4	PDS5A	0.566208	4.8157e-73	1.52448	0.705008	0.186	0.398	237	2177	ENSMUSG00000029202	http://www.genecards.org/cgi-bin/carddisp.pl?gene=PDS5A	http://mar2016.archive.ensembl.org/Mus_musculus/Gene/Summary?db=core;g=ENSMUSG00000029202
EC4	TIAL1	0.564743	1.05684e-93	1.46961	0.669643	0.177	0.409	237	2177	ENSMUSG00000030846	http://www.genecards.org/cgi-bin/carddisp.pl?gene=TIAL1	http://mar2016.archive.ensembl.org/Mus_musculus/Gene/Summary?db=core;g=ENSMUSG00000030846
EC4	ITPKB	0.564491	9.97154e-77	2.06077	1.06967	0.232	0.502	237	2177	ENSMUSG00000038855	http://www.genecards.org/cgi-bin/carddisp.pl?gene=ITPKB	http://mar2016.archive.ensembl.org/Mus_musculus/Gene/Summary?db=core;g=ENSMUSG00000038855
EC4	MEIS2	0.561453	3.41109e-87	3.79364	2.24827	0.371	0.713	237	2177	ENSMUSG00000027210	http://www.genecards.org/cgi-bin/carddisp.pl?gene=MEIS2	http://mar2016.archive.ensembl.org/Mus_musculus/Gene/Summary?db=core;g=ENSMUSG00000027210
EC4	HNRNPH1	0.560772	1.35163e-106	3.64724	2.15054	0.371	0.746	237	2177	ENSMUSG00000007850	http://www.genecards.org/cgi-bin/carddisp.pl?gene=HNRNPH1	http://mar2016.archive.ensembl.org/Mus_musculus/Gene/Summary?db=core;g=ENSMUSG00000007850
EC4	ZCCHC11	0.557676	5.54222e-91	1.97868	1.0237	0.236	0.518	237	2177	ENSMUSG00000034610	http://www.genecards.org/cgi-bin/carddisp.pl?gene=ZCCHC11	http://mar2016.archive.ensembl.org/Mus_musculus/Gene/Summary?db=core;g=ENSMUSG00000034610
EC4	NMT2	0.556693	2.54399e-82	2.02906	1.05933	0.253	0.514	237	2177	ENSMUSG00000026643	http://www.genecards.org/cgi-bin/carddisp.pl?gene=NMT2	http://mar2016.archive.ensembl.org/Mus_musculus/Gene/Summary?db=core;g=ENSMUSG00000026643
EC4	ASH1L	0.555924	5.56922e-92	4.32807	2.62426	0.435	0.772	237	2177	ENSMUSG00000028053	http://www.genecards.org/cgi-bin/carddisp.pl?gene=ASH1L	http://mar2016.archive.ensembl.org/Mus_musculus/Gene/Summary?db=core;g=ENSMUSG00000028053
EC4	SRRM2	0.552905	9.81099e-99	7.57336	4.844	0.591	0.919	237	2177	ENSMUSG00000039218	http://www.genecards.org/cgi-bin/carddisp.pl?gene=SRRM2	http://mar2016.archive.ensembl.org/Mus_musculus/Gene/Summary?db=core;g=ENSMUSG00000039218
EC4	GPATCH8	0.552869	1.11816e-90	1.73394	0.863626	0.224	0.471	237	2177	ENSMUSG00000034621	http://www.genecards.org/cgi-bin/carddisp.pl?gene=GPATCH8	http://mar2016.archive.ensembl.org/Mus_musculus/Gene/Summary?db=core;g=ENSMUSG00000034621
EC4	ADAMTS10	0.551855	8.66059e-87	1.93245	1.00035	0.219	0.494	237	2177	ENSMUSG00000024299	http://www.genecards.org/cgi-bin/carddisp.pl?gene=ADAMTS10	http://mar2016.archive.ensembl.org/Mus_musculus/Gene/Summary?db=core;g=ENSMUSG00000024299
EC4	ZBTB20	0.550257	3.80871e-56	17.5289	11.6533	0.768	0.974	237	2177	ENSMUSG00000022708	http://www.genecards.org/cgi-bin/carddisp.pl?gene=ZBTB20	http://mar2016.archive.ensembl.org/Mus_musculus/Gene/Summary?db=core;g=ENSMUSG00000022708
EC4	UBR1	0.550102	1.74514e-73	1.4024	0.640774	0.165	0.375	237	2177	ENSMUSG00000027272	http://www.genecards.org/cgi-bin/carddisp.pl?gene=UBR1	http://mar2016.archive.ensembl.org/Mus_musculus/Gene/Summary?db=core;g=ENSMUSG00000027272
EC4	VPS13A	0.549093	5.00051e-79	1.31321	0.580961	0.156	0.355	237	2177	ENSMUSG00000046230	http://www.genecards.org/cgi-bin/carddisp.pl?gene=VPS13A	http://mar2016.archive.ensembl.org/Mus_musculus/Gene/Summary?db=core;g=ENSMUSG00000046230
EC4	ARHGEF2	0.548727	2.00269e-92	2.19043	1.18105	0.224	0.554	237	2177	ENSMUSG00000028059	http://www.genecards.org/cgi-bin/carddisp.pl?gene=ARHGEF2	http://mar2016.archive.ensembl.org/Mus_musculus/Gene/Summary?db=core;g=ENSMUSG00000028059
EC4	SRRM1	0.548386	1.5898e-109	3.57328	2.12713	0.397	0.746	237	2177	ENSMUSG00000028809	http://www.genecards.org/cgi-bin/carddisp.pl?gene=SRRM1	http://mar2016.archive.ensembl.org/Mus_musculus/Gene/Summary?db=core;g=ENSMUSG00000028809
EC4	SAT1	0.547943	4.57819e-81	6.78492	4.32485	0.451	0.843	237	2177	ENSMUSG00000025283	http://www.genecards.org/cgi-bin/carddisp.pl?gene=SAT1	http://mar2016.archive.ensembl.org/Mus_musculus/Gene/Summary?db=core;g=ENSMUSG00000025283
EC4	MYSM1	0.547541	6.45401e-81	1.53825	0.736636	0.181	0.418	237	2177	ENSMUSG00000062627	http://www.genecards.org/cgi-bin/carddisp.pl?gene=MYSM1	http://mar2016.archive.ensembl.org/Mus_musculus/Gene/Summary?db=core;g=ENSMUSG00000062627
EC4	PICALM	0.547528	6.09983e-84	3.25122	1.90865	0.342	0.675	237	2177	ENSMUSG00000039361	http://www.genecards.org/cgi-bin/carddisp.pl?gene=PICALM	http://mar2016.archive.ensembl.org/Mus_musculus/Gene/Summary?db=core;g=ENSMUSG00000039361
EC4	NUFIP2	0.546432	1.28571e-86	2.12425	1.13921	0.245	0.542	237	2177	ENSMUSG00000037857	http://www.genecards.org/cgi-bin/carddisp.pl?gene=NUFIP2	http://mar2016.archive.ensembl.org/Mus_musculus/Gene/Summary?db=core;g=ENSMUSG00000037857
EC4	ASCC3	0.54331	2.81805e-64	1.30754	0.58342	0.152	0.348	237	2177	ENSMUSG00000038774	http://www.genecards.org/cgi-bin/carddisp.pl?gene=ASCC3	http://mar2016.archive.ensembl.org/Mus_musculus/Gene/Summary?db=core;g=ENSMUSG00000038774
EC4	DDX17	0.540708	1.25332e-93	2.5582	1.44603	0.291	0.612	237	2177	ENSMUSG00000055065	http://www.genecards.org/cgi-bin/carddisp.pl?gene=DDX17	http://mar2016.archive.ensembl.org/Mus_musculus/Gene/Summary?db=core;g=ENSMUSG00000055065
EC4	TCF12	0.535717	7.97352e-86	2.3418	1.30522	0.283	0.585	237	2177	ENSMUSG00000032228	http://www.genecards.org/cgi-bin/carddisp.pl?gene=TCF12	http://mar2016.archive.ensembl.org/Mus_musculus/Gene/Summary?db=core;g=ENSMUSG00000032228
EC4	UACA	0.533137	1.15226e-66	1.87349	0.985724	0.207	0.454	237	2177	ENSMUSG00000034485	http://www.genecards.org/cgi-bin/carddisp.pl?gene=UACA	http://mar2016.archive.ensembl.org/Mus_musculus/Gene/Summary?db=core;g=ENSMUSG00000034485
EC4	MAT2A	0.531277	3.10653e-87	2.71585	1.57116	0.287	0.614	237	2177	ENSMUSG00000053907	http://www.genecards.org/cgi-bin/carddisp.pl?gene=MAT2A	http://mar2016.archive.ensembl.org/Mus_musculus/Gene/Summary?db=core;g=ENSMUSG00000053907
EC4	SRSF2	0.53112	2.49761e-99	4.53711	2.83178	0.405	0.803	237	2177	ENSMUSG00000034120	http://www.genecards.org/cgi-bin/carddisp.pl?gene=SRSF2	http://mar2016.archive.ensembl.org/Mus_musculus/Gene/Summary?db=core;g=ENSMUSG00000034120
EC4	2810474O19RIK	0.528059	4.79743e-61	2.73204	1.58812	0.283	0.563	237	2177	ENSMUSG00000032712	http://www.genecards.org/cgi-bin/carddisp.pl?gene=2810474O19RIK	http://mar2016.archive.ensembl.org/Mus_musculus/Gene/Summary?db=core;g=ENSMUSG00000032712
EC4	PER3	0.528015	1.05387e-59	1.17496	0.508351	0.135	0.302	237	2177	ENSMUSG00000028957	http://www.genecards.org/cgi-bin/carddisp.pl?gene=PER3	http://mar2016.archive.ensembl.org/Mus_musculus/Gene/Summary?db=core;g=ENSMUSG00000028957
EC4	GCC2	0.52728	2.11208e-64	1.62555	0.82177	0.19	0.417	237	2177	ENSMUSG00000038039	http://www.genecards.org/cgi-bin/carddisp.pl?gene=GCC2	http://mar2016.archive.ensembl.org/Mus_musculus/Gene/Summary?db=core;g=ENSMUSG00000038039
EC4	ZFP292	0.527133	2.73682e-80	1.82701	0.961752	0.219	0.489	237	2177	ENSMUSG00000039967	http://www.genecards.org/cgi-bin/carddisp.pl?gene=ZFP292	http://mar2016.archive.ensembl.org/Mus_musculus/Gene/Summary?db=core;g=ENSMUSG00000039967
EC4	CCNT2	0.526988	1.16759e-53	1.24895	0.560775	0.173	0.32	237	2177	ENSMUSG00000026349	http://www.genecards.org/cgi-bin/carddisp.pl?gene=CCNT2	http://mar2016.archive.ensembl.org/Mus_musculus/Gene/Summary?db=core;g=ENSMUSG00000026349
EC4	FUBP1	0.524836	6.92742e-86	2.68641	1.5622	0.316	0.636	237	2177	ENSMUSG00000028034	http://www.genecards.org/cgi-bin/carddisp.pl?gene=FUBP1	http://mar2016.archive.ensembl.org/Mus_musculus/Gene/Summary?db=core;g=ENSMUSG00000028034
EC4	BRWD1	0.524307	1.86515e-62	1.33684	0.624785	0.169	0.36	237	2177	ENSMUSG00000022914	http://www.genecards.org/cgi-bin/carddisp.pl?gene=BRWD1	http://mar2016.archive.ensembl.org/Mus_musculus/Gene/Summary?db=core;g=ENSMUSG00000022914
EC4	TIA1	0.52276	1.29299e-54	1.2467	0.563793	0.143	0.316	237	2177	ENSMUSG00000071337	http://www.genecards.org/cgi-bin/carddisp.pl?gene=TIA1	http://mar2016.archive.ensembl.org/Mus_musculus/Gene/Summary?db=core;g=ENSMUSG00000071337
EC4	HJURP	0.520537	3.2285e-67	1.29526	0.600052	0.169	0.352	237	2177	ENSMUSG00000044783	http://www.genecards.org/cgi-bin/carddisp.pl?gene=HJURP	http://mar2016.archive.ensembl.org/Mus_musculus/Gene/Summary?db=core;g=ENSMUSG00000044783
EC4	RSRC2	0.519947	9.67555e-93	2.54351	1.47123	0.291	0.621	237	2177	ENSMUSG00000029422	http://www.genecards.org/cgi-bin/carddisp.pl?gene=RSRC2	http://mar2016.archive.ensembl.org/Mus_musculus/Gene/Summary?db=core;g=ENSMUSG00000029422
EC4	SRPK2	0.518272	1.55012e-74	1.68394	0.873949	0.194	0.446	237	2177	ENSMUSG00000062604	http://www.genecards.org/cgi-bin/carddisp.pl?gene=SRPK2	http://mar2016.archive.ensembl.org/Mus_musculus/Gene/Summary?db=core;g=ENSMUSG00000062604
EC4	SMAD7	0.51762	2.52075e-83	6.35481	4.1375	0.498	0.861	237	2177	ENSMUSG00000025880	http://www.genecards.org/cgi-bin/carddisp.pl?gene=SMAD7	http://mar2016.archive.ensembl.org/Mus_musculus/Gene/Summary?db=core;g=ENSMUSG00000025880
EC4	SAFB2	0.51387	1.20634e-67	1.18842	0.532639	0.135	0.324	237	2177	ENSMUSG00000042625	http://www.genecards.org/cgi-bin/carddisp.pl?gene=SAFB2	http://mar2016.archive.ensembl.org/Mus_musculus/Gene/Summary?db=core;g=ENSMUSG00000042625
EC4	ANKRD12	0.512015	1.51122e-82	2.81105	1.67247	0.287	0.619	237	2177	ENSMUSG00000034647	http://www.genecards.org/cgi-bin/carddisp.pl?gene=ANKRD12	http://mar2016.archive.ensembl.org/Mus_musculus/Gene/Summary?db=core;g=ENSMUSG00000034647
EC4	CNOT4	0.510975	2.95918e-80	1.58479	0.813875	0.198	0.453	237	2177	ENSMUSG00000038784	http://www.genecards.org/cgi-bin/carddisp.pl?gene=CNOT4	http://mar2016.archive.ensembl.org/Mus_musculus/Gene/Summary?db=core;g=ENSMUSG00000038784
EC4	SAMD9L	0.510472	1.12744e-87	1.93864	1.0629	0.186	0.507	237	2177	ENSMUSG00000047735	http://www.genecards.org/cgi-bin/carddisp.pl?gene=SAMD9L	http://mar2016.archive.ensembl.org/Mus_musculus/Gene/Summary?db=core;g=ENSMUSG00000047735
EC4	NEMF	0.510269	3.57061e-62	1.29426	0.610781	0.152	0.362	237	2177	ENSMUSG00000020982	http://www.genecards.org/cgi-bin/carddisp.pl?gene=NEMF	http://mar2016.archive.ensembl.org/Mus_musculus/Gene/Summary?db=core;g=ENSMUSG00000020982
EC4	BCLAF1	0.510205	6.78632e-83	2.59804	1.52627	0.325	0.62	237	2177	ENSMUSG00000037608	http://www.genecards.org/cgi-bin/carddisp.pl?gene=BCLAF1	http://mar2016.archive.ensembl.org/Mus_musculus/Gene/Summary?db=core;g=ENSMUSG00000037608
EC4	SRSF11	0.50946	5.30305e-99	3.5915	2.22546	0.388	0.757	237	2177	ENSMUSG00000055436	http://www.genecards.org/cgi-bin/carddisp.pl?gene=SRSF11	http://mar2016.archive.ensembl.org/Mus_musculus/Gene/Summary?db=core;g=ENSMUSG00000055436
EC4	TOP1	0.508739	4.20158e-94	3.70945	2.30997	0.371	0.749	237	2177	ENSMUSG00000070544	http://www.genecards.org/cgi-bin/carddisp.pl?gene=TOP1	http://mar2016.archive.ensembl.org/Mus_musculus/Gene/Summary?db=core;g=ENSMUSG00000070544
EC4	PKHD1L1	0.506582	2.40707e-78	1.98249	1.09934	0.232	0.494	237	2177	ENSMUSG00000038725	http://www.genecards.org/cgi-bin/carddisp.pl?gene=PKHD1L1	http://mar2016.archive.ensembl.org/Mus_musculus/Gene/Summary?db=core;g=ENSMUSG00000038725
EC4	DCAF8	0.503194	5.34219e-101	2.11325	1.19653	0.249	0.578	237	2177	ENSMUSG00000026554	http://www.genecards.org/cgi-bin/carddisp.pl?gene=DCAF8	http://mar2016.archive.ensembl.org/Mus_musculus/Gene/Summary?db=core;g=ENSMUSG00000026554
EC4	CDC42BPA	0.501132	3.84554e-93	4.18642	2.66447	0.414	0.782	237	2177	ENSMUSG00000026490	http://www.genecards.org/cgi-bin/carddisp.pl?gene=CDC42BPA	http://mar2016.archive.ensembl.org/Mus_musculus/Gene/Summary?db=core;g=ENSMUSG00000026490
EC4	HNRNPA2B1	0.499797	2.70525e-103	7.90366	5.29673	0.586	0.938	237	2177	ENSMUSG00000004980	http://www.genecards.org/cgi-bin/carddisp.pl?gene=HNRNPA2B1	http://mar2016.archive.ensembl.org/Mus_musculus/Gene/Summary?db=core;g=ENSMUSG00000004980
EC4	GIT2	0.498418	5.23434e-75	1.83992	1.01033	0.215	0.494	237	2177	ENSMUSG00000041890	http://www.genecards.org/cgi-bin/carddisp.pl?gene=GIT2	http://mar2016.archive.ensembl.org/Mus_musculus/Gene/Summary?db=core;g=ENSMUSG00000041890
EC4	STAB1	0.497034	3.26582e-79	6.0842	4.01959	0.515	0.851	237	2177	ENSMUSG00000042286	http://www.genecards.org/cgi-bin/carddisp.pl?gene=STAB1	http://mar2016.archive.ensembl.org/Mus_musculus/Gene/Summary?db=core;g=ENSMUSG00000042286
EC4	IER3	0.496231	7.12495e-66	5.51389	3.61807	0.354	0.741	237	2177	ENSMUSG00000003541	http://www.genecards.org/cgi-bin/carddisp.pl?gene=IER3	http://mar2016.archive.ensembl.org/Mus_musculus/Gene/Summary?db=core;g=ENSMUSG00000003541
EC4	DOCK6	0.49522	3.42913e-69	1.30033	0.631975	0.16	0.376	237	2177	ENSMUSG00000032198	http://www.genecards.org/cgi-bin/carddisp.pl?gene=DOCK6	http://mar2016.archive.ensembl.org/Mus_musculus/Gene/Summary?db=core;g=ENSMUSG00000032198
EC4	KAT6B	0.49517	2.63803e-62	1.10204	0.491353	0.127	0.305	237	2177	ENSMUSG00000021767	http://www.genecards.org/cgi-bin/carddisp.pl?gene=KAT6B	http://mar2016.archive.ensembl.org/Mus_musculus/Gene/Summary?db=core;g=ENSMUSG00000021767
EC4	ZFP36L1	0.49428	3.92347e-71	4.53433	2.92891	0.384	0.751	237	2177	ENSMUSG00000021127	http://www.genecards.org/cgi-bin/carddisp.pl?gene=ZFP36L1	http://mar2016.archive.ensembl.org/Mus_musculus/Gene/Summary?db=core;g=ENSMUSG00000021127
EC4	PHIP	0.492386	1.46943e-90	2.27568	1.32851	0.203	0.554	237	2177	ENSMUSG00000032253	http://www.genecards.org/cgi-bin/carddisp.pl?gene=PHIP	http://mar2016.archive.ensembl.org/Mus_musculus/Gene/Summary?db=core;g=ENSMUSG00000032253
EC4	KLF6	0.490824	8.17217e-78	4.52008	2.92819	0.346	0.735	237	2177	ENSMUSG00000000078	http://www.genecards.org/cgi-bin/carddisp.pl?gene=KLF6	http://mar2016.archive.ensembl.org/Mus_musculus/Gene/Summary?db=core;g=ENSMUSG00000000078
EC4	COL3A1	0.490688	6.32647e-38	4.55787	2.95545	0.422	0.626	237	2177	ENSMUSG00000026043	http://www.genecards.org/cgi-bin/carddisp.pl?gene=COL3A1	http://mar2016.archive.ensembl.org/Mus_musculus/Gene/Summary?db=core;g=ENSMUSG00000026043
EC4	TRA2B	0.490153	3.88545e-101	2.44223	1.45069	0.274	0.636	237	2177	ENSMUSG00000022858	http://www.genecards.org/cgi-bin/carddisp.pl?gene=TRA2B	http://mar2016.archive.ensembl.org/Mus_musculus/Gene/Summary?db=core;g=ENSMUSG00000022858
EC4	KLF7	0.49013	1.13727e-99	4.74915	3.09317	0.43	0.819	237	2177	ENSMUSG00000025959	http://www.genecards.org/cgi-bin/carddisp.pl?gene=KLF7	http://mar2016.archive.ensembl.org/Mus_musculus/Gene/Summary?db=core;g=ENSMUSG00000025959
EC4	PLEKHA1	0.489416	1.49852e-70	1.19644	0.564555	0.16	0.344	237	2177	ENSMUSG00000040268	http://www.genecards.org/cgi-bin/carddisp.pl?gene=PLEKHA1	http://mar2016.archive.ensembl.org/Mus_musculus/Gene/Summary?db=core;g=ENSMUSG00000040268
EC4	KNOP1	0.488884	7.60981e-57	1.1326	0.519641	0.139	0.304	237	2177	ENSMUSG00000030980	http://www.genecards.org/cgi-bin/carddisp.pl?gene=KNOP1	http://mar2016.archive.ensembl.org/Mus_musculus/Gene/Summary?db=core;g=ENSMUSG00000030980
EC4	CHD8	0.488481	6.05109e-79	1.32612	0.658002	0.152	0.39	237	2177	ENSMUSG00000053754	http://www.genecards.org/cgi-bin/carddisp.pl?gene=CHD8	http://mar2016.archive.ensembl.org/Mus_musculus/Gene/Summary?db=core;g=ENSMUSG00000053754
EC4	YES1	0.488088	5.49321e-74	1.27079	0.619003	0.143	0.363	237	2177	ENSMUSG00000014932	http://www.genecards.org/cgi-bin/carddisp.pl?gene=YES1	http://mar2016.archive.ensembl.org/Mus_musculus/Gene/Summary?db=core;g=ENSMUSG00000014932
EC4	SF3B1	0.483251	3.80165e-107	4.6804	3.06355	0.435	0.831	237	2177	ENSMUSG00000025982	http://www.genecards.org/cgi-bin/carddisp.pl?gene=SF3B1	http://mar2016.archive.ensembl.org/Mus_musculus/Gene/Summary?db=core;g=ENSMUSG00000025982
EC4	RBM26	0.480178	7.39037e-69	1.37042	0.69933	0.186	0.4	237	2177	ENSMUSG00000022119	http://www.genecards.org/cgi-bin/carddisp.pl?gene=RBM26	http://mar2016.archive.ensembl.org/Mus_musculus/Gene/Summary?db=core;g=ENSMUSG00000022119
EC4	NCOA7	0.479039	3.93234e-73	1.32033	0.664733	0.143	0.37	237	2177	ENSMUSG00000039697	http://www.genecards.org/cgi-bin/carddisp.pl?gene=NCOA7	http://mar2016.archive.ensembl.org/Mus_musculus/Gene/Summary?db=core;g=ENSMUSG00000039697
EC4	VGLL4	0.478669	1.20175e-62	1.50511	0.797764	0.173	0.407	237	2177	ENSMUSG00000030315	http://www.genecards.org/cgi-bin/carddisp.pl?gene=VGLL4	http://mar2016.archive.ensembl.org/Mus_musculus/Gene/Summary?db=core;g=ENSMUSG00000030315
EC4	KMT2D	0.4777	1.91803e-72	1.05067	0.472628	0.114	0.307	237	2177	ENSMUSG00000048154	http://www.genecards.org/cgi-bin/carddisp.pl?gene=KMT2D	http://mar2016.archive.ensembl.org/Mus_musculus/Gene/Summary?db=core;g=ENSMUSG00000048154
EC4	SRPK1	0.476969	2.72478e-76	1.2861	0.642531	0.156	0.383	237	2177	ENSMUSG00000004865	http://www.genecards.org/cgi-bin/carddisp.pl?gene=SRPK1	http://mar2016.archive.ensembl.org/Mus_musculus/Gene/Summary?db=core;g=ENSMUSG00000004865
EC4	TULP4	0.474415	3.59079e-67	7.21929	4.9159	0.608	0.891	237	2177	ENSMUSG00000034377	http://www.genecards.org/cgi-bin/carddisp.pl?gene=TULP4	http://mar2016.archive.ensembl.org/Mus_musculus/Gene/Summary?db=core;g=ENSMUSG00000034377
EC4	GCNT1	0.473848	8.5711e-69	2.68421	1.65279	0.291	0.585	237	2177	ENSMUSG00000038843	http://www.genecards.org/cgi-bin/carddisp.pl?gene=GCNT1	http://mar2016.archive.ensembl.org/Mus_musculus/Gene/Summary?db=core;g=ENSMUSG00000038843
EC4	DNAJB4	0.473291	5.02563e-76	1.90047	1.08927	0.245	0.516	237	2177	ENSMUSG00000028035	http://www.genecards.org/cgi-bin/carddisp.pl?gene=DNAJB4	http://mar2016.archive.ensembl.org/Mus_musculus/Gene/Summary?db=core;g=ENSMUSG00000028035
EC4	STAG1	0.471783	4.60492e-81	1.85786	1.06072	0.224	0.517	237	2177	ENSMUSG00000037286	http://www.genecards.org/cgi-bin/carddisp.pl?gene=STAG1	http://mar2016.archive.ensembl.org/Mus_musculus/Gene/Summary?db=core;g=ENSMUSG00000037286
EC4	APBB2	0.471603	8.3804e-97	2.80758	1.74589	0.304	0.672	237	2177	ENSMUSG00000029207	http://www.genecards.org/cgi-bin/carddisp.pl?gene=APBB2	http://mar2016.archive.ensembl.org/Mus_musculus/Gene/Summary?db=core;g=ENSMUSG00000029207
EC4	MTDH	0.46957	4.17985e-102	3.28403	2.09384	0.367	0.74	237	2177	ENSMUSG00000022255	http://www.genecards.org/cgi-bin/carddisp.pl?gene=MTDH	http://mar2016.archive.ensembl.org/Mus_musculus/Gene/Summary?db=core;g=ENSMUSG00000022255
EC4	ABCA1	0.467622	2.00999e-49	1.19728	0.588978	0.148	0.319	237	2177	ENSMUSG00000015243	http://www.genecards.org/cgi-bin/carddisp.pl?gene=ABCA1	http://mar2016.archive.ensembl.org/Mus_musculus/Gene/Summary?db=core;g=ENSMUSG00000015243
EC4	HNRNPL	0.46719	9.65215e-91	1.77107	1.00451	0.211	0.509	237	2177	ENSMUSG00000015165	http://www.genecards.org/cgi-bin/carddisp.pl?gene=HNRNPL	http://mar2016.archive.ensembl.org/Mus_musculus/Gene/Summary?db=core;g=ENSMUSG00000015165
EC4	NSD1	0.466146	8.3317e-87	2.27444	1.37035	0.274	0.59	237	2177	ENSMUSG00000021488	http://www.genecards.org/cgi-bin/carddisp.pl?gene=NSD1	http://mar2016.archive.ensembl.org/Mus_musculus/Gene/Summary?db=core;g=ENSMUSG00000021488
EC4	IKBKB	0.465644	3.17171e-62	1.33181	0.688572	0.148	0.385	237	2177	ENSMUSG00000031537	http://www.genecards.org/cgi-bin/carddisp.pl?gene=IKBKB	http://mar2016.archive.ensembl.org/Mus_musculus/Gene/Summary?db=core;g=ENSMUSG00000031537
EC4	MECP2	0.465493	2.31826e-82	1.48181	0.797382	0.181	0.436	237	2177	ENSMUSG00000031393	http://www.genecards.org/cgi-bin/carddisp.pl?gene=MECP2	http://mar2016.archive.ensembl.org/Mus_musculus/Gene/Summary?db=core;g=ENSMUSG00000031393
EC4	MSL2	0.465292	7.92931e-71	1.16072	0.565062	0.135	0.35	237	2177	ENSMUSG00000066415	http://www.genecards.org/cgi-bin/carddisp.pl?gene=MSL2	http://mar2016.archive.ensembl.org/Mus_musculus/Gene/Summary?db=core;g=ENSMUSG00000066415
EC4	DDX5	0.465177	5.57174e-52	14.3653	10.1304	0.806	0.978	237	2177	ENSMUSG00000020719	http://www.genecards.org/cgi-bin/carddisp.pl?gene=DDX5	http://mar2016.archive.ensembl.org/Mus_musculus/Gene/Summary?db=core;g=ENSMUSG00000020719
EC4	XPR1	0.463332	1.24383e-54	1.11213	0.531948	0.152	0.322	237	2177	ENSMUSG00000026469	http://www.genecards.org/cgi-bin/carddisp.pl?gene=XPR1	http://mar2016.archive.ensembl.org/Mus_musculus/Gene/Summary?db=core;g=ENSMUSG00000026469
EC4	SORBS2	0.463037	2.43591e-60	1.7687	1.00858	0.224	0.474	237	2177	ENSMUSG00000031626	http://www.genecards.org/cgi-bin/carddisp.pl?gene=SORBS2	http://mar2016.archive.ensembl.org/Mus_musculus/Gene/Summary?db=core;g=ENSMUSG00000031626
EC4	D5ERTD579E	0.461116	1.05573e-58	1.07863	0.509968	0.118	0.304	237	2177	ENSMUSG00000029190	http://www.genecards.org/cgi-bin/carddisp.pl?gene=D5ERTD579E	http://mar2016.archive.ensembl.org/Mus_musculus/Gene/Summary?db=core;g=ENSMUSG00000029190
EC4	RCHY1	0.46072	2.16316e-74	1.2801	0.656771	0.152	0.396	237	2177	ENSMUSG00000029397	http://www.genecards.org/cgi-bin/carddisp.pl?gene=RCHY1	http://mar2016.archive.ensembl.org/Mus_musculus/Gene/Summary?db=core;g=ENSMUSG00000029397
EC4	HERC2	0.458525	4.15217e-76	2.5663	1.59531	0.321	0.629	237	2177	ENSMUSG00000030451	http://www.genecards.org/cgi-bin/carddisp.pl?gene=HERC2	http://mar2016.archive.ensembl.org/Mus_musculus/Gene/Summary?db=core;g=ENSMUSG00000030451
EC4	AKAP9	0.456543	2.09972e-76	2.37756	1.46133	0.287	0.592	237	2177	ENSMUSG00000040407	http://www.genecards.org/cgi-bin/carddisp.pl?gene=AKAP9	http://mar2016.archive.ensembl.org/Mus_musculus/Gene/Summary?db=core;g=ENSMUSG00000040407
EC4	DNMT3A	0.455962	3.04133e-75	1.34651	0.710662	0.165	0.413	237	2177	ENSMUSG00000020661	http://www.genecards.org/cgi-bin/carddisp.pl?gene=DNMT3A	http://mar2016.archive.ensembl.org/Mus_musculus/Gene/Summary?db=core;g=ENSMUSG00000020661
EC4	MEF2A	0.455707	8.66584e-85	3.02119	1.93206	0.342	0.689	237	2177	ENSMUSG00000030557	http://www.genecards.org/cgi-bin/carddisp.pl?gene=MEF2A	http://mar2016.archive.ensembl.org/Mus_musculus/Gene/Summary?db=core;g=ENSMUSG00000030557
EC4	ZFOS1	0.454582	5.20605e-73	1.50084	0.82492	0.173	0.44	237	2177	ENSMUSG00000074578	http://www.genecards.org/cgi-bin/carddisp.pl?gene=ZFOS1	http://mar2016.archive.ensembl.org/Mus_musculus/Gene/Summary?db=core;g=ENSMUSG00000074578
EC4	PKN2	0.454502	4.45639e-101	2.32407	1.42578	0.257	0.625	237	2177	ENSMUSG00000004591	http://www.genecards.org/cgi-bin/carddisp.pl?gene=PKN2	http://mar2016.archive.ensembl.org/Mus_musculus/Gene/Summary?db=core;g=ENSMUSG00000004591
EC4	NOS1AP	0.454397	9.69375e-63	1.31176	0.687154	0.131	0.36	237	2177	ENSMUSG00000038473	http://www.genecards.org/cgi-bin/carddisp.pl?gene=NOS1AP	http://mar2016.archive.ensembl.org/Mus_musculus/Gene/Summary?db=core;g=ENSMUSG00000038473
EC4	DMD	0.454061	1.43065e-58	1.72768	0.991164	0.211	0.459	237	2177	ENSMUSG00000045103	http://www.genecards.org/cgi-bin/carddisp.pl?gene=DMD	http://mar2016.archive.ensembl.org/Mus_musculus/Gene/Summary?db=core;g=ENSMUSG00000045103
EC4	ZFP280D	0.454019	2.12422e-65	1.36253	0.724665	0.177	0.404	237	2177	ENSMUSG00000038535	http://www.genecards.org/cgi-bin/carddisp.pl?gene=ZFP280D	http://mar2016.archive.ensembl.org/Mus_musculus/Gene/Summary?db=core;g=ENSMUSG00000038535
EC4	PAN3	0.453971	1.66768e-64	1.18181	0.59279	0.127	0.346	237	2177	ENSMUSG00000029647	http://www.genecards.org/cgi-bin/carddisp.pl?gene=PAN3	http://mar2016.archive.ensembl.org/Mus_musculus/Gene/Summary?db=core;g=ENSMUSG00000029647
EC4	HDAC7	0.451454	1.46999e-84	1.78541	1.03699	0.228	0.526	237	2177	ENSMUSG00000022475	http://www.genecards.org/cgi-bin/carddisp.pl?gene=HDAC7	http://mar2016.archive.ensembl.org/Mus_musculus/Gene/Summary?db=core;g=ENSMUSG00000022475
EC4	IRAK1	0.45119	9.49013e-68	1.09603	0.533121	0.139	0.336	237	2177	ENSMUSG00000031392	http://www.genecards.org/cgi-bin/carddisp.pl?gene=IRAK1	http://mar2016.archive.ensembl.org/Mus_musculus/Gene/Summary?db=core;g=ENSMUSG00000031392
EC4	TCF7L2	0.45009	2.50324e-83	2.19021	1.33522	0.27	0.578	237	2177	ENSMUSG00000024985	http://www.genecards.org/cgi-bin/carddisp.pl?gene=TCF7L2	http://mar2016.archive.ensembl.org/Mus_musculus/Gene/Summary?db=core;g=ENSMUSG00000024985
EC4	ZFP638	0.448852	7.90382e-95	2.20165	1.34561	0.245	0.598	237	2177	ENSMUSG00000030016	http://www.genecards.org/cgi-bin/carddisp.pl?gene=ZFP638	http://mar2016.archive.ensembl.org/Mus_musculus/Gene/Summary?db=core;g=ENSMUSG00000030016
EC4	IER5L	0.448259	9.11237e-43	1.39925	0.758477	0.156	0.338	237	2177	ENSMUSG00000089762	http://www.genecards.org/cgi-bin/carddisp.pl?gene=IER5L	http://mar2016.archive.ensembl.org/Mus_musculus/Gene/Summary?db=core;g=ENSMUSG00000089762
EC4	PCF11	0.447978	5.82581e-52	1.08811	0.530729	0.148	0.312	237	2177	ENSMUSG00000041328	http://www.genecards.org/cgi-bin/carddisp.pl?gene=PCF11	http://mar2016.archive.ensembl.org/Mus_musculus/Gene/Summary?db=core;g=ENSMUSG00000041328
EC4	PLS3	0.44746	2.18501e-76	2.83958	1.81569	0.312	0.655	237	2177	ENSMUSG00000016382	http://www.genecards.org/cgi-bin/carddisp.pl?gene=PLS3	http://mar2016.archive.ensembl.org/Mus_musculus/Gene/Summary?db=core;g=ENSMUSG00000016382
EC4	KDM5A	0.446269	1.52563e-74	1.3814	0.747801	0.181	0.417	237	2177	ENSMUSG00000030180	http://www.genecards.org/cgi-bin/carddisp.pl?gene=KDM5A	http://mar2016.archive.ensembl.org/Mus_musculus/Gene/Summary?db=core;g=ENSMUSG00000030180
EC4	CCDC88A	0.444379	5.24877e-59	1.4873	0.827921	0.181	0.419	237	2177	ENSMUSG00000032740	http://www.genecards.org/cgi-bin/carddisp.pl?gene=CCDC88A	http://mar2016.archive.ensembl.org/Mus_musculus/Gene/Summary?db=core;g=ENSMUSG00000032740
EC4	GPRIN3	0.441214	1.33153e-54	1.11116	0.554898	0.118	0.305	237	2177	ENSMUSG00000045441	http://www.genecards.org/cgi-bin/carddisp.pl?gene=GPRIN3	http://mar2016.archive.ensembl.org/Mus_musculus/Gene/Summary?db=core;g=ENSMUSG00000045441
EC4	CRY2	0.440899	8.24722e-63	1.00678	0.478349	0.131	0.311	237	2177	ENSMUSG00000068742	http://www.genecards.org/cgi-bin/carddisp.pl?gene=CRY2	http://mar2016.archive.ensembl.org/Mus_musculus/Gene/Summary?db=core;g=ENSMUSG00000068742
EC4	NRD1	0.439941	5.86074e-83	1.66438	0.964087	0.198	0.501	237	2177	ENSMUSG00000053510	http://www.genecards.org/cgi-bin/carddisp.pl?gene=NRD1	http://mar2016.archive.ensembl.org/Mus_musculus/Gene/Summary?db=core;g=ENSMUSG00000053510
EC4	FLNA	0.439136	8.05243e-79	2.72894	1.75038	0.283	0.643	237	2177	ENSMUSG00000031328	http://www.genecards.org/cgi-bin/carddisp.pl?gene=FLNA	http://mar2016.archive.ensembl.org/Mus_musculus/Gene/Summary?db=core;g=ENSMUSG00000031328
EC4	SYNE2	0.438868	3.06955e-78	2.94923	1.9134	0.291	0.646	237	2177	ENSMUSG00000063450	http://www.genecards.org/cgi-bin/carddisp.pl?gene=SYNE2	http://mar2016.archive.ensembl.org/Mus_musculus/Gene/Summary?db=core;g=ENSMUSG00000063450
EC4	STXBP3	0.43817	4.73936e-86	1.28296	0.684983	0.169	0.42	237	2177	ENSMUSG00000027882	http://www.genecards.org/cgi-bin/carddisp.pl?gene=STXBP3	http://mar2016.archive.ensembl.org/Mus_musculus/Gene/Summary?db=core;g=ENSMUSG00000027882
EC4	ZKSCAN3	0.43281	4.61459e-72	1.23509	0.655796	0.152	0.386	237	2177	ENSMUSG00000021327	http://www.genecards.org/cgi-bin/carddisp.pl?gene=ZKSCAN3	http://mar2016.archive.ensembl.org/Mus_musculus/Gene/Summary?db=core;g=ENSMUSG00000021327
EC4	AZI2	0.431091	3.43047e-83	1.15389	0.597545	0.139	0.385	237	2177	ENSMUSG00000039285	http://www.genecards.org/cgi-bin/carddisp.pl?gene=AZI2	http://mar2016.archive.ensembl.org/Mus_musculus/Gene/Summary?db=core;g=ENSMUSG00000039285
EC4	GBP4	0.430222	5.80143e-46	1.34848	0.742918	0.127	0.334	237	2177	ENSMUSG00000079363	http://www.genecards.org/cgi-bin/carddisp.pl?gene=GBP4	http://mar2016.archive.ensembl.org/Mus_musculus/Gene/Summary?db=core;g=ENSMUSG00000079363
EC4	CTGF	0.429652	2.00516e-22	5.34357	3.70973	0.371	0.563	237	2177	ENSMUSG00000019997	http://www.genecards.org/cgi-bin/carddisp.pl?gene=CTGF	http://mar2016.archive.ensembl.org/Mus_musculus/Gene/Summary?db=core;g=ENSMUSG00000019997
EC4	PKD1	0.42926	3.80901e-87	1.8822	1.14044	0.219	0.541	237	2177	ENSMUSG00000032855	http://www.genecards.org/cgi-bin/carddisp.pl?gene=PKD1	http://mar2016.archive.ensembl.org/Mus_musculus/Gene/Summary?db=core;g=ENSMUSG00000032855
EC4	SUPT20	0.427027	2.06365e-73	1.21242	0.645579	0.165	0.389	237	2177	ENSMUSG00000027751	http://www.genecards.org/cgi-bin/carddisp.pl?gene=SUPT20	http://mar2016.archive.ensembl.org/Mus_musculus/Gene/Summary?db=core;g=ENSMUSG00000027751
EC4	SEMA6A	0.425292	1.8517e-55	1.47404	0.842389	0.173	0.403	237	2177	ENSMUSG00000019647	http://www.genecards.org/cgi-bin/carddisp.pl?gene=SEMA6A	http://mar2016.archive.ensembl.org/Mus_musculus/Gene/Summary?db=core;g=ENSMUSG00000019647
EC4	CTLA2A	0.423853	1.60495e-21	7.43818	5.29008	0.198	0.53	237	2177	ENSMUSG00000044258	http://www.genecards.org/cgi-bin/carddisp.pl?gene=CTLA2A	http://mar2016.archive.ensembl.org/Mus_musculus/Gene/Summary?db=core;g=ENSMUSG00000044258
EC4	4931406P16RIK	0.422972	1.49172e-96	3.34646	2.24197	0.363	0.746	237	2177	ENSMUSG00000066571	http://www.genecards.org/cgi-bin/carddisp.pl?gene=4931406P16RIK	http://mar2016.archive.ensembl.org/Mus_musculus/Gene/Summary?db=core;g=ENSMUSG00000066571
EC4	KMT2C	0.422742	1.38847e-67	1.65498	0.980632	0.215	0.484	237	2177	ENSMUSG00000038056	http://www.genecards.org/cgi-bin/carddisp.pl?gene=KMT2C	http://mar2016.archive.ensembl.org/Mus_musculus/Gene/Summary?db=core;g=ENSMUSG00000038056
EC4	DST	0.422026	1.44146e-91	6.33534	4.47492	0.494	0.887	237	2177	ENSMUSG00000026131	http://www.genecards.org/cgi-bin/carddisp.pl?gene=DST	http://mar2016.archive.ensembl.org/Mus_musculus/Gene/Summary?db=core;g=ENSMUSG00000026131
EC4	UBE3A	0.421591	4.14377e-100	2.43456	1.56424	0.245	0.646	237	2177	ENSMUSG00000025326	http://www.genecards.org/cgi-bin/carddisp.pl?gene=UBE3A	http://mar2016.archive.ensembl.org/Mus_musculus/Gene/Summary?db=core;g=ENSMUSG00000025326
EC4	RALGAPA1	0.420866	1.76736e-65	1.0945	0.56454	0.135	0.345	237	2177	ENSMUSG00000021027	http://www.genecards.org/cgi-bin/carddisp.pl?gene=RALGAPA1	http://mar2016.archive.ensembl.org/Mus_musculus/Gene/Summary?db=core;g=ENSMUSG00000021027
EC4	DUSP11	0.420293	6.86471e-90	1.97144	1.22047	0.236	0.573	237	2177	ENSMUSG00000030002	http://www.genecards.org/cgi-bin/carddisp.pl?gene=DUSP11	http://mar2016.archive.ensembl.org/Mus_musculus/Gene/Summary?db=core;g=ENSMUSG00000030002
EC4	ASAP2	0.419578	1.18605e-87	4.28815	2.95365	0.435	0.803	237	2177	ENSMUSG00000052632	http://www.genecards.org/cgi-bin/carddisp.pl?gene=ASAP2	http://mar2016.archive.ensembl.org/Mus_musculus/Gene/Summary?db=core;g=ENSMUSG00000052632
EC4	SMG6	0.419405	1.13838e-73	1.67377	0.999265	0.203	0.499	237	2177	ENSMUSG00000038290	http://www.genecards.org/cgi-bin/carddisp.pl?gene=SMG6	http://mar2016.archive.ensembl.org/Mus_musculus/Gene/Summary?db=core;g=ENSMUSG00000038290
EC4	CREB5	0.419086	1.2769e-58	1.63869	0.973474	0.169	0.428	237	2177	ENSMUSG00000053007	http://www.genecards.org/cgi-bin/carddisp.pl?gene=CREB5	http://mar2016.archive.ensembl.org/Mus_musculus/Gene/Summary?db=core;g=ENSMUSG00000053007
EC4	TAOK1	0.417775	2.10541e-92	2.56253	1.66683	0.3	0.662	237	2177	ENSMUSG00000017291	http://www.genecards.org/cgi-bin/carddisp.pl?gene=TAOK1	http://mar2016.archive.ensembl.org/Mus_musculus/Gene/Summary?db=core;g=ENSMUSG00000017291
EC4	ZCCHC14	0.416217	5.31775e-79	1.62247	0.965246	0.219	0.492	237	2177	ENSMUSG00000061410	http://www.genecards.org/cgi-bin/carddisp.pl?gene=ZCCHC14	http://mar2016.archive.ensembl.org/Mus_musculus/Gene/Summary?db=core;g=ENSMUSG00000061410
EC4	NBEA	0.415727	2.92427e-50	1.02034	0.514528	0.131	0.306	237	2177	ENSMUSG00000027799	http://www.genecards.org/cgi-bin/carddisp.pl?gene=NBEA	http://mar2016.archive.ensembl.org/Mus_musculus/Gene/Summary?db=core;g=ENSMUSG00000027799
EC4	ARHGAP31	0.415582	1.63965e-96	3.06397	2.04683	0.346	0.728	237	2177	ENSMUSG00000022799	http://www.genecards.org/cgi-bin/carddisp.pl?gene=ARHGAP31	http://mar2016.archive.ensembl.org/Mus_musculus/Gene/Summary?db=core;g=ENSMUSG00000022799
EC4	MLLT4	0.41523	2.17876e-83	2.51139	1.63319	0.3	0.646	237	2177	ENSMUSG00000068036	http://www.genecards.org/cgi-bin/carddisp.pl?gene=MLLT4	http://mar2016.archive.ensembl.org/Mus_musculus/Gene/Summary?db=core;g=ENSMUSG00000068036
EC4	FGD5	0.413761	6.67725e-85	3.04705	2.03797	0.333	0.692	237	2177	ENSMUSG00000034037	http://www.genecards.org/cgi-bin/carddisp.pl?gene=FGD5	http://mar2016.archive.ensembl.org/Mus_musculus/Gene/Summary?db=core;g=ENSMUSG00000034037
EC4	SHANK3	0.413657	6.38147e-68	1.19476	0.647642	0.148	0.38	237	2177	ENSMUSG00000022623	http://www.genecards.org/cgi-bin/carddisp.pl?gene=SHANK3	http://mar2016.archive.ensembl.org/Mus_musculus/Gene/Summary?db=core;g=ENSMUSG00000022623
EC4	4932438A13RIK	0.413318	5.73186e-65	1.34758	0.762782	0.165	0.402	237	2177	ENSMUSG00000037270	http://www.genecards.org/cgi-bin/carddisp.pl?gene=4932438A13RIK	http://mar2016.archive.ensembl.org/Mus_musculus/Gene/Summary?db=core;g=ENSMUSG00000037270
EC4	MED13	0.412333	2.77852e-66	1.3373	0.756268	0.165	0.415	237	2177	ENSMUSG00000034297	http://www.genecards.org/cgi-bin/carddisp.pl?gene=MED13	http://mar2016.archive.ensembl.org/Mus_musculus/Gene/Summary?db=core;g=ENSMUSG00000034297
EC4	LUC7L	0.412312	5.78743e-78	1.27918	0.712621	0.148	0.408	237	2177	ENSMUSG00000024188	http://www.genecards.org/cgi-bin/carddisp.pl?gene=LUC7L	http://mar2016.archive.ensembl.org/Mus_musculus/Gene/Summary?db=core;g=ENSMUSG00000024188
EC4	PNN	0.412193	1.46736e-83	1.74457	1.06249	0.224	0.527	237	2177	ENSMUSG00000020994	http://www.genecards.org/cgi-bin/carddisp.pl?gene=PNN	http://mar2016.archive.ensembl.org/Mus_musculus/Gene/Summary?db=core;g=ENSMUSG00000020994
EC4	UHRF1BP1L	0.411334	9.66865e-87	1.51837	0.893629	0.181	0.48	237	2177	ENSMUSG00000019951	http://www.genecards.org/cgi-bin/carddisp.pl?gene=UHRF1BP1L	http://mar2016.archive.ensembl.org/Mus_musculus/Gene/Summary?db=core;g=ENSMUSG00000019951
EC4	DRAM2	0.411125	8.73728e-68	1.10556	0.583458	0.148	0.365	237	2177	ENSMUSG00000027900	http://www.genecards.org/cgi-bin/carddisp.pl?gene=DRAM2	http://mar2016.archive.ensembl.org/Mus_musculus/Gene/Summary?db=core;g=ENSMUSG00000027900
EC4	RB1CC1	0.411105	1.24037e-93	2.00429	1.25937	0.228	0.57	237	2177	ENSMUSG00000025907	http://www.genecards.org/cgi-bin/carddisp.pl?gene=RB1CC1	http://mar2016.archive.ensembl.org/Mus_musculus/Gene/Summary?db=core;g=ENSMUSG00000025907
EC4	CSNK2A1	0.410506	3.00258e-96	2.12237	1.34915	0.274	0.618	237	2177	ENSMUSG00000074698	http://www.genecards.org/cgi-bin/carddisp.pl?gene=CSNK2A1	http://mar2016.archive.ensembl.org/Mus_musculus/Gene/Summary?db=core;g=ENSMUSG00000074698
EC4	IER5	0.410129	1.54605e-50	1.54592	0.915946	0.152	0.395	237	2177	ENSMUSG00000056708	http://www.genecards.org/cgi-bin/carddisp.pl?gene=IER5	http://mar2016.archive.ensembl.org/Mus_musculus/Gene/Summary?db=core;g=ENSMUSG00000056708
EC4	PLGRKT	0.409544	8.18232e-77	0.939702	0.460326	0.122	0.317	237	2177	ENSMUSG00000016495	http://www.genecards.org/cgi-bin/carddisp.pl?gene=PLGRKT	http://mar2016.archive.ensembl.org/Mus_musculus/Gene/Summary?db=core;g=ENSMUSG00000016495
EC4	SWT1	0.409511	3.04103e-72	1.26264	0.70349	0.148	0.397	237	2177	ENSMUSG00000052748	http://www.genecards.org/cgi-bin/carddisp.pl?gene=SWT1	http://mar2016.archive.ensembl.org/Mus_musculus/Gene/Summary?db=core;g=ENSMUSG00000052748
EC4	FOSB	0.409264	1.4312e-45	5.48613	3.8841	0.312	0.657	237	2177	ENSMUSG00000003545	http://www.genecards.org/cgi-bin/carddisp.pl?gene=FOSB	http://mar2016.archive.ensembl.org/Mus_musculus/Gene/Summary?db=core;g=ENSMUSG00000003545
EC4	UBAP2L	0.409059	8.43777e-85	1.89304	1.17879	0.245	0.576	237	2177	ENSMUSG00000042520	http://www.genecards.org/cgi-bin/carddisp.pl?gene=UBAP2L	http://mar2016.archive.ensembl.org/Mus_musculus/Gene/Summary?db=core;g=ENSMUSG00000042520
EC4	TPP2	0.408973	5.81699e-80	1.18321	0.644305	0.148	0.39	237	2177	ENSMUSG00000041763	http://www.genecards.org/cgi-bin/carddisp.pl?gene=TPP2	http://mar2016.archive.ensembl.org/Mus_musculus/Gene/Summary?db=core;g=ENSMUSG00000041763
EC4	SKIL	0.407712	5.75179e-92	3.68547	2.53199	0.367	0.769	237	2177	ENSMUSG00000027660	http://www.genecards.org/cgi-bin/carddisp.pl?gene=SKIL	http://mar2016.archive.ensembl.org/Mus_musculus/Gene/Summary?db=core;g=ENSMUSG00000027660
EC4	ARID5B	0.407633	1.63266e-82	2.43639	1.59055	0.274	0.627	237	2177	ENSMUSG00000019947	http://www.genecards.org/cgi-bin/carddisp.pl?gene=ARID5B	http://mar2016.archive.ensembl.org/Mus_musculus/Gene/Summary?db=core;g=ENSMUSG00000019947
EC4	ATF4	0.406247	1.795e-76	1.66206	1.00875	0.198	0.499	237	2177	ENSMUSG00000042406	http://www.genecards.org/cgi-bin/carddisp.pl?gene=ATF4	http://mar2016.archive.ensembl.org/Mus_musculus/Gene/Summary?db=core;g=ENSMUSG00000042406
EC4	MAN1A2	0.405658	8.67044e-81	1.54812	0.923553	0.198	0.504	237	2177	ENSMUSG00000008763	http://www.genecards.org/cgi-bin/carddisp.pl?gene=MAN1A2	http://mar2016.archive.ensembl.org/Mus_musculus/Gene/Summary?db=core;g=ENSMUSG00000008763
EC4	AFAP1L2	0.403485	3.88071e-84	1.66585	1.01546	0.19	0.499	237	2177	ENSMUSG00000025083	http://www.genecards.org/cgi-bin/carddisp.pl?gene=AFAP1L2	http://mar2016.archive.ensembl.org/Mus_musculus/Gene/Summary?db=core;g=ENSMUSG00000025083
EC4	FGFR3	0.402518	4.0156e-56	1.22767	0.685314	0.148	0.352	237	2177	ENSMUSG00000054252	http://www.genecards.org/cgi-bin/carddisp.pl?gene=FGFR3	http://mar2016.archive.ensembl.org/Mus_musculus/Gene/Summary?db=core;g=ENSMUSG00000054252
EC4	ZMYM5	0.402117	5.22859e-78	1.47694	0.874415	0.181	0.468	237	2177	ENSMUSG00000040123	http://www.genecards.org/cgi-bin/carddisp.pl?gene=ZMYM5	http://mar2016.archive.ensembl.org/Mus_musculus/Gene/Summary?db=core;g=ENSMUSG00000040123
EC4	TAGLN	0.401708	2.99994e-30	8.20062	5.96452	0.536	0.762	237	2177	ENSMUSG00000032085	http://www.genecards.org/cgi-bin/carddisp.pl?gene=TAGLN	http://mar2016.archive.ensembl.org/Mus_musculus/Gene/Summary?db=core;g=ENSMUSG00000032085
EC4	4930523C07RIK	0.401279	7.44043e-53	1.54014	0.923362	0.181	0.419	237	2177	ENSMUSG00000090394	http://www.genecards.org/cgi-bin/carddisp.pl?gene=4930523C07RIK	http://mar2016.archive.ensembl.org/Mus_musculus/Gene/Summary?db=core;g=ENSMUSG00000090394
EC4	WDR44	0.400804	6.72528e-71	1.18633	0.656006	0.135	0.37	237	2177	ENSMUSG00000036769	http://www.genecards.org/cgi-bin/carddisp.pl?gene=WDR44	http://mar2016.archive.ensembl.org/Mus_musculus/Gene/Summary?db=core;g=ENSMUSG00000036769
EC4	PREX2	0.400115	1.8022e-74	2.36509	1.55006	0.249	0.588	237	2177	ENSMUSG00000048960	http://www.genecards.org/cgi-bin/carddisp.pl?gene=PREX2	http://mar2016.archive.ensembl.org/Mus_musculus/Gene/Summary?db=core;g=ENSMUSG00000048960
EC4	ZFP644	0.400101	1.15584e-79	1.9842	1.26144	0.224	0.571	237	2177	ENSMUSG00000049606	http://www.genecards.org/cgi-bin/carddisp.pl?gene=ZFP644	http://mar2016.archive.ensembl.org/Mus_musculus/Gene/Summary?db=core;g=ENSMUSG00000049606
EC4	RPS6KB1	0.400033	7.2394e-65	1.25181	0.706514	0.165	0.398	237	2177	ENSMUSG00000020516	http://www.genecards.org/cgi-bin/carddisp.pl?gene=RPS6KB1	http://mar2016.archive.ensembl.org/Mus_musculus/Gene/Summary?db=core;g=ENSMUSG00000020516
EC4	GLS	0.398202	2.15732e-93	3.26886	2.23923	0.346	0.736	237	2177	ENSMUSG00000026103	http://www.genecards.org/cgi-bin/carddisp.pl?gene=GLS	http://mar2016.archive.ensembl.org/Mus_musculus/Gene/Summary?db=core;g=ENSMUSG00000026103
EC4	RFWD2	0.39787	2.69584e-78	1.27907	0.729763	0.16	0.421	237	2177	ENSMUSG00000040782	http://www.genecards.org/cgi-bin/carddisp.pl?gene=RFWD2	http://mar2016.archive.ensembl.org/Mus_musculus/Gene/Summary?db=core;g=ENSMUSG00000040782
EC4	GNAQ	0.397551	9.48459e-89	3.56307	2.46404	0.376	0.758	237	2177	ENSMUSG00000024639	http://www.genecards.org/cgi-bin/carddisp.pl?gene=GNAQ	http://mar2016.archive.ensembl.org/Mus_musculus/Gene/Summary?db=core;g=ENSMUSG00000024639
EC4	SAFB	0.395309	4.29546e-74	1.23027	0.695735	0.16	0.409	237	2177	ENSMUSG00000071054	http://www.genecards.org/cgi-bin/carddisp.pl?gene=SAFB	http://mar2016.archive.ensembl.org/Mus_musculus/Gene/Summary?db=core;g=ENSMUSG00000071054
EC4	BC005561	0.394773	3.00487e-66	1.2738	0.729475	0.148	0.394	237	2177	ENSMUSG00000079065	http://www.genecards.org/cgi-bin/carddisp.pl?gene=BC005561	http://mar2016.archive.ensembl.org/Mus_musculus/Gene/Summary?db=core;g=ENSMUSG00000079065
EC4	VEGFA	0.393997	4.9957e-50	1.67507	1.03578	0.198	0.431	237	2177	ENSMUSG00000023951	http://www.genecards.org/cgi-bin/carddisp.pl?gene=VEGFA	http://mar2016.archive.ensembl.org/Mus_musculus/Gene/Summary?db=core;g=ENSMUSG00000023951
EC4	ZFP207	0.393515	4.17517e-80	1.59654	0.976678	0.228	0.518	237	2177	ENSMUSG00000017421	http://www.genecards.org/cgi-bin/carddisp.pl?gene=ZFP207	http://mar2016.archive.ensembl.org/Mus_musculus/Gene/Summary?db=core;g=ENSMUSG00000017421
EC4	ANGEL2	0.392309	2.02117e-82	1.22197	0.692935	0.135	0.405	237	2177	ENSMUSG00000026634	http://www.genecards.org/cgi-bin/carddisp.pl?gene=ANGEL2	http://mar2016.archive.ensembl.org/Mus_musculus/Gene/Summary?db=core;g=ENSMUSG00000026634
EC4	EPN2	0.391833	1.11855e-70	1.51257	0.914979	0.211	0.47	237	2177	ENSMUSG00000001036	http://www.genecards.org/cgi-bin/carddisp.pl?gene=EPN2	http://mar2016.archive.ensembl.org/Mus_musculus/Gene/Summary?db=core;g=ENSMUSG00000001036
EC4	BRAF	0.390686	9.64574e-52	0.996756	0.52306	0.118	0.306	237	2177	ENSMUSG00000002413	http://www.genecards.org/cgi-bin/carddisp.pl?gene=BRAF	http://mar2016.archive.ensembl.org/Mus_musculus/Gene/Summary?db=core;g=ENSMUSG00000002413
EC4	MARCH7	0.390134	6.73779e-72	1.503	0.909939	0.19	0.469	237	2177	ENSMUSG00000026977	http://www.genecards.org/cgi-bin/carddisp.pl?gene=MARCH7	http://mar2016.archive.ensembl.org/Mus_musculus/Gene/Summary?db=core;g=ENSMUSG00000026977
EC4	AKAP13	0.389452	1.26528e-73	2.81358	1.91136	0.3	0.644	237	2177	ENSMUSG00000066406	http://www.genecards.org/cgi-bin/carddisp.pl?gene=AKAP13	http://mar2016.archive.ensembl.org/Mus_musculus/Gene/Summary?db=core;g=ENSMUSG00000066406
EC4	TNRC6A	0.389425	7.54086e-74	1.59077	0.977879	0.169	0.481	237	2177	ENSMUSG00000052707	http://www.genecards.org/cgi-bin/carddisp.pl?gene=TNRC6A	http://mar2016.archive.ensembl.org/Mus_musculus/Gene/Summary?db=core;g=ENSMUSG00000052707
EC4	NCOR2	0.387438	1.06892e-67	1.24839	0.718865	0.152	0.412	237	2177	ENSMUSG00000029478	http://www.genecards.org/cgi-bin/carddisp.pl?gene=NCOR2	http://mar2016.archive.ensembl.org/Mus_musculus/Gene/Summary?db=core;g=ENSMUSG00000029478
EC4	CEP350	0.387403	8.35476e-59	1.23149	0.705985	0.165	0.386	237	2177	ENSMUSG00000033671	http://www.genecards.org/cgi-bin/carddisp.pl?gene=CEP350	http://mar2016.archive.ensembl.org/Mus_musculus/Gene/Summary?db=core;g=ENSMUSG00000033671
EC4	ATRX	0.386253	8.70861e-94	5.631	4.07347	0.481	0.885	237	2177	ENSMUSG00000031229	http://www.genecards.org/cgi-bin/carddisp.pl?gene=ATRX	http://mar2016.archive.ensembl.org/Mus_musculus/Gene/Summary?db=core;g=ENSMUSG00000031229
EC4	PCMTD1	0.385366	1.86592e-108	3.77799	2.65796	0.371	0.793	237	2177	ENSMUSG00000051285	http://www.genecards.org/cgi-bin/carddisp.pl?gene=PCMTD1	http://mar2016.archive.ensembl.org/Mus_musculus/Gene/Summary?db=core;g=ENSMUSG00000051285
EC4	ZFP800	0.384985	2.41366e-57	1.00969	0.538994	0.114	0.328	237	2177	ENSMUSG00000039841	http://www.genecards.org/cgi-bin/carddisp.pl?gene=ZFP800	http://mar2016.archive.ensembl.org/Mus_musculus/Gene/Summary?db=core;g=ENSMUSG00000039841
EC4	SRRT	0.384923	1.92644e-57	0.975775	0.513088	0.143	0.323	237	2177	ENSMUSG00000037364	http://www.genecards.org/cgi-bin/carddisp.pl?gene=SRRT	http://mar2016.archive.ensembl.org/Mus_musculus/Gene/Summary?db=core;g=ENSMUSG00000037364
EC4	SCMH1	0.384535	3.92333e-65	0.917474	0.468835	0.114	0.319	237	2177	ENSMUSG00000000085	http://www.genecards.org/cgi-bin/carddisp.pl?gene=SCMH1	http://mar2016.archive.ensembl.org/Mus_musculus/Gene/Summary?db=core;g=ENSMUSG00000000085
EC4	ISL1	0.384009	2.34854e-67	2.15135	1.4149	0.241	0.54	237	2177	ENSMUSG00000042258	http://www.genecards.org/cgi-bin/carddisp.pl?gene=ISL1	http://mar2016.archive.ensembl.org/Mus_musculus/Gene/Summary?db=core;g=ENSMUSG00000042258
EC4	PLD1	0.38256	3.69756e-65	0.960178	0.503605	0.105	0.307	237	2177	ENSMUSG00000027695	http://www.genecards.org/cgi-bin/carddisp.pl?gene=PLD1	http://mar2016.archive.ensembl.org/Mus_musculus/Gene/Summary?db=core;g=ENSMUSG00000027695
EC4	CFLAR	0.381323	1.95198e-88	1.75794	1.11736	0.215	0.552	237	2177	ENSMUSG00000026031	http://www.genecards.org/cgi-bin/carddisp.pl?gene=CFLAR	http://mar2016.archive.ensembl.org/Mus_musculus/Gene/Summary?db=core;g=ENSMUSG00000026031
EC4	YLPM1	0.380903	5.21701e-61	1.09389	0.608014	0.143	0.364	237	2177	ENSMUSG00000021244	http://www.genecards.org/cgi-bin/carddisp.pl?gene=YLPM1	http://mar2016.archive.ensembl.org/Mus_musculus/Gene/Summary?db=core;g=ENSMUSG00000021244
EC4	HNRNPR	0.38009	1.94183e-91	1.89735	1.22629	0.207	0.567	237	2177	ENSMUSG00000066037	http://www.genecards.org/cgi-bin/carddisp.pl?gene=HNRNPR	http://mar2016.archive.ensembl.org/Mus_musculus/Gene/Summary?db=core;g=ENSMUSG00000066037
EC4	VCPIP1	0.379524	1.90283e-60	0.99501	0.533546	0.139	0.336	237	2177	ENSMUSG00000045210	http://www.genecards.org/cgi-bin/carddisp.pl?gene=VCPIP1	http://mar2016.archive.ensembl.org/Mus_musculus/Gene/Summary?db=core;g=ENSMUSG00000045210
EC4	ESCO1	0.378523	8.49426e-52	0.94123	0.493242	0.127	0.311	237	2177	ENSMUSG00000024293	http://www.genecards.org/cgi-bin/carddisp.pl?gene=ESCO1	http://mar2016.archive.ensembl.org/Mus_musculus/Gene/Summary?db=core;g=ENSMUSG00000024293
EC4	ZZZ3	0.378052	9.06251e-63	1.04564	0.574069	0.131	0.354	237	2177	ENSMUSG00000039068	http://www.genecards.org/cgi-bin/carddisp.pl?gene=ZZZ3	http://mar2016.archive.ensembl.org/Mus_musculus/Gene/Summary?db=core;g=ENSMUSG00000039068
EC4	TRPM7	0.377427	5.13915e-78	1.69216	1.07245	0.215	0.526	237	2177	ENSMUSG00000027365	http://www.genecards.org/cgi-bin/carddisp.pl?gene=TRPM7	http://mar2016.archive.ensembl.org/Mus_musculus/Gene/Summary?db=core;g=ENSMUSG00000027365
EC4	SIDT2	0.376886	2.76575e-65	0.916773	0.476104	0.118	0.317	237	2177	ENSMUSG00000034908	http://www.genecards.org/cgi-bin/carddisp.pl?gene=SIDT2	http://mar2016.archive.ensembl.org/Mus_musculus/Gene/Summary?db=core;g=ENSMUSG00000034908
EC4	TEAD1	0.376662	1.88651e-69	1.23368	0.720422	0.139	0.4	237	2177	ENSMUSG00000055320	http://www.genecards.org/cgi-bin/carddisp.pl?gene=TEAD1	http://mar2016.archive.ensembl.org/Mus_musculus/Gene/Summary?db=core;g=ENSMUSG00000055320
EC4	TXLNA	0.375768	3.60109e-69	1.02495	0.56062	0.127	0.362	237	2177	ENSMUSG00000053841	http://www.genecards.org/cgi-bin/carddisp.pl?gene=TXLNA	http://mar2016.archive.ensembl.org/Mus_musculus/Gene/Summary?db=core;g=ENSMUSG00000053841
EC4	CBX5	0.375768	6.00645e-93	2.38815	1.61123	0.274	0.65	237	2177	ENSMUSG00000009575	http://www.genecards.org/cgi-bin/carddisp.pl?gene=CBX5	http://mar2016.archive.ensembl.org/Mus_musculus/Gene/Summary?db=core;g=ENSMUSG00000009575
EC4	GRIA3	0.374453	6.0715e-55	1.15316	0.660945	0.139	0.343	237	2177	ENSMUSG00000001986	http://www.genecards.org/cgi-bin/carddisp.pl?gene=GRIA3	http://mar2016.archive.ensembl.org/Mus_musculus/Gene/Summary?db=core;g=ENSMUSG00000001986
EC4	ITPR3	0.374006	2.48376e-57	1.15629	0.663869	0.143	0.371	237	2177	ENSMUSG00000042644	http://www.genecards.org/cgi-bin/carddisp.pl?gene=ITPR3	http://mar2016.archive.ensembl.org/Mus_musculus/Gene/Summary?db=core;g=ENSMUSG00000042644
EC4	MSI2	0.373684	5.1118e-63	1.50025	0.929713	0.203	0.466	237	2177	ENSMUSG00000069769	http://www.genecards.org/cgi-bin/carddisp.pl?gene=MSI2	http://mar2016.archive.ensembl.org/Mus_musculus/Gene/Summary?db=core;g=ENSMUSG00000069769
EC4	MAP1B	0.373398	1.00531e-33	1.25973	0.744422	0.165	0.326	237	2177	ENSMUSG00000052727	http://www.genecards.org/cgi-bin/carddisp.pl?gene=MAP1B	http://mar2016.archive.ensembl.org/Mus_musculus/Gene/Summary?db=core;g=ENSMUSG00000052727
EC4	ITGA5	0.372975	7.64518e-77	1.85695	1.20611	0.219	0.549	237	2177	ENSMUSG00000000555	http://www.genecards.org/cgi-bin/carddisp.pl?gene=ITGA5	http://mar2016.archive.ensembl.org/Mus_musculus/Gene/Summary?db=core;g=ENSMUSG00000000555
EC4	TAL1	0.371792	1.89184e-60	0.967582	0.52059	0.127	0.328	237	2177	ENSMUSG00000028717	http://www.genecards.org/cgi-bin/carddisp.pl?gene=TAL1	http://mar2016.archive.ensembl.org/Mus_musculus/Gene/Summary?db=core;g=ENSMUSG00000028717
EC4	ATF7	0.371597	8.77631e-56	1.19842	0.699218	0.165	0.38	237	2177	ENSMUSG00000099083	http://www.genecards.org/cgi-bin/carddisp.pl?gene=ATF7	http://mar2016.archive.ensembl.org/Mus_musculus/Gene/Summary?db=core;g=ENSMUSG00000099083
EC4	NR1D2	0.370958	7.79303e-83	1.54273	0.966213	0.19	0.481	237	2177	ENSMUSG00000021775	http://www.genecards.org/cgi-bin/carddisp.pl?gene=NR1D2	http://mar2016.archive.ensembl.org/Mus_musculus/Gene/Summary?db=core;g=ENSMUSG00000021775
EC4	GPBP1	0.370622	1.69191e-81	1.69951	1.08794	0.215	0.543	237	2177	ENSMUSG00000032745	http://www.genecards.org/cgi-bin/carddisp.pl?gene=GPBP1	http://mar2016.archive.ensembl.org/Mus_musculus/Gene/Summary?db=core;g=ENSMUSG00000032745
EC4	DNAJC1	0.370138	2.71278e-72	1.59896	1.01084	0.207	0.501	237	2177	ENSMUSG00000026740	http://www.genecards.org/cgi-bin/carddisp.pl?gene=DNAJC1	http://mar2016.archive.ensembl.org/Mus_musculus/Gene/Summary?db=core;g=ENSMUSG00000026740
EC4	PKD2	0.370022	1.60262e-66	1.20823	0.708661	0.169	0.407	237	2177	ENSMUSG00000034462	http://www.genecards.org/cgi-bin/carddisp.pl?gene=PKD2	http://mar2016.archive.ensembl.org/Mus_musculus/Gene/Summary?db=core;g=ENSMUSG00000034462
EC4	STAG2	0.368898	2.87601e-79	1.71877	1.10535	0.224	0.536	237	2177	ENSMUSG00000025862	http://www.genecards.org/cgi-bin/carddisp.pl?gene=STAG2	http://mar2016.archive.ensembl.org/Mus_musculus/Gene/Summary?db=core;g=ENSMUSG00000025862
EC4	TRIM12A	0.367458	1.4734e-50	0.985625	0.539152	0.118	0.314	237	2177	ENSMUSG00000066258	http://www.genecards.org/cgi-bin/carddisp.pl?gene=TRIM12A	http://mar2016.archive.ensembl.org/Mus_musculus/Gene/Summary?db=core;g=ENSMUSG00000066258
EC4	MARVELD1	0.365533	2.71492e-96	2.71956	1.88705	0.278	0.689	237	2177	ENSMUSG00000044345	http://www.genecards.org/cgi-bin/carddisp.pl?gene=MARVELD1	http://mar2016.archive.ensembl.org/Mus_musculus/Gene/Summary?db=core;g=ENSMUSG00000044345
EC4	SBNO1	0.365465	1.47246e-78	1.77795	1.1563	0.203	0.54	237	2177	ENSMUSG00000038095	http://www.genecards.org/cgi-bin/carddisp.pl?gene=SBNO1	http://mar2016.archive.ensembl.org/Mus_musculus/Gene/Summary?db=core;g=ENSMUSG00000038095
EC4	TRIP11	0.364563	2.04092e-87	2.15009	1.44669	0.232	0.601	237	2177	ENSMUSG00000021188	http://www.genecards.org/cgi-bin/carddisp.pl?gene=TRIP11	http://mar2016.archive.ensembl.org/Mus_musculus/Gene/Summary?db=core;g=ENSMUSG00000021188
EC4	BRD8	0.364342	3.70054e-60	1.15705	0.675647	0.139	0.382	237	2177	ENSMUSG00000003778	http://www.genecards.org/cgi-bin/carddisp.pl?gene=BRD8	http://mar2016.archive.ensembl.org/Mus_musculus/Gene/Summary?db=core;g=ENSMUSG00000003778
EC4	ATXN1	0.364096	2.09037e-79	1.25129	0.749155	0.135	0.416	237	2177	ENSMUSG00000046876	http://www.genecards.org/cgi-bin/carddisp.pl?gene=ATXN1	http://mar2016.archive.ensembl.org/Mus_musculus/Gene/Summary?db=core;g=ENSMUSG00000046876
EC4	EP300	0.36394	3.14926e-82	1.58304	1.00712	0.194	0.509	237	2177	ENSMUSG00000055024	http://www.genecards.org/cgi-bin/carddisp.pl?gene=EP300	http://mar2016.archive.ensembl.org/Mus_musculus/Gene/Summary?db=core;g=ENSMUSG00000055024
EC4	NPR1	0.363348	2.91507e-92	2.35342	1.60681	0.291	0.664	237	2177	ENSMUSG00000027931	http://www.genecards.org/cgi-bin/carddisp.pl?gene=NPR1	http://mar2016.archive.ensembl.org/Mus_musculus/Gene/Summary?db=core;g=ENSMUSG00000027931
EC4	PHC3	0.363272	3.06886e-66	1.13321	0.658355	0.139	0.384	237	2177	ENSMUSG00000037652	http://www.genecards.org/cgi-bin/carddisp.pl?gene=PHC3	http://mar2016.archive.ensembl.org/Mus_musculus/Gene/Summary?db=core;g=ENSMUSG00000037652
EC4	IMMT	0.362686	8.55433e-84	1.51091	0.952777	0.198	0.498	237	2177	ENSMUSG00000052337	http://www.genecards.org/cgi-bin/carddisp.pl?gene=IMMT	http://mar2016.archive.ensembl.org/Mus_musculus/Gene/Summary?db=core;g=ENSMUSG00000052337
EC4	BPTF	0.360138	1.55436e-87	2.63073	1.82866	0.321	0.685	237	2177	ENSMUSG00000040481	http://www.genecards.org/cgi-bin/carddisp.pl?gene=BPTF	http://mar2016.archive.ensembl.org/Mus_musculus/Gene/Summary?db=core;g=ENSMUSG00000040481
EC4	UVRAG	0.359845	1.03662e-56	0.893644	0.475619	0.122	0.306	237	2177	ENSMUSG00000035354	http://www.genecards.org/cgi-bin/carddisp.pl?gene=UVRAG	http://mar2016.archive.ensembl.org/Mus_musculus/Gene/Summary?db=core;g=ENSMUSG00000035354
EC4	TET3	0.357099	3.87038e-62	1.24983	0.756513	0.165	0.414	237	2177	ENSMUSG00000034832	http://www.genecards.org/cgi-bin/carddisp.pl?gene=TET3	http://mar2016.archive.ensembl.org/Mus_musculus/Gene/Summary?db=core;g=ENSMUSG00000034832
EC4	PDGFRB	0.356511	4.65138e-56	0.952855	0.52528	0.114	0.306	237	2177	ENSMUSG00000024620	http://www.genecards.org/cgi-bin/carddisp.pl?gene=PDGFRB	http://mar2016.archive.ensembl.org/Mus_musculus/Gene/Summary?db=core;g=ENSMUSG00000024620
EC4	DICER1	0.356001	9.00375e-56	0.885765	0.4734	0.118	0.307	237	2177	ENSMUSG00000041415	http://www.genecards.org/cgi-bin/carddisp.pl?gene=DICER1	http://mar2016.archive.ensembl.org/Mus_musculus/Gene/Summary?db=core;g=ENSMUSG00000041415
EC4	CSNK1A1	0.355902	3.60836e-102	3.81706	2.76396	0.401	0.812	237	2177	ENSMUSG00000024576	http://www.genecards.org/cgi-bin/carddisp.pl?gene=CSNK1A1	http://mar2016.archive.ensembl.org/Mus_musculus/Gene/Summary?db=core;g=ENSMUSG00000024576
EC4	COPA	0.355542	1.62985e-87	1.95667	1.31086	0.236	0.593	237	2177	ENSMUSG00000026553	http://www.genecards.org/cgi-bin/carddisp.pl?gene=COPA	http://mar2016.archive.ensembl.org/Mus_musculus/Gene/Summary?db=core;g=ENSMUSG00000026553
EC4	ITCH	0.354359	9.42526e-82	1.19847	0.719681	0.135	0.42	237	2177	ENSMUSG00000027598	http://www.genecards.org/cgi-bin/carddisp.pl?gene=ITCH	http://mar2016.archive.ensembl.org/Mus_musculus/Gene/Summary?db=core;g=ENSMUSG00000027598
EC4	RAB3GAP1	0.353138	8.14248e-61	1.13852	0.674207	0.177	0.405	237	2177	ENSMUSG00000036104	http://www.genecards.org/cgi-bin/carddisp.pl?gene=RAB3GAP1	http://mar2016.archive.ensembl.org/Mus_musculus/Gene/Summary?db=core;g=ENSMUSG00000036104
EC4	NIPBL	0.352224	4.6077e-82	2.34849	1.62312	0.262	0.626	237	2177	ENSMUSG00000022141	http://www.genecards.org/cgi-bin/carddisp.pl?gene=NIPBL	http://mar2016.archive.ensembl.org/Mus_musculus/Gene/Summary?db=core;g=ENSMUSG00000022141
EC4	DENND4A	0.35171	1.27547e-58	0.915014	0.50071	0.114	0.317	237	2177	ENSMUSG00000053641	http://www.genecards.org/cgi-bin/carddisp.pl?gene=DENND4A	http://mar2016.archive.ensembl.org/Mus_musculus/Gene/Summary?db=core;g=ENSMUSG00000053641
EC4	MGA	0.351472	2.12568e-68	1.60718	1.04346	0.215	0.497	237	2177	ENSMUSG00000033943	http://www.genecards.org/cgi-bin/carddisp.pl?gene=MGA	http://mar2016.archive.ensembl.org/Mus_musculus/Gene/Summary?db=core;g=ENSMUSG00000033943
EC4	SETD1B	0.351241	3.42338e-66	0.952419	0.530519	0.118	0.345	237	2177	ENSMUSG00000038384	http://www.genecards.org/cgi-bin/carddisp.pl?gene=SETD1B	http://mar2016.archive.ensembl.org/Mus_musculus/Gene/Summary?db=core;g=ENSMUSG00000038384
EC4	ATP6V1H	0.350124	2.36907e-56	0.865176	0.463262	0.118	0.306	237	2177	ENSMUSG00000033793	http://www.genecards.org/cgi-bin/carddisp.pl?gene=ATP6V1H	http://mar2016.archive.ensembl.org/Mus_musculus/Gene/Summary?db=core;g=ENSMUSG00000033793
EC4	MAP4	0.349957	7.44118e-93	2.01932	1.36898	0.215	0.598	237	2177	ENSMUSG00000032479	http://www.genecards.org/cgi-bin/carddisp.pl?gene=MAP4	http://mar2016.archive.ensembl.org/Mus_musculus/Gene/Summary?db=core;g=ENSMUSG00000032479
EC4	STK38	0.349197	1.9608e-62	1.17154	0.704704	0.152	0.393	237	2177	ENSMUSG00000024006	http://www.genecards.org/cgi-bin/carddisp.pl?gene=STK38	http://mar2016.archive.ensembl.org/Mus_musculus/Gene/Summary?db=core;g=ENSMUSG00000024006
EC4	ARHGEF1	0.349024	4.749e-75	1.35027	0.845232	0.173	0.461	237	2177	ENSMUSG00000040940	http://www.genecards.org/cgi-bin/carddisp.pl?gene=ARHGEF1	http://mar2016.archive.ensembl.org/Mus_musculus/Gene/Summary?db=core;g=ENSMUSG00000040940
EC4	NFIB	0.348957	1.08106e-56	12.7843	9.82281	0.705	0.968	237	2177	ENSMUSG00000008575	http://www.genecards.org/cgi-bin/carddisp.pl?gene=NFIB	http://mar2016.archive.ensembl.org/Mus_musculus/Gene/Summary?db=core;g=ENSMUSG00000008575
EC4	ZFP871	0.348479	2.00126e-68	1.11641	0.662253	0.148	0.387	237	2177	ENSMUSG00000024298	http://www.genecards.org/cgi-bin/carddisp.pl?gene=ZFP871	http://mar2016.archive.ensembl.org/Mus_musculus/Gene/Summary?db=core;g=ENSMUSG00000024298
EC4	CDC14A	0.346288	1.25523e-47	1.07386	0.631307	0.148	0.348	237	2177	ENSMUSG00000033502	http://www.genecards.org/cgi-bin/carddisp.pl?gene=CDC14A	http://mar2016.archive.ensembl.org/Mus_musculus/Gene/Summary?db=core;g=ENSMUSG00000033502
EC4	ZDHHC20	0.345839	1.18198e-76	1.42194	0.905707	0.16	0.475	237	2177	ENSMUSG00000021969	http://www.genecards.org/cgi-bin/carddisp.pl?gene=ZDHHC20	http://mar2016.archive.ensembl.org/Mus_musculus/Gene/Summary?db=core;g=ENSMUSG00000021969
EC4	HERC1	0.34446	1.53917e-63	1.54789	1.00672	0.19	0.469	237	2177	ENSMUSG00000038664	http://www.genecards.org/cgi-bin/carddisp.pl?gene=HERC1	http://mar2016.archive.ensembl.org/Mus_musculus/Gene/Summary?db=core;g=ENSMUSG00000038664
EC4	FOXP1	0.34424	5.66793e-64	7.58586	5.76328	0.616	0.916	237	2177	ENSMUSG00000030067	http://www.genecards.org/cgi-bin/carddisp.pl?gene=FOXP1	http://mar2016.archive.ensembl.org/Mus_musculus/Gene/Summary?db=core;g=ENSMUSG00000030067
EC4	RSBN1L	0.343892	7.33905e-78	1.401	0.891777	0.156	0.473	237	2177	ENSMUSG00000039968	http://www.genecards.org/cgi-bin/carddisp.pl?gene=RSBN1L	http://mar2016.archive.ensembl.org/Mus_musculus/Gene/Summary?db=core;g=ENSMUSG00000039968
EC4	TRIM56	0.343181	3.99773e-71	1.2266	0.755228	0.139	0.419	237	2177	ENSMUSG00000043279	http://www.genecards.org/cgi-bin/carddisp.pl?gene=TRIM56	http://mar2016.archive.ensembl.org/Mus_musculus/Gene/Summary?db=core;g=ENSMUSG00000043279
EC4	DMXL1	0.342279	5.46098e-63	1.09391	0.651665	0.139	0.383	237	2177	ENSMUSG00000037416	http://www.genecards.org/cgi-bin/carddisp.pl?gene=DMXL1	http://mar2016.archive.ensembl.org/Mus_musculus/Gene/Summary?db=core;g=ENSMUSG00000037416
EC4	SHOC2	0.341963	4.49181e-86	1.45708	0.938555	0.177	0.503	237	2177	ENSMUSG00000024976	http://www.genecards.org/cgi-bin/carddisp.pl?gene=SHOC2	http://mar2016.archive.ensembl.org/Mus_musculus/Gene/Summary?db=core;g=ENSMUSG00000024976
EC4	PDE3A	0.34165	3.12811e-45	8.01798	6.11643	0.57	0.849	237	2177	ENSMUSG00000041741	http://www.genecards.org/cgi-bin/carddisp.pl?gene=PDE3A	http://mar2016.archive.ensembl.org/Mus_musculus/Gene/Summary?db=core;g=ENSMUSG00000041741
EC4	TCF4	0.341556	1.3357e-28	2.93469	2.10522	0.245	0.461	237	2177	ENSMUSG00000053477	http://www.genecards.org/cgi-bin/carddisp.pl?gene=TCF4	http://mar2016.archive.ensembl.org/Mus_musculus/Gene/Summary?db=core;g=ENSMUSG00000053477
EC4	LPAR6	0.341376	4.36835e-49	1.0337	0.605179	0.105	0.315	237	2177	ENSMUSG00000033446	http://www.genecards.org/cgi-bin/carddisp.pl?gene=LPAR6	http://mar2016.archive.ensembl.org/Mus_musculus/Gene/Summary?db=core;g=ENSMUSG00000033446
EC4	ATP2B2	0.340548	1.66949e-55	1.04828	0.61761	0.118	0.33	237	2177	ENSMUSG00000030302	http://www.genecards.org/cgi-bin/carddisp.pl?gene=ATP2B2	http://mar2016.archive.ensembl.org/Mus_musculus/Gene/Summary?db=core;g=ENSMUSG00000030302
EC4	NRIP1	0.339498	1.12111e-80	3.3619	2.44728	0.329	0.733	237	2177	ENSMUSG00000048490	http://www.genecards.org/cgi-bin/carddisp.pl?gene=NRIP1	http://mar2016.archive.ensembl.org/Mus_musculus/Gene/Summary?db=core;g=ENSMUSG00000048490
EC4	SLTM	0.338198	9.80093e-61	1.23957	0.771563	0.156	0.402	237	2177	ENSMUSG00000032212	http://www.genecards.org/cgi-bin/carddisp.pl?gene=SLTM	http://mar2016.archive.ensembl.org/Mus_musculus/Gene/Summary?db=core;g=ENSMUSG00000032212
EC4	MLLT3	0.337997	1.41499e-52	1.26941	0.795418	0.152	0.391	237	2177	ENSMUSG00000028496	http://www.genecards.org/cgi-bin/carddisp.pl?gene=MLLT3	http://mar2016.archive.ensembl.org/Mus_musculus/Gene/Summary?db=core;g=ENSMUSG00000028496
EC4	XRN2	0.337928	7.26554e-82	1.57211	1.03499	0.194	0.518	237	2177	ENSMUSG00000027433	http://www.genecards.org/cgi-bin/carddisp.pl?gene=XRN2	http://mar2016.archive.ensembl.org/Mus_musculus/Gene/Summary?db=core;g=ENSMUSG00000027433
EC4	JMJD1C	0.337924	1.03043e-76	1.85423	1.25821	0.224	0.554	237	2177	ENSMUSG00000037876	http://www.genecards.org/cgi-bin/carddisp.pl?gene=JMJD1C	http://mar2016.archive.ensembl.org/Mus_musculus/Gene/Summary?db=core;g=ENSMUSG00000037876
EC4	ETNK1	0.337569	3.8872e-80	2.05471	1.41742	0.262	0.605	237	2177	ENSMUSG00000030275	http://www.genecards.org/cgi-bin/carddisp.pl?gene=ETNK1	http://mar2016.archive.ensembl.org/Mus_musculus/Gene/Summary?db=core;g=ENSMUSG00000030275
EC4	EP400	0.336257	2.47758e-59	1.07615	0.644509	0.173	0.385	237	2177	ENSMUSG00000029505	http://www.genecards.org/cgi-bin/carddisp.pl?gene=EP400	http://mar2016.archive.ensembl.org/Mus_musculus/Gene/Summary?db=core;g=ENSMUSG00000029505
EC4	SRSF6	0.334076	8.39237e-77	1.2609	0.793551	0.152	0.455	237	2177	ENSMUSG00000016921	http://www.genecards.org/cgi-bin/carddisp.pl?gene=SRSF6	http://mar2016.archive.ensembl.org/Mus_musculus/Gene/Summary?db=core;g=ENSMUSG00000016921
EC4	INO80D	0.333639	2.65965e-65	1.22815	0.768112	0.16	0.424	237	2177	ENSMUSG00000040865	http://www.genecards.org/cgi-bin/carddisp.pl?gene=INO80D	http://mar2016.archive.ensembl.org/Mus_musculus/Gene/Summary?db=core;g=ENSMUSG00000040865
EC4	ZRANB2	0.333494	2.9511e-69	1.40099	0.905457	0.186	0.468	237	2177	ENSMUSG00000028180	http://www.genecards.org/cgi-bin/carddisp.pl?gene=ZRANB2	http://mar2016.archive.ensembl.org/Mus_musculus/Gene/Summary?db=core;g=ENSMUSG00000028180
EC4	DSTN	0.333147	3.16225e-66	7.29359	5.58348	0.595	0.92	237	2177	ENSMUSG00000015932	http://www.genecards.org/cgi-bin/carddisp.pl?gene=DSTN	http://mar2016.archive.ensembl.org/Mus_musculus/Gene/Summary?db=core;g=ENSMUSG00000015932
EC4	WNK1	0.332938	1.92829e-89	3.83204	2.83625	0.401	0.801	237	2177	ENSMUSG00000045962	http://www.genecards.org/cgi-bin/carddisp.pl?gene=WNK1	http://mar2016.archive.ensembl.org/Mus_musculus/Gene/Summary?db=core;g=ENSMUSG00000045962
EC4	HDGFRP3	0.332626	9.43816e-73	1.35196	0.86767	0.173	0.46	237	2177	ENSMUSG00000025104	http://www.genecards.org/cgi-bin/carddisp.pl?gene=HDGFRP3	http://mar2016.archive.ensembl.org/Mus_musculus/Gene/Summary?db=core;g=ENSMUSG00000025104
EC4	HSPG2	0.331996	4.69564e-83	3.88486	2.88071	0.371	0.769	237	2177	ENSMUSG00000028763	http://www.genecards.org/cgi-bin/carddisp.pl?gene=HSPG2	http://mar2016.archive.ensembl.org/Mus_musculus/Gene/Summary?db=core;g=ENSMUSG00000028763
EC4	FRYL	0.328906	7.39618e-62	1.65727	1.11556	0.194	0.499	237	2177	ENSMUSG00000070733	http://www.genecards.org/cgi-bin/carddisp.pl?gene=FRYL	http://mar2016.archive.ensembl.org/Mus_musculus/Gene/Summary?db=core;g=ENSMUSG00000070733
EC4	SETD2	0.327633	4.8564e-75	1.56642	1.04504	0.198	0.517	237	2177	ENSMUSG00000044791	http://www.genecards.org/cgi-bin/carddisp.pl?gene=SETD2	http://mar2016.archive.ensembl.org/Mus_musculus/Gene/Summary?db=core;g=ENSMUSG00000044791
EC4	KMT2E	0.326863	1.43618e-95	3.79737	2.82479	0.367	0.802	237	2177	ENSMUSG00000029004	http://www.genecards.org/cgi-bin/carddisp.pl?gene=KMT2E	http://mar2016.archive.ensembl.org/Mus_musculus/Gene/Summary?db=core;g=ENSMUSG00000029004
EC4	BRD1	0.326281	5.80182e-78	1.35379	0.877356	0.173	0.477	237	2177	ENSMUSG00000022387	http://www.genecards.org/cgi-bin/carddisp.pl?gene=BRD1	http://mar2016.archive.ensembl.org/Mus_musculus/Gene/Summary?db=core;g=ENSMUSG00000022387
EC4	ST3GAL2	0.326128	7.98083e-71	1.00917	0.602661	0.135	0.371	237	2177	ENSMUSG00000031749	http://www.genecards.org/cgi-bin/carddisp.pl?gene=ST3GAL2	http://mar2016.archive.ensembl.org/Mus_musculus/Gene/Summary?db=core;g=ENSMUSG00000031749
EC4	NCOA3	0.325854	1.94119e-59	1.13388	0.702466	0.152	0.407	237	2177	ENSMUSG00000027678	http://www.genecards.org/cgi-bin/carddisp.pl?gene=NCOA3	http://mar2016.archive.ensembl.org/Mus_musculus/Gene/Summary?db=core;g=ENSMUSG00000027678
EC4	TRIM44	0.325328	3.91797e-77	1.25514	0.799867	0.16	0.446	237	2177	ENSMUSG00000027189	http://www.genecards.org/cgi-bin/carddisp.pl?gene=TRIM44	http://mar2016.archive.ensembl.org/Mus_musculus/Gene/Summary?db=core;g=ENSMUSG00000027189
EC4	NCOR1	0.32273	1.14531e-88	3.60877	2.68496	0.401	0.797	237	2177	ENSMUSG00000018501	http://www.genecards.org/cgi-bin/carddisp.pl?gene=NCOR1	http://mar2016.archive.ensembl.org/Mus_musculus/Gene/Summary?db=core;g=ENSMUSG00000018501
EC4	ATP11B	0.322659	2.16921e-55	0.953443	0.561962	0.131	0.339	237	2177	ENSMUSG00000037400	http://www.genecards.org/cgi-bin/carddisp.pl?gene=ATP11B	http://mar2016.archive.ensembl.org/Mus_musculus/Gene/Summary?db=core;g=ENSMUSG00000037400
EC4	ITPR1	0.321436	2.63634e-64	1.71637	1.17384	0.245	0.531	237	2177	ENSMUSG00000030102	http://www.genecards.org/cgi-bin/carddisp.pl?gene=ITPR1	http://mar2016.archive.ensembl.org/Mus_musculus/Gene/Summary?db=core;g=ENSMUSG00000030102
EC4	PIK3C2A	0.321152	4.38707e-61	1.16314	0.731442	0.16	0.412	237	2177	ENSMUSG00000030660	http://www.genecards.org/cgi-bin/carddisp.pl?gene=PIK3C2A	http://mar2016.archive.ensembl.org/Mus_musculus/Gene/Summary?db=core;g=ENSMUSG00000030660
EC4	GPR107	0.320585	1.66207e-59	0.834252	0.468769	0.097	0.3	237	2177	ENSMUSG00000000194	http://www.genecards.org/cgi-bin/carddisp.pl?gene=GPR107	http://mar2016.archive.ensembl.org/Mus_musculus/Gene/Summary?db=core;g=ENSMUSG00000000194
EC4	MYO6	0.32022	2.04822e-63	1.0148	0.613751	0.118	0.361	237	2177	ENSMUSG00000033577	http://www.genecards.org/cgi-bin/carddisp.pl?gene=MYO6	http://mar2016.archive.ensembl.org/Mus_musculus/Gene/Summary?db=core;g=ENSMUSG00000033577
EC4	MCL1	0.320121	1.79853e-69	4.94562	3.76246	0.494	0.848	237	2177	ENSMUSG00000038612	http://www.genecards.org/cgi-bin/carddisp.pl?gene=MCL1	http://mar2016.archive.ensembl.org/Mus_musculus/Gene/Summary?db=core;g=ENSMUSG00000038612
EC4	PDLIM5	0.319954	3.05968e-83	2.13455	1.51107	0.278	0.628	237	2177	ENSMUSG00000028273	http://www.genecards.org/cgi-bin/carddisp.pl?gene=PDLIM5	http://mar2016.archive.ensembl.org/Mus_musculus/Gene/Summary?db=core;g=ENSMUSG00000028273
EC4	WAPL	0.316921	1.75576e-104	1.77697	1.2293	0.194	0.591	237	2177	ENSMUSG00000041408	http://www.genecards.org/cgi-bin/carddisp.pl?gene=WAPL	http://mar2016.archive.ensembl.org/Mus_musculus/Gene/Summary?db=core;g=ENSMUSG00000041408
EC4	SUV420H1	0.31684	2.03734e-76	1.38182	0.912183	0.173	0.478	237	2177	ENSMUSG00000045098	http://www.genecards.org/cgi-bin/carddisp.pl?gene=SUV420H1	http://mar2016.archive.ensembl.org/Mus_musculus/Gene/Summary?db=core;g=ENSMUSG00000045098
EC4	AAK1	0.316701	4.52965e-66	0.857017	0.491007	0.097	0.316	237	2177	ENSMUSG00000057230	http://www.genecards.org/cgi-bin/carddisp.pl?gene=AAK1	http://mar2016.archive.ensembl.org/Mus_musculus/Gene/Summary?db=core;g=ENSMUSG00000057230
EC4	ZFP704	0.316355	3.8846e-80	1.85348	1.29162	0.207	0.566	237	2177	ENSMUSG00000040209	http://www.genecards.org/cgi-bin/carddisp.pl?gene=ZFP704	http://mar2016.archive.ensembl.org/Mus_musculus/Gene/Summary?db=core;g=ENSMUSG00000040209
EC4	UBE2D3	0.315804	2.61351e-99	3.94463	2.97253	0.405	0.833	237	2177	ENSMUSG00000078578	http://www.genecards.org/cgi-bin/carddisp.pl?gene=UBE2D3	http://mar2016.archive.ensembl.org/Mus_musculus/Gene/Summary?db=core;g=ENSMUSG00000078578
EC4	TANC2	0.315512	5.91577e-72	1.39053	0.920946	0.139	0.46	237	2177	ENSMUSG00000053580	http://www.genecards.org/cgi-bin/carddisp.pl?gene=TANC2	http://mar2016.archive.ensembl.org/Mus_musculus/Gene/Summary?db=core;g=ENSMUSG00000053580
EC4	TNS1	0.31551	8.9832e-88	4.56371	3.47082	0.456	0.849	237	2177	ENSMUSG00000055322	http://www.genecards.org/cgi-bin/carddisp.pl?gene=TNS1	http://mar2016.archive.ensembl.org/Mus_musculus/Gene/Summary?db=core;g=ENSMUSG00000055322
EC4	PLXND1	0.314959	1.369e-67	2.16868	1.54722	0.27	0.607	237	2177	ENSMUSG00000030123	http://www.genecards.org/cgi-bin/carddisp.pl?gene=PLXND1	http://mar2016.archive.ensembl.org/Mus_musculus/Gene/Summary?db=core;g=ENSMUSG00000030123
EC4	UPF3B	0.311914	9.96309e-59	1.18131	0.757202	0.143	0.402	237	2177	ENSMUSG00000036572	http://www.genecards.org/cgi-bin/carddisp.pl?gene=UPF3B	http://mar2016.archive.ensembl.org/Mus_musculus/Gene/Summary?db=core;g=ENSMUSG00000036572
EC4	TNRC6B	0.311299	2.40037e-69	1.55227	1.05692	0.207	0.514	237	2177	ENSMUSG00000047888	http://www.genecards.org/cgi-bin/carddisp.pl?gene=TNRC6B	http://mar2016.archive.ensembl.org/Mus_musculus/Gene/Summary?db=core;g=ENSMUSG00000047888
EC4	CLK4	0.310921	1.84351e-45	0.893428	0.526343	0.122	0.315	237	2177	ENSMUSG00000020385	http://www.genecards.org/cgi-bin/carddisp.pl?gene=CLK4	http://mar2016.archive.ensembl.org/Mus_musculus/Gene/Summary?db=core;g=ENSMUSG00000020385
EC4	RSF1	0.310888	6.33339e-76	1.28578	0.842673	0.152	0.447	237	2177	ENSMUSG00000035623	http://www.genecards.org/cgi-bin/carddisp.pl?gene=RSF1	http://mar2016.archive.ensembl.org/Mus_musculus/Gene/Summary?db=core;g=ENSMUSG00000035623
EC4	PHF20L1	0.310438	1.2239e-64	1.35418	0.898407	0.169	0.46	237	2177	ENSMUSG00000072501	http://www.genecards.org/cgi-bin/carddisp.pl?gene=PHF20L1	http://mar2016.archive.ensembl.org/Mus_musculus/Gene/Summary?db=core;g=ENSMUSG00000072501
EC4	WSB1	0.310097	9.0948e-56	1.08737	0.683643	0.16	0.388	237	2177	ENSMUSG00000017677	http://www.genecards.org/cgi-bin/carddisp.pl?gene=WSB1	http://mar2016.archive.ensembl.org/Mus_musculus/Gene/Summary?db=core;g=ENSMUSG00000017677
EC4	RABGAP1	0.309507	2.40347e-67	1.21129	0.784326	0.181	0.445	237	2177	ENSMUSG00000035437	http://www.genecards.org/cgi-bin/carddisp.pl?gene=RABGAP1	http://mar2016.archive.ensembl.org/Mus_musculus/Gene/Summary?db=core;g=ENSMUSG00000035437
EC4	RAD23B	0.308371	5.52075e-74	1.2137	0.787678	0.165	0.453	237	2177	ENSMUSG00000028426	http://www.genecards.org/cgi-bin/carddisp.pl?gene=RAD23B	http://mar2016.archive.ensembl.org/Mus_musculus/Gene/Summary?db=core;g=ENSMUSG00000028426
EC4	STRN3	0.308148	6.68534e-105	2.48435	1.81423	0.266	0.698	237	2177	ENSMUSG00000020954	http://www.genecards.org/cgi-bin/carddisp.pl?gene=STRN3	http://mar2016.archive.ensembl.org/Mus_musculus/Gene/Summary?db=core;g=ENSMUSG00000020954
EC4	FBL	0.307906	4.25853e-63	1.02889	0.638962	0.152	0.401	237	2177	ENSMUSG00000046865	http://www.genecards.org/cgi-bin/carddisp.pl?gene=FBL	http://mar2016.archive.ensembl.org/Mus_musculus/Gene/Summary?db=core;g=ENSMUSG00000046865
EC4	KLHL24	0.307382	4.54199e-72	1.22208	0.795681	0.165	0.437	237	2177	ENSMUSG00000062901	http://www.genecards.org/cgi-bin/carddisp.pl?gene=KLHL24	http://mar2016.archive.ensembl.org/Mus_musculus/Gene/Summary?db=core;g=ENSMUSG00000062901
EC4	CPNE2	0.307313	7.55119e-55	0.913802	0.546631	0.105	0.33	237	2177	ENSMUSG00000034361	http://www.genecards.org/cgi-bin/carddisp.pl?gene=CPNE2	http://mar2016.archive.ensembl.org/Mus_musculus/Gene/Summary?db=core;g=ENSMUSG00000034361
EC4	ARIH1	0.306534	6.30918e-82	1.55895	1.06912	0.215	0.545	237	2177	ENSMUSG00000025234	http://www.genecards.org/cgi-bin/carddisp.pl?gene=ARIH1	http://mar2016.archive.ensembl.org/Mus_musculus/Gene/Summary?db=core;g=ENSMUSG00000025234
EC4	CHD6	0.303769	7.85798e-68	1.31231	0.873275	0.16	0.453	237	2177	ENSMUSG00000057133	http://www.genecards.org/cgi-bin/carddisp.pl?gene=CHD6	http://mar2016.archive.ensembl.org/Mus_musculus/Gene/Summary?db=core;g=ENSMUSG00000057133
EC4	SNX10	0.302514	2.05191e-53	0.829977	0.483815	0.11	0.308	237	2177	ENSMUSG00000038301	http://www.genecards.org/cgi-bin/carddisp.pl?gene=SNX10	http://mar2016.archive.ensembl.org/Mus_musculus/Gene/Summary?db=core;g=ENSMUSG00000038301
EC4	WWP1	0.302461	2.88995e-72	1.98634	1.42153	0.215	0.561	237	2177	ENSMUSG00000041058	http://www.genecards.org/cgi-bin/carddisp.pl?gene=WWP1	http://mar2016.archive.ensembl.org/Mus_musculus/Gene/Summary?db=core;g=ENSMUSG00000041058
EC4	ZMIZ1	0.302178	7.27317e-84	2.23096	1.6204	0.274	0.644	237	2177	ENSMUSG00000007817	http://www.genecards.org/cgi-bin/carddisp.pl?gene=ZMIZ1	http://mar2016.archive.ensembl.org/Mus_musculus/Gene/Summary?db=core;g=ENSMUSG00000007817
EC4	SFSWAP	0.301496	1.15545e-62	0.792329	0.454315	0.093	0.3	237	2177	ENSMUSG00000029439	http://www.genecards.org/cgi-bin/carddisp.pl?gene=SFSWAP	http://mar2016.archive.ensembl.org/Mus_musculus/Gene/Summary?db=core;g=ENSMUSG00000029439
EC4	CELF1	0.299632	4.05063e-85	1.5427	1.06584	0.19	0.531	237	2177	ENSMUSG00000005506	http://www.genecards.org/cgi-bin/carddisp.pl?gene=CELF1	http://mar2016.archive.ensembl.org/Mus_musculus/Gene/Summary?db=core;g=ENSMUSG00000005506
EC4	KLF3	0.299401	1.59551e-84	4.27767	3.28858	0.367	0.8	237	2177	ENSMUSG00000029178	http://www.genecards.org/cgi-bin/carddisp.pl?gene=KLF3	http://mar2016.archive.ensembl.org/Mus_musculus/Gene/Summary?db=core;g=ENSMUSG00000029178
EC4	TRIM24	0.299169	5.88056e-49	1.09282	0.70088	0.152	0.367	237	2177	ENSMUSG00000029833	http://www.genecards.org/cgi-bin/carddisp.pl?gene=TRIM24	http://mar2016.archive.ensembl.org/Mus_musculus/Gene/Summary?db=core;g=ENSMUSG00000029833
EC4	EXOC5	0.296412	4.10619e-44	0.885066	0.534962	0.143	0.324	237	2177	ENSMUSG00000061244	http://www.genecards.org/cgi-bin/carddisp.pl?gene=EXOC5	http://mar2016.archive.ensembl.org/Mus_musculus/Gene/Summary?db=core;g=ENSMUSG00000061244
EC4	LPP	0.296054	2.65401e-62	1.58612	1.10634	0.19	0.485	237	2177	ENSMUSG00000033306	http://www.genecards.org/cgi-bin/carddisp.pl?gene=LPP	http://mar2016.archive.ensembl.org/Mus_musculus/Gene/Summary?db=core;g=ENSMUSG00000033306
EC4	ZFP148	0.295855	1.92021e-80	1.53107	1.06178	0.203	0.538	237	2177	ENSMUSG00000022811	http://www.genecards.org/cgi-bin/carddisp.pl?gene=ZFP148	http://mar2016.archive.ensembl.org/Mus_musculus/Gene/Summary?db=core;g=ENSMUSG00000022811
EC4	PHACTR1	0.295846	2.63789e-66	1.40503	0.959122	0.143	0.445	237	2177	ENSMUSG00000054728	http://www.genecards.org/cgi-bin/carddisp.pl?gene=PHACTR1	http://mar2016.archive.ensembl.org/Mus_musculus/Gene/Summary?db=core;g=ENSMUSG00000054728
EC4	VWF	0.295724	3.07175e-43	12.6684	10.1352	0.658	0.93	237	2177	ENSMUSG00000001930	http://www.genecards.org/cgi-bin/carddisp.pl?gene=VWF	http://mar2016.archive.ensembl.org/Mus_musculus/Gene/Summary?db=core;g=ENSMUSG00000001930
EC4	TPM1	0.295507	1.93251e-86	3.98048	3.05802	0.414	0.814	237	2177	ENSMUSG00000032366	http://www.genecards.org/cgi-bin/carddisp.pl?gene=TPM1	http://mar2016.archive.ensembl.org/Mus_musculus/Gene/Summary?db=core;g=ENSMUSG00000032366
EC4	YAP1	0.295499	6.88165e-55	0.82817	0.489576	0.131	0.322	237	2177	ENSMUSG00000053110	http://www.genecards.org/cgi-bin/carddisp.pl?gene=YAP1	http://mar2016.archive.ensembl.org/Mus_musculus/Gene/Summary?db=core;g=ENSMUSG00000053110
EC4	DLG1	0.294223	1.72384e-48	0.853091	0.511217	0.118	0.311	237	2177	ENSMUSG00000022770	http://www.genecards.org/cgi-bin/carddisp.pl?gene=DLG1	http://mar2016.archive.ensembl.org/Mus_musculus/Gene/Summary?db=core;g=ENSMUSG00000022770
EC4	RBBP6	0.294213	1.61106e-74	1.39709	0.954869	0.194	0.497	237	2177	ENSMUSG00000030779	http://www.genecards.org/cgi-bin/carddisp.pl?gene=RBBP6	http://mar2016.archive.ensembl.org/Mus_musculus/Gene/Summary?db=core;g=ENSMUSG00000030779
EC4	QK	0.292709	2.48901e-90	2.76546	2.074	0.321	0.733	237	2177	ENSMUSG00000062078	http://www.genecards.org/cgi-bin/carddisp.pl?gene=QK	http://mar2016.archive.ensembl.org/Mus_musculus/Gene/Summary?db=core;g=ENSMUSG00000062078
EC4	ZNRF1	0.292017	1.89005e-62	0.894318	0.547202	0.11	0.335	237	2177	ENSMUSG00000033545	http://www.genecards.org/cgi-bin/carddisp.pl?gene=ZNRF1	http://mar2016.archive.ensembl.org/Mus_musculus/Gene/Summary?db=core;g=ENSMUSG00000033545
EC4	TSC22D4	0.291775	5.57865e-66	1.10062	0.715988	0.156	0.418	237	2177	ENSMUSG00000029723	http://www.genecards.org/cgi-bin/carddisp.pl?gene=TSC22D4	http://mar2016.archive.ensembl.org/Mus_musculus/Gene/Summary?db=core;g=ENSMUSG00000029723
EC4	HEG1	0.291237	4.95929e-26	14.7647	11.883	0.772	0.955	237	2177	ENSMUSG00000075254	http://www.genecards.org/cgi-bin/carddisp.pl?gene=HEG1	http://mar2016.archive.ensembl.org/Mus_musculus/Gene/Summary?db=core;g=ENSMUSG00000075254
EC4	RGS3	0.290968	1.02756e-94	1.98274	1.43796	0.219	0.618	237	2177	ENSMUSG00000059810	http://www.genecards.org/cgi-bin/carddisp.pl?gene=RGS3	http://mar2016.archive.ensembl.org/Mus_musculus/Gene/Summary?db=core;g=ENSMUSG00000059810
EC4	SRSF1	0.290903	3.0296e-62	1.18745	0.788	0.169	0.446	237	2177	ENSMUSG00000018379	http://www.genecards.org/cgi-bin/carddisp.pl?gene=SRSF1	http://mar2016.archive.ensembl.org/Mus_musculus/Gene/Summary?db=core;g=ENSMUSG00000018379
EC4	TMCC1	0.290317	1.23845e-51	0.935464	0.582672	0.131	0.332	237	2177	ENSMUSG00000030126	http://www.genecards.org/cgi-bin/carddisp.pl?gene=TMCC1	http://mar2016.archive.ensembl.org/Mus_musculus/Gene/Summary?db=core;g=ENSMUSG00000030126
EC4	PUF60	0.289916	2.22929e-51	0.874343	0.533119	0.114	0.321	237	2177	ENSMUSG00000002524	http://www.genecards.org/cgi-bin/carddisp.pl?gene=PUF60	http://mar2016.archive.ensembl.org/Mus_musculus/Gene/Summary?db=core;g=ENSMUSG00000002524
EC4	ZEB1	0.289105	1.37387e-73	1.5896	1.11935	0.203	0.54	237	2177	ENSMUSG00000024238	http://www.genecards.org/cgi-bin/carddisp.pl?gene=ZEB1	http://mar2016.archive.ensembl.org/Mus_musculus/Gene/Summary?db=core;g=ENSMUSG00000024238
EC4	CCDC186	0.288524	6.57473e-75	1.19039	0.793359	0.127	0.434	237	2177	ENSMUSG00000035173	http://www.genecards.org/cgi-bin/carddisp.pl?gene=CCDC186	http://mar2016.archive.ensembl.org/Mus_musculus/Gene/Summary?db=core;g=ENSMUSG00000035173
EC4	NAB1	0.28844	5.17102e-55	0.892718	0.549733	0.11	0.338	237	2177	ENSMUSG00000002881	http://www.genecards.org/cgi-bin/carddisp.pl?gene=NAB1	http://mar2016.archive.ensembl.org/Mus_musculus/Gene/Summary?db=core;g=ENSMUSG00000002881
EC4	BCL9L	0.28767	2.71704e-77	1.01531	0.650986	0.139	0.411	237	2177	ENSMUSG00000063382	http://www.genecards.org/cgi-bin/carddisp.pl?gene=BCL9L	http://mar2016.archive.ensembl.org/Mus_musculus/Gene/Summary?db=core;g=ENSMUSG00000063382
EC4	ARHGAP21	0.287459	1.9406e-53	0.929809	0.581177	0.131	0.352	237	2177	ENSMUSG00000036591	http://www.genecards.org/cgi-bin/carddisp.pl?gene=ARHGAP21	http://mar2016.archive.ensembl.org/Mus_musculus/Gene/Summary?db=core;g=ENSMUSG00000036591
EC4	RAF1	0.286859	6.12721e-66	0.855589	0.520998	0.11	0.339	237	2177	ENSMUSG00000000441	http://www.genecards.org/cgi-bin/carddisp.pl?gene=RAF1	http://mar2016.archive.ensembl.org/Mus_musculus/Gene/Summary?db=core;g=ENSMUSG00000000441
EC4	AZIN1	0.28646	1.59643e-75	3.67365	2.83198	0.38	0.767	237	2177	ENSMUSG00000037458	http://www.genecards.org/cgi-bin/carddisp.pl?gene=AZIN1	http://mar2016.archive.ensembl.org/Mus_musculus/Gene/Summary?db=core;g=ENSMUSG00000037458
EC4	TMEM64	0.286171	2.62833e-63	1.06834	0.696196	0.143	0.402	237	2177	ENSMUSG00000043252	http://www.genecards.org/cgi-bin/carddisp.pl?gene=TMEM64	http://mar2016.archive.ensembl.org/Mus_musculus/Gene/Summary?db=core;g=ENSMUSG00000043252
EC4	TARDBP	0.285383	3.99113e-61	1.07519	0.702746	0.122	0.402	237	2177	ENSMUSG00000041459	http://www.genecards.org/cgi-bin/carddisp.pl?gene=TARDBP	http://mar2016.archive.ensembl.org/Mus_musculus/Gene/Summary?db=core;g=ENSMUSG00000041459
EC4	GABPB2	0.284937	3.88251e-45	0.839939	0.510181	0.118	0.305	237	2177	ENSMUSG00000038766	http://www.genecards.org/cgi-bin/carddisp.pl?gene=GABPB2	http://mar2016.archive.ensembl.org/Mus_musculus/Gene/Summary?db=core;g=ENSMUSG00000038766
EC4	ZFHX3	0.284807	1.32676e-52	1.40359	0.972989	0.181	0.455	237	2177	ENSMUSG00000038872	http://www.genecards.org/cgi-bin/carddisp.pl?gene=ZFHX3	http://mar2016.archive.ensembl.org/Mus_musculus/Gene/Summary?db=core;g=ENSMUSG00000038872
EC4	MACF1	0.284263	3.7796e-78	4.47686	3.49739	0.435	0.826	237	2177	ENSMUSG00000028649	http://www.genecards.org/cgi-bin/carddisp.pl?gene=MACF1	http://mar2016.archive.ensembl.org/Mus_musculus/Gene/Summary?db=core;g=ENSMUSG00000028649
EC4	MIB1	0.282361	8.06111e-70	1.14716	0.765488	0.165	0.441	237	2177	ENSMUSG00000024294	http://www.genecards.org/cgi-bin/carddisp.pl?gene=MIB1	http://mar2016.archive.ensembl.org/Mus_musculus/Gene/Summary?db=core;g=ENSMUSG00000024294
EC4	U2SURP	0.278918	1.32918e-83	1.87644	1.37079	0.241	0.608	237	2177	ENSMUSG00000032407	http://www.genecards.org/cgi-bin/carddisp.pl?gene=U2SURP	http://mar2016.archive.ensembl.org/Mus_musculus/Gene/Summary?db=core;g=ENSMUSG00000032407
EC4	TOB1	0.277707	2.44946e-72	1.8678	1.36565	0.228	0.573	237	2177	ENSMUSG00000037573	http://www.genecards.org/cgi-bin/carddisp.pl?gene=TOB1	http://mar2016.archive.ensembl.org/Mus_musculus/Gene/Summary?db=core;g=ENSMUSG00000037573
EC4	TAOK2	0.277484	3.19353e-75	1.18783	0.805022	0.135	0.448	237	2177	ENSMUSG00000059981	http://www.genecards.org/cgi-bin/carddisp.pl?gene=TAOK2	http://mar2016.archive.ensembl.org/Mus_musculus/Gene/Summary?db=core;g=ENSMUSG00000059981
EC4	ITSN2	0.276714	2.37391e-64	0.993298	0.645406	0.131	0.382	237	2177	ENSMUSG00000020640	http://www.genecards.org/cgi-bin/carddisp.pl?gene=ITSN2	http://mar2016.archive.ensembl.org/Mus_musculus/Gene/Summary?db=core;g=ENSMUSG00000020640
EC4	BMX	0.276344	1.53945e-60	5.17583	4.09926	0.451	0.818	237	2177	ENSMUSG00000031377	http://www.genecards.org/cgi-bin/carddisp.pl?gene=BMX	http://mar2016.archive.ensembl.org/Mus_musculus/Gene/Summary?db=core;g=ENSMUSG00000031377
EC4	LIMCH1	0.276016	2.87632e-83	2.37189	1.78474	0.287	0.665	237	2177	ENSMUSG00000037736	http://www.genecards.org/cgi-bin/carddisp.pl?gene=LIMCH1	http://mar2016.archive.ensembl.org/Mus_musculus/Gene/Summary?db=core;g=ENSMUSG00000037736
EC4	PURB	0.275568	4.63581e-85	2.83769	2.17042	0.321	0.73	237	2177	ENSMUSG00000094483	http://www.genecards.org/cgi-bin/carddisp.pl?gene=PURB	http://mar2016.archive.ensembl.org/Mus_musculus/Gene/Summary?db=core;g=ENSMUSG00000094483
EC4	HOXA5	0.274876	1.42097e-59	1.05422	0.697858	0.131	0.376	237	2177	ENSMUSG00000038253	http://www.genecards.org/cgi-bin/carddisp.pl?gene=HOXA5	http://mar2016.archive.ensembl.org/Mus_musculus/Gene/Summary?db=core;g=ENSMUSG00000038253
EC4	UPF2	0.27426	1.26199e-57	0.942825	0.606472	0.118	0.353	237	2177	ENSMUSG00000043241	http://www.genecards.org/cgi-bin/carddisp.pl?gene=UPF2	http://mar2016.archive.ensembl.org/Mus_musculus/Gene/Summary?db=core;g=ENSMUSG00000043241
EC4	PARP14	0.273515	1.50512e-49	1.19598	0.816736	0.148	0.404	237	2177	ENSMUSG00000034422	http://www.genecards.org/cgi-bin/carddisp.pl?gene=PARP14	http://mar2016.archive.ensembl.org/Mus_musculus/Gene/Summary?db=core;g=ENSMUSG00000034422
EC4	PHF14	0.273094	4.51366e-74	1.13552	0.767238	0.152	0.426	237	2177	ENSMUSG00000029629	http://www.genecards.org/cgi-bin/carddisp.pl?gene=PHF14	http://mar2016.archive.ensembl.org/Mus_musculus/Gene/Summary?db=core;g=ENSMUSG00000029629
EC4	ETL4	0.272863	6.39901e-49	0.817418	0.504232	0.11	0.306	237	2177	ENSMUSG00000036617	http://www.genecards.org/cgi-bin/carddisp.pl?gene=ETL4	http://mar2016.archive.ensembl.org/Mus_musculus/Gene/Summary?db=core;g=ENSMUSG00000036617
EC4	ZC3H13	0.272809	9.08076e-86	1.46222	1.03799	0.16	0.51	237	2177	ENSMUSG00000022000	http://www.genecards.org/cgi-bin/carddisp.pl?gene=ZC3H13	http://mar2016.archive.ensembl.org/Mus_musculus/Gene/Summary?db=core;g=ENSMUSG00000022000
EC4	ROCK2	0.272415	1.47967e-81	3.97241	3.11682	0.397	0.802	237	2177	ENSMUSG00000020580	http://www.genecards.org/cgi-bin/carddisp.pl?gene=ROCK2	http://mar2016.archive.ensembl.org/Mus_musculus/Gene/Summary?db=core;g=ENSMUSG00000020580
EC4	ITGB4	0.271895	3.68978e-79	1.67345	1.21423	0.203	0.561	237	2177	ENSMUSG00000020758	http://www.genecards.org/cgi-bin/carddisp.pl?gene=ITGB4	http://mar2016.archive.ensembl.org/Mus_musculus/Gene/Summary?db=core;g=ENSMUSG00000020758
EC4	ARHGAP5	0.271794	4.32297e-80	2.41146	1.82567	0.312	0.684	237	2177	ENSMUSG00000035133	http://www.genecards.org/cgi-bin/carddisp.pl?gene=ARHGAP5	http://mar2016.archive.ensembl.org/Mus_musculus/Gene/Summary?db=core;g=ENSMUSG00000035133
EC4	ARHGAP17	0.271674	1.51135e-62	1.10556	0.744158	0.135	0.407	237	2177	ENSMUSG00000030766	http://www.genecards.org/cgi-bin/carddisp.pl?gene=ARHGAP17	http://mar2016.archive.ensembl.org/Mus_musculus/Gene/Summary?db=core;g=ENSMUSG00000030766
EC4	LRIF1	0.271617	8.88006e-51	1.04782	0.696396	0.135	0.37	237	2177	ENSMUSG00000056260	http://www.genecards.org/cgi-bin/carddisp.pl?gene=LRIF1	http://mar2016.archive.ensembl.org/Mus_musculus/Gene/Summary?db=core;g=ENSMUSG00000056260
EC4	BC005537	0.271519	4.71577e-75	1.84407	1.35617	0.241	0.587	237	2177	ENSMUSG00000019132	http://www.genecards.org/cgi-bin/carddisp.pl?gene=BC005537	http://mar2016.archive.ensembl.org/Mus_musculus/Gene/Summary?db=core;g=ENSMUSG00000019132
EC4	ARID1A	0.271014	3.27564e-75	1.18342	0.809481	0.139	0.451	237	2177	ENSMUSG00000007880	http://www.genecards.org/cgi-bin/carddisp.pl?gene=ARID1A	http://mar2016.archive.ensembl.org/Mus_musculus/Gene/Summary?db=core;g=ENSMUSG00000007880
EC4	ROCK1	0.270219	3.51606e-83	2.94308	2.26958	0.333	0.734	237	2177	ENSMUSG00000024290	http://www.genecards.org/cgi-bin/carddisp.pl?gene=ROCK1	http://mar2016.archive.ensembl.org/Mus_musculus/Gene/Summary?db=core;g=ENSMUSG00000024290
EC4	CBL	0.269741	1.20952e-64	1.03777	0.690263	0.131	0.392	237	2177	ENSMUSG00000034342	http://www.genecards.org/cgi-bin/carddisp.pl?gene=CBL	http://mar2016.archive.ensembl.org/Mus_musculus/Gene/Summary?db=core;g=ENSMUSG00000034342
EC4	RIF1	0.269272	7.20465e-46	0.815207	0.506146	0.127	0.316	237	2177	ENSMUSG00000036202	http://www.genecards.org/cgi-bin/carddisp.pl?gene=RIF1	http://mar2016.archive.ensembl.org/Mus_musculus/Gene/Summary?db=core;g=ENSMUSG00000036202
EC4	TRIO	0.267748	5.47467e-52	0.818803	0.510725	0.114	0.321	237	2177	ENSMUSG00000022263	http://www.genecards.org/cgi-bin/carddisp.pl?gene=TRIO	http://mar2016.archive.ensembl.org/Mus_musculus/Gene/Summary?db=core;g=ENSMUSG00000022263
EC4	RAB22A	0.266717	4.02923e-71	1.05072	0.704574	0.148	0.422	237	2177	ENSMUSG00000027519	http://www.genecards.org/cgi-bin/carddisp.pl?gene=RAB22A	http://mar2016.archive.ensembl.org/Mus_musculus/Gene/Summary?db=core;g=ENSMUSG00000027519
EC4	MBNL1	0.265885	1.00677e-66	7.07761	5.71805	0.595	0.922	237	2177	ENSMUSG00000027763	http://www.genecards.org/cgi-bin/carddisp.pl?gene=MBNL1	http://mar2016.archive.ensembl.org/Mus_musculus/Gene/Summary?db=core;g=ENSMUSG00000027763
EC4	CYTH3	0.265604	1.04444e-48	1.56223	1.1314	0.203	0.469	237	2177	ENSMUSG00000018001	http://www.genecards.org/cgi-bin/carddisp.pl?gene=CYTH3	http://mar2016.archive.ensembl.org/Mus_musculus/Gene/Summary?db=core;g=ENSMUSG00000018001
EC4	CHD9	0.265107	4.38034e-52	0.98191	0.64922	0.139	0.375	237	2177	ENSMUSG00000056608	http://www.genecards.org/cgi-bin/carddisp.pl?gene=CHD9	http://mar2016.archive.ensembl.org/Mus_musculus/Gene/Summary?db=core;g=ENSMUSG00000056608
EC4	CPSF6	0.264501	1.15591e-63	0.893018	0.575912	0.11	0.356	237	2177	ENSMUSG00000055531	http://www.genecards.org/cgi-bin/carddisp.pl?gene=CPSF6	http://mar2016.archive.ensembl.org/Mus_musculus/Gene/Summary?db=core;g=ENSMUSG00000055531
EC4	ARID2	0.263875	1.70923e-48	0.796151	0.49592	0.11	0.31	237	2177	ENSMUSG00000033237	http://www.genecards.org/cgi-bin/carddisp.pl?gene=ARID2	http://mar2016.archive.ensembl.org/Mus_musculus/Gene/Summary?db=core;g=ENSMUSG00000033237
EC4	MAPK1IP1L	0.263604	1.35525e-58	0.935038	0.611895	0.135	0.372	237	2177	ENSMUSG00000021840	http://www.genecards.org/cgi-bin/carddisp.pl?gene=MAPK1IP1L	http://mar2016.archive.ensembl.org/Mus_musculus/Gene/Summary?db=core;g=ENSMUSG00000021840
EC4	TMEM87B	0.26358	9.3574e-61	0.968233	0.639574	0.139	0.374	237	2177	ENSMUSG00000014353	http://www.genecards.org/cgi-bin/carddisp.pl?gene=TMEM87B	http://mar2016.archive.ensembl.org/Mus_musculus/Gene/Summary?db=core;g=ENSMUSG00000014353
EC4	PURA	0.262964	2.55164e-102	3.7455	2.95478	0.38	0.82	237	2177	ENSMUSG00000043991	http://www.genecards.org/cgi-bin/carddisp.pl?gene=PURA	http://mar2016.archive.ensembl.org/Mus_musculus/Gene/Summary?db=core;g=ENSMUSG00000043991
EC4	GTPBP2	0.262938	5.67003e-67	0.945297	0.62119	0.105	0.377	237	2177	ENSMUSG00000023952	http://www.genecards.org/cgi-bin/carddisp.pl?gene=GTPBP2	http://mar2016.archive.ensembl.org/Mus_musculus/Gene/Summary?db=core;g=ENSMUSG00000023952
EC4	RLIM	0.26125	3.67442e-59	1.09885	0.751203	0.135	0.413	237	2177	ENSMUSG00000056537	http://www.genecards.org/cgi-bin/carddisp.pl?gene=RLIM	http://mar2016.archive.ensembl.org/Mus_musculus/Gene/Summary?db=core;g=ENSMUSG00000056537
EC4	CALD1	0.260282	6.39879e-69	6.50674	5.26757	0.519	0.9	237	2177	ENSMUSG00000029761	http://www.genecards.org/cgi-bin/carddisp.pl?gene=CALD1	http://mar2016.archive.ensembl.org/Mus_musculus/Gene/Summary?db=core;g=ENSMUSG00000029761
EC4	NR2C2	0.259728	8.18168e-52	0.832712	0.530765	0.122	0.332	237	2177	ENSMUSG00000005893	http://www.genecards.org/cgi-bin/carddisp.pl?gene=NR2C2	http://mar2016.archive.ensembl.org/Mus_musculus/Gene/Summary?db=core;g=ENSMUSG00000005893
EC4	USP14	0.258414	9.20514e-60	0.874935	0.567458	0.122	0.358	237	2177	ENSMUSG00000047879	http://www.genecards.org/cgi-bin/carddisp.pl?gene=USP14	http://mar2016.archive.ensembl.org/Mus_musculus/Gene/Summary?db=core;g=ENSMUSG00000047879
EC4	TMEM5	0.258018	1.44208e-52	0.758143	0.470222	0.105	0.31	237	2177	ENSMUSG00000034620	http://www.genecards.org/cgi-bin/carddisp.pl?gene=TMEM5	http://mar2016.archive.ensembl.org/Mus_musculus/Gene/Summary?db=core;g=ENSMUSG00000034620
EC4	ARHGEF15	0.257323	9.10376e-81	1.59174	1.16835	0.207	0.545	237	2177	ENSMUSG00000052921	http://www.genecards.org/cgi-bin/carddisp.pl?gene=ARHGEF15	http://mar2016.archive.ensembl.org/Mus_musculus/Gene/Summary?db=core;g=ENSMUSG00000052921
EC4	AGO2	0.256242	1.08434e-59	0.86363	0.560354	0.114	0.356	237	2177	ENSMUSG00000036698	http://www.genecards.org/cgi-bin/carddisp.pl?gene=AGO2	http://mar2016.archive.ensembl.org/Mus_musculus/Gene/Summary?db=core;g=ENSMUSG00000036698
EC4	SCD2	0.256045	4.92365e-67	1.91013	1.43689	0.253	0.588	237	2177	ENSMUSG00000025203	http://www.genecards.org/cgi-bin/carddisp.pl?gene=SCD2	http://mar2016.archive.ensembl.org/Mus_musculus/Gene/Summary?db=core;g=ENSMUSG00000025203
EC4	ATP11C	0.256015	4.24624e-47	0.808695	0.514597	0.118	0.317	237	2177	ENSMUSG00000062949	http://www.genecards.org/cgi-bin/carddisp.pl?gene=ATP11C	http://mar2016.archive.ensembl.org/Mus_musculus/Gene/Summary?db=core;g=ENSMUSG00000062949
EC4	RASSF1	0.255095	8.8661e-71	1.21739	0.85802	0.131	0.441	237	2177	ENSMUSG00000010067	http://www.genecards.org/cgi-bin/carddisp.pl?gene=RASSF1	http://mar2016.archive.ensembl.org/Mus_musculus/Gene/Summary?db=core;g=ENSMUSG00000010067
EC4	PPP6R3	0.254741	1.76944e-55	0.793406	0.503121	0.097	0.316	237	2177	ENSMUSG00000024908	http://www.genecards.org/cgi-bin/carddisp.pl?gene=PPP6R3	http://mar2016.archive.ensembl.org/Mus_musculus/Gene/Summary?db=core;g=ENSMUSG00000024908
EC4	DCN	0.254656	7.58979e-22	7.98656	6.53242	0.595	0.68	237	2177	ENSMUSG00000019929	http://www.genecards.org/cgi-bin/carddisp.pl?gene=DCN	http://mar2016.archive.ensembl.org/Mus_musculus/Gene/Summary?db=core;g=ENSMUSG00000019929
EC4	FAM193A	0.254569	4.88962e-57	0.797866	0.507039	0.122	0.329	237	2177	ENSMUSG00000037210	http://www.genecards.org/cgi-bin/carddisp.pl?gene=FAM193A	http://mar2016.archive.ensembl.org/Mus_musculus/Gene/Summary?db=core;g=ENSMUSG00000037210
EC4	2010111I01RIK	0.254063	5.13442e-46	1.22763	0.867942	0.177	0.418	237	2177	ENSMUSG00000021458	http://www.genecards.org/cgi-bin/carddisp.pl?gene=2010111I01RIK	http://mar2016.archive.ensembl.org/Mus_musculus/Gene/Summary?db=core;g=ENSMUSG00000021458
EC4	PTPN14	0.25375	5.02533e-81	2.16512	1.65463	0.253	0.636	237	2177	ENSMUSG00000026604	http://www.genecards.org/cgi-bin/carddisp.pl?gene=PTPN14	http://mar2016.archive.ensembl.org/Mus_musculus/Gene/Summary?db=core;g=ENSMUSG00000026604
EC4	CHD1	0.253525	1.38171e-73	1.30846	0.936441	0.173	0.486	237	2177	ENSMUSG00000023852	http://www.genecards.org/cgi-bin/carddisp.pl?gene=CHD1	http://mar2016.archive.ensembl.org/Mus_musculus/Gene/Summary?db=core;g=ENSMUSG00000023852
EC4	LGALS1	0.25141	1.95072e-57	2.46717	1.91269	0.287	0.622	237	2177	ENSMUSG00000068220	http://www.genecards.org/cgi-bin/carddisp.pl?gene=LGALS1	http://mar2016.archive.ensembl.org/Mus_musculus/Gene/Summary?db=core;g=ENSMUSG00000068220
EC4	TNS2	0.251178	4.51926e-87	1.72287	1.28778	0.211	0.592	237	2177	ENSMUSG00000037003	http://www.genecards.org/cgi-bin/carddisp.pl?gene=TNS2	http://mar2016.archive.ensembl.org/Mus_musculus/Gene/Summary?db=core;g=ENSMUSG00000037003
EC4	GMPS	0.250839	1.01419e-66	0.913584	0.60819	0.122	0.379	237	2177	ENSMUSG00000027823	http://www.genecards.org/cgi-bin/carddisp.pl?gene=GMPS	http://mar2016.archive.ensembl.org/Mus_musculus/Gene/Summary?db=core;g=ENSMUSG00000027823
EC4	PKN3	0.250436	2.42658e-66	1.22595	0.87123	0.156	0.452	237	2177	ENSMUSG00000026785	http://www.genecards.org/cgi-bin/carddisp.pl?gene=PKN3	http://mar2016.archive.ensembl.org/Mus_musculus/Gene/Summary?db=core;g=ENSMUSG00000026785
EC5	FMO2	2.24758	9.75935e-83	22.8884	4.03034	0.95	0.562	179	2235	ENSMUSG00000040170	http://www.genecards.org/cgi-bin/carddisp.pl?gene=FMO2	http://mar2016.archive.ensembl.org/Mus_musculus/Gene/Summary?db=core;g=ENSMUSG00000040170
EC5	TAGLN	1.69724	7.8546e-61	18.9746	5.15966	0.95	0.723	179	2235	ENSMUSG00000032085	http://www.genecards.org/cgi-bin/carddisp.pl?gene=TAGLN	http://mar2016.archive.ensembl.org/Mus_musculus/Gene/Summary?db=core;g=ENSMUSG00000032085
EC5	FEZ1	1.0759	2.66825e-45	3.99093	1.36757	0.872	0.539	179	2235	ENSMUSG00000032118	http://www.genecards.org/cgi-bin/carddisp.pl?gene=FEZ1	http://mar2016.archive.ensembl.org/Mus_musculus/Gene/Summary?db=core;g=ENSMUSG00000032118
EC5	GALNT15	1.10051	1.91706e-44	2.01603	0.406529	0.698	0.186	179	2235	ENSMUSG00000021903	http://www.genecards.org/cgi-bin/carddisp.pl?gene=GALNT15	http://mar2016.archive.ensembl.org/Mus_musculus/Gene/Summary?db=core;g=ENSMUSG00000021903
EC5	RPS27	0.770173	1.53148e-39	33.96	19.4987	0.989	0.941	179	2235	ENSMUSG00000090733	http://www.genecards.org/cgi-bin/carddisp.pl?gene=RPS27	http://mar2016.archive.ensembl.org/Mus_musculus/Gene/Summary?db=core;g=ENSMUSG00000090733
EC5	CTGF	1.86263	2.98484e-39	13.8147	3.07367	0.827	0.521	179	2235	ENSMUSG00000019997	http://www.genecards.org/cgi-bin/carddisp.pl?gene=CTGF	http://mar2016.archive.ensembl.org/Mus_musculus/Gene/Summary?db=core;g=ENSMUSG00000019997
EC5	CIRBP	0.977165	5.26142e-39	2.63769	0.847863	0.827	0.423	179	2235	ENSMUSG00000045193	http://www.genecards.org/cgi-bin/carddisp.pl?gene=CIRBP	http://mar2016.archive.ensembl.org/Mus_musculus/Gene/Summary?db=core;g=ENSMUSG00000045193
EC5	RPL12	0.774849	3.8617e-38	20.8109	11.7473	0.989	0.915	179	2235	ENSMUSG00000038900	http://www.genecards.org/cgi-bin/carddisp.pl?gene=RPL12	http://mar2016.archive.ensembl.org/Mus_musculus/Gene/Summary?db=core;g=ENSMUSG00000038900
EC5	AHSG	1.77094	2.9573e-34	5.04335	0.770806	0.581	0.176	179	2235	ENSMUSG00000022868	http://www.genecards.org/cgi-bin/carddisp.pl?gene=AHSG	http://mar2016.archive.ensembl.org/Mus_musculus/Gene/Summary?db=core;g=ENSMUSG00000022868
EC5	RPL13A	0.703298	1.91204e-33	26.0108	15.5892	0.994	0.932	179	2235	ENSMUSG00000074129	http://www.genecards.org/cgi-bin/carddisp.pl?gene=RPL13A	http://mar2016.archive.ensembl.org/Mus_musculus/Gene/Summary?db=core;g=ENSMUSG00000074129
EC5	RPS19	0.705643	4.74219e-33	27.2542	16.3246	0.989	0.92	179	2235	ENSMUSG00000040952	http://www.genecards.org/cgi-bin/carddisp.pl?gene=RPS19	http://mar2016.archive.ensembl.org/Mus_musculus/Gene/Summary?db=core;g=ENSMUSG00000040952
EC5	RPL32	0.674781	5.17725e-33	30.2728	18.5901	0.989	0.942	179	2235	ENSMUSG00000057841	http://www.genecards.org/cgi-bin/carddisp.pl?gene=RPL32	http://mar2016.archive.ensembl.org/Mus_musculus/Gene/Summary?db=core;g=ENSMUSG00000057841
EC5	KLF15	0.71556	6.36253e-33	0.77822	0.0828805	0.402	0.055	179	2235	ENSMUSG00000030087	http://www.genecards.org/cgi-bin/carddisp.pl?gene=KLF15	http://mar2016.archive.ensembl.org/Mus_musculus/Gene/Summary?db=core;g=ENSMUSG00000030087
EC5	RPL18A	0.628434	6.97538e-32	35.6394	22.7013	0.994	0.957	179	2235	ENSMUSG00000045128	http://www.genecards.org/cgi-bin/carddisp.pl?gene=RPL18A	http://mar2016.archive.ensembl.org/Mus_musculus/Gene/Summary?db=core;g=ENSMUSG00000045128
EC5	RPL36	0.649719	9.6151e-31	19.556	12.1025	0.972	0.915	179	2235	ENSMUSG00000057863	http://www.genecards.org/cgi-bin/carddisp.pl?gene=RPL36	http://mar2016.archive.ensembl.org/Mus_musculus/Gene/Summary?db=core;g=ENSMUSG00000057863
EC5	RPS3	0.667712	6.24303e-30	35.3699	21.895	0.994	0.946	179	2235	ENSMUSG00000030744	http://www.genecards.org/cgi-bin/carddisp.pl?gene=RPS3	http://mar2016.archive.ensembl.org/Mus_musculus/Gene/Summary?db=core;g=ENSMUSG00000030744
EC5	LMCD1	0.964832	6.49398e-30	5.87892	2.52433	0.899	0.665	179	2235	ENSMUSG00000057604	http://www.genecards.org/cgi-bin/carddisp.pl?gene=LMCD1	http://mar2016.archive.ensembl.org/Mus_musculus/Gene/Summary?db=core;g=ENSMUSG00000057604
EC5	SEPP1	0.92335	2.98993e-29	11.4767	5.57877	0.966	0.82	179	2235	ENSMUSG00000064373	http://www.genecards.org/cgi-bin/carddisp.pl?gene=SEPP1	http://mar2016.archive.ensembl.org/Mus_musculus/Gene/Summary?db=core;g=ENSMUSG00000064373
EC5	PLK2	1.14199	1.12629e-28	2.80685	0.725017	0.67	0.281	179	2235	ENSMUSG00000021701	http://www.genecards.org/cgi-bin/carddisp.pl?gene=PLK2	http://mar2016.archive.ensembl.org/Mus_musculus/Gene/Summary?db=core;g=ENSMUSG00000021701
EC5	LMO4	0.985154	1.89189e-28	2.95409	0.997494	0.788	0.407	179	2235	ENSMUSG00000028266	http://www.genecards.org/cgi-bin/carddisp.pl?gene=LMO4	http://mar2016.archive.ensembl.org/Mus_musculus/Gene/Summary?db=core;g=ENSMUSG00000028266
EC5	RPL3	0.642361	2.92833e-28	21.0014	13.0955	0.989	0.917	179	2235	ENSMUSG00000060036	http://www.genecards.org/cgi-bin/carddisp.pl?gene=RPL3	http://mar2016.archive.ensembl.org/Mus_musculus/Gene/Summary?db=core;g=ENSMUSG00000060036
EC5	RPL14	0.608045	4.91502e-28	18.5187	11.8059	0.989	0.922	179	2235	ENSMUSG00000025794	http://www.genecards.org/cgi-bin/carddisp.pl?gene=RPL14	http://mar2016.archive.ensembl.org/Mus_musculus/Gene/Summary?db=core;g=ENSMUSG00000025794
EC5	RPL7	0.578556	1.38043e-27	26.4447	17.3779	0.983	0.941	179	2235	ENSMUSG00000043716	http://www.genecards.org/cgi-bin/carddisp.pl?gene=RPL7	http://mar2016.archive.ensembl.org/Mus_musculus/Gene/Summary?db=core;g=ENSMUSG00000043716
EC5	RPS18	0.607817	2.11625e-26	18.4646	11.7725	0.994	0.911	179	2235	ENSMUSG00000008668	http://www.genecards.org/cgi-bin/carddisp.pl?gene=RPS18	http://mar2016.archive.ensembl.org/Mus_musculus/Gene/Summary?db=core;g=ENSMUSG00000008668
EC5	RPL37A	0.593027	5.69146e-26	32.5531	21.244	0.989	0.946	179	2235	ENSMUSG00000046330	http://www.genecards.org/cgi-bin/carddisp.pl?gene=RPL37A	http://mar2016.archive.ensembl.org/Mus_musculus/Gene/Summary?db=core;g=ENSMUSG00000046330
EC5	XIST	0.48264	8.3558e-26	7.27188	4.91991	0.905	0.485	179	2235	ENSMUSG00000086503	http://www.genecards.org/cgi-bin/carddisp.pl?gene=XIST	http://mar2016.archive.ensembl.org/Mus_musculus/Gene/Summary?db=core;g=ENSMUSG00000086503
EC5	RPS12	0.624406	8.5358e-26	41.4165	26.515	1	0.955	179	2235	ENSMUSG00000061983	http://www.genecards.org/cgi-bin/carddisp.pl?gene=RPS12	http://mar2016.archive.ensembl.org/Mus_musculus/Gene/Summary?db=core;g=ENSMUSG00000061983
EC5	RPL17	0.599131	1.41782e-25	25.126	16.2471	0.994	0.925	179	2235	ENSMUSG00000062328	http://www.genecards.org/cgi-bin/carddisp.pl?gene=RPL17	http://mar2016.archive.ensembl.org/Mus_musculus/Gene/Summary?db=core;g=ENSMUSG00000062328
EC5	TAC2	0.962068	2.13931e-25	1.1967	0.127612	0.363	0.067	179	2235	ENSMUSG00000025400	http://www.genecards.org/cgi-bin/carddisp.pl?gene=TAC2	http://mar2016.archive.ensembl.org/Mus_musculus/Gene/Summary?db=core;g=ENSMUSG00000025400
EC5	RPS27A	0.572785	5.54892e-25	39.2559	26.0647	1	0.952	179	2235	ENSMUSG00000020460	http://www.genecards.org/cgi-bin/carddisp.pl?gene=RPS27A	http://mar2016.archive.ensembl.org/Mus_musculus/Gene/Summary?db=core;g=ENSMUSG00000020460
EC5	EPHX2	0.908948	8.13622e-25	5.88106	2.66467	0.911	0.589	179	2235	ENSMUSG00000022040	http://www.genecards.org/cgi-bin/carddisp.pl?gene=EPHX2	http://mar2016.archive.ensembl.org/Mus_musculus/Gene/Summary?db=core;g=ENSMUSG00000022040
EC5	RPLP0	0.644304	2.15171e-24	15.8059	9.75241	0.978	0.901	179	2235	ENSMUSG00000067274	http://www.genecards.org/cgi-bin/carddisp.pl?gene=RPLP0	http://mar2016.archive.ensembl.org/Mus_musculus/Gene/Summary?db=core;g=ENSMUSG00000067274
EC5	ADH1	0.919837	3.26403e-24	5.73298	2.55884	0.899	0.59	179	2235	ENSMUSG00000074207	http://www.genecards.org/cgi-bin/carddisp.pl?gene=ADH1	http://mar2016.archive.ensembl.org/Mus_musculus/Gene/Summary?db=core;g=ENSMUSG00000074207
EC5	RPSA	0.54996	8.75726e-24	27.8564	18.7101	1	0.958	179	2235	ENSMUSG00000032518	http://www.genecards.org/cgi-bin/carddisp.pl?gene=RPSA	http://mar2016.archive.ensembl.org/Mus_musculus/Gene/Summary?db=core;g=ENSMUSG00000032518
EC5	RPS23	0.541931	2.78512e-23	26.8982	18.1619	0.994	0.945	179	2235	ENSMUSG00000049517	http://www.genecards.org/cgi-bin/carddisp.pl?gene=RPS23	http://mar2016.archive.ensembl.org/Mus_musculus/Gene/Summary?db=core;g=ENSMUSG00000049517
EC5	RPS25	0.588267	3.40142e-23	21.4191	13.9119	0.983	0.928	179	2235	ENSMUSG00000009927	http://www.genecards.org/cgi-bin/carddisp.pl?gene=RPS25	http://mar2016.archive.ensembl.org/Mus_musculus/Gene/Summary?db=core;g=ENSMUSG00000009927
EC5	RPL19	0.562749	3.84102e-23	31.1716	20.7805	0.989	0.944	179	2235	ENSMUSG00000017404	http://www.genecards.org/cgi-bin/carddisp.pl?gene=RPL19	http://mar2016.archive.ensembl.org/Mus_musculus/Gene/Summary?db=core;g=ENSMUSG00000017404
EC5	RPS4X	0.585186	4.92559e-23	39.2531	25.8313	0.994	0.954	179	2235	ENSMUSG00000031320	http://www.genecards.org/cgi-bin/carddisp.pl?gene=RPS4X	http://mar2016.archive.ensembl.org/Mus_musculus/Gene/Summary?db=core;g=ENSMUSG00000031320
EC5	RPS14	0.597625	5.68632e-23	37.6784	24.5603	1	0.949	179	2235	ENSMUSG00000024608	http://www.genecards.org/cgi-bin/carddisp.pl?gene=RPS14	http://mar2016.archive.ensembl.org/Mus_musculus/Gene/Summary?db=core;g=ENSMUSG00000024608
EC5	CTSC	0.75196	7.90833e-23	1.49458	0.481271	0.598	0.205	179	2235	ENSMUSG00000030560	http://www.genecards.org/cgi-bin/carddisp.pl?gene=CTSC	http://mar2016.archive.ensembl.org/Mus_musculus/Gene/Summary?db=core;g=ENSMUSG00000030560
EC5	APOE	0.818798	1.37766e-22	57.5068	32.1683	1	0.915	179	2235	ENSMUSG00000002985	http://www.genecards.org/cgi-bin/carddisp.pl?gene=APOE	http://mar2016.archive.ensembl.org/Mus_musculus/Gene/Summary?db=core;g=ENSMUSG00000002985
EC5	RPL38	0.585106	2.19945e-22	20.6948	13.4618	0.989	0.937	179	2235	ENSMUSG00000057322	http://www.genecards.org/cgi-bin/carddisp.pl?gene=RPL38	http://mar2016.archive.ensembl.org/Mus_musculus/Gene/Summary?db=core;g=ENSMUSG00000057322
EC5	RPS13	0.532428	2.56775e-22	21.1023	14.2813	0.983	0.928	179	2235	ENSMUSG00000090862	http://www.genecards.org/cgi-bin/carddisp.pl?gene=RPS13	http://mar2016.archive.ensembl.org/Mus_musculus/Gene/Summary?db=core;g=ENSMUSG00000090862
EC5	RPS28	0.584552	3.27776e-22	21.6017	14.0721	0.994	0.931	179	2235	ENSMUSG00000067288	http://www.genecards.org/cgi-bin/carddisp.pl?gene=RPS28	http://mar2016.archive.ensembl.org/Mus_musculus/Gene/Summary?db=core;g=ENSMUSG00000067288
EC5	CYP1B1	0.772397	3.38929e-22	7.44245	3.94258	0.961	0.709	179	2235	ENSMUSG00000024087	http://www.genecards.org/cgi-bin/carddisp.pl?gene=CYP1B1	http://mar2016.archive.ensembl.org/Mus_musculus/Gene/Summary?db=core;g=ENSMUSG00000024087
EC5	RPLP2	0.538777	9.02099e-22	19.9191	13.3997	0.989	0.935	179	2235	ENSMUSG00000025508	http://www.genecards.org/cgi-bin/carddisp.pl?gene=RPLP2	http://mar2016.archive.ensembl.org/Mus_musculus/Gene/Summary?db=core;g=ENSMUSG00000025508
EC5	RPLP1	0.539613	1.93761e-21	45.6301	31.0794	0.989	0.965	179	2235	ENSMUSG00000007892	http://www.genecards.org/cgi-bin/carddisp.pl?gene=RPLP1	http://mar2016.archive.ensembl.org/Mus_musculus/Gene/Summary?db=core;g=ENSMUSG00000007892
EC5	RPL18	0.53021	2.19895e-21	23.5095	15.9717	0.989	0.939	179	2235	ENSMUSG00000059070	http://www.genecards.org/cgi-bin/carddisp.pl?gene=RPL18	http://mar2016.archive.ensembl.org/Mus_musculus/Gene/Summary?db=core;g=ENSMUSG00000059070
EC5	RPS29	0.537285	7.64945e-21	28.9223	19.6185	0.994	0.955	179	2235	ENSMUSG00000034892	http://www.genecards.org/cgi-bin/carddisp.pl?gene=RPS29	http://mar2016.archive.ensembl.org/Mus_musculus/Gene/Summary?db=core;g=ENSMUSG00000034892
EC5	RPS15	0.509789	1.14828e-20	25.6816	17.7391	0.994	0.953	179	2235	ENSMUSG00000063457	http://www.genecards.org/cgi-bin/carddisp.pl?gene=RPS15	http://mar2016.archive.ensembl.org/Mus_musculus/Gene/Summary?db=core;g=ENSMUSG00000063457
EC5	RBP1	0.644432	1.38486e-20	18.0228	11.1697	0.989	0.859	179	2235	ENSMUSG00000046402	http://www.genecards.org/cgi-bin/carddisp.pl?gene=RBP1	http://mar2016.archive.ensembl.org/Mus_musculus/Gene/Summary?db=core;g=ENSMUSG00000046402
EC5	RPS16	0.527083	1.47181e-20	35.5156	24.3403	0.994	0.954	179	2235	ENSMUSG00000037563	http://www.genecards.org/cgi-bin/carddisp.pl?gene=RPS16	http://mar2016.archive.ensembl.org/Mus_musculus/Gene/Summary?db=core;g=ENSMUSG00000037563
EC5	RPL23	0.504718	1.63903e-20	45.5546	31.8116	1	0.974	179	2235	ENSMUSG00000071415	http://www.genecards.org/cgi-bin/carddisp.pl?gene=RPL23	http://mar2016.archive.ensembl.org/Mus_musculus/Gene/Summary?db=core;g=ENSMUSG00000071415
EC5	FHL1	0.786069	1.69737e-20	8.65402	4.59858	0.95	0.804	179	2235	ENSMUSG00000023092	http://www.genecards.org/cgi-bin/carddisp.pl?gene=FHL1	http://mar2016.archive.ensembl.org/Mus_musculus/Gene/Summary?db=core;g=ENSMUSG00000023092
EC5	TLE1	0.755177	1.89116e-20	1.75738	0.633675	0.67	0.344	179	2235	ENSMUSG00000008305	http://www.genecards.org/cgi-bin/carddisp.pl?gene=TLE1	http://mar2016.archive.ensembl.org/Mus_musculus/Gene/Summary?db=core;g=ENSMUSG00000008305
EC5	PDE3A	0.745168	2.24784e-20	10.6568	5.95443	0.966	0.81	179	2235	ENSMUSG00000041741	http://www.genecards.org/cgi-bin/carddisp.pl?gene=PDE3A	http://mar2016.archive.ensembl.org/Mus_musculus/Gene/Summary?db=core;g=ENSMUSG00000041741
EC5	MYLIP	0.784072	3.38883e-20	1.98046	0.730828	0.687	0.349	179	2235	ENSMUSG00000038175	http://www.genecards.org/cgi-bin/carddisp.pl?gene=MYLIP	http://mar2016.archive.ensembl.org/Mus_musculus/Gene/Summary?db=core;g=ENSMUSG00000038175
EC5	RPL21	0.509463	3.47675e-20	37.3889	25.9676	1	0.97	179	2235	ENSMUSG00000041453	http://www.genecards.org/cgi-bin/carddisp.pl?gene=RPL21	http://mar2016.archive.ensembl.org/Mus_musculus/Gene/Summary?db=core;g=ENSMUSG00000041453
EC5	SLC25A4	0.629195	3.78998e-20	6.5065	3.85323	0.966	0.811	179	2235	ENSMUSG00000031633	http://www.genecards.org/cgi-bin/carddisp.pl?gene=SLC25A4	http://mar2016.archive.ensembl.org/Mus_musculus/Gene/Summary?db=core;g=ENSMUSG00000031633
EC5	THBS1	1.20937	4.3487e-20	13.7321	5.37101	0.804	0.463	179	2235	ENSMUSG00000040152	http://www.genecards.org/cgi-bin/carddisp.pl?gene=THBS1	http://mar2016.archive.ensembl.org/Mus_musculus/Gene/Summary?db=core;g=ENSMUSG00000040152
EC5	ACER2	0.765836	1.50719e-19	2.02156	0.777019	0.709	0.358	179	2235	ENSMUSG00000038007	http://www.genecards.org/cgi-bin/carddisp.pl?gene=ACER2	http://mar2016.archive.ensembl.org/Mus_musculus/Gene/Summary?db=core;g=ENSMUSG00000038007
EC5	RBM3	0.657902	1.6744e-19	6.80936	3.94957	0.944	0.785	179	2235	ENSMUSG00000031167	http://www.genecards.org/cgi-bin/carddisp.pl?gene=RBM3	http://mar2016.archive.ensembl.org/Mus_musculus/Gene/Summary?db=core;g=ENSMUSG00000031167
EC5	RPS5	0.536928	1.71447e-19	33.429	22.7297	1	0.945	179	2235	ENSMUSG00000012848	http://www.genecards.org/cgi-bin/carddisp.pl?gene=RPS5	http://mar2016.archive.ensembl.org/Mus_musculus/Gene/Summary?db=core;g=ENSMUSG00000012848
EC5	RPL24	0.527164	1.76465e-19	17.2321	11.6516	0.989	0.919	179	2235	ENSMUSG00000098274	http://www.genecards.org/cgi-bin/carddisp.pl?gene=RPL24	http://mar2016.archive.ensembl.org/Mus_musculus/Gene/Summary?db=core;g=ENSMUSG00000098274
EC5	RPS10	0.479563	3.28682e-19	26.6201	18.809	0.994	0.94	179	2235	ENSMUSG00000052146	http://www.genecards.org/cgi-bin/carddisp.pl?gene=RPS10	http://mar2016.archive.ensembl.org/Mus_musculus/Gene/Summary?db=core;g=ENSMUSG00000052146
EC5	RPL27A	0.484566	7.40583e-19	31.2123	22.0225	1	0.958	179	2235	ENSMUSG00000046364	http://www.genecards.org/cgi-bin/carddisp.pl?gene=RPL27A	http://mar2016.archive.ensembl.org/Mus_musculus/Gene/Summary?db=core;g=ENSMUSG00000046364
EC5	HLF	0.664541	7.66092e-19	1.2617	0.42688	0.564	0.204	179	2235	ENSMUSG00000003949	http://www.genecards.org/cgi-bin/carddisp.pl?gene=HLF	http://mar2016.archive.ensembl.org/Mus_musculus/Gene/Summary?db=core;g=ENSMUSG00000003949
EC5	SLC43A3	0.848086	1.78477e-18	6.73348	3.29611	0.905	0.697	179	2235	ENSMUSG00000027074	http://www.genecards.org/cgi-bin/carddisp.pl?gene=SLC43A3	http://mar2016.archive.ensembl.org/Mus_musculus/Gene/Summary?db=core;g=ENSMUSG00000027074
EC5	SULT1A1	0.663505	2.71768e-18	1.36757	0.494746	0.62	0.266	179	2235	ENSMUSG00000030711	http://www.genecards.org/cgi-bin/carddisp.pl?gene=SULT1A1	http://mar2016.archive.ensembl.org/Mus_musculus/Gene/Summary?db=core;g=ENSMUSG00000030711
EC5	RPS8	0.488653	5.53702e-18	52.3253	37.0044	1	0.971	179	2235	ENSMUSG00000047675	http://www.genecards.org/cgi-bin/carddisp.pl?gene=RPS8	http://mar2016.archive.ensembl.org/Mus_musculus/Gene/Summary?db=core;g=ENSMUSG00000047675
EC5	RPL39	0.521157	1.09526e-17	30.4085	20.8858	0.983	0.947	179	2235	ENSMUSG00000079641	http://www.genecards.org/cgi-bin/carddisp.pl?gene=RPL39	http://mar2016.archive.ensembl.org/Mus_musculus/Gene/Summary?db=core;g=ENSMUSG00000079641
EC5	RPS20	0.489007	2.09264e-17	42.667	30.1134	0.994	0.968	179	2235	ENSMUSG00000028234	http://www.genecards.org/cgi-bin/carddisp.pl?gene=RPS20	http://mar2016.archive.ensembl.org/Mus_musculus/Gene/Summary?db=core;g=ENSMUSG00000028234
EC5	DLGAP1	0.558662	4.51718e-17	0.729923	0.174499	0.402	0.109	179	2235	ENSMUSG00000003279	http://www.genecards.org/cgi-bin/carddisp.pl?gene=DLGAP1	http://mar2016.archive.ensembl.org/Mus_musculus/Gene/Summary?db=core;g=ENSMUSG00000003279
EC5	RPL26	0.482519	5.76534e-17	29.3476	20.7206	1	0.94	179	2235	ENSMUSG00000060938	http://www.genecards.org/cgi-bin/carddisp.pl?gene=RPL26	http://mar2016.archive.ensembl.org/Mus_musculus/Gene/Summary?db=core;g=ENSMUSG00000060938
EC5	RPS6	0.515469	2.16594e-16	12.4894	8.4367	0.983	0.891	179	2235	ENSMUSG00000028495	http://www.genecards.org/cgi-bin/carddisp.pl?gene=RPS6	http://mar2016.archive.ensembl.org/Mus_musculus/Gene/Summary?db=core;g=ENSMUSG00000028495
EC5	GABARAPL1	0.67994	4.82943e-16	3.58717	1.86327	0.866	0.626	179	2235	ENSMUSG00000030161	http://www.genecards.org/cgi-bin/carddisp.pl?gene=GABARAPL1	http://mar2016.archive.ensembl.org/Mus_musculus/Gene/Summary?db=core;g=ENSMUSG00000030161
EC5	RPL6	0.461455	5.9778e-16	18.6033	13.237	1	0.934	179	2235	ENSMUSG00000029614	http://www.genecards.org/cgi-bin/carddisp.pl?gene=RPL6	http://mar2016.archive.ensembl.org/Mus_musculus/Gene/Summary?db=core;g=ENSMUSG00000029614
EC5	LPAR1	0.710929	6.95433e-16	1.23927	0.368032	0.497	0.187	179	2235	ENSMUSG00000038668	http://www.genecards.org/cgi-bin/carddisp.pl?gene=LPAR1	http://mar2016.archive.ensembl.org/Mus_musculus/Gene/Summary?db=core;g=ENSMUSG00000038668
EC5	RPS21	0.435554	8.27249e-16	37.174	27.2262	1	0.974	179	2235	ENSMUSG00000039001	http://www.genecards.org/cgi-bin/carddisp.pl?gene=RPS21	http://mar2016.archive.ensembl.org/Mus_musculus/Gene/Summary?db=core;g=ENSMUSG00000039001
EC5	RPL29	0.485728	8.43385e-16	14.3091	9.93279	0.972	0.904	179	2235	ENSMUSG00000048758	http://www.genecards.org/cgi-bin/carddisp.pl?gene=RPL29	http://mar2016.archive.ensembl.org/Mus_musculus/Gene/Summary?db=core;g=ENSMUSG00000048758
EC5	RPL13	0.457454	9.60952e-16	25.4228	18.2429	0.994	0.957	179	2235	ENSMUSG00000000740	http://www.genecards.org/cgi-bin/carddisp.pl?gene=RPL13	http://mar2016.archive.ensembl.org/Mus_musculus/Gene/Summary?db=core;g=ENSMUSG00000000740
EC5	RPS7	0.482054	1.10383e-15	22.8576	16.081	0.989	0.936	179	2235	ENSMUSG00000061477	http://www.genecards.org/cgi-bin/carddisp.pl?gene=RPS7	http://mar2016.archive.ensembl.org/Mus_musculus/Gene/Summary?db=core;g=ENSMUSG00000061477
EC5	TPT1	0.512002	1.31738e-15	100.254	70.0041	1	0.981	179	2235	ENSMUSG00000060126	http://www.genecards.org/cgi-bin/carddisp.pl?gene=TPT1	http://mar2016.archive.ensembl.org/Mus_musculus/Gene/Summary?db=core;g=ENSMUSG00000060126
EC5	CDO1	0.450831	1.40311e-15	0.625272	0.189084	0.369	0.093	179	2235	ENSMUSG00000033022	http://www.genecards.org/cgi-bin/carddisp.pl?gene=CDO1	http://mar2016.archive.ensembl.org/Mus_musculus/Gene/Summary?db=core;g=ENSMUSG00000033022
EC5	RPL36A	0.499317	1.40929e-15	14.7696	10.1561	0.978	0.911	179	2235	ENSMUSG00000079435	http://www.genecards.org/cgi-bin/carddisp.pl?gene=RPL36A	http://mar2016.archive.ensembl.org/Mus_musculus/Gene/Summary?db=core;g=ENSMUSG00000079435
EC5	RPL30	0.425578	1.63243e-15	30.2502	22.267	0.994	0.954	179	2235	ENSMUSG00000058600	http://www.genecards.org/cgi-bin/carddisp.pl?gene=RPL30	http://mar2016.archive.ensembl.org/Mus_musculus/Gene/Summary?db=core;g=ENSMUSG00000058600
EC5	RPS24	0.462278	1.78285e-15	32.6675	23.4372	1	0.956	179	2235	ENSMUSG00000025290	http://www.genecards.org/cgi-bin/carddisp.pl?gene=RPS24	http://mar2016.archive.ensembl.org/Mus_musculus/Gene/Summary?db=core;g=ENSMUSG00000025290
EC5	RPL10A	0.47706	2.73889e-15	13.0086	9.06435	0.983	0.906	179	2235	ENSMUSG00000037805	http://www.genecards.org/cgi-bin/carddisp.pl?gene=RPL10A	http://mar2016.archive.ensembl.org/Mus_musculus/Gene/Summary?db=core;g=ENSMUSG00000037805
EC5	RPS2	0.459234	6.34152e-15	25.8834	18.5542	1	0.948	179	2235	ENSMUSG00000044533	http://www.genecards.org/cgi-bin/carddisp.pl?gene=RPS2	http://mar2016.archive.ensembl.org/Mus_musculus/Gene/Summary?db=core;g=ENSMUSG00000044533
EC5	TM4SF1	0.572777	1.01337e-14	90.0583	60.2205	1	0.985	179	2235	ENSMUSG00000027800	http://www.genecards.org/cgi-bin/carddisp.pl?gene=TM4SF1	http://mar2016.archive.ensembl.org/Mus_musculus/Gene/Summary?db=core;g=ENSMUSG00000027800
EC5	CDKN1C	0.723616	2.11432e-14	2.30905	1.00389	0.709	0.402	179	2235	ENSMUSG00000037664	http://www.genecards.org/cgi-bin/carddisp.pl?gene=CDKN1C	http://mar2016.archive.ensembl.org/Mus_musculus/Gene/Summary?db=core;g=ENSMUSG00000037664
EC5	FRZB	0.792203	2.67876e-14	3.36468	1.52044	0.743	0.437	179	2235	ENSMUSG00000027004	http://www.genecards.org/cgi-bin/carddisp.pl?gene=FRZB	http://mar2016.archive.ensembl.org/Mus_musculus/Gene/Summary?db=core;g=ENSMUSG00000027004
EC5	STBD1	0.792675	3.80397e-14	1.29289	0.323625	0.419	0.154	179	2235	ENSMUSG00000047963	http://www.genecards.org/cgi-bin/carddisp.pl?gene=STBD1	http://mar2016.archive.ensembl.org/Mus_musculus/Gene/Summary?db=core;g=ENSMUSG00000047963
EC5	RPL35A	0.433797	4.80741e-14	32.9321	24.1203	0.994	0.957	179	2235	ENSMUSG00000060636	http://www.genecards.org/cgi-bin/carddisp.pl?gene=RPL35A	http://mar2016.archive.ensembl.org/Mus_musculus/Gene/Summary?db=core;g=ENSMUSG00000060636
EC5	SGK1	0.655935	1.0399e-13	4.00992	2.17962	0.866	0.634	179	2235	ENSMUSG00000019970	http://www.genecards.org/cgi-bin/carddisp.pl?gene=SGK1	http://mar2016.archive.ensembl.org/Mus_musculus/Gene/Summary?db=core;g=ENSMUSG00000019970
EC5	RPS15A	0.462389	1.10217e-13	27.1836	19.4552	0.994	0.94	179	2235	ENSMUSG00000008683	http://www.genecards.org/cgi-bin/carddisp.pl?gene=RPS15A	http://mar2016.archive.ensembl.org/Mus_musculus/Gene/Summary?db=core;g=ENSMUSG00000008683
EC5	CFH	0.507874	1.30802e-13	66.9778	46.8059	1	0.946	179	2235	ENSMUSG00000026365	http://www.genecards.org/cgi-bin/carddisp.pl?gene=CFH	http://mar2016.archive.ensembl.org/Mus_musculus/Gene/Summary?db=core;g=ENSMUSG00000026365
EC5	GM12840	0.75686	3.0411e-13	1.38932	0.413957	0.413	0.135	179	2235	ENSMUSG00000086320	http://www.genecards.org/cgi-bin/carddisp.pl?gene=GM12840	http://mar2016.archive.ensembl.org/Mus_musculus/Gene/Summary?db=core;g=ENSMUSG00000086320
EC5	EFNB2	0.576804	3.20572e-13	4.66877	2.80061	0.911	0.711	179	2235	ENSMUSG00000001300	http://www.genecards.org/cgi-bin/carddisp.pl?gene=EFNB2	http://mar2016.archive.ensembl.org/Mus_musculus/Gene/Summary?db=core;g=ENSMUSG00000001300
EC5	RPL34	0.445302	3.22225e-13	30.3092	21.9945	0.983	0.938	179	2235	ENSMUSG00000062006	http://www.genecards.org/cgi-bin/carddisp.pl?gene=RPL34	http://mar2016.archive.ensembl.org/Mus_musculus/Gene/Summary?db=core;g=ENSMUSG00000062006
EC5	RPL8	0.418251	3.73001e-13	21.2278	15.6337	0.994	0.94	179	2235	ENSMUSG00000003970	http://www.genecards.org/cgi-bin/carddisp.pl?gene=RPL8	http://mar2016.archive.ensembl.org/Mus_musculus/Gene/Summary?db=core;g=ENSMUSG00000003970
EC5	UBE2H	0.622271	4.30464e-13	3.30632	1.79759	0.855	0.606	179	2235	ENSMUSG00000039159	http://www.genecards.org/cgi-bin/carddisp.pl?gene=UBE2H	http://mar2016.archive.ensembl.org/Mus_musculus/Gene/Summary?db=core;g=ENSMUSG00000039159
EC5	FAU	0.416524	4.9578e-13	25.5466	18.8895	0.989	0.942	179	2235	ENSMUSG00000038274	http://www.genecards.org/cgi-bin/carddisp.pl?gene=FAU	http://mar2016.archive.ensembl.org/Mus_musculus/Gene/Summary?db=core;g=ENSMUSG00000038274
EC5	HMGB2	0.555366	5.5746e-13	0.935275	0.316925	0.469	0.178	179	2235	ENSMUSG00000054717	http://www.genecards.org/cgi-bin/carddisp.pl?gene=HMGB2	http://mar2016.archive.ensembl.org/Mus_musculus/Gene/Summary?db=core;g=ENSMUSG00000054717
EC5	SMIM3	0.47315	9.85338e-13	0.672143	0.204594	0.408	0.136	179	2235	ENSMUSG00000038059	http://www.genecards.org/cgi-bin/carddisp.pl?gene=SMIM3	http://mar2016.archive.ensembl.org/Mus_musculus/Gene/Summary?db=core;g=ENSMUSG00000038059
EC5	GNB2L1	0.433873	1.00947e-12	13.4908	9.72714	0.972	0.903	179	2235	ENSMUSG00000020372	http://www.genecards.org/cgi-bin/carddisp.pl?gene=GNB2L1	http://mar2016.archive.ensembl.org/Mus_musculus/Gene/Summary?db=core;g=ENSMUSG00000020372
EC5	RPS9	0.406439	1.88804e-12	25.7564	19.1873	0.994	0.952	179	2235	ENSMUSG00000006333	http://www.genecards.org/cgi-bin/carddisp.pl?gene=RPS9	http://mar2016.archive.ensembl.org/Mus_musculus/Gene/Summary?db=core;g=ENSMUSG00000006333
EC5	BEX4	0.560498	2.06847e-12	0.804634	0.223664	0.391	0.132	179	2235	ENSMUSG00000047844	http://www.genecards.org/cgi-bin/carddisp.pl?gene=BEX4	http://mar2016.archive.ensembl.org/Mus_musculus/Gene/Summary?db=core;g=ENSMUSG00000047844
EC5	DBP	0.546724	2.54462e-12	2.23203	1.21256	0.76	0.436	179	2235	ENSMUSG00000059824	http://www.genecards.org/cgi-bin/carddisp.pl?gene=DBP	http://mar2016.archive.ensembl.org/Mus_musculus/Gene/Summary?db=core;g=ENSMUSG00000059824
EC5	RPL5	0.450813	2.86787e-12	13.2594	9.43261	0.989	0.895	179	2235	ENSMUSG00000058558	http://www.genecards.org/cgi-bin/carddisp.pl?gene=RPL5	http://mar2016.archive.ensembl.org/Mus_musculus/Gene/Summary?db=core;g=ENSMUSG00000058558
EC5	RPL23A	0.473891	4.52725e-12	13.4966	9.43783	0.978	0.9	179	2235	ENSMUSG00000058546	http://www.genecards.org/cgi-bin/carddisp.pl?gene=RPL23A	http://mar2016.archive.ensembl.org/Mus_musculus/Gene/Summary?db=core;g=ENSMUSG00000058546
EC5	HEPH	0.5047	5.53692e-12	0.697892	0.196686	0.385	0.126	179	2235	ENSMUSG00000031209	http://www.genecards.org/cgi-bin/carddisp.pl?gene=HEPH	http://mar2016.archive.ensembl.org/Mus_musculus/Gene/Summary?db=core;g=ENSMUSG00000031209
EC5	SFRP1	0.348552	1.04618e-11	27.1579	21.1144	1	0.835	179	2235	ENSMUSG00000031548	http://www.genecards.org/cgi-bin/carddisp.pl?gene=SFRP1	http://mar2016.archive.ensembl.org/Mus_musculus/Gene/Summary?db=core;g=ENSMUSG00000031548
EC5	RPS17	0.441894	1.06652e-11	8.91904	6.30207	0.972	0.874	179	2235	ENSMUSG00000061787	http://www.genecards.org/cgi-bin/carddisp.pl?gene=RPS17	http://mar2016.archive.ensembl.org/Mus_musculus/Gene/Summary?db=core;g=ENSMUSG00000061787
EC5	EEF1A1	0.398795	1.35555e-11	62.4844	47.1524	1	0.984	179	2235	ENSMUSG00000037742	http://www.genecards.org/cgi-bin/carddisp.pl?gene=EEF1A1	http://mar2016.archive.ensembl.org/Mus_musculus/Gene/Summary?db=core;g=ENSMUSG00000037742
EC5	NPM1	0.480908	1.36765e-11	8.55438	5.84597	0.966	0.866	179	2235	ENSMUSG00000057113	http://www.genecards.org/cgi-bin/carddisp.pl?gene=NPM1	http://mar2016.archive.ensembl.org/Mus_musculus/Gene/Summary?db=core;g=ENSMUSG00000057113
EC5	RPL28	0.387881	1.56105e-11	26.2419	19.8197	0.983	0.959	179	2235	ENSMUSG00000030432	http://www.genecards.org/cgi-bin/carddisp.pl?gene=RPL28	http://mar2016.archive.ensembl.org/Mus_musculus/Gene/Summary?db=core;g=ENSMUSG00000030432
EC5	GATA6	0.547861	2.11114e-11	5.82222	3.66663	0.933	0.79	179	2235	ENSMUSG00000005836	http://www.genecards.org/cgi-bin/carddisp.pl?gene=GATA6	http://mar2016.archive.ensembl.org/Mus_musculus/Gene/Summary?db=core;g=ENSMUSG00000005836
EC5	TSPAN6	0.598233	2.15458e-11	5.01654	2.9743	0.899	0.69	179	2235	ENSMUSG00000067377	http://www.genecards.org/cgi-bin/carddisp.pl?gene=TSPAN6	http://mar2016.archive.ensembl.org/Mus_musculus/Gene/Summary?db=core;g=ENSMUSG00000067377
EC5	SEPT4	0.430307	2.85286e-11	0.905989	0.414442	0.508	0.213	179	2235	ENSMUSG00000020486	http://www.genecards.org/cgi-bin/carddisp.pl?gene=SEPT4	http://mar2016.archive.ensembl.org/Mus_musculus/Gene/Summary?db=core;g=ENSMUSG00000020486
EC5	SFRP2	1.26704	3.31879e-11	4.74466	1.38697	0.492	0.253	179	2235	ENSMUSG00000027996	http://www.genecards.org/cgi-bin/carddisp.pl?gene=SFRP2	http://mar2016.archive.ensembl.org/Mus_musculus/Gene/Summary?db=core;g=ENSMUSG00000027996
EC5	SIK1	0.570678	3.44925e-11	0.921129	0.293497	0.43	0.187	179	2235	ENSMUSG00000024042	http://www.genecards.org/cgi-bin/carddisp.pl?gene=SIK1	http://mar2016.archive.ensembl.org/Mus_musculus/Gene/Summary?db=core;g=ENSMUSG00000024042
EC5	RPL4	0.46938	4.63536e-11	9.011	6.2307	0.966	0.877	179	2235	ENSMUSG00000032399	http://www.genecards.org/cgi-bin/carddisp.pl?gene=RPL4	http://mar2016.archive.ensembl.org/Mus_musculus/Gene/Summary?db=core;g=ENSMUSG00000032399
EC5	USP54	0.355116	7.31763e-11	0.458288	0.140099	0.33	0.094	179	2235	ENSMUSG00000034235	http://www.genecards.org/cgi-bin/carddisp.pl?gene=USP54	http://mar2016.archive.ensembl.org/Mus_musculus/Gene/Summary?db=core;g=ENSMUSG00000034235
EC5	BMP4	0.618975	8.25836e-11	13.6256	8.52325	0.95	0.791	179	2235	ENSMUSG00000021835	http://www.genecards.org/cgi-bin/carddisp.pl?gene=BMP4	http://mar2016.archive.ensembl.org/Mus_musculus/Gene/Summary?db=core;g=ENSMUSG00000021835
EC5	ZYX	0.521172	8.77291e-11	8.11009	5.34796	0.961	0.842	179	2235	ENSMUSG00000029860	http://www.genecards.org/cgi-bin/carddisp.pl?gene=ZYX	http://mar2016.archive.ensembl.org/Mus_musculus/Gene/Summary?db=core;g=ENSMUSG00000029860
EC5	RPL11	0.389626	1.05265e-10	19.0863	14.3324	0.989	0.935	179	2235	ENSMUSG00000059291	http://www.genecards.org/cgi-bin/carddisp.pl?gene=RPL11	http://mar2016.archive.ensembl.org/Mus_musculus/Gene/Summary?db=core;g=ENSMUSG00000059291
EC5	PIM3	0.574888	1.08676e-10	2.06739	1.05926	0.726	0.458	179	2235	ENSMUSG00000035828	http://www.genecards.org/cgi-bin/carddisp.pl?gene=PIM3	http://mar2016.archive.ensembl.org/Mus_musculus/Gene/Summary?db=core;g=ENSMUSG00000035828
EC5	IMP3	0.510018	1.15573e-10	3.11226	1.88768	0.849	0.657	179	2235	ENSMUSG00000032288	http://www.genecards.org/cgi-bin/carddisp.pl?gene=IMP3	http://mar2016.archive.ensembl.org/Mus_musculus/Gene/Summary?db=core;g=ENSMUSG00000032288
EC5	GPC6	0.670439	1.23052e-10	2.32862	1.09143	0.642	0.354	179	2235	ENSMUSG00000058571	http://www.genecards.org/cgi-bin/carddisp.pl?gene=GPC6	http://mar2016.archive.ensembl.org/Mus_musculus/Gene/Summary?db=core;g=ENSMUSG00000058571
EC5	PTPRD	0.610088	1.4744e-10	1.15039	0.408843	0.464	0.205	179	2235	ENSMUSG00000028399	http://www.genecards.org/cgi-bin/carddisp.pl?gene=PTPRD	http://mar2016.archive.ensembl.org/Mus_musculus/Gene/Summary?db=core;g=ENSMUSG00000028399
EC5	KRT18	0.504485	1.5299e-10	1.7128	0.912283	0.67	0.362	179	2235	ENSMUSG00000023043	http://www.genecards.org/cgi-bin/carddisp.pl?gene=KRT18	http://mar2016.archive.ensembl.org/Mus_musculus/Gene/Summary?db=core;g=ENSMUSG00000023043
EC5	RPL37	0.381205	1.53162e-10	29.0643	22.0832	0.989	0.957	179	2235	ENSMUSG00000041841	http://www.genecards.org/cgi-bin/carddisp.pl?gene=RPL37	http://mar2016.archive.ensembl.org/Mus_musculus/Gene/Summary?db=core;g=ENSMUSG00000041841
EC5	PER1	0.488537	2.33669e-10	0.724689	0.229268	0.397	0.146	179	2235	ENSMUSG00000020893	http://www.genecards.org/cgi-bin/carddisp.pl?gene=PER1	http://mar2016.archive.ensembl.org/Mus_musculus/Gene/Summary?db=core;g=ENSMUSG00000020893
EC5	TXNDC5	0.656811	3.08073e-10	4.08649	2.22625	0.804	0.618	179	2235	ENSMUSG00000038991	http://www.genecards.org/cgi-bin/carddisp.pl?gene=TXNDC5	http://mar2016.archive.ensembl.org/Mus_musculus/Gene/Summary?db=core;g=ENSMUSG00000038991
EC5	TFDP2	0.523024	1.09138e-09	1.3785	0.655224	0.626	0.349	179	2235	ENSMUSG00000032411	http://www.genecards.org/cgi-bin/carddisp.pl?gene=TFDP2	http://mar2016.archive.ensembl.org/Mus_musculus/Gene/Summary?db=core;g=ENSMUSG00000032411
EC5	COX4I1	0.392355	2.08606e-09	11.4864	8.5132	0.978	0.914	179	2235	ENSMUSG00000031818	http://www.genecards.org/cgi-bin/carddisp.pl?gene=COX4I1	http://mar2016.archive.ensembl.org/Mus_musculus/Gene/Summary?db=core;g=ENSMUSG00000031818
EC5	PAM	0.470943	2.29641e-09	32.545	23.2025	0.994	0.945	179	2235	ENSMUSG00000026335	http://www.genecards.org/cgi-bin/carddisp.pl?gene=PAM	http://mar2016.archive.ensembl.org/Mus_musculus/Gene/Summary?db=core;g=ENSMUSG00000026335
EC5	RPL9	0.365174	2.33572e-09	29.9465	23.0261	0.989	0.95	179	2235	ENSMUSG00000047215	http://www.genecards.org/cgi-bin/carddisp.pl?gene=RPL9	http://mar2016.archive.ensembl.org/Mus_musculus/Gene/Summary?db=core;g=ENSMUSG00000047215
EC5	USE1	0.536498	3.10067e-09	2.92014	1.70271	0.804	0.633	179	2235	ENSMUSG00000002395	http://www.genecards.org/cgi-bin/carddisp.pl?gene=USE1	http://mar2016.archive.ensembl.org/Mus_musculus/Gene/Summary?db=core;g=ENSMUSG00000002395
EC5	RPL31	0.439632	4.81242e-09	7.41548	5.20492	0.95	0.858	179	2235	ENSMUSG00000073702	http://www.genecards.org/cgi-bin/carddisp.pl?gene=RPL31	http://mar2016.archive.ensembl.org/Mus_musculus/Gene/Summary?db=core;g=ENSMUSG00000073702
EC5	CELF2	0.514939	5.24183e-09	1.12674	0.488342	0.475	0.208	179	2235	ENSMUSG00000002107	http://www.genecards.org/cgi-bin/carddisp.pl?gene=CELF2	http://mar2016.archive.ensembl.org/Mus_musculus/Gene/Summary?db=core;g=ENSMUSG00000002107
EC5	RPL7A	0.38834	5.52439e-09	11.4024	8.47552	0.983	0.888	179	2235	ENSMUSG00000062647	http://www.genecards.org/cgi-bin/carddisp.pl?gene=RPL7A	http://mar2016.archive.ensembl.org/Mus_musculus/Gene/Summary?db=core;g=ENSMUSG00000062647
EC5	CTLA2A	0.556512	7.83797e-09	8.23858	5.28172	0.754	0.477	179	2235	ENSMUSG00000044258	http://www.genecards.org/cgi-bin/carddisp.pl?gene=CTLA2A	http://mar2016.archive.ensembl.org/Mus_musculus/Gene/Summary?db=core;g=ENSMUSG00000044258
EC5	RPS27RT	0.52491	1.04274e-08	3.66663	2.24332	0.86	0.706	179	2235	ENSMUSG00000050621	http://www.genecards.org/cgi-bin/carddisp.pl?gene=RPS27RT	http://mar2016.archive.ensembl.org/Mus_musculus/Gene/Summary?db=core;g=ENSMUSG00000050621
EC5	SLC3A2	0.531478	1.43186e-08	4.12403	2.54504	0.883	0.707	179	2235	ENSMUSG00000010095	http://www.genecards.org/cgi-bin/carddisp.pl?gene=SLC3A2	http://mar2016.archive.ensembl.org/Mus_musculus/Gene/Summary?db=core;g=ENSMUSG00000010095
EC5	PDE4B	0.443563	1.4756e-08	1.06121	0.515644	0.547	0.274	179	2235	ENSMUSG00000028525	http://www.genecards.org/cgi-bin/carddisp.pl?gene=PDE4B	http://mar2016.archive.ensembl.org/Mus_musculus/Gene/Summary?db=core;g=ENSMUSG00000028525
EC5	RPS26	0.384088	1.86033e-08	16.4956	12.4063	0.983	0.928	179	2235	ENSMUSG00000025362	http://www.genecards.org/cgi-bin/carddisp.pl?gene=RPS26	http://mar2016.archive.ensembl.org/Mus_musculus/Gene/Summary?db=core;g=ENSMUSG00000025362
EC5	1500015O10RIK	0.636248	2.29432e-08	6.38868	3.75376	0.721	0.44	179	2235	ENSMUSG00000026051	http://www.genecards.org/cgi-bin/carddisp.pl?gene=1500015O10RIK	http://mar2016.archive.ensembl.org/Mus_musculus/Gene/Summary?db=core;g=ENSMUSG00000026051
EC5	TEF	0.480711	2.32424e-08	2.69049	1.64469	0.81	0.541	179	2235	ENSMUSG00000022389	http://www.genecards.org/cgi-bin/carddisp.pl?gene=TEF	http://mar2016.archive.ensembl.org/Mus_musculus/Gene/Summary?db=core;g=ENSMUSG00000022389
EC5	RPS3A1	0.34358	2.57831e-08	33.0212	25.8116	0.994	0.956	179	2235	ENSMUSG00000028081	http://www.genecards.org/cgi-bin/carddisp.pl?gene=RPS3A1	http://mar2016.archive.ensembl.org/Mus_musculus/Gene/Summary?db=core;g=ENSMUSG00000028081
EC5	CSGALNACT1	0.4361	2.82482e-08	0.880643	0.39004	0.475	0.213	179	2235	ENSMUSG00000036356	http://www.genecards.org/cgi-bin/carddisp.pl?gene=CSGALNACT1	http://mar2016.archive.ensembl.org/Mus_musculus/Gene/Summary?db=core;g=ENSMUSG00000036356
EC5	SASH1	0.52946	3.15168e-08	2.07896	1.13315	0.709	0.494	179	2235	ENSMUSG00000015305	http://www.genecards.org/cgi-bin/carddisp.pl?gene=SASH1	http://mar2016.archive.ensembl.org/Mus_musculus/Gene/Summary?db=core;g=ENSMUSG00000015305
EC5	GATA2	0.381603	4.65065e-08	2.96759	2.04546	0.883	0.651	179	2235	ENSMUSG00000015053	http://www.genecards.org/cgi-bin/carddisp.pl?gene=GATA2	http://mar2016.archive.ensembl.org/Mus_musculus/Gene/Summary?db=core;g=ENSMUSG00000015053
EC5	CHST15	0.468866	6.25141e-08	0.848735	0.33577	0.441	0.194	179	2235	ENSMUSG00000030930	http://www.genecards.org/cgi-bin/carddisp.pl?gene=CHST15	http://mar2016.archive.ensembl.org/Mus_musculus/Gene/Summary?db=core;g=ENSMUSG00000030930
EC5	PTPRK	0.493268	8.71965e-08	0.860868	0.321987	0.425	0.208	179	2235	ENSMUSG00000019889	http://www.genecards.org/cgi-bin/carddisp.pl?gene=PTPRK	http://mar2016.archive.ensembl.org/Mus_musculus/Gene/Summary?db=core;g=ENSMUSG00000019889
EC5	GSTM1	0.484416	1.19914e-07	4.21323	2.72635	0.883	0.731	179	2235	ENSMUSG00000058135	http://www.genecards.org/cgi-bin/carddisp.pl?gene=GSTM1	http://mar2016.archive.ensembl.org/Mus_musculus/Gene/Summary?db=core;g=ENSMUSG00000058135
EC5	SOD1	0.496367	1.22219e-07	3.29769	2.04659	0.844	0.684	179	2235	ENSMUSG00000022982	http://www.genecards.org/cgi-bin/carddisp.pl?gene=SOD1	http://mar2016.archive.ensembl.org/Mus_musculus/Gene/Summary?db=core;g=ENSMUSG00000022982
EC5	ISL1	0.514591	1.38694e-07	2.44375	1.41059	0.743	0.492	179	2235	ENSMUSG00000042258	http://www.genecards.org/cgi-bin/carddisp.pl?gene=ISL1	http://mar2016.archive.ensembl.org/Mus_musculus/Gene/Summary?db=core;g=ENSMUSG00000042258
EC5	GM9493	0.365414	1.50405e-07	0.576259	0.223565	0.408	0.171	179	2235	ENSMUSG00000044424	http://www.genecards.org/cgi-bin/carddisp.pl?gene=GM9493	http://mar2016.archive.ensembl.org/Mus_musculus/Gene/Summary?db=core;g=ENSMUSG00000044424
EC5	PHACTR1	0.544097	3.17471e-07	1.8245	0.937098	0.648	0.396	179	2235	ENSMUSG00000054728	http://www.genecards.org/cgi-bin/carddisp.pl?gene=PHACTR1	http://mar2016.archive.ensembl.org/Mus_musculus/Gene/Summary?db=core;g=ENSMUSG00000054728
EC5	PFDN5	0.358216	3.34726e-07	7.97866	6.00451	0.972	0.878	179	2235	ENSMUSG00000001289	http://www.genecards.org/cgi-bin/carddisp.pl?gene=PFDN5	http://mar2016.archive.ensembl.org/Mus_musculus/Gene/Summary?db=core;g=ENSMUSG00000001289
EC5	RPS12-PS3	0.501248	3.36747e-07	1.8406	1.00687	0.721	0.508	179	2235	ENSMUSG00000067038	http://www.genecards.org/cgi-bin/carddisp.pl?gene=RPS12-PS3	http://mar2016.archive.ensembl.org/Mus_musculus/Gene/Summary?db=core;g=ENSMUSG00000067038
EC5	EEF2	0.341596	3.51254e-07	11.4707	8.84147	0.983	0.917	179	2235	ENSMUSG00000034994	http://www.genecards.org/cgi-bin/carddisp.pl?gene=EEF2	http://mar2016.archive.ensembl.org/Mus_musculus/Gene/Summary?db=core;g=ENSMUSG00000034994
EC5	ARRDC3	0.412972	6.10433e-07	0.829611	0.374175	0.441	0.201	179	2235	ENSMUSG00000074794	http://www.genecards.org/cgi-bin/carddisp.pl?gene=ARRDC3	http://mar2016.archive.ensembl.org/Mus_musculus/Gene/Summary?db=core;g=ENSMUSG00000074794
EC5	DCXR	0.256932	7.69001e-07	0.371987	0.148169	0.307	0.106	179	2235	ENSMUSG00000039450	http://www.genecards.org/cgi-bin/carddisp.pl?gene=DCXR	http://mar2016.archive.ensembl.org/Mus_musculus/Gene/Summary?db=core;g=ENSMUSG00000039450
EC5	IGFBP4	0.539488	9.51104e-07	4.61784	2.86516	0.749	0.498	179	2235	ENSMUSG00000017493	http://www.genecards.org/cgi-bin/carddisp.pl?gene=IGFBP4	http://mar2016.archive.ensembl.org/Mus_musculus/Gene/Summary?db=core;g=ENSMUSG00000017493
EC5	CGNL1	0.501247	1.17383e-06	9.83429	6.65438	0.955	0.832	179	2235	ENSMUSG00000032232	http://www.genecards.org/cgi-bin/carddisp.pl?gene=CGNL1	http://mar2016.archive.ensembl.org/Mus_musculus/Gene/Summary?db=core;g=ENSMUSG00000032232
EC5	ALDH2	0.365349	1.43324e-06	6.20782	4.59529	0.966	0.823	179	2235	ENSMUSG00000029455	http://www.genecards.org/cgi-bin/carddisp.pl?gene=ALDH2	http://mar2016.archive.ensembl.org/Mus_musculus/Gene/Summary?db=core;g=ENSMUSG00000029455
EC5	TMTC2	0.427939	1.52882e-06	2.05413	1.27021	0.749	0.498	179	2235	ENSMUSG00000036019	http://www.genecards.org/cgi-bin/carddisp.pl?gene=TMTC2	http://mar2016.archive.ensembl.org/Mus_musculus/Gene/Summary?db=core;g=ENSMUSG00000036019
EC5	ABLIM1	0.419022	1.74013e-06	5.24303	3.66936	0.944	0.786	179	2235	ENSMUSG00000025085	http://www.genecards.org/cgi-bin/carddisp.pl?gene=ABLIM1	http://mar2016.archive.ensembl.org/Mus_musculus/Gene/Summary?db=core;g=ENSMUSG00000025085
EC5	SPSB1	0.413184	2.00558e-06	0.733137	0.301524	0.408	0.18	179	2235	ENSMUSG00000039911	http://www.genecards.org/cgi-bin/carddisp.pl?gene=SPSB1	http://mar2016.archive.ensembl.org/Mus_musculus/Gene/Summary?db=core;g=ENSMUSG00000039911
EC5	HSPG2	0.480186	2.43548e-06	4.39288	2.86608	0.877	0.719	179	2235	ENSMUSG00000028763	http://www.genecards.org/cgi-bin/carddisp.pl?gene=HSPG2	http://mar2016.archive.ensembl.org/Mus_musculus/Gene/Summary?db=core;g=ENSMUSG00000028763
EC5	PTOV1	0.479005	2.44916e-06	1.6976	0.93545	0.676	0.469	179	2235	ENSMUSG00000038502	http://www.genecards.org/cgi-bin/carddisp.pl?gene=PTOV1	http://mar2016.archive.ensembl.org/Mus_musculus/Gene/Summary?db=core;g=ENSMUSG00000038502
EC5	NET1	0.44921	2.50215e-06	1.37784	0.741633	0.575	0.325	179	2235	ENSMUSG00000021215	http://www.genecards.org/cgi-bin/carddisp.pl?gene=NET1	http://mar2016.archive.ensembl.org/Mus_musculus/Gene/Summary?db=core;g=ENSMUSG00000021215
EC5	EMB	0.624811	2.7669e-06	1.067	0.340459	0.369	0.157	179	2235	ENSMUSG00000021728	http://www.genecards.org/cgi-bin/carddisp.pl?gene=EMB	http://mar2016.archive.ensembl.org/Mus_musculus/Gene/Summary?db=core;g=ENSMUSG00000021728
EC5	EDN1	0.344998	3.62632e-06	6.81698	5.15438	0.799	0.557	179	2235	ENSMUSG00000021367	http://www.genecards.org/cgi-bin/carddisp.pl?gene=EDN1	http://mar2016.archive.ensembl.org/Mus_musculus/Gene/Summary?db=core;g=ENSMUSG00000021367
EC5	TSC22D3	0.504634	4.81159e-06	3.15519	1.92874	0.788	0.576	179	2235	ENSMUSG00000031431	http://www.genecards.org/cgi-bin/carddisp.pl?gene=TSC22D3	http://mar2016.archive.ensembl.org/Mus_musculus/Gene/Summary?db=core;g=ENSMUSG00000031431
EC5	RPL22	0.30026	4.90043e-06	15.1358	12.104	0.994	0.929	179	2235	ENSMUSG00000028936	http://www.genecards.org/cgi-bin/carddisp.pl?gene=RPL22	http://mar2016.archive.ensembl.org/Mus_musculus/Gene/Summary?db=core;g=ENSMUSG00000028936
EC5	TMEM176B	0.428674	6.21347e-06	5.30485	3.68415	0.939	0.79	179	2235	ENSMUSG00000029810	http://www.genecards.org/cgi-bin/carddisp.pl?gene=TMEM176B	http://mar2016.archive.ensembl.org/Mus_musculus/Gene/Summary?db=core;g=ENSMUSG00000029810
EC5	CDC14A	0.437618	8.8018e-06	1.21016	0.631875	0.553	0.31	179	2235	ENSMUSG00000033502	http://www.genecards.org/cgi-bin/carddisp.pl?gene=CDC14A	http://mar2016.archive.ensembl.org/Mus_musculus/Gene/Summary?db=core;g=ENSMUSG00000033502
EC5	RPL41	0.287482	9.09753e-06	31.7508	25.8337	0.994	0.973	179	2235	ENSMUSG00000093674	http://www.genecards.org/cgi-bin/carddisp.pl?gene=RPL41	http://mar2016.archive.ensembl.org/Mus_musculus/Gene/Summary?db=core;g=ENSMUSG00000093674
EC5	TSPAN4	0.438664	1.05563e-05	2.20582	1.36531	0.749	0.542	179	2235	ENSMUSG00000025511	http://www.genecards.org/cgi-bin/carddisp.pl?gene=TSPAN4	http://mar2016.archive.ensembl.org/Mus_musculus/Gene/Summary?db=core;g=ENSMUSG00000025511
EC5	ZBTB16	0.414996	1.05747e-05	0.868034	0.401066	0.436	0.215	179	2235	ENSMUSG00000066687	http://www.genecards.org/cgi-bin/carddisp.pl?gene=ZBTB16	http://mar2016.archive.ensembl.org/Mus_musculus/Gene/Summary?db=core;g=ENSMUSG00000066687
EC5	CPE	0.291064	1.58588e-05	14.1135	11.3522	0.989	0.873	179	2235	ENSMUSG00000037852	http://www.genecards.org/cgi-bin/carddisp.pl?gene=CPE	http://mar2016.archive.ensembl.org/Mus_musculus/Gene/Summary?db=core;g=ENSMUSG00000037852
EC5	KHK	0.350066	1.87438e-05	0.539027	0.207441	0.346	0.149	179	2235	ENSMUSG00000029162	http://www.genecards.org/cgi-bin/carddisp.pl?gene=KHK	http://mar2016.archive.ensembl.org/Mus_musculus/Gene/Summary?db=core;g=ENSMUSG00000029162
EC5	BCAP29	0.575167	1.89074e-05	1.66923	0.791612	0.564	0.355	179	2235	ENSMUSG00000020650	http://www.genecards.org/cgi-bin/carddisp.pl?gene=BCAP29	http://mar2016.archive.ensembl.org/Mus_musculus/Gene/Summary?db=core;g=ENSMUSG00000020650
EC5	GLUL	0.437531	1.96125e-05	1.86376	1.11459	0.687	0.474	179	2235	ENSMUSG00000026473	http://www.genecards.org/cgi-bin/carddisp.pl?gene=GLUL	http://mar2016.archive.ensembl.org/Mus_musculus/Gene/Summary?db=core;g=ENSMUSG00000026473
EC5	PLXDC2	0.336228	2.20388e-05	1.90763	1.30316	0.698	0.449	179	2235	ENSMUSG00000026748	http://www.genecards.org/cgi-bin/carddisp.pl?gene=PLXDC2	http://mar2016.archive.ensembl.org/Mus_musculus/Gene/Summary?db=core;g=ENSMUSG00000026748
EC5	APH1B	0.506669	2.24865e-05	2.53824	1.49037	0.732	0.539	179	2235	ENSMUSG00000032375	http://www.genecards.org/cgi-bin/carddisp.pl?gene=APH1B	http://mar2016.archive.ensembl.org/Mus_musculus/Gene/Summary?db=core;g=ENSMUSG00000032375
EC5	RPL22L1	0.389126	2.37369e-05	6.77449	4.93654	0.944	0.828	179	2235	ENSMUSG00000039221	http://www.genecards.org/cgi-bin/carddisp.pl?gene=RPL22L1	http://mar2016.archive.ensembl.org/Mus_musculus/Gene/Summary?db=core;g=ENSMUSG00000039221
EC5	RANBP9	0.391469	2.3944e-05	0.845663	0.407046	0.475	0.249	179	2235	ENSMUSG00000038546	http://www.genecards.org/cgi-bin/carddisp.pl?gene=RANBP9	http://mar2016.archive.ensembl.org/Mus_musculus/Gene/Summary?db=core;g=ENSMUSG00000038546
EC5	MEIS2	0.364918	3.47467e-05	3.28704	2.32894	0.866	0.665	179	2235	ENSMUSG00000027210	http://www.genecards.org/cgi-bin/carddisp.pl?gene=MEIS2	http://mar2016.archive.ensembl.org/Mus_musculus/Gene/Summary?db=core;g=ENSMUSG00000027210
EC5	KCNT2	0.463531	4.37007e-05	1.64449	0.917806	0.62	0.419	179	2235	ENSMUSG00000052726	http://www.genecards.org/cgi-bin/carddisp.pl?gene=KCNT2	http://mar2016.archive.ensembl.org/Mus_musculus/Gene/Summary?db=core;g=ENSMUSG00000052726
EC5	PER3	0.307378	4.47305e-05	0.913807	0.546565	0.503	0.268	179	2235	ENSMUSG00000028957	http://www.genecards.org/cgi-bin/carddisp.pl?gene=PER3	http://mar2016.archive.ensembl.org/Mus_musculus/Gene/Summary?db=core;g=ENSMUSG00000028957
EC5	MAMLD1	0.359106	5.36516e-05	0.541091	0.201508	0.33	0.145	179	2235	ENSMUSG00000059401	http://www.genecards.org/cgi-bin/carddisp.pl?gene=MAMLD1	http://mar2016.archive.ensembl.org/Mus_musculus/Gene/Summary?db=core;g=ENSMUSG00000059401
EC5	XPA	0.441529	5.66008e-05	0.834017	0.350486	0.436	0.235	179	2235	ENSMUSG00000028329	http://www.genecards.org/cgi-bin/carddisp.pl?gene=XPA	http://mar2016.archive.ensembl.org/Mus_musculus/Gene/Summary?db=core;g=ENSMUSG00000028329
EC5	CYP2D22	0.398143	7.9729e-05	0.683616	0.277585	0.363	0.173	179	2235	ENSMUSG00000061740	http://www.genecards.org/cgi-bin/carddisp.pl?gene=CYP2D22	http://mar2016.archive.ensembl.org/Mus_musculus/Gene/Summary?db=core;g=ENSMUSG00000061740
EC5	EIF3K	0.328292	8.30082e-05	3.87475	2.88264	0.933	0.771	179	2235	ENSMUSG00000053565	http://www.genecards.org/cgi-bin/carddisp.pl?gene=EIF3K	http://mar2016.archive.ensembl.org/Mus_musculus/Gene/Summary?db=core;g=ENSMUSG00000053565
EC5	H3F3B	0.289186	8.78563e-05	14.3061	11.5259	0.989	0.951	179	2235	ENSMUSG00000016559	http://www.genecards.org/cgi-bin/carddisp.pl?gene=H3F3B	http://mar2016.archive.ensembl.org/Mus_musculus/Gene/Summary?db=core;g=ENSMUSG00000016559
EC5	SSBP2	0.316062	0.00011895	1.06511	0.658818	0.575	0.339	179	2235	ENSMUSG00000003992	http://www.genecards.org/cgi-bin/carddisp.pl?gene=SSBP2	http://mar2016.archive.ensembl.org/Mus_musculus/Gene/Summary?db=core;g=ENSMUSG00000003992
EC5	SELP	0.319545	0.000122946	2.94574	2.16181	0.804	0.583	179	2235	ENSMUSG00000026580	http://www.genecards.org/cgi-bin/carddisp.pl?gene=SELP	http://mar2016.archive.ensembl.org/Mus_musculus/Gene/Summary?db=core;g=ENSMUSG00000026580
EC5	DDIT4	0.416153	0.000127661	1.14728	0.609216	0.525	0.307	179	2235	ENSMUSG00000020108	http://www.genecards.org/cgi-bin/carddisp.pl?gene=DDIT4	http://mar2016.archive.ensembl.org/Mus_musculus/Gene/Summary?db=core;g=ENSMUSG00000020108
EC5	SAT1	0.358596	0.000157315	5.9908	4.45229	0.927	0.795	179	2235	ENSMUSG00000025283	http://www.genecards.org/cgi-bin/carddisp.pl?gene=SAT1	http://mar2016.archive.ensembl.org/Mus_musculus/Gene/Summary?db=core;g=ENSMUSG00000025283
EC5	TXNRD3	0.358391	0.000187694	0.921636	0.498941	0.52	0.298	179	2235	ENSMUSG00000000811	http://www.genecards.org/cgi-bin/carddisp.pl?gene=TXNRD3	http://mar2016.archive.ensembl.org/Mus_musculus/Gene/Summary?db=core;g=ENSMUSG00000000811
EC5	NACA	0.280819	0.000197724	9.66288	7.77687	0.989	0.892	179	2235	ENSMUSG00000061315	http://www.genecards.org/cgi-bin/carddisp.pl?gene=NACA	http://mar2016.archive.ensembl.org/Mus_musculus/Gene/Summary?db=core;g=ENSMUSG00000061315
EC5	PIGP	0.372547	0.000230035	1.57695	0.990484	0.704	0.489	179	2235	ENSMUSG00000022940	http://www.genecards.org/cgi-bin/carddisp.pl?gene=PIGP	http://mar2016.archive.ensembl.org/Mus_musculus/Gene/Summary?db=core;g=ENSMUSG00000022940
EC5	RNASEH2B	0.372677	0.000298728	0.678502	0.296387	0.397	0.198	179	2235	ENSMUSG00000021932	http://www.genecards.org/cgi-bin/carddisp.pl?gene=RNASEH2B	http://mar2016.archive.ensembl.org/Mus_musculus/Gene/Summary?db=core;g=ENSMUSG00000021932
EC5	LGALS1	0.29097	0.00037348	2.57099	1.91876	0.793	0.573	179	2235	ENSMUSG00000068220	http://www.genecards.org/cgi-bin/carddisp.pl?gene=LGALS1	http://mar2016.archive.ensembl.org/Mus_musculus/Gene/Summary?db=core;g=ENSMUSG00000068220
EC5	ANKRD46	0.299578	0.000434268	0.988853	0.615924	0.57	0.341	179	2235	ENSMUSG00000048307	http://www.genecards.org/cgi-bin/carddisp.pl?gene=ANKRD46	http://mar2016.archive.ensembl.org/Mus_musculus/Gene/Summary?db=core;g=ENSMUSG00000048307
EC5	APLP2	0.269417	0.00043463	13.0175	10.6297	0.994	0.932	179	2235	ENSMUSG00000031996	http://www.genecards.org/cgi-bin/carddisp.pl?gene=APLP2	http://mar2016.archive.ensembl.org/Mus_musculus/Gene/Summary?db=core;g=ENSMUSG00000031996
EC5	SIVA1	0.379521	0.000533468	0.884014	0.448228	0.486	0.285	179	2235	ENSMUSG00000064326	http://www.genecards.org/cgi-bin/carddisp.pl?gene=SIVA1	http://mar2016.archive.ensembl.org/Mus_musculus/Gene/Summary?db=core;g=ENSMUSG00000064326
EC5	TBC1D8	0.345836	0.000557389	0.664297	0.309555	0.397	0.196	179	2235	ENSMUSG00000003134	http://www.genecards.org/cgi-bin/carddisp.pl?gene=TBC1D8	http://mar2016.archive.ensembl.org/Mus_musculus/Gene/Summary?db=core;g=ENSMUSG00000003134
EC5	EIF3F	0.347829	0.000578984	5.68918	4.25612	0.939	0.826	179	2235	ENSMUSG00000031029	http://www.genecards.org/cgi-bin/carddisp.pl?gene=EIF3F	http://mar2016.archive.ensembl.org/Mus_musculus/Gene/Summary?db=core;g=ENSMUSG00000031029
EC5	POLR2A	0.435922	0.000623658	1.44181	0.805035	0.603	0.42	179	2235	ENSMUSG00000005198	http://www.genecards.org/cgi-bin/carddisp.pl?gene=POLR2A	http://mar2016.archive.ensembl.org/Mus_musculus/Gene/Summary?db=core;g=ENSMUSG00000005198
EC5	GM9843	0.423871	0.000712064	1.34067	0.744788	0.587	0.408	179	2235	ENSMUSG00000050299	http://www.genecards.org/cgi-bin/carddisp.pl?gene=GM9843	http://mar2016.archive.ensembl.org/Mus_musculus/Gene/Summary?db=core;g=ENSMUSG00000050299
EC5	PHLDB2	0.403394	0.000851233	2.05301	1.30831	0.698	0.515	179	2235	ENSMUSG00000033149	http://www.genecards.org/cgi-bin/carddisp.pl?gene=PHLDB2	http://mar2016.archive.ensembl.org/Mus_musculus/Gene/Summary?db=core;g=ENSMUSG00000033149
EC5	GSTM2	0.317364	0.00119409	1.24839	0.80441	0.615	0.391	179	2235	ENSMUSG00000040562	http://www.genecards.org/cgi-bin/carddisp.pl?gene=GSTM2	http://mar2016.archive.ensembl.org/Mus_musculus/Gene/Summary?db=core;g=ENSMUSG00000040562
EC5	FRMD6	0.359993	0.00123024	0.781707	0.388249	0.436	0.243	179	2235	ENSMUSG00000048285	http://www.genecards.org/cgi-bin/carddisp.pl?gene=FRMD6	http://mar2016.archive.ensembl.org/Mus_musculus/Gene/Summary?db=core;g=ENSMUSG00000048285
EC5	NSA2	0.389776	0.0013317	3.34406	2.31559	0.86	0.707	179	2235	ENSMUSG00000060739	http://www.genecards.org/cgi-bin/carddisp.pl?gene=NSA2	http://mar2016.archive.ensembl.org/Mus_musculus/Gene/Summary?db=core;g=ENSMUSG00000060739
EC5	PERP	0.406527	0.00142367	1.51294	0.895857	0.626	0.41	179	2235	ENSMUSG00000019851	http://www.genecards.org/cgi-bin/carddisp.pl?gene=PERP	http://mar2016.archive.ensembl.org/Mus_musculus/Gene/Summary?db=core;g=ENSMUSG00000019851
EC5	GLTSCR2	0.405408	0.00143634	1.92335	1.2072	0.698	0.545	179	2235	ENSMUSG00000041560	http://www.genecards.org/cgi-bin/carddisp.pl?gene=GLTSCR2	http://mar2016.archive.ensembl.org/Mus_musculus/Gene/Summary?db=core;g=ENSMUSG00000041560
EC5	CLEC2D	0.370729	0.00154219	2.46452	1.67943	0.76	0.548	179	2235	ENSMUSG00000030157	http://www.genecards.org/cgi-bin/carddisp.pl?gene=CLEC2D	http://mar2016.archive.ensembl.org/Mus_musculus/Gene/Summary?db=core;g=ENSMUSG00000030157
EC5	CITED2	0.408625	0.0020899	1.56753	0.934225	0.581	0.373	179	2235	ENSMUSG00000039910	http://www.genecards.org/cgi-bin/carddisp.pl?gene=CITED2	http://mar2016.archive.ensembl.org/Mus_musculus/Gene/Summary?db=core;g=ENSMUSG00000039910
EC5	GPRIN3	0.352394	0.00266025	1.01352	0.577154	0.475	0.272	179	2235	ENSMUSG00000045441	http://www.genecards.org/cgi-bin/carddisp.pl?gene=GPRIN3	http://mar2016.archive.ensembl.org/Mus_musculus/Gene/Summary?db=core;g=ENSMUSG00000045441
EC5	ATP5G2	0.335609	0.00273818	5.59667	4.22753	0.939	0.833	179	2235	ENSMUSG00000062683	http://www.genecards.org/cgi-bin/carddisp.pl?gene=ATP5G2	http://mar2016.archive.ensembl.org/Mus_musculus/Gene/Summary?db=core;g=ENSMUSG00000062683
EC5	IGF1R	0.42205	0.00317597	1.63632	0.967654	0.609	0.415	179	2235	ENSMUSG00000005533	http://www.genecards.org/cgi-bin/carddisp.pl?gene=IGF1R	http://mar2016.archive.ensembl.org/Mus_musculus/Gene/Summary?db=core;g=ENSMUSG00000005533
EC5	RPL35	0.356844	0.00347967	2.7348	1.9164	0.832	0.668	179	2235	ENSMUSG00000062997	http://www.genecards.org/cgi-bin/carddisp.pl?gene=RPL35	http://mar2016.archive.ensembl.org/Mus_musculus/Gene/Summary?db=core;g=ENSMUSG00000062997
EC5	WWP1	0.369488	0.00361345	2.1322	1.4245	0.715	0.512	179	2235	ENSMUSG00000041058	http://www.genecards.org/cgi-bin/carddisp.pl?gene=WWP1	http://mar2016.archive.ensembl.org/Mus_musculus/Gene/Summary?db=core;g=ENSMUSG00000041058
EC5	SIN3B	0.367519	0.00385454	1.42695	0.881162	0.648	0.452	179	2235	ENSMUSG00000031622	http://www.genecards.org/cgi-bin/carddisp.pl?gene=SIN3B	http://mar2016.archive.ensembl.org/Mus_musculus/Gene/Summary?db=core;g=ENSMUSG00000031622
EC5	NRP1	0.385264	0.00402211	12.7337	9.51509	0.972	0.875	179	2235	ENSMUSG00000025810	http://www.genecards.org/cgi-bin/carddisp.pl?gene=NRP1	http://mar2016.archive.ensembl.org/Mus_musculus/Gene/Summary?db=core;g=ENSMUSG00000025810
EC5	ADK	0.343896	0.00413164	0.974266	0.555546	0.531	0.325	179	2235	ENSMUSG00000039197	http://www.genecards.org/cgi-bin/carddisp.pl?gene=ADK	http://mar2016.archive.ensembl.org/Mus_musculus/Gene/Summary?db=core;g=ENSMUSG00000039197
EC5	TRIM24	0.367643	0.00449889	1.19692	0.702715	0.531	0.331	179	2235	ENSMUSG00000029833	http://www.genecards.org/cgi-bin/carddisp.pl?gene=TRIM24	http://mar2016.archive.ensembl.org/Mus_musculus/Gene/Summary?db=core;g=ENSMUSG00000029833
EC5	ECE1	0.338815	0.00494434	10.1745	7.83561	0.978	0.896	179	2235	ENSMUSG00000057530	http://www.genecards.org/cgi-bin/carddisp.pl?gene=ECE1	http://mar2016.archive.ensembl.org/Mus_musculus/Gene/Summary?db=core;g=ENSMUSG00000057530
EC5	PPP3CA	0.292197	0.00511731	5.86705	4.60803	0.961	0.847	179	2235	ENSMUSG00000028161	http://www.genecards.org/cgi-bin/carddisp.pl?gene=PPP3CA	http://mar2016.archive.ensembl.org/Mus_musculus/Gene/Summary?db=core;g=ENSMUSG00000028161
EC5	SGMS1	0.398524	0.00654452	2.48518	1.64397	0.749	0.609	179	2235	ENSMUSG00000040451	http://www.genecards.org/cgi-bin/carddisp.pl?gene=SGMS1	http://mar2016.archive.ensembl.org/Mus_musculus/Gene/Summary?db=core;g=ENSMUSG00000040451
EC5	PIK3IP1	0.364958	0.00689156	0.909981	0.483084	0.441	0.292	179	2235	ENSMUSG00000034614	http://www.genecards.org/cgi-bin/carddisp.pl?gene=PIK3IP1	http://mar2016.archive.ensembl.org/Mus_musculus/Gene/Summary?db=core;g=ENSMUSG00000034614
EC5	EEF1B2	0.31809	0.00766304	8.60215	6.70219	0.966	0.867	179	2235	ENSMUSG00000025967	http://www.genecards.org/cgi-bin/carddisp.pl?gene=EEF1B2	http://mar2016.archive.ensembl.org/Mus_musculus/Gene/Summary?db=core;g=ENSMUSG00000025967
EC5	ALDH6A1	0.363527	0.00997291	0.668903	0.297175	0.369	0.199	179	2235	ENSMUSG00000021238	http://www.genecards.org/cgi-bin/carddisp.pl?gene=ALDH6A1	http://mar2016.archive.ensembl.org/Mus_musculus/Gene/Summary?db=core;g=ENSMUSG00000021238
EC5	DAZAP2	0.318351	0.0107326	2.07361	1.46499	0.782	0.599	179	2235	ENSMUSG00000000346	http://www.genecards.org/cgi-bin/carddisp.pl?gene=DAZAP2	http://mar2016.archive.ensembl.org/Mus_musculus/Gene/Summary?db=core;g=ENSMUSG00000000346
EC5	ID2	0.428163	0.0111757	3.72937	2.5149	0.788	0.632	179	2235	ENSMUSG00000020644	http://www.genecards.org/cgi-bin/carddisp.pl?gene=ID2	http://mar2016.archive.ensembl.org/Mus_musculus/Gene/Summary?db=core;g=ENSMUSG00000020644
EC5	ANTXR1	0.386711	0.0112803	0.987232	0.519977	0.475	0.287	179	2235	ENSMUSG00000033420	http://www.genecards.org/cgi-bin/carddisp.pl?gene=ANTXR1	http://mar2016.archive.ensembl.org/Mus_musculus/Gene/Summary?db=core;g=ENSMUSG00000033420
EC5	FOXC1	0.360276	0.0132968	2.5755	1.78537	0.771	0.642	179	2235	ENSMUSG00000050295	http://www.genecards.org/cgi-bin/carddisp.pl?gene=FOXC1	http://mar2016.archive.ensembl.org/Mus_musculus/Gene/Summary?db=core;g=ENSMUSG00000050295
EC5	ALDH3A1	0.337862	0.0134747	0.864144	0.474935	0.447	0.253	179	2235	ENSMUSG00000019102	http://www.genecards.org/cgi-bin/carddisp.pl?gene=ALDH3A1	http://mar2016.archive.ensembl.org/Mus_musculus/Gene/Summary?db=core;g=ENSMUSG00000019102
EC5	RNF19A	0.375084	0.0148312	1.14393	0.653097	0.547	0.366	179	2235	ENSMUSG00000022280	http://www.genecards.org/cgi-bin/carddisp.pl?gene=RNF19A	http://mar2016.archive.ensembl.org/Mus_musculus/Gene/Summary?db=core;g=ENSMUSG00000022280
EC5	ZFYVE21	0.300405	0.0156606	0.881368	0.527717	0.531	0.332	179	2235	ENSMUSG00000021286	http://www.genecards.org/cgi-bin/carddisp.pl?gene=ZFYVE21	http://mar2016.archive.ensembl.org/Mus_musculus/Gene/Summary?db=core;g=ENSMUSG00000021286
EC5	GHR	0.350273	0.0164983	1.29906	0.803468	0.598	0.404	179	2235	ENSMUSG00000055737	http://www.genecards.org/cgi-bin/carddisp.pl?gene=GHR	http://mar2016.archive.ensembl.org/Mus_musculus/Gene/Summary?db=core;g=ENSMUSG00000055737
EC5	TEAD1	0.309559	0.0170814	1.15635	0.739935	0.559	0.359	179	2235	ENSMUSG00000055320	http://www.genecards.org/cgi-bin/carddisp.pl?gene=TEAD1	http://mar2016.archive.ensembl.org/Mus_musculus/Gene/Summary?db=core;g=ENSMUSG00000055320
EC5	GM10036	0.281443	0.0181293	0.483524	0.220596	0.33	0.161	179	2235	ENSMUSG00000058064	http://www.genecards.org/cgi-bin/carddisp.pl?gene=GM10036	http://mar2016.archive.ensembl.org/Mus_musculus/Gene/Summary?db=core;g=ENSMUSG00000058064
EC5	NEDD4	0.273257	0.0191742	8.5534	6.90495	0.972	0.903	179	2235	ENSMUSG00000032216	http://www.genecards.org/cgi-bin/carddisp.pl?gene=NEDD4	http://mar2016.archive.ensembl.org/Mus_musculus/Gene/Summary?db=core;g=ENSMUSG00000032216
EC5	SNX30	0.291899	0.0235291	0.508498	0.232181	0.307	0.149	179	2235	ENSMUSG00000028385	http://www.genecards.org/cgi-bin/carddisp.pl?gene=SNX30	http://mar2016.archive.ensembl.org/Mus_musculus/Gene/Summary?db=core;g=ENSMUSG00000028385
EC5	CIR1	0.333733	0.0236379	1.18559	0.734223	0.587	0.401	179	2235	ENSMUSG00000041777	http://www.genecards.org/cgi-bin/carddisp.pl?gene=CIR1	http://mar2016.archive.ensembl.org/Mus_musculus/Gene/Summary?db=core;g=ENSMUSG00000041777
EC5	BMP6	0.267703	0.0256909	0.581622	0.31376	0.385	0.205	179	2235	ENSMUSG00000039004	http://www.genecards.org/cgi-bin/carddisp.pl?gene=BMP6	http://mar2016.archive.ensembl.org/Mus_musculus/Gene/Summary?db=core;g=ENSMUSG00000039004
EC5	CTDSPL	0.289967	0.0267081	0.922276	0.572269	0.542	0.345	179	2235	ENSMUSG00000047409	http://www.genecards.org/cgi-bin/carddisp.pl?gene=CTDSPL	http://mar2016.archive.ensembl.org/Mus_musculus/Gene/Summary?db=core;g=ENSMUSG00000047409
EC5	NCL	0.305426	0.0280948	3.97703	3.02743	0.894	0.761	179	2235	ENSMUSG00000026234	http://www.genecards.org/cgi-bin/carddisp.pl?gene=NCL	http://mar2016.archive.ensembl.org/Mus_musculus/Gene/Summary?db=core;g=ENSMUSG00000026234
EC5	EIF3H	0.255267	0.0328742	5.58154	4.51422	0.944	0.828	179	2235	ENSMUSG00000022312	http://www.genecards.org/cgi-bin/carddisp.pl?gene=EIF3H	http://mar2016.archive.ensembl.org/Mus_musculus/Gene/Summary?db=core;g=ENSMUSG00000022312
EC5	HNRNPA1	0.327319	0.0367649	2.71162	1.95822	0.816	0.661	179	2235	ENSMUSG00000046434	http://www.genecards.org/cgi-bin/carddisp.pl?gene=HNRNPA1	http://mar2016.archive.ensembl.org/Mus_musculus/Gene/Summary?db=core;g=ENSMUSG00000046434
EC5	ARHGAP24	0.306233	0.0391018	0.723748	0.394083	0.391	0.214	179	2235	ENSMUSG00000057315	http://www.genecards.org/cgi-bin/carddisp.pl?gene=ARHGAP24	http://mar2016.archive.ensembl.org/Mus_musculus/Gene/Summary?db=core;g=ENSMUSG00000057315
EC5	KCTD12	0.295	0.0452523	6.46044	5.0808	0.916	0.781	179	2235	ENSMUSG00000098557	http://www.genecards.org/cgi-bin/carddisp.pl?gene=KCTD12	http://mar2016.archive.ensembl.org/Mus_musculus/Gene/Summary?db=core;g=ENSMUSG00000098557
EC5	MARC2	0.306156	0.0541663	1.49352	1.01674	0.682	0.504	179	2235	ENSMUSG00000073481	http://www.genecards.org/cgi-bin/carddisp.pl?gene=MARC2	http://mar2016.archive.ensembl.org/Mus_musculus/Gene/Summary?db=core;g=ENSMUSG00000073481
EC5	LGALS3BP	0.25798	0.0542898	0.686132	0.410041	0.419	0.238	179	2235	ENSMUSG00000033880	http://www.genecards.org/cgi-bin/carddisp.pl?gene=LGALS3BP	http://mar2016.archive.ensembl.org/Mus_musculus/Gene/Summary?db=core;g=ENSMUSG00000033880
EC5	H2AFV	0.287915	0.0546619	2.50703	1.87256	0.832	0.679	179	2235	ENSMUSG00000041126	http://www.genecards.org/cgi-bin/carddisp.pl?gene=H2AFV	http://mar2016.archive.ensembl.org/Mus_musculus/Gene/Summary?db=core;g=ENSMUSG00000041126
EC5	NCSTN	0.302544	0.0553456	1.1033	0.705401	0.592	0.404	179	2235	ENSMUSG00000003458	http://www.genecards.org/cgi-bin/carddisp.pl?gene=NCSTN	http://mar2016.archive.ensembl.org/Mus_musculus/Gene/Summary?db=core;g=ENSMUSG00000003458
EC5	HMGB1	0.262754	0.05539	7.55189	6.12796	0.95	0.885	179	2235	ENSMUSG00000066551	http://www.genecards.org/cgi-bin/carddisp.pl?gene=HMGB1	http://mar2016.archive.ensembl.org/Mus_musculus/Gene/Summary?db=core;g=ENSMUSG00000066551
EC5	ATPIF1	0.277349	0.0570553	3.02008	2.31699	0.855	0.699	179	2235	ENSMUSG00000054428	http://www.genecards.org/cgi-bin/carddisp.pl?gene=ATPIF1	http://mar2016.archive.ensembl.org/Mus_musculus/Gene/Summary?db=core;g=ENSMUSG00000054428
EC5	FAT1	0.259015	0.0596858	0.632394	0.364124	0.38	0.205	179	2235	ENSMUSG00000070047	http://www.genecards.org/cgi-bin/carddisp.pl?gene=FAT1	http://mar2016.archive.ensembl.org/Mus_musculus/Gene/Summary?db=core;g=ENSMUSG00000070047
EC5	GADD45B	0.26456	0.0598021	1.60261	1.16655	0.587	0.39	179	2235	ENSMUSG00000015312	http://www.genecards.org/cgi-bin/carddisp.pl?gene=GADD45B	http://mar2016.archive.ensembl.org/Mus_musculus/Gene/Summary?db=core;g=ENSMUSG00000015312
EC5	SRRM1	0.293068	0.0684992	2.93966	2.21541	0.821	0.703	179	2235	ENSMUSG00000028809	http://www.genecards.org/cgi-bin/carddisp.pl?gene=SRRM1	http://mar2016.archive.ensembl.org/Mus_musculus/Gene/Summary?db=core;g=ENSMUSG00000028809
EC5	SRSF5	0.296327	0.0712334	3.91711	3.00411	0.888	0.757	179	2235	ENSMUSG00000021134	http://www.genecards.org/cgi-bin/carddisp.pl?gene=SRSF5	http://mar2016.archive.ensembl.org/Mus_musculus/Gene/Summary?db=core;g=ENSMUSG00000021134
EC5	ECM1	0.256863	0.0746048	1.55356	1.13708	0.626	0.43	179	2235	ENSMUSG00000028108	http://www.genecards.org/cgi-bin/carddisp.pl?gene=ECM1	http://mar2016.archive.ensembl.org/Mus_musculus/Gene/Summary?db=core;g=ENSMUSG00000028108
EC5	TMCC3	0.385304	0.0746099	2.53208	1.70422	0.726	0.568	179	2235	ENSMUSG00000020023	http://www.genecards.org/cgi-bin/carddisp.pl?gene=TMCC3	http://mar2016.archive.ensembl.org/Mus_musculus/Gene/Summary?db=core;g=ENSMUSG00000020023
EC5	MALSU1	0.269356	0.0757257	0.651022	0.369836	0.425	0.247	179	2235	ENSMUSG00000029815	http://www.genecards.org/cgi-bin/carddisp.pl?gene=MALSU1	http://mar2016.archive.ensembl.org/Mus_musculus/Gene/Summary?db=core;g=ENSMUSG00000029815
EC5	PTPN18	0.303122	0.0790163	0.681225	0.362627	0.402	0.23	179	2235	ENSMUSG00000026126	http://www.genecards.org/cgi-bin/carddisp.pl?gene=PTPN18	http://mar2016.archive.ensembl.org/Mus_musculus/Gene/Summary?db=core;g=ENSMUSG00000026126
EC5	ECI2	0.34713	0.0799179	0.890194	0.485969	0.48	0.315	179	2235	ENSMUSG00000021417	http://www.genecards.org/cgi-bin/carddisp.pl?gene=ECI2	http://mar2016.archive.ensembl.org/Mus_musculus/Gene/Summary?db=core;g=ENSMUSG00000021417
EC5	EFNA5	0.289093	0.0958018	4.60487	3.58712	0.894	0.766	179	2235	ENSMUSG00000048915	http://www.genecards.org/cgi-bin/carddisp.pl?gene=EFNA5	http://mar2016.archive.ensembl.org/Mus_musculus/Gene/Summary?db=core;g=ENSMUSG00000048915
EC5	ACADSB	0.301306	0.0980493	0.906409	0.547084	0.497	0.314	179	2235	ENSMUSG00000030861	http://www.genecards.org/cgi-bin/carddisp.pl?gene=ACADSB	http://mar2016.archive.ensembl.org/Mus_musculus/Gene/Summary?db=core;g=ENSMUSG00000030861
EC5	WDR89	0.322488	0.108625	1.58279	1.06543	0.67	0.51	179	2235	ENSMUSG00000045690	http://www.genecards.org/cgi-bin/carddisp.pl?gene=WDR89	http://mar2016.archive.ensembl.org/Mus_musculus/Gene/Summary?db=core;g=ENSMUSG00000045690
EC5	NDUFS3	0.303833	0.132176	1.38588	0.932793	0.654	0.479	179	2235	ENSMUSG00000005510	http://www.genecards.org/cgi-bin/carddisp.pl?gene=NDUFS3	http://mar2016.archive.ensembl.org/Mus_musculus/Gene/Summary?db=core;g=ENSMUSG00000005510
EC5	TMX4	0.356839	0.133316	1.68709	1.09828	0.642	0.494	179	2235	ENSMUSG00000034723	http://www.genecards.org/cgi-bin/carddisp.pl?gene=TMX4	http://mar2016.archive.ensembl.org/Mus_musculus/Gene/Summary?db=core;g=ENSMUSG00000034723
EC5	PCBP2	0.28757	0.183022	3.95091	3.05619	0.888	0.782	179	2235	ENSMUSG00000056851	http://www.genecards.org/cgi-bin/carddisp.pl?gene=PCBP2	http://mar2016.archive.ensembl.org/Mus_musculus/Gene/Summary?db=core;g=ENSMUSG00000056851
EC5	FAM173A	0.283508	0.204961	0.860644	0.528688	0.492	0.315	179	2235	ENSMUSG00000057411	http://www.genecards.org/cgi-bin/carddisp.pl?gene=FAM173A	http://mar2016.archive.ensembl.org/Mus_musculus/Gene/Summary?db=core;g=ENSMUSG00000057411
EC5	ASAP1	0.262234	0.205958	1.07245	0.727997	0.553	0.367	179	2235	ENSMUSG00000022377	http://www.genecards.org/cgi-bin/carddisp.pl?gene=ASAP1	http://mar2016.archive.ensembl.org/Mus_musculus/Gene/Summary?db=core;g=ENSMUSG00000022377
EC5	RAB24	0.265991	0.224008	0.738125	0.445472	0.458	0.282	179	2235	ENSMUSG00000034789	http://www.genecards.org/cgi-bin/carddisp.pl?gene=RAB24	http://mar2016.archive.ensembl.org/Mus_musculus/Gene/Summary?db=core;g=ENSMUSG00000034789
EC5	ACVR1	0.3124	0.243124	1.43464	0.96062	0.637	0.458	179	2235	ENSMUSG00000026836	http://www.genecards.org/cgi-bin/carddisp.pl?gene=ACVR1	http://mar2016.archive.ensembl.org/Mus_musculus/Gene/Summary?db=core;g=ENSMUSG00000026836
EC5	CTTNBP2NL	0.3608	0.253747	1.88785	1.24886	0.67	0.52	179	2235	ENSMUSG00000062127	http://www.genecards.org/cgi-bin/carddisp.pl?gene=CTTNBP2NL	http://mar2016.archive.ensembl.org/Mus_musculus/Gene/Summary?db=core;g=ENSMUSG00000062127
EC5	RNF144A	0.324848	0.278132	1.00402	0.599972	0.475	0.304	179	2235	ENSMUSG00000020642	http://www.genecards.org/cgi-bin/carddisp.pl?gene=RNF144A	http://mar2016.archive.ensembl.org/Mus_musculus/Gene/Summary?db=core;g=ENSMUSG00000020642
EC5	TXNIP	0.274451	0.285437	8.02542	6.4619	0.955	0.877	179	2235	ENSMUSG00000038393	http://www.genecards.org/cgi-bin/carddisp.pl?gene=TXNIP	http://mar2016.archive.ensembl.org/Mus_musculus/Gene/Summary?db=core;g=ENSMUSG00000038393
EC5	SLCO2A1	0.324923	0.290873	5.01607	3.80288	0.872	0.737	179	2235	ENSMUSG00000032548	http://www.genecards.org/cgi-bin/carddisp.pl?gene=SLCO2A1	http://mar2016.archive.ensembl.org/Mus_musculus/Gene/Summary?db=core;g=ENSMUSG00000032548
EC5	MAGED1	0.324543	0.291746	1.29439	0.832187	0.592	0.433	179	2235	ENSMUSG00000025151	http://www.genecards.org/cgi-bin/carddisp.pl?gene=MAGED1	http://mar2016.archive.ensembl.org/Mus_musculus/Gene/Summary?db=core;g=ENSMUSG00000025151
EC5	ENG	0.267285	0.31357	5.24715	4.19065	0.916	0.813	179	2235	ENSMUSG00000026814	http://www.genecards.org/cgi-bin/carddisp.pl?gene=ENG	http://mar2016.archive.ensembl.org/Mus_musculus/Gene/Summary?db=core;g=ENSMUSG00000026814
EC5	SF3B2	0.292401	0.319985	2.92593	2.20569	0.832	0.706	179	2235	ENSMUSG00000024853	http://www.genecards.org/cgi-bin/carddisp.pl?gene=SF3B2	http://mar2016.archive.ensembl.org/Mus_musculus/Gene/Summary?db=core;g=ENSMUSG00000024853
EC5	SPATS2	0.253441	0.331563	0.48792	0.248206	0.313	0.162	179	2235	ENSMUSG00000051934	http://www.genecards.org/cgi-bin/carddisp.pl?gene=SPATS2	http://mar2016.archive.ensembl.org/Mus_musculus/Gene/Summary?db=core;g=ENSMUSG00000051934
EC5	ERLEC1	0.30524	0.33943	1.327	0.883257	0.62	0.442	179	2235	ENSMUSG00000020311	http://www.genecards.org/cgi-bin/carddisp.pl?gene=ERLEC1	http://mar2016.archive.ensembl.org/Mus_musculus/Gene/Summary?db=core;g=ENSMUSG00000020311
EC5	SPTSSA	0.312067	0.345596	2.98149	2.20704	0.849	0.707	179	2235	ENSMUSG00000044408	http://www.genecards.org/cgi-bin/carddisp.pl?gene=SPTSSA	http://mar2016.archive.ensembl.org/Mus_musculus/Gene/Summary?db=core;g=ENSMUSG00000044408
EC5	SPINT2	0.347131	0.355347	1.03934	0.603219	0.492	0.335	179	2235	ENSMUSG00000074227	http://www.genecards.org/cgi-bin/carddisp.pl?gene=SPINT2	http://mar2016.archive.ensembl.org/Mus_musculus/Gene/Summary?db=core;g=ENSMUSG00000074227
EC5	CREBRF	0.315908	0.365997	1.45876	0.975233	0.615	0.454	179	2235	ENSMUSG00000048249	http://www.genecards.org/cgi-bin/carddisp.pl?gene=CREBRF	http://mar2016.archive.ensembl.org/Mus_musculus/Gene/Summary?db=core;g=ENSMUSG00000048249
EC5	PLSCR4	0.276978	0.406693	1.40843	0.987722	0.642	0.464	179	2235	ENSMUSG00000032377	http://www.genecards.org/cgi-bin/carddisp.pl?gene=PLSCR4	http://mar2016.archive.ensembl.org/Mus_musculus/Gene/Summary?db=core;g=ENSMUSG00000032377
EC5	KLHL13	0.261078	0.459434	0.515594	0.264709	0.335	0.186	179	2235	ENSMUSG00000036782	http://www.genecards.org/cgi-bin/carddisp.pl?gene=KLHL13	http://mar2016.archive.ensembl.org/Mus_musculus/Gene/Summary?db=core;g=ENSMUSG00000036782
EC5	NHSL1	0.267659	0.482708	0.592262	0.322638	0.358	0.202	179	2235	ENSMUSG00000039835	http://www.genecards.org/cgi-bin/carddisp.pl?gene=NHSL1	http://mar2016.archive.ensembl.org/Mus_musculus/Gene/Summary?db=core;g=ENSMUSG00000039835
EC5	OARD1	0.263208	0.510786	0.618348	0.348461	0.385	0.229	179	2235	ENSMUSG00000040771	http://www.genecards.org/cgi-bin/carddisp.pl?gene=OARD1	http://mar2016.archive.ensembl.org/Mus_musculus/Gene/Summary?db=core;g=ENSMUSG00000040771
EC5	HEY2	0.304037	0.522347	2.12368	1.53013	0.726	0.573	179	2235	ENSMUSG00000019789	http://www.genecards.org/cgi-bin/carddisp.pl?gene=HEY2	http://mar2016.archive.ensembl.org/Mus_musculus/Gene/Summary?db=core;g=ENSMUSG00000019789
EC5	TACC1	0.310539	0.528242	1.90682	1.34389	0.704	0.551	179	2235	ENSMUSG00000065954	http://www.genecards.org/cgi-bin/carddisp.pl?gene=TACC1	http://mar2016.archive.ensembl.org/Mus_musculus/Gene/Summary?db=core;g=ENSMUSG00000065954
EC5	EIF2S3X	0.297666	0.545133	0.862133	0.514971	0.464	0.308	179	2235	ENSMUSG00000035150	http://www.genecards.org/cgi-bin/carddisp.pl?gene=EIF2S3X	http://mar2016.archive.ensembl.org/Mus_musculus/Gene/Summary?db=core;g=ENSMUSG00000035150
EC5	RERE	0.319397	0.567516	1.14295	0.717373	0.531	0.378	179	2235	ENSMUSG00000039852	http://www.genecards.org/cgi-bin/carddisp.pl?gene=RERE	http://mar2016.archive.ensembl.org/Mus_musculus/Gene/Summary?db=core;g=ENSMUSG00000039852
EC5	MPP1	0.28936	0.632547	0.97583	0.616753	0.508	0.34	179	2235	ENSMUSG00000031402	http://www.genecards.org/cgi-bin/carddisp.pl?gene=MPP1	http://mar2016.archive.ensembl.org/Mus_musculus/Gene/Summary?db=core;g=ENSMUSG00000031402
EC5	EPB41	0.265197	0.70573	0.639553	0.364247	0.385	0.229	179	2235	ENSMUSG00000028906	http://www.genecards.org/cgi-bin/carddisp.pl?gene=EPB41	http://mar2016.archive.ensembl.org/Mus_musculus/Gene/Summary?db=core;g=ENSMUSG00000028906
EC5	SNRPF	0.274585	0.71889	2.00447	1.48376	0.749	0.603	179	2235	ENSMUSG00000020018	http://www.genecards.org/cgi-bin/carddisp.pl?gene=SNRPF	http://mar2016.archive.ensembl.org/Mus_musculus/Gene/Summary?db=core;g=ENSMUSG00000020018
EC5	IL6ST	0.278654	0.751808	4.55465	3.57903	0.894	0.771	179	2235	ENSMUSG00000021756	http://www.genecards.org/cgi-bin/carddisp.pl?gene=IL6ST	http://mar2016.archive.ensembl.org/Mus_musculus/Gene/Summary?db=core;g=ENSMUSG00000021756
EC5	RNF125	0.268583	0.887333	0.817444	0.508723	0.464	0.296	179	2235	ENSMUSG00000033107	http://www.genecards.org/cgi-bin/carddisp.pl?gene=RNF125	http://mar2016.archive.ensembl.org/Mus_musculus/Gene/Summary?db=core;g=ENSMUSG00000033107
EC5	EMCN	0.484949	0.895875	3.71992	2.37249	0.536	0.373	179	2235	ENSMUSG00000054690	http://www.genecards.org/cgi-bin/carddisp.pl?gene=EMCN	http://mar2016.archive.ensembl.org/Mus_musculus/Gene/Summary?db=core;g=ENSMUSG00000054690
EC5	DDOST	0.310568	1	2.25351	1.62338	0.777	0.621	179	2235	ENSMUSG00000028757	http://www.genecards.org/cgi-bin/carddisp.pl?gene=DDOST	http://mar2016.archive.ensembl.org/Mus_musculus/Gene/Summary?db=core;g=ENSMUSG00000028757
EC5	GATA3	0.304381	1	0.890964	0.531283	0.458	0.299	179	2235	ENSMUSG00000015619	http://www.genecards.org/cgi-bin/carddisp.pl?gene=GATA3	http://mar2016.archive.ensembl.org/Mus_musculus/Gene/Summary?db=core;g=ENSMUSG00000015619
EC5	H1F0	0.312006	1	1.74688	1.21267	0.637	0.468	179	2235	ENSMUSG00000096210	http://www.genecards.org/cgi-bin/carddisp.pl?gene=H1F0	http://mar2016.archive.ensembl.org/Mus_musculus/Gene/Summary?db=core;g=ENSMUSG00000096210
EC5	PCYOX1	0.317048	1	1.06691	0.659133	0.531	0.372	179	2235	ENSMUSG00000029998	http://www.genecards.org/cgi-bin/carddisp.pl?gene=PCYOX1	http://mar2016.archive.ensembl.org/Mus_musculus/Gene/Summary?db=core;g=ENSMUSG00000029998
EC5	NGFRAP1	0.30057	1	0.986637	0.613013	0.486	0.351	179	2235	ENSMUSG00000046432	http://www.genecards.org/cgi-bin/carddisp.pl?gene=NGFRAP1	http://mar2016.archive.ensembl.org/Mus_musculus/Gene/Summary?db=core;g=ENSMUSG00000046432
EC5	ERG	0.28657	1	1.79615	1.29242	0.687	0.53	179	2235	ENSMUSG00000040732	http://www.genecards.org/cgi-bin/carddisp.pl?gene=ERG	http://mar2016.archive.ensembl.org/Mus_musculus/Gene/Summary?db=core;g=ENSMUSG00000040732
EC5	EIF3I	0.251856	1	2.55922	1.98908	0.821	0.686	179	2235	ENSMUSG00000028798	http://www.genecards.org/cgi-bin/carddisp.pl?gene=EIF3I	http://mar2016.archive.ensembl.org/Mus_musculus/Gene/Summary?db=core;g=ENSMUSG00000028798
EC5	TTC3	0.255686	1	2.05364	1.55769	0.737	0.585	179	2235	ENSMUSG00000040785	http://www.genecards.org/cgi-bin/carddisp.pl?gene=TTC3	http://mar2016.archive.ensembl.org/Mus_musculus/Gene/Summary?db=core;g=ENSMUSG00000040785
EC5	PABPC1	0.260798	1	4.22344	3.35962	0.888	0.787	179	2235	ENSMUSG00000022283	http://www.genecards.org/cgi-bin/carddisp.pl?gene=PABPC1	http://mar2016.archive.ensembl.org/Mus_musculus/Gene/Summary?db=core;g=ENSMUSG00000022283
EC5	ZEB2	0.265344	1	1.49432	1.07528	0.603	0.438	179	2235	ENSMUSG00000026872	http://www.genecards.org/cgi-bin/carddisp.pl?gene=ZEB2	http://mar2016.archive.ensembl.org/Mus_musculus/Gene/Summary?db=core;g=ENSMUSG00000026872
EC5	HIGD1A	0.323965	1	1.26005	0.805493	0.497	0.408	179	2235	ENSMUSG00000038412	http://www.genecards.org/cgi-bin/carddisp.pl?gene=HIGD1A	http://mar2016.archive.ensembl.org/Mus_musculus/Gene/Summary?db=core;g=ENSMUSG00000038412
EC5	PNRC1	0.255477	1	2.82076	2.20069	0.827	0.699	179	2235	ENSMUSG00000040128	http://www.genecards.org/cgi-bin/carddisp.pl?gene=PNRC1	http://mar2016.archive.ensembl.org/Mus_musculus/Gene/Summary?db=core;g=ENSMUSG00000040128
EC5	TRF	0.339209	1	1.10015	0.660118	0.447	0.304	179	2235	ENSMUSG00000032554	http://www.genecards.org/cgi-bin/carddisp.pl?gene=TRF	http://mar2016.archive.ensembl.org/Mus_musculus/Gene/Summary?db=core;g=ENSMUSG00000032554
EC5	TMEM176A	0.276137	1	2.3378	1.75635	0.76	0.634	179	2235	ENSMUSG00000023367	http://www.genecards.org/cgi-bin/carddisp.pl?gene=TMEM176A	http://mar2016.archive.ensembl.org/Mus_musculus/Gene/Summary?db=core;g=ENSMUSG00000023367
EC5	RNASE4	0.266542	1	2.88534	2.22992	0.804	0.667	179	2235	ENSMUSG00000021876	http://www.genecards.org/cgi-bin/carddisp.pl?gene=RNASE4	http://mar2016.archive.ensembl.org/Mus_musculus/Gene/Summary?db=core;g=ENSMUSG00000021876
EC5	SPTLC2	0.2859	1	1.7342	1.24267	0.693	0.549	179	2235	ENSMUSG00000021036	http://www.genecards.org/cgi-bin/carddisp.pl?gene=SPTLC2	http://mar2016.archive.ensembl.org/Mus_musculus/Gene/Summary?db=core;g=ENSMUSG00000021036
EC5	CLCN3	0.300852	1	1.71065	1.20044	0.676	0.528	179	2235	ENSMUSG00000004319	http://www.genecards.org/cgi-bin/carddisp.pl?gene=CLCN3	http://mar2016.archive.ensembl.org/Mus_musculus/Gene/Summary?db=core;g=ENSMUSG00000004319
EC5	HACD4	0.291554	1	0.964902	0.605368	0.458	0.305	179	2235	ENSMUSG00000028497	http://www.genecards.org/cgi-bin/carddisp.pl?gene=HACD4	http://mar2016.archive.ensembl.org/Mus_musculus/Gene/Summary?db=core;g=ENSMUSG00000028497
EC5	TRIM2	0.293326	1	1.0353	0.660843	0.508	0.351	179	2235	ENSMUSG00000027993	http://www.genecards.org/cgi-bin/carddisp.pl?gene=TRIM2	http://mar2016.archive.ensembl.org/Mus_musculus/Gene/Summary?db=core;g=ENSMUSG00000027993
EC5	EIF3M	0.273934	1	2.0583	1.5294	0.749	0.63	179	2235	ENSMUSG00000027170	http://www.genecards.org/cgi-bin/carddisp.pl?gene=EIF3M	http://mar2016.archive.ensembl.org/Mus_musculus/Gene/Summary?db=core;g=ENSMUSG00000027170
EC5	G0S2	0.280881	1	1.55239	1.10084	0.453	0.295	179	2235	ENSMUSG00000009633	http://www.genecards.org/cgi-bin/carddisp.pl?gene=G0S2	http://mar2016.archive.ensembl.org/Mus_musculus/Gene/Summary?db=core;g=ENSMUSG00000009633
EC5	NNMT	0.252512	1	0.522328	0.277893	0.318	0.188	179	2235	ENSMUSG00000032271	http://www.genecards.org/cgi-bin/carddisp.pl?gene=NNMT	http://mar2016.archive.ensembl.org/Mus_musculus/Gene/Summary?db=core;g=ENSMUSG00000032271
EC5	ARHGDIB	0.289421	1	2.3869	1.77127	0.737	0.623	179	2235	ENSMUSG00000030220	http://www.genecards.org/cgi-bin/carddisp.pl?gene=ARHGDIB	http://mar2016.archive.ensembl.org/Mus_musculus/Gene/Summary?db=core;g=ENSMUSG00000030220
EC5	SNW1	0.30751	1	1.54839	1.05919	0.648	0.512	179	2235	ENSMUSG00000021039	http://www.genecards.org/cgi-bin/carddisp.pl?gene=SNW1	http://mar2016.archive.ensembl.org/Mus_musculus/Gene/Summary?db=core;g=ENSMUSG00000021039
EC5	GIMAP1	0.291172	1	1.42198	0.979333	0.631	0.48	179	2235	ENSMUSG00000090019	http://www.genecards.org/cgi-bin/carddisp.pl?gene=GIMAP1	http://mar2016.archive.ensembl.org/Mus_musculus/Gene/Summary?db=core;g=ENSMUSG00000090019
EC5	PINK1	0.282828	1	1.47959	1.03817	0.631	0.497	179	2235	ENSMUSG00000028756	http://www.genecards.org/cgi-bin/carddisp.pl?gene=PINK1	http://mar2016.archive.ensembl.org/Mus_musculus/Gene/Summary?db=core;g=ENSMUSG00000028756
EC5	ENPP5	0.289528	1	0.795932	0.469378	0.43	0.292	179	2235	ENSMUSG00000023960	http://www.genecards.org/cgi-bin/carddisp.pl?gene=ENPP5	http://mar2016.archive.ensembl.org/Mus_musculus/Gene/Summary?db=core;g=ENSMUSG00000023960
EC5	SELENBP1	0.28194	1	0.746295	0.4363	0.402	0.275	179	2235	ENSMUSG00000068874	http://www.genecards.org/cgi-bin/carddisp.pl?gene=SELENBP1	http://mar2016.archive.ensembl.org/Mus_musculus/Gene/Summary?db=core;g=ENSMUSG00000068874
EC5	MAN2A1	0.272278	1	1.42837	1.01072	0.587	0.436	179	2235	ENSMUSG00000024085	http://www.genecards.org/cgi-bin/carddisp.pl?gene=MAN2A1	http://mar2016.archive.ensembl.org/Mus_musculus/Gene/Summary?db=core;g=ENSMUSG00000024085
EC5	PCDH9	0.283736	1	0.790585	0.470896	0.385	0.247	179	2235	ENSMUSG00000055421	http://www.genecards.org/cgi-bin/carddisp.pl?gene=PCDH9	http://mar2016.archive.ensembl.org/Mus_musculus/Gene/Summary?db=core;g=ENSMUSG00000055421
EC5	PDE3B	0.282751	1	1.46062	1.02268	0.592	0.465	179	2235	ENSMUSG00000030671	http://www.genecards.org/cgi-bin/carddisp.pl?gene=PDE3B	http://mar2016.archive.ensembl.org/Mus_musculus/Gene/Summary?db=core;g=ENSMUSG00000030671
EC5	OXA1L	0.25927	1	0.595316	0.332903	0.363	0.229	179	2235	ENSMUSG00000000959	http://www.genecards.org/cgi-bin/carddisp.pl?gene=OXA1L	http://mar2016.archive.ensembl.org/Mus_musculus/Gene/Summary?db=core;g=ENSMUSG00000000959
EC5	SMAD6	0.308209	1	2.13285	1.53023	0.676	0.536	179	2235	ENSMUSG00000036867	http://www.genecards.org/cgi-bin/carddisp.pl?gene=SMAD6	http://mar2016.archive.ensembl.org/Mus_musculus/Gene/Summary?db=core;g=ENSMUSG00000036867
EC5	SDC2	0.293931	1	1.35792	0.923297	0.581	0.44	179	2235	ENSMUSG00000022261	http://www.genecards.org/cgi-bin/carddisp.pl?gene=SDC2	http://mar2016.archive.ensembl.org/Mus_musculus/Gene/Summary?db=core;g=ENSMUSG00000022261
EC5	SYF2	0.290901	1	2.10448	1.53758	0.765	0.63	179	2235	ENSMUSG00000028821	http://www.genecards.org/cgi-bin/carddisp.pl?gene=SYF2	http://mar2016.archive.ensembl.org/Mus_musculus/Gene/Summary?db=core;g=ENSMUSG00000028821
EC5	CTPS	0.251929	1	0.82148	0.529629	0.419	0.277	179	2235	ENSMUSG00000028633	http://www.genecards.org/cgi-bin/carddisp.pl?gene=CTPS	http://mar2016.archive.ensembl.org/Mus_musculus/Gene/Summary?db=core;g=ENSMUSG00000028633
EC5	TRP53	0.27866	1	0.934201	0.594471	0.475	0.339	179	2235	ENSMUSG00000059552	http://www.genecards.org/cgi-bin/carddisp.pl?gene=TRP53	http://mar2016.archive.ensembl.org/Mus_musculus/Gene/Summary?db=core;g=ENSMUSG00000059552
EC5	GBAS	0.295946	1	0.721083	0.401888	0.374	0.238	179	2235	ENSMUSG00000029432	http://www.genecards.org/cgi-bin/carddisp.pl?gene=GBAS	http://mar2016.archive.ensembl.org/Mus_musculus/Gene/Summary?db=core;g=ENSMUSG00000029432
EC5	FUCA1	0.252914	1	1.83425	1.3785	0.704	0.566	179	2235	ENSMUSG00000028673	http://www.genecards.org/cgi-bin/carddisp.pl?gene=FUCA1	http://mar2016.archive.ensembl.org/Mus_musculus/Gene/Summary?db=core;g=ENSMUSG00000028673
EC5	ART4	0.26989	1	0.713724	0.421333	0.391	0.262	179	2235	ENSMUSG00000030217	http://www.genecards.org/cgi-bin/carddisp.pl?gene=ART4	http://mar2016.archive.ensembl.org/Mus_musculus/Gene/Summary?db=core;g=ENSMUSG00000030217
EC5	FMO1	0.396553	1	1.23046	0.694415	0.38	0.285	179	2235	ENSMUSG00000040181	http://www.genecards.org/cgi-bin/carddisp.pl?gene=FMO1	http://mar2016.archive.ensembl.org/Mus_musculus/Gene/Summary?db=core;g=ENSMUSG00000040181
EC5	AHCYL1	0.284938	1	1.04413	0.677772	0.503	0.383	179	2235	ENSMUSG00000027893	http://www.genecards.org/cgi-bin/carddisp.pl?gene=AHCYL1	http://mar2016.archive.ensembl.org/Mus_musculus/Gene/Summary?db=core;g=ENSMUSG00000027893
EC5	PNP	0.256382	1	2.80354	2.18426	0.799	0.681	179	2235	ENSMUSG00000021871	http://www.genecards.org/cgi-bin/carddisp.pl?gene=PNP	http://mar2016.archive.ensembl.org/Mus_musculus/Gene/Summary?db=core;g=ENSMUSG00000021871
EC5	IGBP1	0.253145	1	1.0267	0.700534	0.497	0.401	179	2235	ENSMUSG00000031221	http://www.genecards.org/cgi-bin/carddisp.pl?gene=IGBP1	http://mar2016.archive.ensembl.org/Mus_musculus/Gene/Summary?db=core;g=ENSMUSG00000031221
EC5	GIMAP5	0.2517	1	0.616197	0.357454	0.335	0.224	179	2235	ENSMUSG00000043505	http://www.genecards.org/cgi-bin/carddisp.pl?gene=GIMAP5	http://mar2016.archive.ensembl.org/Mus_musculus/Gene/Summary?db=core;g=ENSMUSG00000043505
EC5	PSMA5	0.266288	1	1.62956	1.18636	0.682	0.545	179	2235	ENSMUSG00000068749	http://www.genecards.org/cgi-bin/carddisp.pl?gene=PSMA5	http://mar2016.archive.ensembl.org/Mus_musculus/Gene/Summary?db=core;g=ENSMUSG00000068749
EC5	SEPT10	0.25059	1	0.723566	0.448748	0.391	0.278	179	2235	ENSMUSG00000019917	http://www.genecards.org/cgi-bin/carddisp.pl?gene=SEPT10	http://mar2016.archive.ensembl.org/Mus_musculus/Gene/Summary?db=core;g=ENSMUSG00000019917
EC5	CBX3	0.262058	1	2.21213	1.67859	0.749	0.639	179	2235	ENSMUSG00000029836	http://www.genecards.org/cgi-bin/carddisp.pl?gene=CBX3	http://mar2016.archive.ensembl.org/Mus_musculus/Gene/Summary?db=core;g=ENSMUSG00000029836
EC5	WDR44	0.280105	1	1.04164	0.681356	0.464	0.338	179	2235	ENSMUSG00000036769	http://www.genecards.org/cgi-bin/carddisp.pl?gene=WDR44	http://mar2016.archive.ensembl.org/Mus_musculus/Gene/Summary?db=core;g=ENSMUSG00000036769
EC5	LYSMD2	0.26931	1	2.08391	1.55877	0.709	0.595	179	2235	ENSMUSG00000032184	http://www.genecards.org/cgi-bin/carddisp.pl?gene=LYSMD2	http://mar2016.archive.ensembl.org/Mus_musculus/Gene/Summary?db=core;g=ENSMUSG00000032184
EC5	GPR146	0.26418	1	0.968185	0.638852	0.492	0.355	179	2235	ENSMUSG00000044197	http://www.genecards.org/cgi-bin/carddisp.pl?gene=GPR146	http://mar2016.archive.ensembl.org/Mus_musculus/Gene/Summary?db=core;g=ENSMUSG00000044197
EC5	ARID4A	0.250678	1	1.07232	0.741791	0.508	0.376	179	2235	ENSMUSG00000048118	http://www.genecards.org/cgi-bin/carddisp.pl?gene=ARID4A	http://mar2016.archive.ensembl.org/Mus_musculus/Gene/Summary?db=core;g=ENSMUSG00000048118
EC5	PTGER4	0.280553	1	1.28364	0.880066	0.542	0.409	179	2235	ENSMUSG00000039942	http://www.genecards.org/cgi-bin/carddisp.pl?gene=PTGER4	http://mar2016.archive.ensembl.org/Mus_musculus/Gene/Summary?db=core;g=ENSMUSG00000039942
EC5	CREBBP	0.251628	1	1.874	1.41401	0.687	0.569	179	2235	ENSMUSG00000022521	http://www.genecards.org/cgi-bin/carddisp.pl?gene=CREBBP	http://mar2016.archive.ensembl.org/Mus_musculus/Gene/Summary?db=core;g=ENSMUSG00000022521
EC5	SOAT1	0.307476	1	0.673011	0.351883	0.307	0.218	179	2235	ENSMUSG00000026600	http://www.genecards.org/cgi-bin/carddisp.pl?gene=SOAT1	http://mar2016.archive.ensembl.org/Mus_musculus/Gene/Summary?db=core;g=ENSMUSG00000026600
EC5	AGPAT4	0.265741	1	0.842557	0.532586	0.441	0.319	179	2235	ENSMUSG00000023827	http://www.genecards.org/cgi-bin/carddisp.pl?gene=AGPAT4	http://mar2016.archive.ensembl.org/Mus_musculus/Gene/Summary?db=core;g=ENSMUSG00000023827
EC5	SETBP1	0.256726	1	1.52792	1.11583	0.592	0.469	179	2235	ENSMUSG00000024548	http://www.genecards.org/cgi-bin/carddisp.pl?gene=SETBP1	http://mar2016.archive.ensembl.org/Mus_musculus/Gene/Summary?db=core;g=ENSMUSG00000024548
EC5	NTN4	0.272431	1	1.97719	1.46489	0.659	0.539	179	2235	ENSMUSG00000020019	http://www.genecards.org/cgi-bin/carddisp.pl?gene=NTN4	http://mar2016.archive.ensembl.org/Mus_musculus/Gene/Summary?db=core;g=ENSMUSG00000020019
[truncated: 2,390 more rows]
