# Supplementary material for: Endothelial YAP/TAZ activation promotes atherosclerosis in a mouse model of Hutchinson-Gilford progeria syndrome
Source: J Clin Invest. 2024 Oct 1;134(22):e173448. doi: 10.1172/JCI173448 (PMC11563688; doi:10.1172/JCI173448)
Supplement: Supplemental table 15 [file jci-134-173448-s017.xlsx]

## Sheet: EC1 vs EC0
cluster	gene	avg_logFC	p_val_adj	exp_EC1	exp_EC0	pct_EC1	pct_EC0	GeneCardLink
EC1	CTLA2A	1.62375	2.90282e-31	7.4115	1.72946	0.678	0.377	<a href='http://www.genecards.org/cgi-bin/carddisp.pl?gene=CTLA2A' rel='noopener noreferrer' target='_blank'>CTLA2A</a>
EC1	FBLN5	1.395	1.09574e-64	25.5788	9.10642	0.972	0.911	<a href='http://www.genecards.org/cgi-bin/carddisp.pl?gene=FBLN5' rel='noopener noreferrer' target='_blank'>FBLN5</a>
EC1	ELN	1.32042	2.99559e-57	59.5981	23.2645	0.991	0.992	<a href='http://www.genecards.org/cgi-bin/carddisp.pl?gene=ELN' rel='noopener noreferrer' target='_blank'>ELN</a>
EC1	NUPR1	1.05467	3.2832e-45	11.7418	5.13403	0.944	0.879	<a href='http://www.genecards.org/cgi-bin/carddisp.pl?gene=NUPR1' rel='noopener noreferrer' target='_blank'>NUPR1</a>
EC1	SPARC	1.0515	5.5864e-72	39.5933	18.5849	0.998	0.995	<a href='http://www.genecards.org/cgi-bin/carddisp.pl?gene=SPARC' rel='noopener noreferrer' target='_blank'>SPARC</a>
EC1	FOS	0.972905	2.71845e-19	12.8474	6.05495	0.859	0.729	<a href='http://www.genecards.org/cgi-bin/carddisp.pl?gene=FOS' rel='noopener noreferrer' target='_blank'>FOS</a>
EC1	MGP	0.953847	2.22891e-51	169.301	86.9188	1	1	<a href='http://www.genecards.org/cgi-bin/carddisp.pl?gene=MGP' rel='noopener noreferrer' target='_blank'>MGP</a>
EC1	SOX4	0.920841	1.92978e-20	1.28992	0.209536	0.38	0.128	<a href='http://www.genecards.org/cgi-bin/carddisp.pl?gene=SOX4' rel='noopener noreferrer' target='_blank'>SOX4</a>
EC1	RBM3	0.895759	2.05616e-68	5.61869	2.55731	0.957	0.8	<a href='http://www.genecards.org/cgi-bin/carddisp.pl?gene=RBM3' rel='noopener noreferrer' target='_blank'>RBM3</a>
EC1	BPGM	0.876331	6.79864e-39	3.11044	1.23917	0.817	0.547	<a href='http://www.genecards.org/cgi-bin/carddisp.pl?gene=BPGM' rel='noopener noreferrer' target='_blank'>BPGM</a>
EC1	TAGLN	0.855847	9.74255e-20	5.54117	2.61426	0.856	0.697	<a href='http://www.genecards.org/cgi-bin/carddisp.pl?gene=TAGLN' rel='noopener noreferrer' target='_blank'>TAGLN</a>
EC1	TSPAN6	0.846147	2.40104e-42	5.32469	2.51823	0.926	0.796	<a href='http://www.genecards.org/cgi-bin/carddisp.pl?gene=TSPAN6' rel='noopener noreferrer' target='_blank'>TSPAN6</a>
EC1	PLVAP	0.793777	2.37043e-25	8.55021	4.50886	0.919	0.85	<a href='http://www.genecards.org/cgi-bin/carddisp.pl?gene=PLVAP' rel='noopener noreferrer' target='_blank'>PLVAP</a>
EC1	MMP2	0.788326	3.63344e-35	3.28818	1.48292	0.819	0.63	<a href='http://www.genecards.org/cgi-bin/carddisp.pl?gene=MMP2' rel='noopener noreferrer' target='_blank'>MMP2</a>
EC1	ACTN1	0.758135	2.21448e-34	4.23668	2.09624	0.859	0.746	<a href='http://www.genecards.org/cgi-bin/carddisp.pl?gene=ACTN1' rel='noopener noreferrer' target='_blank'>ACTN1</a>
EC1	DUSP1	0.756686	2.78805e-19	6.78568	3.60799	0.883	0.732	<a href='http://www.genecards.org/cgi-bin/carddisp.pl?gene=DUSP1' rel='noopener noreferrer' target='_blank'>DUSP1</a>
EC1	MT1	0.729245	2.94269e-09	1.81625	0.698814	0.535	0.345	<a href='http://www.genecards.org/cgi-bin/carddisp.pl?gene=MT1' rel='noopener noreferrer' target='_blank'>MT1</a>
EC1	LGMN	0.715313	7.74537e-26	2.29752	1.00843	0.761	0.527	<a href='http://www.genecards.org/cgi-bin/carddisp.pl?gene=LGMN' rel='noopener noreferrer' target='_blank'>LGMN</a>
EC1	THBS1	0.692165	2.18018e-06	8.17356	4.67774	0.652	0.481	<a href='http://www.genecards.org/cgi-bin/carddisp.pl?gene=THBS1' rel='noopener noreferrer' target='_blank'>THBS1</a>
EC1	CD34	0.689277	8.8795e-32	7.12618	4.03957	0.959	0.904	<a href='http://www.genecards.org/cgi-bin/carddisp.pl?gene=CD34' rel='noopener noreferrer' target='_blank'>CD34</a>
EC1	S100A4	0.687651	4.24345e-18	1.27574	0.412923	0.472	0.221	<a href='http://www.genecards.org/cgi-bin/carddisp.pl?gene=S100A4' rel='noopener noreferrer' target='_blank'>S100A4</a>
EC1	CSRP2	0.687626	1.91541e-20	3.63135	1.87549	0.841	0.729	<a href='http://www.genecards.org/cgi-bin/carddisp.pl?gene=CSRP2' rel='noopener noreferrer' target='_blank'>CSRP2</a>
EC1	CHAD	0.683331	1.26095e-09	0.789609	0.114436	0.209	0.061	<a href='http://www.genecards.org/cgi-bin/carddisp.pl?gene=CHAD' rel='noopener noreferrer' target='_blank'>CHAD</a>
EC1	LMNA	0.682021	1.167e-24	2.48335	1.17114	0.807	0.621	<a href='http://www.genecards.org/cgi-bin/carddisp.pl?gene=LMNA' rel='noopener noreferrer' target='_blank'>LMNA</a>
EC1	COL5A2	0.662127	2.0553e-26	5.06444	2.8324	0.889	0.852	<a href='http://www.genecards.org/cgi-bin/carddisp.pl?gene=COL5A2' rel='noopener noreferrer' target='_blank'>COL5A2</a>
EC1	FN1	0.660283	2.0785e-19	11.3586	6.81998	0.946	0.924	<a href='http://www.genecards.org/cgi-bin/carddisp.pl?gene=FN1' rel='noopener noreferrer' target='_blank'>FN1</a>
EC1	TMEM158	0.657471	5.98512e-23	14.1078	8.57817	0.961	0.919	<a href='http://www.genecards.org/cgi-bin/carddisp.pl?gene=TMEM158' rel='noopener noreferrer' target='_blank'>TMEM158</a>
EC1	LGALS1	0.653285	3.27047e-25	2.15523	1.00619	0.728	0.47	<a href='http://www.genecards.org/cgi-bin/carddisp.pl?gene=LGALS1' rel='noopener noreferrer' target='_blank'>LGALS1</a>
EC1	PMEPA1	0.648735	3.0077e-30	6.80988	3.98145	0.948	0.886	<a href='http://www.genecards.org/cgi-bin/carddisp.pl?gene=PMEPA1' rel='noopener noreferrer' target='_blank'>PMEPA1</a>
EC1	HTRA1	0.647866	9.56942e-47	12.0994	7.36034	0.989	0.971	<a href='http://www.genecards.org/cgi-bin/carddisp.pl?gene=HTRA1' rel='noopener noreferrer' target='_blank'>HTRA1</a>
EC1	CTGF	0.636037	1.71391e-12	2.84845	1.4764	0.635	0.404	<a href='http://www.genecards.org/cgi-bin/carddisp.pl?gene=CTGF' rel='noopener noreferrer' target='_blank'>CTGF</a>
EC1	RPL39	0.602488	1.8904e-61	27.3134	17.6477	0.991	0.983	<a href='http://www.genecards.org/cgi-bin/carddisp.pl?gene=RPL39' rel='noopener noreferrer' target='_blank'>RPL39</a>
EC1	RHOB	0.598073	4.567e-21	6.88408	4.20851	0.957	0.901	<a href='http://www.genecards.org/cgi-bin/carddisp.pl?gene=RHOB' rel='noopener noreferrer' target='_blank'>RHOB</a>
EC1	ECM1	0.585982	4.06077e-12	1.57895	0.718086	0.581	0.375	<a href='http://www.genecards.org/cgi-bin/carddisp.pl?gene=ECM1' rel='noopener noreferrer' target='_blank'>ECM1</a>
EC1	AHSG	0.556193	1	1.26365	0.539495	0.278	0.192	<a href='http://www.genecards.org/cgi-bin/carddisp.pl?gene=AHSG' rel='noopener noreferrer' target='_blank'>AHSG</a>
EC1	CYR61	0.553383	1.27722e-08	10.3471	6.73217	0.854	0.769	<a href='http://www.genecards.org/cgi-bin/carddisp.pl?gene=CYR61' rel='noopener noreferrer' target='_blank'>CYR61</a>
EC1	SDC1	0.545187	7.74437e-11	2.14717	1.15677	0.696	0.556	<a href='http://www.genecards.org/cgi-bin/carddisp.pl?gene=SDC1' rel='noopener noreferrer' target='_blank'>SDC1</a>
EC1	SOD3	0.542397	6.73551e-23	6.9662	4.46982	0.95	0.914	<a href='http://www.genecards.org/cgi-bin/carddisp.pl?gene=SOD3' rel='noopener noreferrer' target='_blank'>SOD3</a>
EC1	FRZB	0.537118	2.77027e-10	2.94142	1.71622	0.717	0.552	<a href='http://www.genecards.org/cgi-bin/carddisp.pl?gene=FRZB' rel='noopener noreferrer' target='_blank'>FRZB</a>
EC1	SCX	0.536839	6.1454e-14	1.35405	0.622597	0.569	0.345	<a href='http://www.genecards.org/cgi-bin/carddisp.pl?gene=SCX' rel='noopener noreferrer' target='_blank'>SCX</a>
EC1	BTG1	0.536664	7.72394e-12	3.25669	1.93441	0.831	0.712	<a href='http://www.genecards.org/cgi-bin/carddisp.pl?gene=BTG1' rel='noopener noreferrer' target='_blank'>BTG1</a>
EC1	CD200	0.529695	8.7687e-19	7.61835	4.96994	0.965	0.916	<a href='http://www.genecards.org/cgi-bin/carddisp.pl?gene=CD200' rel='noopener noreferrer' target='_blank'>CD200</a>
EC1	FBLIM1	0.520774	1.45227e-18	5.71936	3.68338	0.933	0.887	<a href='http://www.genecards.org/cgi-bin/carddisp.pl?gene=FBLIM1' rel='noopener noreferrer' target='_blank'>FBLIM1</a>
EC1	IFITM3	0.518042	5.4628e-25	18.2114	12.4157	0.991	0.973	<a href='http://www.genecards.org/cgi-bin/carddisp.pl?gene=IFITM3' rel='noopener noreferrer' target='_blank'>IFITM3</a>
EC1	BGN	0.506498	7.55106e-48	49.9865	34.8909	1	1	<a href='http://www.genecards.org/cgi-bin/carddisp.pl?gene=BGN' rel='noopener noreferrer' target='_blank'>BGN</a>
EC1	CALD1	0.502711	3.09474e-13	6.28241	4.13978	0.933	0.914	<a href='http://www.genecards.org/cgi-bin/carddisp.pl?gene=CALD1' rel='noopener noreferrer' target='_blank'>CALD1</a>
EC1	RPS15A	0.491894	2.31271e-44	25.9593	18.1705	0.998	0.983	<a href='http://www.genecards.org/cgi-bin/carddisp.pl?gene=RPS15A' rel='noopener noreferrer' target='_blank'>RPS15A</a>
EC1	FGFR1	0.491038	4.05525e-13	2.33123	1.37021	0.769	0.655	<a href='http://www.genecards.org/cgi-bin/carddisp.pl?gene=FGFR1' rel='noopener noreferrer' target='_blank'>FGFR1</a>
EC1	CTSL	0.490392	5.33267e-26	6.55363	4.37691	0.969	0.911	<a href='http://www.genecards.org/cgi-bin/carddisp.pl?gene=CTSL' rel='noopener noreferrer' target='_blank'>CTSL</a>
EC1	RPL41	0.488132	5.5063e-60	32.3555	22.7807	1	0.995	<a href='http://www.genecards.org/cgi-bin/carddisp.pl?gene=RPL41' rel='noopener noreferrer' target='_blank'>RPL41</a>
EC1	TMSB10	0.484111	4.92893e-12	4.13221	2.66921	0.872	0.801	<a href='http://www.genecards.org/cgi-bin/carddisp.pl?gene=TMSB10' rel='noopener noreferrer' target='_blank'>TMSB10</a>
EC1	ACTA2	0.476368	1	4.95467	3.28013	0.848	0.815	<a href='http://www.genecards.org/cgi-bin/carddisp.pl?gene=ACTA2' rel='noopener noreferrer' target='_blank'>ACTA2</a>
EC1	F2R	0.472509	2.45358e-09	2.42177	1.4661	0.765	0.652	<a href='http://www.genecards.org/cgi-bin/carddisp.pl?gene=F2R' rel='noopener noreferrer' target='_blank'>F2R</a>
EC1	SERPINE1	0.472026	7.13302e-12	0.853089	0.335987	0.376	0.165	<a href='http://www.genecards.org/cgi-bin/carddisp.pl?gene=SERPINE1' rel='noopener noreferrer' target='_blank'>SERPINE1</a>
EC1	COL18A1	0.464776	2.10193e-11	0.723602	0.248894	0.356	0.155	<a href='http://www.genecards.org/cgi-bin/carddisp.pl?gene=COL18A1' rel='noopener noreferrer' target='_blank'>COL18A1</a>
EC1	PPIC	0.461314	4.61239e-10	1.56839	0.865483	0.676	0.502	<a href='http://www.genecards.org/cgi-bin/carddisp.pl?gene=PPIC' rel='noopener noreferrer' target='_blank'>PPIC</a>
EC1	RPS29	0.46002	1.52544e-39	25.1877	18.0378	1	0.992	<a href='http://www.genecards.org/cgi-bin/carddisp.pl?gene=RPS29' rel='noopener noreferrer' target='_blank'>RPS29</a>
EC1	S100B	0.454146	1.66784e-10	0.640969	0.197812	0.326	0.141	<a href='http://www.genecards.org/cgi-bin/carddisp.pl?gene=S100B' rel='noopener noreferrer' target='_blank'>S100B</a>
EC1	RPL22L1	0.449653	3.14991e-15	6.32161	4.36102	0.948	0.894	<a href='http://www.genecards.org/cgi-bin/carddisp.pl?gene=RPL22L1' rel='noopener noreferrer' target='_blank'>RPL22L1</a>
EC1	EMILIN1	0.448658	1.37011e-11	2.03771	1.2258	0.728	0.608	<a href='http://www.genecards.org/cgi-bin/carddisp.pl?gene=EMILIN1' rel='noopener noreferrer' target='_blank'>EMILIN1</a>
EC1	CHSY1	0.445092	4.84855e-11	1.10784	0.548287	0.561	0.359	<a href='http://www.genecards.org/cgi-bin/carddisp.pl?gene=CHSY1' rel='noopener noreferrer' target='_blank'>CHSY1</a>
EC1	IGFBP4	0.443549	0.281208	1.99027	1.19881	0.489	0.384	<a href='http://www.genecards.org/cgi-bin/carddisp.pl?gene=IGFBP4' rel='noopener noreferrer' target='_blank'>IGFBP4</a>
EC1	GJA4	0.439468	1.22573e-06	5.26809	3.62213	0.867	0.811	<a href='http://www.genecards.org/cgi-bin/carddisp.pl?gene=GJA4' rel='noopener noreferrer' target='_blank'>GJA4</a>
EC1	MGST3	0.438612	2.47599e-11	5.24678	3.60915	0.93	0.857	<a href='http://www.genecards.org/cgi-bin/carddisp.pl?gene=MGST3' rel='noopener noreferrer' target='_blank'>MGST3</a>
EC1	RPL38	0.436609	8.79483e-30	16.6699	12.0557	0.998	0.985	<a href='http://www.genecards.org/cgi-bin/carddisp.pl?gene=RPL38' rel='noopener noreferrer' target='_blank'>RPL38</a>
EC1	EDN1	0.434335	0.0477392	4.79961	3.29191	0.661	0.527	<a href='http://www.genecards.org/cgi-bin/carddisp.pl?gene=EDN1' rel='noopener noreferrer' target='_blank'>EDN1</a>
EC1	RPL36	0.429327	1.20097e-29	15.5158	11.2648	0.994	0.973	<a href='http://www.genecards.org/cgi-bin/carddisp.pl?gene=RPL36' rel='noopener noreferrer' target='_blank'>RPL36</a>
EC1	RPS28	0.42858	6.22744e-32	17.5062	12.75	0.996	0.985	<a href='http://www.genecards.org/cgi-bin/carddisp.pl?gene=RPS28' rel='noopener noreferrer' target='_blank'>RPS28</a>
EC1	RPL37	0.426464	1.34475e-36	27.1086	19.9151	0.996	0.993	<a href='http://www.genecards.org/cgi-bin/carddisp.pl?gene=RPL37' rel='noopener noreferrer' target='_blank'>RPL37</a>
EC1	VCAM1	0.425123	1	8.28308	5.9138	0.883	0.862	<a href='http://www.genecards.org/cgi-bin/carddisp.pl?gene=VCAM1' rel='noopener noreferrer' target='_blank'>VCAM1</a>
EC1	TSC22D1	0.423126	3.07954e-05	3.40391	2.28446	0.806	0.722	<a href='http://www.genecards.org/cgi-bin/carddisp.pl?gene=TSC22D1' rel='noopener noreferrer' target='_blank'>TSC22D1</a>
EC1	PDLIM3	0.420531	5.05407e-08	1.31505	0.729685	0.589	0.433	<a href='http://www.genecards.org/cgi-bin/carddisp.pl?gene=PDLIM3' rel='noopener noreferrer' target='_blank'>PDLIM3</a>
EC1	SGK1	0.420142	8.26984e-09	2.53508	1.64194	0.765	0.662	<a href='http://www.genecards.org/cgi-bin/carddisp.pl?gene=SGK1' rel='noopener noreferrer' target='_blank'>SGK1</a>
EC1	NFIC	0.417715	2.47069e-11	5.24584	3.6757	0.913	0.894	<a href='http://www.genecards.org/cgi-bin/carddisp.pl?gene=NFIC' rel='noopener noreferrer' target='_blank'>NFIC</a>
EC1	RPS8	0.416939	3.44444e-41	44.6526	33.1944	1	0.998	<a href='http://www.genecards.org/cgi-bin/carddisp.pl?gene=RPS8' rel='noopener noreferrer' target='_blank'>RPS8</a>
EC1	USMG5	0.414012	2.59249e-12	2.82865	1.87353	0.856	0.726	<a href='http://www.genecards.org/cgi-bin/carddisp.pl?gene=USMG5' rel='noopener noreferrer' target='_blank'>USMG5</a>
EC1	S1PR1	0.413018	1.79123e-06	3.32452	2.24794	0.835	0.776	<a href='http://www.genecards.org/cgi-bin/carddisp.pl?gene=S1PR1' rel='noopener noreferrer' target='_blank'>S1PR1</a>
EC1	S100A6	0.408949	2.02427e-05	6.23824	4.45164	0.9	0.832	<a href='http://www.genecards.org/cgi-bin/carddisp.pl?gene=S100A6' rel='noopener noreferrer' target='_blank'>S100A6</a>
EC1	ZFP36	0.408247	1.84066e-05	2.31952	1.50138	0.678	0.545	<a href='http://www.genecards.org/cgi-bin/carddisp.pl?gene=ZFP36' rel='noopener noreferrer' target='_blank'>ZFP36</a>
EC1	EPHX2	0.406242	0.00068383	3.8264	2.64193	0.802	0.722	<a href='http://www.genecards.org/cgi-bin/carddisp.pl?gene=EPHX2' rel='noopener noreferrer' target='_blank'>EPHX2</a>
EC1	SELP	0.405709	0.000414109	2.41047	1.57444	0.709	0.626	<a href='http://www.genecards.org/cgi-bin/carddisp.pl?gene=SELP' rel='noopener noreferrer' target='_blank'>SELP</a>
EC1	DYNLL1	0.403997	1.03312e-15	8.54537	6.21402	0.976	0.956	<a href='http://www.genecards.org/cgi-bin/carddisp.pl?gene=DYNLL1' rel='noopener noreferrer' target='_blank'>DYNLL1</a>
EC1	CREB5	0.403685	5.98427e-05	1.16954	0.640013	0.513	0.37	<a href='http://www.genecards.org/cgi-bin/carddisp.pl?gene=CREB5' rel='noopener noreferrer' target='_blank'>CREB5</a>
EC1	TAGLN2	0.403665	1.0331e-12	8.04843	5.84003	0.963	0.928	<a href='http://www.genecards.org/cgi-bin/carddisp.pl?gene=TAGLN2' rel='noopener noreferrer' target='_blank'>TAGLN2</a>
EC1	JUNB	0.402545	3.65806e-08	7.66169	5.55276	0.917	0.845	<a href='http://www.genecards.org/cgi-bin/carddisp.pl?gene=JUNB' rel='noopener noreferrer' target='_blank'>JUNB</a>
EC1	PTMA	0.399729	3.47297e-28	23.592	17.6407	0.996	0.998	<a href='http://www.genecards.org/cgi-bin/carddisp.pl?gene=PTMA' rel='noopener noreferrer' target='_blank'>PTMA</a>
EC1	PLXDC2	0.396157	1.99127e-07	1.47827	0.883185	0.6	0.434	<a href='http://www.genecards.org/cgi-bin/carddisp.pl?gene=PLXDC2' rel='noopener noreferrer' target='_blank'>PLXDC2</a>
EC1	HPCAL1	0.394331	6.84498e-08	1.11472	0.608971	0.574	0.407	<a href='http://www.genecards.org/cgi-bin/carddisp.pl?gene=HPCAL1' rel='noopener noreferrer' target='_blank'>HPCAL1</a>
EC1	ACTG1	0.392362	1.66677e-09	16.76	12.531	0.987	0.983	<a href='http://www.genecards.org/cgi-bin/carddisp.pl?gene=ACTG1' rel='noopener noreferrer' target='_blank'>ACTG1</a>
EC1	SLCO3A1	0.389344	6.09165e-06	0.743315	0.33098	0.381	0.227	<a href='http://www.genecards.org/cgi-bin/carddisp.pl?gene=SLCO3A1' rel='noopener noreferrer' target='_blank'>SLCO3A1</a>
EC1	NBL1	0.389317	1.78673e-09	0.54553	0.179998	0.319	0.14	<a href='http://www.genecards.org/cgi-bin/carddisp.pl?gene=NBL1' rel='noopener noreferrer' target='_blank'>NBL1</a>
EC1	TSC22D3	0.388885	0.040719	2.55123	1.71214	0.704	0.643	<a href='http://www.genecards.org/cgi-bin/carddisp.pl?gene=TSC22D3' rel='noopener noreferrer' target='_blank'>TSC22D3</a>
EC1	GAPDH	0.387992	1.99918e-10	3.98398	2.80872	0.898	0.85	<a href='http://www.genecards.org/cgi-bin/carddisp.pl?gene=GAPDH' rel='noopener noreferrer' target='_blank'>GAPDH</a>
EC1	FAU	0.387323	5.38603e-27	23.1488	17.4629	0.996	0.99	<a href='http://www.genecards.org/cgi-bin/carddisp.pl?gene=FAU' rel='noopener noreferrer' target='_blank'>FAU</a>
EC1	RCAN1	0.386612	5.55815e-06	0.524021	0.16576	0.272	0.131	<a href='http://www.genecards.org/cgi-bin/carddisp.pl?gene=RCAN1' rel='noopener noreferrer' target='_blank'>RCAN1</a>
EC1	PTGIS	0.383595	2.70133e-13	7.15942	5.2544	0.954	0.938	<a href='http://www.genecards.org/cgi-bin/carddisp.pl?gene=PTGIS' rel='noopener noreferrer' target='_blank'>PTGIS</a>
EC1	SIN3B	0.383307	1.56023e-06	1.20375	0.689567	0.591	0.451	<a href='http://www.genecards.org/cgi-bin/carddisp.pl?gene=SIN3B' rel='noopener noreferrer' target='_blank'>SIN3B</a>
EC1	SHFM1	0.382151	1.36892e-16	6.44556	4.71292	0.963	0.914	<a href='http://www.genecards.org/cgi-bin/carddisp.pl?gene=SHFM1' rel='noopener noreferrer' target='_blank'>SHFM1</a>
EC1	RHEB	0.379208	4.62777e-08	2.2106	1.4685	0.796	0.7	<a href='http://www.genecards.org/cgi-bin/carddisp.pl?gene=RHEB' rel='noopener noreferrer' target='_blank'>RHEB</a>
EC1	PKIG	0.379032	2.26444e-07	1.6505	1.03811	0.698	0.559	<a href='http://www.genecards.org/cgi-bin/carddisp.pl?gene=PKIG' rel='noopener noreferrer' target='_blank'>PKIG</a>
EC1	LITAF	0.378928	0.00023345	0.850889	0.42335	0.433	0.296	<a href='http://www.genecards.org/cgi-bin/carddisp.pl?gene=LITAF' rel='noopener noreferrer' target='_blank'>LITAF</a>
EC1	SERINC3	0.37886	2.22961e-14	9.95521	7.42505	0.981	0.976	<a href='http://www.genecards.org/cgi-bin/carddisp.pl?gene=SERINC3' rel='noopener noreferrer' target='_blank'>SERINC3</a>
EC1	EXOC3L4	0.378779	1.37655e-09	0.795491	0.38089	0.446	0.237	<a href='http://www.genecards.org/cgi-bin/carddisp.pl?gene=EXOC3L4' rel='noopener noreferrer' target='_blank'>EXOC3L4</a>
EC1	CSNK1E	0.373799	4.73862e-07	1.78893	1.15235	0.719	0.579	<a href='http://www.genecards.org/cgi-bin/carddisp.pl?gene=CSNK1E' rel='noopener noreferrer' target='_blank'>CSNK1E</a>
EC1	RBPMS	0.373451	7.70808e-05	1.7852	1.14999	0.689	0.589	<a href='http://www.genecards.org/cgi-bin/carddisp.pl?gene=RBPMS' rel='noopener noreferrer' target='_blank'>RBPMS</a>
EC1	SEC61G	0.373287	4.63749e-12	5.0682	3.68478	0.935	0.886	<a href='http://www.genecards.org/cgi-bin/carddisp.pl?gene=SEC61G' rel='noopener noreferrer' target='_blank'>SEC61G</a>
EC1	RPL37A	0.373234	7.71048e-30	25.7368	19.6421	1	0.988	<a href='http://www.genecards.org/cgi-bin/carddisp.pl?gene=RPL37A' rel='noopener noreferrer' target='_blank'>RPL37A</a>
EC1	RPL6	0.370935	2.18801e-20	15.9711	12.1234	0.994	0.988	<a href='http://www.genecards.org/cgi-bin/carddisp.pl?gene=RPL6' rel='noopener noreferrer' target='_blank'>RPL6</a>
EC1	SSR2	0.368449	4.60717e-07	2.57653	1.77043	0.817	0.749	<a href='http://www.genecards.org/cgi-bin/carddisp.pl?gene=SSR2' rel='noopener noreferrer' target='_blank'>SSR2</a>
EC1	SSR4	0.367785	9.93687e-09	3.0271	2.12089	0.856	0.774	<a href='http://www.genecards.org/cgi-bin/carddisp.pl?gene=SSR4' rel='noopener noreferrer' target='_blank'>SSR4</a>
EC1	DBP	0.365565	0.00012106	1.76404	1.14535	0.606	0.443	<a href='http://www.genecards.org/cgi-bin/carddisp.pl?gene=DBP' rel='noopener noreferrer' target='_blank'>DBP</a>
EC1	TBCA	0.364852	8.37829e-10	2.83246	1.97609	0.861	0.783	<a href='http://www.genecards.org/cgi-bin/carddisp.pl?gene=TBCA' rel='noopener noreferrer' target='_blank'>TBCA</a>
EC1	SLC9A3R2	0.361503	1	5.69883	4.21406	0.891	0.904	<a href='http://www.genecards.org/cgi-bin/carddisp.pl?gene=SLC9A3R2' rel='noopener noreferrer' target='_blank'>SLC9A3R2</a>
EC1	TMEM167	0.360235	5.48869e-05	1.3662	0.843362	0.63	0.513	<a href='http://www.genecards.org/cgi-bin/carddisp.pl?gene=TMEM167' rel='noopener noreferrer' target='_blank'>TMEM167</a>
EC1	FLT1	0.359987	0.000101856	0.67004	0.301248	0.309	0.167	<a href='http://www.genecards.org/cgi-bin/carddisp.pl?gene=FLT1' rel='noopener noreferrer' target='_blank'>FLT1</a>
EC1	PDLIM1	0.358168	8.02578e-06	1.96571	1.31371	0.743	0.65	<a href='http://www.genecards.org/cgi-bin/carddisp.pl?gene=PDLIM1' rel='noopener noreferrer' target='_blank'>PDLIM1</a>
EC1	ENY2	0.355493	2.96492e-07	1.37064	0.8529	0.669	0.525	<a href='http://www.genecards.org/cgi-bin/carddisp.pl?gene=ENY2' rel='noopener noreferrer' target='_blank'>ENY2</a>
EC1	TGFB1	0.355249	0.0146281	1.23421	0.74656	0.563	0.468	<a href='http://www.genecards.org/cgi-bin/carddisp.pl?gene=TGFB1' rel='noopener noreferrer' target='_blank'>TGFB1</a>
EC1	H3F3B	0.355053	1.42095e-13	11.4757	8.75398	0.987	0.976	<a href='http://www.genecards.org/cgi-bin/carddisp.pl?gene=H3F3B' rel='noopener noreferrer' target='_blank'>H3F3B</a>
EC1	CLU	0.35407	4.09416e-12	38.9227	30.2345	1	1	<a href='http://www.genecards.org/cgi-bin/carddisp.pl?gene=CLU' rel='noopener noreferrer' target='_blank'>CLU</a>
EC1	COL3A1	0.353737	1	3.2639	2.33674	0.702	0.677	<a href='http://www.genecards.org/cgi-bin/carddisp.pl?gene=COL3A1' rel='noopener noreferrer' target='_blank'>COL3A1</a>
EC1	MCAM	0.346488	0.00162125	1.16577	0.70337	0.541	0.424	<a href='http://www.genecards.org/cgi-bin/carddisp.pl?gene=MCAM' rel='noopener noreferrer' target='_blank'>MCAM</a>
EC1	TNFRSF12A	0.345874	4.95944e-06	0.482711	0.166644	0.274	0.13	<a href='http://www.genecards.org/cgi-bin/carddisp.pl?gene=TNFRSF12A' rel='noopener noreferrer' target='_blank'>TNFRSF12A</a>
EC1	GNG5	0.345648	2.43582e-11	6.73019	5.0833	0.974	0.928	<a href='http://www.genecards.org/cgi-bin/carddisp.pl?gene=GNG5' rel='noopener noreferrer' target='_blank'>GNG5</a>
EC1	CIRBP	0.344724	0.00018337	1.03149	0.599717	0.541	0.401	<a href='http://www.genecards.org/cgi-bin/carddisp.pl?gene=CIRBP' rel='noopener noreferrer' target='_blank'>CIRBP</a>
EC1	RPL29	0.342779	1.84919e-17	12.3728	9.54474	0.98	0.97	<a href='http://www.genecards.org/cgi-bin/carddisp.pl?gene=RPL29' rel='noopener noreferrer' target='_blank'>RPL29</a>
EC1	SLC39A1	0.340434	0.0077828	1.04941	0.618633	0.504	0.386	<a href='http://www.genecards.org/cgi-bin/carddisp.pl?gene=SLC39A1' rel='noopener noreferrer' target='_blank'>SLC39A1</a>
EC1	GXYLT2	0.339652	2.16622e-08	19.8269	15.4581	0.987	0.987	<a href='http://www.genecards.org/cgi-bin/carddisp.pl?gene=GXYLT2' rel='noopener noreferrer' target='_blank'>GXYLT2</a>
EC1	COL4A5	0.337959	6.97163e-06	0.964111	0.553925	0.506	0.332	<a href='http://www.genecards.org/cgi-bin/carddisp.pl?gene=COL4A5' rel='noopener noreferrer' target='_blank'>COL4A5</a>
EC1	IER3	0.334439	1	4.13134	3.06963	0.8	0.763	<a href='http://www.genecards.org/cgi-bin/carddisp.pl?gene=IER3' rel='noopener noreferrer' target='_blank'>IER3</a>
EC1	H3F3A	0.334156	1.41909e-17	11.1469	8.63552	0.993	0.97	<a href='http://www.genecards.org/cgi-bin/carddisp.pl?gene=H3F3A' rel='noopener noreferrer' target='_blank'>H3F3A</a>
EC1	DDAH1	0.333306	0.000328863	0.535492	0.218744	0.296	0.163	<a href='http://www.genecards.org/cgi-bin/carddisp.pl?gene=DDAH1' rel='noopener noreferrer' target='_blank'>DDAH1</a>
EC1	NINJ1	0.332164	0.000671282	3.11655	2.26996	0.835	0.791	<a href='http://www.genecards.org/cgi-bin/carddisp.pl?gene=NINJ1' rel='noopener noreferrer' target='_blank'>NINJ1</a>
EC1	RPSA	0.331426	1.582e-21	21.962	17.2491	0.996	0.995	<a href='http://www.genecards.org/cgi-bin/carddisp.pl?gene=RPSA' rel='noopener noreferrer' target='_blank'>RPSA</a>
EC1	SNRPE	0.331324	1.33673e-06	2.51026	1.78998	0.824	0.747	<a href='http://www.genecards.org/cgi-bin/carddisp.pl?gene=SNRPE' rel='noopener noreferrer' target='_blank'>SNRPE</a>
EC1	ATOX1	0.330922	2.77523e-08	5.97739	4.54722	0.944	0.907	<a href='http://www.genecards.org/cgi-bin/carddisp.pl?gene=ATOX1' rel='noopener noreferrer' target='_blank'>ATOX1</a>
EC1	DSTN	0.330498	3.87998e-09	5.94074	4.5197	0.956	0.924	<a href='http://www.genecards.org/cgi-bin/carddisp.pl?gene=DSTN' rel='noopener noreferrer' target='_blank'>DSTN</a>
EC1	RPS27	0.329747	1.28023e-20	24.195	19.047	0.994	0.992	<a href='http://www.genecards.org/cgi-bin/carddisp.pl?gene=RPS27' rel='noopener noreferrer' target='_blank'>RPS27</a>
EC1	ATP5L	0.329544	2.97705e-10	4.96508	3.74694	0.95	0.889	<a href='http://www.genecards.org/cgi-bin/carddisp.pl?gene=ATP5L' rel='noopener noreferrer' target='_blank'>ATP5L</a>
EC1	SSBP4	0.326777	0.000245905	1.26305	0.804368	0.617	0.502	<a href='http://www.genecards.org/cgi-bin/carddisp.pl?gene=SSBP4' rel='noopener noreferrer' target='_blank'>SSBP4</a>
EC1	PI16	0.326664	0.0597491	2.37639	1.69226	0.713	0.636	<a href='http://www.genecards.org/cgi-bin/carddisp.pl?gene=PI16' rel='noopener noreferrer' target='_blank'>PI16</a>
EC1	EIF2S2	0.325614	5.85358e-05	2.27331	1.61196	0.791	0.684	<a href='http://www.genecards.org/cgi-bin/carddisp.pl?gene=EIF2S2' rel='noopener noreferrer' target='_blank'>EIF2S2</a>
EC1	RPS4X	0.324945	7.24652e-18	31.6291	25.0487	0.991	0.992	<a href='http://www.genecards.org/cgi-bin/carddisp.pl?gene=RPS4X' rel='noopener noreferrer' target='_blank'>RPS4X</a>
EC1	ABRACL	0.324132	3.34716e-05	0.998783	0.596585	0.554	0.394	<a href='http://www.genecards.org/cgi-bin/carddisp.pl?gene=ABRACL' rel='noopener noreferrer' target='_blank'>ABRACL</a>
EC1	RASL11B	0.323227	2.68092e-16	0.331749	0.0644407	0.244	0.051	<a href='http://www.genecards.org/cgi-bin/carddisp.pl?gene=RASL11B' rel='noopener noreferrer' target='_blank'>RASL11B</a>
EC1	COX7C	0.322543	3.97826e-09	6.02779	4.61983	0.957	0.921	<a href='http://www.genecards.org/cgi-bin/carddisp.pl?gene=COX7C' rel='noopener noreferrer' target='_blank'>COX7C</a>
EC1	MFAP5	0.322438	8.39971e-05	5.64281	4.31237	0.924	0.902	<a href='http://www.genecards.org/cgi-bin/carddisp.pl?gene=MFAP5' rel='noopener noreferrer' target='_blank'>MFAP5</a>
EC1	NUDT4	0.322399	1	1.22063	0.775924	0.533	0.463	<a href='http://www.genecards.org/cgi-bin/carddisp.pl?gene=NUDT4' rel='noopener noreferrer' target='_blank'>NUDT4</a>
EC1	EIF3F	0.322037	7.5749e-10	5.26247	4.0096	0.943	0.909	<a href='http://www.genecards.org/cgi-bin/carddisp.pl?gene=EIF3F' rel='noopener noreferrer' target='_blank'>EIF3F</a>
EC1	RTN4	0.320383	6.66763e-07	4.48372	3.39168	0.926	0.889	<a href='http://www.genecards.org/cgi-bin/carddisp.pl?gene=RTN4' rel='noopener noreferrer' target='_blank'>RTN4</a>
EC1	CTSC	0.319417	9.64801e-05	0.573141	0.260706	0.302	0.158	<a href='http://www.genecards.org/cgi-bin/carddisp.pl?gene=CTSC' rel='noopener noreferrer' target='_blank'>CTSC</a>
EC1	ACTB	0.318609	4.25999e-05	32.5252	25.8819	1	0.998	<a href='http://www.genecards.org/cgi-bin/carddisp.pl?gene=ACTB' rel='noopener noreferrer' target='_blank'>ACTB</a>
EC1	TPT1	0.318471	4.69109e-26	89.9026	71.8966	0.998	0.998	<a href='http://www.genecards.org/cgi-bin/carddisp.pl?gene=TPT1' rel='noopener noreferrer' target='_blank'>TPT1</a>
EC1	RPS27A	0.315916	2.61211e-20	31.2017	24.869	1	0.997	<a href='http://www.genecards.org/cgi-bin/carddisp.pl?gene=RPS27A' rel='noopener noreferrer' target='_blank'>RPS27A</a>
EC1	UBL5	0.31563	1.48599e-06	3.99887	3.01659	0.913	0.875	<a href='http://www.genecards.org/cgi-bin/carddisp.pl?gene=UBL5' rel='noopener noreferrer' target='_blank'>UBL5</a>
EC1	GADD45B	0.315107	0.0334004	1.27682	0.830088	0.491	0.362	<a href='http://www.genecards.org/cgi-bin/carddisp.pl?gene=GADD45B' rel='noopener noreferrer' target='_blank'>GADD45B</a>
EC1	LTBP3	0.313401	4.28058e-05	2.65674	1.94274	0.798	0.764	<a href='http://www.genecards.org/cgi-bin/carddisp.pl?gene=LTBP3' rel='noopener noreferrer' target='_blank'>LTBP3</a>
EC1	ABHD17A	0.312255	0.00111006	1.33729	0.882408	0.637	0.535	<a href='http://www.genecards.org/cgi-bin/carddisp.pl?gene=ABHD17A' rel='noopener noreferrer' target='_blank'>ABHD17A</a>
EC1	CXCL16	0.311759	0.0161308	0.993717	0.606256	0.511	0.392	<a href='http://www.genecards.org/cgi-bin/carddisp.pl?gene=CXCL16' rel='noopener noreferrer' target='_blank'>CXCL16</a>
EC1	CDO1	0.309737	0.00034868	0.335389	0.0773773	0.167	0.062	<a href='http://www.genecards.org/cgi-bin/carddisp.pl?gene=CDO1' rel='noopener noreferrer' target='_blank'>CDO1</a>
EC1	SPCS1	0.30932	1.16508e-05	2.97119	2.20484	0.872	0.805	<a href='http://www.genecards.org/cgi-bin/carddisp.pl?gene=SPCS1' rel='noopener noreferrer' target='_blank'>SPCS1</a>
EC1	COX5A	0.308449	1.18399e-07	2.63959	1.939	0.854	0.754	<a href='http://www.genecards.org/cgi-bin/carddisp.pl?gene=COX5A' rel='noopener noreferrer' target='_blank'>COX5A</a>
EC1	POSTN	0.307501	1.37118e-05	0.413948	0.142527	0.235	0.101	<a href='http://www.genecards.org/cgi-bin/carddisp.pl?gene=POSTN' rel='noopener noreferrer' target='_blank'>POSTN</a>
EC1	FOXC2	0.306579	0.00461463	1.48031	1.00547	0.646	0.561	<a href='http://www.genecards.org/cgi-bin/carddisp.pl?gene=FOXC2' rel='noopener noreferrer' target='_blank'>FOXC2</a>
EC1	LDHA	0.306562	9.34893e-07	3.03466	2.26229	0.872	0.783	<a href='http://www.genecards.org/cgi-bin/carddisp.pl?gene=LDHA' rel='noopener noreferrer' target='_blank'>LDHA</a>
EC1	TSPAN4	0.306384	0.00156916	1.70292	1.18576	0.676	0.547	<a href='http://www.genecards.org/cgi-bin/carddisp.pl?gene=TSPAN4' rel='noopener noreferrer' target='_blank'>TSPAN4</a>
EC1	KDELR2	0.304734	1.99729e-05	2.62295	1.93311	0.843	0.773	<a href='http://www.genecards.org/cgi-bin/carddisp.pl?gene=KDELR2' rel='noopener noreferrer' target='_blank'>KDELR2</a>
EC1	SUMO2	0.304279	1.1688e-08	5.32665	4.12362	0.944	0.918	<a href='http://www.genecards.org/cgi-bin/carddisp.pl?gene=SUMO2' rel='noopener noreferrer' target='_blank'>SUMO2</a>
EC1	DDIT4	0.304199	0.00143334	0.756844	0.422854	0.424	0.273	<a href='http://www.genecards.org/cgi-bin/carddisp.pl?gene=DDIT4' rel='noopener noreferrer' target='_blank'>DDIT4</a>
EC1	RPL34	0.301918	1.0917e-20	27.0112	21.7219	0.996	0.992	<a href='http://www.genecards.org/cgi-bin/carddisp.pl?gene=RPL34' rel='noopener noreferrer' target='_blank'>RPL34</a>
EC1	RPL36A	0.301801	1.7008e-14	12.0577	9.59295	0.985	0.98	<a href='http://www.genecards.org/cgi-bin/carddisp.pl?gene=RPL36A' rel='noopener noreferrer' target='_blank'>RPL36A</a>
EC1	PRDX1	0.301341	2.09124e-09	7.30542	5.73983	0.98	0.956	<a href='http://www.genecards.org/cgi-bin/carddisp.pl?gene=PRDX1' rel='noopener noreferrer' target='_blank'>PRDX1</a>
EC1	POFUT2	0.300347	0.000938772	0.858729	0.509394	0.487	0.355	<a href='http://www.genecards.org/cgi-bin/carddisp.pl?gene=POFUT2' rel='noopener noreferrer' target='_blank'>POFUT2</a>
EC1	RPS19	0.299891	2.17808e-14	20.3275	16.3246	0.994	0.976	<a href='http://www.genecards.org/cgi-bin/carddisp.pl?gene=RPS19' rel='noopener noreferrer' target='_blank'>RPS19</a>
EC1	PSMD8	0.299361	7.18684e-05	1.61731	1.12686	0.728	0.62	<a href='http://www.genecards.org/cgi-bin/carddisp.pl?gene=PSMD8' rel='noopener noreferrer' target='_blank'>PSMD8</a>
EC1	1810037I17RIK	0.299009	6.26818e-05	3.8897	2.9744	0.898	0.854	<a href='http://www.genecards.org/cgi-bin/carddisp.pl?gene=1810037I17RIK' rel='noopener noreferrer' target='_blank'>1810037I17RIK</a>
EC1	IFI27L2A	0.298091	0.646844	0.493665	0.21484	0.196	0.106	<a href='http://www.genecards.org/cgi-bin/carddisp.pl?gene=IFI27L2A' rel='noopener noreferrer' target='_blank'>IFI27L2A</a>
EC1	PICALM	0.297957	0.0379809	1.89063	1.35125	0.702	0.645	<a href='http://www.genecards.org/cgi-bin/carddisp.pl?gene=PICALM' rel='noopener noreferrer' target='_blank'>PICALM</a>
EC1	HIGD1A	0.297889	0.0751149	1.12401	0.727755	0.537	0.446	<a href='http://www.genecards.org/cgi-bin/carddisp.pl?gene=HIGD1A' rel='noopener noreferrer' target='_blank'>HIGD1A</a>
EC1	TMEM258	0.297111	0.0454443	0.982673	0.613659	0.5	0.392	<a href='http://www.genecards.org/cgi-bin/carddisp.pl?gene=TMEM258' rel='noopener noreferrer' target='_blank'>TMEM258</a>
EC1	SERPING1	0.297086	0.0251097	0.779564	0.448377	0.402	0.283	<a href='http://www.genecards.org/cgi-bin/carddisp.pl?gene=SERPING1' rel='noopener noreferrer' target='_blank'>SERPING1</a>
EC1	SYNPO	0.297047	0.000171402	2.3071	1.69171	0.767	0.699	<a href='http://www.genecards.org/cgi-bin/carddisp.pl?gene=SYNPO' rel='noopener noreferrer' target='_blank'>SYNPO</a>
EC1	RPL24	0.297031	1.37375e-15	14.0084	11.2157	0.987	0.983	<a href='http://www.genecards.org/cgi-bin/carddisp.pl?gene=RPL24' rel='noopener noreferrer' target='_blank'>RPL24</a>
EC1	REEP3	0.296543	0.101468	3.05603	2.30242	0.841	0.795	<a href='http://www.genecards.org/cgi-bin/carddisp.pl?gene=REEP3' rel='noopener noreferrer' target='_blank'>REEP3</a>
EC1	ARPC2	0.296255	3.17554e-08	4.84842	3.76274	0.928	0.889	<a href='http://www.genecards.org/cgi-bin/carddisp.pl?gene=ARPC2' rel='noopener noreferrer' target='_blank'>ARPC2</a>
EC1	NDUFB4	0.294579	0.000664684	2.57689	1.91627	0.82	0.751	<a href='http://www.genecards.org/cgi-bin/carddisp.pl?gene=NDUFB4' rel='noopener noreferrer' target='_blank'>NDUFB4</a>
EC1	ACE	0.293592	3.9535e-11	11.0507	8.8318	0.985	0.995	<a href='http://www.genecards.org/cgi-bin/carddisp.pl?gene=ACE' rel='noopener noreferrer' target='_blank'>ACE</a>
EC1	CARD19	0.293475	0.0121971	1.77315	1.26271	0.709	0.614	<a href='http://www.genecards.org/cgi-bin/carddisp.pl?gene=CARD19' rel='noopener noreferrer' target='_blank'>CARD19</a>
EC1	2010107E04RIK	0.293427	1.9569e-06	2.22487	1.63137	0.798	0.704	<a href='http://www.genecards.org/cgi-bin/carddisp.pl?gene=2010107E04RIK' rel='noopener noreferrer' target='_blank'>2010107E04RIK</a>
EC1	VCAN	0.293076	4.2426e-07	0.270922	0.0372762	0.143	0.032	<a href='http://www.genecards.org/cgi-bin/carddisp.pl?gene=VCAN' rel='noopener noreferrer' target='_blank'>VCAN</a>
EC1	DBI	0.292791	0.0140867	2.05204	1.49145	0.752	0.689	<a href='http://www.genecards.org/cgi-bin/carddisp.pl?gene=DBI' rel='noopener noreferrer' target='_blank'>DBI</a>
EC1	FAT1	0.291977	0.00484939	0.58459	0.294265	0.33	0.199	<a href='http://www.genecards.org/cgi-bin/carddisp.pl?gene=FAT1' rel='noopener noreferrer' target='_blank'>FAT1</a>
EC1	RPL18	0.290582	1.01072e-15	19.0967	15.4305	0.996	0.993	<a href='http://www.genecards.org/cgi-bin/carddisp.pl?gene=RPL18' rel='noopener noreferrer' target='_blank'>RPL18</a>
EC1	TXNDC5	0.290362	0.0230634	3.00011	2.27087	0.776	0.715	<a href='http://www.genecards.org/cgi-bin/carddisp.pl?gene=TXNDC5' rel='noopener noreferrer' target='_blank'>TXNDC5</a>
EC1	SLC3A2	0.290253	0.0905373	3.18871	2.42536	0.8	0.803	<a href='http://www.genecards.org/cgi-bin/carddisp.pl?gene=SLC3A2' rel='noopener noreferrer' target='_blank'>SLC3A2</a>
EC1	ARPC1B	0.288199	3.76781e-07	5.49523	4.3191	0.952	0.923	<a href='http://www.genecards.org/cgi-bin/carddisp.pl?gene=ARPC1B' rel='noopener noreferrer' target='_blank'>ARPC1B</a>
EC1	MFGE8	0.288166	1.42157e-05	4.75148	3.71013	0.943	0.919	<a href='http://www.genecards.org/cgi-bin/carddisp.pl?gene=MFGE8' rel='noopener noreferrer' target='_blank'>MFGE8</a>
EC1	GNB2	0.287966	2.98015e-06	4.5527	3.54797	0.937	0.918	<a href='http://www.genecards.org/cgi-bin/carddisp.pl?gene=GNB2' rel='noopener noreferrer' target='_blank'>GNB2</a>
EC1	PFKFB3	0.287773	0.208728	1.19166	0.795334	0.535	0.436	<a href='http://www.genecards.org/cgi-bin/carddisp.pl?gene=PFKFB3' rel='noopener noreferrer' target='_blank'>PFKFB3</a>
EC1	SERTAD1	0.287764	0.00259778	0.603095	0.313209	0.354	0.224	<a href='http://www.genecards.org/cgi-bin/carddisp.pl?gene=SERTAD1' rel='noopener noreferrer' target='_blank'>SERTAD1</a>
EC1	RPL8	0.287531	3.1437e-18	18.7187	15.1556	0.993	0.998	<a href='http://www.genecards.org/cgi-bin/carddisp.pl?gene=RPL8' rel='noopener noreferrer' target='_blank'>RPL8</a>
EC1	UQCR10	0.287518	0.00103736	2.98646	2.26615	0.854	0.83	<a href='http://www.genecards.org/cgi-bin/carddisp.pl?gene=UQCR10' rel='noopener noreferrer' target='_blank'>UQCR10</a>
EC1	ARPC3	0.286821	0.000144332	2.5989	1.95004	0.833	0.771	<a href='http://www.genecards.org/cgi-bin/carddisp.pl?gene=ARPC3' rel='noopener noreferrer' target='_blank'>ARPC3</a>
EC1	SLC25A3	0.286212	5.53776e-07	5.42762	4.27098	0.952	0.924	<a href='http://www.genecards.org/cgi-bin/carddisp.pl?gene=SLC25A3' rel='noopener noreferrer' target='_blank'>SLC25A3</a>
EC1	LYL1	0.284774	0.0109135	0.915256	0.572177	0.517	0.392	<a href='http://www.genecards.org/cgi-bin/carddisp.pl?gene=LYL1' rel='noopener noreferrer' target='_blank'>LYL1</a>
EC1	ATP8B1	0.284236	1	0.768062	0.451891	0.409	0.313	<a href='http://www.genecards.org/cgi-bin/carddisp.pl?gene=ATP8B1' rel='noopener noreferrer' target='_blank'>ATP8B1</a>
EC1	SRSF2	0.283631	0.00401258	2.86717	2.17696	0.861	0.764	<a href='http://www.genecards.org/cgi-bin/carddisp.pl?gene=SRSF2' rel='noopener noreferrer' target='_blank'>SRSF2</a>
EC1	TRIM47	0.282772	0.000925051	3.72182	2.88138	0.898	0.857	<a href='http://www.genecards.org/cgi-bin/carddisp.pl?gene=TRIM47' rel='noopener noreferrer' target='_blank'>TRIM47</a>
EC1	SERPINE2	0.280675	0.000511784	0.418711	0.167891	0.244	0.118	<a href='http://www.genecards.org/cgi-bin/carddisp.pl?gene=SERPINE2' rel='noopener noreferrer' target='_blank'>SERPINE2</a>
EC1	SCN1B	0.280123	0.000372923	2.17154	1.61183	0.769	0.684	<a href='http://www.genecards.org/cgi-bin/carddisp.pl?gene=SCN1B' rel='noopener noreferrer' target='_blank'>SCN1B</a>
EC1	P4HA3	0.27999	4.43539e-15	0.260036	0.0377616	0.193	0.027	<a href='http://www.genecards.org/cgi-bin/carddisp.pl?gene=P4HA3' rel='noopener noreferrer' target='_blank'>P4HA3</a>
EC1	COX5B	0.279707	1.5459e-05	3.60171	2.79069	0.904	0.869	<a href='http://www.genecards.org/cgi-bin/carddisp.pl?gene=COX5B' rel='noopener noreferrer' target='_blank'>COX5B</a>
EC1	MYZAP	0.278825	0.960182	1.05598	0.694662	0.517	0.434	<a href='http://www.genecards.org/cgi-bin/carddisp.pl?gene=MYZAP' rel='noopener noreferrer' target='_blank'>MYZAP</a>
EC1	GEM	0.277788	0.0976197	0.38367	0.141327	0.207	0.113	<a href='http://www.genecards.org/cgi-bin/carddisp.pl?gene=GEM' rel='noopener noreferrer' target='_blank'>GEM</a>
EC1	DEGS1	0.277741	0.0573499	1.46749	1.03539	0.657	0.572	<a href='http://www.genecards.org/cgi-bin/carddisp.pl?gene=DEGS1' rel='noopener noreferrer' target='_blank'>DEGS1</a>
EC1	KLHDC2	0.277584	0.00757887	1.02951	0.674289	0.565	0.446	<a href='http://www.genecards.org/cgi-bin/carddisp.pl?gene=KLHDC2' rel='noopener noreferrer' target='_blank'>KLHDC2</a>
EC1	RPL36AL	0.277243	0.00182163	5.1149	4.04581	0.943	0.924	<a href='http://www.genecards.org/cgi-bin/carddisp.pl?gene=RPL36AL' rel='noopener noreferrer' target='_blank'>RPL36AL</a>
EC1	TMEM176B	0.276959	0.000323964	4.51763	3.55386	0.926	0.869	<a href='http://www.genecards.org/cgi-bin/carddisp.pl?gene=TMEM176B' rel='noopener noreferrer' target='_blank'>TMEM176B</a>
EC1	FOSB	0.276046	0.646395	4.0046	3.13305	0.715	0.625	<a href='http://www.genecards.org/cgi-bin/carddisp.pl?gene=FOSB' rel='noopener noreferrer' target='_blank'>FOSB</a>
EC1	CDKN1A	0.273665	0.283063	0.522216	0.259201	0.231	0.133	<a href='http://www.genecards.org/cgi-bin/carddisp.pl?gene=CDKN1A' rel='noopener noreferrer' target='_blank'>CDKN1A</a>
EC1	GDF15	0.273594	1	0.392029	0.151565	0.15	0.091	<a href='http://www.genecards.org/cgi-bin/carddisp.pl?gene=GDF15' rel='noopener noreferrer' target='_blank'>GDF15</a>
EC1	PSMA2	0.273299	0.010722	2.0779	1.54674	0.789	0.732	<a href='http://www.genecards.org/cgi-bin/carddisp.pl?gene=PSMA2' rel='noopener noreferrer' target='_blank'>PSMA2</a>
EC1	HBEGF	0.272049	0.791702	0.311826	0.0863784	0.152	0.076	<a href='http://www.genecards.org/cgi-bin/carddisp.pl?gene=HBEGF' rel='noopener noreferrer' target='_blank'>HBEGF</a>
EC1	NFIX	0.271657	0.000128463	5.43851	4.33346	0.926	0.924	<a href='http://www.genecards.org/cgi-bin/carddisp.pl?gene=NFIX' rel='noopener noreferrer' target='_blank'>NFIX</a>
EC1	TOB1	0.271461	0.131387	1.48735	1.06072	0.63	0.534	<a href='http://www.genecards.org/cgi-bin/carddisp.pl?gene=TOB1' rel='noopener noreferrer' target='_blank'>TOB1</a>
EC1	FKBP10	0.27107	0.0308405	0.689432	0.400041	0.409	0.295	<a href='http://www.genecards.org/cgi-bin/carddisp.pl?gene=FKBP10' rel='noopener noreferrer' target='_blank'>FKBP10</a>
EC1	ARL15	0.270343	0.00854273	0.401936	0.162377	0.248	0.135	<a href='http://www.genecards.org/cgi-bin/carddisp.pl?gene=ARL15' rel='noopener noreferrer' target='_blank'>ARL15</a>
EC1	PAM	0.269611	0.000262319	32.0444	26.4117	0.998	1	<a href='http://www.genecards.org/cgi-bin/carddisp.pl?gene=PAM' rel='noopener noreferrer' target='_blank'>PAM</a>
EC1	HMGN1	0.269307	1.68479e-05	2.90244	2.23792	0.85	0.806	<a href='http://www.genecards.org/cgi-bin/carddisp.pl?gene=HMGN1' rel='noopener noreferrer' target='_blank'>HMGN1</a>
EC1	TSPAN2	0.268845	0.00473738	0.800054	0.494016	0.461	0.32	<a href='http://www.genecards.org/cgi-bin/carddisp.pl?gene=TSPAN2' rel='noopener noreferrer' target='_blank'>TSPAN2</a>
EC1	RPL23	0.268806	1.89409e-19	37.4185	30.8876	0.998	0.998	<a href='http://www.genecards.org/cgi-bin/carddisp.pl?gene=RPL23' rel='noopener noreferrer' target='_blank'>RPL23</a>
EC1	2700060E02RIK	0.268788	0.000642891	2.0929	1.56716	0.785	0.695	<a href='http://www.genecards.org/cgi-bin/carddisp.pl?gene=2700060E02RIK' rel='noopener noreferrer' target='_blank'>2700060E02RIK</a>
EC1	RPS2	0.268767	1.13812e-12	21.2074	17.4328	0.996	0.995	<a href='http://www.genecards.org/cgi-bin/carddisp.pl?gene=RPS2' rel='noopener noreferrer' target='_blank'>RPS2</a>
EC1	RPS13	0.267699	1.2575e-12	16.9806	13.9355	0.989	0.987	<a href='http://www.genecards.org/cgi-bin/carddisp.pl?gene=RPS13' rel='noopener noreferrer' target='_blank'>RPS13</a>
EC1	EIF3I	0.267243	0.0097186	2.4549	1.8707	0.802	0.771	<a href='http://www.genecards.org/cgi-bin/carddisp.pl?gene=EIF3I' rel='noopener noreferrer' target='_blank'>EIF3I</a>
EC1	RPL12	0.265964	1.42988e-10	13.8082	11.3151	0.987	0.971	<a href='http://www.genecards.org/cgi-bin/carddisp.pl?gene=RPL12' rel='noopener noreferrer' target='_blank'>RPL12</a>
EC1	PDLIM7	0.265929	0.0809997	1.27361	0.890877	0.606	0.508	<a href='http://www.genecards.org/cgi-bin/carddisp.pl?gene=PDLIM7' rel='noopener noreferrer' target='_blank'>PDLIM7</a>
EC1	UQCRB	0.265826	4.70101e-06	5.01141	3.99983	0.957	0.901	<a href='http://www.genecards.org/cgi-bin/carddisp.pl?gene=UQCRB' rel='noopener noreferrer' target='_blank'>UQCRB</a>
EC1	SMPD3	0.265644	0.255756	0.811241	0.50664	0.4	0.29	<a href='http://www.genecards.org/cgi-bin/carddisp.pl?gene=SMPD3' rel='noopener noreferrer' target='_blank'>SMPD3</a>
EC1	MRPL52	0.26516	0.0698655	1.99298	1.49048	0.735	0.692	<a href='http://www.genecards.org/cgi-bin/carddisp.pl?gene=MRPL52' rel='noopener noreferrer' target='_blank'>MRPL52</a>
EC1	COX6C	0.26493	0.000121639	5.51036	4.41817	0.957	0.923	<a href='http://www.genecards.org/cgi-bin/carddisp.pl?gene=COX6C' rel='noopener noreferrer' target='_blank'>COX6C</a>
EC1	CALM2	0.264395	5.97441e-05	2.92311	2.26617	0.867	0.808	<a href='http://www.genecards.org/cgi-bin/carddisp.pl?gene=CALM2' rel='noopener noreferrer' target='_blank'>CALM2</a>
EC1	GABARAP	0.264368	1.26675e-05	6.76516	5.46499	0.978	0.939	<a href='http://www.genecards.org/cgi-bin/carddisp.pl?gene=GABARAP' rel='noopener noreferrer' target='_blank'>GABARAP</a>
EC1	H2AFV	0.26436	0.000800826	2.33483	1.77647	0.811	0.771	<a href='http://www.genecards.org/cgi-bin/carddisp.pl?gene=H2AFV' rel='noopener noreferrer' target='_blank'>H2AFV</a>
EC1	ID1	0.263856	1	4.328	3.43748	0.778	0.71	<a href='http://www.genecards.org/cgi-bin/carddisp.pl?gene=ID1' rel='noopener noreferrer' target='_blank'>ID1</a>
EC1	MALL	0.263334	1	2.61653	2.01315	0.763	0.719	<a href='http://www.genecards.org/cgi-bin/carddisp.pl?gene=MALL' rel='noopener noreferrer' target='_blank'>MALL</a>
EC1	FKBP7	0.263206	0.0462551	1.61692	1.18051	0.689	0.616	<a href='http://www.genecards.org/cgi-bin/carddisp.pl?gene=FKBP7' rel='noopener noreferrer' target='_blank'>FKBP7</a>
EC1	ARF4	0.263196	3.29114e-06	2.84261	2.20182	0.874	0.803	<a href='http://www.genecards.org/cgi-bin/carddisp.pl?gene=ARF4' rel='noopener noreferrer' target='_blank'>ARF4</a>
EC1	MAP1LC3B	0.263082	8.37101e-05	3.99378	3.16135	0.917	0.862	<a href='http://www.genecards.org/cgi-bin/carddisp.pl?gene=MAP1LC3B' rel='noopener noreferrer' target='_blank'>MAP1LC3B</a>
EC1	RPS24	0.261475	1.06496e-13	27.2893	22.5999	0.996	0.992	<a href='http://www.genecards.org/cgi-bin/carddisp.pl?gene=RPS24' rel='noopener noreferrer' target='_blank'>RPS24</a>
EC1	FSTL1	0.258418	0.000922281	13.3896	11.0298	0.981	0.987	<a href='http://www.genecards.org/cgi-bin/carddisp.pl?gene=FSTL1' rel='noopener noreferrer' target='_blank'>FSTL1</a>
EC1	EIF3H	0.254621	0.000144177	5.8265	4.72202	0.956	0.929	<a href='http://www.genecards.org/cgi-bin/carddisp.pl?gene=EIF3H' rel='noopener noreferrer' target='_blank'>EIF3H</a>
EC1	ATP5C1	0.254308	0.00792766	2.92931	2.2943	0.843	0.823	<a href='http://www.genecards.org/cgi-bin/carddisp.pl?gene=ATP5C1' rel='noopener noreferrer' target='_blank'>ATP5C1</a>
EC1	CDCA7L	0.253331	2.33745e-07	0.248695	0.0476016	0.178	0.052	<a href='http://www.genecards.org/cgi-bin/carddisp.pl?gene=CDCA7L' rel='noopener noreferrer' target='_blank'>CDCA7L</a>
EC1	RPS21	0.252207	7.29908e-13	30.5149	25.4603	1	0.997	<a href='http://www.genecards.org/cgi-bin/carddisp.pl?gene=RPS21' rel='noopener noreferrer' target='_blank'>RPS21</a>
EC1	BVHT	0.252001	0.0843741	0.734623	0.456616	0.428	0.322	<a href='http://www.genecards.org/cgi-bin/carddisp.pl?gene=BVHT' rel='noopener noreferrer' target='_blank'>BVHT</a>
EC1	GPX1	0.251257	0.0157588	4.96254	4.00951	0.944	0.889	<a href='http://www.genecards.org/cgi-bin/carddisp.pl?gene=GPX1' rel='noopener noreferrer' target='_blank'>GPX1</a>
EC1	NDUFA11	0.251228	0.0154173	2.26404	1.74238	0.809	0.751	<a href='http://www.genecards.org/cgi-bin/carddisp.pl?gene=NDUFA11' rel='noopener noreferrer' target='_blank'>NDUFA11</a>
EC1	PPIB	0.250578	3.56402e-08	7.05111	5.76744	0.972	0.948	<a href='http://www.genecards.org/cgi-bin/carddisp.pl?gene=PPIB' rel='noopener noreferrer' target='_blank'>PPIB</a>
EC1	COQ10B	0.250571	0.420787	0.991472	0.673959	0.515	0.419	<a href='http://www.genecards.org/cgi-bin/carddisp.pl?gene=COQ10B' rel='noopener noreferrer' target='_blank'>COQ10B</a>
EC1	AFAP1L2	-0.251301	0.00841269	0.944777	1.31483	0.506	0.643	<a href='http://www.genecards.org/cgi-bin/carddisp.pl?gene=AFAP1L2' rel='noopener noreferrer' target='_blank'>AFAP1L2</a>
EC1	CCND1	-0.251362	1	0.288193	0.533375	0.163	0.231	<a href='http://www.genecards.org/cgi-bin/carddisp.pl?gene=CCND1' rel='noopener noreferrer' target='_blank'>CCND1</a>
EC1	SYT15	-0.25141	5.00961e-05	0.136116	0.352398	0.089	0.219	<a href='http://www.genecards.org/cgi-bin/carddisp.pl?gene=SYT15' rel='noopener noreferrer' target='_blank'>SYT15</a>
EC1	ARRB1	-0.251585	0.294795	0.672216	0.990797	0.422	0.513	<a href='http://www.genecards.org/cgi-bin/carddisp.pl?gene=ARRB1' rel='noopener noreferrer' target='_blank'>ARRB1</a>
EC1	HIP1	-0.251824	0.0161167	1.47029	1.9414	0.619	0.744	<a href='http://www.genecards.org/cgi-bin/carddisp.pl?gene=HIP1' rel='noopener noreferrer' target='_blank'>HIP1</a>
EC1	NET1	-0.252457	0.00826873	0.429153	0.702457	0.265	0.404	<a href='http://www.genecards.org/cgi-bin/carddisp.pl?gene=NET1' rel='noopener noreferrer' target='_blank'>NET1</a>
EC1	ITGA1	-0.252647	0.0098001	0.400608	0.668672	0.265	0.406	<a href='http://www.genecards.org/cgi-bin/carddisp.pl?gene=ITGA1' rel='noopener noreferrer' target='_blank'>ITGA1</a>
EC1	CDC42BPA	-0.252677	0.0462044	2.20972	2.82411	0.748	0.838	<a href='http://www.genecards.org/cgi-bin/carddisp.pl?gene=CDC42BPA' rel='noopener noreferrer' target='_blank'>CDC42BPA</a>
EC1	TMEM44	-0.252757	2.46156e-05	0.202657	0.432944	0.159	0.31	<a href='http://www.genecards.org/cgi-bin/carddisp.pl?gene=TMEM44' rel='noopener noreferrer' target='_blank'>TMEM44</a>
EC1	9930111J21RIK2	-0.253544	1	1.25105	1.68354	0.55	0.663	<a href='http://www.genecards.org/cgi-bin/carddisp.pl?gene=9930111J21RIK2' rel='noopener noreferrer' target='_blank'>9930111J21RIK2</a>
EC1	1700020I14RIK	-0.254279	0.0092287	1.77025	2.30418	0.7	0.81	<a href='http://www.genecards.org/cgi-bin/carddisp.pl?gene=1700020I14RIK' rel='noopener noreferrer' target='_blank'>1700020I14RIK</a>
EC1	GPC6	-0.254327	1	0.932887	1.30551	0.374	0.458	<a href='http://www.genecards.org/cgi-bin/carddisp.pl?gene=GPC6' rel='noopener noreferrer' target='_blank'>GPC6</a>
EC1	ZFYVE9	-0.254437	0.231231	0.547321	0.845753	0.37	0.498	<a href='http://www.genecards.org/cgi-bin/carddisp.pl?gene=ZFYVE9' rel='noopener noreferrer' target='_blank'>ZFYVE9</a>
EC1	PCM1	-0.254574	0.0167128	1.37433	1.83254	0.617	0.731	<a href='http://www.genecards.org/cgi-bin/carddisp.pl?gene=PCM1' rel='noopener noreferrer' target='_blank'>PCM1</a>
EC1	RALBP1	-0.255108	0.124185	1.9168	2.48098	0.724	0.803	<a href='http://www.genecards.org/cgi-bin/carddisp.pl?gene=RALBP1' rel='noopener noreferrer' target='_blank'>RALBP1</a>
EC1	LMO7	-0.256302	0.0220669	0.587658	0.89632	0.369	0.508	<a href='http://www.genecards.org/cgi-bin/carddisp.pl?gene=LMO7' rel='noopener noreferrer' target='_blank'>LMO7</a>
EC1	WNK1	-0.256969	0.0429594	2.36133	3.01667	0.781	0.865	<a href='http://www.genecards.org/cgi-bin/carddisp.pl?gene=WNK1' rel='noopener noreferrer' target='_blank'>WNK1</a>
EC1	ASAP2	-0.257893	0.000637226	2.8858	3.64638	0.841	0.899	<a href='http://www.genecards.org/cgi-bin/carddisp.pl?gene=ASAP2' rel='noopener noreferrer' target='_blank'>ASAP2</a>
EC1	TSPAN14	-0.2584	0.0327512	0.434201	0.715522	0.293	0.429	<a href='http://www.genecards.org/cgi-bin/carddisp.pl?gene=TSPAN14' rel='noopener noreferrer' target='_blank'>TSPAN14</a>
EC1	FAM178A	-0.25842	0.000671552	0.239019	0.482075	0.189	0.323	<a href='http://www.genecards.org/cgi-bin/carddisp.pl?gene=FAM178A' rel='noopener noreferrer' target='_blank'>FAM178A</a>
EC1	WSCD1	-0.258659	0.0155247	0.29018	0.543527	0.224	0.357	<a href='http://www.genecards.org/cgi-bin/carddisp.pl?gene=WSCD1' rel='noopener noreferrer' target='_blank'>WSCD1</a>
EC1	SCARB2	-0.258771	0.38964	1.29238	1.74274	0.593	0.69	<a href='http://www.genecards.org/cgi-bin/carddisp.pl?gene=SCARB2' rel='noopener noreferrer' target='_blank'>SCARB2</a>
EC1	SCAF11	-0.25891	0.0311255	1.3793	1.847	0.615	0.754	<a href='http://www.genecards.org/cgi-bin/carddisp.pl?gene=SCAF11' rel='noopener noreferrer' target='_blank'>SCAF11</a>
EC1	TUBA1B	-0.259097	0.000123497	3.50442	4.39058	0.881	0.912	<a href='http://www.genecards.org/cgi-bin/carddisp.pl?gene=TUBA1B' rel='noopener noreferrer' target='_blank'>TUBA1B</a>
EC1	HSP90AA1	-0.260484	0.58576	3.89369	4.86206	0.887	0.919	<a href='http://www.genecards.org/cgi-bin/carddisp.pl?gene=HSP90AA1' rel='noopener noreferrer' target='_blank'>HSP90AA1</a>
EC1	TRIM8	-0.260677	0.00635156	0.410196	0.689472	0.311	0.446	<a href='http://www.genecards.org/cgi-bin/carddisp.pl?gene=TRIM8' rel='noopener noreferrer' target='_blank'>TRIM8</a>
EC1	TAX1BP1	-0.260909	0.00223025	2.21372	2.85078	0.794	0.867	<a href='http://www.genecards.org/cgi-bin/carddisp.pl?gene=TAX1BP1' rel='noopener noreferrer' target='_blank'>TAX1BP1</a>
EC1	PHLDB2	-0.261888	0.000133352	1.12031	1.54236	0.498	0.682	<a href='http://www.genecards.org/cgi-bin/carddisp.pl?gene=PHLDB2' rel='noopener noreferrer' target='_blank'>PHLDB2</a>
EC1	NFE2L1	-0.262311	0.000113699	3.30101	4.15862	0.859	0.923	<a href='http://www.genecards.org/cgi-bin/carddisp.pl?gene=NFE2L1' rel='noopener noreferrer' target='_blank'>NFE2L1</a>
EC1	ENPP4	-0.262419	0.00303127	1.2088	1.64943	0.58	0.717	<a href='http://www.genecards.org/cgi-bin/carddisp.pl?gene=ENPP4' rel='noopener noreferrer' target='_blank'>ENPP4</a>
EC1	ZBTB7A	-0.26283	1	1.17573	1.61051	0.576	0.657	<a href='http://www.genecards.org/cgi-bin/carddisp.pl?gene=ZBTB7A' rel='noopener noreferrer' target='_blank'>ZBTB7A</a>
EC1	FOXP1	-0.264462	0.000448064	5.38504	6.66963	0.933	0.96	<a href='http://www.genecards.org/cgi-bin/carddisp.pl?gene=FOXP1' rel='noopener noreferrer' target='_blank'>FOXP1</a>
EC1	WNK4	-0.264481	0.000355923	0.294808	0.555328	0.213	0.36	<a href='http://www.genecards.org/cgi-bin/carddisp.pl?gene=WNK4' rel='noopener noreferrer' target='_blank'>WNK4</a>
EC1	ELMO1	-0.265399	0.22071	1.50821	2.01479	0.65	0.754	<a href='http://www.genecards.org/cgi-bin/carddisp.pl?gene=ELMO1' rel='noopener noreferrer' target='_blank'>ELMO1</a>
EC1	EPHX1	-0.265575	0.00273905	1.79951	2.36534	0.709	0.806	<a href='http://www.genecards.org/cgi-bin/carddisp.pl?gene=EPHX1' rel='noopener noreferrer' target='_blank'>EPHX1</a>
EC1	DST	-0.265903	0.00168385	3.64037	4.57953	0.852	0.939	<a href='http://www.genecards.org/cgi-bin/carddisp.pl?gene=DST' rel='noopener noreferrer' target='_blank'>DST</a>
EC1	SCD1	-0.266331	0.000834846	0.40892	0.694572	0.291	0.444	<a href='http://www.genecards.org/cgi-bin/carddisp.pl?gene=SCD1' rel='noopener noreferrer' target='_blank'>SCD1</a>
EC1	WWP1	-0.266504	0.0067514	1.05371	1.47039	0.491	0.636	<a href='http://www.genecards.org/cgi-bin/carddisp.pl?gene=WWP1' rel='noopener noreferrer' target='_blank'>WWP1</a>
EC1	HS6ST1	-0.266873	0.0869574	0.338462	0.610433	0.256	0.374	<a href='http://www.genecards.org/cgi-bin/carddisp.pl?gene=HS6ST1' rel='noopener noreferrer' target='_blank'>HS6ST1</a>
EC1	FKBP2	-0.267347	0.000339743	0.651457	0.98768	0.398	0.552	<a href='http://www.genecards.org/cgi-bin/carddisp.pl?gene=FKBP2' rel='noopener noreferrer' target='_blank'>FKBP2</a>
EC1	TRIM2	-0.268491	0.000686656	0.516411	0.826588	0.324	0.48	<a href='http://www.genecards.org/cgi-bin/carddisp.pl?gene=TRIM2' rel='noopener noreferrer' target='_blank'>TRIM2</a>
EC1	EIF2S3X	-0.268675	0.000550855	0.378493	0.660672	0.265	0.424	<a href='http://www.genecards.org/cgi-bin/carddisp.pl?gene=EIF2S3X' rel='noopener noreferrer' target='_blank'>EIF2S3X</a>
EC1	S100A11	-0.268987	2.00281e-06	5.52745	6.86532	0.911	0.963	<a href='http://www.genecards.org/cgi-bin/carddisp.pl?gene=S100A11' rel='noopener noreferrer' target='_blank'>S100A11</a>
EC1	WASF2	-0.2691	0.00427546	2.42721	3.12998	0.776	0.882	<a href='http://www.genecards.org/cgi-bin/carddisp.pl?gene=WASF2' rel='noopener noreferrer' target='_blank'>WASF2</a>
EC1	NSD1	-0.26937	0.0228271	1.08446	1.51236	0.548	0.662	<a href='http://www.genecards.org/cgi-bin/carddisp.pl?gene=NSD1' rel='noopener noreferrer' target='_blank'>NSD1</a>
EC1	RB1CC1	-0.269662	0.00800841	1.08999	1.51954	0.531	0.673	<a href='http://www.genecards.org/cgi-bin/carddisp.pl?gene=RB1CC1' rel='noopener noreferrer' target='_blank'>RB1CC1</a>
EC1	RANBP2	-0.270346	0.0318046	0.801966	1.17335	0.463	0.591	<a href='http://www.genecards.org/cgi-bin/carddisp.pl?gene=RANBP2' rel='noopener noreferrer' target='_blank'>RANBP2</a>
EC1	ZYX	-0.270735	0.00188239	5.15507	6.42561	0.941	0.955	<a href='http://www.genecards.org/cgi-bin/carddisp.pl?gene=ZYX' rel='noopener noreferrer' target='_blank'>ZYX</a>
EC1	HIST1H2BC	-0.27077	0.00845547	0.691856	1.04114	0.37	0.529	<a href='http://www.genecards.org/cgi-bin/carddisp.pl?gene=HIST1H2BC' rel='noopener noreferrer' target='_blank'>HIST1H2BC</a>
EC1	ZFP638	-0.271153	0.00187175	1.06727	1.49472	0.544	0.678	<a href='http://www.genecards.org/cgi-bin/carddisp.pl?gene=ZFP638' rel='noopener noreferrer' target='_blank'>ZFP638</a>
EC1	PIR	-0.271239	0.00191403	0.45271	0.753194	0.28	0.426	<a href='http://www.genecards.org/cgi-bin/carddisp.pl?gene=PIR' rel='noopener noreferrer' target='_blank'>PIR</a>
EC1	IGTP	-0.271357	1	0.238292	0.494547	0.165	0.258	<a href='http://www.genecards.org/cgi-bin/carddisp.pl?gene=IGTP' rel='noopener noreferrer' target='_blank'>IGTP</a>
EC1	TNRC18	-0.273889	0.0006171	0.437931	0.738549	0.293	0.451	<a href='http://www.genecards.org/cgi-bin/carddisp.pl?gene=TNRC18' rel='noopener noreferrer' target='_blank'>TNRC18</a>
EC1	STK10	-0.274257	0.00280613	0.330569	0.609151	0.244	0.379	<a href='http://www.genecards.org/cgi-bin/carddisp.pl?gene=STK10' rel='noopener noreferrer' target='_blank'>STK10</a>
EC1	TMPO	-0.274351	0.000514835	2.38634	3.09561	0.804	0.874	<a href='http://www.genecards.org/cgi-bin/carddisp.pl?gene=TMPO' rel='noopener noreferrer' target='_blank'>TMPO</a>
EC1	ITPR2	-0.274674	0.27471	1.43674	1.94777	0.619	0.729	<a href='http://www.genecards.org/cgi-bin/carddisp.pl?gene=ITPR2' rel='noopener noreferrer' target='_blank'>ITPR2</a>
EC1	ACAP2	-0.27605	0.00481376	0.559854	0.888789	0.354	0.505	<a href='http://www.genecards.org/cgi-bin/carddisp.pl?gene=ACAP2' rel='noopener noreferrer' target='_blank'>ACAP2</a>
EC1	NEDD4	-0.276159	4.28791e-09	6.27394	7.8085	0.956	0.988	<a href='http://www.genecards.org/cgi-bin/carddisp.pl?gene=NEDD4' rel='noopener noreferrer' target='_blank'>NEDD4</a>
EC1	SPTAN1	-0.276286	0.00195659	3.26866	4.16966	0.844	0.929	<a href='http://www.genecards.org/cgi-bin/carddisp.pl?gene=SPTAN1' rel='noopener noreferrer' target='_blank'>SPTAN1</a>
EC1	FAM124A	-0.276646	1.24474e-05	0.278063	0.548214	0.191	0.35	<a href='http://www.genecards.org/cgi-bin/carddisp.pl?gene=FAM124A' rel='noopener noreferrer' target='_blank'>FAM124A</a>
EC1	PHIP	-0.276742	0.0898138	1.01222	1.43772	0.493	0.613	<a href='http://www.genecards.org/cgi-bin/carddisp.pl?gene=PHIP' rel='noopener noreferrer' target='_blank'>PHIP</a>
EC1	CHST12	-0.278078	0.000859203	0.922567	1.33126	0.498	0.643	<a href='http://www.genecards.org/cgi-bin/carddisp.pl?gene=CHST12' rel='noopener noreferrer' target='_blank'>CHST12</a>
EC1	FABP4	-0.278834	1	0.456856	0.767479	0.109	0.108	<a href='http://www.genecards.org/cgi-bin/carddisp.pl?gene=FABP4' rel='noopener noreferrer' target='_blank'>FABP4</a>
EC1	SNCG	-0.279493	0.0242932	0.618959	0.965041	0.33	0.466	<a href='http://www.genecards.org/cgi-bin/carddisp.pl?gene=SNCG' rel='noopener noreferrer' target='_blank'>SNCG</a>
EC1	KAT6A	-0.279604	0.00417182	0.728012	1.09757	0.422	0.567	<a href='http://www.genecards.org/cgi-bin/carddisp.pl?gene=KAT6A' rel='noopener noreferrer' target='_blank'>KAT6A</a>
EC1	ACVR1	-0.280052	0.0174682	1.02589	1.45992	0.526	0.66	<a href='http://www.genecards.org/cgi-bin/carddisp.pl?gene=ACVR1' rel='noopener noreferrer' target='_blank'>ACVR1</a>
EC1	QSOX1	-0.280268	0.0451778	0.752544	1.12832	0.433	0.566	<a href='http://www.genecards.org/cgi-bin/carddisp.pl?gene=QSOX1' rel='noopener noreferrer' target='_blank'>QSOX1</a>
EC1	DEGS2	-0.282665	4.93877e-08	0.119237	0.361485	0.081	0.236	<a href='http://www.genecards.org/cgi-bin/carddisp.pl?gene=DEGS2' rel='noopener noreferrer' target='_blank'>DEGS2</a>
EC1	PREX2	-0.282751	1	0.947988	1.36975	0.524	0.618	<a href='http://www.genecards.org/cgi-bin/carddisp.pl?gene=PREX2' rel='noopener noreferrer' target='_blank'>PREX2</a>
EC1	SLC12A7	-0.28313	2.59084e-06	0.30043	0.582404	0.209	0.387	<a href='http://www.genecards.org/cgi-bin/carddisp.pl?gene=SLC12A7' rel='noopener noreferrer' target='_blank'>SLC12A7</a>
EC1	ITPR3	-0.283307	0.00210719	0.498958	0.824204	0.328	0.471	<a href='http://www.genecards.org/cgi-bin/carddisp.pl?gene=ITPR3' rel='noopener noreferrer' target='_blank'>ITPR3</a>
EC1	MED13	-0.283444	0.00163342	0.564331	0.903942	0.359	0.507	<a href='http://www.genecards.org/cgi-bin/carddisp.pl?gene=MED13' rel='noopener noreferrer' target='_blank'>MED13</a>
EC1	ACPP	-0.283819	0.000247502	0.161909	0.414524	0.128	0.258	<a href='http://www.genecards.org/cgi-bin/carddisp.pl?gene=ACPP' rel='noopener noreferrer' target='_blank'>ACPP</a>
EC1	EEA1	-0.284118	0.011685	1.6176	2.18736	0.657	0.764	<a href='http://www.genecards.org/cgi-bin/carddisp.pl?gene=EEA1' rel='noopener noreferrer' target='_blank'>EEA1</a>
EC1	MAP4	-0.285745	0.000596464	0.96798	1.39905	0.535	0.662	<a href='http://www.genecards.org/cgi-bin/carddisp.pl?gene=MAP4' rel='noopener noreferrer' target='_blank'>MAP4</a>
EC1	PPP1R16B	-0.286654	0.0345879	0.546432	0.88635	0.35	0.473	<a href='http://www.genecards.org/cgi-bin/carddisp.pl?gene=PPP1R16B' rel='noopener noreferrer' target='_blank'>PPP1R16B</a>
EC1	KLF7	-0.287185	0.008704	2.66045	3.46669	0.828	0.877	<a href='http://www.genecards.org/cgi-bin/carddisp.pl?gene=KLF7' rel='noopener noreferrer' target='_blank'>KLF7</a>
EC1	SERPINB9	-0.287512	0.0709412	0.957631	1.38935	0.494	0.609	<a href='http://www.genecards.org/cgi-bin/carddisp.pl?gene=SERPINB9' rel='noopener noreferrer' target='_blank'>SERPINB9</a>
EC1	GBP2	-0.287893	0.0247064	0.505217	0.837653	0.339	0.468	<a href='http://www.genecards.org/cgi-bin/carddisp.pl?gene=GBP2' rel='noopener noreferrer' target='_blank'>GBP2</a>
EC1	HIST1H1C	-0.289015	1	0.560272	0.906349	0.304	0.399	<a href='http://www.genecards.org/cgi-bin/carddisp.pl?gene=HIST1H1C' rel='noopener noreferrer' target='_blank'>HIST1H1C</a>
EC1	EPRS	-0.289345	0.0151258	0.982583	1.42289	0.546	0.658	<a href='http://www.genecards.org/cgi-bin/carddisp.pl?gene=EPRS' rel='noopener noreferrer' target='_blank'>EPRS</a>
EC1	EMB	-0.289868	1	0.305952	0.596563	0.178	0.266	<a href='http://www.genecards.org/cgi-bin/carddisp.pl?gene=EMB' rel='noopener noreferrer' target='_blank'>EMB</a>
EC1	THSD7A	-0.289928	0.449045	0.912138	1.33774	0.467	0.581	<a href='http://www.genecards.org/cgi-bin/carddisp.pl?gene=THSD7A' rel='noopener noreferrer' target='_blank'>THSD7A</a>
EC1	BOD1L	-0.290392	0.014931	1.16813	1.65156	0.581	0.705	<a href='http://www.genecards.org/cgi-bin/carddisp.pl?gene=BOD1L' rel='noopener noreferrer' target='_blank'>BOD1L</a>
EC1	GM21092	-0.290737	0.00286676	0.63412	0.998963	0.387	0.537	<a href='http://www.genecards.org/cgi-bin/carddisp.pl?gene=GM21092' rel='noopener noreferrer' target='_blank'>GM21092</a>
EC1	HSPA12B	-0.291746	0.000637742	0.661317	1.03365	0.374	0.542	<a href='http://www.genecards.org/cgi-bin/carddisp.pl?gene=HSPA12B' rel='noopener noreferrer' target='_blank'>HSPA12B</a>
EC1	STIM1	-0.292328	4.91925e-05	0.417151	0.735464	0.309	0.471	<a href='http://www.genecards.org/cgi-bin/carddisp.pl?gene=STIM1' rel='noopener noreferrer' target='_blank'>STIM1</a>
EC1	H2-Q7	-0.292968	0.0387205	1.685	2.28955	0.617	0.729	<a href='http://www.genecards.org/cgi-bin/carddisp.pl?gene=H2-Q7' rel='noopener noreferrer' target='_blank'>H2-Q7</a>
EC1	GLS	-0.2932	0.017166	1.5859	2.16865	0.665	0.758	<a href='http://www.genecards.org/cgi-bin/carddisp.pl?gene=GLS' rel='noopener noreferrer' target='_blank'>GLS</a>
EC1	MARVELD1	-0.29361	0.015577	1.6534	2.25229	0.689	0.778	<a href='http://www.genecards.org/cgi-bin/carddisp.pl?gene=MARVELD1' rel='noopener noreferrer' target='_blank'>MARVELD1</a>
EC1	GNAQ	-0.293742	0.00365665	2.20174	2.92475	0.75	0.85	<a href='http://www.genecards.org/cgi-bin/carddisp.pl?gene=GNAQ' rel='noopener noreferrer' target='_blank'>GNAQ</a>
EC1	RNF144A	-0.294365	0.000985487	0.602156	0.964796	0.354	0.505	<a href='http://www.genecards.org/cgi-bin/carddisp.pl?gene=RNF144A' rel='noopener noreferrer' target='_blank'>RNF144A</a>
EC1	NCOA3	-0.294392	0.011295	0.536243	0.883999	0.37	0.5	<a href='http://www.genecards.org/cgi-bin/carddisp.pl?gene=NCOA3' rel='noopener noreferrer' target='_blank'>NCOA3</a>
EC1	SGCD	-0.294975	0.000114113	0.343616	0.648433	0.224	0.382	<a href='http://www.genecards.org/cgi-bin/carddisp.pl?gene=SGCD' rel='noopener noreferrer' target='_blank'>SGCD</a>
EC1	4932438A13RIK	-0.295308	0.00279521	0.496832	0.836832	0.328	0.475	<a href='http://www.genecards.org/cgi-bin/carddisp.pl?gene=4932438A13RIK' rel='noopener noreferrer' target='_blank'>4932438A13RIK</a>
EC1	GDA	-0.295336	0.0345481	0.437129	0.763604	0.269	0.394	<a href='http://www.genecards.org/cgi-bin/carddisp.pl?gene=GDA' rel='noopener noreferrer' target='_blank'>GDA</a>
EC1	NRARP	-0.295369	0.254682	0.723998	1.11569	0.415	0.54	<a href='http://www.genecards.org/cgi-bin/carddisp.pl?gene=NRARP' rel='noopener noreferrer' target='_blank'>NRARP</a>
EC1	MYH9	-0.295684	0.040216	3.87064	4.97855	0.865	0.909	<a href='http://www.genecards.org/cgi-bin/carddisp.pl?gene=MYH9' rel='noopener noreferrer' target='_blank'>MYH9</a>
EC1	AMOTL1	-0.296507	0.0971845	1.21469	1.72002	0.589	0.702	<a href='http://www.genecards.org/cgi-bin/carddisp.pl?gene=AMOTL1' rel='noopener noreferrer' target='_blank'>AMOTL1</a>
EC1	ZFHX3	-0.296635	0.0153877	0.705981	1.09542	0.394	0.535	<a href='http://www.genecards.org/cgi-bin/carddisp.pl?gene=ZFHX3' rel='noopener noreferrer' target='_blank'>ZFHX3</a>
EC1	ATL2	-0.297547	0.000162329	1.39796	1.94722	0.617	0.759	<a href='http://www.genecards.org/cgi-bin/carddisp.pl?gene=ATL2' rel='noopener noreferrer' target='_blank'>ATL2</a>
EC1	EPHA4	-0.299392	0.00456546	1.04443	1.51593	0.52	0.635	<a href='http://www.genecards.org/cgi-bin/carddisp.pl?gene=EPHA4' rel='noopener noreferrer' target='_blank'>EPHA4</a>
EC1	SPECC1	-0.299994	0.00323927	0.722153	1.12021	0.444	0.584	<a href='http://www.genecards.org/cgi-bin/carddisp.pl?gene=SPECC1' rel='noopener noreferrer' target='_blank'>SPECC1</a>
EC1	SERPINA1E	-0.30036	0.910563	0.382499	0.702481	0.07	0.15	<a href='http://www.genecards.org/cgi-bin/carddisp.pl?gene=SERPINA1E' rel='noopener noreferrer' target='_blank'>SERPINA1E</a>
EC1	KMT2C	-0.300701	0.0195606	0.730085	1.13102	0.428	0.552	<a href='http://www.genecards.org/cgi-bin/carddisp.pl?gene=KMT2C' rel='noopener noreferrer' target='_blank'>KMT2C</a>
EC1	HEXB	-0.301135	0.000309735	0.727892	1.12896	0.422	0.588	<a href='http://www.genecards.org/cgi-bin/carddisp.pl?gene=HEXB' rel='noopener noreferrer' target='_blank'>HEXB</a>
EC1	RABGAP1	-0.301249	0.0332696	0.583424	0.951113	0.409	0.517	<a href='http://www.genecards.org/cgi-bin/carddisp.pl?gene=RABGAP1' rel='noopener noreferrer' target='_blank'>RABGAP1</a>
EC1	SETD2	-0.301863	0.00551652	0.804773	1.22481	0.485	0.604	<a href='http://www.genecards.org/cgi-bin/carddisp.pl?gene=SETD2' rel='noopener noreferrer' target='_blank'>SETD2</a>
EC1	SEPT11	-0.302118	0.0187651	1.0327	1.50622	0.494	0.626	<a href='http://www.genecards.org/cgi-bin/carddisp.pl?gene=SEPT11' rel='noopener noreferrer' target='_blank'>SEPT11</a>
EC1	DOPEY2	-0.302147	0.00173332	0.520898	0.875234	0.356	0.498	<a href='http://www.genecards.org/cgi-bin/carddisp.pl?gene=DOPEY2' rel='noopener noreferrer' target='_blank'>DOPEY2</a>
EC1	LUC7L2	-0.303589	6.07511e-06	2.95654	3.8832	0.848	0.916	<a href='http://www.genecards.org/cgi-bin/carddisp.pl?gene=LUC7L2' rel='noopener noreferrer' target='_blank'>LUC7L2</a>
EC1	SAMD9L	-0.304259	0.0414596	0.822887	1.25087	0.467	0.581	<a href='http://www.genecards.org/cgi-bin/carddisp.pl?gene=SAMD9L' rel='noopener noreferrer' target='_blank'>SAMD9L</a>
EC1	FAM208A	-0.304786	0.00829641	0.648837	1.0367	0.391	0.52	<a href='http://www.genecards.org/cgi-bin/carddisp.pl?gene=FAM208A' rel='noopener noreferrer' target='_blank'>FAM208A</a>
EC1	VPS13C	-0.305136	1.73135e-05	0.230202	0.519958	0.187	0.342	<a href='http://www.genecards.org/cgi-bin/carddisp.pl?gene=VPS13C' rel='noopener noreferrer' target='_blank'>VPS13C</a>
EC1	CAR8	-0.305245	0.0716615	2.44247	3.25362	0.761	0.811	<a href='http://www.genecards.org/cgi-bin/carddisp.pl?gene=CAR8' rel='noopener noreferrer' target='_blank'>CAR8</a>
EC1	SPINT2	-0.306348	8.78164e-06	0.445436	0.787388	0.291	0.463	<a href='http://www.genecards.org/cgi-bin/carddisp.pl?gene=SPINT2' rel='noopener noreferrer' target='_blank'>SPINT2</a>
EC1	THBD	-0.306574	0.0131582	2.18809	2.94292	0.739	0.815	<a href='http://www.genecards.org/cgi-bin/carddisp.pl?gene=THBD' rel='noopener noreferrer' target='_blank'>THBD</a>
EC1	GOLGB1	-0.306736	0.000291033	1.48634	2.07537	0.641	0.761	<a href='http://www.genecards.org/cgi-bin/carddisp.pl?gene=GOLGB1' rel='noopener noreferrer' target='_blank'>GOLGB1</a>
EC1	CLIC5	-0.309439	0.00565533	0.673315	1.07362	0.363	0.502	<a href='http://www.genecards.org/cgi-bin/carddisp.pl?gene=CLIC5' rel='noopener noreferrer' target='_blank'>CLIC5</a>
EC1	PLEC	-0.310395	1	2.2059	2.97546	0.737	0.811	<a href='http://www.genecards.org/cgi-bin/carddisp.pl?gene=PLEC' rel='noopener noreferrer' target='_blank'>PLEC</a>
EC1	ALDH2	-0.312044	5.18069e-10	4.8742	6.29262	0.928	0.975	<a href='http://www.genecards.org/cgi-bin/carddisp.pl?gene=ALDH2' rel='noopener noreferrer' target='_blank'>ALDH2</a>
EC1	UNC13B	-0.312263	0.00871161	0.753776	1.17758	0.441	0.574	<a href='http://www.genecards.org/cgi-bin/carddisp.pl?gene=UNC13B' rel='noopener noreferrer' target='_blank'>UNC13B</a>
EC1	ABCA1	-0.312313	0.000151271	0.358899	0.687341	0.246	0.392	<a href='http://www.genecards.org/cgi-bin/carddisp.pl?gene=ABCA1' rel='noopener noreferrer' target='_blank'>ABCA1</a>
EC1	FMO5	-0.313918	1.21137e-05	0.421598	0.767159	0.291	0.46	<a href='http://www.genecards.org/cgi-bin/carddisp.pl?gene=FMO5' rel='noopener noreferrer' target='_blank'>FMO5</a>
EC1	ITPR1	-0.316812	0.000550789	0.823895	1.2718	0.463	0.598	<a href='http://www.genecards.org/cgi-bin/carddisp.pl?gene=ITPR1' rel='noopener noreferrer' target='_blank'>ITPR1</a>
EC1	KMT2A	-0.317408	0.0264433	1.38119	1.96718	0.631	0.739	<a href='http://www.genecards.org/cgi-bin/carddisp.pl?gene=KMT2A' rel='noopener noreferrer' target='_blank'>KMT2A</a>
EC1	SNED1	-0.317588	1.78013e-06	0.188661	0.481363	0.15	0.306	<a href='http://www.genecards.org/cgi-bin/carddisp.pl?gene=SNED1' rel='noopener noreferrer' target='_blank'>SNED1</a>
EC1	9430020K01RIK	-0.318514	2.53081e-07	2.41852	3.26305	0.769	0.874	<a href='http://www.genecards.org/cgi-bin/carddisp.pl?gene=9430020K01RIK' rel='noopener noreferrer' target='_blank'>9430020K01RIK</a>
EC1	SMCHD1	-0.31971	2.42443e-06	0.751439	1.18593	0.431	0.616	<a href='http://www.genecards.org/cgi-bin/carddisp.pl?gene=SMCHD1' rel='noopener noreferrer' target='_blank'>SMCHD1</a>
EC1	HYAL2	-0.319966	0.00327266	1.38186	1.97328	0.598	0.744	<a href='http://www.genecards.org/cgi-bin/carddisp.pl?gene=HYAL2' rel='noopener noreferrer' target='_blank'>HYAL2</a>
EC1	EIF4A2	-0.320275	1.98726e-08	2.59268	3.48571	0.82	0.897	<a href='http://www.genecards.org/cgi-bin/carddisp.pl?gene=EIF4A2' rel='noopener noreferrer' target='_blank'>EIF4A2</a>
EC1	PRRC2C	-0.320576	5.71948e-07	2.6897	3.60781	0.819	0.916	<a href='http://www.genecards.org/cgi-bin/carddisp.pl?gene=PRRC2C' rel='noopener noreferrer' target='_blank'>PRRC2C</a>
EC1	BAZ1B	-0.321018	0.036611	0.973937	1.46587	0.517	0.63	<a href='http://www.genecards.org/cgi-bin/carddisp.pl?gene=BAZ1B' rel='noopener noreferrer' target='_blank'>BAZ1B</a>
EC1	ARHGEF12	-0.322232	0.000204843	1.48192	2.10306	0.639	0.768	<a href='http://www.genecards.org/cgi-bin/carddisp.pl?gene=ARHGEF12' rel='noopener noreferrer' target='_blank'>ARHGEF12</a>
EC1	LNPEP	-0.324044	1.17855e-07	0.271243	0.591387	0.213	0.396	<a href='http://www.genecards.org/cgi-bin/carddisp.pl?gene=LNPEP' rel='noopener noreferrer' target='_blank'>LNPEP</a>
EC1	MGA	-0.32718	0.00190653	0.765305	1.21468	0.435	0.576	<a href='http://www.genecards.org/cgi-bin/carddisp.pl?gene=MGA' rel='noopener noreferrer' target='_blank'>MGA</a>
EC1	BCAN	-0.327791	2.83164e-13	0.0114252	0.269429	0.009	0.15	<a href='http://www.genecards.org/cgi-bin/carddisp.pl?gene=BCAN' rel='noopener noreferrer' target='_blank'>BCAN</a>
EC1	PPL	-0.329794	2.13192e-07	0.222006	0.535859	0.178	0.354	<a href='http://www.genecards.org/cgi-bin/carddisp.pl?gene=PPL' rel='noopener noreferrer' target='_blank'>PPL</a>
EC1	ARHGAP5	-0.330457	0.00107773	1.50417	2.14877	0.672	0.761	<a href='http://www.genecards.org/cgi-bin/carddisp.pl?gene=ARHGAP5' rel='noopener noreferrer' target='_blank'>ARHGAP5</a>
EC1	CYFIP1	-0.330564	7.89509e-06	1.12876	1.67693	0.561	0.726	<a href='http://www.genecards.org/cgi-bin/carddisp.pl?gene=CYFIP1' rel='noopener noreferrer' target='_blank'>CYFIP1</a>
EC1	C130074G19RIK	-0.330768	5.44873e-06	0.483321	0.865547	0.317	0.483	<a href='http://www.genecards.org/cgi-bin/carddisp.pl?gene=C130074G19RIK' rel='noopener noreferrer' target='_blank'>C130074G19RIK</a>
EC1	LSR	-0.332556	7.06189e-05	0.655884	1.08516	0.383	0.542	<a href='http://www.genecards.org/cgi-bin/carddisp.pl?gene=LSR' rel='noopener noreferrer' target='_blank'>LSR</a>
EC1	NUMA1	-0.332559	1.26052e-05	0.823706	1.29649	0.474	0.626	<a href='http://www.genecards.org/cgi-bin/carddisp.pl?gene=NUMA1' rel='noopener noreferrer' target='_blank'>NUMA1</a>
EC1	LRP5	-0.332649	9.73653e-06	0.679695	1.11528	0.417	0.576	<a href='http://www.genecards.org/cgi-bin/carddisp.pl?gene=LRP5' rel='noopener noreferrer' target='_blank'>LRP5</a>
EC1	CALCRL	-0.3329	0.000629476	3.89868	5.1701	0.826	0.911	<a href='http://www.genecards.org/cgi-bin/carddisp.pl?gene=CALCRL' rel='noopener noreferrer' target='_blank'>CALCRL</a>
EC1	MYO9A	-0.333525	6.82127e-08	0.512839	0.906311	0.311	0.502	<a href='http://www.genecards.org/cgi-bin/carddisp.pl?gene=MYO9A' rel='noopener noreferrer' target='_blank'>MYO9A</a>
EC1	TNS2	-0.333913	0.000866545	1.0528	1.5874	0.57	0.672	<a href='http://www.genecards.org/cgi-bin/carddisp.pl?gene=TNS2' rel='noopener noreferrer' target='_blank'>TNS2</a>
EC1	TEK	-0.334002	5.75516e-11	5.32701	6.97523	0.917	0.975	<a href='http://www.genecards.org/cgi-bin/carddisp.pl?gene=TEK' rel='noopener noreferrer' target='_blank'>TEK</a>
EC1	TNFSF10	-0.339592	2.2163e-06	0.538592	0.946933	0.322	0.503	<a href='http://www.genecards.org/cgi-bin/carddisp.pl?gene=TNFSF10' rel='noopener noreferrer' target='_blank'>TNFSF10</a>
EC1	SMAD6	-0.34017	1	1.3782	2.01058	0.578	0.682	<a href='http://www.genecards.org/cgi-bin/carddisp.pl?gene=SMAD6' rel='noopener noreferrer' target='_blank'>SMAD6</a>
EC1	PSMB9	-0.340233	1.58138e-05	0.796188	1.2739	0.448	0.618	<a href='http://www.genecards.org/cgi-bin/carddisp.pl?gene=PSMB9' rel='noopener noreferrer' target='_blank'>PSMB9</a>
EC1	FMO2	-0.341592	1	3.88817	5.19406	0.639	0.721	<a href='http://www.genecards.org/cgi-bin/carddisp.pl?gene=FMO2' rel='noopener noreferrer' target='_blank'>FMO2</a>
EC1	KLF3	-0.341827	0.000137989	2.87854	3.91551	0.783	0.882	<a href='http://www.genecards.org/cgi-bin/carddisp.pl?gene=KLF3' rel='noopener noreferrer' target='_blank'>KLF3</a>
EC1	FAM107A	-0.341964	4.6e-05	0.381732	0.751319	0.265	0.418	<a href='http://www.genecards.org/cgi-bin/carddisp.pl?gene=FAM107A' rel='noopener noreferrer' target='_blank'>FAM107A</a>
EC1	ZBTB4	-0.342849	0.0013139	1.71498	2.4433	0.698	0.808	<a href='http://www.genecards.org/cgi-bin/carddisp.pl?gene=ZBTB4' rel='noopener noreferrer' target='_blank'>ZBTB4</a>
EC1	EFNB2	-0.343195	0.000416061	2.54864	3.50167	0.791	0.867	<a href='http://www.genecards.org/cgi-bin/carddisp.pl?gene=EFNB2' rel='noopener noreferrer' target='_blank'>EFNB2</a>
EC1	TMTC2	-0.346436	0.000107266	1.26663	1.88183	0.594	0.709	<a href='http://www.genecards.org/cgi-bin/carddisp.pl?gene=TMTC2' rel='noopener noreferrer' target='_blank'>TMTC2</a>
EC1	ADGRE5	-0.34792	2.81916e-05	1.70004	2.4364	0.669	0.785	<a href='http://www.genecards.org/cgi-bin/carddisp.pl?gene=ADGRE5' rel='noopener noreferrer' target='_blank'>ADGRE5</a>
EC1	PTPN14	-0.347981	7.42816e-07	1.2033	1.80431	0.569	0.741	<a href='http://www.genecards.org/cgi-bin/carddisp.pl?gene=PTPN14' rel='noopener noreferrer' target='_blank'>PTPN14</a>
EC1	PTGS1	-0.348141	7.61906e-06	3.18231	4.32375	0.826	0.906	<a href='http://www.genecards.org/cgi-bin/carddisp.pl?gene=PTGS1' rel='noopener noreferrer' target='_blank'>PTGS1</a>
EC1	CHD2	-0.348988	0.00431007	0.534898	0.954948	0.324	0.463	<a href='http://www.genecards.org/cgi-bin/carddisp.pl?gene=CHD2' rel='noopener noreferrer' target='_blank'>CHD2</a>
EC1	ARHGEF10	-0.349539	1.41658e-07	0.370465	0.746182	0.274	0.458	<a href='http://www.genecards.org/cgi-bin/carddisp.pl?gene=ARHGEF10' rel='noopener noreferrer' target='_blank'>ARHGEF10</a>
EC1	NRP1	-0.34995	0.0903483	9.68327	12.616	0.969	0.973	<a href='http://www.genecards.org/cgi-bin/carddisp.pl?gene=NRP1' rel='noopener noreferrer' target='_blank'>NRP1</a>
EC1	PARM1	-0.350286	2.39314e-07	0.650568	1.10417	0.341	0.535	<a href='http://www.genecards.org/cgi-bin/carddisp.pl?gene=PARM1' rel='noopener noreferrer' target='_blank'>PARM1</a>
EC1	GOLGA4	-0.350699	3.52905e-06	0.853595	1.36366	0.469	0.646	<a href='http://www.genecards.org/cgi-bin/carddisp.pl?gene=GOLGA4' rel='noopener noreferrer' target='_blank'>GOLGA4</a>
EC1	ADAM15	-0.353014	0.000674975	1.86973	2.66529	0.691	0.779	<a href='http://www.genecards.org/cgi-bin/carddisp.pl?gene=ADAM15' rel='noopener noreferrer' target='_blank'>ADAM15</a>
EC1	MAL	-0.353237	0.0379542	0.363115	0.741275	0.196	0.313	<a href='http://www.genecards.org/cgi-bin/carddisp.pl?gene=MAL' rel='noopener noreferrer' target='_blank'>MAL</a>
EC1	KITL	-0.354038	8.45635e-05	0.60913	1.05668	0.361	0.525	<a href='http://www.genecards.org/cgi-bin/carddisp.pl?gene=KITL' rel='noopener noreferrer' target='_blank'>KITL</a>
EC1	TJP1	-0.355062	2.91097e-06	1.05638	1.6302	0.546	0.712	<a href='http://www.genecards.org/cgi-bin/carddisp.pl?gene=TJP1' rel='noopener noreferrer' target='_blank'>TJP1</a>
EC1	1190002N15RIK	-0.356832	6.78997e-05	0.745404	1.23518	0.435	0.586	<a href='http://www.genecards.org/cgi-bin/carddisp.pl?gene=1190002N15RIK' rel='noopener noreferrer' target='_blank'>1190002N15RIK</a>
EC1	EIF4G3	-0.359059	1.23657e-05	0.569549	1.01309	0.354	0.519	<a href='http://www.genecards.org/cgi-bin/carddisp.pl?gene=EIF4G3' rel='noopener noreferrer' target='_blank'>EIF4G3</a>
EC1	RFK	-0.360009	3.83699e-06	1.47575	2.17747	0.654	0.766	<a href='http://www.genecards.org/cgi-bin/carddisp.pl?gene=RFK' rel='noopener noreferrer' target='_blank'>RFK</a>
EC1	GOLIM4	-0.361388	1.13136e-09	3.01197	4.15402	0.817	0.921	<a href='http://www.genecards.org/cgi-bin/carddisp.pl?gene=GOLIM4' rel='noopener noreferrer' target='_blank'>GOLIM4</a>
EC1	USP9X	-0.361938	0.000141504	1.12059	1.72528	0.563	0.697	<a href='http://www.genecards.org/cgi-bin/carddisp.pl?gene=USP9X' rel='noopener noreferrer' target='_blank'>USP9X</a>
EC1	PDZD2	-0.362084	1.40993e-06	0.344555	0.72813	0.252	0.424	<a href='http://www.genecards.org/cgi-bin/carddisp.pl?gene=PDZD2' rel='noopener noreferrer' target='_blank'>PDZD2</a>
EC1	GATA2	-0.362804	1.88875e-06	1.59625	2.33858	0.65	0.8	<a href='http://www.genecards.org/cgi-bin/carddisp.pl?gene=GATA2' rel='noopener noreferrer' target='_blank'>GATA2</a>
EC1	ACKR3	-0.363339	8.6098e-05	3.50829	4.79946	0.802	0.891	<a href='http://www.genecards.org/cgi-bin/carddisp.pl?gene=ACKR3' rel='noopener noreferrer' target='_blank'>ACKR3</a>
EC1	GBP9	-0.364333	8.11288e-06	0.314463	0.692091	0.22	0.38	<a href='http://www.genecards.org/cgi-bin/carddisp.pl?gene=GBP9' rel='noopener noreferrer' target='_blank'>GBP9</a>
EC1	NXN	-0.366256	2.44244e-06	1.42492	2.12572	0.656	0.781	<a href='http://www.genecards.org/cgi-bin/carddisp.pl?gene=NXN' rel='noopener noreferrer' target='_blank'>NXN</a>
EC1	PPP3CA	-0.366948	1.71251e-09	3.85751	5.26436	0.883	0.934	<a href='http://www.genecards.org/cgi-bin/carddisp.pl?gene=PPP3CA' rel='noopener noreferrer' target='_blank'>PPP3CA</a>
EC1	ARHGAP29	-0.368464	6.83002e-07	1.28425	1.94891	0.58	0.739	<a href='http://www.genecards.org/cgi-bin/carddisp.pl?gene=ARHGAP29' rel='noopener noreferrer' target='_blank'>ARHGAP29</a>
EC1	ROCK1	-0.36892	1.15566e-06	1.7358	2.53297	0.694	0.801	<a href='http://www.genecards.org/cgi-bin/carddisp.pl?gene=ROCK1' rel='noopener noreferrer' target='_blank'>ROCK1</a>
EC1	GBP7	-0.369105	0.116091	0.76248	1.27633	0.43	0.539	<a href='http://www.genecards.org/cgi-bin/carddisp.pl?gene=GBP7' rel='noopener noreferrer' target='_blank'>GBP7</a>
EC1	SMC1A	-0.369639	8.15222e-06	1.69085	2.47666	0.694	0.803	<a href='http://www.genecards.org/cgi-bin/carddisp.pl?gene=SMC1A' rel='noopener noreferrer' target='_blank'>SMC1A</a>
EC1	PQLC1	-0.371308	2.16914e-07	0.749458	1.26297	0.446	0.616	<a href='http://www.genecards.org/cgi-bin/carddisp.pl?gene=PQLC1' rel='noopener noreferrer' target='_blank'>PQLC1</a>
EC1	FGD5	-0.373784	8.64084e-07	1.74317	2.55445	0.68	0.8	<a href='http://www.genecards.org/cgi-bin/carddisp.pl?gene=FGD5' rel='noopener noreferrer' target='_blank'>FGD5</a>
EC1	ROCK2	-0.382913	4.14847e-07	2.43931	3.48476	0.757	0.859	<a href='http://www.genecards.org/cgi-bin/carddisp.pl?gene=ROCK2' rel='noopener noreferrer' target='_blank'>ROCK2</a>
EC1	PKHD1L1	-0.383765	5.525e-06	0.913767	1.49697	0.487	0.652	<a href='http://www.genecards.org/cgi-bin/carddisp.pl?gene=PKHD1L1' rel='noopener noreferrer' target='_blank'>PKHD1L1</a>
EC1	BMPR2	-0.384249	1.67013e-10	3.81995	5.29091	0.881	0.953	<a href='http://www.genecards.org/cgi-bin/carddisp.pl?gene=BMPR2' rel='noopener noreferrer' target='_blank'>BMPR2</a>
EC1	GSN	-0.385152	1.39716e-07	2.74379	3.88938	0.822	0.904	<a href='http://www.genecards.org/cgi-bin/carddisp.pl?gene=GSN' rel='noopener noreferrer' target='_blank'>GSN</a>
EC1	METTL7A1	-0.387206	3.4391e-07	0.834764	1.39961	0.483	0.65	<a href='http://www.genecards.org/cgi-bin/carddisp.pl?gene=METTL7A1' rel='noopener noreferrer' target='_blank'>METTL7A1</a>
EC1	UTRN	-0.389505	2.82547e-06	2.89808	4.10626	0.767	0.875	<a href='http://www.genecards.org/cgi-bin/carddisp.pl?gene=UTRN' rel='noopener noreferrer' target='_blank'>UTRN</a>
EC1	CRIM1	-0.391199	8.59298e-07	3.6903	5.15125	0.856	0.916	<a href='http://www.genecards.org/cgi-bin/carddisp.pl?gene=CRIM1' rel='noopener noreferrer' target='_blank'>CRIM1</a>
EC1	GRIA3	-0.391327	0.000285951	0.610766	1.11268	0.359	0.508	<a href='http://www.genecards.org/cgi-bin/carddisp.pl?gene=GRIA3' rel='noopener noreferrer' target='_blank'>GRIA3</a>
EC1	IIGP1	-0.394129	1	0.668052	1.19207	0.285	0.33	<a href='http://www.genecards.org/cgi-bin/carddisp.pl?gene=IIGP1' rel='noopener noreferrer' target='_blank'>IIGP1</a>
EC1	GM26917	-0.394629	9.07802e-05	0.324542	0.74125	0.231	0.382	<a href='http://www.genecards.org/cgi-bin/carddisp.pl?gene=GM26917' rel='noopener noreferrer' target='_blank'>GM26917</a>
EC1	CMIP	-0.397742	2.11458e-05	4.96739	6.8617	0.878	0.926	<a href='http://www.genecards.org/cgi-bin/carddisp.pl?gene=CMIP' rel='noopener noreferrer' target='_blank'>CMIP</a>
EC1	ACER2	-0.399673	7.7549e-08	0.502395	0.981973	0.317	0.498	<a href='http://www.genecards.org/cgi-bin/carddisp.pl?gene=ACER2' rel='noopener noreferrer' target='_blank'>ACER2</a>
EC1	CEACAM1	-0.401367	1.60952e-10	0.457873	0.925499	0.269	0.481	<a href='http://www.genecards.org/cgi-bin/carddisp.pl?gene=CEACAM1' rel='noopener noreferrer' target='_blank'>CEACAM1</a>
EC1	DMD	-0.402304	2.76823e-09	0.578202	1.08578	0.376	0.572	<a href='http://www.genecards.org/cgi-bin/carddisp.pl?gene=DMD' rel='noopener noreferrer' target='_blank'>DMD</a>
EC1	SLC4A4	-0.402587	0.00089593	0.83046	1.41964	0.42	0.571	<a href='http://www.genecards.org/cgi-bin/carddisp.pl?gene=SLC4A4' rel='noopener noreferrer' target='_blank'>SLC4A4</a>
EC1	FMO1	-0.403087	0.00692592	0.321692	0.747719	0.207	0.328	<a href='http://www.genecards.org/cgi-bin/carddisp.pl?gene=FMO1' rel='noopener noreferrer' target='_blank'>FMO1</a>
EC1	NDRG1	-0.404833	2.34539e-10	2.03595	3.0194	0.672	0.835	<a href='http://www.genecards.org/cgi-bin/carddisp.pl?gene=NDRG1' rel='noopener noreferrer' target='_blank'>NDRG1</a>
EC1	AIDA	-0.408104	1.42972e-08	0.845827	1.4493	0.483	0.66	<a href='http://www.genecards.org/cgi-bin/carddisp.pl?gene=AIDA' rel='noopener noreferrer' target='_blank'>AIDA</a>
EC1	CPED1	-0.411156	2.74284e-10	0.907098	1.53596	0.487	0.68	<a href='http://www.genecards.org/cgi-bin/carddisp.pl?gene=CPED1' rel='noopener noreferrer' target='_blank'>CPED1</a>
EC1	XIST	-0.415119	0.20119	2.3724	3.49678	0.385	0.512	<a href='http://www.genecards.org/cgi-bin/carddisp.pl?gene=XIST' rel='noopener noreferrer' target='_blank'>XIST</a>
EC1	GM30524	-0.418387	4.28915e-08	0.166646	0.559143	0.13	0.295	<a href='http://www.genecards.org/cgi-bin/carddisp.pl?gene=GM30524' rel='noopener noreferrer' target='_blank'>GM30524</a>
EC1	PTPRJ	-0.422513	2.27686e-08	3.09349	4.48634	0.783	0.894	<a href='http://www.genecards.org/cgi-bin/carddisp.pl?gene=PTPRJ' rel='noopener noreferrer' target='_blank'>PTPRJ</a>
EC1	NTN1	-0.427141	3.00336e-08	0.983311	1.66669	0.496	0.677	<a href='http://www.genecards.org/cgi-bin/carddisp.pl?gene=NTN1' rel='noopener noreferrer' target='_blank'>NTN1</a>
EC1	GAS6	-0.427415	1.11944e-09	2.63273	3.88538	0.778	0.874	<a href='http://www.genecards.org/cgi-bin/carddisp.pl?gene=GAS6' rel='noopener noreferrer' target='_blank'>GAS6</a>
EC1	MYOF	-0.429186	1.83273e-11	1.71441	2.65488	0.698	0.823	<a href='http://www.genecards.org/cgi-bin/carddisp.pl?gene=MYOF' rel='noopener noreferrer' target='_blank'>MYOF</a>
EC1	MYH10	-0.431579	1.80311e-09	0.412408	0.904927	0.289	0.487	<a href='http://www.genecards.org/cgi-bin/carddisp.pl?gene=MYH10' rel='noopener noreferrer' target='_blank'>MYH10</a>
EC1	GKN3	-0.433561	0.000101628	4.0077	5.76321	0.756	0.823	<a href='http://www.genecards.org/cgi-bin/carddisp.pl?gene=GKN3' rel='noopener noreferrer' target='_blank'>GKN3</a>
EC1	CLEC14A	-0.434161	1.87103e-12	4.63633	6.61538	0.911	0.956	<a href='http://www.genecards.org/cgi-bin/carddisp.pl?gene=CLEC14A' rel='noopener noreferrer' target='_blank'>CLEC14A</a>
EC1	BACE2	-0.434798	3.09869e-09	1.83944	2.83813	0.654	0.793	<a href='http://www.genecards.org/cgi-bin/carddisp.pl?gene=BACE2' rel='noopener noreferrer' target='_blank'>BACE2</a>
EC1	STXBP6	-0.434942	1.12926e-09	1.61029	2.52874	0.67	0.803	<a href='http://www.genecards.org/cgi-bin/carddisp.pl?gene=STXBP6' rel='noopener noreferrer' target='_blank'>STXBP6</a>
EC1	HEG1	-0.435144	1.17983e-19	10.8294	14.9939	0.981	0.993	<a href='http://www.genecards.org/cgi-bin/carddisp.pl?gene=HEG1' rel='noopener noreferrer' target='_blank'>HEG1</a>
EC1	PLEKHA6	-0.436869	2.79429e-11	0.454721	0.969202	0.298	0.517	<a href='http://www.genecards.org/cgi-bin/carddisp.pl?gene=PLEKHA6' rel='noopener noreferrer' target='_blank'>PLEKHA6</a>
EC1	ARL4D	-0.43702	2.11797e-08	0.377652	0.865073	0.239	0.428	<a href='http://www.genecards.org/cgi-bin/carddisp.pl?gene=ARL4D' rel='noopener noreferrer' target='_blank'>ARL4D</a>
EC1	CBFA2T3	-0.444766	2.24292e-13	2.84337	4.23119	0.798	0.906	<a href='http://www.genecards.org/cgi-bin/carddisp.pl?gene=CBFA2T3' rel='noopener noreferrer' target='_blank'>CBFA2T3</a>
EC1	SPON1	-0.447203	1.12123e-13	3.95696	5.7583	0.846	0.943	<a href='http://www.genecards.org/cgi-bin/carddisp.pl?gene=SPON1' rel='noopener noreferrer' target='_blank'>SPON1</a>
EC1	PDE3A	-0.451218	4.45204e-12	5.8029	8.30088	0.924	0.973	<a href='http://www.genecards.org/cgi-bin/carddisp.pl?gene=PDE3A' rel='noopener noreferrer' target='_blank'>PDE3A</a>
EC1	ABLIM1	-0.455204	2.67984e-14	3.15341	4.69422	0.841	0.926	<a href='http://www.genecards.org/cgi-bin/carddisp.pl?gene=ABLIM1' rel='noopener noreferrer' target='_blank'>ABLIM1</a>
EC1	CYTL1	-0.458948	6.13022e-34	59.2237	81.7798	1	1	<a href='http://www.genecards.org/cgi-bin/carddisp.pl?gene=CYTL1' rel='noopener noreferrer' target='_blank'>CYTL1</a>
EC1	MGLL	-0.464771	1.26967e-10	0.264793	0.745539	0.2	0.402	<a href='http://www.genecards.org/cgi-bin/carddisp.pl?gene=MGLL' rel='noopener noreferrer' target='_blank'>MGLL</a>
EC1	BMX	-0.468174	1.1131e-12	3.19072	4.79727	0.811	0.916	<a href='http://www.genecards.org/cgi-bin/carddisp.pl?gene=BMX' rel='noopener noreferrer' target='_blank'>BMX</a>
EC1	PLA2G5	-0.468205	5.48794e-11	0.543607	1.13541	0.319	0.534	<a href='http://www.genecards.org/cgi-bin/carddisp.pl?gene=PLA2G5' rel='noopener noreferrer' target='_blank'>PLA2G5</a>
EC1	SLCO2A1	-0.47892	1.27152e-14	3.54319	5.33184	0.824	0.938	<a href='http://www.genecards.org/cgi-bin/carddisp.pl?gene=SLCO2A1' rel='noopener noreferrer' target='_blank'>SLCO2A1</a>
EC1	CDC42EP3	-0.479636	9.65046e-15	4.72875	6.98812	0.904	0.941	<a href='http://www.genecards.org/cgi-bin/carddisp.pl?gene=CDC42EP3' rel='noopener noreferrer' target='_blank'>CDC42EP3</a>
EC1	ALDH3A1	-0.486784	1.12091e-12	0.421233	0.991598	0.259	0.49	<a href='http://www.genecards.org/cgi-bin/carddisp.pl?gene=ALDH3A1' rel='noopener noreferrer' target='_blank'>ALDH3A1</a>
EC1	PCOLCE2	-0.494051	1.01587e-14	4.63856	6.94132	0.819	0.933	<a href='http://www.genecards.org/cgi-bin/carddisp.pl?gene=PCOLCE2' rel='noopener noreferrer' target='_blank'>PCOLCE2</a>
EC1	PLCB4	-0.495467	1.77981e-13	1.69685	2.80195	0.657	0.825	<a href='http://www.genecards.org/cgi-bin/carddisp.pl?gene=PLCB4' rel='noopener noreferrer' target='_blank'>PLCB4</a>
EC1	FLNB	-0.50564	1.4438e-15	1.40328	2.41206	0.633	0.801	<a href='http://www.genecards.org/cgi-bin/carddisp.pl?gene=FLNB' rel='noopener noreferrer' target='_blank'>FLNB</a>
EC1	KCNQ1OT1	-0.512212	0.000115829	2.08898	3.40561	0.561	0.694	<a href='http://www.genecards.org/cgi-bin/carddisp.pl?gene=KCNQ1OT1' rel='noopener noreferrer' target='_blank'>KCNQ1OT1</a>
EC1	SYNE2	-0.516457	1.14761e-14	1.20308	2.15137	0.539	0.737	<a href='http://www.genecards.org/cgi-bin/carddisp.pl?gene=SYNE2' rel='noopener noreferrer' target='_blank'>SYNE2</a>
EC1	AZIN1	-0.522746	1.21696e-14	2.17015	3.55452	0.765	0.891	<a href='http://www.genecards.org/cgi-bin/carddisp.pl?gene=AZIN1' rel='noopener noreferrer' target='_blank'>AZIN1</a>
EC1	GJA5	-0.523692	6.40904e-12	2.13764	3.51076	0.67	0.822	<a href='http://www.genecards.org/cgi-bin/carddisp.pl?gene=GJA5' rel='noopener noreferrer' target='_blank'>GJA5</a>
EC1	MACF1	-0.525622	3.70612e-17	2.35279	3.82652	0.769	0.897	<a href='http://www.genecards.org/cgi-bin/carddisp.pl?gene=MACF1' rel='noopener noreferrer' target='_blank'>MACF1</a>
EC1	COL4A3	-0.525888	1.66081e-13	1.01494	1.90114	0.5	0.699	<a href='http://www.genecards.org/cgi-bin/carddisp.pl?gene=COL4A3' rel='noopener noreferrer' target='_blank'>COL4A3</a>
EC1	SYT7	-0.527863	1.87379e-19	0.135868	0.637686	0.107	0.355	<a href='http://www.genecards.org/cgi-bin/carddisp.pl?gene=SYT7' rel='noopener noreferrer' target='_blank'>SYT7</a>
EC1	SP100	-0.529107	4.01764e-18	1.20533	2.18237	0.593	0.788	<a href='http://www.genecards.org/cgi-bin/carddisp.pl?gene=SP100' rel='noopener noreferrer' target='_blank'>SP100</a>
EC1	HSPA1A	-0.530896	0.000779994	2.28456	3.74561	0.654	0.758	<a href='http://www.genecards.org/cgi-bin/carddisp.pl?gene=HSPA1A' rel='noopener noreferrer' target='_blank'>HSPA1A</a>
EC1	GCNT1	-0.532953	5.0636e-12	1.21249	2.20123	0.544	0.727	<a href='http://www.genecards.org/cgi-bin/carddisp.pl?gene=GCNT1' rel='noopener noreferrer' target='_blank'>GCNT1</a>
EC1	TWIST1	-0.533627	9.16667e-07	2.56182	4.15596	0.731	0.823	<a href='http://www.genecards.org/cgi-bin/carddisp.pl?gene=TWIST1' rel='noopener noreferrer' target='_blank'>TWIST1</a>
EC1	TXNIP	-0.534497	2.20696e-18	4.79758	7.39743	0.907	0.963	<a href='http://www.genecards.org/cgi-bin/carddisp.pl?gene=TXNIP' rel='noopener noreferrer' target='_blank'>TXNIP</a>
EC1	THRA	-0.53797	5.65184e-17	1.63129	2.82044	0.663	0.857	<a href='http://www.genecards.org/cgi-bin/carddisp.pl?gene=THRA' rel='noopener noreferrer' target='_blank'>THRA</a>
EC1	CD2AP	-0.543887	4.90218e-24	2.70229	4.39755	0.804	0.933	<a href='http://www.genecards.org/cgi-bin/carddisp.pl?gene=CD2AP' rel='noopener noreferrer' target='_blank'>CD2AP</a>
EC1	TMTC1	-0.545138	3.93823e-14	1.28367	2.33224	0.587	0.783	<a href='http://www.genecards.org/cgi-bin/carddisp.pl?gene=TMTC1' rel='noopener noreferrer' target='_blank'>TMTC1</a>
EC1	DLL1	-0.545579	5.32997e-13	0.511033	1.20551	0.291	0.517	<a href='http://www.genecards.org/cgi-bin/carddisp.pl?gene=DLL1' rel='noopener noreferrer' target='_blank'>DLL1</a>
EC1	SDPR	-0.57634	1.61546e-33	9.13387	14.1102	0.969	0.988	<a href='http://www.genecards.org/cgi-bin/carddisp.pl?gene=SDPR' rel='noopener noreferrer' target='_blank'>SDPR</a>
EC1	PTPRB	-0.579313	5.48433e-44	20.3771	30.9403	0.996	0.997	<a href='http://www.genecards.org/cgi-bin/carddisp.pl?gene=PTPRB' rel='noopener noreferrer' target='_blank'>PTPRB</a>
EC1	IL6ST	-0.60471	1.26204e-23	2.29266	4.00705	0.765	0.916	<a href='http://www.genecards.org/cgi-bin/carddisp.pl?gene=IL6ST' rel='noopener noreferrer' target='_blank'>IL6ST</a>
EC1	EPAS1	-0.606831	2.99759e-42	7.9345	12.6064	0.978	0.995	<a href='http://www.genecards.org/cgi-bin/carddisp.pl?gene=EPAS1' rel='noopener noreferrer' target='_blank'>EPAS1</a>
EC1	GBP4	-0.613542	2.01556e-14	0.392539	1.1306	0.25	0.48	<a href='http://www.genecards.org/cgi-bin/carddisp.pl?gene=GBP4' rel='noopener noreferrer' target='_blank'>GBP4</a>
EC1	LIFR	-0.615311	8.45241e-19	0.660808	1.54417	0.389	0.652	<a href='http://www.genecards.org/cgi-bin/carddisp.pl?gene=LIFR' rel='noopener noreferrer' target='_blank'>LIFR</a>
EC1	KLK10	-0.632374	6.64192e-12	1.04661	2.17249	0.269	0.5	<a href='http://www.genecards.org/cgi-bin/carddisp.pl?gene=KLK10' rel='noopener noreferrer' target='_blank'>KLK10</a>
EC1	SPTBN1	-0.639208	9.65298e-60	11.2794	18.1248	0.989	0.993	<a href='http://www.genecards.org/cgi-bin/carddisp.pl?gene=SPTBN1' rel='noopener noreferrer' target='_blank'>SPTBN1</a>
EC1	APOE	-0.653453	1.11912e-19	28.548	45.4769	0.994	0.995	<a href='http://www.genecards.org/cgi-bin/carddisp.pl?gene=APOE' rel='noopener noreferrer' target='_blank'>APOE</a>
EC1	EMP2	-0.678647	4.80898e-25	3.7173	6.55069	0.852	0.936	<a href='http://www.genecards.org/cgi-bin/carddisp.pl?gene=EMP2' rel='noopener noreferrer' target='_blank'>EMP2</a>
EC1	CGNL1	-0.694985	1.15748e-34	5.8423	10.0768	0.911	0.985	<a href='http://www.genecards.org/cgi-bin/carddisp.pl?gene=CGNL1' rel='noopener noreferrer' target='_blank'>CGNL1</a>
EC1	TIMP3	-0.695532	4.36303e-24	8.20545	13.9081	0.922	0.973	<a href='http://www.genecards.org/cgi-bin/carddisp.pl?gene=TIMP3' rel='noopener noreferrer' target='_blank'>TIMP3</a>
EC1	CAV1	-0.705916	2.74222e-54	9.61679	16.3179	0.972	0.993	<a href='http://www.genecards.org/cgi-bin/carddisp.pl?gene=CAV1' rel='noopener noreferrer' target='_blank'>CAV1</a>
EC1	COL4A4	-0.716083	1.40367e-28	2.20308	4.26175	0.706	0.901	<a href='http://www.genecards.org/cgi-bin/carddisp.pl?gene=COL4A4' rel='noopener noreferrer' target='_blank'>COL4A4</a>
EC1	ITGA9	-0.728192	1.51645e-34	1.38093	2.94415	0.622	0.869	<a href='http://www.genecards.org/cgi-bin/carddisp.pl?gene=ITGA9' rel='noopener noreferrer' target='_blank'>ITGA9</a>
EC1	CLDN5	-0.739375	1.11671e-05	1.22633	2.71676	0.354	0.49	<a href='http://www.genecards.org/cgi-bin/carddisp.pl?gene=CLDN5' rel='noopener noreferrer' target='_blank'>CLDN5</a>
EC1	HSPA1B	-0.745742	2.20146e-08	2.10153	4.20076	0.641	0.753	<a href='http://www.genecards.org/cgi-bin/carddisp.pl?gene=HSPA1B' rel='noopener noreferrer' target='_blank'>HSPA1B</a>
EC1	ADH7	-0.761102	2.13566e-12	2.497	4.92667	0.613	0.763	<a href='http://www.genecards.org/cgi-bin/carddisp.pl?gene=ADH7' rel='noopener noreferrer' target='_blank'>ADH7</a>
EC1	AHNAK	-0.790126	2.89654e-60	7.72459	14.0868	0.969	0.993	<a href='http://www.genecards.org/cgi-bin/carddisp.pl?gene=AHNAK' rel='noopener noreferrer' target='_blank'>AHNAK</a>
EC1	DCN	-0.800238	0.0223771	2.54902	5.18022	0.683	0.753	<a href='http://www.genecards.org/cgi-bin/carddisp.pl?gene=DCN' rel='noopener noreferrer' target='_blank'>DCN</a>
EC1	ATP1B1	-0.805938	3.38786e-27	0.313323	1.29606	0.161	0.481	<a href='http://www.genecards.org/cgi-bin/carddisp.pl?gene=ATP1B1' rel='noopener noreferrer' target='_blank'>ATP1B1</a>
EC1	1500015O10RIK	-0.816941	9.77602e-06	3.02254	6.08638	0.493	0.636	<a href='http://www.genecards.org/cgi-bin/carddisp.pl?gene=1500015O10RIK' rel='noopener noreferrer' target='_blank'>1500015O10RIK</a>
EC1	FBLN2	-1.09484	4.04762e-73	4.63391	11.0335	0.85	0.975	<a href='http://www.genecards.org/cgi-bin/carddisp.pl?gene=FBLN2' rel='noopener noreferrer' target='_blank'>FBLN2</a>
EC1	LARS2	-1.30465	6.05741e-45	0.822201	3.50128	0.431	0.776	<a href='http://www.genecards.org/cgi-bin/carddisp.pl?gene=LARS2' rel='noopener noreferrer' target='_blank'>LARS2</a>
EC1	AY036118	-1.34056	9.14454e-21	1.73663	5.93051	0.478	0.7	<a href='http://www.genecards.org/cgi-bin/carddisp.pl?gene=AY036118' rel='noopener noreferrer' target='_blank'>AY036118</a>
EC1	GM42418	-2.24314	9.11618e-49	63.8106	305.831	0.998	1	<a href='http://www.genecards.org/cgi-bin/carddisp.pl?gene=GM42418' rel='noopener noreferrer' target='_blank'>GM42418</a>

## Sheet: EC2
cluster	gene	avg_log2FC	abs_log2FC	p_val_adj	exp_HGPS	exp_WT	pct_HGPS	pct_WT	n_HGPS	n_WT	GeneCardLink	ensembl_gene_id	ensemblLink
EC2	THBS1	1.88045	1.88045	4.2365e-05	7.72397	1.36943	0.493	0.215	215	149	http://www.genecards.org/cgi-bin/carddisp.pl?gene=THBS1	ENSMUSG00000040152	http://mar2016.archive.ensembl.org/Mus_musculus/Gene/Summary?db=core;g=ENSMUSG00000040152
EC2	CTLA2A	1.74701	1.74701	9.98397e-11	3.03108	0.200933	0.391	0.047	215	149	http://www.genecards.org/cgi-bin/carddisp.pl?gene=CTLA2A	ENSMUSG00000044258	http://mar2016.archive.ensembl.org/Mus_musculus/Gene/Summary?db=core;g=ENSMUSG00000044258
EC2	NUPR1	1.25026	1.25026	4.32491e-10	6.76155	2.26273	0.679	0.631	215	149	http://www.genecards.org/cgi-bin/carddisp.pl?gene=NUPR1	ENSMUSG00000030717	http://mar2016.archive.ensembl.org/Mus_musculus/Gene/Summary?db=core;g=ENSMUSG00000030717
EC2	RBM3	1.18898	1.18898	2.09195e-26	6.06587	2.09918	0.879	0.691	215	149	http://www.genecards.org/cgi-bin/carddisp.pl?gene=RBM3	ENSMUSG00000031167	http://mar2016.archive.ensembl.org/Mus_musculus/Gene/Summary?db=core;g=ENSMUSG00000031167
EC2	SOX4	1.15133	1.15133	0.00017564	1.37188	0.0678463	0.284	0.06	215	149	http://www.genecards.org/cgi-bin/carddisp.pl?gene=SOX4	ENSMUSG00000076431	http://mar2016.archive.ensembl.org/Mus_musculus/Gene/Summary?db=core;g=ENSMUSG00000076431
EC2	CTGF	1.06932	1.06932	0.00770209	4.04951	1.40631	0.656	0.43	215	149	http://www.genecards.org/cgi-bin/carddisp.pl?gene=CTGF	ENSMUSG00000019997	http://mar2016.archive.ensembl.org/Mus_musculus/Gene/Summary?db=core;g=ENSMUSG00000019997
EC2	FBLN5	1.06719	1.06719	1.27533e-08	31.8396	14.6727	0.949	0.872	215	149	http://www.genecards.org/cgi-bin/carddisp.pl?gene=FBLN5	ENSMUSG00000021186	http://mar2016.archive.ensembl.org/Mus_musculus/Gene/Summary?db=core;g=ENSMUSG00000021186
EC2	SPARC	0.94324	0.94324	2.23285e-10	23.3527	11.6649	0.963	0.913	215	149	http://www.genecards.org/cgi-bin/carddisp.pl?gene=SPARC	ENSMUSG00000018593	http://mar2016.archive.ensembl.org/Mus_musculus/Gene/Summary?db=core;g=ENSMUSG00000018593
EC2	LGMN	0.877961	0.877961	2.03971e-06	2.53464	0.923322	0.656	0.463	215	149	http://www.genecards.org/cgi-bin/carddisp.pl?gene=LGMN	ENSMUSG00000021190	http://mar2016.archive.ensembl.org/Mus_musculus/Gene/Summary?db=core;g=ENSMUSG00000021190
EC2	TSPAN6	0.74607	0.74607	8.23218e-05	2.34001	0.9914	0.567	0.483	215	149	http://www.genecards.org/cgi-bin/carddisp.pl?gene=TSPAN6	ENSMUSG00000067377	http://mar2016.archive.ensembl.org/Mus_musculus/Gene/Summary?db=core;g=ENSMUSG00000067377
EC2	LRG1	0.745722	0.745722	2.94768e-06	0.676813	0	0.177	0	215	149	http://www.genecards.org/cgi-bin/carddisp.pl?gene=LRG1	ENSMUSG00000037095	http://mar2016.archive.ensembl.org/Mus_musculus/Gene/Summary?db=core;g=ENSMUSG00000037095
EC2	ACTN1	0.707004	0.707004	0.000132798	3.28576	1.62542	0.735	0.597	215	149	http://www.genecards.org/cgi-bin/carddisp.pl?gene=ACTN1	ENSMUSG00000015143	http://mar2016.archive.ensembl.org/Mus_musculus/Gene/Summary?db=core;g=ENSMUSG00000015143
EC2	CD200	0.699554	0.699554	0.000119695	5.99059	3.30454	0.865	0.792	215	149	http://www.genecards.org/cgi-bin/carddisp.pl?gene=CD200	ENSMUSG00000022661	http://mar2016.archive.ensembl.org/Mus_musculus/Gene/Summary?db=core;g=ENSMUSG00000022661
EC2	CSRP2	0.694092	0.694092	3.1107e-06	3.29072	1.65209	0.679	0.644	215	149	http://www.genecards.org/cgi-bin/carddisp.pl?gene=CSRP2	ENSMUSG00000020186	http://mar2016.archive.ensembl.org/Mus_musculus/Gene/Summary?db=core;g=ENSMUSG00000020186
EC2	RBP1	0.679141	0.679141	0.00613587	11.9043	7.05924	0.823	0.799	215	149	http://www.genecards.org/cgi-bin/carddisp.pl?gene=RBP1	ENSMUSG00000046402	http://mar2016.archive.ensembl.org/Mus_musculus/Gene/Summary?db=core;g=ENSMUSG00000046402
EC2	GJA4	0.677787	0.677787	0.00774502	4.94091	2.7138	0.814	0.658	215	149	http://www.genecards.org/cgi-bin/carddisp.pl?gene=GJA4	ENSMUSG00000050234	http://mar2016.archive.ensembl.org/Mus_musculus/Gene/Summary?db=core;g=ENSMUSG00000050234
EC2	BPGM	0.666539	0.666539	0.000104261	4.01678	2.16065	0.693	0.584	215	149	http://www.genecards.org/cgi-bin/carddisp.pl?gene=BPGM	ENSMUSG00000038871	http://mar2016.archive.ensembl.org/Mus_musculus/Gene/Summary?db=core;g=ENSMUSG00000038871
EC2	ACE	0.662793	0.662793	6.54095e-05	7.93335	4.64279	0.86	0.799	215	149	http://www.genecards.org/cgi-bin/carddisp.pl?gene=ACE	ENSMUSG00000020681	http://mar2016.archive.ensembl.org/Mus_musculus/Gene/Summary?db=core;g=ENSMUSG00000020681
EC2	HTRA1	0.658801	0.658801	2.15423e-06	9.18941	5.45402	0.874	0.893	215	149	http://www.genecards.org/cgi-bin/carddisp.pl?gene=HTRA1	ENSMUSG00000006205	http://mar2016.archive.ensembl.org/Mus_musculus/Gene/Summary?db=core;g=ENSMUSG00000006205
EC2	RPL39	0.62685	0.62685	7.3925e-08	23.0343	14.5644	0.981	0.946	215	149	http://www.genecards.org/cgi-bin/carddisp.pl?gene=RPL39	ENSMUSG00000079641	http://mar2016.archive.ensembl.org/Mus_musculus/Gene/Summary?db=core;g=ENSMUSG00000079641
EC2	MMP2	0.625659	0.625659	0.00149871	1.61919	0.697562	0.567	0.369	215	149	http://www.genecards.org/cgi-bin/carddisp.pl?gene=MMP2	ENSMUSG00000031740	http://mar2016.archive.ensembl.org/Mus_musculus/Gene/Summary?db=core;g=ENSMUSG00000031740
EC2	LOX	0.589586	0.589586	0.0405048	3.01716	1.66954	0.693	0.591	215	149	http://www.genecards.org/cgi-bin/carddisp.pl?gene=LOX	ENSMUSG00000024529	http://mar2016.archive.ensembl.org/Mus_musculus/Gene/Summary?db=core;g=ENSMUSG00000024529
EC2	MGST3	0.579781	0.579781	0.0169338	4.12782	2.43085	0.726	0.705	215	149	http://www.genecards.org/cgi-bin/carddisp.pl?gene=MGST3	ENSMUSG00000026688	http://mar2016.archive.ensembl.org/Mus_musculus/Gene/Summary?db=core;g=ENSMUSG00000026688
EC2	TXNDC5	0.57818	0.57818	4.12036e-06	2.73415	1.50116	0.614	0.624	215	149	http://www.genecards.org/cgi-bin/carddisp.pl?gene=TXNDC5	ENSMUSG00000038991	http://mar2016.archive.ensembl.org/Mus_musculus/Gene/Summary?db=core;g=ENSMUSG00000038991
EC2	RPL38	0.538973	0.538973	4.95854e-07	16.0055	10.7042	0.958	0.953	215	149	http://www.genecards.org/cgi-bin/carddisp.pl?gene=RPL38	ENSMUSG00000057322	http://mar2016.archive.ensembl.org/Mus_musculus/Gene/Summary?db=core;g=ENSMUSG00000057322
EC2	P4HA3	0.514892	0.514892	0.00721123	0.505327	0.053496	0.242	0.047	215	149	http://www.genecards.org/cgi-bin/carddisp.pl?gene=P4HA3	ENSMUSG00000051048	http://mar2016.archive.ensembl.org/Mus_musculus/Gene/Summary?db=core;g=ENSMUSG00000051048
EC2	RPS27	0.514203	0.514203	0.0286969	22.7679	15.6418	0.986	0.946	215	149	http://www.genecards.org/cgi-bin/carddisp.pl?gene=RPS27	ENSMUSG00000090733	http://mar2016.archive.ensembl.org/Mus_musculus/Gene/Summary?db=core;g=ENSMUSG00000090733
EC2	RPS29	0.493276	0.493276	8.38405e-05	22.1472	15.444	0.981	0.946	215	149	http://www.genecards.org/cgi-bin/carddisp.pl?gene=RPS29	ENSMUSG00000034892	http://mar2016.archive.ensembl.org/Mus_musculus/Gene/Summary?db=core;g=ENSMUSG00000034892
EC2	RPL41	0.483842	0.483842	4.30769e-06	29.7747	21.0061	0.967	0.98	215	149	http://www.genecards.org/cgi-bin/carddisp.pl?gene=RPL41	ENSMUSG00000093674	http://mar2016.archive.ensembl.org/Mus_musculus/Gene/Summary?db=core;g=ENSMUSG00000093674
EC2	RPS19	0.483594	0.483594	0.00166414	18.287	12.7939	0.935	0.919	215	149	http://www.genecards.org/cgi-bin/carddisp.pl?gene=RPS19	ENSMUSG00000040952	http://mar2016.archive.ensembl.org/Mus_musculus/Gene/Summary?db=core;g=ENSMUSG00000040952
EC2	RPS15A	0.478327	0.478327	0.00520484	20.4114	14.3693	0.953	0.946	215	149	http://www.genecards.org/cgi-bin/carddisp.pl?gene=RPS15A	ENSMUSG00000008683	http://mar2016.archive.ensembl.org/Mus_musculus/Gene/Summary?db=core;g=ENSMUSG00000008683
EC2	RPL36	0.461588	0.461588	4.88067e-05	13.5256	9.54827	0.926	0.913	215	149	http://www.genecards.org/cgi-bin/carddisp.pl?gene=RPL36	ENSMUSG00000057863	http://mar2016.archive.ensembl.org/Mus_musculus/Gene/Summary?db=core;g=ENSMUSG00000057863
EC2	RPS28	0.419023	0.419023	0.0100241	16.0628	11.7618	0.972	0.94	215	149	http://www.genecards.org/cgi-bin/carddisp.pl?gene=RPS28	ENSMUSG00000067288	http://mar2016.archive.ensembl.org/Mus_musculus/Gene/Summary?db=core;g=ENSMUSG00000067288
EC2	RPS27A	0.400783	0.400783	0.0298772	28.801	21.5727	0.953	0.953	215	149	http://www.genecards.org/cgi-bin/carddisp.pl?gene=RPS27A	ENSMUSG00000020460	http://mar2016.archive.ensembl.org/Mus_musculus/Gene/Summary?db=core;g=ENSMUSG00000020460
EC2	RPL24	0.400609	0.400609	0.0493431	12.5306	9.24991	0.949	0.913	215	149	http://www.genecards.org/cgi-bin/carddisp.pl?gene=RPL24	ENSMUSG00000098274	http://mar2016.archive.ensembl.org/Mus_musculus/Gene/Summary?db=core;g=ENSMUSG00000098274
EC2	FAU	0.320063	0.320063	0.00823458	21.6034	17.1061	0.963	0.966	215	149	http://www.genecards.org/cgi-bin/carddisp.pl?gene=FAU	ENSMUSG00000038274	http://mar2016.archive.ensembl.org/Mus_musculus/Gene/Summary?db=core;g=ENSMUSG00000038274
EC2	CST3	-0.447663	0.447663	0.028097	38.2795	52.5706	0.991	1	215	149	http://www.genecards.org/cgi-bin/carddisp.pl?gene=CST3	ENSMUSG00000027447	http://mar2016.archive.ensembl.org/Mus_musculus/Gene/Summary?db=core;g=ENSMUSG00000027447
EC2	HIST1H2BC	-0.48262	0.48262	0.0234005	0.475785	1.06208	0.237	0.503	215	149	http://www.genecards.org/cgi-bin/carddisp.pl?gene=HIST1H2BC	ENSMUSG00000018102	http://mar2016.archive.ensembl.org/Mus_musculus/Gene/Summary?db=core;g=ENSMUSG00000018102
EC2	TXNIP	-0.485068	0.485068	0.008888	5.82719	8.5557	0.902	0.966	215	149	http://www.genecards.org/cgi-bin/carddisp.pl?gene=TXNIP	ENSMUSG00000038393	http://mar2016.archive.ensembl.org/Mus_musculus/Gene/Summary?db=core;g=ENSMUSG00000038393
EC2	GOLIM4	-0.492901	0.492901	0.028908	3.28482	5.0299	0.749	0.899	215	149	http://www.genecards.org/cgi-bin/carddisp.pl?gene=GOLIM4	ENSMUSG00000034109	http://mar2016.archive.ensembl.org/Mus_musculus/Gene/Summary?db=core;g=ENSMUSG00000034109
EC2	PTPRB	-0.499481	0.499481	0.000292812	23.8329	34.1064	0.977	0.98	215	149	http://www.genecards.org/cgi-bin/carddisp.pl?gene=PTPRB	ENSMUSG00000020154	http://mar2016.archive.ensembl.org/Mus_musculus/Gene/Summary?db=core;g=ENSMUSG00000020154
EC2	CD2AP	-0.521969	0.521969	0.00230448	4.9326	7.51871	0.851	0.96	215	149	http://www.genecards.org/cgi-bin/carddisp.pl?gene=CD2AP	ENSMUSG00000061665	http://mar2016.archive.ensembl.org/Mus_musculus/Gene/Summary?db=core;g=ENSMUSG00000061665
EC2	TGM2	-0.542707	0.542707	0.00403278	2.73423	4.43966	0.707	0.872	215	149	http://www.genecards.org/cgi-bin/carddisp.pl?gene=TGM2	ENSMUSG00000037820	http://mar2016.archive.ensembl.org/Mus_musculus/Gene/Summary?db=core;g=ENSMUSG00000037820
EC2	SDPR	-0.558983	0.558983	1.12286e-05	11.0541	16.7584	0.926	0.96	215	149	http://www.genecards.org/cgi-bin/carddisp.pl?gene=SDPR	ENSMUSG00000045954	http://mar2016.archive.ensembl.org/Mus_musculus/Gene/Summary?db=core;g=ENSMUSG00000045954
EC2	PLEC	-0.563919	0.563919	0.0457721	4.00889	6.40454	0.833	0.866	215	149	http://www.genecards.org/cgi-bin/carddisp.pl?gene=PLEC	ENSMUSG00000022565	http://mar2016.archive.ensembl.org/Mus_musculus/Gene/Summary?db=core;g=ENSMUSG00000022565
EC2	CAV1	-0.56696	0.56696	5.26194e-05	9.69098	14.8376	0.94	0.96	215	149	http://www.genecards.org/cgi-bin/carddisp.pl?gene=CAV1	ENSMUSG00000007655	http://mar2016.archive.ensembl.org/Mus_musculus/Gene/Summary?db=core;g=ENSMUSG00000007655
EC2	MAGT1	-0.584209	0.584209	0.00174425	0.789034	1.68215	0.386	0.678	215	149	http://www.genecards.org/cgi-bin/carddisp.pl?gene=MAGT1	ENSMUSG00000031232	http://mar2016.archive.ensembl.org/Mus_musculus/Gene/Summary?db=core;g=ENSMUSG00000031232
EC2	ATP2A3	-0.596184	0.596184	0.020258	2.70126	4.59524	0.684	0.866	215	149	http://www.genecards.org/cgi-bin/carddisp.pl?gene=ATP2A3	ENSMUSG00000020788	http://mar2016.archive.ensembl.org/Mus_musculus/Gene/Summary?db=core;g=ENSMUSG00000020788
EC2	SPTBN1	-0.600633	0.600633	2.15465e-07	10.674	16.7022	0.94	0.973	215	149	http://www.genecards.org/cgi-bin/carddisp.pl?gene=SPTBN1	ENSMUSG00000020315	http://mar2016.archive.ensembl.org/Mus_musculus/Gene/Summary?db=core;g=ENSMUSG00000020315
EC2	PODXL	-0.605474	0.605474	0.00508411	4.10797	6.77167	0.716	0.893	215	149	http://www.genecards.org/cgi-bin/carddisp.pl?gene=PODXL	ENSMUSG00000025608	http://mar2016.archive.ensembl.org/Mus_musculus/Gene/Summary?db=core;g=ENSMUSG00000025608
EC2	CXX1B	-0.615874	0.615874	0.00329463	0.323487	1.02823	0.181	0.443	215	149	http://www.genecards.org/cgi-bin/carddisp.pl?gene=CXX1B	ENSMUSG00000067924	http://mar2016.archive.ensembl.org/Mus_musculus/Gene/Summary?db=core;g=ENSMUSG00000067924
EC2	LIFR	-0.618109	0.618109	0.0439852	1.40389	2.68963	0.516	0.745	215	149	http://www.genecards.org/cgi-bin/carddisp.pl?gene=LIFR	ENSMUSG00000054263	http://mar2016.archive.ensembl.org/Mus_musculus/Gene/Summary?db=core;g=ENSMUSG00000054263
EC2	GSN	-0.629702	0.629702	0.00291243	1.56167	2.96353	0.558	0.792	215	149	http://www.genecards.org/cgi-bin/carddisp.pl?gene=GSN	ENSMUSG00000026879	http://mar2016.archive.ensembl.org/Mus_musculus/Gene/Summary?db=core;g=ENSMUSG00000026879
EC2	HSPB1	-0.630758	0.630758	0.0400144	3.99157	6.72884	0.702	0.852	215	149	http://www.genecards.org/cgi-bin/carddisp.pl?gene=HSPB1	ENSMUSG00000004951	http://mar2016.archive.ensembl.org/Mus_musculus/Gene/Summary?db=core;g=ENSMUSG00000004951
EC2	EMP2	-0.637463	0.637463	0.00111191	3.91672	6.64841	0.781	0.866	215	149	http://www.genecards.org/cgi-bin/carddisp.pl?gene=EMP2	ENSMUSG00000022505	http://mar2016.archive.ensembl.org/Mus_musculus/Gene/Summary?db=core;g=ENSMUSG00000022505
EC2	PTRF	-0.669346	0.669346	2.46477e-08	6.54413	10.9978	0.898	0.96	215	149	http://www.genecards.org/cgi-bin/carddisp.pl?gene=PTRF	ENSMUSG00000004044	http://mar2016.archive.ensembl.org/Mus_musculus/Gene/Summary?db=core;g=ENSMUSG00000004044
EC2	CP	-0.67669	0.67669	0.00136314	4.76315	8.21221	0.749	0.906	215	149	http://www.genecards.org/cgi-bin/carddisp.pl?gene=CP	ENSMUSG00000003617	http://mar2016.archive.ensembl.org/Mus_musculus/Gene/Summary?db=core;g=ENSMUSG00000003617
EC2	AHNAK	-0.697808	0.697808	1.72601e-10	9.65987	16.2907	0.944	0.973	215	149	http://www.genecards.org/cgi-bin/carddisp.pl?gene=AHNAK	ENSMUSG00000069833	http://mar2016.archive.ensembl.org/Mus_musculus/Gene/Summary?db=core;g=ENSMUSG00000069833
EC2	ITGA9	-0.766662	0.766662	1.39046e-08	0.802598	2.06681	0.442	0.711	215	149	http://www.genecards.org/cgi-bin/carddisp.pl?gene=ITGA9	ENSMUSG00000039115	http://mar2016.archive.ensembl.org/Mus_musculus/Gene/Summary?db=core;g=ENSMUSG00000039115
EC2	DLL1	-0.797777	0.797777	1.00219e-06	1.02344	2.51758	0.307	0.664	215	149	http://www.genecards.org/cgi-bin/carddisp.pl?gene=DLL1	ENSMUSG00000014773	http://mar2016.archive.ensembl.org/Mus_musculus/Gene/Summary?db=core;g=ENSMUSG00000014773
EC2	AZIN1	-0.803538	0.803538	0.000210107	2.73664	5.52184	0.716	0.879	215	149	http://www.genecards.org/cgi-bin/carddisp.pl?gene=AZIN1	ENSMUSG00000037458	http://mar2016.archive.ensembl.org/Mus_musculus/Gene/Summary?db=core;g=ENSMUSG00000037458
EC2	PLTP	-0.851377	0.851377	0.00035404	1.08298	2.75817	0.381	0.678	215	149	http://www.genecards.org/cgi-bin/carddisp.pl?gene=PLTP	ENSMUSG00000017754	http://mar2016.archive.ensembl.org/Mus_musculus/Gene/Summary?db=core;g=ENSMUSG00000017754
EC2	CXX1A	-0.853381	0.853381	2.54201e-05	0.613581	1.91531	0.284	0.584	215	149	http://www.genecards.org/cgi-bin/carddisp.pl?gene=CXX1A	ENSMUSG00000067925	http://mar2016.archive.ensembl.org/Mus_musculus/Gene/Summary?db=core;g=ENSMUSG00000067925
EC2	ADH7	-0.885992	0.885992	0.000675779	3.05402	6.49197	0.53	0.799	215	149	http://www.genecards.org/cgi-bin/carddisp.pl?gene=ADH7	ENSMUSG00000055301	http://mar2016.archive.ensembl.org/Mus_musculus/Gene/Summary?db=core;g=ENSMUSG00000055301
EC2	CYTL1	-0.944004	0.944004	1.09997e-08	36.0363	70.2526	0.921	0.98	215	149	http://www.genecards.org/cgi-bin/carddisp.pl?gene=CYTL1	ENSMUSG00000062329	http://mar2016.archive.ensembl.org/Mus_musculus/Gene/Summary?db=core;g=ENSMUSG00000062329
EC2	KLK10	-0.999278	0.999278	3.12901e-06	0.999366	2.99673	0.186	0.517	215	149	http://www.genecards.org/cgi-bin/carddisp.pl?gene=KLK10	ENSMUSG00000030693	http://mar2016.archive.ensembl.org/Mus_musculus/Gene/Summary?db=core;g=ENSMUSG00000030693
EC2	GM42418	-1.26721	1.26721	0.000121962	116.525	281.878	0.995	1	215	149	http://www.genecards.org/cgi-bin/carddisp.pl?gene=GM42418	ENSMUSG00000098178	http://mar2016.archive.ensembl.org/Mus_musculus/Gene/Summary?db=core;g=ENSMUSG00000098178
EC2	RHOB	0.474388	0.474388	0.0542343	8.51117	5.84587	0.921	0.879	215	149	http://www.genecards.org/cgi-bin/carddisp.pl?gene=RHOB	ENSMUSG00000054364	http://mar2016.archive.ensembl.org/Mus_musculus/Gene/Summary?db=core;g=ENSMUSG00000054364
EC2	ELN	0.835708	0.835708	0.0594573	40.8386	22.4425	0.972	0.98	215	149	http://www.genecards.org/cgi-bin/carddisp.pl?gene=ELN	ENSMUSG00000029675	http://mar2016.archive.ensembl.org/Mus_musculus/Gene/Summary?db=core;g=ENSMUSG00000029675
EC2	GXYLT2	0.684159	0.684159	0.0605054	6.79089	3.8488	0.609	0.584	215	149	http://www.genecards.org/cgi-bin/carddisp.pl?gene=GXYLT2	ENSMUSG00000030074	http://mar2016.archive.ensembl.org/Mus_musculus/Gene/Summary?db=core;g=ENSMUSG00000030074
EC2	SGK1	0.665688	0.665688	0.064469	2.93222	1.47883	0.702	0.57	215	149	http://www.genecards.org/cgi-bin/carddisp.pl?gene=SGK1	ENSMUSG00000019970	http://mar2016.archive.ensembl.org/Mus_musculus/Gene/Summary?db=core;g=ENSMUSG00000019970
EC2	BTBD3	-0.624837	0.624837	0.0674298	0.608864	1.48093	0.33	0.557	215	149	http://www.genecards.org/cgi-bin/carddisp.pl?gene=BTBD3	ENSMUSG00000062098	http://mar2016.archive.ensembl.org/Mus_musculus/Gene/Summary?db=core;g=ENSMUSG00000062098
EC2	WFDC1	-0.380061	0.380061	0.0773828	0.214683	0.580784	0.116	0.336	215	149	http://www.genecards.org/cgi-bin/carddisp.pl?gene=WFDC1	ENSMUSG00000023336	http://mar2016.archive.ensembl.org/Mus_musculus/Gene/Summary?db=core;g=ENSMUSG00000023336
EC2	TAGLN	0.869358	0.869358	0.0835116	7.97368	3.91211	0.791	0.691	215	149	http://www.genecards.org/cgi-bin/carddisp.pl?gene=TAGLN	ENSMUSG00000032085	http://mar2016.archive.ensembl.org/Mus_musculus/Gene/Summary?db=core;g=ENSMUSG00000032085
EC2	RPL37A	0.386467	0.386467	0.0985109	25.042	18.9221	0.958	0.973	215	149	http://www.genecards.org/cgi-bin/carddisp.pl?gene=RPL37A	ENSMUSG00000046330	http://mar2016.archive.ensembl.org/Mus_musculus/Gene/Summary?db=core;g=ENSMUSG00000046330
EC2	ENG	0.447889	0.447889	0.0998687	5.33474	3.64409	0.823	0.832	215	149	http://www.genecards.org/cgi-bin/carddisp.pl?gene=ENG	ENSMUSG00000026814	http://mar2016.archive.ensembl.org/Mus_musculus/Gene/Summary?db=core;g=ENSMUSG00000026814
EC2	CDKAL1	-0.323517	0.323517	0.100079	0.130773	0.415024	0.079	0.275	215	149	http://www.genecards.org/cgi-bin/carddisp.pl?gene=CDKAL1	ENSMUSG00000006191	http://mar2016.archive.ensembl.org/Mus_musculus/Gene/Summary?db=core;g=ENSMUSG00000006191
EC2	COL5A2	0.531159	0.531159	0.101512	3.27443	1.9579	0.744	0.698	215	149	http://www.genecards.org/cgi-bin/carddisp.pl?gene=COL5A2	ENSMUSG00000026042	http://mar2016.archive.ensembl.org/Mus_musculus/Gene/Summary?db=core;g=ENSMUSG00000026042
EC2	TMEM158	0.710664	0.710664	0.103605	14.4361	8.43206	0.833	0.792	215	149	http://www.genecards.org/cgi-bin/carddisp.pl?gene=TMEM158	ENSMUSG00000054871	http://mar2016.archive.ensembl.org/Mus_musculus/Gene/Summary?db=core;g=ENSMUSG00000054871
EC2	PLXDC2	0.714463	0.714463	0.118127	1.83639	0.728587	0.512	0.315	215	149	http://www.genecards.org/cgi-bin/carddisp.pl?gene=PLXDC2	ENSMUSG00000026748	http://mar2016.archive.ensembl.org/Mus_musculus/Gene/Summary?db=core;g=ENSMUSG00000026748
EC2	BTG1	0.623492	0.623492	0.141516	4.14968	2.34264	0.819	0.732	215	149	http://www.genecards.org/cgi-bin/carddisp.pl?gene=BTG1	ENSMUSG00000036478	http://mar2016.archive.ensembl.org/Mus_musculus/Gene/Summary?db=core;g=ENSMUSG00000036478
EC2	CHP2	-0.409992	0.409992	0.149726	0.275276	0.694432	0.135	0.356	215	149	http://www.genecards.org/cgi-bin/carddisp.pl?gene=CHP2	ENSMUSG00000030865	http://mar2016.archive.ensembl.org/Mus_musculus/Gene/Summary?db=core;g=ENSMUSG00000030865
EC2	CALM1	-0.387327	0.387327	0.150077	11.861	15.8218	0.953	0.953	215	149	http://www.genecards.org/cgi-bin/carddisp.pl?gene=CALM1	ENSMUSG00000001175	http://mar2016.archive.ensembl.org/Mus_musculus/Gene/Summary?db=core;g=ENSMUSG00000001175
EC2	H2-D1	-0.316257	0.316257	0.152837	19.9112	25.0364	0.986	0.973	215	149	http://www.genecards.org/cgi-bin/carddisp.pl?gene=H2-D1	ENSMUSG00000073411	http://mar2016.archive.ensembl.org/Mus_musculus/Gene/Summary?db=core;g=ENSMUSG00000073411
EC2	ATP5L	0.382671	0.382671	0.153998	4.85783	3.49305	0.856	0.812	215	149	http://www.genecards.org/cgi-bin/carddisp.pl?gene=ATP5L	ENSMUSG00000038717	http://mar2016.archive.ensembl.org/Mus_musculus/Gene/Summary?db=core;g=ENSMUSG00000038717
EC2	RPSA	0.420319	0.420319	0.165534	22.2488	16.3728	0.986	0.946	215	149	http://www.genecards.org/cgi-bin/carddisp.pl?gene=RPSA	ENSMUSG00000032518	http://mar2016.archive.ensembl.org/Mus_musculus/Gene/Summary?db=core;g=ENSMUSG00000032518
EC2	ROCK2	-0.501351	0.501351	0.201074	3.12888	4.84459	0.758	0.859	215	149	http://www.genecards.org/cgi-bin/carddisp.pl?gene=ROCK2	ENSMUSG00000020580	http://mar2016.archive.ensembl.org/Mus_musculus/Gene/Summary?db=core;g=ENSMUSG00000020580
EC2	TMEM176B	0.523747	0.523747	0.226362	4.06128	2.52044	0.809	0.732	215	149	http://www.genecards.org/cgi-bin/carddisp.pl?gene=TMEM176B	ENSMUSG00000029810	http://mar2016.archive.ensembl.org/Mus_musculus/Gene/Summary?db=core;g=ENSMUSG00000029810
EC2	FLRT1	-0.481677	0.481677	0.292156	0.149546	0.605186	0.065	0.242	215	149	http://www.genecards.org/cgi-bin/carddisp.pl?gene=FLRT1	ENSMUSG00000047787	http://mar2016.archive.ensembl.org/Mus_musculus/Gene/Summary?db=core;g=ENSMUSG00000047787
EC2	PAM	0.68091	0.68091	0.31793	19.2651	11.6408	0.916	0.933	215	149	http://www.genecards.org/cgi-bin/carddisp.pl?gene=PAM	ENSMUSG00000026335	http://mar2016.archive.ensembl.org/Mus_musculus/Gene/Summary?db=core;g=ENSMUSG00000026335
EC2	SSR4	0.401612	0.401612	0.351256	2.81998	1.89177	0.758	0.705	215	149	http://www.genecards.org/cgi-bin/carddisp.pl?gene=SSR4	ENSMUSG00000002014	http://mar2016.archive.ensembl.org/Mus_musculus/Gene/Summary?db=core;g=ENSMUSG00000002014
EC2	CEACAM1	-0.370603	0.370603	0.369945	0.591982	1.05826	0.237	0.477	215	149	http://www.genecards.org/cgi-bin/carddisp.pl?gene=CEACAM1	ENSMUSG00000074272	http://mar2016.archive.ensembl.org/Mus_musculus/Gene/Summary?db=core;g=ENSMUSG00000074272
EC2	SMARCA2	-0.592695	0.592695	0.373104	2.03377	3.57511	0.6	0.779	215	149	http://www.genecards.org/cgi-bin/carddisp.pl?gene=SMARCA2	ENSMUSG00000024921	http://mar2016.archive.ensembl.org/Mus_musculus/Gene/Summary?db=core;g=ENSMUSG00000024921
EC2	AY036118	-0.850815	0.850815	0.424253	4.2503	8.46902	0.572	0.691	215	149	http://www.genecards.org/cgi-bin/carddisp.pl?gene=AY036118	ENSMUSG00000105361	http://mar2016.archive.ensembl.org/Mus_musculus/Gene/Summary?db=core;g=ENSMUSG00000105361
EC2	FSTL1	0.436549	0.436549	0.453673	10.5771	7.55434	0.856	0.893	215	149	http://www.genecards.org/cgi-bin/carddisp.pl?gene=FSTL1	ENSMUSG00000022816	http://mar2016.archive.ensembl.org/Mus_musculus/Gene/Summary?db=core;g=ENSMUSG00000022816
EC2	CYFIP1	-0.457301	0.457301	0.45438	1.50268	2.43611	0.544	0.772	215	149	http://www.genecards.org/cgi-bin/carddisp.pl?gene=CYFIP1	ENSMUSG00000030447	http://mar2016.archive.ensembl.org/Mus_musculus/Gene/Summary?db=core;g=ENSMUSG00000030447
EC2	ICAM1	0.613371	0.613371	0.459865	1.74366	0.793442	0.586	0.389	215	149	http://www.genecards.org/cgi-bin/carddisp.pl?gene=ICAM1	ENSMUSG00000037405	http://mar2016.archive.ensembl.org/Mus_musculus/Gene/Summary?db=core;g=ENSMUSG00000037405
EC2	FRZB	0.747739	0.747739	0.467012	1.05014	0.220933	0.312	0.154	215	149	http://www.genecards.org/cgi-bin/carddisp.pl?gene=FRZB	ENSMUSG00000027004	http://mar2016.archive.ensembl.org/Mus_musculus/Gene/Summary?db=core;g=ENSMUSG00000027004
EC2	COL4A1	-0.520729	0.520729	0.474349	2.70339	4.31318	0.693	0.859	215	149	http://www.genecards.org/cgi-bin/carddisp.pl?gene=COL4A1	ENSMUSG00000031502	http://mar2016.archive.ensembl.org/Mus_musculus/Gene/Summary?db=core;g=ENSMUSG00000031502
EC2	CTSL	0.376677	0.376677	0.491067	4.84991	3.50566	0.805	0.819	215	149	http://www.genecards.org/cgi-bin/carddisp.pl?gene=CTSL	ENSMUSG00000021477	http://mar2016.archive.ensembl.org/Mus_musculus/Gene/Summary?db=core;g=ENSMUSG00000021477
EC2	RFK	-0.524236	0.524236	0.494469	1.37327	2.41317	0.577	0.725	215	149	http://www.genecards.org/cgi-bin/carddisp.pl?gene=RFK	ENSMUSG00000024712	http://mar2016.archive.ensembl.org/Mus_musculus/Gene/Summary?db=core;g=ENSMUSG00000024712
EC2	RPL18	0.388012	0.388012	0.502711	18.6299	14.0008	0.972	0.933	215	149	http://www.genecards.org/cgi-bin/carddisp.pl?gene=RPL18	ENSMUSG00000059070	http://mar2016.archive.ensembl.org/Mus_musculus/Gene/Summary?db=core;g=ENSMUSG00000059070
EC2	RPS8	0.392266	0.392266	0.504981	42.8405	32.4035	0.986	0.993	215	149	http://www.genecards.org/cgi-bin/carddisp.pl?gene=RPS8	ENSMUSG00000047675	http://mar2016.archive.ensembl.org/Mus_musculus/Gene/Summary?db=core;g=ENSMUSG00000047675
EC2	RNASET2B	-0.417674	0.417674	0.539474	0.451543	0.938931	0.256	0.49	215	149	http://www.genecards.org/cgi-bin/carddisp.pl?gene=RNASET2B	ENSMUSG00000094724	http://mar2016.archive.ensembl.org/Mus_musculus/Gene/Summary?db=core;g=ENSMUSG00000094724
EC2	SEC61G	0.458444	0.458444	0.557929	4.51178	3.01131	0.819	0.765	215	149	http://www.genecards.org/cgi-bin/carddisp.pl?gene=SEC61G	ENSMUSG00000078974	http://mar2016.archive.ensembl.org/Mus_musculus/Gene/Summary?db=core;g=ENSMUSG00000078974
EC2	HSPG2	0.428427	0.428427	0.561918	2.47301	1.5807	0.619	0.631	215	149	http://www.genecards.org/cgi-bin/carddisp.pl?gene=HSPG2	ENSMUSG00000028763	http://mar2016.archive.ensembl.org/Mus_musculus/Gene/Summary?db=core;g=ENSMUSG00000028763
EC2	FAM3C	-0.579551	0.579551	0.569504	7.22734	11.2948	0.828	0.913	215	149	http://www.genecards.org/cgi-bin/carddisp.pl?gene=FAM3C	ENSMUSG00000029672	http://mar2016.archive.ensembl.org/Mus_musculus/Gene/Summary?db=core;g=ENSMUSG00000029672
EC2	LARS2	-0.563435	0.563435	0.630487	1.67385	2.95137	0.502	0.732	215	149	http://www.genecards.org/cgi-bin/carddisp.pl?gene=LARS2	ENSMUSG00000035202	http://mar2016.archive.ensembl.org/Mus_musculus/Gene/Summary?db=core;g=ENSMUSG00000035202
EC2	SCX	0.683469	0.683469	0.716947	1.12902	0.325669	0.367	0.208	215	149	http://www.genecards.org/cgi-bin/carddisp.pl?gene=SCX	ENSMUSG00000034161	http://mar2016.archive.ensembl.org/Mus_musculus/Gene/Summary?db=core;g=ENSMUSG00000034161
EC2	NETO2	0.301735	0.301735	0.791293	0.284746	0.0422838	0.167	0.027	215	149	http://www.genecards.org/cgi-bin/carddisp.pl?gene=NETO2	ENSMUSG00000036902	http://mar2016.archive.ensembl.org/Mus_musculus/Gene/Summary?db=core;g=ENSMUSG00000036902
EC2	CYR61	0.707461	0.707461	0.816297	8.15713	4.6078	0.735	0.631	215	149	http://www.genecards.org/cgi-bin/carddisp.pl?gene=CYR61	ENSMUSG00000028195	http://mar2016.archive.ensembl.org/Mus_musculus/Gene/Summary?db=core;g=ENSMUSG00000028195
EC2	RPS25	0.372114	0.372114	0.845568	15.7565	11.9469	0.958	0.96	215	149	http://www.genecards.org/cgi-bin/carddisp.pl?gene=RPS25	ENSMUSG00000009927	http://mar2016.archive.ensembl.org/Mus_musculus/Gene/Summary?db=core;g=ENSMUSG00000009927
EC2	GAS6	-0.379473	0.379473	0.875982	3.4606	4.80264	0.674	0.872	215	149	http://www.genecards.org/cgi-bin/carddisp.pl?gene=GAS6	ENSMUSG00000031451	http://mar2016.archive.ensembl.org/Mus_musculus/Gene/Summary?db=core;g=ENSMUSG00000031451
EC2	RPS12	0.331401	0.331401	0.931753	28.3849	22.3541	0.963	0.98	215	149	http://www.genecards.org/cgi-bin/carddisp.pl?gene=RPS12	ENSMUSG00000061983	http://mar2016.archive.ensembl.org/Mus_musculus/Gene/Summary?db=core;g=ENSMUSG00000061983
EC2	CMTM6	-0.435399	0.435399	0.958031	0.455472	0.968213	0.265	0.49	215	149	http://www.genecards.org/cgi-bin/carddisp.pl?gene=CMTM6	ENSMUSG00000032434	http://mar2016.archive.ensembl.org/Mus_musculus/Gene/Summary?db=core;g=ENSMUSG00000032434
EC2	EDN1	0.659172	0.659172	0.962952	10.416	6.22909	0.758	0.678	215	149	http://www.genecards.org/cgi-bin/carddisp.pl?gene=EDN1	ENSMUSG00000021367	http://mar2016.archive.ensembl.org/Mus_musculus/Gene/Summary?db=core;g=ENSMUSG00000021367
EC2	MYOF	-0.577367	0.577367	0.981499	1.88995	3.31216	0.609	0.779	215	149	http://www.genecards.org/cgi-bin/carddisp.pl?gene=MYOF	ENSMUSG00000048612	http://mar2016.archive.ensembl.org/Mus_musculus/Gene/Summary?db=core;g=ENSMUSG00000048612
EC2	FABP4	1.415	1.415	1	6.45875	1.7971	0.293	0.215	215	149	http://www.genecards.org/cgi-bin/carddisp.pl?gene=FABP4	ENSMUSG00000062515	http://mar2016.archive.ensembl.org/Mus_musculus/Gene/Summary?db=core;g=ENSMUSG00000062515
EC2	CXCL12	0.870343	0.870343	1	2.15926	0.72817	0.391	0.268	215	149	http://www.genecards.org/cgi-bin/carddisp.pl?gene=CXCL12	ENSMUSG00000061353	http://mar2016.archive.ensembl.org/Mus_musculus/Gene/Summary?db=core;g=ENSMUSG00000061353
EC2	EMCN	0.847097	0.847097	1	2.6747	1.04277	0.358	0.235	215	149	http://www.genecards.org/cgi-bin/carddisp.pl?gene=EMCN	ENSMUSG00000054690	http://mar2016.archive.ensembl.org/Mus_musculus/Gene/Summary?db=core;g=ENSMUSG00000054690
EC2	HBEGF	-0.807622	0.807622	1	0.605831	1.81073	0.223	0.322	215	149	http://www.genecards.org/cgi-bin/carddisp.pl?gene=HBEGF	ENSMUSG00000024486	http://mar2016.archive.ensembl.org/Mus_musculus/Gene/Summary?db=core;g=ENSMUSG00000024486
EC2	SLC6A6	0.667494	0.667494	1	2.94152	1.48158	0.251	0.121	215	149	http://www.genecards.org/cgi-bin/carddisp.pl?gene=SLC6A6	ENSMUSG00000030096	http://mar2016.archive.ensembl.org/Mus_musculus/Gene/Summary?db=core;g=ENSMUSG00000030096
EC2	HSPA1B	-0.656277	0.656277	1	4.05372	6.96471	0.605	0.758	215	149	http://www.genecards.org/cgi-bin/carddisp.pl?gene=HSPA1B	ENSMUSG00000090877	http://mar2016.archive.ensembl.org/Mus_musculus/Gene/Summary?db=core;g=ENSMUSG00000090877
EC2	NR4A1	-0.640458	0.640458	1	0.880895	1.93198	0.256	0.362	215	149	http://www.genecards.org/cgi-bin/carddisp.pl?gene=NR4A1	ENSMUSG00000023034	http://mar2016.archive.ensembl.org/Mus_musculus/Gene/Summary?db=core;g=ENSMUSG00000023034
EC2	IGFBP7	0.622701	0.622701	1	2.53635	1.29669	0.563	0.483	215	149	http://www.genecards.org/cgi-bin/carddisp.pl?gene=IGFBP7	ENSMUSG00000036256	http://mar2016.archive.ensembl.org/Mus_musculus/Gene/Summary?db=core;g=ENSMUSG00000036256
EC2	FLT1	0.62092	0.62092	1	3.41859	1.87322	0.577	0.523	215	149	http://www.genecards.org/cgi-bin/carddisp.pl?gene=FLT1	ENSMUSG00000029648	http://mar2016.archive.ensembl.org/Mus_musculus/Gene/Summary?db=core;g=ENSMUSG00000029648
EC2	DCN	-0.610105	0.610105	1	1.39008	2.64815	0.479	0.624	215	149	http://www.genecards.org/cgi-bin/carddisp.pl?gene=DCN	ENSMUSG00000019929	http://mar2016.archive.ensembl.org/Mus_musculus/Gene/Summary?db=core;g=ENSMUSG00000019929
EC2	IGFBP4	0.607092	0.607092	1	6.35263	3.82714	0.753	0.678	215	149	http://www.genecards.org/cgi-bin/carddisp.pl?gene=IGFBP4	ENSMUSG00000017493	http://mar2016.archive.ensembl.org/Mus_musculus/Gene/Summary?db=core;g=ENSMUSG00000017493
EC2	FMO2	0.604289	0.604289	1	2.41528	1.24656	0.419	0.376	215	149	http://www.genecards.org/cgi-bin/carddisp.pl?gene=FMO2	ENSMUSG00000040170	http://mar2016.archive.ensembl.org/Mus_musculus/Gene/Summary?db=core;g=ENSMUSG00000040170
EC2	ECM1	0.592674	0.592674	1	1.51251	0.666077	0.47	0.349	215	149	http://www.genecards.org/cgi-bin/carddisp.pl?gene=ECM1	ENSMUSG00000028108	http://mar2016.archive.ensembl.org/Mus_musculus/Gene/Summary?db=core;g=ENSMUSG00000028108
EC2	DDAH1	0.589613	0.589613	1	0.791128	0.190243	0.302	0.134	215	149	http://www.genecards.org/cgi-bin/carddisp.pl?gene=DDAH1	ENSMUSG00000028194	http://mar2016.archive.ensembl.org/Mus_musculus/Gene/Summary?db=core;g=ENSMUSG00000028194
EC2	PTPRR	-0.588624	0.588624	1	1.60913	2.92364	0.437	0.591	215	149	http://www.genecards.org/cgi-bin/carddisp.pl?gene=PTPRR	ENSMUSG00000020151	http://mar2016.archive.ensembl.org/Mus_musculus/Gene/Summary?db=core;g=ENSMUSG00000020151
EC2	CYP1B1	0.585279	0.585279	1	2.09838	1.06513	0.474	0.376	215	149	http://www.genecards.org/cgi-bin/carddisp.pl?gene=CYP1B1	ENSMUSG00000024087	http://mar2016.archive.ensembl.org/Mus_musculus/Gene/Summary?db=core;g=ENSMUSG00000024087
EC2	MT1	0.584109	0.584109	1	3.43805	1.96045	0.54	0.483	215	149	http://www.genecards.org/cgi-bin/carddisp.pl?gene=MT1	ENSMUSG00000031765	http://mar2016.archive.ensembl.org/Mus_musculus/Gene/Summary?db=core;g=ENSMUSG00000031765
EC2	GM26532	0.573683	0.573683	1	1.04694	0.375341	0.349	0.195	215	149	http://www.genecards.org/cgi-bin/carddisp.pl?gene=GM26532	ENSMUSG00000097296	http://mar2016.archive.ensembl.org/Mus_musculus/Gene/Summary?db=core;g=ENSMUSG00000097296
EC2	TSC22D3	0.561592	0.561592	1	1.9279	0.983812	0.549	0.436	215	149	http://www.genecards.org/cgi-bin/carddisp.pl?gene=TSC22D3	ENSMUSG00000031431	http://mar2016.archive.ensembl.org/Mus_musculus/Gene/Summary?db=core;g=ENSMUSG00000031431
EC2	SERPINE1	0.559494	0.559494	1	1.25108	0.527449	0.353	0.188	215	149	http://www.genecards.org/cgi-bin/carddisp.pl?gene=SERPINE1	ENSMUSG00000037411	http://mar2016.archive.ensembl.org/Mus_musculus/Gene/Summary?db=core;g=ENSMUSG00000037411
EC2	IER3	0.558274	0.558274	1	3.87778	2.31257	0.67	0.577	215	149	http://www.genecards.org/cgi-bin/carddisp.pl?gene=IER3	ENSMUSG00000003541	http://mar2016.archive.ensembl.org/Mus_musculus/Gene/Summary?db=core;g=ENSMUSG00000003541
EC2	FAM208A	-0.554589	0.554589	1	0.675678	1.46115	0.353	0.57	215	149	http://www.genecards.org/cgi-bin/carddisp.pl?gene=FAM208A	ENSMUSG00000040651	http://mar2016.archive.ensembl.org/Mus_musculus/Gene/Summary?db=core;g=ENSMUSG00000040651
EC2	ESYT2	-0.553601	0.553601	1	1.2115	2.24592	0.498	0.631	215	149	http://www.genecards.org/cgi-bin/carddisp.pl?gene=ESYT2	ENSMUSG00000021171	http://mar2016.archive.ensembl.org/Mus_musculus/Gene/Summary?db=core;g=ENSMUSG00000021171
EC2	COL18A1	0.549691	0.549691	1	2.59337	1.45487	0.54	0.456	215	149	http://www.genecards.org/cgi-bin/carddisp.pl?gene=COL18A1	ENSMUSG00000001435	http://mar2016.archive.ensembl.org/Mus_musculus/Gene/Summary?db=core;g=ENSMUSG00000001435
EC2	HSPA1A	-0.547517	0.547517	1	4.79912	7.47581	0.609	0.752	215	149	http://www.genecards.org/cgi-bin/carddisp.pl?gene=HSPA1A	ENSMUSG00000091971	http://mar2016.archive.ensembl.org/Mus_musculus/Gene/Summary?db=core;g=ENSMUSG00000091971
EC2	FN1	0.546539	0.546539	1	13.6854	9.05454	0.93	0.913	215	149	http://www.genecards.org/cgi-bin/carddisp.pl?gene=FN1	ENSMUSG00000026193	http://mar2016.archive.ensembl.org/Mus_musculus/Gene/Summary?db=core;g=ENSMUSG00000026193
EC2	MCAM	0.546377	0.546377	1	2.01402	1.06381	0.6	0.456	215	149	http://www.genecards.org/cgi-bin/carddisp.pl?gene=MCAM	ENSMUSG00000032135	http://mar2016.archive.ensembl.org/Mus_musculus/Gene/Summary?db=core;g=ENSMUSG00000032135
EC2	CDH13	-0.545579	0.545579	1	5.69126	8.7666	0.865	0.913	215	149	http://www.genecards.org/cgi-bin/carddisp.pl?gene=CDH13	ENSMUSG00000031841	http://mar2016.archive.ensembl.org/Mus_musculus/Gene/Summary?db=core;g=ENSMUSG00000031841
EC2	RARG	-0.537401	0.537401	1	0.325151	0.923265	0.209	0.396	215	149	http://www.genecards.org/cgi-bin/carddisp.pl?gene=RARG	ENSMUSG00000001288	http://mar2016.archive.ensembl.org/Mus_musculus/Gene/Summary?db=core;g=ENSMUSG00000001288
EC2	SMPD3	0.530954	0.530954	1	0.956131	0.353832	0.372	0.181	215	149	http://www.genecards.org/cgi-bin/carddisp.pl?gene=SMPD3	ENSMUSG00000031906	http://mar2016.archive.ensembl.org/Mus_musculus/Gene/Summary?db=core;g=ENSMUSG00000031906
EC2	ABCG2	0.530379	0.530379	1	1.62353	0.816459	0.558	0.423	215	149	http://www.genecards.org/cgi-bin/carddisp.pl?gene=ABCG2	ENSMUSG00000029802	http://mar2016.archive.ensembl.org/Mus_musculus/Gene/Summary?db=core;g=ENSMUSG00000029802
EC2	BMP4	0.528278	0.528278	1	10.6095	7.04979	0.749	0.705	215	149	http://www.genecards.org/cgi-bin/carddisp.pl?gene=BMP4	ENSMUSG00000021835	http://mar2016.archive.ensembl.org/Mus_musculus/Gene/Summary?db=core;g=ENSMUSG00000021835
EC2	BGN	0.524283	0.524283	1	33.9958	23.3328	0.967	0.966	215	149	http://www.genecards.org/cgi-bin/carddisp.pl?gene=BGN	ENSMUSG00000031375	http://mar2016.archive.ensembl.org/Mus_musculus/Gene/Summary?db=core;g=ENSMUSG00000031375
EC2	IGFBP3	0.518108	0.518108	1	0.684336	0.17615	0.149	0.034	215	149	http://www.genecards.org/cgi-bin/carddisp.pl?gene=IGFBP3	ENSMUSG00000020427	http://mar2016.archive.ensembl.org/Mus_musculus/Gene/Summary?db=core;g=ENSMUSG00000020427
EC2	LSR	-0.516457	0.516457	1	0.847781	1.64314	0.405	0.597	215	149	http://www.genecards.org/cgi-bin/carddisp.pl?gene=LSR	ENSMUSG00000001247	http://mar2016.archive.ensembl.org/Mus_musculus/Gene/Summary?db=core;g=ENSMUSG00000001247
EC2	ENTPD1	0.515183	0.515183	1	1.51461	0.759482	0.474	0.356	215	149	http://www.genecards.org/cgi-bin/carddisp.pl?gene=ENTPD1	ENSMUSG00000048120	http://mar2016.archive.ensembl.org/Mus_musculus/Gene/Summary?db=core;g=ENSMUSG00000048120
EC2	TMEM258	0.512281	0.512281	1	1.19097	0.536117	0.493	0.329	215	149	http://www.genecards.org/cgi-bin/carddisp.pl?gene=TMEM258	ENSMUSG00000036372	http://mar2016.archive.ensembl.org/Mus_musculus/Gene/Summary?db=core;g=ENSMUSG00000036372
EC2	TNFAIP2	-0.512019	0.512019	1	0.932233	1.75545	0.372	0.537	215	149	http://www.genecards.org/cgi-bin/carddisp.pl?gene=TNFAIP2	ENSMUSG00000021281	http://mar2016.archive.ensembl.org/Mus_musculus/Gene/Summary?db=core;g=ENSMUSG00000021281
EC2	SERPINB6B	0.507578	0.507578	1	2.79333	1.66824	0.553	0.523	215	149	http://www.genecards.org/cgi-bin/carddisp.pl?gene=SERPINB6B	ENSMUSG00000042842	http://mar2016.archive.ensembl.org/Mus_musculus/Gene/Summary?db=core;g=ENSMUSG00000042842
EC2	MLLT3	-0.507417	0.507417	1	1.0457	1.90797	0.423	0.604	215	149	http://www.genecards.org/cgi-bin/carddisp.pl?gene=MLLT3	ENSMUSG00000028496	http://mar2016.archive.ensembl.org/Mus_musculus/Gene/Summary?db=core;g=ENSMUSG00000028496
EC2	KALRN	-0.506446	0.506446	1	0.369357	0.945235	0.219	0.389	215	149	http://www.genecards.org/cgi-bin/carddisp.pl?gene=KALRN	ENSMUSG00000061751	http://mar2016.archive.ensembl.org/Mus_musculus/Gene/Summary?db=core;g=ENSMUSG00000061751
EC2	LMCD1	0.506131	0.506131	1	2.74287	1.63538	0.647	0.604	215	149	http://www.genecards.org/cgi-bin/carddisp.pl?gene=LMCD1	ENSMUSG00000057604	http://mar2016.archive.ensembl.org/Mus_musculus/Gene/Summary?db=core;g=ENSMUSG00000057604
EC2	MFGE8	0.502956	0.502956	1	4.21301	2.67861	0.786	0.711	215	149	http://www.genecards.org/cgi-bin/carddisp.pl?gene=MFGE8	ENSMUSG00000030605	http://mar2016.archive.ensembl.org/Mus_musculus/Gene/Summary?db=core;g=ENSMUSG00000030605
EC2	MALL	-0.496245	0.496245	1	2.51579	3.95915	0.688	0.772	215	149	http://www.genecards.org/cgi-bin/carddisp.pl?gene=MALL	ENSMUSG00000027377	http://mar2016.archive.ensembl.org/Mus_musculus/Gene/Summary?db=core;g=ENSMUSG00000027377
EC2	MYADM	-0.493597	0.493597	1	1.21074	2.11261	0.465	0.678	215	149	http://www.genecards.org/cgi-bin/carddisp.pl?gene=MYADM	ENSMUSG00000068566	http://mar2016.archive.ensembl.org/Mus_musculus/Gene/Summary?db=core;g=ENSMUSG00000068566
EC2	IL6ST	-0.492734	0.492734	1	2.97806	4.59756	0.74	0.846	215	149	http://www.genecards.org/cgi-bin/carddisp.pl?gene=IL6ST	ENSMUSG00000021756	http://mar2016.archive.ensembl.org/Mus_musculus/Gene/Summary?db=core;g=ENSMUSG00000021756
EC2	SYNE2	-0.491414	0.491414	1	2.00134	3.21934	0.651	0.819	215	149	http://www.genecards.org/cgi-bin/carddisp.pl?gene=SYNE2	ENSMUSG00000063450	http://mar2016.archive.ensembl.org/Mus_musculus/Gene/Summary?db=core;g=ENSMUSG00000063450
EC2	FLII	-0.491259	0.491259	1	0.791007	1.51757	0.419	0.604	215	149	http://www.genecards.org/cgi-bin/carddisp.pl?gene=FLII	ENSMUSG00000002812	http://mar2016.archive.ensembl.org/Mus_musculus/Gene/Summary?db=core;g=ENSMUSG00000002812
EC2	UACA	-0.487186	0.487186	1	1.66193	2.73126	0.558	0.752	215	149	http://www.genecards.org/cgi-bin/carddisp.pl?gene=UACA	ENSMUSG00000034485	http://mar2016.archive.ensembl.org/Mus_musculus/Gene/Summary?db=core;g=ENSMUSG00000034485
EC2	SHE	-0.486698	0.486698	1	2.36794	3.71927	0.674	0.799	215	149	http://www.genecards.org/cgi-bin/carddisp.pl?gene=SHE	ENSMUSG00000046280	http://mar2016.archive.ensembl.org/Mus_musculus/Gene/Summary?db=core;g=ENSMUSG00000046280
EC2	IGF2	-0.486032	0.486032	1	3.3596	5.106	0.391	0.537	215	149	http://www.genecards.org/cgi-bin/carddisp.pl?gene=IGF2	ENSMUSG00000048583	http://mar2016.archive.ensembl.org/Mus_musculus/Gene/Summary?db=core;g=ENSMUSG00000048583
EC2	LTBP3	0.485891	0.485891	1	1.89604	1.06793	0.572	0.47	215	149	http://www.genecards.org/cgi-bin/carddisp.pl?gene=LTBP3	ENSMUSG00000024940	http://mar2016.archive.ensembl.org/Mus_musculus/Gene/Summary?db=core;g=ENSMUSG00000024940
EC2	SFRP1	0.483011	0.483011	1	11.093	7.65233	0.684	0.617	215	149	http://www.genecards.org/cgi-bin/carddisp.pl?gene=SFRP1	ENSMUSG00000031548	http://mar2016.archive.ensembl.org/Mus_musculus/Gene/Summary?db=core;g=ENSMUSG00000031548
EC2	CALD1	0.481487	0.481487	1	7.30987	4.95185	0.912	0.866	215	149	http://www.genecards.org/cgi-bin/carddisp.pl?gene=CALD1	ENSMUSG00000029761	http://mar2016.archive.ensembl.org/Mus_musculus/Gene/Summary?db=core;g=ENSMUSG00000029761
EC2	MAST4	0.479544	0.479544	1	2.51131	1.51833	0.54	0.47	215	149	http://www.genecards.org/cgi-bin/carddisp.pl?gene=MAST4	ENSMUSG00000034751	http://mar2016.archive.ensembl.org/Mus_musculus/Gene/Summary?db=core;g=ENSMUSG00000034751
EC2	CD93	-0.476739	0.476739	1	6.62919	9.61673	0.874	0.919	215	149	http://www.genecards.org/cgi-bin/carddisp.pl?gene=CD93	ENSMUSG00000027435	http://mar2016.archive.ensembl.org/Mus_musculus/Gene/Summary?db=core;g=ENSMUSG00000027435
EC2	NTN1	-0.468823	0.468823	1	0.884985	1.60878	0.377	0.57	215	149	http://www.genecards.org/cgi-bin/carddisp.pl?gene=NTN1	ENSMUSG00000020902	http://mar2016.archive.ensembl.org/Mus_musculus/Gene/Summary?db=core;g=ENSMUSG00000020902
EC2	CCDC3	-0.468115	0.468115	1	0.403163	0.940997	0.233	0.423	215	149	http://www.genecards.org/cgi-bin/carddisp.pl?gene=CCDC3	ENSMUSG00000026676	http://mar2016.archive.ensembl.org/Mus_musculus/Gene/Summary?db=core;g=ENSMUSG00000026676
EC2	SERPINE2	0.467306	0.467306	1	0.57669	0.140442	0.237	0.101	215	149	http://www.genecards.org/cgi-bin/carddisp.pl?gene=SERPINE2	ENSMUSG00000026249	http://mar2016.archive.ensembl.org/Mus_musculus/Gene/Summary?db=core;g=ENSMUSG00000026249
EC2	MYZAP	0.4654	0.4654	1	0.946574	0.409846	0.46	0.289	215	149	http://www.genecards.org/cgi-bin/carddisp.pl?gene=MYZAP	ENSMUSG00000041361	http://mar2016.archive.ensembl.org/Mus_musculus/Gene/Summary?db=core;g=ENSMUSG00000041361
EC2	SPECC1	-0.464192	0.464192	1	0.972745	1.72149	0.423	0.557	215	149	http://www.genecards.org/cgi-bin/carddisp.pl?gene=SPECC1	ENSMUSG00000042331	http://mar2016.archive.ensembl.org/Mus_musculus/Gene/Summary?db=core;g=ENSMUSG00000042331
EC2	PMEPA1	0.463725	0.463725	1	5.46177	3.6855	0.823	0.812	215	149	http://www.genecards.org/cgi-bin/carddisp.pl?gene=PMEPA1	ENSMUSG00000038400	http://mar2016.archive.ensembl.org/Mus_musculus/Gene/Summary?db=core;g=ENSMUSG00000038400
EC2	DNAJC10	-0.461472	0.461472	1	1.68173	2.69259	0.595	0.779	215	149	http://www.genecards.org/cgi-bin/carddisp.pl?gene=DNAJC10	ENSMUSG00000027006	http://mar2016.archive.ensembl.org/Mus_musculus/Gene/Summary?db=core;g=ENSMUSG00000027006
EC2	CIRBP	0.459532	0.459532	1	1.06871	0.504414	0.474	0.342	215	149	http://www.genecards.org/cgi-bin/carddisp.pl?gene=CIRBP	ENSMUSG00000045193	http://mar2016.archive.ensembl.org/Mus_musculus/Gene/Summary?db=core;g=ENSMUSG00000045193
EC2	PARM1	-0.459328	0.459328	1	0.673394	1.30075	0.34	0.544	215	149	http://www.genecards.org/cgi-bin/carddisp.pl?gene=PARM1	ENSMUSG00000034981	http://mar2016.archive.ensembl.org/Mus_musculus/Gene/Summary?db=core;g=ENSMUSG00000034981
EC2	UTRN	-0.456061	0.456061	1	4.67325	6.78252	0.781	0.872	215	149	http://www.genecards.org/cgi-bin/carddisp.pl?gene=UTRN	ENSMUSG00000019820	http://mar2016.archive.ensembl.org/Mus_musculus/Gene/Summary?db=core;g=ENSMUSG00000019820
EC2	ELOVL7	-0.455053	0.455053	1	0.57905	1.16461	0.279	0.456	215	149	http://www.genecards.org/cgi-bin/carddisp.pl?gene=ELOVL7	ENSMUSG00000021696	http://mar2016.archive.ensembl.org/Mus_musculus/Gene/Summary?db=core;g=ENSMUSG00000021696
EC2	BCL7B	0.454455	0.454455	1	0.907476	0.392049	0.456	0.282	215	149	http://www.genecards.org/cgi-bin/carddisp.pl?gene=BCL7B	ENSMUSG00000029681	http://mar2016.archive.ensembl.org/Mus_musculus/Gene/Summary?db=core;g=ENSMUSG00000029681
EC2	AMIGO2	-0.45267	0.45267	1	0.767854	1.41943	0.358	0.517	215	149	http://www.genecards.org/cgi-bin/carddisp.pl?gene=AMIGO2	ENSMUSG00000048218	http://mar2016.archive.ensembl.org/Mus_musculus/Gene/Summary?db=core;g=ENSMUSG00000048218
EC2	GKN3	-0.450509	0.450509	1	6.42078	9.14066	0.674	0.752	215	149	http://www.genecards.org/cgi-bin/carddisp.pl?gene=GKN3	ENSMUSG00000030048	http://mar2016.archive.ensembl.org/Mus_musculus/Gene/Summary?db=core;g=ENSMUSG00000030048
EC2	KCNQ1OT1	-0.450338	0.450338	1	1.70788	2.69994	0.428	0.53	215	149	http://www.genecards.org/cgi-bin/carddisp.pl?gene=KCNQ1OT1	ENSMUSG00000101609	http://mar2016.archive.ensembl.org/Mus_musculus/Gene/Summary?db=core;g=ENSMUSG00000101609
EC2	PLSCR2	0.449413	0.449413	1	0.756893	0.286644	0.353	0.201	215	149	http://www.genecards.org/cgi-bin/carddisp.pl?gene=PLSCR2	ENSMUSG00000032372	http://mar2016.archive.ensembl.org/Mus_musculus/Gene/Summary?db=core;g=ENSMUSG00000032372
EC2	IFI203	-0.447616	0.447616	1	0.989223	1.71287	0.353	0.51	215	149	http://www.genecards.org/cgi-bin/carddisp.pl?gene=IFI203	ENSMUSG00000039997	http://mar2016.archive.ensembl.org/Mus_musculus/Gene/Summary?db=core;g=ENSMUSG00000039997
EC2	FAM135A	-0.445583	0.445583	1	1.93642	2.999	0.567	0.711	215	149	http://www.genecards.org/cgi-bin/carddisp.pl?gene=FAM135A	ENSMUSG00000026153	http://mar2016.archive.ensembl.org/Mus_musculus/Gene/Summary?db=core;g=ENSMUSG00000026153
EC2	BTBD7	-0.443859	0.443859	1	0.778138	1.41869	0.419	0.584	215	149	http://www.genecards.org/cgi-bin/carddisp.pl?gene=BTBD7	ENSMUSG00000041702	http://mar2016.archive.ensembl.org/Mus_musculus/Gene/Summary?db=core;g=ENSMUSG00000041702
EC2	SGMS2	-0.440762	0.440762	1	0.279225	0.736319	0.172	0.362	215	149	http://www.genecards.org/cgi-bin/carddisp.pl?gene=SGMS2	ENSMUSG00000050931	http://mar2016.archive.ensembl.org/Mus_musculus/Gene/Summary?db=core;g=ENSMUSG00000050931
EC2	ARMCX4	0.438915	0.438915	1	0.583094	0.167831	0.265	0.134	215	149	http://www.genecards.org/cgi-bin/carddisp.pl?gene=ARMCX4	ENSMUSG00000049804	http://mar2016.archive.ensembl.org/Mus_musculus/Gene/Summary?db=core;g=ENSMUSG00000049804
EC2	SLC3A2	0.438892	0.438892	1	2.62329	1.6729	0.73	0.644	215	149	http://www.genecards.org/cgi-bin/carddisp.pl?gene=SLC3A2	ENSMUSG00000010095	http://mar2016.archive.ensembl.org/Mus_musculus/Gene/Summary?db=core;g=ENSMUSG00000010095
EC2	QSOX1	-0.437714	0.437714	1	0.711162	1.3177	0.358	0.503	215	149	http://www.genecards.org/cgi-bin/carddisp.pl?gene=QSOX1	ENSMUSG00000033684	http://mar2016.archive.ensembl.org/Mus_musculus/Gene/Summary?db=core;g=ENSMUSG00000033684
EC2	PDLIM5	-0.436791	0.436791	1	1.48104	2.35831	0.572	0.664	215	149	http://www.genecards.org/cgi-bin/carddisp.pl?gene=PDLIM5	ENSMUSG00000028273	http://mar2016.archive.ensembl.org/Mus_musculus/Gene/Summary?db=core;g=ENSMUSG00000028273
EC2	SMOC1	0.43577	0.43577	1	1.77502	1.05157	0.414	0.322	215	149	http://www.genecards.org/cgi-bin/carddisp.pl?gene=SMOC1	ENSMUSG00000021136	http://mar2016.archive.ensembl.org/Mus_musculus/Gene/Summary?db=core;g=ENSMUSG00000021136
EC2	LMO4	0.434108	0.434108	1	0.966643	0.455613	0.423	0.248	215	149	http://www.genecards.org/cgi-bin/carddisp.pl?gene=LMO4	ENSMUSG00000028266	http://mar2016.archive.ensembl.org/Mus_musculus/Gene/Summary?db=core;g=ENSMUSG00000028266
EC2	ID2	0.433235	0.433235	1	2.42925	1.5397	0.605	0.55	215	149	http://www.genecards.org/cgi-bin/carddisp.pl?gene=ID2	ENSMUSG00000020644	http://mar2016.archive.ensembl.org/Mus_musculus/Gene/Summary?db=core;g=ENSMUSG00000020644
EC2	CPNE2	-0.43096	0.43096	1	0.641821	1.21339	0.335	0.503	215	149	http://www.genecards.org/cgi-bin/carddisp.pl?gene=CPNE2	ENSMUSG00000034361	http://mar2016.archive.ensembl.org/Mus_musculus/Gene/Summary?db=core;g=ENSMUSG00000034361
EC2	CTPS	0.428819	0.428819	1	0.892546	0.405915	0.377	0.248	215	149	http://www.genecards.org/cgi-bin/carddisp.pl?gene=CTPS	ENSMUSG00000028633	http://mar2016.archive.ensembl.org/Mus_musculus/Gene/Summary?db=core;g=ENSMUSG00000028633
EC2	LIMCH1	-0.428375	0.428375	1	1.38336	2.20733	0.502	0.711	215	149	http://www.genecards.org/cgi-bin/carddisp.pl?gene=LIMCH1	ENSMUSG00000037736	http://mar2016.archive.ensembl.org/Mus_musculus/Gene/Summary?db=core;g=ENSMUSG00000037736
EC2	NCK1	-0.427715	0.427715	1	1.20103	1.9606	0.493	0.705	215	149	http://www.genecards.org/cgi-bin/carddisp.pl?gene=NCK1	ENSMUSG00000032475	http://mar2016.archive.ensembl.org/Mus_musculus/Gene/Summary?db=core;g=ENSMUSG00000032475
EC2	MAP1A	-0.427459	0.427459	1	0.144064	0.53861	0.107	0.282	215	149	http://www.genecards.org/cgi-bin/carddisp.pl?gene=MAP1A	ENSMUSG00000027254	http://mar2016.archive.ensembl.org/Mus_musculus/Gene/Summary?db=core;g=ENSMUSG00000027254
EC2	FLNB	-0.426433	0.426433	1	1.88268	2.87405	0.656	0.785	215	149	http://www.genecards.org/cgi-bin/carddisp.pl?gene=FLNB	ENSMUSG00000025278	http://mar2016.archive.ensembl.org/Mus_musculus/Gene/Summary?db=core;g=ENSMUSG00000025278
EC2	PTGS2	-0.426057	0.426057	1	0.13624	0.526604	0.056	0.188	215	149	http://www.genecards.org/cgi-bin/carddisp.pl?gene=PTGS2	ENSMUSG00000032487	http://mar2016.archive.ensembl.org/Mus_musculus/Gene/Summary?db=core;g=ENSMUSG00000032487
EC2	LYL1	0.425988	0.425988	1	0.886124	0.403897	0.395	0.289	215	149	http://www.genecards.org/cgi-bin/carddisp.pl?gene=LYL1	ENSMUSG00000034041	http://mar2016.archive.ensembl.org/Mus_musculus/Gene/Summary?db=core;g=ENSMUSG00000034041
EC2	HSP90AA1	-0.425835	0.425835	1	4.197	5.98139	0.823	0.879	215	149	http://www.genecards.org/cgi-bin/carddisp.pl?gene=HSP90AA1	ENSMUSG00000021270	http://mar2016.archive.ensembl.org/Mus_musculus/Gene/Summary?db=core;g=ENSMUSG00000021270
EC2	THRA	-0.425297	0.425297	1	1.4082	2.23385	0.54	0.725	215	149	http://www.genecards.org/cgi-bin/carddisp.pl?gene=THRA	ENSMUSG00000058756	http://mar2016.archive.ensembl.org/Mus_musculus/Gene/Summary?db=core;g=ENSMUSG00000058756
EC2	MAPK8IP3	-0.424771	0.424771	1	0.18305	0.588079	0.126	0.282	215	149	http://www.genecards.org/cgi-bin/carddisp.pl?gene=MAPK8IP3	ENSMUSG00000024163	http://mar2016.archive.ensembl.org/Mus_musculus/Gene/Summary?db=core;g=ENSMUSG00000024163
EC2	NFIX	0.424247	0.424247	1	3.86645	2.62661	0.791	0.732	215	149	http://www.genecards.org/cgi-bin/carddisp.pl?gene=NFIX	ENSMUSG00000001911	http://mar2016.archive.ensembl.org/Mus_musculus/Gene/Summary?db=core;g=ENSMUSG00000001911
EC2	PTP4A2	-0.423846	0.423846	1	3.07733	4.46973	0.73	0.872	215	149	http://www.genecards.org/cgi-bin/carddisp.pl?gene=PTP4A2	ENSMUSG00000028788	http://mar2016.archive.ensembl.org/Mus_musculus/Gene/Summary?db=core;g=ENSMUSG00000028788
EC2	SRSF2	0.423122	0.423122	1	3.73485	2.53129	0.805	0.725	215	149	http://www.genecards.org/cgi-bin/carddisp.pl?gene=SRSF2	ENSMUSG00000034120	http://mar2016.archive.ensembl.org/Mus_musculus/Gene/Summary?db=core;g=ENSMUSG00000034120
EC2	S100A10	-0.422915	0.422915	1	3.57586	5.13455	0.777	0.852	215	149	http://www.genecards.org/cgi-bin/carddisp.pl?gene=S100A10	ENSMUSG00000041959	http://mar2016.archive.ensembl.org/Mus_musculus/Gene/Summary?db=core;g=ENSMUSG00000041959
EC2	ZHX3	-0.422826	0.422826	1	0.224819	0.641933	0.135	0.322	215	149	http://www.genecards.org/cgi-bin/carddisp.pl?gene=ZHX3	ENSMUSG00000035877	http://mar2016.archive.ensembl.org/Mus_musculus/Gene/Summary?db=core;g=ENSMUSG00000035877
EC2	SLCO3A1	0.422822	0.422822	1	0.766897	0.318042	0.386	0.195	215	149	http://www.genecards.org/cgi-bin/carddisp.pl?gene=SLCO3A1	ENSMUSG00000025790	http://mar2016.archive.ensembl.org/Mus_musculus/Gene/Summary?db=core;g=ENSMUSG00000025790
EC2	RPL36A	0.42261	0.42261	1	11.8008	8.55036	0.935	0.886	215	149	http://www.genecards.org/cgi-bin/carddisp.pl?gene=RPL36A	ENSMUSG00000079435	http://mar2016.archive.ensembl.org/Mus_musculus/Gene/Summary?db=core;g=ENSMUSG00000079435
EC2	DUSP1	0.422287	0.422287	1	6.17783	4.35639	0.735	0.664	215	149	http://www.genecards.org/cgi-bin/carddisp.pl?gene=DUSP1	ENSMUSG00000024190	http://mar2016.archive.ensembl.org/Mus_musculus/Gene/Summary?db=core;g=ENSMUSG00000024190
EC2	ECE1	0.421644	0.421644	1	7.44962	5.30827	0.879	0.872	215	149	http://www.genecards.org/cgi-bin/carddisp.pl?gene=ECE1	ENSMUSG00000057530	http://mar2016.archive.ensembl.org/Mus_musculus/Gene/Summary?db=core;g=ENSMUSG00000057530
EC2	MAP3K11	-0.421399	0.421399	1	0.33334	0.785642	0.209	0.349	215	149	http://www.genecards.org/cgi-bin/carddisp.pl?gene=MAP3K11	ENSMUSG00000004054	http://mar2016.archive.ensembl.org/Mus_musculus/Gene/Summary?db=core;g=ENSMUSG00000004054
EC2	CD34	0.419307	0.419307	1	4.48025	3.09804	0.814	0.758	215	149	http://www.genecards.org/cgi-bin/carddisp.pl?gene=CD34	ENSMUSG00000016494	http://mar2016.archive.ensembl.org/Mus_musculus/Gene/Summary?db=core;g=ENSMUSG00000016494
EC2	LGALS1	0.419245	0.419245	1	2.2895	1.45994	0.642	0.53	215	149	http://www.genecards.org/cgi-bin/carddisp.pl?gene=LGALS1	ENSMUSG00000068220	http://mar2016.archive.ensembl.org/Mus_musculus/Gene/Summary?db=core;g=ENSMUSG00000068220
EC2	TPPP3	-0.418973	0.418973	1	0.25386	0.67638	0.116	0.208	215	149	http://www.genecards.org/cgi-bin/carddisp.pl?gene=TPPP3	ENSMUSG00000014846	http://mar2016.archive.ensembl.org/Mus_musculus/Gene/Summary?db=core;g=ENSMUSG00000014846
EC2	ALPL	0.418188	0.418188	1	0.696401	0.269526	0.14	0.087	215	149	http://www.genecards.org/cgi-bin/carddisp.pl?gene=ALPL	ENSMUSG00000028766	http://mar2016.archive.ensembl.org/Mus_musculus/Gene/Summary?db=core;g=ENSMUSG00000028766
EC2	SNRPE	0.416828	0.416828	1	2.66625	1.74628	0.74	0.671	215	149	http://www.genecards.org/cgi-bin/carddisp.pl?gene=SNRPE	ENSMUSG00000090553	http://mar2016.archive.ensembl.org/Mus_musculus/Gene/Summary?db=core;g=ENSMUSG00000090553
EC2	DNAJA1	-0.416712	0.416712	1	4.47475	6.30814	0.823	0.886	215	149	http://www.genecards.org/cgi-bin/carddisp.pl?gene=DNAJA1	ENSMUSG00000028410	http://mar2016.archive.ensembl.org/Mus_musculus/Gene/Summary?db=core;g=ENSMUSG00000028410
EC2	ACTA2	0.415813	0.415813	1	8.1193	5.8358	0.74	0.792	215	149	http://www.genecards.org/cgi-bin/carddisp.pl?gene=ACTA2	ENSMUSG00000035783	http://mar2016.archive.ensembl.org/Mus_musculus/Gene/Summary?db=core;g=ENSMUSG00000035783
EC2	RPS20	0.415482	0.415482	1	33.1074	24.5726	0.981	0.973	215	149	http://www.genecards.org/cgi-bin/carddisp.pl?gene=RPS20	ENSMUSG00000028234	http://mar2016.archive.ensembl.org/Mus_musculus/Gene/Summary?db=core;g=ENSMUSG00000028234
EC2	EPHX1	-0.414398	0.414398	1	1.30058	2.06608	0.535	0.685	215	149	http://www.genecards.org/cgi-bin/carddisp.pl?gene=EPHX1	ENSMUSG00000038776	http://mar2016.archive.ensembl.org/Mus_musculus/Gene/Summary?db=core;g=ENSMUSG00000038776
EC2	NDUFB4	0.414153	0.414153	1	2.15529	1.36792	0.721	0.597	215	149	http://www.genecards.org/cgi-bin/carddisp.pl?gene=NDUFB4	ENSMUSG00000022820	http://mar2016.archive.ensembl.org/Mus_musculus/Gene/Summary?db=core;g=ENSMUSG00000022820
EC2	GBP2	-0.412742	0.412742	1	0.744403	1.32217	0.349	0.53	215	149	http://www.genecards.org/cgi-bin/carddisp.pl?gene=GBP2	ENSMUSG00000028270	http://mar2016.archive.ensembl.org/Mus_musculus/Gene/Summary?db=core;g=ENSMUSG00000028270
EC2	CLDN5	-0.411665	0.411665	1	7.69443	10.5655	0.823	0.893	215	149	http://www.genecards.org/cgi-bin/carddisp.pl?gene=CLDN5	ENSMUSG00000041378	http://mar2016.archive.ensembl.org/Mus_musculus/Gene/Summary?db=core;g=ENSMUSG00000041378
EC2	TM6SF1	-0.411543	0.411543	1	1.54966	2.39132	0.549	0.725	215	149	http://www.genecards.org/cgi-bin/carddisp.pl?gene=TM6SF1	ENSMUSG00000038623	http://mar2016.archive.ensembl.org/Mus_musculus/Gene/Summary?db=core;g=ENSMUSG00000038623
EC2	BAZ1B	-0.410582	0.410582	1	0.739321	1.31194	0.381	0.597	215	149	http://www.genecards.org/cgi-bin/carddisp.pl?gene=BAZ1B	ENSMUSG00000002748	http://mar2016.archive.ensembl.org/Mus_musculus/Gene/Summary?db=core;g=ENSMUSG00000002748
EC2	ACVRL1	-0.410101	0.410101	1	1.86446	2.80623	0.628	0.772	215	149	http://www.genecards.org/cgi-bin/carddisp.pl?gene=ACVRL1	ENSMUSG00000000530	http://mar2016.archive.ensembl.org/Mus_musculus/Gene/Summary?db=core;g=ENSMUSG00000000530
EC2	PQLC1	-0.40946	0.40946	1	0.732444	1.30101	0.367	0.584	215	149	http://www.genecards.org/cgi-bin/carddisp.pl?gene=PQLC1	ENSMUSG00000034006	http://mar2016.archive.ensembl.org/Mus_musculus/Gene/Summary?db=core;g=ENSMUSG00000034006
EC2	HNRNPA1	0.409363	0.409363	1	2.29748	1.48286	0.684	0.597	215	149	http://www.genecards.org/cgi-bin/carddisp.pl?gene=HNRNPA1	ENSMUSG00000046434	http://mar2016.archive.ensembl.org/Mus_musculus/Gene/Summary?db=core;g=ENSMUSG00000046434
EC2	PALLD	-0.409139	0.409139	1	0.997785	1.65285	0.377	0.51	215	149	http://www.genecards.org/cgi-bin/carddisp.pl?gene=PALLD	ENSMUSG00000058056	http://mar2016.archive.ensembl.org/Mus_musculus/Gene/Summary?db=core;g=ENSMUSG00000058056
EC2	TMEM176A	0.409005	0.409005	1	1.84083	1.13955	0.619	0.497	215	149	http://www.genecards.org/cgi-bin/carddisp.pl?gene=TMEM176A	ENSMUSG00000023367	http://mar2016.archive.ensembl.org/Mus_musculus/Gene/Summary?db=core;g=ENSMUSG00000023367
EC2	TEF	0.408781	0.408781	1	1.7652	1.08292	0.512	0.483	215	149	http://www.genecards.org/cgi-bin/carddisp.pl?gene=TEF	ENSMUSG00000022389	http://mar2016.archive.ensembl.org/Mus_musculus/Gene/Summary?db=core;g=ENSMUSG00000022389
EC2	ZBTB4	-0.408109	0.408109	1	1.42029	2.2116	0.544	0.711	215	149	http://www.genecards.org/cgi-bin/carddisp.pl?gene=ZBTB4	ENSMUSG00000018750	http://mar2016.archive.ensembl.org/Mus_musculus/Gene/Summary?db=core;g=ENSMUSG00000018750
EC2	CXCL16	0.4079	0.4079	1	0.837428	0.384906	0.372	0.255	215	149	http://www.genecards.org/cgi-bin/carddisp.pl?gene=CXCL16	ENSMUSG00000018920	http://mar2016.archive.ensembl.org/Mus_musculus/Gene/Summary?db=core;g=ENSMUSG00000018920
EC2	S100A4	0.407652	0.407652	1	3.59562	2.46441	0.633	0.55	215	149	http://www.genecards.org/cgi-bin/carddisp.pl?gene=S100A4	ENSMUSG00000001020	http://mar2016.archive.ensembl.org/Mus_musculus/Gene/Summary?db=core;g=ENSMUSG00000001020
EC2	SACS	-0.406249	0.406249	1	0.15981	0.537021	0.088	0.215	215	149	http://www.genecards.org/cgi-bin/carddisp.pl?gene=SACS	ENSMUSG00000048279	http://mar2016.archive.ensembl.org/Mus_musculus/Gene/Summary?db=core;g=ENSMUSG00000048279
EC2	MOB2	-0.405417	0.405417	1	1.24889	1.97859	0.512	0.631	215	149	http://www.genecards.org/cgi-bin/carddisp.pl?gene=MOB2	ENSMUSG00000025147	http://mar2016.archive.ensembl.org/Mus_musculus/Gene/Summary?db=core;g=ENSMUSG00000025147
EC2	COX7B	0.405183	0.405183	1	1.7805	1.09967	0.623	0.483	215	149	http://www.genecards.org/cgi-bin/carddisp.pl?gene=COX7B	ENSMUSG00000031231	http://mar2016.archive.ensembl.org/Mus_musculus/Gene/Summary?db=core;g=ENSMUSG00000031231
EC2	BC005561	-0.404197	0.404197	1	0.552229	1.05415	0.316	0.423	215	149	http://www.genecards.org/cgi-bin/carddisp.pl?gene=BC005561	ENSMUSG00000079065	http://mar2016.archive.ensembl.org/Mus_musculus/Gene/Summary?db=core;g=ENSMUSG00000079065
EC2	ID1	0.404123	0.404123	1	7.47998	5.40828	0.819	0.752	215	149	http://www.genecards.org/cgi-bin/carddisp.pl?gene=ID1	ENSMUSG00000042745	http://mar2016.archive.ensembl.org/Mus_musculus/Gene/Summary?db=core;g=ENSMUSG00000042745
EC2	PXDC1	0.403976	0.403976	1	1.25623	0.705199	0.516	0.356	215	149	http://www.genecards.org/cgi-bin/carddisp.pl?gene=PXDC1	ENSMUSG00000021411	http://mar2016.archive.ensembl.org/Mus_musculus/Gene/Summary?db=core;g=ENSMUSG00000021411
EC2	PON2	0.403666	0.403666	1	2.65052	1.75955	0.716	0.638	215	149	http://www.genecards.org/cgi-bin/carddisp.pl?gene=PON2	ENSMUSG00000032667	http://mar2016.archive.ensembl.org/Mus_musculus/Gene/Summary?db=core;g=ENSMUSG00000032667
EC2	LY6E	-0.403008	0.403008	1	13.7672	18.5261	0.967	0.987	215	149	http://www.genecards.org/cgi-bin/carddisp.pl?gene=LY6E	ENSMUSG00000022587	http://mar2016.archive.ensembl.org/Mus_musculus/Gene/Summary?db=core;g=ENSMUSG00000022587
EC2	PPL	-0.402041	0.402041	1	0.185526	0.566525	0.126	0.289	215	149	http://www.genecards.org/cgi-bin/carddisp.pl?gene=PPL	ENSMUSG00000039457	http://mar2016.archive.ensembl.org/Mus_musculus/Gene/Summary?db=core;g=ENSMUSG00000039457
EC2	GLUD1	-0.400312	0.400312	1	2.38616	3.46903	0.726	0.839	215	149	http://www.genecards.org/cgi-bin/carddisp.pl?gene=GLUD1	ENSMUSG00000021794	http://mar2016.archive.ensembl.org/Mus_musculus/Gene/Summary?db=core;g=ENSMUSG00000021794
EC2	ADRA2A	-0.399387	0.399387	1	1.45131	2.23315	0.349	0.47	215	149	http://www.genecards.org/cgi-bin/carddisp.pl?gene=ADRA2A	ENSMUSG00000033717	http://mar2016.archive.ensembl.org/Mus_musculus/Gene/Summary?db=core;g=ENSMUSG00000033717
EC2	USF3	-0.398456	0.398456	1	0.210784	0.59593	0.153	0.289	215	149	http://www.genecards.org/cgi-bin/carddisp.pl?gene=USF3	ENSMUSG00000068284	http://mar2016.archive.ensembl.org/Mus_musculus/Gene/Summary?db=core;g=ENSMUSG00000068284
EC2	GBP7	-0.397508	0.397508	1	1.03421	1.67953	0.465	0.617	215	149	http://www.genecards.org/cgi-bin/carddisp.pl?gene=GBP7	ENSMUSG00000040253	http://mar2016.archive.ensembl.org/Mus_musculus/Gene/Summary?db=core;g=ENSMUSG00000040253
EC2	H13	-0.397199	0.397199	1	1.10189	1.76808	0.488	0.651	215	149	http://www.genecards.org/cgi-bin/carddisp.pl?gene=H13	ENSMUSG00000019188	http://mar2016.archive.ensembl.org/Mus_musculus/Gene/Summary?db=core;g=ENSMUSG00000019188
EC2	SP100	-0.395714	0.395714	1	0.862902	1.45082	0.4	0.55	215	149	http://www.genecards.org/cgi-bin/carddisp.pl?gene=SP100	ENSMUSG00000026222	http://mar2016.archive.ensembl.org/Mus_musculus/Gene/Summary?db=core;g=ENSMUSG00000026222
EC2	NCKAP1	-0.395402	0.395402	1	1.39503	2.1502	0.549	0.711	215	149	http://www.genecards.org/cgi-bin/carddisp.pl?gene=NCKAP1	ENSMUSG00000027002	http://mar2016.archive.ensembl.org/Mus_musculus/Gene/Summary?db=core;g=ENSMUSG00000027002
EC2	GCNT2	0.394585	0.394585	1	0.488774	0.132523	0.186	0.054	215	149	http://www.genecards.org/cgi-bin/carddisp.pl?gene=GCNT2	ENSMUSG00000021360	http://mar2016.archive.ensembl.org/Mus_musculus/Gene/Summary?db=core;g=ENSMUSG00000021360
EC2	RASD1	0.393762	0.393762	1	0.531341	0.165569	0.126	0.067	215	149	http://www.genecards.org/cgi-bin/carddisp.pl?gene=RASD1	ENSMUSG00000049892	http://mar2016.archive.ensembl.org/Mus_musculus/Gene/Summary?db=core;g=ENSMUSG00000049892
EC2	ADAM15	-0.393624	0.393624	1	2.39627	3.46164	0.567	0.785	215	149	http://www.genecards.org/cgi-bin/carddisp.pl?gene=ADAM15	ENSMUSG00000028041	http://mar2016.archive.ensembl.org/Mus_musculus/Gene/Summary?db=core;g=ENSMUSG00000028041
EC2	JADE1	-0.392431	0.392431	1	0.343327	0.763256	0.233	0.356	215	149	http://www.genecards.org/cgi-bin/carddisp.pl?gene=JADE1	ENSMUSG00000025764	http://mar2016.archive.ensembl.org/Mus_musculus/Gene/Summary?db=core;g=ENSMUSG00000025764
EC2	TOMM20	0.390953	0.390953	1	1.99326	1.28274	0.688	0.631	215	149	http://www.genecards.org/cgi-bin/carddisp.pl?gene=TOMM20	ENSMUSG00000093904	http://mar2016.archive.ensembl.org/Mus_musculus/Gene/Summary?db=core;g=ENSMUSG00000093904
EC2	LYSMD2	0.390578	0.390578	1	2.15493	1.40666	0.656	0.564	215	149	http://www.genecards.org/cgi-bin/carddisp.pl?gene=LYSMD2	ENSMUSG00000032184	http://mar2016.archive.ensembl.org/Mus_musculus/Gene/Summary?db=core;g=ENSMUSG00000032184
EC2	PLA2G4A	-0.389935	0.389935	1	0.395486	0.828553	0.237	0.403	215	149	http://www.genecards.org/cgi-bin/carddisp.pl?gene=PLA2G4A	ENSMUSG00000056220	http://mar2016.archive.ensembl.org/Mus_musculus/Gene/Summary?db=core;g=ENSMUSG00000056220
EC2	H3F3B	0.389615	0.389615	1	14.109	10.5332	0.977	0.94	215	149	http://www.genecards.org/cgi-bin/carddisp.pl?gene=H3F3B	ENSMUSG00000016559	http://mar2016.archive.ensembl.org/Mus_musculus/Gene/Summary?db=core;g=ENSMUSG00000016559
EC2	ENY2	0.3885	0.3885	1	1.30888	0.763804	0.553	0.456	215	149	http://www.genecards.org/cgi-bin/carddisp.pl?gene=ENY2	ENSMUSG00000022338	http://mar2016.archive.ensembl.org/Mus_musculus/Gene/Summary?db=core;g=ENSMUSG00000022338
EC2	SLC39A1	0.388479	0.388479	1	1.06102	0.574486	0.423	0.322	215	149	http://www.genecards.org/cgi-bin/carddisp.pl?gene=SLC39A1	ENSMUSG00000052310	http://mar2016.archive.ensembl.org/Mus_musculus/Gene/Summary?db=core;g=ENSMUSG00000052310
EC2	DMTN	-0.38662	0.38662	1	0.255917	0.641894	0.158	0.322	215	149	http://www.genecards.org/cgi-bin/carddisp.pl?gene=DMTN	ENSMUSG00000022099	http://mar2016.archive.ensembl.org/Mus_musculus/Gene/Summary?db=core;g=ENSMUSG00000022099
EC2	SHISA5	-0.386344	0.386344	1	1.93488	2.83611	0.656	0.785	215	149	http://www.genecards.org/cgi-bin/carddisp.pl?gene=SHISA5	ENSMUSG00000025647	http://mar2016.archive.ensembl.org/Mus_musculus/Gene/Summary?db=core;g=ENSMUSG00000025647
EC2	ARL15	-0.386096	0.386096	1	0.756252	1.29516	0.302	0.443	215	149	http://www.genecards.org/cgi-bin/carddisp.pl?gene=ARL15	ENSMUSG00000042348	http://mar2016.archive.ensembl.org/Mus_musculus/Gene/Summary?db=core;g=ENSMUSG00000042348
EC2	NFIC	0.385523	0.385523	1	4.35919	3.10246	0.842	0.779	215	149	http://www.genecards.org/cgi-bin/carddisp.pl?gene=NFIC	ENSMUSG00000055053	http://mar2016.archive.ensembl.org/Mus_musculus/Gene/Summary?db=core;g=ENSMUSG00000055053
EC2	MED13	-0.385438	0.385438	1	0.613999	1.1083	0.321	0.43	215	149	http://www.genecards.org/cgi-bin/carddisp.pl?gene=MED13	ENSMUSG00000034297	http://mar2016.archive.ensembl.org/Mus_musculus/Gene/Summary?db=core;g=ENSMUSG00000034297
EC2	NUAK1	-0.384552	0.384552	1	2.4939	3.56112	0.642	0.805	215	149	http://www.genecards.org/cgi-bin/carddisp.pl?gene=NUAK1	ENSMUSG00000020032	http://mar2016.archive.ensembl.org/Mus_musculus/Gene/Summary?db=core;g=ENSMUSG00000020032
EC2	ARHGEF15	-0.384466	0.384466	1	1.09111	1.72968	0.47	0.671	215	149	http://www.genecards.org/cgi-bin/carddisp.pl?gene=ARHGEF15	ENSMUSG00000052921	http://mar2016.archive.ensembl.org/Mus_musculus/Gene/Summary?db=core;g=ENSMUSG00000052921
EC2	1700020I14RIK	-0.384277	0.384277	1	1.7305	2.56387	0.619	0.765	215	149	http://www.genecards.org/cgi-bin/carddisp.pl?gene=1700020I14RIK	ENSMUSG00000085438	http://mar2016.archive.ensembl.org/Mus_musculus/Gene/Summary?db=core;g=ENSMUSG00000085438
EC2	PKP4	-0.38145	0.38145	1	1.1153	1.7555	0.474	0.638	215	149	http://www.genecards.org/cgi-bin/carddisp.pl?gene=PKP4	ENSMUSG00000026991	http://mar2016.archive.ensembl.org/Mus_musculus/Gene/Summary?db=core;g=ENSMUSG00000026991
EC2	FAM210A	-0.381105	0.381105	1	0.175308	0.53065	0.102	0.268	215	149	http://www.genecards.org/cgi-bin/carddisp.pl?gene=FAM210A	ENSMUSG00000038121	http://mar2016.archive.ensembl.org/Mus_musculus/Gene/Summary?db=core;g=ENSMUSG00000038121
EC2	RB1CC1	-0.380379	0.380379	1	0.962204	1.55417	0.442	0.604	215	149	http://www.genecards.org/cgi-bin/carddisp.pl?gene=RB1CC1	ENSMUSG00000025907	http://mar2016.archive.ensembl.org/Mus_musculus/Gene/Summary?db=core;g=ENSMUSG00000025907
EC2	TCP1	0.379596	0.379596	1	1.8131	1.1623	0.647	0.577	215	149	http://www.genecards.org/cgi-bin/carddisp.pl?gene=TCP1	ENSMUSG00000068039	http://mar2016.archive.ensembl.org/Mus_musculus/Gene/Summary?db=core;g=ENSMUSG00000068039
EC2	UBE2D2A	0.378983	0.378983	1	1.82998	1.1762	0.665	0.557	215	149	http://www.genecards.org/cgi-bin/carddisp.pl?gene=UBE2D2A	ENSMUSG00000091896	http://mar2016.archive.ensembl.org/Mus_musculus/Gene/Summary?db=core;g=ENSMUSG00000091896
EC2	FNBP1	-0.378725	0.378725	1	0.352294	0.758242	0.223	0.289	215	149	http://www.genecards.org/cgi-bin/carddisp.pl?gene=FNBP1	ENSMUSG00000075415	http://mar2016.archive.ensembl.org/Mus_musculus/Gene/Summary?db=core;g=ENSMUSG00000075415
EC2	HIF1A	0.378331	0.378331	1	1.34341	0.802847	0.553	0.443	215	149	http://www.genecards.org/cgi-bin/carddisp.pl?gene=HIF1A	ENSMUSG00000021109	http://mar2016.archive.ensembl.org/Mus_musculus/Gene/Summary?db=core;g=ENSMUSG00000021109
EC2	SOD1	0.378316	0.378316	1	2.29902	1.53805	0.702	0.604	215	149	http://www.genecards.org/cgi-bin/carddisp.pl?gene=SOD1	ENSMUSG00000022982	http://mar2016.archive.ensembl.org/Mus_musculus/Gene/Summary?db=core;g=ENSMUSG00000022982
EC2	LRP6	-0.377976	0.377976	1	0.77863	1.31136	0.395	0.57	215	149	http://www.genecards.org/cgi-bin/carddisp.pl?gene=LRP6	ENSMUSG00000030201	http://mar2016.archive.ensembl.org/Mus_musculus/Gene/Summary?db=core;g=ENSMUSG00000030201
EC2	2010107E04RIK	0.37746	0.37746	1	2.21084	1.47168	0.74	0.604	215	149	http://www.genecards.org/cgi-bin/carddisp.pl?gene=2010107E04RIK	ENSMUSG00000021290	http://mar2016.archive.ensembl.org/Mus_musculus/Gene/Summary?db=core;g=ENSMUSG00000021290
EC2	SNCG	-0.376432	0.376432	1	1.39603	2.11036	0.521	0.638	215	149	http://www.genecards.org/cgi-bin/carddisp.pl?gene=SNCG	ENSMUSG00000023064	http://mar2016.archive.ensembl.org/Mus_musculus/Gene/Summary?db=core;g=ENSMUSG00000023064
EC2	ECM2	-0.376428	0.376428	1	1.0724	1.69023	0.442	0.624	215	149	http://www.genecards.org/cgi-bin/carddisp.pl?gene=ECM2	ENSMUSG00000043631	http://mar2016.archive.ensembl.org/Mus_musculus/Gene/Summary?db=core;g=ENSMUSG00000043631
EC2	COX6C	0.376104	0.376104	1	5.71908	4.17716	0.912	0.832	215	149	http://www.genecards.org/cgi-bin/carddisp.pl?gene=COX6C	ENSMUSG00000014313	http://mar2016.archive.ensembl.org/Mus_musculus/Gene/Summary?db=core;g=ENSMUSG00000014313
EC2	RGS10	0.375304	0.375304	1	0.43691	0.107776	0.158	0.087	215	149	http://www.genecards.org/cgi-bin/carddisp.pl?gene=RGS10	ENSMUSG00000030844	http://mar2016.archive.ensembl.org/Mus_musculus/Gene/Summary?db=core;g=ENSMUSG00000030844
EC2	HSPA4	-0.374398	0.374398	1	1.03662	1.64006	0.474	0.604	215	149	http://www.genecards.org/cgi-bin/carddisp.pl?gene=HSPA4	ENSMUSG00000020361	http://mar2016.archive.ensembl.org/Mus_musculus/Gene/Summary?db=core;g=ENSMUSG00000020361
EC2	TRF	0.374068	0.374068	1	0.788549	0.380051	0.358	0.215	215	149	http://www.genecards.org/cgi-bin/carddisp.pl?gene=TRF	ENSMUSG00000032554	http://mar2016.archive.ensembl.org/Mus_musculus/Gene/Summary?db=core;g=ENSMUSG00000032554
EC2	GUCY1A3	-0.373396	0.373396	1	0.229202	0.592307	0.088	0.235	215	149	http://www.genecards.org/cgi-bin/carddisp.pl?gene=GUCY1A3	ENSMUSG00000033910	http://mar2016.archive.ensembl.org/Mus_musculus/Gene/Summary?db=core;g=ENSMUSG00000033910
EC2	PKHD1L1	-0.373252	0.373252	1	0.742408	1.25689	0.326	0.463	215	149	http://www.genecards.org/cgi-bin/carddisp.pl?gene=PKHD1L1	ENSMUSG00000038725	http://mar2016.archive.ensembl.org/Mus_musculus/Gene/Summary?db=core;g=ENSMUSG00000038725
EC2	DDIT4	0.373044	0.373044	1	0.861625	0.437456	0.34	0.275	215	149	http://www.genecards.org/cgi-bin/carddisp.pl?gene=DDIT4	ENSMUSG00000020108	http://mar2016.archive.ensembl.org/Mus_musculus/Gene/Summary?db=core;g=ENSMUSG00000020108
EC2	RPS4X	0.372911	0.372911	1	28.6029	21.86	0.963	0.953	215	149	http://www.genecards.org/cgi-bin/carddisp.pl?gene=RPS4X	ENSMUSG00000031320	http://mar2016.archive.ensembl.org/Mus_musculus/Gene/Summary?db=core;g=ENSMUSG00000031320
EC2	1810037I17RIK	0.372258	0.372258	1	5.0293	3.65807	0.87	0.799	215	149	http://www.genecards.org/cgi-bin/carddisp.pl?gene=1810037I17RIK	ENSMUSG00000054091	http://mar2016.archive.ensembl.org/Mus_musculus/Gene/Summary?db=core;g=ENSMUSG00000054091
EC2	AMD1	0.37131	0.37131	1	0.931985	0.49358	0.353	0.289	215	149	http://www.genecards.org/cgi-bin/carddisp.pl?gene=AMD1	ENSMUSG00000075232	http://mar2016.archive.ensembl.org/Mus_musculus/Gene/Summary?db=core;g=ENSMUSG00000075232
EC2	EPHX2	0.371055	0.371055	1	2.3211	1.56793	0.456	0.403	215	149	http://www.genecards.org/cgi-bin/carddisp.pl?gene=EPHX2	ENSMUSG00000022040	http://mar2016.archive.ensembl.org/Mus_musculus/Gene/Summary?db=core;g=ENSMUSG00000022040
EC2	PLXNA2	-0.370805	0.370805	1	1.58019	2.33638	0.595	0.644	215	149	http://www.genecards.org/cgi-bin/carddisp.pl?gene=PLXNA2	ENSMUSG00000026640	http://mar2016.archive.ensembl.org/Mus_musculus/Gene/Summary?db=core;g=ENSMUSG00000026640
EC2	PALMD	-0.370706	0.370706	1	2.85673	3.9867	0.702	0.779	215	149	http://www.genecards.org/cgi-bin/carddisp.pl?gene=PALMD	ENSMUSG00000033377	http://mar2016.archive.ensembl.org/Mus_musculus/Gene/Summary?db=core;g=ENSMUSG00000033377
EC2	FGFR3	-0.369936	0.369936	1	0.530268	0.977558	0.219	0.362	215	149	http://www.genecards.org/cgi-bin/carddisp.pl?gene=FGFR3	ENSMUSG00000054252	http://mar2016.archive.ensembl.org/Mus_musculus/Gene/Summary?db=core;g=ENSMUSG00000054252
EC2	USMG5	0.368963	0.368963	1	2.42444	1.65168	0.712	0.624	215	149	http://www.genecards.org/cgi-bin/carddisp.pl?gene=USMG5	ENSMUSG00000071528	http://mar2016.archive.ensembl.org/Mus_musculus/Gene/Summary?db=core;g=ENSMUSG00000071528
EC2	S100A11	-0.368194	0.368194	1	6.96365	9.27897	0.898	0.913	215	149	http://www.genecards.org/cgi-bin/carddisp.pl?gene=S100A11	ENSMUSG00000027907	http://mar2016.archive.ensembl.org/Mus_musculus/Gene/Summary?db=core;g=ENSMUSG00000027907
EC2	ADGRE5	-0.367746	0.367746	1	1.12969	1.74802	0.479	0.644	215	149	http://www.genecards.org/cgi-bin/carddisp.pl?gene=ADGRE5	ENSMUSG00000002885	http://mar2016.archive.ensembl.org/Mus_musculus/Gene/Summary?db=core;g=ENSMUSG00000002885
EC2	NR1D2	0.367479	0.367479	1	1.10697	0.633187	0.4	0.356	215	149	http://www.genecards.org/cgi-bin/carddisp.pl?gene=NR1D2	ENSMUSG00000021775	http://mar2016.archive.ensembl.org/Mus_musculus/Gene/Summary?db=core;g=ENSMUSG00000021775
EC2	CMKLR1	-0.367411	0.367411	1	0.657785	1.1386	0.344	0.456	215	149	http://www.genecards.org/cgi-bin/carddisp.pl?gene=CMKLR1	ENSMUSG00000042190	http://mar2016.archive.ensembl.org/Mus_musculus/Gene/Summary?db=core;g=ENSMUSG00000042190
EC2	SWAP70	-0.367198	0.367198	1	1.28992	1.95364	0.502	0.685	215	149	http://www.genecards.org/cgi-bin/carddisp.pl?gene=SWAP70	ENSMUSG00000031015	http://mar2016.archive.ensembl.org/Mus_musculus/Gene/Summary?db=core;g=ENSMUSG00000031015
EC2	FBLIM1	0.366571	0.366571	1	5.42349	3.98221	0.814	0.819	215	149	http://www.genecards.org/cgi-bin/carddisp.pl?gene=FBLIM1	ENSMUSG00000006219	http://mar2016.archive.ensembl.org/Mus_musculus/Gene/Summary?db=core;g=ENSMUSG00000006219
EC2	RPL14	0.366286	0.366286	1	13.2075	10.0218	0.958	0.893	215	149	http://www.genecards.org/cgi-bin/carddisp.pl?gene=RPL14	ENSMUSG00000025794	http://mar2016.archive.ensembl.org/Mus_musculus/Gene/Summary?db=core;g=ENSMUSG00000025794
EC2	BANF1	0.366263	0.366263	1	1.1407	0.660736	0.53	0.409	215	149	http://www.genecards.org/cgi-bin/carddisp.pl?gene=BANF1	ENSMUSG00000024844	http://mar2016.archive.ensembl.org/Mus_musculus/Gene/Summary?db=core;g=ENSMUSG00000024844
EC2	ESD	0.365407	0.365407	1	1.69212	1.08976	0.609	0.55	215	149	http://www.genecards.org/cgi-bin/carddisp.pl?gene=ESD	ENSMUSG00000021996	http://mar2016.archive.ensembl.org/Mus_musculus/Gene/Summary?db=core;g=ENSMUSG00000021996
EC2	ANXA1	-0.365274	0.365274	1	1.12749	1.74048	0.451	0.557	215	149	http://www.genecards.org/cgi-bin/carddisp.pl?gene=ANXA1	ENSMUSG00000024659	http://mar2016.archive.ensembl.org/Mus_musculus/Gene/Summary?db=core;g=ENSMUSG00000024659
EC2	SLIRP	0.364938	0.364938	1	1.03448	0.579781	0.479	0.389	215	149	http://www.genecards.org/cgi-bin/carddisp.pl?gene=SLIRP	ENSMUSG00000021040	http://mar2016.archive.ensembl.org/Mus_musculus/Gene/Summary?db=core;g=ENSMUSG00000021040
EC2	SLC25A5	0.364883	0.364883	1	1.57808	1.00196	0.553	0.57	215	149	http://www.genecards.org/cgi-bin/carddisp.pl?gene=SLC25A5	ENSMUSG00000016319	http://mar2016.archive.ensembl.org/Mus_musculus/Gene/Summary?db=core;g=ENSMUSG00000016319
EC2	REST	0.364562	0.364562	1	0.785237	0.386602	0.391	0.242	215	149	http://www.genecards.org/cgi-bin/carddisp.pl?gene=REST	ENSMUSG00000029249	http://mar2016.archive.ensembl.org/Mus_musculus/Gene/Summary?db=core;g=ENSMUSG00000029249
EC2	WDR45B	0.364084	0.364084	1	0.909491	0.483602	0.437	0.309	215	149	http://www.genecards.org/cgi-bin/carddisp.pl?gene=WDR45B	ENSMUSG00000025173	http://mar2016.archive.ensembl.org/Mus_musculus/Gene/Summary?db=core;g=ENSMUSG00000025173
EC2	MERTK	-0.363788	0.363788	1	0.350577	0.737923	0.223	0.362	215	149	http://www.genecards.org/cgi-bin/carddisp.pl?gene=MERTK	ENSMUSG00000014361	http://mar2016.archive.ensembl.org/Mus_musculus/Gene/Summary?db=core;g=ENSMUSG00000014361
EC2	RALGAPA1	-0.361375	0.361375	1	0.493023	0.918012	0.293	0.45	215	149	http://www.genecards.org/cgi-bin/carddisp.pl?gene=RALGAPA1	ENSMUSG00000021027	http://mar2016.archive.ensembl.org/Mus_musculus/Gene/Summary?db=core;g=ENSMUSG00000021027
EC2	HSPH1	-0.360879	0.360879	1	0.261679	0.620259	0.177	0.376	215	149	http://www.genecards.org/cgi-bin/carddisp.pl?gene=HSPH1	ENSMUSG00000029657	http://mar2016.archive.ensembl.org/Mus_musculus/Gene/Summary?db=core;g=ENSMUSG00000029657
EC2	PTGIS	-0.359612	0.359612	1	3.03775	4.18076	0.656	0.805	215	149	http://www.genecards.org/cgi-bin/carddisp.pl?gene=PTGIS	ENSMUSG00000017969	http://mar2016.archive.ensembl.org/Mus_musculus/Gene/Summary?db=core;g=ENSMUSG00000017969
EC2	TMEM255B	-0.359402	0.359402	1	0.302221	0.670613	0.2	0.336	215	149	http://www.genecards.org/cgi-bin/carddisp.pl?gene=TMEM255B	ENSMUSG00000038457	http://mar2016.archive.ensembl.org/Mus_musculus/Gene/Summary?db=core;g=ENSMUSG00000038457
EC2	NFAT5	-0.359203	0.359203	1	1.72104	2.49033	0.563	0.705	215	149	http://www.genecards.org/cgi-bin/carddisp.pl?gene=NFAT5	ENSMUSG00000003847	http://mar2016.archive.ensembl.org/Mus_musculus/Gene/Summary?db=core;g=ENSMUSG00000003847
EC2	ZFOS1	0.357408	0.357408	1	0.932499	0.508442	0.414	0.309	215	149	http://www.genecards.org/cgi-bin/carddisp.pl?gene=ZFOS1	ENSMUSG00000074578	http://mar2016.archive.ensembl.org/Mus_musculus/Gene/Summary?db=core;g=ENSMUSG00000074578
EC2	RPL32	0.356806	0.356806	1	20.9862	16.1689	0.972	0.919	215	149	http://www.genecards.org/cgi-bin/carddisp.pl?gene=RPL32	ENSMUSG00000057841	http://mar2016.archive.ensembl.org/Mus_musculus/Gene/Summary?db=core;g=ENSMUSG00000057841
EC2	KCNN4	-0.355716	0.355716	1	1.04436	1.61601	0.349	0.564	215	149	http://www.genecards.org/cgi-bin/carddisp.pl?gene=KCNN4	ENSMUSG00000054342	http://mar2016.archive.ensembl.org/Mus_musculus/Gene/Summary?db=core;g=ENSMUSG00000054342
EC2	ARRB1	-0.355587	0.355587	1	0.768318	1.26257	0.344	0.564	215	149	http://www.genecards.org/cgi-bin/carddisp.pl?gene=ARRB1	ENSMUSG00000018909	http://mar2016.archive.ensembl.org/Mus_musculus/Gene/Summary?db=core;g=ENSMUSG00000018909
EC2	AFAP1L2	-0.355552	0.355552	1	1.08158	1.66333	0.46	0.658	215	149	http://www.genecards.org/cgi-bin/carddisp.pl?gene=AFAP1L2	ENSMUSG00000025083	http://mar2016.archive.ensembl.org/Mus_musculus/Gene/Summary?db=core;g=ENSMUSG00000025083
EC2	MYL9	0.355287	0.355287	1	1.15778	0.686769	0.395	0.295	215	149	http://www.genecards.org/cgi-bin/carddisp.pl?gene=MYL9	ENSMUSG00000067818	http://mar2016.archive.ensembl.org/Mus_musculus/Gene/Summary?db=core;g=ENSMUSG00000067818
EC2	ID3	0.355244	0.355244	1	12.2678	9.37192	0.944	0.919	215	149	http://www.genecards.org/cgi-bin/carddisp.pl?gene=ID3	ENSMUSG00000007872	http://mar2016.archive.ensembl.org/Mus_musculus/Gene/Summary?db=core;g=ENSMUSG00000007872
EC2	VDAC2	0.354481	0.354481	1	2.11064	1.43299	0.698	0.624	215	149	http://www.genecards.org/cgi-bin/carddisp.pl?gene=VDAC2	ENSMUSG00000021771	http://mar2016.archive.ensembl.org/Mus_musculus/Gene/Summary?db=core;g=ENSMUSG00000021771
EC2	CREB3L2	0.354192	0.354192	1	1.58652	1.02345	0.567	0.497	215	149	http://www.genecards.org/cgi-bin/carddisp.pl?gene=CREB3L2	ENSMUSG00000038648	http://mar2016.archive.ensembl.org/Mus_musculus/Gene/Summary?db=core;g=ENSMUSG00000038648
EC2	HOXA10	-0.353476	0.353476	1	0.291701	0.650323	0.177	0.302	215	149	http://www.genecards.org/cgi-bin/carddisp.pl?gene=HOXA10	ENSMUSG00000000938	http://mar2016.archive.ensembl.org/Mus_musculus/Gene/Summary?db=core;g=ENSMUSG00000000938
EC2	THBD	-0.35325	0.35325	1	2.40656	3.35165	0.693	0.752	215	149	http://www.genecards.org/cgi-bin/carddisp.pl?gene=THBD	ENSMUSG00000074743	http://mar2016.archive.ensembl.org/Mus_musculus/Gene/Summary?db=core;g=ENSMUSG00000074743
EC2	ZFP57	-0.353024	0.353024	1	0.177125	0.503465	0.121	0.221	215	149	http://www.genecards.org/cgi-bin/carddisp.pl?gene=ZFP57	ENSMUSG00000036036	http://mar2016.archive.ensembl.org/Mus_musculus/Gene/Summary?db=core;g=ENSMUSG00000036036
EC2	GPRC5A	-0.352277	0.352277	1	0.526748	0.949007	0.274	0.383	215	149	http://www.genecards.org/cgi-bin/carddisp.pl?gene=GPRC5A	ENSMUSG00000046733	http://mar2016.archive.ensembl.org/Mus_musculus/Gene/Summary?db=core;g=ENSMUSG00000046733
EC2	ACTB	0.351789	0.351789	1	47.4294	36.9498	0.995	0.993	215	149	http://www.genecards.org/cgi-bin/carddisp.pl?gene=ACTB	ENSMUSG00000029580	http://mar2016.archive.ensembl.org/Mus_musculus/Gene/Summary?db=core;g=ENSMUSG00000029580
EC2	YWHAH	-0.351005	0.351005	1	2.56183	3.54293	0.698	0.785	215	149	http://www.genecards.org/cgi-bin/carddisp.pl?gene=YWHAH	ENSMUSG00000018965	http://mar2016.archive.ensembl.org/Mus_musculus/Gene/Summary?db=core;g=ENSMUSG00000018965
EC2	EIF4G3	-0.350509	0.350509	1	0.651598	1.10581	0.321	0.483	215	149	http://www.genecards.org/cgi-bin/carddisp.pl?gene=EIF4G3	ENSMUSG00000028760	http://mar2016.archive.ensembl.org/Mus_musculus/Gene/Summary?db=core;g=ENSMUSG00000028760
EC2	CLEC1A	0.350366	0.350366	1	2.68336	1.88917	0.647	0.617	215	149	http://www.genecards.org/cgi-bin/carddisp.pl?gene=CLEC1A	ENSMUSG00000033082	http://mar2016.archive.ensembl.org/Mus_musculus/Gene/Summary?db=core;g=ENSMUSG00000033082
EC2	IDH2	0.350311	0.350311	1	0.616817	0.268255	0.358	0.221	215	149	http://www.genecards.org/cgi-bin/carddisp.pl?gene=IDH2	ENSMUSG00000030541	http://mar2016.archive.ensembl.org/Mus_musculus/Gene/Summary?db=core;g=ENSMUSG00000030541
EC2	EIF3A	-0.350125	0.350125	1	3.08685	4.20939	0.758	0.886	215	149	http://www.genecards.org/cgi-bin/carddisp.pl?gene=EIF3A	ENSMUSG00000024991	http://mar2016.archive.ensembl.org/Mus_musculus/Gene/Summary?db=core;g=ENSMUSG00000024991
EC2	SKP1A	0.34956	0.34956	1	1.7232	1.13723	0.647	0.57	215	149	http://www.genecards.org/cgi-bin/carddisp.pl?gene=SKP1A	ENSMUSG00000036309	http://mar2016.archive.ensembl.org/Mus_musculus/Gene/Summary?db=core;g=ENSMUSG00000036309
EC2	BCAM	-0.349149	0.349149	1	4.50709	6.01498	0.842	0.886	215	149	http://www.genecards.org/cgi-bin/carddisp.pl?gene=BCAM	ENSMUSG00000002980	http://mar2016.archive.ensembl.org/Mus_musculus/Gene/Summary?db=core;g=ENSMUSG00000002980
EC2	LAMA5	-0.348693	0.348693	1	0.565028	0.992917	0.237	0.369	215	149	http://www.genecards.org/cgi-bin/carddisp.pl?gene=LAMA5	ENSMUSG00000015647	http://mar2016.archive.ensembl.org/Mus_musculus/Gene/Summary?db=core;g=ENSMUSG00000015647
EC2	COX5A	0.347969	0.347969	1	3.01375	2.15356	0.763	0.685	215	149	http://www.genecards.org/cgi-bin/carddisp.pl?gene=COX5A	ENSMUSG00000000088	http://mar2016.archive.ensembl.org/Mus_musculus/Gene/Summary?db=core;g=ENSMUSG00000000088
EC2	APOBEC3	0.347601	0.347601	1	0.64654	0.293999	0.284	0.228	215	149	http://www.genecards.org/cgi-bin/carddisp.pl?gene=APOBEC3	ENSMUSG00000009585	http://mar2016.archive.ensembl.org/Mus_musculus/Gene/Summary?db=core;g=ENSMUSG00000009585
EC2	RPS24	0.346474	0.346474	1	25.2502	19.6459	0.967	0.946	215	149	http://www.genecards.org/cgi-bin/carddisp.pl?gene=RPS24	ENSMUSG00000025290	http://mar2016.archive.ensembl.org/Mus_musculus/Gene/Summary?db=core;g=ENSMUSG00000025290
EC2	RPL8	0.346371	0.346371	1	17.364	13.4444	0.958	0.96	215	149	http://www.genecards.org/cgi-bin/carddisp.pl?gene=RPL8	ENSMUSG00000003970	http://mar2016.archive.ensembl.org/Mus_musculus/Gene/Summary?db=core;g=ENSMUSG00000003970
EC2	MRPL51	0.345178	0.345178	1	0.974931	0.554687	0.465	0.376	215	149	http://www.genecards.org/cgi-bin/carddisp.pl?gene=MRPL51	ENSMUSG00000030335	http://mar2016.archive.ensembl.org/Mus_musculus/Gene/Summary?db=core;g=ENSMUSG00000030335
EC2	HNRNPC	-0.344852	0.344852	1	1.37285	2.01357	0.6	0.691	215	149	http://www.genecards.org/cgi-bin/carddisp.pl?gene=HNRNPC	ENSMUSG00000060373	http://mar2016.archive.ensembl.org/Mus_musculus/Gene/Summary?db=core;g=ENSMUSG00000060373
EC2	D5ERTD579E	0.344726	0.344726	1	0.708401	0.345292	0.307	0.228	215	149	http://www.genecards.org/cgi-bin/carddisp.pl?gene=D5ERTD579E	ENSMUSG00000029190	http://mar2016.archive.ensembl.org/Mus_musculus/Gene/Summary?db=core;g=ENSMUSG00000029190
EC2	ST6GALNAC2	-0.344573	0.344573	1	0.686916	1.142	0.344	0.503	215	149	http://www.genecards.org/cgi-bin/carddisp.pl?gene=ST6GALNAC2	ENSMUSG00000057286	http://mar2016.archive.ensembl.org/Mus_musculus/Gene/Summary?db=core;g=ENSMUSG00000057286
EC2	GADD45B	0.344399	0.344399	1	1.37073	0.867275	0.428	0.383	215	149	http://www.genecards.org/cgi-bin/carddisp.pl?gene=GADD45B	ENSMUSG00000015312	http://mar2016.archive.ensembl.org/Mus_musculus/Gene/Summary?db=core;g=ENSMUSG00000015312
EC2	AKAP11	-0.344326	0.344326	1	0.543649	0.959752	0.316	0.497	215	149	http://www.genecards.org/cgi-bin/carddisp.pl?gene=AKAP11	ENSMUSG00000022016	http://mar2016.archive.ensembl.org/Mus_musculus/Gene/Summary?db=core;g=ENSMUSG00000022016
EC2	RPL7	0.3441	0.3441	1	19.2613	14.9618	0.967	0.933	215	149	http://www.genecards.org/cgi-bin/carddisp.pl?gene=RPL7	ENSMUSG00000043716	http://mar2016.archive.ensembl.org/Mus_musculus/Gene/Summary?db=core;g=ENSMUSG00000043716
EC2	FBN1	-0.343998	0.343998	1	0.553543	0.971864	0.247	0.369	215	149	http://www.genecards.org/cgi-bin/carddisp.pl?gene=FBN1	ENSMUSG00000027204	http://mar2016.archive.ensembl.org/Mus_musculus/Gene/Summary?db=core;g=ENSMUSG00000027204
EC2	PBX1	-0.34381	0.34381	1	2.52707	3.47622	0.674	0.772	215	149	http://www.genecards.org/cgi-bin/carddisp.pl?gene=PBX1	ENSMUSG00000052534	http://mar2016.archive.ensembl.org/Mus_musculus/Gene/Summary?db=core;g=ENSMUSG00000052534
EC2	SCD2	-0.342796	0.342796	1	1.37721	2.01481	0.53	0.671	215	149	http://www.genecards.org/cgi-bin/carddisp.pl?gene=SCD2	ENSMUSG00000025203	http://mar2016.archive.ensembl.org/Mus_musculus/Gene/Summary?db=core;g=ENSMUSG00000025203
EC2	PSMB5	0.342772	0.342772	1	1.655	1.09354	0.642	0.564	215	149	http://www.genecards.org/cgi-bin/carddisp.pl?gene=PSMB5	ENSMUSG00000022193	http://mar2016.archive.ensembl.org/Mus_musculus/Gene/Summary?db=core;g=ENSMUSG00000022193
EC2	NOS3	-0.341831	0.341831	1	2.92545	3.97497	0.73	0.832	215	149	http://www.genecards.org/cgi-bin/carddisp.pl?gene=NOS3	ENSMUSG00000028978	http://mar2016.archive.ensembl.org/Mus_musculus/Gene/Summary?db=core;g=ENSMUSG00000028978
EC2	BVHT	0.341745	0.341745	1	0.868392	0.474323	0.4	0.315	215	149	http://www.genecards.org/cgi-bin/carddisp.pl?gene=BVHT	ENSMUSG00000098098	http://mar2016.archive.ensembl.org/Mus_musculus/Gene/Summary?db=core;g=ENSMUSG00000098098
EC2	C1QA	0.340865	0.340865	1	0.555691	0.228324	0.144	0.094	215	149	http://www.genecards.org/cgi-bin/carddisp.pl?gene=C1QA	ENSMUSG00000036887	http://mar2016.archive.ensembl.org/Mus_musculus/Gene/Summary?db=core;g=ENSMUSG00000036887
EC2	FSD1L	-0.340703	0.340703	1	0.179561	0.493764	0.098	0.228	215	149	http://www.genecards.org/cgi-bin/carddisp.pl?gene=FSD1L	ENSMUSG00000054752	http://mar2016.archive.ensembl.org/Mus_musculus/Gene/Summary?db=core;g=ENSMUSG00000054752
EC2	NDUFA10	0.340677	0.340677	1	1.08354	0.645309	0.437	0.396	215	149	http://www.genecards.org/cgi-bin/carddisp.pl?gene=NDUFA10	ENSMUSG00000026260	http://mar2016.archive.ensembl.org/Mus_musculus/Gene/Summary?db=core;g=ENSMUSG00000026260
EC2	DHRS3	-0.340631	0.340631	1	0.527623	0.934445	0.293	0.43	215	149	http://www.genecards.org/cgi-bin/carddisp.pl?gene=DHRS3	ENSMUSG00000066026	http://mar2016.archive.ensembl.org/Mus_musculus/Gene/Summary?db=core;g=ENSMUSG00000066026
EC2	SKIL	0.340526	0.340526	1	3.25615	2.36131	0.767	0.711	215	149	http://www.genecards.org/cgi-bin/carddisp.pl?gene=SKIL	ENSMUSG00000027660	http://mar2016.archive.ensembl.org/Mus_musculus/Gene/Summary?db=core;g=ENSMUSG00000027660
EC2	KDELR2	0.339997	0.339997	1	2.03707	1.39942	0.67	0.604	215	149	http://www.genecards.org/cgi-bin/carddisp.pl?gene=KDELR2	ENSMUSG00000079111	http://mar2016.archive.ensembl.org/Mus_musculus/Gene/Summary?db=core;g=ENSMUSG00000079111
EC2	N4BP3	-0.339947	0.339947	1	0.095819	0.386989	0.065	0.161	215	149	http://www.genecards.org/cgi-bin/carddisp.pl?gene=N4BP3	ENSMUSG00000001053	http://mar2016.archive.ensembl.org/Mus_musculus/Gene/Summary?db=core;g=ENSMUSG00000001053
EC2	FAM120A	-0.339021	0.339021	1	0.666994	1.10858	0.344	0.523	215	149	http://www.genecards.org/cgi-bin/carddisp.pl?gene=FAM120A	ENSMUSG00000038014	http://mar2016.archive.ensembl.org/Mus_musculus/Gene/Summary?db=core;g=ENSMUSG00000038014
EC2	RPL37	0.338839	0.338839	1	24.5685	19.2164	0.986	0.98	215	149	http://www.genecards.org/cgi-bin/carddisp.pl?gene=RPL37	ENSMUSG00000041841	http://mar2016.archive.ensembl.org/Mus_musculus/Gene/Summary?db=core;g=ENSMUSG00000041841
EC2	TIE1	-0.338811	0.338811	1	2.39622	3.29525	0.693	0.886	215	149	http://www.genecards.org/cgi-bin/carddisp.pl?gene=TIE1	ENSMUSG00000033191	http://mar2016.archive.ensembl.org/Mus_musculus/Gene/Summary?db=core;g=ENSMUSG00000033191
EC2	CGNL1	-0.338745	0.338745	1	3.01896	4.0826	0.726	0.819	215	149	http://www.genecards.org/cgi-bin/carddisp.pl?gene=CGNL1	ENSMUSG00000032232	http://mar2016.archive.ensembl.org/Mus_musculus/Gene/Summary?db=core;g=ENSMUSG00000032232
EC2	CDKN1C	0.338151	0.338151	1	0.914942	0.514823	0.377	0.275	215	149	http://www.genecards.org/cgi-bin/carddisp.pl?gene=CDKN1C	ENSMUSG00000037664	http://mar2016.archive.ensembl.org/Mus_musculus/Gene/Summary?db=core;g=ENSMUSG00000037664
EC2	SELK	-0.337752	0.337752	1	3.79557	5.06057	0.842	0.866	215	149	http://www.genecards.org/cgi-bin/carddisp.pl?gene=SELK	ENSMUSG00000042682	http://mar2016.archive.ensembl.org/Mus_musculus/Gene/Summary?db=core;g=ENSMUSG00000042682
EC2	DRAP1	0.335935	0.335935	1	1.49134	0.973817	0.581	0.497	215	149	http://www.genecards.org/cgi-bin/carddisp.pl?gene=DRAP1	ENSMUSG00000024914	http://mar2016.archive.ensembl.org/Mus_musculus/Gene/Summary?db=core;g=ENSMUSG00000024914
EC2	DBP	0.335353	0.335353	1	1.1871	0.733474	0.465	0.315	215	149	http://www.genecards.org/cgi-bin/carddisp.pl?gene=DBP	ENSMUSG00000059824	http://mar2016.archive.ensembl.org/Mus_musculus/Gene/Summary?db=core;g=ENSMUSG00000059824
EC2	AMOTL2	-0.334985	0.334985	1	0.812407	1.28611	0.4	0.477	215	149	http://www.genecards.org/cgi-bin/carddisp.pl?gene=AMOTL2	ENSMUSG00000032531	http://mar2016.archive.ensembl.org/Mus_musculus/Gene/Summary?db=core;g=ENSMUSG00000032531
EC2	STK10	-0.334903	0.334903	1	0.419643	0.790585	0.26	0.436	215	149	http://www.genecards.org/cgi-bin/carddisp.pl?gene=STK10	ENSMUSG00000020272	http://mar2016.archive.ensembl.org/Mus_musculus/Gene/Summary?db=core;g=ENSMUSG00000020272
EC2	PLPP3	-0.334382	0.334382	1	1.57522	2.24693	0.512	0.617	215	149	http://www.genecards.org/cgi-bin/carddisp.pl?gene=PLPP3	ENSMUSG00000028517	http://mar2016.archive.ensembl.org/Mus_musculus/Gene/Summary?db=core;g=ENSMUSG00000028517
EC2	ST8SIA6	0.334034	0.334034	1	0.319256	0.0465852	0.116	0.027	215	149	http://www.genecards.org/cgi-bin/carddisp.pl?gene=ST8SIA6	ENSMUSG00000003418	http://mar2016.archive.ensembl.org/Mus_musculus/Gene/Summary?db=core;g=ENSMUSG00000003418
EC2	KPNA4	-0.33397	0.33397	1	0.670935	1.10618	0.386	0.577	215	149	http://www.genecards.org/cgi-bin/carddisp.pl?gene=KPNA4	ENSMUSG00000027782	http://mar2016.archive.ensembl.org/Mus_musculus/Gene/Summary?db=core;g=ENSMUSG00000027782
EC2	FKBP10	0.333482	0.333482	1	0.526498	0.211458	0.288	0.114	215	149	http://www.genecards.org/cgi-bin/carddisp.pl?gene=FKBP10	ENSMUSG00000001555	http://mar2016.archive.ensembl.org/Mus_musculus/Gene/Summary?db=core;g=ENSMUSG00000001555
EC2	IFIH1	-0.3332	0.3332	1	0.493754	0.881838	0.26	0.396	215	149	http://www.genecards.org/cgi-bin/carddisp.pl?gene=IFIH1	ENSMUSG00000026896	http://mar2016.archive.ensembl.org/Mus_musculus/Gene/Summary?db=core;g=ENSMUSG00000026896
EC2	SLC12A7	-0.332956	0.332956	1	0.422867	0.792231	0.209	0.362	215	149	http://www.genecards.org/cgi-bin/carddisp.pl?gene=SLC12A7	ENSMUSG00000017756	http://mar2016.archive.ensembl.org/Mus_musculus/Gene/Summary?db=core;g=ENSMUSG00000017756
EC2	TMEM184B	-0.332853	0.332853	1	0.773525	1.23376	0.405	0.53	215	149	http://www.genecards.org/cgi-bin/carddisp.pl?gene=TMEM184B	ENSMUSG00000009035	http://mar2016.archive.ensembl.org/Mus_musculus/Gene/Summary?db=core;g=ENSMUSG00000009035
EC2	CAMK4	0.332684	0.332684	1	0.528245	0.213515	0.247	0.107	215	149	http://www.genecards.org/cgi-bin/carddisp.pl?gene=CAMK4	ENSMUSG00000038128	http://mar2016.archive.ensembl.org/Mus_musculus/Gene/Summary?db=core;g=ENSMUSG00000038128
EC2	TMEM131	-0.332658	0.332658	1	0.284552	0.617678	0.186	0.315	215	149	http://www.genecards.org/cgi-bin/carddisp.pl?gene=TMEM131	ENSMUSG00000026116	http://mar2016.archive.ensembl.org/Mus_musculus/Gene/Summary?db=core;g=ENSMUSG00000026116
EC2	RPLP2	0.332544	0.332544	1	14.637	11.4179	0.967	0.913	215	149	http://www.genecards.org/cgi-bin/carddisp.pl?gene=RPLP2	ENSMUSG00000025508	http://mar2016.archive.ensembl.org/Mus_musculus/Gene/Summary?db=core;g=ENSMUSG00000025508
EC2	PTPRJ	-0.332469	0.332469	1	2.54548	3.46435	0.702	0.765	215	149	http://www.genecards.org/cgi-bin/carddisp.pl?gene=PTPRJ	ENSMUSG00000025314	http://mar2016.archive.ensembl.org/Mus_musculus/Gene/Summary?db=core;g=ENSMUSG00000025314
EC2	UQCRFS1	0.332024	0.332024	1	1.28948	0.818812	0.53	0.503	215	149	http://www.genecards.org/cgi-bin/carddisp.pl?gene=UQCRFS1	ENSMUSG00000038462	http://mar2016.archive.ensembl.org/Mus_musculus/Gene/Summary?db=core;g=ENSMUSG00000038462
EC2	RPL30	0.331479	0.331479	1	24.4547	19.2294	0.981	0.96	215	149	http://www.genecards.org/cgi-bin/carddisp.pl?gene=RPL30	ENSMUSG00000058600	http://mar2016.archive.ensembl.org/Mus_musculus/Gene/Summary?db=core;g=ENSMUSG00000058600
EC2	SYNPO	0.331458	0.331458	1	2.68397	1.92777	0.702	0.678	215	149	http://www.genecards.org/cgi-bin/carddisp.pl?gene=SYNPO	ENSMUSG00000043079	http://mar2016.archive.ensembl.org/Mus_musculus/Gene/Summary?db=core;g=ENSMUSG00000043079
EC2	GNG11	0.331265	0.331265	1	2.88376	2.08696	0.73	0.725	215	149	http://www.genecards.org/cgi-bin/carddisp.pl?gene=GNG11	ENSMUSG00000032766	http://mar2016.archive.ensembl.org/Mus_musculus/Gene/Summary?db=core;g=ENSMUSG00000032766
EC2	BCL10	0.331069	0.331069	1	0.78629	0.420006	0.419	0.275	215	149	http://www.genecards.org/cgi-bin/carddisp.pl?gene=BCL10	ENSMUSG00000028191	http://mar2016.archive.ensembl.org/Mus_musculus/Gene/Summary?db=core;g=ENSMUSG00000028191
EC2	F2R	0.330839	0.330839	1	1.91963	1.32132	0.54	0.537	215	149	http://www.genecards.org/cgi-bin/carddisp.pl?gene=F2R	ENSMUSG00000048376	http://mar2016.archive.ensembl.org/Mus_musculus/Gene/Summary?db=core;g=ENSMUSG00000048376
EC2	2210013O21RIK	0.33067	0.33067	1	1.01323	0.600852	0.465	0.403	215	149	http://www.genecards.org/cgi-bin/carddisp.pl?gene=2210013O21RIK	ENSMUSG00000086316	http://mar2016.archive.ensembl.org/Mus_musculus/Gene/Summary?db=core;g=ENSMUSG00000086316
EC2	ZFP638	-0.33064	0.33064	1	1.19298	1.75783	0.521	0.651	215	149	http://www.genecards.org/cgi-bin/carddisp.pl?gene=ZFP638	ENSMUSG00000030016	http://mar2016.archive.ensembl.org/Mus_musculus/Gene/Summary?db=core;g=ENSMUSG00000030016
EC2	NIPBL	-0.330586	0.330586	1	1.39657	2.01375	0.526	0.651	215	149	http://www.genecards.org/cgi-bin/carddisp.pl?gene=NIPBL	ENSMUSG00000022141	http://mar2016.archive.ensembl.org/Mus_musculus/Gene/Summary?db=core;g=ENSMUSG00000022141
EC2	MFAP5	0.330537	0.330537	1	2.01217	1.3954	0.553	0.463	215	149	http://www.genecards.org/cgi-bin/carddisp.pl?gene=MFAP5	ENSMUSG00000030116	http://mar2016.archive.ensembl.org/Mus_musculus/Gene/Summary?db=core;g=ENSMUSG00000030116
EC2	FGFR1	0.330042	0.330042	1	1.30274	0.831858	0.493	0.436	215	149	http://www.genecards.org/cgi-bin/carddisp.pl?gene=FGFR1	ENSMUSG00000031565	http://mar2016.archive.ensembl.org/Mus_musculus/Gene/Summary?db=core;g=ENSMUSG00000031565
EC2	MXRA7	-0.329963	0.329963	1	0.388858	0.745769	0.251	0.362	215	149	http://www.genecards.org/cgi-bin/carddisp.pl?gene=MXRA7	ENSMUSG00000020814	http://mar2016.archive.ensembl.org/Mus_musculus/Gene/Summary?db=core;g=ENSMUSG00000020814
EC2	RABEP1	-0.329888	0.329888	1	0.644264	1.0667	0.326	0.503	215	149	http://www.genecards.org/cgi-bin/carddisp.pl?gene=RABEP1	ENSMUSG00000020817	http://mar2016.archive.ensembl.org/Mus_musculus/Gene/Summary?db=core;g=ENSMUSG00000020817
EC2	ADAM10	-0.329791	0.329791	1	3.67479	4.87542	0.828	0.819	215	149	http://www.genecards.org/cgi-bin/carddisp.pl?gene=ADAM10	ENSMUSG00000054693	http://mar2016.archive.ensembl.org/Mus_musculus/Gene/Summary?db=core;g=ENSMUSG00000054693
EC2	SULF2	0.329457	0.329457	1	2.58879	1.85609	0.693	0.584	215	149	http://www.genecards.org/cgi-bin/carddisp.pl?gene=SULF2	ENSMUSG00000006800	http://mar2016.archive.ensembl.org/Mus_musculus/Gene/Summary?db=core;g=ENSMUSG00000006800
EC2	9430020K01RIK	-0.32945	0.32945	1	2.30923	3.15816	0.688	0.772	215	149	http://www.genecards.org/cgi-bin/carddisp.pl?gene=9430020K01RIK	ENSMUSG00000033960	http://mar2016.archive.ensembl.org/Mus_musculus/Gene/Summary?db=core;g=ENSMUSG00000033960
EC2	ADARB1	0.329362	0.329362	1	0.521521	0.210961	0.195	0.148	215	149	http://www.genecards.org/cgi-bin/carddisp.pl?gene=ADARB1	ENSMUSG00000020262	http://mar2016.archive.ensembl.org/Mus_musculus/Gene/Summary?db=core;g=ENSMUSG00000020262
EC2	EML1	-0.329239	0.329239	1	0.156911	0.453486	0.102	0.208	215	149	http://www.genecards.org/cgi-bin/carddisp.pl?gene=EML1	ENSMUSG00000058070	http://mar2016.archive.ensembl.org/Mus_musculus/Gene/Summary?db=core;g=ENSMUSG00000058070
EC2	PTGES3	-0.3291	0.3291	1	1.90902	2.6544	0.66	0.772	215	149	http://www.genecards.org/cgi-bin/carddisp.pl?gene=PTGES3	ENSMUSG00000071072	http://mar2016.archive.ensembl.org/Mus_musculus/Gene/Summary?db=core;g=ENSMUSG00000071072
EC2	ATP5C1	0.328929	0.328929	1	2.82341	2.04392	0.763	0.705	215	149	http://www.genecards.org/cgi-bin/carddisp.pl?gene=ATP5C1	ENSMUSG00000025781	http://mar2016.archive.ensembl.org/Mus_musculus/Gene/Summary?db=core;g=ENSMUSG00000025781
EC2	SAMHD1	-0.32879	0.32879	1	0.319492	0.657229	0.214	0.336	215	149	http://www.genecards.org/cgi-bin/carddisp.pl?gene=SAMHD1	ENSMUSG00000027639	http://mar2016.archive.ensembl.org/Mus_musculus/Gene/Summary?db=core;g=ENSMUSG00000027639
EC2	CADPS2	-0.328666	0.328666	1	0.508068	0.89391	0.298	0.43	215	149	http://www.genecards.org/cgi-bin/carddisp.pl?gene=CADPS2	ENSMUSG00000017978	http://mar2016.archive.ensembl.org/Mus_musculus/Gene/Summary?db=core;g=ENSMUSG00000017978
EC2	TMEM165	0.328331	0.328331	1	1.11432	0.683964	0.512	0.409	215	149	http://www.genecards.org/cgi-bin/carddisp.pl?gene=TMEM165	ENSMUSG00000029234	http://mar2016.archive.ensembl.org/Mus_musculus/Gene/Summary?db=core;g=ENSMUSG00000029234
EC2	PPP1R15A	-0.327975	0.327975	1	2.83316	3.81157	0.633	0.711	215	149	http://www.genecards.org/cgi-bin/carddisp.pl?gene=PPP1R15A	ENSMUSG00000040435	http://mar2016.archive.ensembl.org/Mus_musculus/Gene/Summary?db=core;g=ENSMUSG00000040435
EC2	TINAGL1	-0.327282	0.327282	1	7.73233	9.956	0.912	0.919	215	149	http://www.genecards.org/cgi-bin/carddisp.pl?gene=TINAGL1	ENSMUSG00000028776	http://mar2016.archive.ensembl.org/Mus_musculus/Gene/Summary?db=core;g=ENSMUSG00000028776
EC2	SFRP2	0.32703	0.32703	1	1.03423	0.621639	0.219	0.242	215	149	http://www.genecards.org/cgi-bin/carddisp.pl?gene=SFRP2	ENSMUSG00000027996	http://mar2016.archive.ensembl.org/Mus_musculus/Gene/Summary?db=core;g=ENSMUSG00000027996
EC2	ANXA7	-0.326662	0.326662	1	1.33703	1.93089	0.535	0.718	215	149	http://www.genecards.org/cgi-bin/carddisp.pl?gene=ANXA7	ENSMUSG00000021814	http://mar2016.archive.ensembl.org/Mus_musculus/Gene/Summary?db=core;g=ENSMUSG00000021814
EC2	TMEM263	0.32653	0.32653	1	0.64244	0.309767	0.302	0.201	215	149	http://www.genecards.org/cgi-bin/carddisp.pl?gene=TMEM263	ENSMUSG00000060935	http://mar2016.archive.ensembl.org/Mus_musculus/Gene/Summary?db=core;g=ENSMUSG00000060935
EC2	FOXN3	-0.326306	0.326306	1	0.57839	0.978984	0.321	0.523	215	149	http://www.genecards.org/cgi-bin/carddisp.pl?gene=FOXN3	ENSMUSG00000033713	http://mar2016.archive.ensembl.org/Mus_musculus/Gene/Summary?db=core;g=ENSMUSG00000033713
EC2	PALM	-0.326303	0.326303	1	0.0744012	0.34708	0.051	0.161	215	149	http://www.genecards.org/cgi-bin/carddisp.pl?gene=PALM	ENSMUSG00000035863	http://mar2016.archive.ensembl.org/Mus_musculus/Gene/Summary?db=core;g=ENSMUSG00000035863
EC2	MESDC2	-0.325976	0.325976	1	0.846629	1.31477	0.442	0.55	215	149	http://www.genecards.org/cgi-bin/carddisp.pl?gene=MESDC2	ENSMUSG00000038503	http://mar2016.archive.ensembl.org/Mus_musculus/Gene/Summary?db=core;g=ENSMUSG00000038503
EC2	HSPA8	-0.325836	0.325836	1	10.8311	13.8289	0.935	0.946	215	149	http://www.genecards.org/cgi-bin/carddisp.pl?gene=HSPA8	ENSMUSG00000015656	http://mar2016.archive.ensembl.org/Mus_musculus/Gene/Summary?db=core;g=ENSMUSG00000015656
EC2	GIT1	-0.325657	0.325657	1	0.441667	0.806747	0.237	0.389	215	149	http://www.genecards.org/cgi-bin/carddisp.pl?gene=GIT1	ENSMUSG00000011877	http://mar2016.archive.ensembl.org/Mus_musculus/Gene/Summary?db=core;g=ENSMUSG00000011877
EC2	NDUFA6	0.325592	0.325592	1	2.64748	1.91059	0.707	0.685	215	149	http://www.genecards.org/cgi-bin/carddisp.pl?gene=NDUFA6	ENSMUSG00000022450	http://mar2016.archive.ensembl.org/Mus_musculus/Gene/Summary?db=core;g=ENSMUSG00000022450
EC2	GOLM1	-0.325538	0.325538	1	0.642256	1.05796	0.349	0.517	215	149	http://www.genecards.org/cgi-bin/carddisp.pl?gene=GOLM1	ENSMUSG00000021556	http://mar2016.archive.ensembl.org/Mus_musculus/Gene/Summary?db=core;g=ENSMUSG00000021556
EC2	HSPA12B	-0.325277	0.325277	1	0.745621	1.1871	0.367	0.544	215	149	http://www.genecards.org/cgi-bin/carddisp.pl?gene=HSPA12B	ENSMUSG00000074793	http://mar2016.archive.ensembl.org/Mus_musculus/Gene/Summary?db=core;g=ENSMUSG00000074793
EC2	UAP1L1	-0.324885	0.324885	1	0.123046	0.406687	0.093	0.208	215	149	http://www.genecards.org/cgi-bin/carddisp.pl?gene=UAP1L1	ENSMUSG00000026956	http://mar2016.archive.ensembl.org/Mus_musculus/Gene/Summary?db=core;g=ENSMUSG00000026956
EC2	CBFA2T3	-0.324787	0.324787	1	2.44546	3.31537	0.665	0.772	215	149	http://www.genecards.org/cgi-bin/carddisp.pl?gene=CBFA2T3	ENSMUSG00000006362	http://mar2016.archive.ensembl.org/Mus_musculus/Gene/Summary?db=core;g=ENSMUSG00000006362
EC2	HOOK3	-0.32464	0.32464	1	1.57425	2.22387	0.633	0.705	215	149	http://www.genecards.org/cgi-bin/carddisp.pl?gene=HOOK3	ENSMUSG00000037234	http://mar2016.archive.ensembl.org/Mus_musculus/Gene/Summary?db=core;g=ENSMUSG00000037234
EC2	KCTD12	0.324198	0.324198	1	3.99961	2.9934	0.67	0.698	215	149	http://www.genecards.org/cgi-bin/carddisp.pl?gene=KCTD12	ENSMUSG00000098557	http://mar2016.archive.ensembl.org/Mus_musculus/Gene/Summary?db=core;g=ENSMUSG00000098557
EC2	GM6483	-0.324185	0.324185	1	0.250622	0.565726	0.153	0.329	215	149	http://www.genecards.org/cgi-bin/carddisp.pl?gene=GM6483	ENSMUSG00000087153	http://mar2016.archive.ensembl.org/Mus_musculus/Gene/Summary?db=core;g=ENSMUSG00000087153
EC2	TBX1	-0.323778	0.323778	1	0.440393	0.802801	0.274	0.383	215	149	http://www.genecards.org/cgi-bin/carddisp.pl?gene=TBX1	ENSMUSG00000009097	http://mar2016.archive.ensembl.org/Mus_musculus/Gene/Summary?db=core;g=ENSMUSG00000009097
EC2	TSPAN9	-0.323588	0.323588	1	0.487531	0.861555	0.293	0.409	215	149	http://www.genecards.org/cgi-bin/carddisp.pl?gene=TSPAN9	ENSMUSG00000030352	http://mar2016.archive.ensembl.org/Mus_musculus/Gene/Summary?db=core;g=ENSMUSG00000030352
EC2	GSDMD	-0.323017	0.323017	1	0.200827	0.502167	0.126	0.255	215	149	http://www.genecards.org/cgi-bin/carddisp.pl?gene=GSDMD	ENSMUSG00000022575	http://mar2016.archive.ensembl.org/Mus_musculus/Gene/Summary?db=core;g=ENSMUSG00000022575
EC2	TNKS1BP1	-0.322659	0.322659	1	0.773659	1.2182	0.372	0.497	215	149	http://www.genecards.org/cgi-bin/carddisp.pl?gene=TNKS1BP1	ENSMUSG00000033955	http://mar2016.archive.ensembl.org/Mus_musculus/Gene/Summary?db=core;g=ENSMUSG00000033955
EC2	2810474O19RIK	0.322063	0.322063	1	2.02294	1.41813	0.512	0.51	215	149	http://www.genecards.org/cgi-bin/carddisp.pl?gene=2810474O19RIK	ENSMUSG00000032712	http://mar2016.archive.ensembl.org/Mus_musculus/Gene/Summary?db=core;g=ENSMUSG00000032712
EC2	PLEK2	-0.321903	0.321903	1	0.692218	1.11524	0.326	0.43	215	149	http://www.genecards.org/cgi-bin/carddisp.pl?gene=PLEK2	ENSMUSG00000021118	http://mar2016.archive.ensembl.org/Mus_musculus/Gene/Summary?db=core;g=ENSMUSG00000021118
EC2	RPL34	0.321543	0.321543	1	24.0713	19.0624	0.944	0.953	215	149	http://www.genecards.org/cgi-bin/carddisp.pl?gene=RPL34	ENSMUSG00000062006	http://mar2016.archive.ensembl.org/Mus_musculus/Gene/Summary?db=core;g=ENSMUSG00000062006
EC2	PHF11D	-0.321473	0.321473	1	0.34182	0.676745	0.195	0.336	215	149	http://www.genecards.org/cgi-bin/carddisp.pl?gene=PHF11D	ENSMUSG00000068245	http://mar2016.archive.ensembl.org/Mus_musculus/Gene/Summary?db=core;g=ENSMUSG00000068245
EC2	NXN	-0.321463	0.321463	1	1.36694	1.95773	0.54	0.678	215	149	http://www.genecards.org/cgi-bin/carddisp.pl?gene=NXN	ENSMUSG00000020844	http://mar2016.archive.ensembl.org/Mus_musculus/Gene/Summary?db=core;g=ENSMUSG00000020844
EC2	RPS16	0.320946	0.320946	1	27.6049	21.8995	0.986	0.953	215	149	http://www.genecards.org/cgi-bin/carddisp.pl?gene=RPS16	ENSMUSG00000037563	http://mar2016.archive.ensembl.org/Mus_musculus/Gene/Summary?db=core;g=ENSMUSG00000037563
EC2	HIGD1A	0.320713	0.320713	1	0.76095	0.409947	0.372	0.302	215	149	http://www.genecards.org/cgi-bin/carddisp.pl?gene=HIGD1A	ENSMUSG00000038412	http://mar2016.archive.ensembl.org/Mus_musculus/Gene/Summary?db=core;g=ENSMUSG00000038412
EC2	GDA	-0.32062	0.32062	1	0.492977	0.86453	0.233	0.396	215	149	http://www.genecards.org/cgi-bin/carddisp.pl?gene=GDA	ENSMUSG00000058624	http://mar2016.archive.ensembl.org/Mus_musculus/Gene/Summary?db=core;g=ENSMUSG00000058624
EC2	STUB1	0.319523	0.319523	1	1.50447	1.00692	0.623	0.523	215	149	http://www.genecards.org/cgi-bin/carddisp.pl?gene=STUB1	ENSMUSG00000039615	http://mar2016.archive.ensembl.org/Mus_musculus/Gene/Summary?db=core;g=ENSMUSG00000039615
EC2	CXCL1	0.319424	0.319424	1	0.750345	0.402709	0.214	0.128	215	149	http://www.genecards.org/cgi-bin/carddisp.pl?gene=CXCL1	ENSMUSG00000029380	http://mar2016.archive.ensembl.org/Mus_musculus/Gene/Summary?db=core;g=ENSMUSG00000029380
EC2	TSHZ1	-0.319372	0.319372	1	0.441636	0.798856	0.233	0.376	215	149	http://www.genecards.org/cgi-bin/carddisp.pl?gene=TSHZ1	ENSMUSG00000046982	http://mar2016.archive.ensembl.org/Mus_musculus/Gene/Summary?db=core;g=ENSMUSG00000046982
EC2	PPP1R16B	-0.319001	0.319001	1	0.794598	1.2387	0.316	0.497	215	149	http://www.genecards.org/cgi-bin/carddisp.pl?gene=PPP1R16B	ENSMUSG00000037754	http://mar2016.archive.ensembl.org/Mus_musculus/Gene/Summary?db=core;g=ENSMUSG00000037754
EC2	RPL29	0.318886	0.318886	1	11.2357	8.80923	0.94	0.893	215	149	http://www.genecards.org/cgi-bin/carddisp.pl?gene=RPL29	ENSMUSG00000048758	http://mar2016.archive.ensembl.org/Mus_musculus/Gene/Summary?db=core;g=ENSMUSG00000048758
EC2	PTGS1	-0.318507	0.318507	1	1.66013	2.31729	0.535	0.591	215	149	http://www.genecards.org/cgi-bin/carddisp.pl?gene=PTGS1	ENSMUSG00000047250	http://mar2016.archive.ensembl.org/Mus_musculus/Gene/Summary?db=core;g=ENSMUSG00000047250
EC2	SERPING1	0.318387	0.318387	1	0.769348	0.418957	0.34	0.262	215	149	http://www.genecards.org/cgi-bin/carddisp.pl?gene=SERPING1	ENSMUSG00000023224	http://mar2016.archive.ensembl.org/Mus_musculus/Gene/Summary?db=core;g=ENSMUSG00000023224
EC2	VIMP	0.318184	0.318184	1	1.16913	0.739816	0.479	0.376	215	149	http://www.genecards.org/cgi-bin/carddisp.pl?gene=VIMP	ENSMUSG00000075701	http://mar2016.archive.ensembl.org/Mus_musculus/Gene/Summary?db=core;g=ENSMUSG00000075701
EC2	PTOV1	0.318077	0.318077	1	0.875464	0.504381	0.423	0.336	215	149	http://www.genecards.org/cgi-bin/carddisp.pl?gene=PTOV1	ENSMUSG00000038502	http://mar2016.archive.ensembl.org/Mus_musculus/Gene/Summary?db=core;g=ENSMUSG00000038502
EC2	UBC	-0.317675	0.317675	1	6.40231	8.22564	0.898	0.926	215	149	http://www.genecards.org/cgi-bin/carddisp.pl?gene=UBC	ENSMUSG00000008348	http://mar2016.archive.ensembl.org/Mus_musculus/Gene/Summary?db=core;g=ENSMUSG00000008348
EC2	RPL9-PS6	0.31753	0.31753	1	0.578256	0.26646	0.326	0.181	215	149	http://www.genecards.org/cgi-bin/carddisp.pl?gene=RPL9-PS6	ENSMUSG00000062456	http://mar2016.archive.ensembl.org/Mus_musculus/Gene/Summary?db=core;g=ENSMUSG00000062456
EC2	PSEN2	-0.317441	0.317441	1	0.527751	0.903758	0.302	0.43	215	149	http://www.genecards.org/cgi-bin/carddisp.pl?gene=PSEN2	ENSMUSG00000010609	http://mar2016.archive.ensembl.org/Mus_musculus/Gene/Summary?db=core;g=ENSMUSG00000010609
EC2	SYT7	-0.316857	0.316857	1	0.266863	0.578022	0.121	0.289	215	149	http://www.genecards.org/cgi-bin/carddisp.pl?gene=SYT7	ENSMUSG00000024743	http://mar2016.archive.ensembl.org/Mus_musculus/Gene/Summary?db=core;g=ENSMUSG00000024743
EC2	PPIC	0.316425	0.316425	1	1.63315	1.11457	0.605	0.443	215	149	http://www.genecards.org/cgi-bin/carddisp.pl?gene=PPIC	ENSMUSG00000024538	http://mar2016.archive.ensembl.org/Mus_musculus/Gene/Summary?db=core;g=ENSMUSG00000024538
EC2	PTPN14	-0.316303	0.316303	1	1.80789	2.49621	0.577	0.725	215	149	http://www.genecards.org/cgi-bin/carddisp.pl?gene=PTPN14	ENSMUSG00000026604	http://mar2016.archive.ensembl.org/Mus_musculus/Gene/Summary?db=core;g=ENSMUSG00000026604
EC2	SETD7	-0.316111	0.316111	1	0.419368	0.767071	0.242	0.416	215	149	http://www.genecards.org/cgi-bin/carddisp.pl?gene=SETD7	ENSMUSG00000037111	http://mar2016.archive.ensembl.org/Mus_musculus/Gene/Summary?db=core;g=ENSMUSG00000037111
EC2	SEC62	0.315383	0.315383	1	4.26305	3.22958	0.865	0.846	215	149	http://www.genecards.org/cgi-bin/carddisp.pl?gene=SEC62	ENSMUSG00000027706	http://mar2016.archive.ensembl.org/Mus_musculus/Gene/Summary?db=core;g=ENSMUSG00000027706
EC2	NFKBIA	0.314852	0.314852	1	3.64306	2.73271	0.781	0.685	215	149	http://www.genecards.org/cgi-bin/carddisp.pl?gene=NFKBIA	ENSMUSG00000021025	http://mar2016.archive.ensembl.org/Mus_musculus/Gene/Summary?db=core;g=ENSMUSG00000021025
EC2	AP2B1	-0.314101	0.314101	1	0.729728	1.15046	0.372	0.557	215	149	http://www.genecards.org/cgi-bin/carddisp.pl?gene=AP2B1	ENSMUSG00000035152	http://mar2016.archive.ensembl.org/Mus_musculus/Gene/Summary?db=core;g=ENSMUSG00000035152
EC2	ARL5B	-0.313639	0.313639	1	0.302066	0.618258	0.172	0.302	215	149	http://www.genecards.org/cgi-bin/carddisp.pl?gene=ARL5B	ENSMUSG00000017418	http://mar2016.archive.ensembl.org/Mus_musculus/Gene/Summary?db=core;g=ENSMUSG00000017418
EC2	RPL13A	0.313466	0.313466	1	16.8078	13.33	0.935	0.933	215	149	http://www.genecards.org/cgi-bin/carddisp.pl?gene=RPL13A	ENSMUSG00000074129	http://mar2016.archive.ensembl.org/Mus_musculus/Gene/Summary?db=core;g=ENSMUSG00000074129
EC2	FOXN2	-0.313053	0.313053	1	0.307174	0.623947	0.186	0.228	215	149	http://www.genecards.org/cgi-bin/carddisp.pl?gene=FOXN2	ENSMUSG00000034998	http://mar2016.archive.ensembl.org/Mus_musculus/Gene/Summary?db=core;g=ENSMUSG00000034998
EC2	P4HA1	-0.313007	0.313007	1	0.356118	0.684698	0.223	0.329	215	149	http://www.genecards.org/cgi-bin/carddisp.pl?gene=P4HA1	ENSMUSG00000019916	http://mar2016.archive.ensembl.org/Mus_musculus/Gene/Summary?db=core;g=ENSMUSG00000019916
EC2	HYAL2	-0.312427	0.312427	1	1.09758	1.60476	0.493	0.631	215	149	http://www.genecards.org/cgi-bin/carddisp.pl?gene=HYAL2	ENSMUSG00000010047	http://mar2016.archive.ensembl.org/Mus_musculus/Gene/Summary?db=core;g=ENSMUSG00000010047
EC2	ATP8B2	-0.312352	0.312352	1	0.415335	0.757465	0.242	0.396	215	149	http://www.genecards.org/cgi-bin/carddisp.pl?gene=ATP8B2	ENSMUSG00000060671	http://mar2016.archive.ensembl.org/Mus_musculus/Gene/Summary?db=core;g=ENSMUSG00000060671
EC2	RPS12-PS3	0.312342	0.312342	1	1.19487	0.767602	0.53	0.45	215	149	http://www.genecards.org/cgi-bin/carddisp.pl?gene=RPS12-PS3	ENSMUSG00000067038	http://mar2016.archive.ensembl.org/Mus_musculus/Gene/Summary?db=core;g=ENSMUSG00000067038
EC2	CHSY1	0.312157	0.312157	1	0.667615	0.343158	0.349	0.221	215	149	http://www.genecards.org/cgi-bin/carddisp.pl?gene=CHSY1	ENSMUSG00000032640	http://mar2016.archive.ensembl.org/Mus_musculus/Gene/Summary?db=core;g=ENSMUSG00000032640
EC2	ILF2	0.31156	0.31156	1	0.751585	0.411375	0.358	0.262	215	149	http://www.genecards.org/cgi-bin/carddisp.pl?gene=ILF2	ENSMUSG00000001016	http://mar2016.archive.ensembl.org/Mus_musculus/Gene/Summary?db=core;g=ENSMUSG00000001016
EC2	VPS52	-0.311374	0.311374	1	0.171955	0.454266	0.121	0.188	215	149	http://www.genecards.org/cgi-bin/carddisp.pl?gene=VPS52	ENSMUSG00000024319	http://mar2016.archive.ensembl.org/Mus_musculus/Gene/Summary?db=core;g=ENSMUSG00000024319
EC2	MPRIP	0.311189	0.311189	1	1.756	1.22128	0.623	0.557	215	149	http://www.genecards.org/cgi-bin/carddisp.pl?gene=MPRIP	ENSMUSG00000005417	http://mar2016.archive.ensembl.org/Mus_musculus/Gene/Summary?db=core;g=ENSMUSG00000005417
EC2	FAT1	0.311132	0.311132	1	0.337435	0.0779844	0.214	0.067	215	149	http://www.genecards.org/cgi-bin/carddisp.pl?gene=FAT1	ENSMUSG00000070047	http://mar2016.archive.ensembl.org/Mus_musculus/Gene/Summary?db=core;g=ENSMUSG00000070047
EC2	SNHG6	0.310413	0.310413	1	0.479332	0.192949	0.293	0.181	215	149	http://www.genecards.org/cgi-bin/carddisp.pl?gene=SNHG6	ENSMUSG00000098234	http://mar2016.archive.ensembl.org/Mus_musculus/Gene/Summary?db=core;g=ENSMUSG00000098234
EC2	SUMO2	0.310392	0.310392	1	4.83891	3.70863	0.86	0.846	215	149	http://www.genecards.org/cgi-bin/carddisp.pl?gene=SUMO2	ENSMUSG00000020738	http://mar2016.archive.ensembl.org/Mus_musculus/Gene/Summary?db=core;g=ENSMUSG00000020738
EC2	FGD5	-0.309633	0.309633	1	1.95086	2.65727	0.633	0.738	215	149	http://www.genecards.org/cgi-bin/carddisp.pl?gene=FGD5	ENSMUSG00000034037	http://mar2016.archive.ensembl.org/Mus_musculus/Gene/Summary?db=core;g=ENSMUSG00000034037
EC2	HLF	0.309475	0.309475	1	0.348326	0.0880121	0.181	0.054	215	149	http://www.genecards.org/cgi-bin/carddisp.pl?gene=HLF	ENSMUSG00000003949	http://mar2016.archive.ensembl.org/Mus_musculus/Gene/Summary?db=core;g=ENSMUSG00000003949
EC2	IST1	0.309468	0.309468	1	0.633731	0.318322	0.34	0.235	215	149	http://www.genecards.org/cgi-bin/carddisp.pl?gene=IST1	ENSMUSG00000031729	http://mar2016.archive.ensembl.org/Mus_musculus/Gene/Summary?db=core;g=ENSMUSG00000031729
EC2	GCN1L1	-0.30938	0.30938	1	0.286287	0.593934	0.149	0.268	215	149	http://www.genecards.org/cgi-bin/carddisp.pl?gene=GCN1L1	ENSMUSG00000041638	http://mar2016.archive.ensembl.org/Mus_musculus/Gene/Summary?db=core;g=ENSMUSG00000041638
EC2	EHBP1L1	-0.30937	0.30937	1	0.713551	1.12338	0.349	0.497	215	149	http://www.genecards.org/cgi-bin/carddisp.pl?gene=EHBP1L1	ENSMUSG00000024937	http://mar2016.archive.ensembl.org/Mus_musculus/Gene/Summary?db=core;g=ENSMUSG00000024937
EC2	TSPAN14	-0.309305	0.309305	1	0.443943	0.789206	0.256	0.362	215	149	http://www.genecards.org/cgi-bin/carddisp.pl?gene=TSPAN14	ENSMUSG00000037824	http://mar2016.archive.ensembl.org/Mus_musculus/Gene/Summary?db=core;g=ENSMUSG00000037824
EC2	SDC1	0.309254	0.309254	1	0.89282	0.527618	0.386	0.302	215	149	http://www.genecards.org/cgi-bin/carddisp.pl?gene=SDC1	ENSMUSG00000020592	http://mar2016.archive.ensembl.org/Mus_musculus/Gene/Summary?db=core;g=ENSMUSG00000020592
EC2	PLCB4	-0.309063	0.309063	1	2.25771	3.03599	0.679	0.732	215	149	http://www.genecards.org/cgi-bin/carddisp.pl?gene=PLCB4	ENSMUSG00000039943	http://mar2016.archive.ensembl.org/Mus_musculus/Gene/Summary?db=core;g=ENSMUSG00000039943
EC2	FAM20B	-0.308739	0.308739	1	0.126151	0.394878	0.088	0.262	215	149	http://www.genecards.org/cgi-bin/carddisp.pl?gene=FAM20B	ENSMUSG00000033557	http://mar2016.archive.ensembl.org/Mus_musculus/Gene/Summary?db=core;g=ENSMUSG00000033557
EC2	HSPD1	-0.308702	0.308702	1	1.17832	1.69805	0.484	0.638	215	149	http://www.genecards.org/cgi-bin/carddisp.pl?gene=HSPD1	ENSMUSG00000025980	http://mar2016.archive.ensembl.org/Mus_musculus/Gene/Summary?db=core;g=ENSMUSG00000025980
EC2	GPS2	0.308571	0.308571	1	0.853961	0.496964	0.372	0.322	215	149	http://www.genecards.org/cgi-bin/carddisp.pl?gene=GPS2	ENSMUSG00000023170	http://mar2016.archive.ensembl.org/Mus_musculus/Gene/Summary?db=core;g=ENSMUSG00000023170
EC2	SEPT4	0.308288	0.308288	1	0.75396	0.416497	0.377	0.208	215	149	http://www.genecards.org/cgi-bin/carddisp.pl?gene=SEPT4	ENSMUSG00000020486	http://mar2016.archive.ensembl.org/Mus_musculus/Gene/Summary?db=core;g=ENSMUSG00000020486
EC2	PSMD5	0.308173	0.308173	1	0.412865	0.141121	0.256	0.141	215	149	http://www.genecards.org/cgi-bin/carddisp.pl?gene=PSMD5	ENSMUSG00000026869	http://mar2016.archive.ensembl.org/Mus_musculus/Gene/Summary?db=core;g=ENSMUSG00000026869
EC2	SAMD12	-0.308056	0.308056	1	0.240994	0.536398	0.191	0.322	215	149	http://www.genecards.org/cgi-bin/carddisp.pl?gene=SAMD12	ENSMUSG00000058656	http://mar2016.archive.ensembl.org/Mus_musculus/Gene/Summary?db=core;g=ENSMUSG00000058656
EC2	MSL1	-0.307974	0.307974	1	0.653081	1.04646	0.367	0.456	215	149	http://www.genecards.org/cgi-bin/carddisp.pl?gene=MSL1	ENSMUSG00000052915	http://mar2016.archive.ensembl.org/Mus_musculus/Gene/Summary?db=core;g=ENSMUSG00000052915
EC2	SMN1	0.307859	0.307859	1	0.4115	0.140266	0.228	0.141	215	149	http://www.genecards.org/cgi-bin/carddisp.pl?gene=SMN1	ENSMUSG00000021645	http://mar2016.archive.ensembl.org/Mus_musculus/Gene/Summary?db=core;g=ENSMUSG00000021645
EC2	SULF1	-0.307806	0.307806	1	4.11346	5.32957	0.814	0.886	215	149	http://www.genecards.org/cgi-bin/carddisp.pl?gene=SULF1	ENSMUSG00000016918	http://mar2016.archive.ensembl.org/Mus_musculus/Gene/Summary?db=core;g=ENSMUSG00000016918
EC2	TSPAN4	0.307592	0.307592	1	1.62018	1.11708	0.605	0.51	215	149	http://www.genecards.org/cgi-bin/carddisp.pl?gene=TSPAN4	ENSMUSG00000025511	http://mar2016.archive.ensembl.org/Mus_musculus/Gene/Summary?db=core;g=ENSMUSG00000025511
EC2	NR4A2	-0.307587	0.307587	1	0.451561	0.796504	0.163	0.255	215	149	http://www.genecards.org/cgi-bin/carddisp.pl?gene=NR4A2	ENSMUSG00000026826	http://mar2016.archive.ensembl.org/Mus_musculus/Gene/Summary?db=core;g=ENSMUSG00000026826
EC2	PICALM	0.307564	0.307564	1	2.71899	2.00496	0.726	0.711	215	149	http://www.genecards.org/cgi-bin/carddisp.pl?gene=PICALM	ENSMUSG00000039361	http://mar2016.archive.ensembl.org/Mus_musculus/Gene/Summary?db=core;g=ENSMUSG00000039361
EC2	RASSF3	-0.307529	0.307529	1	0.743219	1.15738	0.321	0.47	215	149	http://www.genecards.org/cgi-bin/carddisp.pl?gene=RASSF3	ENSMUSG00000025795	http://mar2016.archive.ensembl.org/Mus_musculus/Gene/Summary?db=core;g=ENSMUSG00000025795
EC2	PON3	0.307468	0.307468	1	0.690325	0.365882	0.377	0.255	215	149	http://www.genecards.org/cgi-bin/carddisp.pl?gene=PON3	ENSMUSG00000029759	http://mar2016.archive.ensembl.org/Mus_musculus/Gene/Summary?db=core;g=ENSMUSG00000029759
EC2	EIF4B	-0.307203	0.307203	1	1.26545	1.80306	0.521	0.664	215	149	http://www.genecards.org/cgi-bin/carddisp.pl?gene=EIF4B	ENSMUSG00000058655	http://mar2016.archive.ensembl.org/Mus_musculus/Gene/Summary?db=core;g=ENSMUSG00000058655
EC2	COL4A4	-0.307045	0.307045	1	0.526781	0.888889	0.228	0.336	215	149	http://www.genecards.org/cgi-bin/carddisp.pl?gene=COL4A4	ENSMUSG00000067158	http://mar2016.archive.ensembl.org/Mus_musculus/Gene/Summary?db=core;g=ENSMUSG00000067158
EC2	YBX3	-0.306624	0.306624	1	2.85607	3.76923	0.74	0.792	215	149	http://www.genecards.org/cgi-bin/carddisp.pl?gene=YBX3	ENSMUSG00000030189	http://mar2016.archive.ensembl.org/Mus_musculus/Gene/Summary?db=core;g=ENSMUSG00000030189
EC2	GIMAP1	0.304911	0.304911	1	1.18572	0.769323	0.493	0.47	215	149	http://www.genecards.org/cgi-bin/carddisp.pl?gene=GIMAP1	ENSMUSG00000090019	http://mar2016.archive.ensembl.org/Mus_musculus/Gene/Summary?db=core;g=ENSMUSG00000090019
EC2	H1F0	0.304773	0.304773	1	1.27053	0.838153	0.465	0.383	215	149	http://www.genecards.org/cgi-bin/carddisp.pl?gene=H1F0	ENSMUSG00000096210	http://mar2016.archive.ensembl.org/Mus_musculus/Gene/Summary?db=core;g=ENSMUSG00000096210
EC2	SMAP1	0.304728	0.304728	1	1.21693	0.794813	0.516	0.436	215	149	http://www.genecards.org/cgi-bin/carddisp.pl?gene=SMAP1	ENSMUSG00000026155	http://mar2016.archive.ensembl.org/Mus_musculus/Gene/Summary?db=core;g=ENSMUSG00000026155
EC2	CNIH4	0.304673	0.304673	1	1.22501	0.801422	0.516	0.503	215	149	http://www.genecards.org/cgi-bin/carddisp.pl?gene=CNIH4	ENSMUSG00000062169	http://mar2016.archive.ensembl.org/Mus_musculus/Gene/Summary?db=core;g=ENSMUSG00000062169
EC2	PDLIM1	0.304333	0.304333	1	2.284	1.65943	0.698	0.664	215	149	http://www.genecards.org/cgi-bin/carddisp.pl?gene=PDLIM1	ENSMUSG00000055044	http://mar2016.archive.ensembl.org/Mus_musculus/Gene/Summary?db=core;g=ENSMUSG00000055044
EC2	MT2	0.303379	0.303379	1	0.564428	0.267738	0.172	0.141	215	149	http://www.genecards.org/cgi-bin/carddisp.pl?gene=MT2	ENSMUSG00000031762	http://mar2016.archive.ensembl.org/Mus_musculus/Gene/Summary?db=core;g=ENSMUSG00000031762
EC2	TM2D1	0.30321	0.30321	1	1.08536	0.690074	0.516	0.423	215	149	http://www.genecards.org/cgi-bin/carddisp.pl?gene=TM2D1	ENSMUSG00000028563	http://mar2016.archive.ensembl.org/Mus_musculus/Gene/Summary?db=core;g=ENSMUSG00000028563
EC2	PECAM1	-0.302974	0.302974	1	32.4704	40.2919	0.991	1	215	149	http://www.genecards.org/cgi-bin/carddisp.pl?gene=PECAM1	ENSMUSG00000020717	http://mar2016.archive.ensembl.org/Mus_musculus/Gene/Summary?db=core;g=ENSMUSG00000020717
EC2	PDLIM2	-0.30291	0.30291	1	0.594019	0.96643	0.274	0.409	215	149	http://www.genecards.org/cgi-bin/carddisp.pl?gene=PDLIM2	ENSMUSG00000022090	http://mar2016.archive.ensembl.org/Mus_musculus/Gene/Summary?db=core;g=ENSMUSG00000022090
EC2	MTURN	-0.302768	0.302768	1	0.107573	0.366201	0.074	0.208	215	149	http://www.genecards.org/cgi-bin/carddisp.pl?gene=MTURN	ENSMUSG00000038065	http://mar2016.archive.ensembl.org/Mus_musculus/Gene/Summary?db=core;g=ENSMUSG00000038065
EC2	DDX17	-0.302547	0.302547	1	1.31684	1.85741	0.521	0.631	215	149	http://www.genecards.org/cgi-bin/carddisp.pl?gene=DDX17	ENSMUSG00000055065	http://mar2016.archive.ensembl.org/Mus_musculus/Gene/Summary?db=core;g=ENSMUSG00000055065
EC2	SENP6	-0.302442	0.302442	1	1.0487	1.52652	0.456	0.631	215	149	http://www.genecards.org/cgi-bin/carddisp.pl?gene=SENP6	ENSMUSG00000034252	http://mar2016.archive.ensembl.org/Mus_musculus/Gene/Summary?db=core;g=ENSMUSG00000034252
EC2	EEF2	0.30174	0.30174	1	9.54873	7.5579	0.958	0.906	215	149	http://www.genecards.org/cgi-bin/carddisp.pl?gene=EEF2	ENSMUSG00000034994	http://mar2016.archive.ensembl.org/Mus_musculus/Gene/Summary?db=core;g=ENSMUSG00000034994
EC2	RPL12	0.301686	0.301686	1	13.8477	11.046	0.949	0.926	215	149	http://www.genecards.org/cgi-bin/carddisp.pl?gene=RPL12	ENSMUSG00000038900	http://mar2016.archive.ensembl.org/Mus_musculus/Gene/Summary?db=core;g=ENSMUSG00000038900
EC2	PFKFB3	0.301452	0.301452	1	0.744414	0.415479	0.316	0.262	215	149	http://www.genecards.org/cgi-bin/carddisp.pl?gene=PFKFB3	ENSMUSG00000026773	http://mar2016.archive.ensembl.org/Mus_musculus/Gene/Summary?db=core;g=ENSMUSG00000026773
EC2	RPS10	0.301399	0.301399	1	20.3097	16.2921	0.967	0.926	215	149	http://www.genecards.org/cgi-bin/carddisp.pl?gene=RPS10	ENSMUSG00000052146	http://mar2016.archive.ensembl.org/Mus_musculus/Gene/Summary?db=core;g=ENSMUSG00000052146
EC2	CLIC5	-0.300707	0.300707	1	1.10848	1.59712	0.344	0.51	215	149	http://www.genecards.org/cgi-bin/carddisp.pl?gene=CLIC5	ENSMUSG00000023959	http://mar2016.archive.ensembl.org/Mus_musculus/Gene/Summary?db=core;g=ENSMUSG00000023959
EC2	CLEC14A	-0.300666	0.300666	1	5.91988	7.52331	0.87	0.872	215	149	http://www.genecards.org/cgi-bin/carddisp.pl?gene=CLEC14A	ENSMUSG00000045930	http://mar2016.archive.ensembl.org/Mus_musculus/Gene/Summary?db=core;g=ENSMUSG00000045930
EC2	RPL22L1	0.300368	0.300368	1	5.10877	3.9606	0.819	0.779	215	149	http://www.genecards.org/cgi-bin/carddisp.pl?gene=RPL22L1	ENSMUSG00000039221	http://mar2016.archive.ensembl.org/Mus_musculus/Gene/Summary?db=core;g=ENSMUSG00000039221
EC2	CASP8AP2	-0.299922	0.299922	1	0.420022	0.748158	0.223	0.376	215	149	http://www.genecards.org/cgi-bin/carddisp.pl?gene=CASP8AP2	ENSMUSG00000028282	http://mar2016.archive.ensembl.org/Mus_musculus/Gene/Summary?db=core;g=ENSMUSG00000028282
EC2	CNN1	0.299629	0.299629	1	0.271239	0.0328325	0.116	0.027	215	149	http://www.genecards.org/cgi-bin/carddisp.pl?gene=CNN1	ENSMUSG00000001349	http://mar2016.archive.ensembl.org/Mus_musculus/Gene/Summary?db=core;g=ENSMUSG00000001349
EC2	TMOD3	-0.299545	0.299545	1	4.60061	5.89298	0.874	0.893	215	149	http://www.genecards.org/cgi-bin/carddisp.pl?gene=TMOD3	ENSMUSG00000058587	http://mar2016.archive.ensembl.org/Mus_musculus/Gene/Summary?db=core;g=ENSMUSG00000058587
EC2	DAB2	-0.299245	0.299245	1	0.382234	0.700839	0.219	0.403	215	149	http://www.genecards.org/cgi-bin/carddisp.pl?gene=DAB2	ENSMUSG00000022150	http://mar2016.archive.ensembl.org/Mus_musculus/Gene/Summary?db=core;g=ENSMUSG00000022150
EC2	ARHGEF12	-0.299174	0.299174	1	1.61509	2.21771	0.581	0.732	215	149	http://www.genecards.org/cgi-bin/carddisp.pl?gene=ARHGEF12	ENSMUSG00000059495	http://mar2016.archive.ensembl.org/Mus_musculus/Gene/Summary?db=core;g=ENSMUSG00000059495
EC2	TYW5	-0.298628	0.298628	1	0.0780483	0.325972	0.065	0.181	215	149	http://www.genecards.org/cgi-bin/carddisp.pl?gene=TYW5	ENSMUSG00000048495	http://mar2016.archive.ensembl.org/Mus_musculus/Gene/Summary?db=core;g=ENSMUSG00000048495
EC2	CMIP	-0.298616	0.298616	1	6.23312	7.89648	0.865	0.913	215	149	http://www.genecards.org/cgi-bin/carddisp.pl?gene=CMIP	ENSMUSG00000034390	http://mar2016.archive.ensembl.org/Mus_musculus/Gene/Summary?db=core;g=ENSMUSG00000034390
EC2	4932438A13RIK	-0.298439	0.298439	1	0.73263	1.13081	0.302	0.47	215	149	http://www.genecards.org/cgi-bin/carddisp.pl?gene=4932438A13RIK	ENSMUSG00000037270	http://mar2016.archive.ensembl.org/Mus_musculus/Gene/Summary?db=core;g=ENSMUSG00000037270
EC2	H2-Q7	-0.298246	0.298246	1	1.64429	2.25155	0.553	0.685	215	149	http://www.genecards.org/cgi-bin/carddisp.pl?gene=H2-Q7	ENSMUSG00000060550	http://mar2016.archive.ensembl.org/Mus_musculus/Gene/Summary?db=core;g=ENSMUSG00000060550
EC2	MLLT6	-0.298203	0.298203	1	0.365329	0.678824	0.219	0.309	215	149	http://www.genecards.org/cgi-bin/carddisp.pl?gene=MLLT6	ENSMUSG00000038437	http://mar2016.archive.ensembl.org/Mus_musculus/Gene/Summary?db=core;g=ENSMUSG00000038437
EC2	NEDD9	-0.298158	0.298158	1	0.784415	1.19407	0.367	0.47	215	149	http://www.genecards.org/cgi-bin/carddisp.pl?gene=NEDD9	ENSMUSG00000021365	http://mar2016.archive.ensembl.org/Mus_musculus/Gene/Summary?db=core;g=ENSMUSG00000021365
EC2	TAF1D	0.298076	0.298076	1	0.703989	0.385916	0.34	0.248	215	149	http://www.genecards.org/cgi-bin/carddisp.pl?gene=TAF1D	ENSMUSG00000031939	http://mar2016.archive.ensembl.org/Mus_musculus/Gene/Summary?db=core;g=ENSMUSG00000031939
EC2	NEAT1	-0.297818	0.297818	1	5.32605	6.77651	0.823	0.819	215	149	http://www.genecards.org/cgi-bin/carddisp.pl?gene=NEAT1	ENSMUSG00000092274	http://mar2016.archive.ensembl.org/Mus_musculus/Gene/Summary?db=core;g=ENSMUSG00000092274
EC2	ADIPOR1	-0.297016	0.297016	1	1.28573	1.80825	0.54	0.678	215	149	http://www.genecards.org/cgi-bin/carddisp.pl?gene=ADIPOR1	ENSMUSG00000026457	http://mar2016.archive.ensembl.org/Mus_musculus/Gene/Summary?db=core;g=ENSMUSG00000026457
EC2	CCSER2	-0.296898	0.296898	1	1.56011	2.1451	0.549	0.705	215	149	http://www.genecards.org/cgi-bin/carddisp.pl?gene=CCSER2	ENSMUSG00000058690	http://mar2016.archive.ensembl.org/Mus_musculus/Gene/Summary?db=core;g=ENSMUSG00000058690
EC2	MINOS1	0.296839	0.296839	1	2.13267	1.5501	0.707	0.664	215	149	http://www.genecards.org/cgi-bin/carddisp.pl?gene=MINOS1	ENSMUSG00000050608	http://mar2016.archive.ensembl.org/Mus_musculus/Gene/Summary?db=core;g=ENSMUSG00000050608
EC2	TMEM44	-0.296417	0.296417	1	0.29291	0.58781	0.167	0.315	215	149	http://www.genecards.org/cgi-bin/carddisp.pl?gene=TMEM44	ENSMUSG00000022537	http://mar2016.archive.ensembl.org/Mus_musculus/Gene/Summary?db=core;g=ENSMUSG00000022537
EC2	RPL35	0.296081	0.296081	1	2.51443	1.86237	0.716	0.638	215	149	http://www.genecards.org/cgi-bin/carddisp.pl?gene=RPL35	ENSMUSG00000062997	http://mar2016.archive.ensembl.org/Mus_musculus/Gene/Summary?db=core;g=ENSMUSG00000062997
EC2	MGA	-0.296061	0.296061	1	0.837301	1.25582	0.381	0.51	215	149	http://www.genecards.org/cgi-bin/carddisp.pl?gene=MGA	ENSMUSG00000033943	http://mar2016.archive.ensembl.org/Mus_musculus/Gene/Summary?db=core;g=ENSMUSG00000033943
EC2	DCTN5	-0.295959	0.295959	1	0.200347	0.473667	0.13	0.315	215	149	http://www.genecards.org/cgi-bin/carddisp.pl?gene=DCTN5	ENSMUSG00000030868	http://mar2016.archive.ensembl.org/Mus_musculus/Gene/Summary?db=core;g=ENSMUSG00000030868
EC2	UBR1	-0.29577	0.29577	1	0.58209	0.942078	0.284	0.443	215	149	http://www.genecards.org/cgi-bin/carddisp.pl?gene=UBR1	ENSMUSG00000027272	http://mar2016.archive.ensembl.org/Mus_musculus/Gene/Summary?db=core;g=ENSMUSG00000027272
EC2	SCMH1	-0.295673	0.295673	1	0.311427	0.609721	0.219	0.349	215	149	http://www.genecards.org/cgi-bin/carddisp.pl?gene=SCMH1	ENSMUSG00000000085	http://mar2016.archive.ensembl.org/Mus_musculus/Gene/Summary?db=core;g=ENSMUSG00000000085
EC2	NDUFA4	0.295446	0.295446	1	5.38056	4.19901	0.86	0.839	215	149	http://www.genecards.org/cgi-bin/carddisp.pl?gene=NDUFA4	ENSMUSG00000029632	http://mar2016.archive.ensembl.org/Mus_musculus/Gene/Summary?db=core;g=ENSMUSG00000029632
EC2	STXBP5	-0.295432	0.295432	1	0.211924	0.487337	0.158	0.255	215	149	http://www.genecards.org/cgi-bin/carddisp.pl?gene=STXBP5	ENSMUSG00000019790	http://mar2016.archive.ensembl.org/Mus_musculus/Gene/Summary?db=core;g=ENSMUSG00000019790
EC2	MYO1C	-0.294454	0.294454	1	1.0376	1.49895	0.465	0.577	215	149	http://www.genecards.org/cgi-bin/carddisp.pl?gene=MYO1C	ENSMUSG00000017774	http://mar2016.archive.ensembl.org/Mus_musculus/Gene/Summary?db=core;g=ENSMUSG00000017774
EC2	CCND3	-0.294427	0.294427	1	0.827749	1.24155	0.4	0.537	215	149	http://www.genecards.org/cgi-bin/carddisp.pl?gene=CCND3	ENSMUSG00000034165	http://mar2016.archive.ensembl.org/Mus_musculus/Gene/Summary?db=core;g=ENSMUSG00000034165
EC2	LITAF	0.293908	0.293908	1	1.36904	0.932398	0.526	0.436	215	149	http://www.genecards.org/cgi-bin/carddisp.pl?gene=LITAF	ENSMUSG00000022500	http://mar2016.archive.ensembl.org/Mus_musculus/Gene/Summary?db=core;g=ENSMUSG00000022500
EC2	WLS	-0.293802	0.293802	1	1.35955	1.89249	0.577	0.664	215	149	http://www.genecards.org/cgi-bin/carddisp.pl?gene=WLS	ENSMUSG00000028173	http://mar2016.archive.ensembl.org/Mus_musculus/Gene/Summary?db=core;g=ENSMUSG00000028173
EC2	PROS1	-0.293611	0.293611	1	1.13086	1.61181	0.488	0.624	215	149	http://www.genecards.org/cgi-bin/carddisp.pl?gene=PROS1	ENSMUSG00000022912	http://mar2016.archive.ensembl.org/Mus_musculus/Gene/Summary?db=core;g=ENSMUSG00000022912
EC2	B2M	-0.293582	0.293582	1	10.4627	13.0496	0.94	0.98	215	149	http://www.genecards.org/cgi-bin/carddisp.pl?gene=B2M	ENSMUSG00000060802	http://mar2016.archive.ensembl.org/Mus_musculus/Gene/Summary?db=core;g=ENSMUSG00000060802
EC2	MVB12A	0.293442	0.293442	1	0.501663	0.225287	0.312	0.208	215	149	http://www.genecards.org/cgi-bin/carddisp.pl?gene=MVB12A	ENSMUSG00000031813	http://mar2016.archive.ensembl.org/Mus_musculus/Gene/Summary?db=core;g=ENSMUSG00000031813
EC2	TULP4	-0.292583	0.292583	1	5.87458	7.4202	0.86	0.933	215	149	http://www.genecards.org/cgi-bin/carddisp.pl?gene=TULP4	ENSMUSG00000034377	http://mar2016.archive.ensembl.org/Mus_musculus/Gene/Summary?db=core;g=ENSMUSG00000034377
EC2	CSE1L	0.292195	0.292195	1	0.435095	0.171982	0.163	0.161	215	149	http://www.genecards.org/cgi-bin/carddisp.pl?gene=CSE1L	ENSMUSG00000002718	http://mar2016.archive.ensembl.org/Mus_musculus/Gene/Summary?db=core;g=ENSMUSG00000002718
EC2	DUSP6	0.29201	0.29201	1	0.816086	0.483312	0.321	0.242	215	149	http://www.genecards.org/cgi-bin/carddisp.pl?gene=DUSP6	ENSMUSG00000019960	http://mar2016.archive.ensembl.org/Mus_musculus/Gene/Summary?db=core;g=ENSMUSG00000019960
EC2	CPNE8	0.291852	0.291852	1	1.51153	1.05155	0.581	0.517	215	149	http://www.genecards.org/cgi-bin/carddisp.pl?gene=CPNE8	ENSMUSG00000052560	http://mar2016.archive.ensembl.org/Mus_musculus/Gene/Summary?db=core;g=ENSMUSG00000052560
EC2	EIF3H	0.291123	0.291123	1	4.76278	3.70972	0.828	0.832	215	149	http://www.genecards.org/cgi-bin/carddisp.pl?gene=EIF3H	ENSMUSG00000022312	http://mar2016.archive.ensembl.org/Mus_musculus/Gene/Summary?db=core;g=ENSMUSG00000022312
EC2	PRSS23	-0.291114	0.291114	1	0.693329	1.07193	0.186	0.342	215	149	http://www.genecards.org/cgi-bin/carddisp.pl?gene=PRSS23	ENSMUSG00000039405	http://mar2016.archive.ensembl.org/Mus_musculus/Gene/Summary?db=core;g=ENSMUSG00000039405
EC2	LIMS2	-0.290742	0.290742	1	1.71528	2.32152	0.605	0.752	215	149	http://www.genecards.org/cgi-bin/carddisp.pl?gene=LIMS2	ENSMUSG00000024395	http://mar2016.archive.ensembl.org/Mus_musculus/Gene/Summary?db=core;g=ENSMUSG00000024395
EC2	AKAP9	-0.290575	0.290575	1	1.17305	1.65792	0.46	0.57	215	149	http://www.genecards.org/cgi-bin/carddisp.pl?gene=AKAP9	ENSMUSG00000040407	http://mar2016.archive.ensembl.org/Mus_musculus/Gene/Summary?db=core;g=ENSMUSG00000040407
EC2	NUDCD3	-0.290568	0.290568	1	0.651586	1.02009	0.395	0.49	215	149	http://www.genecards.org/cgi-bin/carddisp.pl?gene=NUDCD3	ENSMUSG00000053838	http://mar2016.archive.ensembl.org/Mus_musculus/Gene/Summary?db=core;g=ENSMUSG00000053838
EC2	ATP6V0A2	0.290372	0.290372	1	0.507019	0.232276	0.256	0.161	215	149	http://www.genecards.org/cgi-bin/carddisp.pl?gene=ATP6V0A2	ENSMUSG00000038023	http://mar2016.archive.ensembl.org/Mus_musculus/Gene/Summary?db=core;g=ENSMUSG00000038023
EC2	PTPN1	0.290194	0.290194	1	0.818012	0.486755	0.344	0.322	215	149	http://www.genecards.org/cgi-bin/carddisp.pl?gene=PTPN1	ENSMUSG00000027540	http://mar2016.archive.ensembl.org/Mus_musculus/Gene/Summary?db=core;g=ENSMUSG00000027540
EC2	ATP5E	0.29007	0.29007	1	5.18027	4.05461	0.837	0.805	215	149	http://www.genecards.org/cgi-bin/carddisp.pl?gene=ATP5E	ENSMUSG00000016252	http://mar2016.archive.ensembl.org/Mus_musculus/Gene/Summary?db=core;g=ENSMUSG00000016252
EC2	NCOA3	-0.290033	0.290033	1	0.523849	0.863162	0.274	0.45	215	149	http://www.genecards.org/cgi-bin/carddisp.pl?gene=NCOA3	ENSMUSG00000027678	http://mar2016.archive.ensembl.org/Mus_musculus/Gene/Summary?db=core;g=ENSMUSG00000027678
EC2	HERC6	-0.289932	0.289932	1	0.261588	0.542396	0.149	0.201	215	149	http://www.genecards.org/cgi-bin/carddisp.pl?gene=HERC6	ENSMUSG00000029798	http://mar2016.archive.ensembl.org/Mus_musculus/Gene/Summary?db=core;g=ENSMUSG00000029798
EC2	MAPKAP1	-0.289925	0.289925	1	0.356055	0.657881	0.237	0.362	215	149	http://www.genecards.org/cgi-bin/carddisp.pl?gene=MAPKAP1	ENSMUSG00000038696	http://mar2016.archive.ensembl.org/Mus_musculus/Gene/Summary?db=core;g=ENSMUSG00000038696
EC2	STK24	-0.289873	0.289873	1	0.392487	0.70236	0.205	0.356	215	149	http://www.genecards.org/cgi-bin/carddisp.pl?gene=STK24	ENSMUSG00000063410	http://mar2016.archive.ensembl.org/Mus_musculus/Gene/Summary?db=core;g=ENSMUSG00000063410
EC2	CDC42SE1	-0.289786	0.289786	1	0.371383	0.67646	0.219	0.362	215	149	http://www.genecards.org/cgi-bin/carddisp.pl?gene=CDC42SE1	ENSMUSG00000046722	http://mar2016.archive.ensembl.org/Mus_musculus/Gene/Summary?db=core;g=ENSMUSG00000046722
EC2	NAA15	-0.289727	0.289727	1	0.579443	0.930726	0.288	0.43	215	149	http://www.genecards.org/cgi-bin/carddisp.pl?gene=NAA15	ENSMUSG00000063273	http://mar2016.archive.ensembl.org/Mus_musculus/Gene/Summary?db=core;g=ENSMUSG00000063273
EC2	CTNNB1	0.289719	0.289719	1	5.81308	4.57352	0.912	0.859	215	149	http://www.genecards.org/cgi-bin/carddisp.pl?gene=CTNNB1	ENSMUSG00000006932	http://mar2016.archive.ensembl.org/Mus_musculus/Gene/Summary?db=core;g=ENSMUSG00000006932
EC2	HNRNPUL1	0.289658	0.289658	1	0.940046	0.587143	0.447	0.356	215	149	http://www.genecards.org/cgi-bin/carddisp.pl?gene=HNRNPUL1	ENSMUSG00000040725	http://mar2016.archive.ensembl.org/Mus_musculus/Gene/Summary?db=core;g=ENSMUSG00000040725
EC2	TCEB2	0.289246	0.289246	1	4.70821	3.67119	0.847	0.812	215	149	http://www.genecards.org/cgi-bin/carddisp.pl?gene=TCEB2	ENSMUSG00000055839	http://mar2016.archive.ensembl.org/Mus_musculus/Gene/Summary?db=core;g=ENSMUSG00000055839
EC2	TRIM24	0.289233	0.289233	1	0.876536	0.535638	0.335	0.302	215	149	http://www.genecards.org/cgi-bin/carddisp.pl?gene=TRIM24	ENSMUSG00000029833	http://mar2016.archive.ensembl.org/Mus_musculus/Gene/Summary?db=core;g=ENSMUSG00000029833
EC2	EIF4A2	-0.28922	0.28922	1	2.11431	2.80562	0.67	0.765	215	149	http://www.genecards.org/cgi-bin/carddisp.pl?gene=EIF4A2	ENSMUSG00000022884	http://mar2016.archive.ensembl.org/Mus_musculus/Gene/Summary?db=core;g=ENSMUSG00000022884
EC2	CCND2	-0.289117	0.289117	1	5.64473	7.11915	0.842	0.899	215	149	http://www.genecards.org/cgi-bin/carddisp.pl?gene=CCND2	ENSMUSG00000000184	http://mar2016.archive.ensembl.org/Mus_musculus/Gene/Summary?db=core;g=ENSMUSG00000000184
EC2	EGFL7	0.289095	0.289095	1	13.646	10.9865	0.953	0.96	215	149	http://www.genecards.org/cgi-bin/carddisp.pl?gene=EGFL7	ENSMUSG00000026921	http://mar2016.archive.ensembl.org/Mus_musculus/Gene/Summary?db=core;g=ENSMUSG00000026921
EC2	PHIP	-0.288883	0.288883	1	1.16308	1.64262	0.423	0.624	215	149	http://www.genecards.org/cgi-bin/carddisp.pl?gene=PHIP	ENSMUSG00000032253	http://mar2016.archive.ensembl.org/Mus_musculus/Gene/Summary?db=core;g=ENSMUSG00000032253
EC2	EMC7	0.288656	0.288656	1	1.80168	1.29363	0.628	0.638	215	149	http://www.genecards.org/cgi-bin/carddisp.pl?gene=EMC7	ENSMUSG00000055943	http://mar2016.archive.ensembl.org/Mus_musculus/Gene/Summary?db=core;g=ENSMUSG00000055943
EC2	MYO5A	-0.288501	0.288501	1	0.188675	0.451813	0.13	0.208	215	149	http://www.genecards.org/cgi-bin/carddisp.pl?gene=MYO5A	ENSMUSG00000034593	http://mar2016.archive.ensembl.org/Mus_musculus/Gene/Summary?db=core;g=ENSMUSG00000034593
EC2	ATXN2	-0.288493	0.288493	1	0.563097	0.909109	0.34	0.416	215	149	http://www.genecards.org/cgi-bin/carddisp.pl?gene=ATXN2	ENSMUSG00000042605	http://mar2016.archive.ensembl.org/Mus_musculus/Gene/Summary?db=core;g=ENSMUSG00000042605
EC2	TIMM17A	0.288264	0.288264	1	1.22123	0.81894	0.558	0.503	215	149	http://www.genecards.org/cgi-bin/carddisp.pl?gene=TIMM17A	ENSMUSG00000062580	http://mar2016.archive.ensembl.org/Mus_musculus/Gene/Summary?db=core;g=ENSMUSG00000062580
EC2	ABHD17A	0.288203	0.288203	1	1.29128	0.876379	0.535	0.43	215	149	http://www.genecards.org/cgi-bin/carddisp.pl?gene=ABHD17A	ENSMUSG00000003346	http://mar2016.archive.ensembl.org/Mus_musculus/Gene/Summary?db=core;g=ENSMUSG00000003346
EC2	LPAR4	-0.288094	0.288094	1	0.0986453	0.341474	0.07	0.107	215	149	http://www.genecards.org/cgi-bin/carddisp.pl?gene=LPAR4	ENSMUSG00000049929	http://mar2016.archive.ensembl.org/Mus_musculus/Gene/Summary?db=core;g=ENSMUSG00000049929
EC2	MAP6	-0.288059	0.288059	1	0.172234	0.431293	0.107	0.255	215	149	http://www.genecards.org/cgi-bin/carddisp.pl?gene=MAP6	ENSMUSG00000055407	http://mar2016.archive.ensembl.org/Mus_musculus/Gene/Summary?db=core;g=ENSMUSG00000055407
EC2	KMT2E	0.288029	0.288029	1	3.51801	2.70034	0.819	0.779	215	149	http://www.genecards.org/cgi-bin/carddisp.pl?gene=KMT2E	ENSMUSG00000029004	http://mar2016.archive.ensembl.org/Mus_musculus/Gene/Summary?db=core;g=ENSMUSG00000029004
EC2	BPTF	-0.287775	0.287775	1	1.52317	2.08017	0.581	0.691	215	149	http://www.genecards.org/cgi-bin/carddisp.pl?gene=BPTF	ENSMUSG00000040481	http://mar2016.archive.ensembl.org/Mus_musculus/Gene/Summary?db=core;g=ENSMUSG00000040481
EC2	U2AF2	-0.287699	0.287699	1	0.493959	0.823664	0.274	0.383	215	149	http://www.genecards.org/cgi-bin/carddisp.pl?gene=U2AF2	ENSMUSG00000030435	http://mar2016.archive.ensembl.org/Mus_musculus/Gene/Summary?db=core;g=ENSMUSG00000030435
EC2	AGPAT5	-0.287598	0.287598	1	0.362965	0.663643	0.228	0.289	215	149	http://www.genecards.org/cgi-bin/carddisp.pl?gene=AGPAT5	ENSMUSG00000031467	http://mar2016.archive.ensembl.org/Mus_musculus/Gene/Summary?db=core;g=ENSMUSG00000031467
EC2	PQLC3	-0.287086	0.287086	1	0.156845	0.411551	0.102	0.255	215	149	http://www.genecards.org/cgi-bin/carddisp.pl?gene=PQLC3	ENSMUSG00000045679	http://mar2016.archive.ensembl.org/Mus_musculus/Gene/Summary?db=core;g=ENSMUSG00000045679
EC2	MAP7D1	-0.287076	0.287076	1	1.40296	1.932	0.586	0.711	215	149	http://www.genecards.org/cgi-bin/carddisp.pl?gene=MAP7D1	ENSMUSG00000028849	http://mar2016.archive.ensembl.org/Mus_musculus/Gene/Summary?db=core;g=ENSMUSG00000028849
EC2	SOCS3	0.286915	0.286915	1	0.734156	0.421406	0.288	0.188	215	149	http://www.genecards.org/cgi-bin/carddisp.pl?gene=SOCS3	ENSMUSG00000053113	http://mar2016.archive.ensembl.org/Mus_musculus/Gene/Summary?db=core;g=ENSMUSG00000053113
EC2	SLC9A3R2	-0.286557	0.286557	1	7.06069	8.83183	0.879	0.886	215	149	http://www.genecards.org/cgi-bin/carddisp.pl?gene=SLC9A3R2	ENSMUSG00000002504	http://mar2016.archive.ensembl.org/Mus_musculus/Gene/Summary?db=core;g=ENSMUSG00000002504
EC2	AKR1C14	-0.286308	0.286308	1	0.0348014	0.261956	0.037	0.161	215	149	http://www.genecards.org/cgi-bin/carddisp.pl?gene=AKR1C14	ENSMUSG00000033715	http://mar2016.archive.ensembl.org/Mus_musculus/Gene/Summary?db=core;g=ENSMUSG00000033715
EC2	ZBTB20	-0.285379	0.285379	1	8.92306	11.0935	0.94	0.919	215	149	http://www.genecards.org/cgi-bin/carddisp.pl?gene=ZBTB20	ENSMUSG00000022708	http://mar2016.archive.ensembl.org/Mus_musculus/Gene/Summary?db=core;g=ENSMUSG00000022708
EC2	MAP4	-0.285368	0.285368	1	1.71258	2.30588	0.605	0.725	215	149	http://www.genecards.org/cgi-bin/carddisp.pl?gene=MAP4	ENSMUSG00000032479	http://mar2016.archive.ensembl.org/Mus_musculus/Gene/Summary?db=core;g=ENSMUSG00000032479
EC2	SAMD9L	-0.285114	0.285114	1	0.924537	1.34506	0.423	0.577	215	149	http://www.genecards.org/cgi-bin/carddisp.pl?gene=SAMD9L	ENSMUSG00000047735	http://mar2016.archive.ensembl.org/Mus_musculus/Gene/Summary?db=core;g=ENSMUSG00000047735
EC2	ATP5J2	0.284979	0.284979	1	3.26028	2.49664	0.809	0.758	215	149	http://www.genecards.org/cgi-bin/carddisp.pl?gene=ATP5J2	ENSMUSG00000038690	http://mar2016.archive.ensembl.org/Mus_musculus/Gene/Summary?db=core;g=ENSMUSG00000038690
EC2	AKR1A1	0.28459	0.28459	1	3.38492	2.59991	0.795	0.772	215	149	http://www.genecards.org/cgi-bin/carddisp.pl?gene=AKR1A1	ENSMUSG00000028692	http://mar2016.archive.ensembl.org/Mus_musculus/Gene/Summary?db=core;g=ENSMUSG00000028692
EC2	GM26632	0.284556	0.284556	1	0.442943	0.184648	0.158	0.141	215	149	http://www.genecards.org/cgi-bin/carddisp.pl?gene=GM26632	ENSMUSG00000097442	http://mar2016.archive.ensembl.org/Mus_musculus/Gene/Summary?db=core;g=ENSMUSG00000097442
EC2	SEPT2	-0.284543	0.284543	1	1.68473	2.27007	0.609	0.732	215	149	http://www.genecards.org/cgi-bin/carddisp.pl?gene=SEPT2	ENSMUSG00000026276	http://mar2016.archive.ensembl.org/Mus_musculus/Gene/Summary?db=core;g=ENSMUSG00000026276
EC2	DPH5	0.284281	0.284281	1	0.319614	0.0836018	0.163	0.074	215	149	http://www.genecards.org/cgi-bin/carddisp.pl?gene=DPH5	ENSMUSG00000033554	http://mar2016.archive.ensembl.org/Mus_musculus/Gene/Summary?db=core;g=ENSMUSG00000033554
EC2	CPNE3	-0.284103	0.284103	1	1.09571	1.55184	0.493	0.597	215	149	http://www.genecards.org/cgi-bin/carddisp.pl?gene=CPNE3	ENSMUSG00000028228	http://mar2016.archive.ensembl.org/Mus_musculus/Gene/Summary?db=core;g=ENSMUSG00000028228
EC2	IMP3	0.283849	0.283849	1	1.76898	1.27443	0.609	0.55	215	149	http://www.genecards.org/cgi-bin/carddisp.pl?gene=IMP3	ENSMUSG00000032288	http://mar2016.archive.ensembl.org/Mus_musculus/Gene/Summary?db=core;g=ENSMUSG00000032288
EC2	CDC42EP3	-0.283659	0.283659	1	2.35785	3.08744	0.577	0.725	215	149	http://www.genecards.org/cgi-bin/carddisp.pl?gene=CDC42EP3	ENSMUSG00000036533	http://mar2016.archive.ensembl.org/Mus_musculus/Gene/Summary?db=core;g=ENSMUSG00000036533
EC2	TMEM238	-0.28362	0.28362	1	0.650543	1.00912	0.353	0.47	215	149	http://www.genecards.org/cgi-bin/carddisp.pl?gene=TMEM238	ENSMUSG00000030431	http://mar2016.archive.ensembl.org/Mus_musculus/Gene/Summary?db=core;g=ENSMUSG00000030431
EC2	MSI2	-0.283404	0.283404	1	0.917839	1.33413	0.4	0.537	215	149	http://www.genecards.org/cgi-bin/carddisp.pl?gene=MSI2	ENSMUSG00000069769	http://mar2016.archive.ensembl.org/Mus_musculus/Gene/Summary?db=core;g=ENSMUSG00000069769
EC2	AW112010	-0.283294	0.283294	1	1.32655	1.83134	0.47	0.591	215	149	http://www.genecards.org/cgi-bin/carddisp.pl?gene=AW112010	ENSMUSG00000075010	http://mar2016.archive.ensembl.org/Mus_musculus/Gene/Summary?db=core;g=ENSMUSG00000075010
EC2	PPP1R12A	-0.283162	0.283162	1	0.874785	1.28135	0.423	0.537	215	149	http://www.genecards.org/cgi-bin/carddisp.pl?gene=PPP1R12A	ENSMUSG00000019907	http://mar2016.archive.ensembl.org/Mus_musculus/Gene/Summary?db=core;g=ENSMUSG00000019907
EC2	ERN1	-0.282963	0.282963	1	0.179284	0.434824	0.121	0.195	215	149	http://www.genecards.org/cgi-bin/carddisp.pl?gene=ERN1	ENSMUSG00000020715	http://mar2016.archive.ensembl.org/Mus_musculus/Gene/Summary?db=core;g=ENSMUSG00000020715
EC2	HLTF	-0.282492	0.282492	1	0.342946	0.633417	0.214	0.315	215	149	http://www.genecards.org/cgi-bin/carddisp.pl?gene=HLTF	ENSMUSG00000002428	http://mar2016.archive.ensembl.org/Mus_musculus/Gene/Summary?db=core;g=ENSMUSG00000002428
EC2	GGTA1	-0.28238	0.28238	1	0.615011	0.964176	0.33	0.45	215	149	http://www.genecards.org/cgi-bin/carddisp.pl?gene=GGTA1	ENSMUSG00000035778	http://mar2016.archive.ensembl.org/Mus_musculus/Gene/Summary?db=core;g=ENSMUSG00000035778
EC2	RPS21	0.2823	0.2823	1	31.5295	25.7484	0.981	0.98	215	149	http://www.genecards.org/cgi-bin/carddisp.pl?gene=RPS21	ENSMUSG00000039001	http://mar2016.archive.ensembl.org/Mus_musculus/Gene/Summary?db=core;g=ENSMUSG00000039001
EC2	ST7L	-0.282124	0.282124	1	0.197137	0.4557	0.121	0.268	215	149	http://www.genecards.org/cgi-bin/carddisp.pl?gene=ST7L	ENSMUSG00000045576	http://mar2016.archive.ensembl.org/Mus_musculus/Gene/Summary?db=core;g=ENSMUSG00000045576
EC2	RPL23	0.281973	0.281973	1	34.3296	28.0574	0.995	0.98	215	149	http://www.genecards.org/cgi-bin/carddisp.pl?gene=RPL23	ENSMUSG00000071415	http://mar2016.archive.ensembl.org/Mus_musculus/Gene/Summary?db=core;g=ENSMUSG00000071415
EC2	CCDC141	-0.281862	0.281862	1	0.0404116	0.264894	0.028	0.154	215	149	http://www.genecards.org/cgi-bin/carddisp.pl?gene=CCDC141	ENSMUSG00000044033	http://mar2016.archive.ensembl.org/Mus_musculus/Gene/Summary?db=core;g=ENSMUSG00000044033
EC2	RAD23B	-0.281841	0.281841	1	0.631378	0.98334	0.372	0.463	215	149	http://www.genecards.org/cgi-bin/carddisp.pl?gene=RAD23B	ENSMUSG00000028426	http://mar2016.archive.ensembl.org/Mus_musculus/Gene/Summary?db=core;g=ENSMUSG00000028426
EC2	ZBTB7A	-0.28136	0.28136	1	1.25534	1.74101	0.521	0.604	215	149	http://www.genecards.org/cgi-bin/carddisp.pl?gene=ZBTB7A	ENSMUSG00000035011	http://mar2016.archive.ensembl.org/Mus_musculus/Gene/Summary?db=core;g=ENSMUSG00000035011
EC2	ISG15	-0.281243	0.281243	1	0.68338	1.04571	0.256	0.275	215	149	http://www.genecards.org/cgi-bin/carddisp.pl?gene=ISG15	ENSMUSG00000035692	http://mar2016.archive.ensembl.org/Mus_musculus/Gene/Summary?db=core;g=ENSMUSG00000035692
EC2	GSTO1	0.281231	0.281231	1	0.5537	0.278522	0.279	0.188	215	149	http://www.genecards.org/cgi-bin/carddisp.pl?gene=GSTO1	ENSMUSG00000025068	http://mar2016.archive.ensembl.org/Mus_musculus/Gene/Summary?db=core;g=ENSMUSG00000025068
EC2	PRDX3	-0.281202	0.281202	1	0.19648	0.453971	0.149	0.295	215	149	http://www.genecards.org/cgi-bin/carddisp.pl?gene=PRDX3	ENSMUSG00000024997	http://mar2016.archive.ensembl.org/Mus_musculus/Gene/Summary?db=core;g=ENSMUSG00000024997
EC2	UGGT2	0.281092	0.281092	1	0.288612	0.0604859	0.181	0.081	215	149	http://www.genecards.org/cgi-bin/carddisp.pl?gene=UGGT2	ENSMUSG00000042104	http://mar2016.archive.ensembl.org/Mus_musculus/Gene/Summary?db=core;g=ENSMUSG00000042104
EC2	SP140	0.281068	0.281068	1	0.553295	0.278333	0.321	0.221	215	149	http://www.genecards.org/cgi-bin/carddisp.pl?gene=SP140	ENSMUSG00000070031	http://mar2016.archive.ensembl.org/Mus_musculus/Gene/Summary?db=core;g=ENSMUSG00000070031
EC2	RPL36AL	0.280653	0.280653	1	4.98238	3.9248	0.865	0.832	215	149	http://www.genecards.org/cgi-bin/carddisp.pl?gene=RPL36AL	ENSMUSG00000049751	http://mar2016.archive.ensembl.org/Mus_musculus/Gene/Summary?db=core;g=ENSMUSG00000049751
EC2	ASCC3	-0.280346	0.280346	1	0.604301	0.948402	0.298	0.43	215	149	http://www.genecards.org/cgi-bin/carddisp.pl?gene=ASCC3	ENSMUSG00000038774	http://mar2016.archive.ensembl.org/Mus_musculus/Gene/Summary?db=core;g=ENSMUSG00000038774
EC2	PDIK1L	-0.28021	0.28021	1	0.103646	0.340236	0.074	0.134	215	149	http://www.genecards.org/cgi-bin/carddisp.pl?gene=PDIK1L	ENSMUSG00000050890	http://mar2016.archive.ensembl.org/Mus_musculus/Gene/Summary?db=core;g=ENSMUSG00000050890
EC2	TAP2	-0.280155	0.280155	1	0.735321	1.10724	0.335	0.53	215	149	http://www.genecards.org/cgi-bin/carddisp.pl?gene=TAP2	ENSMUSG00000024339	http://mar2016.archive.ensembl.org/Mus_musculus/Gene/Summary?db=core;g=ENSMUSG00000024339
EC2	RPS13	0.279834	0.279834	1	16.1925	13.1612	0.944	0.94	215	149	http://www.genecards.org/cgi-bin/carddisp.pl?gene=RPS13	ENSMUSG00000090862	http://mar2016.archive.ensembl.org/Mus_musculus/Gene/Summary?db=core;g=ENSMUSG00000090862
EC2	YWHAG	-0.279653	0.279653	1	0.551059	0.882835	0.298	0.463	215	149	http://www.genecards.org/cgi-bin/carddisp.pl?gene=YWHAG	ENSMUSG00000051391	http://mar2016.archive.ensembl.org/Mus_musculus/Gene/Summary?db=core;g=ENSMUSG00000051391
EC2	VANGL1	-0.279641	0.279641	1	0.30081	0.579043	0.191	0.329	215	149	http://www.genecards.org/cgi-bin/carddisp.pl?gene=VANGL1	ENSMUSG00000027860	http://mar2016.archive.ensembl.org/Mus_musculus/Gene/Summary?db=core;g=ENSMUSG00000027860
EC2	COX7A2	0.279252	0.279252	1	4.43193	3.47601	0.833	0.826	215	149	http://www.genecards.org/cgi-bin/carddisp.pl?gene=COX7A2	ENSMUSG00000032330	http://mar2016.archive.ensembl.org/Mus_musculus/Gene/Summary?db=core;g=ENSMUSG00000032330
EC2	CENPT	0.279237	0.279237	1	1.06703	0.703286	0.484	0.369	215	149	http://www.genecards.org/cgi-bin/carddisp.pl?gene=CENPT	ENSMUSG00000036672	http://mar2016.archive.ensembl.org/Mus_musculus/Gene/Summary?db=core;g=ENSMUSG00000036672
EC2	MPDZ	-0.279156	0.279156	1	0.306707	0.585668	0.205	0.322	215	149	http://www.genecards.org/cgi-bin/carddisp.pl?gene=MPDZ	ENSMUSG00000028402	http://mar2016.archive.ensembl.org/Mus_musculus/Gene/Summary?db=core;g=ENSMUSG00000028402
EC2	FMO5	-0.278912	0.278912	1	0.406242	0.706165	0.274	0.383	215	149	http://www.genecards.org/cgi-bin/carddisp.pl?gene=FMO5	ENSMUSG00000028088	http://mar2016.archive.ensembl.org/Mus_musculus/Gene/Summary?db=core;g=ENSMUSG00000028088
EC2	KLC1	-0.27878	0.27878	1	0.627655	0.974619	0.302	0.45	215	149	http://www.genecards.org/cgi-bin/carddisp.pl?gene=KLC1	ENSMUSG00000021288	http://mar2016.archive.ensembl.org/Mus_musculus/Gene/Summary?db=core;g=ENSMUSG00000021288
EC2	IRGM2	-0.27868	0.27868	1	0.226826	0.488243	0.153	0.221	215	149	http://www.genecards.org/cgi-bin/carddisp.pl?gene=IRGM2	ENSMUSG00000069874	http://mar2016.archive.ensembl.org/Mus_musculus/Gene/Summary?db=core;g=ENSMUSG00000069874
EC2	MAL	-0.278543	0.278543	1	0.151289	0.396478	0.06	0.168	215	149	http://www.genecards.org/cgi-bin/carddisp.pl?gene=MAL	ENSMUSG00000027375	http://mar2016.archive.ensembl.org/Mus_musculus/Gene/Summary?db=core;g=ENSMUSG00000027375
EC2	VIPR1	-0.278488	0.278488	1	0.0510806	0.27488	0.051	0.134	215	149	http://www.genecards.org/cgi-bin/carddisp.pl?gene=VIPR1	ENSMUSG00000032528	http://mar2016.archive.ensembl.org/Mus_musculus/Gene/Summary?db=core;g=ENSMUSG00000032528
EC2	HSPA5	-0.278346	0.278346	1	6.4334	8.01525	0.907	0.933	215	149	http://www.genecards.org/cgi-bin/carddisp.pl?gene=HSPA5	ENSMUSG00000026864	http://mar2016.archive.ensembl.org/Mus_musculus/Gene/Summary?db=core;g=ENSMUSG00000026864
EC2	2810428I15RIK	0.278164	0.278164	1	1.29883	0.895705	0.572	0.47	215	149	http://www.genecards.org/cgi-bin/carddisp.pl?gene=2810428I15RIK	ENSMUSG00000058833	http://mar2016.archive.ensembl.org/Mus_musculus/Gene/Summary?db=core;g=ENSMUSG00000058833
EC2	CAPRIN1	-0.278022	0.278022	1	1.06962	1.50948	0.507	0.617	215	149	http://www.genecards.org/cgi-bin/carddisp.pl?gene=CAPRIN1	ENSMUSG00000027184	http://mar2016.archive.ensembl.org/Mus_musculus/Gene/Summary?db=core;g=ENSMUSG00000027184
EC2	ITPKB	-0.277645	0.277645	1	0.98511	1.40638	0.419	0.591	215	149	http://www.genecards.org/cgi-bin/carddisp.pl?gene=ITPKB	ENSMUSG00000038855	http://mar2016.archive.ensembl.org/Mus_musculus/Gene/Summary?db=core;g=ENSMUSG00000038855
EC2	FRMD3	-0.27757	0.27757	1	0.115124	0.351699	0.051	0.141	215	149	http://www.genecards.org/cgi-bin/carddisp.pl?gene=FRMD3	ENSMUSG00000049122	http://mar2016.archive.ensembl.org/Mus_musculus/Gene/Summary?db=core;g=ENSMUSG00000049122
EC2	TRIOBP	-0.277322	0.277322	1	0.578828	0.91345	0.302	0.47	215	149	http://www.genecards.org/cgi-bin/carddisp.pl?gene=TRIOBP	ENSMUSG00000033088	http://mar2016.archive.ensembl.org/Mus_musculus/Gene/Summary?db=core;g=ENSMUSG00000033088
EC2	PTMS	-0.27714	0.27714	1	6.80897	8.46283	0.893	0.919	215	149	http://www.genecards.org/cgi-bin/carddisp.pl?gene=PTMS	ENSMUSG00000030122	http://mar2016.archive.ensembl.org/Mus_musculus/Gene/Summary?db=core;g=ENSMUSG00000030122
EC2	ATIC	-0.276838	0.276838	1	0.18954	0.441172	0.153	0.235	215	149	http://www.genecards.org/cgi-bin/carddisp.pl?gene=ATIC	ENSMUSG00000026192	http://mar2016.archive.ensembl.org/Mus_musculus/Gene/Summary?db=core;g=ENSMUSG00000026192
EC2	PPP2R2D	0.276835	0.276835	1	0.807414	0.491839	0.344	0.302	215	149	http://www.genecards.org/cgi-bin/carddisp.pl?gene=PPP2R2D	ENSMUSG00000041769	http://mar2016.archive.ensembl.org/Mus_musculus/Gene/Summary?db=core;g=ENSMUSG00000041769
EC2	FKBP2	-0.276505	0.276505	1	0.563564	0.893879	0.316	0.389	215	149	http://www.genecards.org/cgi-bin/carddisp.pl?gene=FKBP2	ENSMUSG00000056629	http://mar2016.archive.ensembl.org/Mus_musculus/Gene/Summary?db=core;g=ENSMUSG00000056629
EC2	PLEKHA6	-0.276319	0.276319	1	0.335424	0.617333	0.177	0.336	215	149	http://www.genecards.org/cgi-bin/carddisp.pl?gene=PLEKHA6	ENSMUSG00000041757	http://mar2016.archive.ensembl.org/Mus_musculus/Gene/Summary?db=core;g=ENSMUSG00000041757
EC2	SENP3	0.27631	0.27631	1	0.361581	0.124257	0.195	0.141	215	149	http://www.genecards.org/cgi-bin/carddisp.pl?gene=SENP3	ENSMUSG00000005204	http://mar2016.archive.ensembl.org/Mus_musculus/Gene/Summary?db=core;g=ENSMUSG00000005204
EC2	GABARAP	0.276161	0.276161	1	6.11341	4.87415	0.898	0.866	215	149	http://www.genecards.org/cgi-bin/carddisp.pl?gene=GABARAP	ENSMUSG00000018567	http://mar2016.archive.ensembl.org/Mus_musculus/Gene/Summary?db=core;g=ENSMUSG00000018567
EC2	USP24	-0.275492	0.275492	1	0.518517	0.838023	0.293	0.43	215	149	http://www.genecards.org/cgi-bin/carddisp.pl?gene=USP24	ENSMUSG00000028514	http://mar2016.archive.ensembl.org/Mus_musculus/Gene/Summary?db=core;g=ENSMUSG00000028514
EC2	KDM6A	-0.275389	0.275389	1	0.362588	0.649168	0.163	0.342	215	149	http://www.genecards.org/cgi-bin/carddisp.pl?gene=KDM6A	ENSMUSG00000037369	http://mar2016.archive.ensembl.org/Mus_musculus/Gene/Summary?db=core;g=ENSMUSG00000037369
EC2	ARHGAP17	-0.275105	0.275105	1	0.634514	0.977897	0.316	0.43	215	149	http://www.genecards.org/cgi-bin/carddisp.pl?gene=ARHGAP17	ENSMUSG00000030766	http://mar2016.archive.ensembl.org/Mus_musculus/Gene/Summary?db=core;g=ENSMUSG00000030766
EC2	TRIM8	-0.274709	0.274709	1	0.507372	0.823543	0.288	0.409	215	149	http://www.genecards.org/cgi-bin/carddisp.pl?gene=TRIM8	ENSMUSG00000025034	http://mar2016.archive.ensembl.org/Mus_musculus/Gene/Summary?db=core;g=ENSMUSG00000025034
EC2	CRLF2	0.274703	0.274703	1	1.27949	0.884271	0.526	0.477	215	149	http://www.genecards.org/cgi-bin/carddisp.pl?gene=CRLF2	ENSMUSG00000033467	http://mar2016.archive.ensembl.org/Mus_musculus/Gene/Summary?db=core;g=ENSMUSG00000033467
EC2	TMEM88	-0.274576	0.274576	1	0.507063	0.823002	0.265	0.383	215	149	http://www.genecards.org/cgi-bin/carddisp.pl?gene=TMEM88	ENSMUSG00000045377	http://mar2016.archive.ensembl.org/Mus_musculus/Gene/Summary?db=core;g=ENSMUSG00000045377
EC2	HEXA	-0.27445	0.27445	1	1.24672	1.71748	0.498	0.597	215	149	http://www.genecards.org/cgi-bin/carddisp.pl?gene=HEXA	ENSMUSG00000025232	http://mar2016.archive.ensembl.org/Mus_musculus/Gene/Summary?db=core;g=ENSMUSG00000025232
EC2	KIF26A	-0.274441	0.274441	1	0.661281	1.00936	0.298	0.47	215	149	http://www.genecards.org/cgi-bin/carddisp.pl?gene=KIF26A	ENSMUSG00000021294	http://mar2016.archive.ensembl.org/Mus_musculus/Gene/Summary?db=core;g=ENSMUSG00000021294
EC2	MBD3	0.274254	0.274254	1	0.752247	0.448894	0.391	0.275	215	149	http://www.genecards.org/cgi-bin/carddisp.pl?gene=MBD3	ENSMUSG00000035478	http://mar2016.archive.ensembl.org/Mus_musculus/Gene/Summary?db=core;g=ENSMUSG00000035478
EC2	GCNT1	-0.274197	0.274197	1	1.91073	2.52	0.544	0.664	215	149	http://www.genecards.org/cgi-bin/carddisp.pl?gene=GCNT1	ENSMUSG00000038843	http://mar2016.archive.ensembl.org/Mus_musculus/Gene/Summary?db=core;g=ENSMUSG00000038843
EC2	ZBTB46	-0.27402	0.27402	1	0.230822	0.488276	0.126	0.268	215	149	http://www.genecards.org/cgi-bin/carddisp.pl?gene=ZBTB46	ENSMUSG00000027583	http://mar2016.archive.ensembl.org/Mus_musculus/Gene/Summary?db=core;g=ENSMUSG00000027583
EC2	HSPA4L	-0.273833	0.273833	1	0.283625	0.551923	0.172	0.309	215	149	http://www.genecards.org/cgi-bin/carddisp.pl?gene=HSPA4L	ENSMUSG00000025757	http://mar2016.archive.ensembl.org/Mus_musculus/Gene/Summary?db=core;g=ENSMUSG00000025757
EC2	CEBPG	0.273696	0.273696	1	0.854847	0.534326	0.414	0.336	215	149	http://www.genecards.org/cgi-bin/carddisp.pl?gene=CEBPG	ENSMUSG00000056216	http://mar2016.archive.ensembl.org/Mus_musculus/Gene/Summary?db=core;g=ENSMUSG00000056216
EC2	TSPAN3	0.273343	0.273343	1	0.866431	0.544286	0.442	0.369	215	149	http://www.genecards.org/cgi-bin/carddisp.pl?gene=TSPAN3	ENSMUSG00000032324	http://mar2016.archive.ensembl.org/Mus_musculus/Gene/Summary?db=core;g=ENSMUSG00000032324
EC2	NUS1	-0.272738	0.272738	1	0.88566	1.27806	0.409	0.503	215	149	http://www.genecards.org/cgi-bin/carddisp.pl?gene=NUS1	ENSMUSG00000023068	http://mar2016.archive.ensembl.org/Mus_musculus/Gene/Summary?db=core;g=ENSMUSG00000023068
EC2	FBXO34	-0.27265	0.27265	1	0.27231	0.536982	0.135	0.302	215	149	http://www.genecards.org/cgi-bin/carddisp.pl?gene=FBXO34	ENSMUSG00000037536	http://mar2016.archive.ensembl.org/Mus_musculus/Gene/Summary?db=core;g=ENSMUSG00000037536
EC2	SBDS	-0.272513	0.272513	1	0.732522	1.09273	0.4	0.523	215	149	http://www.genecards.org/cgi-bin/carddisp.pl?gene=SBDS	ENSMUSG00000025337	http://mar2016.archive.ensembl.org/Mus_musculus/Gene/Summary?db=core;g=ENSMUSG00000025337
EC2	TRAK1	0.272431	0.272431	1	0.314018	0.0879061	0.158	0.074	215	149	http://www.genecards.org/cgi-bin/carddisp.pl?gene=TRAK1	ENSMUSG00000032536	http://mar2016.archive.ensembl.org/Mus_musculus/Gene/Summary?db=core;g=ENSMUSG00000032536
EC2	GAN	-0.272386	0.272386	1	0.27278	0.537268	0.158	0.242	215	149	http://www.genecards.org/cgi-bin/carddisp.pl?gene=GAN	ENSMUSG00000052557	http://mar2016.archive.ensembl.org/Mus_musculus/Gene/Summary?db=core;g=ENSMUSG00000052557
EC2	GOSR2	0.272383	0.272383	1	0.444273	0.195787	0.214	0.148	215	149	http://www.genecards.org/cgi-bin/carddisp.pl?gene=GOSR2	ENSMUSG00000020946	http://mar2016.archive.ensembl.org/Mus_musculus/Gene/Summary?db=core;g=ENSMUSG00000020946
EC2	GLS	-0.272261	0.272261	1	2.58463	3.32916	0.726	0.812	215	149	http://www.genecards.org/cgi-bin/carddisp.pl?gene=GLS	ENSMUSG00000026103	http://mar2016.archive.ensembl.org/Mus_musculus/Gene/Summary?db=core;g=ENSMUSG00000026103
EC2	ROCK1	-0.271607	0.271607	1	2.199	2.86168	0.647	0.779	215	149	http://www.genecards.org/cgi-bin/carddisp.pl?gene=ROCK1	ENSMUSG00000024290	http://mar2016.archive.ensembl.org/Mus_musculus/Gene/Summary?db=core;g=ENSMUSG00000024290
EC2	HIP1	-0.271478	0.271478	1	1.2436	1.70812	0.512	0.604	215	149	http://www.genecards.org/cgi-bin/carddisp.pl?gene=HIP1	ENSMUSG00000039959	http://mar2016.archive.ensembl.org/Mus_musculus/Gene/Summary?db=core;g=ENSMUSG00000039959
EC2	MAGI3	-0.271464	0.271464	1	0.272063	0.535421	0.149	0.295	215	149	http://www.genecards.org/cgi-bin/carddisp.pl?gene=MAGI3	ENSMUSG00000052539	http://mar2016.archive.ensembl.org/Mus_musculus/Gene/Summary?db=core;g=ENSMUSG00000052539
EC2	DOK4	-0.271334	0.271334	1	0.135573	0.37055	0.093	0.168	215	149	http://www.genecards.org/cgi-bin/carddisp.pl?gene=DOK4	ENSMUSG00000040631	http://mar2016.archive.ensembl.org/Mus_musculus/Gene/Summary?db=core;g=ENSMUSG00000040631
EC2	NEK7	-0.271039	0.271039	1	1.35445	1.84106	0.563	0.678	215	149	http://www.genecards.org/cgi-bin/carddisp.pl?gene=NEK7	ENSMUSG00000026393	http://mar2016.archive.ensembl.org/Mus_musculus/Gene/Summary?db=core;g=ENSMUSG00000026393
EC2	SLC25A24	-0.270959	0.270959	1	0.325525	0.599391	0.2	0.295	215	149	http://www.genecards.org/cgi-bin/carddisp.pl?gene=SLC25A24	ENSMUSG00000040322	http://mar2016.archive.ensembl.org/Mus_musculus/Gene/Summary?db=core;g=ENSMUSG00000040322
EC2	CCAR1	0.270934	0.270934	1	0.670872	0.38479	0.34	0.282	215	149	http://www.genecards.org/cgi-bin/carddisp.pl?gene=CCAR1	ENSMUSG00000020074	http://mar2016.archive.ensembl.org/Mus_musculus/Gene/Summary?db=core;g=ENSMUSG00000020074
EC2	RAB18	0.270915	0.270915	1	2.22268	1.67094	0.712	0.671	215	149	http://www.genecards.org/cgi-bin/carddisp.pl?gene=RAB18	ENSMUSG00000073639	http://mar2016.archive.ensembl.org/Mus_musculus/Gene/Summary?db=core;g=ENSMUSG00000073639
EC2	UGT8A	0.270614	0.270614	1	0.329159	0.101829	0.191	0.087	215	149	http://www.genecards.org/cgi-bin/carddisp.pl?gene=UGT8A	ENSMUSG00000032854	http://mar2016.archive.ensembl.org/Mus_musculus/Gene/Summary?db=core;g=ENSMUSG00000032854
EC2	PSMB4	0.270492	0.270492	1	2.28694	1.72499	0.698	0.678	215	149	http://www.genecards.org/cgi-bin/carddisp.pl?gene=PSMB4	ENSMUSG00000005779	http://mar2016.archive.ensembl.org/Mus_musculus/Gene/Summary?db=core;g=ENSMUSG00000005779
EC2	TMEM259	-0.27041	0.27041	1	0.461853	0.763215	0.279	0.383	215	149	http://www.genecards.org/cgi-bin/carddisp.pl?gene=TMEM259	ENSMUSG00000013858	http://mar2016.archive.ensembl.org/Mus_musculus/Gene/Summary?db=core;g=ENSMUSG00000013858
EC2	INPP5K	-0.270324	0.270324	1	0.385415	0.67092	0.242	0.376	215	149	http://www.genecards.org/cgi-bin/carddisp.pl?gene=INPP5K	ENSMUSG00000006127	http://mar2016.archive.ensembl.org/Mus_musculus/Gene/Summary?db=core;g=ENSMUSG00000006127
EC2	PSME2	-0.270279	0.270279	1	1.30641	1.78163	0.521	0.705	215	149	http://www.genecards.org/cgi-bin/carddisp.pl?gene=PSME2	ENSMUSG00000079197	http://mar2016.archive.ensembl.org/Mus_musculus/Gene/Summary?db=core;g=ENSMUSG00000079197
EC2	RPLP0	0.2702	0.2702	1	9.79977	7.95522	0.902	0.906	215	149	http://www.genecards.org/cgi-bin/carddisp.pl?gene=RPLP0	ENSMUSG00000067274	http://mar2016.archive.ensembl.org/Mus_musculus/Gene/Summary?db=core;g=ENSMUSG00000067274
EC2	COPE	0.270059	0.270059	1	1.45206	1.03345	0.586	0.544	215	149	http://www.genecards.org/cgi-bin/carddisp.pl?gene=COPE	ENSMUSG00000055681	http://mar2016.archive.ensembl.org/Mus_musculus/Gene/Summary?db=core;g=ENSMUSG00000055681
EC2	NFE2L1	-0.26897	0.26897	1	3.12602	3.97164	0.749	0.839	215	149	http://www.genecards.org/cgi-bin/carddisp.pl?gene=NFE2L1	ENSMUSG00000038615	http://mar2016.archive.ensembl.org/Mus_musculus/Gene/Summary?db=core;g=ENSMUSG00000038615
EC2	CTSC	0.268788	0.268788	1	0.964074	0.630214	0.353	0.322	215	149	http://www.genecards.org/cgi-bin/carddisp.pl?gene=CTSC	ENSMUSG00000030560	http://mar2016.archive.ensembl.org/Mus_musculus/Gene/Summary?db=core;g=ENSMUSG00000030560
EC2	PPFIA1	-0.26872	0.26872	1	0.295094	0.56025	0.209	0.329	215	149	http://www.genecards.org/cgi-bin/carddisp.pl?gene=PPFIA1	ENSMUSG00000037519	http://mar2016.archive.ensembl.org/Mus_musculus/Gene/Summary?db=core;g=ENSMUSG00000037519
EC2	CHST12	-0.268634	0.268634	1	0.718019	1.06964	0.363	0.523	215	149	http://www.genecards.org/cgi-bin/carddisp.pl?gene=CHST12	ENSMUSG00000036599	http://mar2016.archive.ensembl.org/Mus_musculus/Gene/Summary?db=core;g=ENSMUSG00000036599
EC2	HEY1	0.268457	0.268457	1	0.465491	0.216661	0.181	0.168	215	149	http://www.genecards.org/cgi-bin/carddisp.pl?gene=HEY1	ENSMUSG00000040289	http://mar2016.archive.ensembl.org/Mus_musculus/Gene/Summary?db=core;g=ENSMUSG00000040289
EC2	TIA1	0.268296	0.268296	1	0.656749	0.375598	0.293	0.242	215	149	http://www.genecards.org/cgi-bin/carddisp.pl?gene=TIA1	ENSMUSG00000071337	http://mar2016.archive.ensembl.org/Mus_musculus/Gene/Summary?db=core;g=ENSMUSG00000071337
EC2	SLC25A51	-0.268291	0.268291	1	0.297637	0.562848	0.242	0.322	215	149	http://www.genecards.org/cgi-bin/carddisp.pl?gene=SLC25A51	ENSMUSG00000045973	http://mar2016.archive.ensembl.org/Mus_musculus/Gene/Summary?db=core;g=ENSMUSG00000045973
EC2	ARHGAP20	-0.268249	0.268249	1	0.38569	0.668849	0.2	0.262	215	149	http://www.genecards.org/cgi-bin/carddisp.pl?gene=ARHGAP20	ENSMUSG00000053199	http://mar2016.archive.ensembl.org/Mus_musculus/Gene/Summary?db=core;g=ENSMUSG00000053199
EC2	TLN2	-0.268055	0.268055	1	0.606156	0.934107	0.293	0.436	215	149	http://www.genecards.org/cgi-bin/carddisp.pl?gene=TLN2	ENSMUSG00000052698	http://mar2016.archive.ensembl.org/Mus_musculus/Gene/Summary?db=core;g=ENSMUSG00000052698
EC2	PKN2	-0.267594	0.267594	1	1.22959	1.68397	0.488	0.631	215	149	http://www.genecards.org/cgi-bin/carddisp.pl?gene=PKN2	ENSMUSG00000004591	http://mar2016.archive.ensembl.org/Mus_musculus/Gene/Summary?db=core;g=ENSMUSG00000004591
EC2	ACTR2	-0.267381	0.267381	1	1.36526	1.84688	0.567	0.644	215	149	http://www.genecards.org/cgi-bin/carddisp.pl?gene=ACTR2	ENSMUSG00000020152	http://mar2016.archive.ensembl.org/Mus_musculus/Gene/Summary?db=core;g=ENSMUSG00000020152
EC2	TPD52L2	-0.267301	0.267301	1	0.89011	1.27485	0.47	0.55	215	149	http://www.genecards.org/cgi-bin/carddisp.pl?gene=TPD52L2	ENSMUSG00000000827	http://mar2016.archive.ensembl.org/Mus_musculus/Gene/Summary?db=core;g=ENSMUSG00000000827
EC2	COMT	-0.26729	0.26729	1	0.844876	1.22039	0.433	0.584	215	149	http://www.genecards.org/cgi-bin/carddisp.pl?gene=COMT	ENSMUSG00000000326	http://mar2016.archive.ensembl.org/Mus_musculus/Gene/Summary?db=core;g=ENSMUSG00000000326
EC2	IGTP	-0.267277	0.267277	1	0.367267	0.645552	0.2	0.268	215	149	http://www.genecards.org/cgi-bin/carddisp.pl?gene=IGTP	ENSMUSG00000078853	http://mar2016.archive.ensembl.org/Mus_musculus/Gene/Summary?db=core;g=ENSMUSG00000078853
EC2	NDUFC2	0.267217	0.267217	1	2.22936	1.68334	0.698	0.658	215	149	http://www.genecards.org/cgi-bin/carddisp.pl?gene=NDUFC2	ENSMUSG00000030647	http://mar2016.archive.ensembl.org/Mus_musculus/Gene/Summary?db=core;g=ENSMUSG00000030647
EC2	PCBD2	-0.267092	0.267092	1	0.449846	0.744716	0.279	0.423	215	149	http://www.genecards.org/cgi-bin/carddisp.pl?gene=PCBD2	ENSMUSG00000021496	http://mar2016.archive.ensembl.org/Mus_musculus/Gene/Summary?db=core;g=ENSMUSG00000021496
EC2	SMARCE1	-0.266848	0.266848	1	0.638769	0.971728	0.363	0.43	215	149	http://www.genecards.org/cgi-bin/carddisp.pl?gene=SMARCE1	ENSMUSG00000037935	http://mar2016.archive.ensembl.org/Mus_musculus/Gene/Summary?db=core;g=ENSMUSG00000037935
EC2	REPS1	-0.266798	0.266798	1	0.169537	0.40711	0.112	0.188	215	149	http://www.genecards.org/cgi-bin/carddisp.pl?gene=REPS1	ENSMUSG00000019854	http://mar2016.archive.ensembl.org/Mus_musculus/Gene/Summary?db=core;g=ENSMUSG00000019854
EC2	APLP2	-0.266601	0.266601	1	8.10969	9.95869	0.935	0.966	215	149	http://www.genecards.org/cgi-bin/carddisp.pl?gene=APLP2	ENSMUSG00000031996	http://mar2016.archive.ensembl.org/Mus_musculus/Gene/Summary?db=core;g=ENSMUSG00000031996
EC2	EFHD1	0.266571	0.266571	1	0.400312	0.16407	0.135	0.081	215	149	http://www.genecards.org/cgi-bin/carddisp.pl?gene=EFHD1	ENSMUSG00000026255	http://mar2016.archive.ensembl.org/Mus_musculus/Gene/Summary?db=core;g=ENSMUSG00000026255
EC2	RPL35A	0.266309	0.266309	1	26.001	21.4498	0.963	0.96	215	149	http://www.genecards.org/cgi-bin/carddisp.pl?gene=RPL35A	ENSMUSG00000060636	http://mar2016.archive.ensembl.org/Mus_musculus/Gene/Summary?db=core;g=ENSMUSG00000060636
EC2	GBP4	-0.265825	0.265825	1	0.495258	0.797783	0.219	0.376	215	149	http://www.genecards.org/cgi-bin/carddisp.pl?gene=GBP4	ENSMUSG00000079363	http://mar2016.archive.ensembl.org/Mus_musculus/Gene/Summary?db=core;g=ENSMUSG00000079363
EC2	RPS11	0.265671	0.265671	1	20.7822	17.1187	0.972	0.946	215	149	http://www.genecards.org/cgi-bin/carddisp.pl?gene=RPS11	ENSMUSG00000003429	http://mar2016.archive.ensembl.org/Mus_musculus/Gene/Summary?db=core;g=ENSMUSG00000003429
EC2	KCMF1	0.26547	0.26547	1	0.748232	0.454402	0.363	0.322	215	149	http://www.genecards.org/cgi-bin/carddisp.pl?gene=KCMF1	ENSMUSG00000055239	http://mar2016.archive.ensembl.org/Mus_musculus/Gene/Summary?db=core;g=ENSMUSG00000055239
EC2	STMN2	-0.26507	0.26507	1	5.84037	7.22004	0.795	0.832	215	149	http://www.genecards.org/cgi-bin/carddisp.pl?gene=STMN2	ENSMUSG00000027500	http://mar2016.archive.ensembl.org/Mus_musculus/Gene/Summary?db=core;g=ENSMUSG00000027500
EC2	DCPS	-0.265038	0.265038	1	0.155252	0.388229	0.112	0.201	215	149	http://www.genecards.org/cgi-bin/carddisp.pl?gene=DCPS	ENSMUSG00000032040	http://mar2016.archive.ensembl.org/Mus_musculus/Gene/Summary?db=core;g=ENSMUSG00000032040
EC2	H2AFV	0.264998	0.264998	1	1.79141	1.32301	0.647	0.597	215	149	http://www.genecards.org/cgi-bin/carddisp.pl?gene=H2AFV	ENSMUSG00000041126	http://mar2016.archive.ensembl.org/Mus_musculus/Gene/Summary?db=core;g=ENSMUSG00000041126
EC2	TCEB1	0.264948	0.264948	1	1.47225	1.05748	0.563	0.537	215	149	http://www.genecards.org/cgi-bin/carddisp.pl?gene=TCEB1	ENSMUSG00000079658	http://mar2016.archive.ensembl.org/Mus_musculus/Gene/Summary?db=core;g=ENSMUSG00000079658
EC2	HOXB5	-0.264922	0.264922	1	0.193024	0.433503	0.14	0.242	215	149	http://www.genecards.org/cgi-bin/carddisp.pl?gene=HOXB5	ENSMUSG00000038700	http://mar2016.archive.ensembl.org/Mus_musculus/Gene/Summary?db=core;g=ENSMUSG00000038700
EC2	KLF3	-0.264912	0.264912	1	3.06673	3.88643	0.749	0.779	215	149	http://www.genecards.org/cgi-bin/carddisp.pl?gene=KLF3	ENSMUSG00000029178	http://mar2016.archive.ensembl.org/Mus_musculus/Gene/Summary?db=core;g=ENSMUSG00000029178
EC2	RBBP4	0.264897	0.264897	1	1.30938	0.922004	0.553	0.503	215	149	http://www.genecards.org/cgi-bin/carddisp.pl?gene=RBBP4	ENSMUSG00000057236	http://mar2016.archive.ensembl.org/Mus_musculus/Gene/Summary?db=core;g=ENSMUSG00000057236
EC2	CTTN	0.26477	0.26477	1	0.888231	0.571634	0.433	0.362	215	149	http://www.genecards.org/cgi-bin/carddisp.pl?gene=CTTN	ENSMUSG00000031078	http://mar2016.archive.ensembl.org/Mus_musculus/Gene/Summary?db=core;g=ENSMUSG00000031078
EC2	ANXA2	-0.264737	0.264737	1	4.99253	6.19953	0.847	0.886	215	149	http://www.genecards.org/cgi-bin/carddisp.pl?gene=ANXA2	ENSMUSG00000032231	http://mar2016.archive.ensembl.org/Mus_musculus/Gene/Summary?db=core;g=ENSMUSG00000032231
EC2	PIPOX	0.264625	0.264625	1	0.349228	0.123118	0.172	0.134	215	149	http://www.genecards.org/cgi-bin/carddisp.pl?gene=PIPOX	ENSMUSG00000017453	http://mar2016.archive.ensembl.org/Mus_musculus/Gene/Summary?db=core;g=ENSMUSG00000017453
EC2	CLTB	0.264282	0.264282	1	2.82697	2.18639	0.73	0.758	215	149	http://www.genecards.org/cgi-bin/carddisp.pl?gene=CLTB	ENSMUSG00000047547	http://mar2016.archive.ensembl.org/Mus_musculus/Gene/Summary?db=core;g=ENSMUSG00000047547
EC2	ETV3	-0.264267	0.264267	1	0.260161	0.513485	0.2	0.289	215	149	http://www.genecards.org/cgi-bin/carddisp.pl?gene=ETV3	ENSMUSG00000003382	http://mar2016.archive.ensembl.org/Mus_musculus/Gene/Summary?db=core;g=ENSMUSG00000003382
EC2	IFNAR1	-0.264042	0.264042	1	0.328661	0.595508	0.186	0.275	215	149	http://www.genecards.org/cgi-bin/carddisp.pl?gene=IFNAR1	ENSMUSG00000022967	http://mar2016.archive.ensembl.org/Mus_musculus/Gene/Summary?db=core;g=ENSMUSG00000022967
EC2	DAZAP1	0.263918	0.263918	1	0.725355	0.436916	0.358	0.309	215	149	http://www.genecards.org/cgi-bin/carddisp.pl?gene=DAZAP1	ENSMUSG00000069565	http://mar2016.archive.ensembl.org/Mus_musculus/Gene/Summary?db=core;g=ENSMUSG00000069565
EC2	RASA2	-0.26384	0.26384	1	0.21428	0.45795	0.126	0.215	215	149	http://www.genecards.org/cgi-bin/carddisp.pl?gene=RASA2	ENSMUSG00000032413	http://mar2016.archive.ensembl.org/Mus_musculus/Gene/Summary?db=core;g=ENSMUSG00000032413
EC2	NDUFA5	0.263798	0.263798	1	1.48285	1.06795	0.605	0.584	215	149	http://www.genecards.org/cgi-bin/carddisp.pl?gene=NDUFA5	ENSMUSG00000023089	http://mar2016.archive.ensembl.org/Mus_musculus/Gene/Summary?db=core;g=ENSMUSG00000023089
EC2	TPT1	0.263785	0.263785	1	75.3328	62.5775	0.991	0.987	215	149	http://www.genecards.org/cgi-bin/carddisp.pl?gene=TPT1	ENSMUSG00000060126	http://mar2016.archive.ensembl.org/Mus_musculus/Gene/Summary?db=core;g=ENSMUSG00000060126
EC2	PHF3	-0.263714	0.263714	1	1.0782	1.49501	0.479	0.523	215	149	http://www.genecards.org/cgi-bin/carddisp.pl?gene=PHF3	ENSMUSG00000048874	http://mar2016.archive.ensembl.org/Mus_musculus/Gene/Summary?db=core;g=ENSMUSG00000048874
EC2	ZFP950	-0.263581	0.263581	1	0.679237	1.01585	0.293	0.416	215	149	http://www.genecards.org/cgi-bin/carddisp.pl?gene=ZFP950	ENSMUSG00000074733	http://mar2016.archive.ensembl.org/Mus_musculus/Gene/Summary?db=core;g=ENSMUSG00000074733
EC2	ATRAID	0.263377	0.263377	1	1.48482	1.0702	0.558	0.564	215	149	http://www.genecards.org/cgi-bin/carddisp.pl?gene=ATRAID	ENSMUSG00000013622	http://mar2016.archive.ensembl.org/Mus_musculus/Gene/Summary?db=core;g=ENSMUSG00000013622
EC2	9930111J21RIK2	-0.263328	0.263328	1	1.65268	2.18386	0.572	0.664	215	149	http://www.genecards.org/cgi-bin/carddisp.pl?gene=9930111J21RIK2	ENSMUSG00000069892	http://mar2016.archive.ensembl.org/Mus_musculus/Gene/Summary?db=core;g=ENSMUSG00000069892
EC2	RICTOR	-0.263309	0.263309	1	0.416899	0.700603	0.242	0.362	215	149	http://www.genecards.org/cgi-bin/carddisp.pl?gene=RICTOR	ENSMUSG00000050310	http://mar2016.archive.ensembl.org/Mus_musculus/Gene/Summary?db=core;g=ENSMUSG00000050310
EC2	LTBP4	-0.263036	0.263036	1	16.9036	20.4843	0.963	0.987	215	149	http://www.genecards.org/cgi-bin/carddisp.pl?gene=LTBP4	ENSMUSG00000040488	http://mar2016.archive.ensembl.org/Mus_musculus/Gene/Summary?db=core;g=ENSMUSG00000040488
EC2	RPS2	0.262909	0.262909	1	21.404	17.6716	0.977	0.973	215	149	http://www.genecards.org/cgi-bin/carddisp.pl?gene=RPS2	ENSMUSG00000044533	http://mar2016.archive.ensembl.org/Mus_musculus/Gene/Summary?db=core;g=ENSMUSG00000044533
EC2	MYO1D	-0.262765	0.262765	1	0.785503	1.1422	0.405	0.49	215	149	http://www.genecards.org/cgi-bin/carddisp.pl?gene=MYO1D	ENSMUSG00000035441	http://mar2016.archive.ensembl.org/Mus_musculus/Gene/Summary?db=core;g=ENSMUSG00000035441
EC2	SLCO2A1	-0.26218	0.26218	1	2.01065	2.61064	0.526	0.631	215	149	http://www.genecards.org/cgi-bin/carddisp.pl?gene=SLCO2A1	ENSMUSG00000032548	http://mar2016.archive.ensembl.org/Mus_musculus/Gene/Summary?db=core;g=ENSMUSG00000032548
EC2	FOSB	0.261805	0.261805	1	4.61488	3.68306	0.628	0.544	215	149	http://www.genecards.org/cgi-bin/carddisp.pl?gene=FOSB	ENSMUSG00000003545	http://mar2016.archive.ensembl.org/Mus_musculus/Gene/Summary?db=core;g=ENSMUSG00000003545
EC2	RPL9	0.261737	0.261737	1	24.2443	20.0559	0.977	0.953	215	149	http://www.genecards.org/cgi-bin/carddisp.pl?gene=RPL9	ENSMUSG00000047215	http://mar2016.archive.ensembl.org/Mus_musculus/Gene/Summary?db=core;g=ENSMUSG00000047215
EC2	GNAQ	-0.26145	0.26145	1	1.95213	2.53867	0.623	0.758	215	149	http://www.genecards.org/cgi-bin/carddisp.pl?gene=GNAQ	ENSMUSG00000024639	http://mar2016.archive.ensembl.org/Mus_musculus/Gene/Summary?db=core;g=ENSMUSG00000024639
EC2	PTHLH	-0.260944	0.260944	1	0.825326	1.18722	0.209	0.336	215	149	http://www.genecards.org/cgi-bin/carddisp.pl?gene=PTHLH	ENSMUSG00000048776	http://mar2016.archive.ensembl.org/Mus_musculus/Gene/Summary?db=core;g=ENSMUSG00000048776
EC2	TCF4	0.260689	0.260689	1	5.06794	4.06484	0.805	0.779	215	149	http://www.genecards.org/cgi-bin/carddisp.pl?gene=TCF4	ENSMUSG00000053477	http://mar2016.archive.ensembl.org/Mus_musculus/Gene/Summary?db=core;g=ENSMUSG00000053477
EC2	ERC1	-0.260455	0.260455	1	0.552052	0.859136	0.284	0.45	215	149	http://www.genecards.org/cgi-bin/carddisp.pl?gene=ERC1	ENSMUSG00000030172	http://mar2016.archive.ensembl.org/Mus_musculus/Gene/Summary?db=core;g=ENSMUSG00000030172
EC2	BMPR2	-0.260418	0.260418	1	4.16222	5.18343	0.791	0.886	215	149	http://www.genecards.org/cgi-bin/carddisp.pl?gene=BMPR2	ENSMUSG00000067336	http://mar2016.archive.ensembl.org/Mus_musculus/Gene/Summary?db=core;g=ENSMUSG00000067336
EC2	SYNCRIP	0.260391	0.260391	1	1.23822	0.868601	0.474	0.45	215	149	http://www.genecards.org/cgi-bin/carddisp.pl?gene=SYNCRIP	ENSMUSG00000032423	http://mar2016.archive.ensembl.org/Mus_musculus/Gene/Summary?db=core;g=ENSMUSG00000032423
EC2	TMEM246	-0.259995	0.259995	1	0.192466	0.427948	0.149	0.221	215	149	http://www.genecards.org/cgi-bin/carddisp.pl?gene=TMEM246	ENSMUSG00000039611	http://mar2016.archive.ensembl.org/Mus_musculus/Gene/Summary?db=core;g=ENSMUSG00000039611
EC2	RPL6	0.259586	0.259586	1	14.8585	12.2471	0.944	0.94	215	149	http://www.genecards.org/cgi-bin/carddisp.pl?gene=RPL6	ENSMUSG00000029614	http://mar2016.archive.ensembl.org/Mus_musculus/Gene/Summary?db=core;g=ENSMUSG00000029614
EC2	LAMB2	-0.25955	0.25955	1	1.99718	2.58794	0.581	0.698	215	149	http://www.genecards.org/cgi-bin/carddisp.pl?gene=LAMB2	ENSMUSG00000052911	http://mar2016.archive.ensembl.org/Mus_musculus/Gene/Summary?db=core;g=ENSMUSG00000052911
EC2	MESDC1	-0.259383	0.259383	1	0.375696	0.646663	0.209	0.309	215	149	http://www.genecards.org/cgi-bin/carddisp.pl?gene=MESDC1	ENSMUSG00000070462	http://mar2016.archive.ensembl.org/Mus_musculus/Gene/Summary?db=core;g=ENSMUSG00000070462
EC2	LRRC41	-0.259377	0.259377	1	0.265179	0.514371	0.177	0.309	215	149	http://www.genecards.org/cgi-bin/carddisp.pl?gene=LRRC41	ENSMUSG00000028703	http://mar2016.archive.ensembl.org/Mus_musculus/Gene/Summary?db=core;g=ENSMUSG00000028703
EC2	UBALD2	-0.25891	0.25891	1	0.484228	0.775989	0.302	0.483	215	149	http://www.genecards.org/cgi-bin/carddisp.pl?gene=UBALD2	ENSMUSG00000050628	http://mar2016.archive.ensembl.org/Mus_musculus/Gene/Summary?db=core;g=ENSMUSG00000050628
EC2	CALU	0.258809	0.258809	1	2.45945	1.89133	0.735	0.678	215	149	http://www.genecards.org/cgi-bin/carddisp.pl?gene=CALU	ENSMUSG00000029767	http://mar2016.archive.ensembl.org/Mus_musculus/Gene/Summary?db=core;g=ENSMUSG00000029767
EC2	HLX	-0.258762	0.258762	1	0.064858	0.274051	0.051	0.148	215	149	http://www.genecards.org/cgi-bin/carddisp.pl?gene=HLX	ENSMUSG00000039377	http://mar2016.archive.ensembl.org/Mus_musculus/Gene/Summary?db=core;g=ENSMUSG00000039377
EC2	UHMK1	-0.25814	0.25814	1	0.482439	0.772902	0.26	0.416	215	149	http://www.genecards.org/cgi-bin/carddisp.pl?gene=UHMK1	ENSMUSG00000026667	http://mar2016.archive.ensembl.org/Mus_musculus/Gene/Summary?db=core;g=ENSMUSG00000026667
EC2	TMBIM6	-0.258055	0.258055	1	4.44089	5.50657	0.86	0.906	215	149	http://www.genecards.org/cgi-bin/carddisp.pl?gene=TMBIM6	ENSMUSG00000023010	http://mar2016.archive.ensembl.org/Mus_musculus/Gene/Summary?db=core;g=ENSMUSG00000023010
EC2	PHC3	-0.257879	0.257879	1	0.405807	0.68095	0.233	0.356	215	149	http://www.genecards.org/cgi-bin/carddisp.pl?gene=PHC3	ENSMUSG00000037652	http://mar2016.archive.ensembl.org/Mus_musculus/Gene/Summary?db=core;g=ENSMUSG00000037652
EC2	RPL3	0.257665	0.257665	1	14.7005	12.1325	0.944	0.926	215	149	http://www.genecards.org/cgi-bin/carddisp.pl?gene=RPL3	ENSMUSG00000060036	http://mar2016.archive.ensembl.org/Mus_musculus/Gene/Summary?db=core;g=ENSMUSG00000060036
EC2	RPS18	0.257648	0.257648	1	12.6084	10.3828	0.93	0.919	215	149	http://www.genecards.org/cgi-bin/carddisp.pl?gene=RPS18	ENSMUSG00000008668	http://mar2016.archive.ensembl.org/Mus_musculus/Gene/Summary?db=core;g=ENSMUSG00000008668
EC2	RPS26	0.257464	0.257464	1	14.028	11.5718	0.944	0.94	215	149	http://www.genecards.org/cgi-bin/carddisp.pl?gene=RPS26	ENSMUSG00000025362	http://mar2016.archive.ensembl.org/Mus_musculus/Gene/Summary?db=core;g=ENSMUSG00000025362
EC2	PDGFRB	-0.257415	0.257415	1	0.274507	0.523463	0.163	0.255	215	149	http://www.genecards.org/cgi-bin/carddisp.pl?gene=PDGFRB	ENSMUSG00000024620	http://mar2016.archive.ensembl.org/Mus_musculus/Gene/Summary?db=core;g=ENSMUSG00000024620
EC2	MOB1A	-0.257114	0.257114	1	0.774494	1.12067	0.353	0.49	215	149	http://www.genecards.org/cgi-bin/carddisp.pl?gene=MOB1A	ENSMUSG00000043131	http://mar2016.archive.ensembl.org/Mus_musculus/Gene/Summary?db=core;g=ENSMUSG00000043131
EC2	SERPINH1	-0.256343	0.256343	1	1.8553	2.4105	0.609	0.718	215	149	http://www.genecards.org/cgi-bin/carddisp.pl?gene=SERPINH1	ENSMUSG00000070436	http://mar2016.archive.ensembl.org/Mus_musculus/Gene/Summary?db=core;g=ENSMUSG00000070436
EC2	NEBL	0.256169	0.256169	1	0.931231	0.617035	0.233	0.255	215	149	http://www.genecards.org/cgi-bin/carddisp.pl?gene=NEBL	ENSMUSG00000053702	http://mar2016.archive.ensembl.org/Mus_musculus/Gene/Summary?db=core;g=ENSMUSG00000053702
EC2	DEB1	-0.255999	0.255999	1	0.212476	0.447894	0.158	0.235	215	149	http://www.genecards.org/cgi-bin/carddisp.pl?gene=DEB1	ENSMUSG00000032526	http://mar2016.archive.ensembl.org/Mus_musculus/Gene/Summary?db=core;g=ENSMUSG00000032526
EC2	UBAP2L	-0.255969	0.255969	1	1.1394	1.55474	0.507	0.577	215	149	http://www.genecards.org/cgi-bin/carddisp.pl?gene=UBAP2L	ENSMUSG00000042520	http://mar2016.archive.ensembl.org/Mus_musculus/Gene/Summary?db=core;g=ENSMUSG00000042520
EC2	ARHGAP5	0.255938	0.255938	1	2.06146	1.56379	0.605	0.624	215	149	http://www.genecards.org/cgi-bin/carddisp.pl?gene=ARHGAP5	ENSMUSG00000035133	http://mar2016.archive.ensembl.org/Mus_musculus/Gene/Summary?db=core;g=ENSMUSG00000035133
EC2	HOXB6	-0.255509	0.255509	1	0.241193	0.481683	0.135	0.282	215	149	http://www.genecards.org/cgi-bin/carddisp.pl?gene=HOXB6	ENSMUSG00000000690	http://mar2016.archive.ensembl.org/Mus_musculus/Gene/Summary?db=core;g=ENSMUSG00000000690
EC2	MAN1B1	-0.255395	0.255395	1	0.230314	0.46858	0.149	0.275	215	149	http://www.genecards.org/cgi-bin/carddisp.pl?gene=MAN1B1	ENSMUSG00000036646	http://mar2016.archive.ensembl.org/Mus_musculus/Gene/Summary?db=core;g=ENSMUSG00000036646
EC2	TAX1BP1	-0.255357	0.255357	1	2.6001	3.29719	0.749	0.819	215	149	http://www.genecards.org/cgi-bin/carddisp.pl?gene=TAX1BP1	ENSMUSG00000004535	http://mar2016.archive.ensembl.org/Mus_musculus/Gene/Summary?db=core;g=ENSMUSG00000004535
EC2	ARL6IP1	-0.255195	0.255195	1	2.30329	2.94246	0.707	0.799	215	149	http://www.genecards.org/cgi-bin/carddisp.pl?gene=ARL6IP1	ENSMUSG00000030654	http://mar2016.archive.ensembl.org/Mus_musculus/Gene/Summary?db=core;g=ENSMUSG00000030654
EC2	GM9843	0.255163	0.255163	1	1.03213	0.702703	0.488	0.409	215	149	http://www.genecards.org/cgi-bin/carddisp.pl?gene=GM9843	ENSMUSG00000050299	http://mar2016.archive.ensembl.org/Mus_musculus/Gene/Summary?db=core;g=ENSMUSG00000050299
EC2	SETD3	0.255129	0.255129	1	1.12551	0.780989	0.484	0.497	215	149	http://www.genecards.org/cgi-bin/carddisp.pl?gene=SETD3	ENSMUSG00000056770	http://mar2016.archive.ensembl.org/Mus_musculus/Gene/Summary?db=core;g=ENSMUSG00000056770
EC2	MTSS1	-0.254532	0.254532	1	0.180751	0.408575	0.084	0.221	215	149	http://www.genecards.org/cgi-bin/carddisp.pl?gene=MTSS1	ENSMUSG00000022353	http://mar2016.archive.ensembl.org/Mus_musculus/Gene/Summary?db=core;g=ENSMUSG00000022353
EC2	ZFP91	0.254346	0.254346	1	1.55717	1.14385	0.567	0.537	215	149	http://www.genecards.org/cgi-bin/carddisp.pl?gene=ZFP91	ENSMUSG00000024695	http://mar2016.archive.ensembl.org/Mus_musculus/Gene/Summary?db=core;g=ENSMUSG00000024695
EC2	SEP15	0.254317	0.254317	1	4.67993	3.76197	0.856	0.826	215	149	http://www.genecards.org/cgi-bin/carddisp.pl?gene=SEP15	ENSMUSG00000037072	http://mar2016.archive.ensembl.org/Mus_musculus/Gene/Summary?db=core;g=ENSMUSG00000037072
EC2	FOXP1	-0.253891	0.253891	1	4.69431	5.79001	0.884	0.893	215	149	http://www.genecards.org/cgi-bin/carddisp.pl?gene=FOXP1	ENSMUSG00000030067	http://mar2016.archive.ensembl.org/Mus_musculus/Gene/Summary?db=core;g=ENSMUSG00000030067
EC2	ERH	0.253692	0.253692	1	2.09166	1.59312	0.674	0.658	215	149	http://www.genecards.org/cgi-bin/carddisp.pl?gene=ERH	ENSMUSG00000021131	http://mar2016.archive.ensembl.org/Mus_musculus/Gene/Summary?db=core;g=ENSMUSG00000021131
EC2	KLHL6	0.253526	0.253526	1	0.77117	0.485735	0.349	0.309	215	149	http://www.genecards.org/cgi-bin/carddisp.pl?gene=KLHL6	ENSMUSG00000043008	http://mar2016.archive.ensembl.org/Mus_musculus/Gene/Summary?db=core;g=ENSMUSG00000043008
EC2	NAPA	-0.253503	0.253503	1	0.700755	1.02747	0.391	0.45	215	149	http://www.genecards.org/cgi-bin/carddisp.pl?gene=NAPA	ENSMUSG00000006024	http://mar2016.archive.ensembl.org/Mus_musculus/Gene/Summary?db=core;g=ENSMUSG00000006024
EC2	MRPS5	0.253377	0.253377	1	0.872333	0.570757	0.395	0.369	215	149	http://www.genecards.org/cgi-bin/carddisp.pl?gene=MRPS5	ENSMUSG00000027374	http://mar2016.archive.ensembl.org/Mus_musculus/Gene/Summary?db=core;g=ENSMUSG00000027374
EC2	UBL7	0.253145	0.253145	1	0.562755	0.311253	0.279	0.242	215	149	http://www.genecards.org/cgi-bin/carddisp.pl?gene=UBL7	ENSMUSG00000055720	http://mar2016.archive.ensembl.org/Mus_musculus/Gene/Summary?db=core;g=ENSMUSG00000055720
EC2	1500015O10RIK	0.253035	0.253035	1	4.62589	3.72085	0.419	0.295	215	149	http://www.genecards.org/cgi-bin/carddisp.pl?gene=1500015O10RIK	ENSMUSG00000026051	http://mar2016.archive.ensembl.org/Mus_musculus/Gene/Summary?db=core;g=ENSMUSG00000026051
EC2	CCT2	0.252889	0.252889	1	1.93745	1.46515	0.693	0.631	215	149	http://www.genecards.org/cgi-bin/carddisp.pl?gene=CCT2	ENSMUSG00000034024	http://mar2016.archive.ensembl.org/Mus_musculus/Gene/Summary?db=core;g=ENSMUSG00000034024
EC2	SHISA9	-0.252523	0.252523	1	0.131625	0.348091	0.079	0.141	215	149	http://www.genecards.org/cgi-bin/carddisp.pl?gene=SHISA9	ENSMUSG00000022494	http://mar2016.archive.ensembl.org/Mus_musculus/Gene/Summary?db=core;g=ENSMUSG00000022494
EC2	GM16586	-0.252361	0.252361	1	0.165598	0.388408	0.07	0.141	215	149	http://www.genecards.org/cgi-bin/carddisp.pl?gene=GM16586	ENSMUSG00000089788	http://mar2016.archive.ensembl.org/Mus_musculus/Gene/Summary?db=core;g=ENSMUSG00000089788
EC2	TSC22D2	0.25231	0.25231	1	0.880669	0.578917	0.405	0.336	215	149	http://www.genecards.org/cgi-bin/carddisp.pl?gene=TSC22D2	ENSMUSG00000027806	http://mar2016.archive.ensembl.org/Mus_musculus/Gene/Summary?db=core;g=ENSMUSG00000027806
EC2	MAFB	0.252157	0.252157	1	0.353185	0.136188	0.163	0.094	215	149	http://www.genecards.org/cgi-bin/carddisp.pl?gene=MAFB	ENSMUSG00000074622	http://mar2016.archive.ensembl.org/Mus_musculus/Gene/Summary?db=core;g=ENSMUSG00000074622
EC2	ZFP74	-0.252062	0.252062	1	0.0647832	0.268059	0.056	0.121	215	149	http://www.genecards.org/cgi-bin/carddisp.pl?gene=ZFP74	ENSMUSG00000059975	http://mar2016.archive.ensembl.org/Mus_musculus/Gene/Summary?db=core;g=ENSMUSG00000059975
EC2	TRIM12A	-0.251884	0.251884	1	0.450724	0.727466	0.242	0.315	215	149	http://www.genecards.org/cgi-bin/carddisp.pl?gene=TRIM12A	ENSMUSG00000066258	http://mar2016.archive.ensembl.org/Mus_musculus/Gene/Summary?db=core;g=ENSMUSG00000066258
EC2	FOXC1	-0.251862	0.251862	1	1.63224	2.13432	0.586	0.698	215	149	http://www.genecards.org/cgi-bin/carddisp.pl?gene=FOXC1	ENSMUSG00000050295	http://mar2016.archive.ensembl.org/Mus_musculus/Gene/Summary?db=core;g=ENSMUSG00000050295
EC2	PNRC2	0.251794	0.251794	1	0.603726	0.346891	0.302	0.275	215	149	http://www.genecards.org/cgi-bin/carddisp.pl?gene=PNRC2	ENSMUSG00000028675	http://mar2016.archive.ensembl.org/Mus_musculus/Gene/Summary?db=core;g=ENSMUSG00000028675
EC2	ANPEP	0.251777	0.251777	1	0.441267	0.210465	0.2	0.128	215	149	http://www.genecards.org/cgi-bin/carddisp.pl?gene=ANPEP	ENSMUSG00000039062	http://mar2016.archive.ensembl.org/Mus_musculus/Gene/Summary?db=core;g=ENSMUSG00000039062
EC2	STRN3	0.251745	0.251745	1	2.03083	1.54554	0.679	0.584	215	149	http://www.genecards.org/cgi-bin/carddisp.pl?gene=STRN3	ENSMUSG00000020954	http://mar2016.archive.ensembl.org/Mus_musculus/Gene/Summary?db=core;g=ENSMUSG00000020954
EC2	TRIM28	0.25174	0.25174	1	0.549733	0.301594	0.279	0.221	215	149	http://www.genecards.org/cgi-bin/carddisp.pl?gene=TRIM28	ENSMUSG00000005566	http://mar2016.archive.ensembl.org/Mus_musculus/Gene/Summary?db=core;g=ENSMUSG00000005566
EC2	MACF1	-0.251611	0.251611	1	3.62003	4.50031	0.758	0.812	215	149	http://www.genecards.org/cgi-bin/carddisp.pl?gene=MACF1	ENSMUSG00000028649	http://mar2016.archive.ensembl.org/Mus_musculus/Gene/Summary?db=core;g=ENSMUSG00000028649
EC2	PPP1CB	-0.251421	0.251421	1	1.61049	2.10747	0.553	0.638	215	149	http://www.genecards.org/cgi-bin/carddisp.pl?gene=PPP1CB	ENSMUSG00000014956	http://mar2016.archive.ensembl.org/Mus_musculus/Gene/Summary?db=core;g=ENSMUSG00000014956
EC2	DHX15	0.251261	0.251261	1	0.985507	0.668147	0.456	0.389	215	149	http://www.genecards.org/cgi-bin/carddisp.pl?gene=DHX15	ENSMUSG00000029169	http://mar2016.archive.ensembl.org/Mus_musculus/Gene/Summary?db=core;g=ENSMUSG00000029169
EC2	HN1	-0.251252	0.251252	1	0.614943	0.922168	0.335	0.43	215	149	http://www.genecards.org/cgi-bin/carddisp.pl?gene=HN1	ENSMUSG00000020737	http://mar2016.archive.ensembl.org/Mus_musculus/Gene/Summary?db=core;g=ENSMUSG00000020737
EC2	OTUD7B	-0.250902	0.250902	1	0.279041	0.521996	0.2	0.268	215	149	http://www.genecards.org/cgi-bin/carddisp.pl?gene=OTUD7B	ENSMUSG00000038495	http://mar2016.archive.ensembl.org/Mus_musculus/Gene/Summary?db=core;g=ENSMUSG00000038495
EC2	COL3A1	0.250757	0.250757	1	2.06963	1.57989	0.521	0.55	215	149	http://www.genecards.org/cgi-bin/carddisp.pl?gene=COL3A1	ENSMUSG00000026043	http://mar2016.archive.ensembl.org/Mus_musculus/Gene/Summary?db=core;g=ENSMUSG00000026043
EC2	HNRNPH2	0.250724	0.250724	1	1.04729	0.720691	0.47	0.416	215	149	http://www.genecards.org/cgi-bin/carddisp.pl?gene=HNRNPH2	ENSMUSG00000045427	http://mar2016.archive.ensembl.org/Mus_musculus/Gene/Summary?db=core;g=ENSMUSG00000045427
EC2	DNAJC13	-0.25067	0.25067	1	0.283302	0.526821	0.181	0.275	215	149	http://www.genecards.org/cgi-bin/carddisp.pl?gene=DNAJC13	ENSMUSG00000032560	http://mar2016.archive.ensembl.org/Mus_musculus/Gene/Summary?db=core;g=ENSMUSG00000032560
EC2	TSPAN2	-0.250367	0.250367	1	1.43697	1.89881	0.502	0.597	215	149	http://www.genecards.org/cgi-bin/carddisp.pl?gene=TSPAN2	ENSMUSG00000027858	http://mar2016.archive.ensembl.org/Mus_musculus/Gene/Summary?db=core;g=ENSMUSG00000027858
EC2	ZBTB10	-0.250295	0.250295	1	0.153419	0.371935	0.098	0.154	215	149	http://www.genecards.org/cgi-bin/carddisp.pl?gene=ZBTB10	ENSMUSG00000069114	http://mar2016.archive.ensembl.org/Mus_musculus/Gene/Summary?db=core;g=ENSMUSG00000069114
EC2	IFT43	0.2502	0.2502	1	0.385417	0.164831	0.228	0.161	215	149	http://www.genecards.org/cgi-bin/carddisp.pl?gene=IFT43	ENSMUSG00000007867	http://mar2016.archive.ensembl.org/Mus_musculus/Gene/Summary?db=core;g=ENSMUSG00000007867

## Sheet: EC3
cluster	gene	avg_log2FC	abs_log2FC	p_val_adj	exp_HGPS	exp_WT	pct_HGPS	pct_WT	n_HGPS	n_WT	GeneCardLink	ensembl_gene_id	ensemblLink
EC3	TAGLN	1.61766	1.61766	2.9812e-07	6.92804	1.58345	0.801	0.496	146	127	http://www.genecards.org/cgi-bin/carddisp.pl?gene=TAGLN	ENSMUSG00000032085	http://mar2016.archive.ensembl.org/Mus_musculus/Gene/Summary?db=core;g=ENSMUSG00000032085
EC3	CTLA2A	1.61472	1.61472	1.11296e-10	15.6614	4.44044	0.918	0.677	146	127	http://www.genecards.org/cgi-bin/carddisp.pl?gene=CTLA2A	ENSMUSG00000044258	http://mar2016.archive.ensembl.org/Mus_musculus/Gene/Summary?db=core;g=ENSMUSG00000044258
EC3	SOX4	1.48417	1.48417	0.000324508	3.09659	0.464337	0.514	0.228	146	127	http://www.genecards.org/cgi-bin/carddisp.pl?gene=SOX4	ENSMUSG00000076431	http://mar2016.archive.ensembl.org/Mus_musculus/Gene/Summary?db=core;g=ENSMUSG00000076431
EC3	FBLN5	1.36779	1.36779	1.12878e-06	16.4627	5.76652	0.911	0.756	146	127	http://www.genecards.org/cgi-bin/carddisp.pl?gene=FBLN5	ENSMUSG00000021186	http://mar2016.archive.ensembl.org/Mus_musculus/Gene/Summary?db=core;g=ENSMUSG00000021186
EC3	MT1	1.2346	1.2346	0.000582072	3.95826	1.10707	0.664	0.488	146	127	http://www.genecards.org/cgi-bin/carddisp.pl?gene=MT1	ENSMUSG00000031765	http://mar2016.archive.ensembl.org/Mus_musculus/Gene/Summary?db=core;g=ENSMUSG00000031765
EC3	LRG1	1.16676	1.16676	8.39443e-10	1.24507	0	0.288	0	146	127	http://www.genecards.org/cgi-bin/carddisp.pl?gene=LRG1	ENSMUSG00000037095	http://mar2016.archive.ensembl.org/Mus_musculus/Gene/Summary?db=core;g=ENSMUSG00000037095
EC3	RBM3	1.11145	1.11145	2.54049e-21	6.63359	2.53303	0.966	0.827	146	127	http://www.genecards.org/cgi-bin/carddisp.pl?gene=RBM3	ENSMUSG00000031167	http://mar2016.archive.ensembl.org/Mus_musculus/Gene/Summary?db=core;g=ENSMUSG00000031167
EC3	LGMN	1.07139	1.07139	6.64081e-10	4.3148	1.52909	0.842	0.661	146	127	http://www.genecards.org/cgi-bin/carddisp.pl?gene=LGMN	ENSMUSG00000021190	http://mar2016.archive.ensembl.org/Mus_musculus/Gene/Summary?db=core;g=ENSMUSG00000021190
EC3	CD200	0.971547	0.971547	9.8234e-13	9.64215	4.42706	0.966	0.913	146	127	http://www.genecards.org/cgi-bin/carddisp.pl?gene=CD200	ENSMUSG00000022661	http://mar2016.archive.ensembl.org/Mus_musculus/Gene/Summary?db=core;g=ENSMUSG00000022661
EC3	SPARC	0.886677	0.886677	0.00352202	24.7812	12.944	1	0.984	146	127	http://www.genecards.org/cgi-bin/carddisp.pl?gene=SPARC	ENSMUSG00000018593	http://mar2016.archive.ensembl.org/Mus_musculus/Gene/Summary?db=core;g=ENSMUSG00000018593
EC3	MMP2	0.87368	0.87368	3.99132e-07	2.37927	0.844247	0.76	0.496	146	127	http://www.genecards.org/cgi-bin/carddisp.pl?gene=MMP2	ENSMUSG00000031740	http://mar2016.archive.ensembl.org/Mus_musculus/Gene/Summary?db=core;g=ENSMUSG00000031740
EC3	NUPR1	0.835635	0.835635	0.0209594	6.63308	3.27709	0.781	0.772	146	127	http://www.genecards.org/cgi-bin/carddisp.pl?gene=NUPR1	ENSMUSG00000030717	http://mar2016.archive.ensembl.org/Mus_musculus/Gene/Summary?db=core;g=ENSMUSG00000030717
EC3	COL5A2	0.827649	0.827649	0.00146689	5.41447	2.61421	0.842	0.819	146	127	http://www.genecards.org/cgi-bin/carddisp.pl?gene=COL5A2	ENSMUSG00000026042	http://mar2016.archive.ensembl.org/Mus_musculus/Gene/Summary?db=core;g=ENSMUSG00000026042
EC3	IFITM3	0.760162	0.760162	9.52105e-06	32.5509	18.8094	1	0.976	146	127	http://www.genecards.org/cgi-bin/carddisp.pl?gene=IFITM3	ENSMUSG00000025492	http://mar2016.archive.ensembl.org/Mus_musculus/Gene/Summary?db=core;g=ENSMUSG00000025492
EC3	TMEM158	0.747149	0.747149	0.00220496	10.4836	5.84172	0.938	0.795	146	127	http://www.genecards.org/cgi-bin/carddisp.pl?gene=TMEM158	ENSMUSG00000054871	http://mar2016.archive.ensembl.org/Mus_musculus/Gene/Summary?db=core;g=ENSMUSG00000054871
EC3	CIRBP	0.746662	0.746662	4.74716e-05	1.63452	0.570123	0.692	0.37	146	127	http://www.genecards.org/cgi-bin/carddisp.pl?gene=CIRBP	ENSMUSG00000045193	http://mar2016.archive.ensembl.org/Mus_musculus/Gene/Summary?db=core;g=ENSMUSG00000045193
EC3	CSRP2	0.730245	0.730245	6.37217e-05	3.56305	1.75062	0.808	0.717	146	127	http://www.genecards.org/cgi-bin/carddisp.pl?gene=CSRP2	ENSMUSG00000020186	http://mar2016.archive.ensembl.org/Mus_musculus/Gene/Summary?db=core;g=ENSMUSG00000020186
EC3	SELP	0.687365	0.687365	0.000370395	4.66872	2.5202	0.856	0.661	146	127	http://www.genecards.org/cgi-bin/carddisp.pl?gene=SELP	ENSMUSG00000026580	http://mar2016.archive.ensembl.org/Mus_musculus/Gene/Summary?db=core;g=ENSMUSG00000026580
EC3	TUBB3	0.675814	0.675814	4.69807e-06	0.623342	0.0161777	0.281	0.016	146	127	http://www.genecards.org/cgi-bin/carddisp.pl?gene=TUBB3	ENSMUSG00000062380	http://mar2016.archive.ensembl.org/Mus_musculus/Gene/Summary?db=core;g=ENSMUSG00000062380
EC3	SERPINE1	0.668508	0.668508	0.0177435	0.769434	0.113252	0.336	0.102	146	127	http://www.genecards.org/cgi-bin/carddisp.pl?gene=SERPINE1	ENSMUSG00000037411	http://mar2016.archive.ensembl.org/Mus_musculus/Gene/Summary?db=core;g=ENSMUSG00000037411
EC3	LGALS3BP	0.663275	0.663275	0.00671339	0.977334	0.248574	0.459	0.22	146	127	http://www.genecards.org/cgi-bin/carddisp.pl?gene=LGALS3BP	ENSMUSG00000033880	http://mar2016.archive.ensembl.org/Mus_musculus/Gene/Summary?db=core;g=ENSMUSG00000033880
EC3	TMEM176B	0.649606	0.649606	1.12822e-06	6.09549	3.52305	0.945	0.921	146	127	http://www.genecards.org/cgi-bin/carddisp.pl?gene=TMEM176B	ENSMUSG00000029810	http://mar2016.archive.ensembl.org/Mus_musculus/Gene/Summary?db=core;g=ENSMUSG00000029810
EC3	MCAM	0.649558	0.649558	0.000126723	1.05225	0.308262	0.562	0.22	146	127	http://www.genecards.org/cgi-bin/carddisp.pl?gene=MCAM	ENSMUSG00000032135	http://mar2016.archive.ensembl.org/Mus_musculus/Gene/Summary?db=core;g=ENSMUSG00000032135
EC3	SLC3A2	0.648612	0.648612	0.00351054	3.61812	1.94587	0.863	0.748	146	127	http://www.genecards.org/cgi-bin/carddisp.pl?gene=SLC3A2	ENSMUSG00000010095	http://mar2016.archive.ensembl.org/Mus_musculus/Gene/Summary?db=core;g=ENSMUSG00000010095
EC3	CALD1	0.643484	0.643484	0.00265359	5.2408	2.99514	0.829	0.858	146	127	http://www.genecards.org/cgi-bin/carddisp.pl?gene=CALD1	ENSMUSG00000029761	http://mar2016.archive.ensembl.org/Mus_musculus/Gene/Summary?db=core;g=ENSMUSG00000029761
EC3	HNRNPA1	0.641486	0.641486	0.0194675	2.68758	1.36393	0.801	0.646	146	127	http://www.genecards.org/cgi-bin/carddisp.pl?gene=HNRNPA1	ENSMUSG00000046434	http://mar2016.archive.ensembl.org/Mus_musculus/Gene/Summary?db=core;g=ENSMUSG00000046434
EC3	PICALM	0.617597	0.617597	0.00907104	2.53173	1.30182	0.774	0.669	146	127	http://www.genecards.org/cgi-bin/carddisp.pl?gene=PICALM	ENSMUSG00000039361	http://mar2016.archive.ensembl.org/Mus_musculus/Gene/Summary?db=core;g=ENSMUSG00000039361
EC3	H3F3B	0.587551	0.587551	6.44211e-06	16.3857	10.5697	0.993	0.976	146	127	http://www.genecards.org/cgi-bin/carddisp.pl?gene=H3F3B	ENSMUSG00000016559	http://mar2016.archive.ensembl.org/Mus_musculus/Gene/Summary?db=core;g=ENSMUSG00000016559
EC3	GLYCAM1	0.562805	0.562805	8.97586e-05	0.477139	0	0.185	0	146	127	http://www.genecards.org/cgi-bin/carddisp.pl?gene=GLYCAM1	ENSMUSG00000022491	http://mar2016.archive.ensembl.org/Mus_musculus/Gene/Summary?db=core;g=ENSMUSG00000022491
EC3	RPL39	0.555384	0.555384	1.27952e-08	26.675	17.8322	0.993	0.984	146	127	http://www.genecards.org/cgi-bin/carddisp.pl?gene=RPL39	ENSMUSG00000079641	http://mar2016.archive.ensembl.org/Mus_musculus/Gene/Summary?db=core;g=ENSMUSG00000079641
EC3	ECE1	0.540016	0.540016	0.00020078	11.9784	7.92604	0.973	0.984	146	127	http://www.genecards.org/cgi-bin/carddisp.pl?gene=ECE1	ENSMUSG00000057530	http://mar2016.archive.ensembl.org/Mus_musculus/Gene/Summary?db=core;g=ENSMUSG00000057530
EC3	ACTN1	0.534934	0.534934	0.0034498	4.86397	3.04725	0.904	0.866	146	127	http://www.genecards.org/cgi-bin/carddisp.pl?gene=ACTN1	ENSMUSG00000015143	http://mar2016.archive.ensembl.org/Mus_musculus/Gene/Summary?db=core;g=ENSMUSG00000015143
EC3	FBLIM1	0.533863	0.533863	0.0397214	4.90554	3.07897	0.911	0.835	146	127	http://www.genecards.org/cgi-bin/carddisp.pl?gene=FBLIM1	ENSMUSG00000006219	http://mar2016.archive.ensembl.org/Mus_musculus/Gene/Summary?db=core;g=ENSMUSG00000006219
EC3	RPL36	0.524678	0.524678	1.23222e-06	14.436	9.72975	0.993	0.976	146	127	http://www.genecards.org/cgi-bin/carddisp.pl?gene=RPL36	ENSMUSG00000057863	http://mar2016.archive.ensembl.org/Mus_musculus/Gene/Summary?db=core;g=ENSMUSG00000057863
EC3	MARCKSL1	0.523388	0.523388	0.00288347	0.520865	0.0581206	0.295	0.047	146	127	http://www.genecards.org/cgi-bin/carddisp.pl?gene=MARCKSL1	ENSMUSG00000047945	http://mar2016.archive.ensembl.org/Mus_musculus/Gene/Summary?db=core;g=ENSMUSG00000047945
EC3	RPL24	0.522937	0.522937	1.39684e-06	13.9342	9.39352	0.993	0.984	146	127	http://www.genecards.org/cgi-bin/carddisp.pl?gene=RPL24	ENSMUSG00000098274	http://mar2016.archive.ensembl.org/Mus_musculus/Gene/Summary?db=core;g=ENSMUSG00000098274
EC3	RPS15A	0.478954	0.478954	5.70876e-05	23.2213	16.3787	1	0.984	146	127	http://www.genecards.org/cgi-bin/carddisp.pl?gene=RPS15A	ENSMUSG00000008683	http://mar2016.archive.ensembl.org/Mus_musculus/Gene/Summary?db=core;g=ENSMUSG00000008683
EC3	UBE2I	0.454921	0.454921	0.00615045	2.33943	1.43628	0.815	0.709	146	127	http://www.genecards.org/cgi-bin/carddisp.pl?gene=UBE2I	ENSMUSG00000015120	http://mar2016.archive.ensembl.org/Mus_musculus/Gene/Summary?db=core;g=ENSMUSG00000015120
EC3	RASL11B	0.449976	0.449976	0.000909745	0.397115	0.0227647	0.253	0.024	146	127	http://www.genecards.org/cgi-bin/carddisp.pl?gene=RASL11B	ENSMUSG00000049907	http://mar2016.archive.ensembl.org/Mus_musculus/Gene/Summary?db=core;g=ENSMUSG00000049907
EC3	RPS2	0.444691	0.444691	0.00014734	22.8063	16.4915	1	0.984	146	127	http://www.genecards.org/cgi-bin/carddisp.pl?gene=RPS2	ENSMUSG00000044533	http://mar2016.archive.ensembl.org/Mus_musculus/Gene/Summary?db=core;g=ENSMUSG00000044533
EC3	RPS19	0.427699	0.427699	0.00109322	19.5747	14.2962	0.993	0.976	146	127	http://www.genecards.org/cgi-bin/carddisp.pl?gene=RPS19	ENSMUSG00000040952	http://mar2016.archive.ensembl.org/Mus_musculus/Gene/Summary?db=core;g=ENSMUSG00000040952
EC3	RPL29	0.419982	0.419982	0.00144216	11.5394	8.37239	0.986	0.984	146	127	http://www.genecards.org/cgi-bin/carddisp.pl?gene=RPL29	ENSMUSG00000048758	http://mar2016.archive.ensembl.org/Mus_musculus/Gene/Summary?db=core;g=ENSMUSG00000048758
EC3	RPSA	0.411547	0.411547	0.00237907	22.5143	16.6784	1	1	146	127	http://www.genecards.org/cgi-bin/carddisp.pl?gene=RPSA	ENSMUSG00000032518	http://mar2016.archive.ensembl.org/Mus_musculus/Gene/Summary?db=core;g=ENSMUSG00000032518
EC3	RPS8	0.407833	0.407833	6.99376e-05	42.9997	32.165	1	0.992	146	127	http://www.genecards.org/cgi-bin/carddisp.pl?gene=RPS8	ENSMUSG00000047675	http://mar2016.archive.ensembl.org/Mus_musculus/Gene/Summary?db=core;g=ENSMUSG00000047675
EC3	RPL41	0.397612	0.397612	8.59414e-05	29.9184	22.4705	0.993	0.984	146	127	http://www.genecards.org/cgi-bin/carddisp.pl?gene=RPL41	ENSMUSG00000093674	http://mar2016.archive.ensembl.org/Mus_musculus/Gene/Summary?db=core;g=ENSMUSG00000093674
EC3	RPL37	0.364504	0.364504	0.000642553	23.8234	18.2813	1	0.992	146	127	http://www.genecards.org/cgi-bin/carddisp.pl?gene=RPL37	ENSMUSG00000041841	http://mar2016.archive.ensembl.org/Mus_musculus/Gene/Summary?db=core;g=ENSMUSG00000041841
EC3	MYC	0.359153	0.359153	8.97586e-05	0.282672	0	0.185	0	146	127	http://www.genecards.org/cgi-bin/carddisp.pl?gene=MYC	ENSMUSG00000022346	http://mar2016.archive.ensembl.org/Mus_musculus/Gene/Summary?db=core;g=ENSMUSG00000022346
EC3	PTMA	0.350082	0.350082	0.00466831	25.5285	19.8126	1	1	146	127	http://www.genecards.org/cgi-bin/carddisp.pl?gene=PTMA	ENSMUSG00000026238	http://mar2016.archive.ensembl.org/Mus_musculus/Gene/Summary?db=core;g=ENSMUSG00000026238
EC3	RPS29	0.348278	0.348278	0.00513282	22.1591	17.192	1	0.992	146	127	http://www.genecards.org/cgi-bin/carddisp.pl?gene=RPS29	ENSMUSG00000034892	http://mar2016.archive.ensembl.org/Mus_musculus/Gene/Summary?db=core;g=ENSMUSG00000034892
EC3	FAM20A	-0.346284	0.346284	0.038834	0.203497	0.529983	0.116	0.378	146	127	http://www.genecards.org/cgi-bin/carddisp.pl?gene=FAM20A	ENSMUSG00000020614	http://mar2016.archive.ensembl.org/Mus_musculus/Gene/Summary?db=core;g=ENSMUSG00000020614
EC3	HEBP2	-0.354117	0.354117	0.00133313	0.0212753	0.305397	0.021	0.236	146	127	http://www.genecards.org/cgi-bin/carddisp.pl?gene=HEBP2	ENSMUSG00000019853	http://mar2016.archive.ensembl.org/Mus_musculus/Gene/Summary?db=core;g=ENSMUSG00000019853
EC3	HSP90AB1	-0.371348	0.371348	0.00906657	20.8726	27.2935	0.993	1	146	127	http://www.genecards.org/cgi-bin/carddisp.pl?gene=HSP90AB1	ENSMUSG00000023944	http://mar2016.archive.ensembl.org/Mus_musculus/Gene/Summary?db=core;g=ENSMUSG00000023944
EC3	APLP2	-0.401644	0.401644	0.0080581	9.03669	12.2586	0.993	1	146	127	http://www.genecards.org/cgi-bin/carddisp.pl?gene=APLP2	ENSMUSG00000031996	http://mar2016.archive.ensembl.org/Mus_musculus/Gene/Summary?db=core;g=ENSMUSG00000031996
EC3	CREB3L1	-0.464194	0.464194	0.00102916	0.117474	0.541606	0.089	0.378	146	127	http://www.genecards.org/cgi-bin/carddisp.pl?gene=CREB3L1	ENSMUSG00000027230	http://mar2016.archive.ensembl.org/Mus_musculus/Gene/Summary?db=core;g=ENSMUSG00000027230
EC3	EPAS1	-0.465285	0.465285	0.0415903	5.96216	8.61188	0.925	0.984	146	127	http://www.genecards.org/cgi-bin/carddisp.pl?gene=EPAS1	ENSMUSG00000024140	http://mar2016.archive.ensembl.org/Mus_musculus/Gene/Summary?db=core;g=ENSMUSG00000024140
EC3	PPL	-0.48441	0.48441	0.0199709	0.153217	0.613367	0.137	0.402	146	127	http://www.genecards.org/cgi-bin/carddisp.pl?gene=PPL	ENSMUSG00000039457	http://mar2016.archive.ensembl.org/Mus_musculus/Gene/Summary?db=core;g=ENSMUSG00000039457
EC3	TUBA1B	-0.510215	0.510215	0.0191647	2.73377	4.31787	0.808	0.906	146	127	http://www.genecards.org/cgi-bin/carddisp.pl?gene=TUBA1B	ENSMUSG00000023004	http://mar2016.archive.ensembl.org/Mus_musculus/Gene/Summary?db=core;g=ENSMUSG00000023004
EC3	GOLIM4	-0.529763	0.529763	0.00339563	2.77831	4.45472	0.849	0.961	146	127	http://www.genecards.org/cgi-bin/carddisp.pl?gene=GOLIM4	ENSMUSG00000034109	http://mar2016.archive.ensembl.org/Mus_musculus/Gene/Summary?db=core;g=ENSMUSG00000034109
EC3	PTRF	-0.552043	0.552043	0.00657371	4.24693	6.69284	0.911	0.969	146	127	http://www.genecards.org/cgi-bin/carddisp.pl?gene=PTRF	ENSMUSG00000004044	http://mar2016.archive.ensembl.org/Mus_musculus/Gene/Summary?db=core;g=ENSMUSG00000004044
EC3	FOXP1	-0.55212	0.55212	0.00770487	5.23653	8.14424	0.945	0.984	146	127	http://www.genecards.org/cgi-bin/carddisp.pl?gene=FOXP1	ENSMUSG00000030067	http://mar2016.archive.ensembl.org/Mus_musculus/Gene/Summary?db=core;g=ENSMUSG00000030067
EC3	EPHX1	-0.560664	0.560664	0.00203589	1.2563	2.32792	0.568	0.85	146	127	http://www.genecards.org/cgi-bin/carddisp.pl?gene=EPHX1	ENSMUSG00000038776	http://mar2016.archive.ensembl.org/Mus_musculus/Gene/Summary?db=core;g=ENSMUSG00000038776
EC3	ROCK2	-0.567702	0.567702	0.00598434	2.57612	4.30039	0.808	0.937	146	127	http://www.genecards.org/cgi-bin/carddisp.pl?gene=ROCK2	ENSMUSG00000020580	http://mar2016.archive.ensembl.org/Mus_musculus/Gene/Summary?db=core;g=ENSMUSG00000020580
EC3	CST3	-0.568673	0.568673	1.11656e-08	31.9328	47.8446	1	1	146	127	http://www.genecards.org/cgi-bin/carddisp.pl?gene=CST3	ENSMUSG00000027447	http://mar2016.archive.ensembl.org/Mus_musculus/Gene/Summary?db=core;g=ENSMUSG00000027447
EC3	CAR8	-0.582833	0.582833	0.0139483	3.95959	6.42841	0.849	0.937	146	127	http://www.genecards.org/cgi-bin/carddisp.pl?gene=CAR8	ENSMUSG00000041261	http://mar2016.archive.ensembl.org/Mus_musculus/Gene/Summary?db=core;g=ENSMUSG00000041261
EC3	LIFR	-0.585211	0.585211	0.00915623	1.80773	3.21232	0.658	0.898	146	127	http://www.genecards.org/cgi-bin/carddisp.pl?gene=LIFR	ENSMUSG00000054263	http://mar2016.archive.ensembl.org/Mus_musculus/Gene/Summary?db=core;g=ENSMUSG00000054263
EC3	ACKR3	-0.615049	0.615049	0.00985918	3.0945	5.27118	0.774	0.913	146	127	http://www.genecards.org/cgi-bin/carddisp.pl?gene=ACKR3	ENSMUSG00000044337	http://mar2016.archive.ensembl.org/Mus_musculus/Gene/Summary?db=core;g=ENSMUSG00000044337
EC3	CAV1	-0.61696	0.61696	0.000351835	8.36668	13.3651	0.979	0.961	146	127	http://www.genecards.org/cgi-bin/carddisp.pl?gene=CAV1	ENSMUSG00000007655	http://mar2016.archive.ensembl.org/Mus_musculus/Gene/Summary?db=core;g=ENSMUSG00000007655
EC3	9430020K01RIK	-0.626241	0.626241	0.00591598	2.3362	4.14955	0.747	0.906	146	127	http://www.genecards.org/cgi-bin/carddisp.pl?gene=9430020K01RIK	ENSMUSG00000033960	http://mar2016.archive.ensembl.org/Mus_musculus/Gene/Summary?db=core;g=ENSMUSG00000033960
EC3	TXNIP	-0.631231	0.631231	8.55227e-06	5.21908	8.63265	0.904	0.953	146	127	http://www.genecards.org/cgi-bin/carddisp.pl?gene=TXNIP	ENSMUSG00000038393	http://mar2016.archive.ensembl.org/Mus_musculus/Gene/Summary?db=core;g=ENSMUSG00000038393
EC3	COL4A3	-0.639618	0.639618	0.000413635	0.399953	1.18101	0.253	0.583	146	127	http://www.genecards.org/cgi-bin/carddisp.pl?gene=COL4A3	ENSMUSG00000079465	http://mar2016.archive.ensembl.org/Mus_musculus/Gene/Summary?db=core;g=ENSMUSG00000079465
EC3	SDPR	-0.665419	0.665419	1.44898e-05	9.42769	15.5386	0.938	0.984	146	127	http://www.genecards.org/cgi-bin/carddisp.pl?gene=SDPR	ENSMUSG00000045954	http://mar2016.archive.ensembl.org/Mus_musculus/Gene/Summary?db=core;g=ENSMUSG00000045954
EC3	FGD5	-0.668209	0.668209	0.00154991	1.30448	2.66204	0.596	0.843	146	127	http://www.genecards.org/cgi-bin/carddisp.pl?gene=FGD5	ENSMUSG00000034037	http://mar2016.archive.ensembl.org/Mus_musculus/Gene/Summary?db=core;g=ENSMUSG00000034037
EC3	CMIP	-0.66894	0.66894	0.010569	3.90759	6.8026	0.822	0.945	146	127	http://www.genecards.org/cgi-bin/carddisp.pl?gene=CMIP	ENSMUSG00000034390	http://mar2016.archive.ensembl.org/Mus_musculus/Gene/Summary?db=core;g=ENSMUSG00000034390
EC3	PTGS1	-0.692423	0.692423	4.41539e-05	2.40378	4.5005	0.733	0.929	146	127	http://www.genecards.org/cgi-bin/carddisp.pl?gene=PTGS1	ENSMUSG00000047250	http://mar2016.archive.ensembl.org/Mus_musculus/Gene/Summary?db=core;g=ENSMUSG00000047250
EC3	AHNAK	-0.704962	0.704962	7.03936e-09	9.56886	16.2283	0.986	1	146	127	http://www.genecards.org/cgi-bin/carddisp.pl?gene=AHNAK	ENSMUSG00000069833	http://mar2016.archive.ensembl.org/Mus_musculus/Gene/Summary?db=core;g=ENSMUSG00000069833
EC3	AZIN1	-0.711167	0.711167	8.49998e-05	1.63689	3.31692	0.658	0.843	146	127	http://www.genecards.org/cgi-bin/carddisp.pl?gene=AZIN1	ENSMUSG00000037458	http://mar2016.archive.ensembl.org/Mus_musculus/Gene/Summary?db=core;g=ENSMUSG00000037458
EC3	CGNL1	-0.719723	0.719723	1.33656e-05	6.12159	10.7283	0.918	0.976	146	127	http://www.genecards.org/cgi-bin/carddisp.pl?gene=CGNL1	ENSMUSG00000032232	http://mar2016.archive.ensembl.org/Mus_musculus/Gene/Summary?db=core;g=ENSMUSG00000032232
EC3	MGLL	-0.763835	0.763835	0.00170103	0.247555	1.11835	0.164	0.457	146	127	http://www.genecards.org/cgi-bin/carddisp.pl?gene=MGLL	ENSMUSG00000033174	http://mar2016.archive.ensembl.org/Mus_musculus/Gene/Summary?db=core;g=ENSMUSG00000033174
EC3	SYT7	-0.767173	0.767173	9.66348e-05	0.126434	0.917113	0.096	0.394	146	127	http://www.genecards.org/cgi-bin/carddisp.pl?gene=SYT7	ENSMUSG00000024743	http://mar2016.archive.ensembl.org/Mus_musculus/Gene/Summary?db=core;g=ENSMUSG00000024743
EC3	CYTL1	-0.78452	0.78452	1.60067e-14	49.1307	85.351	0.993	1	146	127	http://www.genecards.org/cgi-bin/carddisp.pl?gene=CYTL1	ENSMUSG00000062329	http://mar2016.archive.ensembl.org/Mus_musculus/Gene/Summary?db=core;g=ENSMUSG00000062329
EC3	PKHD1L1	-0.786383	0.786383	0.00201298	0.58492	1.73358	0.336	0.63	146	127	http://www.genecards.org/cgi-bin/carddisp.pl?gene=PKHD1L1	ENSMUSG00000038725	http://mar2016.archive.ensembl.org/Mus_musculus/Gene/Summary?db=core;g=ENSMUSG00000038725
EC3	PLEC	-0.787189	0.787189	0.000422194	2.89986	5.73002	0.815	0.913	146	127	http://www.genecards.org/cgi-bin/carddisp.pl?gene=PLEC	ENSMUSG00000022565	http://mar2016.archive.ensembl.org/Mus_musculus/Gene/Summary?db=core;g=ENSMUSG00000022565
EC3	SPTBN1	-0.788132	0.788132	8.94218e-15	11.3649	20.3522	0.973	1	146	127	http://www.genecards.org/cgi-bin/carddisp.pl?gene=SPTBN1	ENSMUSG00000020315	http://mar2016.archive.ensembl.org/Mus_musculus/Gene/Summary?db=core;g=ENSMUSG00000020315
EC3	FBLN2	-0.822606	0.822606	6.83214e-09	3.70809	7.32671	0.774	0.984	146	127	http://www.genecards.org/cgi-bin/carddisp.pl?gene=FBLN2	ENSMUSG00000064080	http://mar2016.archive.ensembl.org/Mus_musculus/Gene/Summary?db=core;g=ENSMUSG00000064080
EC3	THBD	-0.86845	0.86845	1.07048e-07	2.05765	4.58235	0.747	0.913	146	127	http://www.genecards.org/cgi-bin/carddisp.pl?gene=THBD	ENSMUSG00000074743	http://mar2016.archive.ensembl.org/Mus_musculus/Gene/Summary?db=core;g=ENSMUSG00000074743
EC3	DLL1	-0.890995	0.890995	3.09514e-06	0.508236	1.79695	0.267	0.63	146	127	http://www.genecards.org/cgi-bin/carddisp.pl?gene=DLL1	ENSMUSG00000014773	http://mar2016.archive.ensembl.org/Mus_musculus/Gene/Summary?db=core;g=ENSMUSG00000014773
EC3	EMP2	-0.900931	0.900931	1.56528e-06	3.05145	6.56515	0.781	0.937	146	127	http://www.genecards.org/cgi-bin/carddisp.pl?gene=EMP2	ENSMUSG00000022505	http://mar2016.archive.ensembl.org/Mus_musculus/Gene/Summary?db=core;g=ENSMUSG00000022505
EC3	COL4A4	-0.909738	0.909738	1.63452e-09	1.01316	2.78212	0.438	0.827	146	127	http://www.genecards.org/cgi-bin/carddisp.pl?gene=COL4A4	ENSMUSG00000067158	http://mar2016.archive.ensembl.org/Mus_musculus/Gene/Summary?db=core;g=ENSMUSG00000067158
EC3	APOE	-0.966746	0.966746	0.0443125	31.1395	61.8144	0.938	0.992	146	127	http://www.genecards.org/cgi-bin/carddisp.pl?gene=APOE	ENSMUSG00000002985	http://mar2016.archive.ensembl.org/Mus_musculus/Gene/Summary?db=core;g=ENSMUSG00000002985
EC3	TIMP3	-1.41007	1.41007	5.59732e-09	11.6674	32.6637	0.925	1	146	127	http://www.genecards.org/cgi-bin/carddisp.pl?gene=TIMP3	ENSMUSG00000020044	http://mar2016.archive.ensembl.org/Mus_musculus/Gene/Summary?db=core;g=ENSMUSG00000020044
EC3	KLK10	-1.49753	1.49753	2.23708e-11	0.702452	3.80701	0.185	0.654	146	127	http://www.genecards.org/cgi-bin/carddisp.pl?gene=KLK10	ENSMUSG00000030693	http://mar2016.archive.ensembl.org/Mus_musculus/Gene/Summary?db=core;g=ENSMUSG00000030693
EC3	RPL8	0.369	0.369	0.0525625	19.19	14.6335	1	0.992	146	127	http://www.genecards.org/cgi-bin/carddisp.pl?gene=RPL8	ENSMUSG00000003970	http://mar2016.archive.ensembl.org/Mus_musculus/Gene/Summary?db=core;g=ENSMUSG00000003970
EC3	GM26802	0.367424	0.367424	0.0606757	0.290048	0	0.123	0	146	127	http://www.genecards.org/cgi-bin/carddisp.pl?gene=GM26802	ENSMUSG00000097266	http://mar2016.archive.ensembl.org/Mus_musculus/Gene/Summary?db=core;g=ENSMUSG00000097266
EC3	EIF3A	-0.439827	0.439827	0.0688943	2.33503	3.52378	0.747	0.945	146	127	http://www.genecards.org/cgi-bin/carddisp.pl?gene=EIF3A	ENSMUSG00000024991	http://mar2016.archive.ensembl.org/Mus_musculus/Gene/Summary?db=core;g=ENSMUSG00000024991
EC3	ADH7	-0.701771	0.701771	0.0709216	1.36776	2.85116	0.384	0.685	146	127	http://www.genecards.org/cgi-bin/carddisp.pl?gene=ADH7	ENSMUSG00000055301	http://mar2016.archive.ensembl.org/Mus_musculus/Gene/Summary?db=core;g=ENSMUSG00000055301
EC3	TCF23	-0.368338	0.368338	0.0720663	0.0664302	0.376617	0.034	0.228	146	127	http://www.genecards.org/cgi-bin/carddisp.pl?gene=TCF23	ENSMUSG00000006642	http://mar2016.archive.ensembl.org/Mus_musculus/Gene/Summary?db=core;g=ENSMUSG00000006642
EC3	EPHX2	0.815252	0.815252	0.0760415	4.87294	2.33765	0.774	0.638	146	127	http://www.genecards.org/cgi-bin/carddisp.pl?gene=EPHX2	ENSMUSG00000022040	http://mar2016.archive.ensembl.org/Mus_musculus/Gene/Summary?db=core;g=ENSMUSG00000022040
EC3	SGK1	0.555465	0.555465	0.0763751	2.5098	1.3882	0.801	0.575	146	127	http://www.genecards.org/cgi-bin/carddisp.pl?gene=SGK1	ENSMUSG00000019970	http://mar2016.archive.ensembl.org/Mus_musculus/Gene/Summary?db=core;g=ENSMUSG00000019970
EC3	IRF7	0.842638	0.842638	0.0769023	1.19662	0.224884	0.26	0.189	146	127	http://www.genecards.org/cgi-bin/carddisp.pl?gene=IRF7	ENSMUSG00000025498	http://mar2016.archive.ensembl.org/Mus_musculus/Gene/Summary?db=core;g=ENSMUSG00000025498
EC3	CEACAM1	-0.447367	0.447367	0.0925537	0.329652	0.813046	0.219	0.504	146	127	http://www.genecards.org/cgi-bin/carddisp.pl?gene=CEACAM1	ENSMUSG00000074272	http://mar2016.archive.ensembl.org/Mus_musculus/Gene/Summary?db=core;g=ENSMUSG00000074272
EC3	HSP90B1	-0.363686	0.363686	0.0988426	8.60716	11.3616	0.959	1	146	127	http://www.genecards.org/cgi-bin/carddisp.pl?gene=HSP90B1	ENSMUSG00000020048	http://mar2016.archive.ensembl.org/Mus_musculus/Gene/Summary?db=core;g=ENSMUSG00000020048
EC3	ADD3	-0.545015	0.545015	0.104503	0.981635	1.89128	0.555	0.756	146	127	http://www.genecards.org/cgi-bin/carddisp.pl?gene=ADD3	ENSMUSG00000025026	http://mar2016.archive.ensembl.org/Mus_musculus/Gene/Summary?db=core;g=ENSMUSG00000025026
EC3	EFEMP1	-0.602863	0.602863	0.105417	1.27276	2.4517	0.527	0.772	146	127	http://www.genecards.org/cgi-bin/carddisp.pl?gene=EFEMP1	ENSMUSG00000020467	http://mar2016.archive.ensembl.org/Mus_musculus/Gene/Summary?db=core;g=ENSMUSG00000020467
EC3	MMRN2	-0.433603	0.433603	0.113371	5.70674	8.05814	0.918	0.984	146	127	http://www.genecards.org/cgi-bin/carddisp.pl?gene=MMRN2	ENSMUSG00000041445	http://mar2016.archive.ensembl.org/Mus_musculus/Gene/Summary?db=core;g=ENSMUSG00000041445
EC3	TAGLN2	0.490555	0.490555	0.114559	10.1751	6.9539	0.973	0.953	146	127	http://www.genecards.org/cgi-bin/carddisp.pl?gene=TAGLN2	ENSMUSG00000026547	http://mar2016.archive.ensembl.org/Mus_musculus/Gene/Summary?db=core;g=ENSMUSG00000026547
EC3	SRSF3	0.317297	0.317297	0.123883	3.94282	2.96697	0.87	0.913	146	127	http://www.genecards.org/cgi-bin/carddisp.pl?gene=SRSF3	ENSMUSG00000071172	http://mar2016.archive.ensembl.org/Mus_musculus/Gene/Summary?db=core;g=ENSMUSG00000071172
EC3	GAS6	-0.566781	0.566781	0.130694	2.53049	4.22941	0.753	0.874	146	127	http://www.genecards.org/cgi-bin/carddisp.pl?gene=GAS6	ENSMUSG00000031451	http://mar2016.archive.ensembl.org/Mus_musculus/Gene/Summary?db=core;g=ENSMUSG00000031451
EC3	SRP9	0.530804	0.530804	0.132257	2.35872	1.3248	0.795	0.693	146	127	http://www.genecards.org/cgi-bin/carddisp.pl?gene=SRP9	ENSMUSG00000026511	http://mar2016.archive.ensembl.org/Mus_musculus/Gene/Summary?db=core;g=ENSMUSG00000026511
EC3	FAU	0.340438	0.340438	0.138546	20.9959	16.3724	1	0.992	146	127	http://www.genecards.org/cgi-bin/carddisp.pl?gene=FAU	ENSMUSG00000038274	http://mar2016.archive.ensembl.org/Mus_musculus/Gene/Summary?db=core;g=ENSMUSG00000038274
EC3	BPGM	0.647954	0.647954	0.140815	2.7246	1.37698	0.74	0.512	146	127	http://www.genecards.org/cgi-bin/carddisp.pl?gene=BPGM	ENSMUSG00000038871	http://mar2016.archive.ensembl.org/Mus_musculus/Gene/Summary?db=core;g=ENSMUSG00000038871
EC3	AMOTL1	-0.52433	0.52433	0.143268	0.912555	1.75076	0.479	0.732	146	127	http://www.genecards.org/cgi-bin/carddisp.pl?gene=AMOTL1	ENSMUSG00000013076	http://mar2016.archive.ensembl.org/Mus_musculus/Gene/Summary?db=core;g=ENSMUSG00000013076
EC3	CDC42EP3	-0.556879	0.556879	0.147742	3.17234	5.13786	0.808	0.929	146	127	http://www.genecards.org/cgi-bin/carddisp.pl?gene=CDC42EP3	ENSMUSG00000036533	http://mar2016.archive.ensembl.org/Mus_musculus/Gene/Summary?db=core;g=ENSMUSG00000036533
EC3	HEG1	-0.501801	0.501801	0.153333	9.00791	13.171	0.952	0.992	146	127	http://www.genecards.org/cgi-bin/carddisp.pl?gene=HEG1	ENSMUSG00000075254	http://mar2016.archive.ensembl.org/Mus_musculus/Gene/Summary?db=core;g=ENSMUSG00000075254
EC3	ATP1B1	-0.893352	0.893352	0.155158	1.0809	2.86525	0.322	0.583	146	127	http://www.genecards.org/cgi-bin/carddisp.pl?gene=ATP1B1	ENSMUSG00000026576	http://mar2016.archive.ensembl.org/Mus_musculus/Gene/Summary?db=core;g=ENSMUSG00000026576
EC3	RNASE4	-0.494446	0.494446	0.163718	1.8369	2.99656	0.74	0.882	146	127	http://www.genecards.org/cgi-bin/carddisp.pl?gene=RNASE4	ENSMUSG00000021876	http://mar2016.archive.ensembl.org/Mus_musculus/Gene/Summary?db=core;g=ENSMUSG00000021876
EC3	1500015O10RIK	-0.791034	0.791034	0.202923	2.3895	4.86491	0.342	0.63	146	127	http://www.genecards.org/cgi-bin/carddisp.pl?gene=1500015O10RIK	ENSMUSG00000026051	http://mar2016.archive.ensembl.org/Mus_musculus/Gene/Summary?db=core;g=ENSMUSG00000026051
EC3	PTPRB	-0.383841	0.383841	0.203466	18.6107	24.5883	1	1	146	127	http://www.genecards.org/cgi-bin/carddisp.pl?gene=PTPRB	ENSMUSG00000020154	http://mar2016.archive.ensembl.org/Mus_musculus/Gene/Summary?db=core;g=ENSMUSG00000020154
EC3	ANP32A	-0.476077	0.476077	0.203597	2.19021	3.43744	0.76	0.882	146	127	http://www.genecards.org/cgi-bin/carddisp.pl?gene=ANP32A	ENSMUSG00000032249	http://mar2016.archive.ensembl.org/Mus_musculus/Gene/Summary?db=core;g=ENSMUSG00000032249
EC3	RPL38	0.363758	0.363758	0.225996	14.3658	10.9414	1	0.976	146	127	http://www.genecards.org/cgi-bin/carddisp.pl?gene=RPL38	ENSMUSG00000057322	http://mar2016.archive.ensembl.org/Mus_musculus/Gene/Summary?db=core;g=ENSMUSG00000057322
EC3	ADAM15	-0.689632	0.689632	0.229878	1.87464	3.63642	0.658	0.819	146	127	http://www.genecards.org/cgi-bin/carddisp.pl?gene=ADAM15	ENSMUSG00000028041	http://mar2016.archive.ensembl.org/Mus_musculus/Gene/Summary?db=core;g=ENSMUSG00000028041
EC3	MACF1	-0.549491	0.549491	0.237037	2.95945	4.79493	0.822	0.921	146	127	http://www.genecards.org/cgi-bin/carddisp.pl?gene=MACF1	ENSMUSG00000028649	http://mar2016.archive.ensembl.org/Mus_musculus/Gene/Summary?db=core;g=ENSMUSG00000028649
EC3	RHOB	0.598219	0.598219	0.238015	6.89734	4.21674	0.959	0.937	146	127	http://www.genecards.org/cgi-bin/carddisp.pl?gene=RHOB	ENSMUSG00000054364	http://mar2016.archive.ensembl.org/Mus_musculus/Gene/Summary?db=core;g=ENSMUSG00000054364
EC3	RPS24	0.325123	0.325123	0.23993	27.001	21.3512	0.993	0.992	146	127	http://www.genecards.org/cgi-bin/carddisp.pl?gene=RPS24	ENSMUSG00000025290	http://mar2016.archive.ensembl.org/Mus_musculus/Gene/Summary?db=core;g=ENSMUSG00000025290
EC3	CTGF	0.700194	0.700194	0.262906	2.86315	1.37773	0.637	0.37	146	127	http://www.genecards.org/cgi-bin/carddisp.pl?gene=CTGF	ENSMUSG00000019997	http://mar2016.archive.ensembl.org/Mus_musculus/Gene/Summary?db=core;g=ENSMUSG00000019997
EC3	MMP14	0.477327	0.477327	0.28781	0.736884	0.247616	0.445	0.236	146	127	http://www.genecards.org/cgi-bin/carddisp.pl?gene=MMP14	ENSMUSG00000000957	http://mar2016.archive.ensembl.org/Mus_musculus/Gene/Summary?db=core;g=ENSMUSG00000000957
EC3	UTRN	-0.500061	0.500061	0.302132	2.295	3.66003	0.685	0.866	146	127	http://www.genecards.org/cgi-bin/carddisp.pl?gene=UTRN	ENSMUSG00000019820	http://mar2016.archive.ensembl.org/Mus_musculus/Gene/Summary?db=core;g=ENSMUSG00000019820
EC3	CALR	-0.345649	0.345649	0.307636	5.90246	7.77111	0.932	0.976	146	127	http://www.genecards.org/cgi-bin/carddisp.pl?gene=CALR	ENSMUSG00000003814	http://mar2016.archive.ensembl.org/Mus_musculus/Gene/Summary?db=core;g=ENSMUSG00000003814
EC3	PCOLCE2	-0.665801	0.665801	0.30883	1.99497	3.75137	0.596	0.764	146	127	http://www.genecards.org/cgi-bin/carddisp.pl?gene=PCOLCE2	ENSMUSG00000015354	http://mar2016.archive.ensembl.org/Mus_musculus/Gene/Summary?db=core;g=ENSMUSG00000015354
EC3	TSPAN4	0.550576	0.550576	0.309869	2.14703	1.14863	0.76	0.567	146	127	http://www.genecards.org/cgi-bin/carddisp.pl?gene=TSPAN4	ENSMUSG00000025511	http://mar2016.archive.ensembl.org/Mus_musculus/Gene/Summary?db=core;g=ENSMUSG00000025511
EC3	RPL12	0.401376	0.401376	0.31772	14.508	10.7416	0.993	0.969	146	127	http://www.genecards.org/cgi-bin/carddisp.pl?gene=RPL12	ENSMUSG00000038900	http://mar2016.archive.ensembl.org/Mus_musculus/Gene/Summary?db=core;g=ENSMUSG00000038900
EC3	RPL18	0.317022	0.317022	0.341702	18.2747	14.4723	0.993	0.969	146	127	http://www.genecards.org/cgi-bin/carddisp.pl?gene=RPL18	ENSMUSG00000059070	http://mar2016.archive.ensembl.org/Mus_musculus/Gene/Summary?db=core;g=ENSMUSG00000059070
EC3	COL18A1	0.692447	0.692447	0.381801	1.46492	0.525303	0.493	0.26	146	127	http://www.genecards.org/cgi-bin/carddisp.pl?gene=COL18A1	ENSMUSG00000001435	http://mar2016.archive.ensembl.org/Mus_musculus/Gene/Summary?db=core;g=ENSMUSG00000001435
EC3	CYR61	1.02341	1.02341	0.484585	7.97992	3.41771	0.692	0.598	146	127	http://www.genecards.org/cgi-bin/carddisp.pl?gene=CYR61	ENSMUSG00000028195	http://mar2016.archive.ensembl.org/Mus_musculus/Gene/Summary?db=core;g=ENSMUSG00000028195
EC3	KLK8	-0.568543	0.568543	0.49422	1.82331	3.18704	0.63	0.811	146	127	http://www.genecards.org/cgi-bin/carddisp.pl?gene=KLK8	ENSMUSG00000064023	http://mar2016.archive.ensembl.org/Mus_musculus/Gene/Summary?db=core;g=ENSMUSG00000064023
EC3	ANXA2	-0.404921	0.404921	0.508953	5.06208	7.0263	0.945	0.969	146	127	http://www.genecards.org/cgi-bin/carddisp.pl?gene=ANXA2	ENSMUSG00000032231	http://mar2016.archive.ensembl.org/Mus_musculus/Gene/Summary?db=core;g=ENSMUSG00000032231
EC3	SERPINA3N	0.502214	0.502214	0.538672	0.437893	0.0151852	0.164	0.016	146	127	http://www.genecards.org/cgi-bin/carddisp.pl?gene=SERPINA3N	ENSMUSG00000021091	http://mar2016.archive.ensembl.org/Mus_musculus/Gene/Summary?db=core;g=ENSMUSG00000021091
EC3	CALM1	-0.412933	0.412933	0.553853	9.22151	12.6088	0.979	1	146	127	http://www.genecards.org/cgi-bin/carddisp.pl?gene=CALM1	ENSMUSG00000001175	http://mar2016.archive.ensembl.org/Mus_musculus/Gene/Summary?db=core;g=ENSMUSG00000001175
EC3	KCNN4	-0.578488	0.578488	0.561819	0.543577	1.305	0.315	0.528	146	127	http://www.genecards.org/cgi-bin/carddisp.pl?gene=KCNN4	ENSMUSG00000054342	http://mar2016.archive.ensembl.org/Mus_musculus/Gene/Summary?db=core;g=ENSMUSG00000054342
EC3	RPL37A	0.292	0.292	0.570239	24.2501	19.6235	1	0.984	146	127	http://www.genecards.org/cgi-bin/carddisp.pl?gene=RPL37A	ENSMUSG00000046330	http://mar2016.archive.ensembl.org/Mus_musculus/Gene/Summary?db=core;g=ENSMUSG00000046330
EC3	PDE1A	0.418459	0.418459	0.595319	0.584065	0.185235	0.384	0.142	146	127	http://www.genecards.org/cgi-bin/carddisp.pl?gene=PDE1A	ENSMUSG00000059173	http://mar2016.archive.ensembl.org/Mus_musculus/Gene/Summary?db=core;g=ENSMUSG00000059173
EC3	VCAN	0.718381	0.718381	0.676063	0.770874	0.0763	0.24	0.071	146	127	http://www.genecards.org/cgi-bin/carddisp.pl?gene=VCAN	ENSMUSG00000021614	http://mar2016.archive.ensembl.org/Mus_musculus/Gene/Summary?db=core;g=ENSMUSG00000021614
EC3	SYNPO	0.39239	0.39239	0.679761	2.38599	1.57967	0.753	0.74	146	127	http://www.genecards.org/cgi-bin/carddisp.pl?gene=SYNPO	ENSMUSG00000043079	http://mar2016.archive.ensembl.org/Mus_musculus/Gene/Summary?db=core;g=ENSMUSG00000043079
EC3	GSN	-0.496408	0.496408	0.745999	2.33029	3.69803	0.788	0.929	146	127	http://www.genecards.org/cgi-bin/carddisp.pl?gene=GSN	ENSMUSG00000026879	http://mar2016.archive.ensembl.org/Mus_musculus/Gene/Summary?db=core;g=ENSMUSG00000026879
EC3	SERINC3	0.344123	0.344123	0.752118	10.1501	7.78391	0.966	0.984	146	127	http://www.genecards.org/cgi-bin/carddisp.pl?gene=SERINC3	ENSMUSG00000017707	http://mar2016.archive.ensembl.org/Mus_musculus/Gene/Summary?db=core;g=ENSMUSG00000017707
EC3	ABCA1	-0.533144	0.533144	0.772696	0.318437	0.907883	0.253	0.457	146	127	http://www.genecards.org/cgi-bin/carddisp.pl?gene=ABCA1	ENSMUSG00000015243	http://mar2016.archive.ensembl.org/Mus_musculus/Gene/Summary?db=core;g=ENSMUSG00000015243
EC3	DEGS1	0.477198	0.477198	0.835574	2.06727	1.20344	0.74	0.661	146	127	http://www.genecards.org/cgi-bin/carddisp.pl?gene=DEGS1	ENSMUSG00000038633	http://mar2016.archive.ensembl.org/Mus_musculus/Gene/Summary?db=core;g=ENSMUSG00000038633
EC3	PPIC	0.611503	0.611503	0.845726	2.14395	1.05776	0.712	0.512	146	127	http://www.genecards.org/cgi-bin/carddisp.pl?gene=PPIC	ENSMUSG00000024538	http://mar2016.archive.ensembl.org/Mus_musculus/Gene/Summary?db=core;g=ENSMUSG00000024538
EC3	RPS28	0.339505	0.339505	0.856261	16.2156	12.6057	0.986	0.992	146	127	http://www.genecards.org/cgi-bin/carddisp.pl?gene=RPS28	ENSMUSG00000067288	http://mar2016.archive.ensembl.org/Mus_musculus/Gene/Summary?db=core;g=ENSMUSG00000067288
EC3	FAM124A	-0.374246	0.374246	0.869684	0.235835	0.601843	0.185	0.433	146	127	http://www.genecards.org/cgi-bin/carddisp.pl?gene=FAM124A	ENSMUSG00000035184	http://mar2016.archive.ensembl.org/Mus_musculus/Gene/Summary?db=core;g=ENSMUSG00000035184
EC3	NDRG1	-0.534925	0.534925	0.882888	2.18833	3.61947	0.685	0.882	146	127	http://www.genecards.org/cgi-bin/carddisp.pl?gene=NDRG1	ENSMUSG00000005125	http://mar2016.archive.ensembl.org/Mus_musculus/Gene/Summary?db=core;g=ENSMUSG00000005125
EC3	PTN	-1.0135	1.0135	0.883548	0.0688683	1.15783	0.027	0.181	146	127	http://www.genecards.org/cgi-bin/carddisp.pl?gene=PTN	ENSMUSG00000029838	http://mar2016.archive.ensembl.org/Mus_musculus/Gene/Summary?db=core;g=ENSMUSG00000029838
EC3	KLF7	-0.463985	0.463985	0.9179	2.43082	3.73229	0.801	0.89	146	127	http://www.genecards.org/cgi-bin/carddisp.pl?gene=KLF7	ENSMUSG00000025959	http://mar2016.archive.ensembl.org/Mus_musculus/Gene/Summary?db=core;g=ENSMUSG00000025959
EC3	RPS13	0.271571	0.271571	0.953341	16.3167	13.3454	1	0.976	146	127	http://www.genecards.org/cgi-bin/carddisp.pl?gene=RPS13	ENSMUSG00000090862	http://mar2016.archive.ensembl.org/Mus_musculus/Gene/Summary?db=core;g=ENSMUSG00000090862
EC3	AHSG	1.12482	1.12482	1	2.61622	0.658259	0.404	0.205	146	127	http://www.genecards.org/cgi-bin/carddisp.pl?gene=AHSG	ENSMUSG00000022868	http://mar2016.archive.ensembl.org/Mus_musculus/Gene/Summary?db=core;g=ENSMUSG00000022868
EC3	FABP4	1.00995	1.00995	1	4.51759	1.73984	0.39	0.299	146	127	http://www.genecards.org/cgi-bin/carddisp.pl?gene=FABP4	ENSMUSG00000062515	http://mar2016.archive.ensembl.org/Mus_musculus/Gene/Summary?db=core;g=ENSMUSG00000062515
EC3	IGFBP4	1.00571	1.00571	1	5.51788	2.24606	0.685	0.52	146	127	http://www.genecards.org/cgi-bin/carddisp.pl?gene=IGFBP4	ENSMUSG00000017493	http://mar2016.archive.ensembl.org/Mus_musculus/Gene/Summary?db=core;g=ENSMUSG00000017493
EC3	LY6A	0.904072	0.904072	1	21.6458	11.1014	0.822	0.764	146	127	http://www.genecards.org/cgi-bin/carddisp.pl?gene=LY6A	ENSMUSG00000075602	http://mar2016.archive.ensembl.org/Mus_musculus/Gene/Summary?db=core;g=ENSMUSG00000075602
EC3	MEG3	-0.886903	0.886903	1	2.97714	6.35453	0.658	0.669	146	127	http://www.genecards.org/cgi-bin/carddisp.pl?gene=MEG3	ENSMUSG00000021268	http://mar2016.archive.ensembl.org/Mus_musculus/Gene/Summary?db=core;g=ENSMUSG00000021268
EC3	ELN	0.885052	0.885052	1	31.4541	16.5729	0.966	0.984	146	127	http://www.genecards.org/cgi-bin/carddisp.pl?gene=ELN	ENSMUSG00000029675	http://mar2016.archive.ensembl.org/Mus_musculus/Gene/Summary?db=core;g=ENSMUSG00000029675
EC3	VCAM1	0.880475	0.880475	1	18.4056	9.54088	0.904	0.921	146	127	http://www.genecards.org/cgi-bin/carddisp.pl?gene=VCAM1	ENSMUSG00000027962	http://mar2016.archive.ensembl.org/Mus_musculus/Gene/Summary?db=core;g=ENSMUSG00000027962
EC3	IGF2	-0.870481	0.870481	1	0.237841	1.26311	0.123	0.236	146	127	http://www.genecards.org/cgi-bin/carddisp.pl?gene=IGF2	ENSMUSG00000048583	http://mar2016.archive.ensembl.org/Mus_musculus/Gene/Summary?db=core;g=ENSMUSG00000048583
EC3	IFIT3	0.869165	0.869165	1	2.74038	1.04772	0.363	0.323	146	127	http://www.genecards.org/cgi-bin/carddisp.pl?gene=IFIT3	ENSMUSG00000074896	http://mar2016.archive.ensembl.org/Mus_musculus/Gene/Summary?db=core;g=ENSMUSG00000074896
EC3	GM42418	-0.839082	0.839082	1	87.8106	157.874	1	1	146	127	http://www.genecards.org/cgi-bin/carddisp.pl?gene=GM42418	ENSMUSG00000098178	http://mar2016.archive.ensembl.org/Mus_musculus/Gene/Summary?db=core;g=ENSMUSG00000098178
EC3	ISG15	0.834513	0.834513	1	3.52525	1.53763	0.438	0.417	146	127	http://www.genecards.org/cgi-bin/carddisp.pl?gene=ISG15	ENSMUSG00000035692	http://mar2016.archive.ensembl.org/Mus_musculus/Gene/Summary?db=core;g=ENSMUSG00000035692
EC3	FOS	0.768797	0.768797	1	14.5397	8.12037	0.74	0.701	146	127	http://www.genecards.org/cgi-bin/carddisp.pl?gene=FOS	ENSMUSG00000021250	http://mar2016.archive.ensembl.org/Mus_musculus/Gene/Summary?db=core;g=ENSMUSG00000021250
EC3	IFIT1	0.766207	0.766207	1	1.97774	0.750797	0.315	0.22	146	127	http://www.genecards.org/cgi-bin/carddisp.pl?gene=IFIT1	ENSMUSG00000034459	http://mar2016.archive.ensembl.org/Mus_musculus/Gene/Summary?db=core;g=ENSMUSG00000034459
EC3	COL8A1	0.738355	0.738355	1	0.979718	0.186688	0.274	0.087	146	127	http://www.genecards.org/cgi-bin/carddisp.pl?gene=COL8A1	ENSMUSG00000068196	http://mar2016.archive.ensembl.org/Mus_musculus/Gene/Summary?db=core;g=ENSMUSG00000068196
EC3	LY6C1	0.703117	0.703117	1	9.03132	5.16168	0.692	0.709	146	127	http://www.genecards.org/cgi-bin/carddisp.pl?gene=LY6C1	ENSMUSG00000079018	http://mar2016.archive.ensembl.org/Mus_musculus/Gene/Summary?db=core;g=ENSMUSG00000079018
EC3	IFI27L2A	0.676823	0.676823	1	1.85863	0.788191	0.349	0.283	146	127	http://www.genecards.org/cgi-bin/carddisp.pl?gene=IFI27L2A	ENSMUSG00000079017	http://mar2016.archive.ensembl.org/Mus_musculus/Gene/Summary?db=core;g=ENSMUSG00000079017
EC3	PLVAP	0.66567	0.66567	1	5.27652	2.95669	0.822	0.669	146	127	http://www.genecards.org/cgi-bin/carddisp.pl?gene=PLVAP	ENSMUSG00000034845	http://mar2016.archive.ensembl.org/Mus_musculus/Gene/Summary?db=core;g=ENSMUSG00000034845
EC3	STMN2	-0.662849	0.662849	1	1.97042	3.70279	0.473	0.646	146	127	http://www.genecards.org/cgi-bin/carddisp.pl?gene=STMN2	ENSMUSG00000027500	http://mar2016.archive.ensembl.org/Mus_musculus/Gene/Summary?db=core;g=ENSMUSG00000027500
EC3	FRZB	0.655291	0.655291	1	1.36773	0.503387	0.466	0.26	146	127	http://www.genecards.org/cgi-bin/carddisp.pl?gene=FRZB	ENSMUSG00000027004	http://mar2016.archive.ensembl.org/Mus_musculus/Gene/Summary?db=core;g=ENSMUSG00000027004
EC3	CMAH	0.642425	0.642425	1	0.743497	0.116945	0.123	0.047	146	127	http://www.genecards.org/cgi-bin/carddisp.pl?gene=CMAH	ENSMUSG00000016756	http://mar2016.archive.ensembl.org/Mus_musculus/Gene/Summary?db=core;g=ENSMUSG00000016756
EC3	CD74	-0.62061	0.62061	1	1.05259	2.15591	0.315	0.323	146	127	http://www.genecards.org/cgi-bin/carddisp.pl?gene=CD74	ENSMUSG00000024610	http://mar2016.archive.ensembl.org/Mus_musculus/Gene/Summary?db=core;g=ENSMUSG00000024610
EC3	ACTA2	0.612934	0.612934	1	4.13998	2.36086	0.767	0.764	146	127	http://www.genecards.org/cgi-bin/carddisp.pl?gene=ACTA2	ENSMUSG00000035783	http://mar2016.archive.ensembl.org/Mus_musculus/Gene/Summary?db=core;g=ENSMUSG00000035783
EC3	PLK2	0.593746	0.593746	1	1.34708	0.555222	0.39	0.283	146	127	http://www.genecards.org/cgi-bin/carddisp.pl?gene=PLK2	ENSMUSG00000021701	http://mar2016.archive.ensembl.org/Mus_musculus/Gene/Summary?db=core;g=ENSMUSG00000021701
EC3	MAL	-0.593191	0.593191	1	0.777106	1.68091	0.315	0.512	146	127	http://www.genecards.org/cgi-bin/carddisp.pl?gene=MAL	ENSMUSG00000027375	http://mar2016.archive.ensembl.org/Mus_musculus/Gene/Summary?db=core;g=ENSMUSG00000027375
EC3	EDN1	0.586899	0.586899	1	4.73287	2.81679	0.493	0.37	146	127	http://www.genecards.org/cgi-bin/carddisp.pl?gene=EDN1	ENSMUSG00000021367	http://mar2016.archive.ensembl.org/Mus_musculus/Gene/Summary?db=core;g=ENSMUSG00000021367
EC3	QSOX1	-0.585668	0.585668	1	1.42077	2.63294	0.589	0.756	146	127	http://www.genecards.org/cgi-bin/carddisp.pl?gene=QSOX1	ENSMUSG00000033684	http://mar2016.archive.ensembl.org/Mus_musculus/Gene/Summary?db=core;g=ENSMUSG00000033684
EC3	DUSP1	0.574981	0.574981	1	4.69874	2.82554	0.781	0.677	146	127	http://www.genecards.org/cgi-bin/carddisp.pl?gene=DUSP1	ENSMUSG00000024190	http://mar2016.archive.ensembl.org/Mus_musculus/Gene/Summary?db=core;g=ENSMUSG00000024190
EC3	FOSB	0.571391	0.571391	1	3.89973	2.29736	0.651	0.528	146	127	http://www.genecards.org/cgi-bin/carddisp.pl?gene=FOSB	ENSMUSG00000003545	http://mar2016.archive.ensembl.org/Mus_musculus/Gene/Summary?db=core;g=ENSMUSG00000003545
EC3	S100A4	0.570766	0.570766	1	1.07979	0.400238	0.459	0.228	146	127	http://www.genecards.org/cgi-bin/carddisp.pl?gene=S100A4	ENSMUSG00000001020	http://mar2016.archive.ensembl.org/Mus_musculus/Gene/Summary?db=core;g=ENSMUSG00000001020
EC3	SELE	0.561734	0.561734	1	0.671793	0.132619	0.144	0.063	146	127	http://www.genecards.org/cgi-bin/carddisp.pl?gene=SELE	ENSMUSG00000026582	http://mar2016.archive.ensembl.org/Mus_musculus/Gene/Summary?db=core;g=ENSMUSG00000026582
EC3	PALMD	-0.553705	0.553705	1	3.79388	6.03671	0.856	0.874	146	127	http://www.genecards.org/cgi-bin/carddisp.pl?gene=PALMD	ENSMUSG00000033377	http://mar2016.archive.ensembl.org/Mus_musculus/Gene/Summary?db=core;g=ENSMUSG00000033377
EC3	NES	0.545247	0.545247	1	1.23673	0.53277	0.445	0.307	146	127	http://www.genecards.org/cgi-bin/carddisp.pl?gene=NES	ENSMUSG00000004891	http://mar2016.archive.ensembl.org/Mus_musculus/Gene/Summary?db=core;g=ENSMUSG00000004891
EC3	SFRP1	0.543752	0.543752	1	27.8059	18.7604	0.959	0.976	146	127	http://www.genecards.org/cgi-bin/carddisp.pl?gene=SFRP1	ENSMUSG00000031548	http://mar2016.archive.ensembl.org/Mus_musculus/Gene/Summary?db=core;g=ENSMUSG00000031548
EC3	BTG1	0.543309	0.543309	1	3.02009	1.75857	0.774	0.701	146	127	http://www.genecards.org/cgi-bin/carddisp.pl?gene=BTG1	ENSMUSG00000036478	http://mar2016.archive.ensembl.org/Mus_musculus/Gene/Summary?db=core;g=ENSMUSG00000036478
EC3	LARS2	-0.539162	0.539162	1	1.0876	2.03355	0.459	0.693	146	127	http://www.genecards.org/cgi-bin/carddisp.pl?gene=LARS2	ENSMUSG00000035202	http://mar2016.archive.ensembl.org/Mus_musculus/Gene/Summary?db=core;g=ENSMUSG00000035202
EC3	BACE2	-0.530743	0.530743	1	1.58693	2.73727	0.671	0.803	146	127	http://www.genecards.org/cgi-bin/carddisp.pl?gene=BACE2	ENSMUSG00000040605	http://mar2016.archive.ensembl.org/Mus_musculus/Gene/Summary?db=core;g=ENSMUSG00000040605
EC3	BCAM	-0.524856	0.524856	1	2.77968	4.43816	0.774	0.882	146	127	http://www.genecards.org/cgi-bin/carddisp.pl?gene=BCAM	ENSMUSG00000002980	http://mar2016.archive.ensembl.org/Mus_musculus/Gene/Summary?db=core;g=ENSMUSG00000002980
EC3	F2R	0.522214	0.522214	1	3.87455	2.39416	0.863	0.795	146	127	http://www.genecards.org/cgi-bin/carddisp.pl?gene=F2R	ENSMUSG00000048376	http://mar2016.archive.ensembl.org/Mus_musculus/Gene/Summary?db=core;g=ENSMUSG00000048376
EC3	GRINA	0.512888	0.512888	1	2.36562	1.35869	0.76	0.709	146	127	http://www.genecards.org/cgi-bin/carddisp.pl?gene=GRINA	ENSMUSG00000022564	http://mar2016.archive.ensembl.org/Mus_musculus/Gene/Summary?db=core;g=ENSMUSG00000022564
EC3	HSPA1A	-0.506696	0.506696	1	2.30827	3.70037	0.603	0.803	146	127	http://www.genecards.org/cgi-bin/carddisp.pl?gene=HSPA1A	ENSMUSG00000091971	http://mar2016.archive.ensembl.org/Mus_musculus/Gene/Summary?db=core;g=ENSMUSG00000091971
EC3	SERPING1	0.503145	0.503145	1	1.71931	0.918656	0.589	0.472	146	127	http://www.genecards.org/cgi-bin/carddisp.pl?gene=SERPING1	ENSMUSG00000023224	http://mar2016.archive.ensembl.org/Mus_musculus/Gene/Summary?db=core;g=ENSMUSG00000023224
EC3	S100A10	-0.503011	0.503011	1	4.2382	6.42341	0.863	0.953	146	127	http://www.genecards.org/cgi-bin/carddisp.pl?gene=S100A10	ENSMUSG00000041959	http://mar2016.archive.ensembl.org/Mus_musculus/Gene/Summary?db=core;g=ENSMUSG00000041959
EC3	MARVELD1	-0.500076	0.500076	1	1.27558	2.21832	0.589	0.795	146	127	http://www.genecards.org/cgi-bin/carddisp.pl?gene=MARVELD1	ENSMUSG00000044345	http://mar2016.archive.ensembl.org/Mus_musculus/Gene/Summary?db=core;g=ENSMUSG00000044345
EC3	LITAF	0.499452	0.499452	1	1.14932	0.520376	0.534	0.339	146	127	http://www.genecards.org/cgi-bin/carddisp.pl?gene=LITAF	ENSMUSG00000022500	http://mar2016.archive.ensembl.org/Mus_musculus/Gene/Summary?db=core;g=ENSMUSG00000022500
EC3	ATP8B1	0.496027	0.496027	1	1.33258	0.65393	0.555	0.37	146	127	http://www.genecards.org/cgi-bin/carddisp.pl?gene=ATP8B1	ENSMUSG00000039529	http://mar2016.archive.ensembl.org/Mus_musculus/Gene/Summary?db=core;g=ENSMUSG00000039529
EC3	TPR	-0.495179	0.495179	1	2.2189	3.53703	0.767	0.89	146	127	http://www.genecards.org/cgi-bin/carddisp.pl?gene=TPR	ENSMUSG00000006005	http://mar2016.archive.ensembl.org/Mus_musculus/Gene/Summary?db=core;g=ENSMUSG00000006005
EC3	HIST1H2BC	-0.491747	0.491747	1	0.496172	1.10384	0.322	0.559	146	127	http://www.genecards.org/cgi-bin/carddisp.pl?gene=HIST1H2BC	ENSMUSG00000018102	http://mar2016.archive.ensembl.org/Mus_musculus/Gene/Summary?db=core;g=ENSMUSG00000018102
EC3	IFI47	0.491555	0.491555	1	1.25347	0.602795	0.438	0.346	146	127	http://www.genecards.org/cgi-bin/carddisp.pl?gene=IFI47	ENSMUSG00000078920	http://mar2016.archive.ensembl.org/Mus_musculus/Gene/Summary?db=core;g=ENSMUSG00000078920
EC3	RASD1	0.490965	0.490965	1	0.523389	0.0839659	0.171	0.055	146	127	http://www.genecards.org/cgi-bin/carddisp.pl?gene=RASD1	ENSMUSG00000049892	http://mar2016.archive.ensembl.org/Mus_musculus/Gene/Summary?db=core;g=ENSMUSG00000049892
EC3	GALNT15	0.490441	0.490441	1	0.95137	0.389	0.411	0.197	146	127	http://www.genecards.org/cgi-bin/carddisp.pl?gene=GALNT15	ENSMUSG00000021903	http://mar2016.archive.ensembl.org/Mus_musculus/Gene/Summary?db=core;g=ENSMUSG00000021903
EC3	NET1	-0.49043	0.49043	1	0.38488	0.945569	0.253	0.472	146	127	http://www.genecards.org/cgi-bin/carddisp.pl?gene=NET1	ENSMUSG00000021215	http://mar2016.archive.ensembl.org/Mus_musculus/Gene/Summary?db=core;g=ENSMUSG00000021215
EC3	ARL15	0.489457	0.489457	1	0.545447	0.100811	0.274	0.11	146	127	http://www.genecards.org/cgi-bin/carddisp.pl?gene=ARL15	ENSMUSG00000042348	http://mar2016.archive.ensembl.org/Mus_musculus/Gene/Summary?db=core;g=ENSMUSG00000042348
EC3	CCND1	-0.488052	0.488052	1	0.394157	0.955375	0.219	0.378	146	127	http://www.genecards.org/cgi-bin/carddisp.pl?gene=CCND1	ENSMUSG00000070348	http://mar2016.archive.ensembl.org/Mus_musculus/Gene/Summary?db=core;g=ENSMUSG00000070348
EC3	MOB2	-0.487925	0.487925	1	1.22588	2.12164	0.534	0.772	146	127	http://www.genecards.org/cgi-bin/carddisp.pl?gene=MOB2	ENSMUSG00000025147	http://mar2016.archive.ensembl.org/Mus_musculus/Gene/Summary?db=core;g=ENSMUSG00000025147
EC3	PTPRR	-0.487267	0.487267	1	0.751852	1.45572	0.295	0.417	146	127	http://www.genecards.org/cgi-bin/carddisp.pl?gene=PTPRR	ENSMUSG00000020151	http://mar2016.archive.ensembl.org/Mus_musculus/Gene/Summary?db=core;g=ENSMUSG00000020151
EC3	PMEPA1	0.487221	0.487221	1	6.15567	4.10484	0.89	0.898	146	127	http://www.genecards.org/cgi-bin/carddisp.pl?gene=PMEPA1	ENSMUSG00000038400	http://mar2016.archive.ensembl.org/Mus_musculus/Gene/Summary?db=core;g=ENSMUSG00000038400
EC3	GBP4	-0.477998	0.477998	1	0.956369	1.72485	0.349	0.598	146	127	http://www.genecards.org/cgi-bin/carddisp.pl?gene=GBP4	ENSMUSG00000079363	http://mar2016.archive.ensembl.org/Mus_musculus/Gene/Summary?db=core;g=ENSMUSG00000079363
EC3	PFKFB3	0.477966	0.477966	1	1.0428	0.466708	0.479	0.331	146	127	http://www.genecards.org/cgi-bin/carddisp.pl?gene=PFKFB3	ENSMUSG00000026773	http://mar2016.archive.ensembl.org/Mus_musculus/Gene/Summary?db=core;g=ENSMUSG00000026773
EC3	MT2	0.476299	0.476299	1	0.642401	0.18059	0.26	0.142	146	127	http://www.genecards.org/cgi-bin/carddisp.pl?gene=MT2	ENSMUSG00000031762	http://mar2016.archive.ensembl.org/Mus_musculus/Gene/Summary?db=core;g=ENSMUSG00000031762
EC3	CREB3L2	-0.475268	0.475268	1	1.23992	2.11388	0.568	0.787	146	127	http://www.genecards.org/cgi-bin/carddisp.pl?gene=CREB3L2	ENSMUSG00000038648	http://mar2016.archive.ensembl.org/Mus_musculus/Gene/Summary?db=core;g=ENSMUSG00000038648
EC3	LGALS1	0.472148	0.472148	1	2.631	1.61755	0.74	0.614	146	127	http://www.genecards.org/cgi-bin/carddisp.pl?gene=LGALS1	ENSMUSG00000068220	http://mar2016.archive.ensembl.org/Mus_musculus/Gene/Summary?db=core;g=ENSMUSG00000068220
EC3	GM12840	0.471613	0.471613	1	1.06441	0.488767	0.356	0.189	146	127	http://www.genecards.org/cgi-bin/carddisp.pl?gene=GM12840	ENSMUSG00000086320	http://mar2016.archive.ensembl.org/Mus_musculus/Gene/Summary?db=core;g=ENSMUSG00000086320
EC3	DDAH1	0.469593	0.469593	1	0.774038	0.281154	0.322	0.189	146	127	http://www.genecards.org/cgi-bin/carddisp.pl?gene=DDAH1	ENSMUSG00000028194	http://mar2016.archive.ensembl.org/Mus_musculus/Gene/Summary?db=core;g=ENSMUSG00000028194
EC3	PTP4A2	-0.468432	0.468432	1	3.4566	5.16617	0.877	0.929	146	127	http://www.genecards.org/cgi-bin/carddisp.pl?gene=PTP4A2	ENSMUSG00000028788	http://mar2016.archive.ensembl.org/Mus_musculus/Gene/Summary?db=core;g=ENSMUSG00000028788
EC3	TMSB10	0.468276	0.468276	1	5.64746	3.80497	0.884	0.882	146	127	http://www.genecards.org/cgi-bin/carddisp.pl?gene=TMSB10	ENSMUSG00000079523	http://mar2016.archive.ensembl.org/Mus_musculus/Gene/Summary?db=core;g=ENSMUSG00000079523
EC3	DOCK9	-0.46242	0.46242	1	0.776674	1.44799	0.418	0.669	146	127	http://www.genecards.org/cgi-bin/carddisp.pl?gene=DOCK9	ENSMUSG00000025558	http://mar2016.archive.ensembl.org/Mus_musculus/Gene/Summary?db=core;g=ENSMUSG00000025558
EC3	ABCB1A	-0.461124	0.461124	1	0.241176	0.70862	0.082	0.15	146	127	http://www.genecards.org/cgi-bin/carddisp.pl?gene=ABCB1A	ENSMUSG00000040584	http://mar2016.archive.ensembl.org/Mus_musculus/Gene/Summary?db=core;g=ENSMUSG00000040584
EC3	SDC3	0.459715	0.459715	1	0.887693	0.372598	0.507	0.283	146	127	http://www.genecards.org/cgi-bin/carddisp.pl?gene=SDC3	ENSMUSG00000025743	http://mar2016.archive.ensembl.org/Mus_musculus/Gene/Summary?db=core;g=ENSMUSG00000025743
EC3	CLEC14A	-0.459205	0.459205	1	3.553	5.25939	0.877	0.921	146	127	http://www.genecards.org/cgi-bin/carddisp.pl?gene=CLEC14A	ENSMUSG00000045930	http://mar2016.archive.ensembl.org/Mus_musculus/Gene/Summary?db=core;g=ENSMUSG00000045930
EC3	SOCS3	0.458826	0.458826	1	0.692019	0.231076	0.336	0.165	146	127	http://www.genecards.org/cgi-bin/carddisp.pl?gene=SOCS3	ENSMUSG00000053113	http://mar2016.archive.ensembl.org/Mus_musculus/Gene/Summary?db=core;g=ENSMUSG00000053113
EC3	SEPT11	-0.457999	0.457999	1	0.909317	1.62271	0.493	0.646	146	127	http://www.genecards.org/cgi-bin/carddisp.pl?gene=SEPT11	ENSMUSG00000058013	http://mar2016.archive.ensembl.org/Mus_musculus/Gene/Summary?db=core;g=ENSMUSG00000058013
EC3	RTP4	0.457981	0.457981	1	1.22002	0.616183	0.452	0.315	146	127	http://www.genecards.org/cgi-bin/carddisp.pl?gene=RTP4	ENSMUSG00000033355	http://mar2016.archive.ensembl.org/Mus_musculus/Gene/Summary?db=core;g=ENSMUSG00000033355
EC3	HSPA12B	-0.456921	0.456921	1	0.561675	1.14357	0.349	0.551	146	127	http://www.genecards.org/cgi-bin/carddisp.pl?gene=HSPA12B	ENSMUSG00000074793	http://mar2016.archive.ensembl.org/Mus_musculus/Gene/Summary?db=core;g=ENSMUSG00000074793
EC3	CHST12	-0.456408	0.456408	1	0.668279	1.28908	0.445	0.638	146	127	http://www.genecards.org/cgi-bin/carddisp.pl?gene=CHST12	ENSMUSG00000036599	http://mar2016.archive.ensembl.org/Mus_musculus/Gene/Summary?db=core;g=ENSMUSG00000036599
EC3	NHSL2	-0.452379	0.452379	1	1.12673	1.90999	0.562	0.732	146	127	http://www.genecards.org/cgi-bin/carddisp.pl?gene=NHSL2	ENSMUSG00000079481	http://mar2016.archive.ensembl.org/Mus_musculus/Gene/Summary?db=core;g=ENSMUSG00000079481
EC3	SYNE2	-0.451355	0.451355	1	1.40801	2.29253	0.568	0.787	146	127	http://www.genecards.org/cgi-bin/carddisp.pl?gene=SYNE2	ENSMUSG00000063450	http://mar2016.archive.ensembl.org/Mus_musculus/Gene/Summary?db=core;g=ENSMUSG00000063450
EC3	HIP1R	-0.448613	0.448613	1	0.314553	0.794007	0.24	0.465	146	127	http://www.genecards.org/cgi-bin/carddisp.pl?gene=HIP1R	ENSMUSG00000000915	http://mar2016.archive.ensembl.org/Mus_musculus/Gene/Summary?db=core;g=ENSMUSG00000000915
EC3	CXCL16	0.448077	0.448077	1	1.26919	0.663361	0.548	0.402	146	127	http://www.genecards.org/cgi-bin/carddisp.pl?gene=CXCL16	ENSMUSG00000018920	http://mar2016.archive.ensembl.org/Mus_musculus/Gene/Summary?db=core;g=ENSMUSG00000018920
EC3	THRA	-0.447741	0.447741	1	1.41579	2.2949	0.623	0.835	146	127	http://www.genecards.org/cgi-bin/carddisp.pl?gene=THRA	ENSMUSG00000058756	http://mar2016.archive.ensembl.org/Mus_musculus/Gene/Summary?db=core;g=ENSMUSG00000058756
EC3	PLCG2	-0.447554	0.447554	1	0.297744	0.769767	0.253	0.457	146	127	http://www.genecards.org/cgi-bin/carddisp.pl?gene=PLCG2	ENSMUSG00000034330	http://mar2016.archive.ensembl.org/Mus_musculus/Gene/Summary?db=core;g=ENSMUSG00000034330
EC3	RFK	-0.447448	0.447448	1	1.51701	2.43226	0.685	0.772	146	127	http://www.genecards.org/cgi-bin/carddisp.pl?gene=RFK	ENSMUSG00000024712	http://mar2016.archive.ensembl.org/Mus_musculus/Gene/Summary?db=core;g=ENSMUSG00000024712
EC3	THBS1	0.447165	0.447165	1	6.86323	4.76755	0.603	0.472	146	127	http://www.genecards.org/cgi-bin/carddisp.pl?gene=THBS1	ENSMUSG00000040152	http://mar2016.archive.ensembl.org/Mus_musculus/Gene/Summary?db=core;g=ENSMUSG00000040152
EC3	GCNT1	-0.447095	0.447095	1	0.800126	1.4541	0.39	0.583	146	127	http://www.genecards.org/cgi-bin/carddisp.pl?gene=GCNT1	ENSMUSG00000038843	http://mar2016.archive.ensembl.org/Mus_musculus/Gene/Summary?db=core;g=ENSMUSG00000038843
EC3	L1CAM	-0.446467	0.446467	1	0.395232	0.901282	0.199	0.394	146	127	http://www.genecards.org/cgi-bin/carddisp.pl?gene=L1CAM	ENSMUSG00000031391	http://mar2016.archive.ensembl.org/Mus_musculus/Gene/Summary?db=core;g=ENSMUSG00000031391
EC3	CPED1	-0.44631	0.44631	1	0.919706	1.6157	0.5	0.732	146	127	http://www.genecards.org/cgi-bin/carddisp.pl?gene=CPED1	ENSMUSG00000062980	http://mar2016.archive.ensembl.org/Mus_musculus/Gene/Summary?db=core;g=ENSMUSG00000062980
EC3	GLG1	-0.444944	0.444944	1	1.98138	3.05844	0.747	0.898	146	127	http://www.genecards.org/cgi-bin/carddisp.pl?gene=GLG1	ENSMUSG00000003316	http://mar2016.archive.ensembl.org/Mus_musculus/Gene/Summary?db=core;g=ENSMUSG00000003316
EC3	EEA1	-0.44395	0.44395	1	1.33283	2.17341	0.596	0.811	146	127	http://www.genecards.org/cgi-bin/carddisp.pl?gene=EEA1	ENSMUSG00000036499	http://mar2016.archive.ensembl.org/Mus_musculus/Gene/Summary?db=core;g=ENSMUSG00000036499
EC3	CLIC5	-0.443128	0.443128	1	1.23379	2.03695	0.521	0.732	146	127	http://www.genecards.org/cgi-bin/carddisp.pl?gene=CLIC5	ENSMUSG00000023959	http://mar2016.archive.ensembl.org/Mus_musculus/Gene/Summary?db=core;g=ENSMUSG00000023959
EC3	CLDN5	-0.442506	0.442506	1	3.81283	5.54046	0.644	0.701	146	127	http://www.genecards.org/cgi-bin/carddisp.pl?gene=CLDN5	ENSMUSG00000041378	http://mar2016.archive.ensembl.org/Mus_musculus/Gene/Summary?db=core;g=ENSMUSG00000041378
EC3	SIN3B	0.441647	0.441647	1	1.32538	0.712164	0.616	0.48	146	127	http://www.genecards.org/cgi-bin/carddisp.pl?gene=SIN3B	ENSMUSG00000031622	http://mar2016.archive.ensembl.org/Mus_musculus/Gene/Summary?db=core;g=ENSMUSG00000031622
EC3	GOLGA4	-0.441463	0.441463	1	0.853735	1.51734	0.459	0.661	146	127	http://www.genecards.org/cgi-bin/carddisp.pl?gene=GOLGA4	ENSMUSG00000038708	http://mar2016.archive.ensembl.org/Mus_musculus/Gene/Summary?db=core;g=ENSMUSG00000038708
EC3	DDX17	-0.44142	0.44142	1	1.09186	1.84062	0.582	0.772	146	127	http://www.genecards.org/cgi-bin/carddisp.pl?gene=DDX17	ENSMUSG00000055065	http://mar2016.archive.ensembl.org/Mus_musculus/Gene/Summary?db=core;g=ENSMUSG00000055065
EC3	FJX1	0.441103	0.441103	1	0.403294	0.0336262	0.137	0.016	146	127	http://www.genecards.org/cgi-bin/carddisp.pl?gene=FJX1	ENSMUSG00000075012	http://mar2016.archive.ensembl.org/Mus_musculus/Gene/Summary?db=core;g=ENSMUSG00000075012
EC3	ARMCX4	0.440725	0.440725	1	0.586186	0.168645	0.295	0.15	146	127	http://www.genecards.org/cgi-bin/carddisp.pl?gene=ARMCX4	ENSMUSG00000049804	http://mar2016.archive.ensembl.org/Mus_musculus/Gene/Summary?db=core;g=ENSMUSG00000049804
EC3	TIMP1	0.440584	0.440584	1	0.635119	0.204815	0.356	0.165	146	127	http://www.genecards.org/cgi-bin/carddisp.pl?gene=TIMP1	ENSMUSG00000001131	http://mar2016.archive.ensembl.org/Mus_musculus/Gene/Summary?db=core;g=ENSMUSG00000001131
EC3	IER3	0.440021	0.440021	1	4.0699	2.73715	0.767	0.685	146	127	http://www.genecards.org/cgi-bin/carddisp.pl?gene=IER3	ENSMUSG00000003541	http://mar2016.archive.ensembl.org/Mus_musculus/Gene/Summary?db=core;g=ENSMUSG00000003541
EC3	BOD1L	-0.439462	0.439462	1	1.04223	1.76946	0.568	0.709	146	127	http://www.genecards.org/cgi-bin/carddisp.pl?gene=BOD1L	ENSMUSG00000061755	http://mar2016.archive.ensembl.org/Mus_musculus/Gene/Summary?db=core;g=ENSMUSG00000061755
EC3	ACE	0.435521	0.435521	1	8.68199	6.15912	0.952	0.913	146	127	http://www.genecards.org/cgi-bin/carddisp.pl?gene=ACE	ENSMUSG00000020681	http://mar2016.archive.ensembl.org/Mus_musculus/Gene/Summary?db=core;g=ENSMUSG00000020681
EC3	CTSH	-0.433466	0.433466	1	11.8948	16.4141	0.952	0.992	146	127	http://www.genecards.org/cgi-bin/carddisp.pl?gene=CTSH	ENSMUSG00000032359	http://mar2016.archive.ensembl.org/Mus_musculus/Gene/Summary?db=core;g=ENSMUSG00000032359
EC3	NUAK1	-0.432233	0.432233	1	2.3208	3.48082	0.747	0.819	146	127	http://www.genecards.org/cgi-bin/carddisp.pl?gene=NUAK1	ENSMUSG00000020032	http://mar2016.archive.ensembl.org/Mus_musculus/Gene/Summary?db=core;g=ENSMUSG00000020032
EC3	GBP2	0.432061	0.432061	1	2.10519	1.30158	0.445	0.606	146	127	http://www.genecards.org/cgi-bin/carddisp.pl?gene=GBP2	ENSMUSG00000028270	http://mar2016.archive.ensembl.org/Mus_musculus/Gene/Summary?db=core;g=ENSMUSG00000028270
EC3	CCDC39	-0.432002	0.432002	1	0.156528	0.560278	0.096	0.276	146	127	http://www.genecards.org/cgi-bin/carddisp.pl?gene=CCDC39	ENSMUSG00000027676	http://mar2016.archive.ensembl.org/Mus_musculus/Gene/Summary?db=core;g=ENSMUSG00000027676
EC3	HIF1A	0.4314	0.4314	1	1.69559	0.998891	0.664	0.567	146	127	http://www.genecards.org/cgi-bin/carddisp.pl?gene=HIF1A	ENSMUSG00000021109	http://mar2016.archive.ensembl.org/Mus_musculus/Gene/Summary?db=core;g=ENSMUSG00000021109
EC3	AY036118	-0.430763	0.430763	1	2.5269	3.75407	0.541	0.63	146	127	http://www.genecards.org/cgi-bin/carddisp.pl?gene=AY036118	ENSMUSG00000105361	http://mar2016.archive.ensembl.org/Mus_musculus/Gene/Summary?db=core;g=ENSMUSG00000105361
EC3	MDK	0.430452	0.430452	1	0.523273	0.130313	0.226	0.102	146	127	http://www.genecards.org/cgi-bin/carddisp.pl?gene=MDK	ENSMUSG00000027239	http://mar2016.archive.ensembl.org/Mus_musculus/Gene/Summary?db=core;g=ENSMUSG00000027239
EC3	CAMK2N1	-0.430285	0.430285	1	0.580831	1.13017	0.397	0.622	146	127	http://www.genecards.org/cgi-bin/carddisp.pl?gene=CAMK2N1	ENSMUSG00000046447	http://mar2016.archive.ensembl.org/Mus_musculus/Gene/Summary?db=core;g=ENSMUSG00000046447
EC3	KANK3	-0.42987	0.42987	1	0.250737	0.684884	0.192	0.417	146	127	http://www.genecards.org/cgi-bin/carddisp.pl?gene=KANK3	ENSMUSG00000042099	http://mar2016.archive.ensembl.org/Mus_musculus/Gene/Summary?db=core;g=ENSMUSG00000042099
EC3	BC005624	-0.427588	0.427588	1	0.729502	1.32615	0.452	0.646	146	127	http://www.genecards.org/cgi-bin/carddisp.pl?gene=BC005624	ENSMUSG00000026851	http://mar2016.archive.ensembl.org/Mus_musculus/Gene/Summary?db=core;g=ENSMUSG00000026851
EC3	SMG6	-0.427554	0.427554	1	0.718561	1.31138	0.425	0.654	146	127	http://www.genecards.org/cgi-bin/carddisp.pl?gene=SMG6	ENSMUSG00000038290	http://mar2016.archive.ensembl.org/Mus_musculus/Gene/Summary?db=core;g=ENSMUSG00000038290
EC3	CLEC1A	0.427316	0.427316	1	2.69766	1.74974	0.719	0.669	146	127	http://www.genecards.org/cgi-bin/carddisp.pl?gene=CLEC1A	ENSMUSG00000033082	http://mar2016.archive.ensembl.org/Mus_musculus/Gene/Summary?db=core;g=ENSMUSG00000033082
EC3	PTPN14	-0.426505	0.426505	1	0.990309	1.67492	0.527	0.669	146	127	http://www.genecards.org/cgi-bin/carddisp.pl?gene=PTPN14	ENSMUSG00000026604	http://mar2016.archive.ensembl.org/Mus_musculus/Gene/Summary?db=core;g=ENSMUSG00000026604
EC3	FGFR3	-0.424865	0.424865	1	0.527753	1.05093	0.308	0.504	146	127	http://www.genecards.org/cgi-bin/carddisp.pl?gene=FGFR3	ENSMUSG00000054252	http://mar2016.archive.ensembl.org/Mus_musculus/Gene/Summary?db=core;g=ENSMUSG00000054252
EC3	AMIGO2	-0.423056	0.423056	1	1.71047	2.6341	0.685	0.858	146	127	http://www.genecards.org/cgi-bin/carddisp.pl?gene=AMIGO2	ENSMUSG00000048218	http://mar2016.archive.ensembl.org/Mus_musculus/Gene/Summary?db=core;g=ENSMUSG00000048218
EC3	PPP1R14B	0.422648	0.422648	1	1.58186	0.926205	0.664	0.575	146	127	http://www.genecards.org/cgi-bin/carddisp.pl?gene=PPP1R14B	ENSMUSG00000056612	http://mar2016.archive.ensembl.org/Mus_musculus/Gene/Summary?db=core;g=ENSMUSG00000056612
EC3	LRP6	-0.420659	0.420659	1	0.684267	1.25446	0.459	0.669	146	127	http://www.genecards.org/cgi-bin/carddisp.pl?gene=LRP6	ENSMUSG00000030201	http://mar2016.archive.ensembl.org/Mus_musculus/Gene/Summary?db=core;g=ENSMUSG00000030201
EC3	2200002D01RIK	0.419441	0.419441	1	0.639035	0.22553	0.329	0.181	146	127	http://www.genecards.org/cgi-bin/carddisp.pl?gene=2200002D01RIK	ENSMUSG00000030587	http://mar2016.archive.ensembl.org/Mus_musculus/Gene/Summary?db=core;g=ENSMUSG00000030587
EC3	TSC22D3	0.418475	0.418475	1	2.31615	1.4812	0.692	0.591	146	127	http://www.genecards.org/cgi-bin/carddisp.pl?gene=TSC22D3	ENSMUSG00000031431	http://mar2016.archive.ensembl.org/Mus_musculus/Gene/Summary?db=core;g=ENSMUSG00000031431
EC3	CAV2	-0.417697	0.417697	1	3.32974	4.78363	0.87	0.937	146	127	http://www.genecards.org/cgi-bin/carddisp.pl?gene=CAV2	ENSMUSG00000000058	http://mar2016.archive.ensembl.org/Mus_musculus/Gene/Summary?db=core;g=ENSMUSG00000000058
EC3	BAZ1B	-0.415776	0.415776	1	0.893013	1.52531	0.473	0.685	146	127	http://www.genecards.org/cgi-bin/carddisp.pl?gene=BAZ1B	ENSMUSG00000002748	http://mar2016.archive.ensembl.org/Mus_musculus/Gene/Summary?db=core;g=ENSMUSG00000002748
EC3	CPNE8	0.413949	0.413949	1	1.67235	1.00577	0.637	0.583	146	127	http://www.genecards.org/cgi-bin/carddisp.pl?gene=CPNE8	ENSMUSG00000052560	http://mar2016.archive.ensembl.org/Mus_musculus/Gene/Summary?db=core;g=ENSMUSG00000052560
EC3	LMNA	0.412855	0.412855	1	3.34673	2.26499	0.815	0.787	146	127	http://www.genecards.org/cgi-bin/carddisp.pl?gene=LMNA	ENSMUSG00000028063	http://mar2016.archive.ensembl.org/Mus_musculus/Gene/Summary?db=core;g=ENSMUSG00000028063
EC3	SLCO3A1	0.412002	0.412002	1	1.15847	0.622263	0.582	0.378	146	127	http://www.genecards.org/cgi-bin/carddisp.pl?gene=SLCO3A1	ENSMUSG00000025790	http://mar2016.archive.ensembl.org/Mus_musculus/Gene/Summary?db=core;g=ENSMUSG00000025790
EC3	TM6SF1	-0.410916	0.410916	1	0.312153	0.744546	0.219	0.433	146	127	http://www.genecards.org/cgi-bin/carddisp.pl?gene=TM6SF1	ENSMUSG00000038623	http://mar2016.archive.ensembl.org/Mus_musculus/Gene/Summary?db=core;g=ENSMUSG00000038623
EC3	DMTN	-0.409727	0.409727	1	0.328558	0.764902	0.233	0.441	146	127	http://www.genecards.org/cgi-bin/carddisp.pl?gene=DMTN	ENSMUSG00000022099	http://mar2016.archive.ensembl.org/Mus_musculus/Gene/Summary?db=core;g=ENSMUSG00000022099
EC3	SLK	-0.408591	0.408591	1	1.51344	2.33632	0.623	0.78	146	127	http://www.genecards.org/cgi-bin/carddisp.pl?gene=SLK	ENSMUSG00000025060	http://mar2016.archive.ensembl.org/Mus_musculus/Gene/Summary?db=core;g=ENSMUSG00000025060
EC3	RHOJ	-0.407618	0.407618	1	2.9099	4.18646	0.774	0.898	146	127	http://www.genecards.org/cgi-bin/carddisp.pl?gene=RHOJ	ENSMUSG00000046768	http://mar2016.archive.ensembl.org/Mus_musculus/Gene/Summary?db=core;g=ENSMUSG00000046768
EC3	FAM3C	-0.407408	0.407408	1	4.99408	6.94996	0.884	0.906	146	127	http://www.genecards.org/cgi-bin/carddisp.pl?gene=FAM3C	ENSMUSG00000029672	http://mar2016.archive.ensembl.org/Mus_musculus/Gene/Summary?db=core;g=ENSMUSG00000029672
EC3	SDC1	0.404996	0.404996	1	1.42721	0.833118	0.555	0.433	146	127	http://www.genecards.org/cgi-bin/carddisp.pl?gene=SDC1	ENSMUSG00000020592	http://mar2016.archive.ensembl.org/Mus_musculus/Gene/Summary?db=core;g=ENSMUSG00000020592
EC3	SULF1	-0.403866	0.403866	1	5.11647	7.09239	0.938	0.976	146	127	http://www.genecards.org/cgi-bin/carddisp.pl?gene=SULF1	ENSMUSG00000016918	http://mar2016.archive.ensembl.org/Mus_musculus/Gene/Summary?db=core;g=ENSMUSG00000016918
EC3	ITGA9	-0.403843	0.403843	1	1.92332	2.86764	0.719	0.858	146	127	http://www.genecards.org/cgi-bin/carddisp.pl?gene=ITGA9	ENSMUSG00000039115	http://mar2016.archive.ensembl.org/Mus_musculus/Gene/Summary?db=core;g=ENSMUSG00000039115
EC3	ADGRG1	0.403719	0.403719	1	0.667677	0.260609	0.425	0.236	146	127	http://www.genecards.org/cgi-bin/carddisp.pl?gene=ADGRG1	ENSMUSG00000031785	http://mar2016.archive.ensembl.org/Mus_musculus/Gene/Summary?db=core;g=ENSMUSG00000031785
EC3	STIM1	-0.403589	0.403589	1	0.438205	0.90245	0.342	0.591	146	127	http://www.genecards.org/cgi-bin/carddisp.pl?gene=STIM1	ENSMUSG00000030987	http://mar2016.archive.ensembl.org/Mus_musculus/Gene/Summary?db=core;g=ENSMUSG00000030987
EC3	PPP1R16B	-0.403423	0.403423	1	0.441421	0.906485	0.281	0.504	146	127	http://www.genecards.org/cgi-bin/carddisp.pl?gene=PPP1R16B	ENSMUSG00000037754	http://mar2016.archive.ensembl.org/Mus_musculus/Gene/Summary?db=core;g=ENSMUSG00000037754
EC3	GRK5	-0.403158	0.403158	1	0.215071	0.60681	0.199	0.402	146	127	http://www.genecards.org/cgi-bin/carddisp.pl?gene=GRK5	ENSMUSG00000003228	http://mar2016.archive.ensembl.org/Mus_musculus/Gene/Summary?db=core;g=ENSMUSG00000003228
EC3	HSPB1	-0.40294	0.40294	1	2.87964	4.12966	0.774	0.85	146	127	http://www.genecards.org/cgi-bin/carddisp.pl?gene=HSPB1	ENSMUSG00000004951	http://mar2016.archive.ensembl.org/Mus_musculus/Gene/Summary?db=core;g=ENSMUSG00000004951
EC3	KITL	-0.402174	0.402174	1	0.759031	1.32455	0.384	0.63	146	127	http://www.genecards.org/cgi-bin/carddisp.pl?gene=KITL	ENSMUSG00000019966	http://mar2016.archive.ensembl.org/Mus_musculus/Gene/Summary?db=core;g=ENSMUSG00000019966
EC3	MOB1B	0.401569	0.401569	1	0.906218	0.443073	0.486	0.346	146	127	http://www.genecards.org/cgi-bin/carddisp.pl?gene=MOB1B	ENSMUSG00000006262	http://mar2016.archive.ensembl.org/Mus_musculus/Gene/Summary?db=core;g=ENSMUSG00000006262
EC3	ACTG1	0.400844	0.400844	1	20.1018	14.9828	0.986	1	146	127	http://www.genecards.org/cgi-bin/carddisp.pl?gene=ACTG1	ENSMUSG00000062825	http://mar2016.archive.ensembl.org/Mus_musculus/Gene/Summary?db=core;g=ENSMUSG00000062825
EC3	LBP	0.399724	0.399724	1	0.358938	0.0300788	0.137	0.031	146	127	http://www.genecards.org/cgi-bin/carddisp.pl?gene=LBP	ENSMUSG00000016024	http://mar2016.archive.ensembl.org/Mus_musculus/Gene/Summary?db=core;g=ENSMUSG00000016024
EC3	NFAT5	-0.398567	0.398567	1	1.27907	2.00427	0.589	0.717	146	127	http://www.genecards.org/cgi-bin/carddisp.pl?gene=NFAT5	ENSMUSG00000003847	http://mar2016.archive.ensembl.org/Mus_musculus/Gene/Summary?db=core;g=ENSMUSG00000003847
EC3	GJA4	0.398163	0.398163	1	3.53268	2.43951	0.76	0.693	146	127	http://www.genecards.org/cgi-bin/carddisp.pl?gene=GJA4	ENSMUSG00000050234	http://mar2016.archive.ensembl.org/Mus_musculus/Gene/Summary?db=core;g=ENSMUSG00000050234
EC3	SNCAIP	-0.397643	0.397643	1	0.51733	0.998861	0.356	0.512	146	127	http://www.genecards.org/cgi-bin/carddisp.pl?gene=SNCAIP	ENSMUSG00000024534	http://mar2016.archive.ensembl.org/Mus_musculus/Gene/Summary?db=core;g=ENSMUSG00000024534
EC3	FMO5	-0.397444	0.397444	1	0.562323	1.05785	0.315	0.583	146	127	http://www.genecards.org/cgi-bin/carddisp.pl?gene=FMO5	ENSMUSG00000028088	http://mar2016.archive.ensembl.org/Mus_musculus/Gene/Summary?db=core;g=ENSMUSG00000028088
EC3	LMO4	0.39723	0.39723	1	1.90478	1.20565	0.61	0.512	146	127	http://www.genecards.org/cgi-bin/carddisp.pl?gene=LMO4	ENSMUSG00000028266	http://mar2016.archive.ensembl.org/Mus_musculus/Gene/Summary?db=core;g=ENSMUSG00000028266
EC3	FUCA1	0.39651	0.39651	1	1.82639	1.14719	0.733	0.614	146	127	http://www.genecards.org/cgi-bin/carddisp.pl?gene=FUCA1	ENSMUSG00000028673	http://mar2016.archive.ensembl.org/Mus_musculus/Gene/Summary?db=core;g=ENSMUSG00000028673
EC3	UGCG	0.396444	0.396444	1	0.851446	0.406596	0.486	0.315	146	127	http://www.genecards.org/cgi-bin/carddisp.pl?gene=UGCG	ENSMUSG00000028381	http://mar2016.archive.ensembl.org/Mus_musculus/Gene/Summary?db=core;g=ENSMUSG00000028381
EC3	MRAS	-0.395122	0.395122	1	0.230534	0.618218	0.219	0.37	146	127	http://www.genecards.org/cgi-bin/carddisp.pl?gene=MRAS	ENSMUSG00000032470	http://mar2016.archive.ensembl.org/Mus_musculus/Gene/Summary?db=core;g=ENSMUSG00000032470
EC3	PSMB9	-0.393422	0.393422	1	0.849084	1.42878	0.452	0.685	146	127	http://www.genecards.org/cgi-bin/carddisp.pl?gene=PSMB9	ENSMUSG00000096727	http://mar2016.archive.ensembl.org/Mus_musculus/Gene/Summary?db=core;g=ENSMUSG00000096727
EC3	HMGN1	0.392046	0.392046	1	3.13184	2.14866	0.89	0.787	146	127	http://www.genecards.org/cgi-bin/carddisp.pl?gene=HMGN1	ENSMUSG00000040681	http://mar2016.archive.ensembl.org/Mus_musculus/Gene/Summary?db=core;g=ENSMUSG00000040681
EC3	SP100	-0.390929	0.390929	1	1.41089	2.16125	0.575	0.74	146	127	http://www.genecards.org/cgi-bin/carddisp.pl?gene=SP100	ENSMUSG00000026222	http://mar2016.archive.ensembl.org/Mus_musculus/Gene/Summary?db=core;g=ENSMUSG00000026222
EC3	PLPP1	-0.390004	0.390004	1	2.60124	3.71906	0.815	0.89	146	127	http://www.genecards.org/cgi-bin/carddisp.pl?gene=PLPP1	ENSMUSG00000021759	http://mar2016.archive.ensembl.org/Mus_musculus/Gene/Summary?db=core;g=ENSMUSG00000021759
EC3	LTBP3	0.389729	0.389729	1	2.7294	1.84655	0.795	0.732	146	127	http://www.genecards.org/cgi-bin/carddisp.pl?gene=LTBP3	ENSMUSG00000024940	http://mar2016.archive.ensembl.org/Mus_musculus/Gene/Summary?db=core;g=ENSMUSG00000024940
EC3	CAPN2	-0.389671	0.389671	1	1.40775	2.15438	0.678	0.78	146	127	http://www.genecards.org/cgi-bin/carddisp.pl?gene=CAPN2	ENSMUSG00000026509	http://mar2016.archive.ensembl.org/Mus_musculus/Gene/Summary?db=core;g=ENSMUSG00000026509
EC3	CPD	-0.389473	0.389473	1	2.85434	4.04886	0.842	0.898	146	127	http://www.genecards.org/cgi-bin/carddisp.pl?gene=CPD	ENSMUSG00000020841	http://mar2016.archive.ensembl.org/Mus_musculus/Gene/Summary?db=core;g=ENSMUSG00000020841
EC3	HYAL2	-0.389364	0.389364	1	1.2148	1.90098	0.596	0.693	146	127	http://www.genecards.org/cgi-bin/carddisp.pl?gene=HYAL2	ENSMUSG00000010047	http://mar2016.archive.ensembl.org/Mus_musculus/Gene/Summary?db=core;g=ENSMUSG00000010047
EC3	DYNC1H1	-0.389104	0.389104	1	1.33219	2.05418	0.637	0.803	146	127	http://www.genecards.org/cgi-bin/carddisp.pl?gene=DYNC1H1	ENSMUSG00000018707	http://mar2016.archive.ensembl.org/Mus_musculus/Gene/Summary?db=core;g=ENSMUSG00000018707
EC3	PDLIM1	0.388713	0.388713	1	2.45765	1.64099	0.795	0.748	146	127	http://www.genecards.org/cgi-bin/carddisp.pl?gene=PDLIM1	ENSMUSG00000055044	http://mar2016.archive.ensembl.org/Mus_musculus/Gene/Summary?db=core;g=ENSMUSG00000055044
EC3	SNCG	-0.388027	0.388027	1	0.595552	1.08794	0.342	0.488	146	127	http://www.genecards.org/cgi-bin/carddisp.pl?gene=SNCG	ENSMUSG00000023064	http://mar2016.archive.ensembl.org/Mus_musculus/Gene/Summary?db=core;g=ENSMUSG00000023064
EC3	HPRT	-0.384731	0.384731	1	1.02542	1.64442	0.568	0.709	146	127	http://www.genecards.org/cgi-bin/carddisp.pl?gene=HPRT	ENSMUSG00000025630	http://mar2016.archive.ensembl.org/Mus_musculus/Gene/Summary?db=core;g=ENSMUSG00000025630
EC3	ASF1A	0.38466	0.38466	1	0.497438	0.146977	0.288	0.165	146	127	http://www.genecards.org/cgi-bin/carddisp.pl?gene=ASF1A	ENSMUSG00000019857	http://mar2016.archive.ensembl.org/Mus_musculus/Gene/Summary?db=core;g=ENSMUSG00000019857
EC3	IRGM2	-0.382618	0.382618	1	0.517973	0.978989	0.315	0.354	146	127	http://www.genecards.org/cgi-bin/carddisp.pl?gene=IRGM2	ENSMUSG00000069874	http://mar2016.archive.ensembl.org/Mus_musculus/Gene/Summary?db=core;g=ENSMUSG00000069874
EC3	GOLGB1	-0.382225	0.382225	1	1.41138	2.14288	0.685	0.748	146	127	http://www.genecards.org/cgi-bin/carddisp.pl?gene=GOLGB1	ENSMUSG00000034243	http://mar2016.archive.ensembl.org/Mus_musculus/Gene/Summary?db=core;g=ENSMUSG00000034243
EC3	DBI	0.381608	0.381608	1	2.18556	1.44518	0.74	0.669	146	127	http://www.genecards.org/cgi-bin/carddisp.pl?gene=DBI	ENSMUSG00000026385	http://mar2016.archive.ensembl.org/Mus_musculus/Gene/Summary?db=core;g=ENSMUSG00000026385
EC3	BSG	-0.380965	0.380965	1	6.08351	8.22423	0.952	0.969	146	127	http://www.genecards.org/cgi-bin/carddisp.pl?gene=BSG	ENSMUSG00000023175	http://mar2016.archive.ensembl.org/Mus_musculus/Gene/Summary?db=core;g=ENSMUSG00000023175
EC3	FXYD6	-0.380573	0.380573	1	1.82675	2.68003	0.575	0.638	146	127	http://www.genecards.org/cgi-bin/carddisp.pl?gene=FXYD6	ENSMUSG00000066705	http://mar2016.archive.ensembl.org/Mus_musculus/Gene/Summary?db=core;g=ENSMUSG00000066705
EC3	CD59A	0.38027	0.38027	1	1.07263	0.592386	0.507	0.362	146	127	http://www.genecards.org/cgi-bin/carddisp.pl?gene=CD59A	ENSMUSG00000032679	http://mar2016.archive.ensembl.org/Mus_musculus/Gene/Summary?db=core;g=ENSMUSG00000032679
EC3	SKAP2	0.380184	0.380184	1	2.0177	1.31862	0.726	0.654	146	127	http://www.genecards.org/cgi-bin/carddisp.pl?gene=SKAP2	ENSMUSG00000059182	http://mar2016.archive.ensembl.org/Mus_musculus/Gene/Summary?db=core;g=ENSMUSG00000059182
EC3	TMTC1	-0.379278	0.379278	1	1.09256	1.72177	0.534	0.74	146	127	http://www.genecards.org/cgi-bin/carddisp.pl?gene=TMTC1	ENSMUSG00000030306	http://mar2016.archive.ensembl.org/Mus_musculus/Gene/Summary?db=core;g=ENSMUSG00000030306
EC3	MXRA8	0.378851	0.378851	1	2.56359	1.74058	0.781	0.756	146	127	http://www.genecards.org/cgi-bin/carddisp.pl?gene=MXRA8	ENSMUSG00000029070	http://mar2016.archive.ensembl.org/Mus_musculus/Gene/Summary?db=core;g=ENSMUSG00000029070
EC3	PLXDC2	0.378646	0.378646	1	2.02668	1.328	0.589	0.496	146	127	http://www.genecards.org/cgi-bin/carddisp.pl?gene=PLXDC2	ENSMUSG00000026748	http://mar2016.archive.ensembl.org/Mus_musculus/Gene/Summary?db=core;g=ENSMUSG00000026748
EC3	CBFA2T3	-0.378481	0.378481	1	2.47551	3.51807	0.74	0.906	146	127	http://www.genecards.org/cgi-bin/carddisp.pl?gene=CBFA2T3	ENSMUSG00000006362	http://mar2016.archive.ensembl.org/Mus_musculus/Gene/Summary?db=core;g=ENSMUSG00000006362
EC3	FAM84B	-0.376456	0.376456	1	0.0711722	0.390541	0.075	0.26	146	127	http://www.genecards.org/cgi-bin/carddisp.pl?gene=FAM84B	ENSMUSG00000072568	http://mar2016.archive.ensembl.org/Mus_musculus/Gene/Summary?db=core;g=ENSMUSG00000072568
EC3	KLF3	-0.376427	0.376427	1	2.86375	4.01562	0.808	0.913	146	127	http://www.genecards.org/cgi-bin/carddisp.pl?gene=KLF3	ENSMUSG00000029178	http://mar2016.archive.ensembl.org/Mus_musculus/Gene/Summary?db=core;g=ENSMUSG00000029178
EC3	GOLM1	-0.375776	0.375776	1	0.829438	1.37377	0.479	0.598	146	127	http://www.genecards.org/cgi-bin/carddisp.pl?gene=GOLM1	ENSMUSG00000021556	http://mar2016.archive.ensembl.org/Mus_musculus/Gene/Summary?db=core;g=ENSMUSG00000021556
EC3	IFI44	0.374883	0.374883	1	0.627224	0.254864	0.212	0.134	146	127	http://www.genecards.org/cgi-bin/carddisp.pl?gene=IFI44	ENSMUSG00000028037	http://mar2016.archive.ensembl.org/Mus_musculus/Gene/Summary?db=core;g=ENSMUSG00000028037
EC3	HSPA5	-0.374722	0.374722	1	7.7681	10.3686	0.979	0.984	146	127	http://www.genecards.org/cgi-bin/carddisp.pl?gene=HSPA5	ENSMUSG00000026864	http://mar2016.archive.ensembl.org/Mus_musculus/Gene/Summary?db=core;g=ENSMUSG00000026864
EC3	NBL1	0.374041	0.374041	1	0.878918	0.449808	0.425	0.268	146	127	http://www.genecards.org/cgi-bin/carddisp.pl?gene=NBL1	ENSMUSG00000041120	http://mar2016.archive.ensembl.org/Mus_musculus/Gene/Summary?db=core;g=ENSMUSG00000041120
EC3	HSPA4L	-0.373875	0.373875	1	0.373616	0.779971	0.233	0.417	146	127	http://www.genecards.org/cgi-bin/carddisp.pl?gene=HSPA4L	ENSMUSG00000025757	http://mar2016.archive.ensembl.org/Mus_musculus/Gene/Summary?db=core;g=ENSMUSG00000025757
EC3	WNK1	-0.373758	0.373758	1	2.5352	3.58064	0.815	0.898	146	127	http://www.genecards.org/cgi-bin/carddisp.pl?gene=WNK1	ENSMUSG00000045962	http://mar2016.archive.ensembl.org/Mus_musculus/Gene/Summary?db=core;g=ENSMUSG00000045962
EC3	CRLF2	0.372464	0.372464	1	1.21946	0.714448	0.589	0.472	146	127	http://www.genecards.org/cgi-bin/carddisp.pl?gene=CRLF2	ENSMUSG00000033467	http://mar2016.archive.ensembl.org/Mus_musculus/Gene/Summary?db=core;g=ENSMUSG00000033467
EC3	RFC1	-0.372435	0.372435	1	0.426194	0.846259	0.336	0.52	146	127	http://www.genecards.org/cgi-bin/carddisp.pl?gene=RFC1	ENSMUSG00000029191	http://mar2016.archive.ensembl.org/Mus_musculus/Gene/Summary?db=core;g=ENSMUSG00000029191
EC3	SERPINA1E	-0.372415	0.372415	1	0.431643	0.853287	0.082	0.181	146	127	http://www.genecards.org/cgi-bin/carddisp.pl?gene=SERPINA1E	ENSMUSG00000072849	http://mar2016.archive.ensembl.org/Mus_musculus/Gene/Summary?db=core;g=ENSMUSG00000072849
EC3	CD93	-0.371837	0.371837	1	7.15755	9.55586	0.952	1	146	127	http://www.genecards.org/cgi-bin/carddisp.pl?gene=CD93	ENSMUSG00000027435	http://mar2016.archive.ensembl.org/Mus_musculus/Gene/Summary?db=core;g=ENSMUSG00000027435
EC3	ZFP36	0.370795	0.370795	1	1.92507	1.26212	0.548	0.528	146	127	http://www.genecards.org/cgi-bin/carddisp.pl?gene=ZFP36	ENSMUSG00000044786	http://mar2016.archive.ensembl.org/Mus_musculus/Gene/Summary?db=core;g=ENSMUSG00000044786
EC3	TMED2	0.370628	0.370628	1	3.44849	2.44066	0.925	0.85	146	127	http://www.genecards.org/cgi-bin/carddisp.pl?gene=TMED2	ENSMUSG00000029390	http://mar2016.archive.ensembl.org/Mus_musculus/Gene/Summary?db=core;g=ENSMUSG00000029390
EC3	JUNB	0.370527	0.370527	1	6.88237	5.09701	0.822	0.85	146	127	http://www.genecards.org/cgi-bin/carddisp.pl?gene=JUNB	ENSMUSG00000052837	http://mar2016.archive.ensembl.org/Mus_musculus/Gene/Summary?db=core;g=ENSMUSG00000052837
EC3	TPCN1	-0.370463	0.370463	1	0.300931	0.681801	0.247	0.425	146	127	http://www.genecards.org/cgi-bin/carddisp.pl?gene=TPCN1	ENSMUSG00000032741	http://mar2016.archive.ensembl.org/Mus_musculus/Gene/Summary?db=core;g=ENSMUSG00000032741
EC3	TGFBR3	0.370366	0.370366	1	0.90663	0.474943	0.466	0.346	146	127	http://www.genecards.org/cgi-bin/carddisp.pl?gene=TGFBR3	ENSMUSG00000029287	http://mar2016.archive.ensembl.org/Mus_musculus/Gene/Summary?db=core;g=ENSMUSG00000029287
EC3	AU021092	-0.368852	0.368852	1	1.17772	1.81214	0.555	0.63	146	127	http://www.genecards.org/cgi-bin/carddisp.pl?gene=AU021092	ENSMUSG00000051669	http://mar2016.archive.ensembl.org/Mus_musculus/Gene/Summary?db=core;g=ENSMUSG00000051669
EC3	EMCN	0.367925	0.367925	1	3.82542	2.7392	0.562	0.528	146	127	http://www.genecards.org/cgi-bin/carddisp.pl?gene=EMCN	ENSMUSG00000054690	http://mar2016.archive.ensembl.org/Mus_musculus/Gene/Summary?db=core;g=ENSMUSG00000054690
EC3	TMEM109	-0.366995	0.366995	1	1.30706	1.97533	0.61	0.811	146	127	http://www.genecards.org/cgi-bin/carddisp.pl?gene=TMEM109	ENSMUSG00000034659	http://mar2016.archive.ensembl.org/Mus_musculus/Gene/Summary?db=core;g=ENSMUSG00000034659
EC3	ABHD17A	0.36561	0.36561	1	1.35315	0.826375	0.651	0.52	146	127	http://www.genecards.org/cgi-bin/carddisp.pl?gene=ABHD17A	ENSMUSG00000003346	http://mar2016.archive.ensembl.org/Mus_musculus/Gene/Summary?db=core;g=ENSMUSG00000003346
EC3	TMPO	-0.364488	0.364488	1	1.85253	2.67242	0.726	0.874	146	127	http://www.genecards.org/cgi-bin/carddisp.pl?gene=TMPO	ENSMUSG00000019961	http://mar2016.archive.ensembl.org/Mus_musculus/Gene/Summary?db=core;g=ENSMUSG00000019961
EC3	PTPRJ	-0.363856	0.363856	1	3.08828	4.26104	0.76	0.835	146	127	http://www.genecards.org/cgi-bin/carddisp.pl?gene=PTPRJ	ENSMUSG00000025314	http://mar2016.archive.ensembl.org/Mus_musculus/Gene/Summary?db=core;g=ENSMUSG00000025314
EC3	USP18	0.363662	0.363662	1	0.525763	0.185806	0.185	0.102	146	127	http://www.genecards.org/cgi-bin/carddisp.pl?gene=USP18	ENSMUSG00000030107	http://mar2016.archive.ensembl.org/Mus_musculus/Gene/Summary?db=core;g=ENSMUSG00000030107
EC3	CISH	0.363572	0.363572	1	0.590537	0.236226	0.329	0.228	146	127	http://www.genecards.org/cgi-bin/carddisp.pl?gene=CISH	ENSMUSG00000032578	http://mar2016.archive.ensembl.org/Mus_musculus/Gene/Summary?db=core;g=ENSMUSG00000032578
EC3	CMPK2	0.363405	0.363405	1	0.541779	0.198468	0.178	0.157	146	127	http://www.genecards.org/cgi-bin/carddisp.pl?gene=CMPK2	ENSMUSG00000020638	http://mar2016.archive.ensembl.org/Mus_musculus/Gene/Summary?db=core;g=ENSMUSG00000020638
EC3	TUBB2A	-0.362834	0.362834	1	1.1239	1.73123	0.548	0.669	146	127	http://www.genecards.org/cgi-bin/carddisp.pl?gene=TUBB2A	ENSMUSG00000058672	http://mar2016.archive.ensembl.org/Mus_musculus/Gene/Summary?db=core;g=ENSMUSG00000058672
EC3	ECM1	0.360836	0.360836	1	1.58275	1.01122	0.637	0.535	146	127	http://www.genecards.org/cgi-bin/carddisp.pl?gene=ECM1	ENSMUSG00000028108	http://mar2016.archive.ensembl.org/Mus_musculus/Gene/Summary?db=core;g=ENSMUSG00000028108
EC3	DNAJC10	-0.360589	0.360589	1	1.83814	2.64403	0.705	0.819	146	127	http://www.genecards.org/cgi-bin/carddisp.pl?gene=DNAJC10	ENSMUSG00000027006	http://mar2016.archive.ensembl.org/Mus_musculus/Gene/Summary?db=core;g=ENSMUSG00000027006
EC3	HNRNPC	-0.359984	0.359984	1	1.23862	1.87307	0.589	0.772	146	127	http://www.genecards.org/cgi-bin/carddisp.pl?gene=HNRNPC	ENSMUSG00000060373	http://mar2016.archive.ensembl.org/Mus_musculus/Gene/Summary?db=core;g=ENSMUSG00000060373
EC3	ECH1	-0.359182	0.359182	1	0.858357	1.38371	0.5	0.669	146	127	http://www.genecards.org/cgi-bin/carddisp.pl?gene=ECH1	ENSMUSG00000053898	http://mar2016.archive.ensembl.org/Mus_musculus/Gene/Summary?db=core;g=ENSMUSG00000053898
EC3	NUMA1	-0.358766	0.358766	1	0.990137	1.55201	0.493	0.709	146	127	http://www.genecards.org/cgi-bin/carddisp.pl?gene=NUMA1	ENSMUSG00000066306	http://mar2016.archive.ensembl.org/Mus_musculus/Gene/Summary?db=core;g=ENSMUSG00000066306
EC3	PLAGL1	0.35852	0.35852	1	0.910703	0.49028	0.432	0.283	146	127	http://www.genecards.org/cgi-bin/carddisp.pl?gene=PLAGL1	ENSMUSG00000019817	http://mar2016.archive.ensembl.org/Mus_musculus/Gene/Summary?db=core;g=ENSMUSG00000019817
EC3	2700060E02RIK	0.357766	0.357766	1	2.04485	1.37612	0.753	0.677	146	127	http://www.genecards.org/cgi-bin/carddisp.pl?gene=2700060E02RIK	ENSMUSG00000021807	http://mar2016.archive.ensembl.org/Mus_musculus/Gene/Summary?db=core;g=ENSMUSG00000021807
EC3	PGLYRP1	-0.357361	0.357361	1	0.0443356	0.337878	0.034	0.157	146	127	http://www.genecards.org/cgi-bin/carddisp.pl?gene=PGLYRP1	ENSMUSG00000030413	http://mar2016.archive.ensembl.org/Mus_musculus/Gene/Summary?db=core;g=ENSMUSG00000030413
EC3	IGF1R	-0.357172	0.357172	1	0.554796	0.991558	0.397	0.52	146	127	http://www.genecards.org/cgi-bin/carddisp.pl?gene=IGF1R	ENSMUSG00000005533	http://mar2016.archive.ensembl.org/Mus_musculus/Gene/Summary?db=core;g=ENSMUSG00000005533
EC3	PDLIM2	-0.357102	0.357102	1	0.582434	1.02686	0.349	0.488	146	127	http://www.genecards.org/cgi-bin/carddisp.pl?gene=PDLIM2	ENSMUSG00000022090	http://mar2016.archive.ensembl.org/Mus_musculus/Gene/Summary?db=core;g=ENSMUSG00000022090
EC3	TWIST1	-0.357032	0.357032	1	1.72606	2.49151	0.603	0.724	146	127	http://www.genecards.org/cgi-bin/carddisp.pl?gene=TWIST1	ENSMUSG00000035799	http://mar2016.archive.ensembl.org/Mus_musculus/Gene/Summary?db=core;g=ENSMUSG00000035799
EC3	APBA1	-0.356574	0.356574	1	0.287068	0.647938	0.199	0.402	146	127	http://www.genecards.org/cgi-bin/carddisp.pl?gene=APBA1	ENSMUSG00000024897	http://mar2016.archive.ensembl.org/Mus_musculus/Gene/Summary?db=core;g=ENSMUSG00000024897
EC3	GRIA3	-0.356018	0.356018	1	0.497682	0.916865	0.349	0.496	146	127	http://www.genecards.org/cgi-bin/carddisp.pl?gene=GRIA3	ENSMUSG00000001986	http://mar2016.archive.ensembl.org/Mus_musculus/Gene/Summary?db=core;g=ENSMUSG00000001986
EC3	CYP1B1	0.355913	0.355913	1	3.80895	2.75759	0.836	0.78	146	127	http://www.genecards.org/cgi-bin/carddisp.pl?gene=CYP1B1	ENSMUSG00000024087	http://mar2016.archive.ensembl.org/Mus_musculus/Gene/Summary?db=core;g=ENSMUSG00000024087
EC3	ACTB	0.355574	0.355574	1	35.1774	27.2748	1	1	146	127	http://www.genecards.org/cgi-bin/carddisp.pl?gene=ACTB	ENSMUSG00000029580	http://mar2016.archive.ensembl.org/Mus_musculus/Gene/Summary?db=core;g=ENSMUSG00000029580
EC3	SAR1A	-0.355461	0.355461	1	1.18108	1.79046	0.603	0.74	146	127	http://www.genecards.org/cgi-bin/carddisp.pl?gene=SAR1A	ENSMUSG00000020088	http://mar2016.archive.ensembl.org/Mus_musculus/Gene/Summary?db=core;g=ENSMUSG00000020088
EC3	CCRL2	-0.355428	0.355428	1	0.285609	0.644763	0.205	0.457	146	127	http://www.genecards.org/cgi-bin/carddisp.pl?gene=CCRL2	ENSMUSG00000043953	http://mar2016.archive.ensembl.org/Mus_musculus/Gene/Summary?db=core;g=ENSMUSG00000043953
EC3	VKORC1	-0.355181	0.355181	1	0.969897	1.51979	0.541	0.74	146	127	http://www.genecards.org/cgi-bin/carddisp.pl?gene=VKORC1	ENSMUSG00000096145	http://mar2016.archive.ensembl.org/Mus_musculus/Gene/Summary?db=core;g=ENSMUSG00000096145
EC3	STAT3	0.354734	0.354734	1	1.88349	1.25493	0.692	0.693	146	127	http://www.genecards.org/cgi-bin/carddisp.pl?gene=STAT3	ENSMUSG00000004040	http://mar2016.archive.ensembl.org/Mus_musculus/Gene/Summary?db=core;g=ENSMUSG00000004040
EC3	2310036O22RIK	0.354637	0.354637	1	2.23478	1.52981	0.842	0.732	146	127	http://www.genecards.org/cgi-bin/carddisp.pl?gene=2310036O22RIK	ENSMUSG00000041203	http://mar2016.archive.ensembl.org/Mus_musculus/Gene/Summary?db=core;g=ENSMUSG00000041203
EC3	XIST	0.353224	0.353224	1	5.31655	3.9448	0.596	0.52	146	127	http://www.genecards.org/cgi-bin/carddisp.pl?gene=XIST	ENSMUSG00000086503	http://mar2016.archive.ensembl.org/Mus_musculus/Gene/Summary?db=core;g=ENSMUSG00000086503
EC3	MRPL21	-0.352986	0.352986	1	0.483411	0.894615	0.37	0.504	146	127	http://www.genecards.org/cgi-bin/carddisp.pl?gene=MRPL21	ENSMUSG00000024829	http://mar2016.archive.ensembl.org/Mus_musculus/Gene/Summary?db=core;g=ENSMUSG00000024829
EC3	FRMD4B	0.35263	0.35263	1	0.675873	0.312468	0.397	0.236	146	127	http://www.genecards.org/cgi-bin/carddisp.pl?gene=FRMD4B	ENSMUSG00000030064	http://mar2016.archive.ensembl.org/Mus_musculus/Gene/Summary?db=core;g=ENSMUSG00000030064
EC3	PANK3	-0.352185	0.352185	1	0.317509	0.68179	0.281	0.425	146	127	http://www.genecards.org/cgi-bin/carddisp.pl?gene=PANK3	ENSMUSG00000018846	http://mar2016.archive.ensembl.org/Mus_musculus/Gene/Summary?db=core;g=ENSMUSG00000018846
EC3	MAP1LC3B	0.351571	0.351571	1	4.70243	3.46917	0.932	0.921	146	127	http://www.genecards.org/cgi-bin/carddisp.pl?gene=MAP1LC3B	ENSMUSG00000031812	http://mar2016.archive.ensembl.org/Mus_musculus/Gene/Summary?db=core;g=ENSMUSG00000031812
EC3	ELK3	0.351192	0.351192	1	1.826	1.21541	0.788	0.591	146	127	http://www.genecards.org/cgi-bin/carddisp.pl?gene=ELK3	ENSMUSG00000008398	http://mar2016.archive.ensembl.org/Mus_musculus/Gene/Summary?db=core;g=ENSMUSG00000008398
EC3	HSPA1B	-0.351102	0.351102	1	2.67351	3.6857	0.61	0.74	146	127	http://www.genecards.org/cgi-bin/carddisp.pl?gene=HSPA1B	ENSMUSG00000090877	http://mar2016.archive.ensembl.org/Mus_musculus/Gene/Summary?db=core;g=ENSMUSG00000090877
EC3	TLE1	0.350979	0.350979	1	0.820126	0.427073	0.438	0.315	146	127	http://www.genecards.org/cgi-bin/carddisp.pl?gene=TLE1	ENSMUSG00000008305	http://mar2016.archive.ensembl.org/Mus_musculus/Gene/Summary?db=core;g=ENSMUSG00000008305
EC3	G0S2	-0.350462	0.350462	1	0.505832	0.919889	0.185	0.228	146	127	http://www.genecards.org/cgi-bin/carddisp.pl?gene=G0S2	ENSMUSG00000009633	http://mar2016.archive.ensembl.org/Mus_musculus/Gene/Summary?db=core;g=ENSMUSG00000009633
EC3	LSR	-0.349728	0.349728	1	0.960042	1.49772	0.466	0.598	146	127	http://www.genecards.org/cgi-bin/carddisp.pl?gene=LSR	ENSMUSG00000001247	http://mar2016.archive.ensembl.org/Mus_musculus/Gene/Summary?db=core;g=ENSMUSG00000001247
EC3	PDE3A	-0.349657	0.349657	1	4.23596	5.67196	0.836	0.906	146	127	http://www.genecards.org/cgi-bin/carddisp.pl?gene=PDE3A	ENSMUSG00000041741	http://mar2016.archive.ensembl.org/Mus_musculus/Gene/Summary?db=core;g=ENSMUSG00000041741
EC3	ACVRL1	-0.349246	0.349246	1	1.18778	1.787	0.616	0.772	146	127	http://www.genecards.org/cgi-bin/carddisp.pl?gene=ACVRL1	ENSMUSG00000000530	http://mar2016.archive.ensembl.org/Mus_musculus/Gene/Summary?db=core;g=ENSMUSG00000000530
EC3	NR4A1	0.34863	0.34863	1	0.393103	0.0940453	0.185	0.087	146	127	http://www.genecards.org/cgi-bin/carddisp.pl?gene=NR4A1	ENSMUSG00000023034	http://mar2016.archive.ensembl.org/Mus_musculus/Gene/Summary?db=core;g=ENSMUSG00000023034
EC3	TRF	0.347737	0.347737	1	0.891019	0.485993	0.452	0.307	146	127	http://www.genecards.org/cgi-bin/carddisp.pl?gene=TRF	ENSMUSG00000032554	http://mar2016.archive.ensembl.org/Mus_musculus/Gene/Summary?db=core;g=ENSMUSG00000032554
EC3	NAV1	0.346826	0.346826	1	1.29269	0.802766	0.534	0.409	146	127	http://www.genecards.org/cgi-bin/carddisp.pl?gene=NAV1	ENSMUSG00000009418	http://mar2016.archive.ensembl.org/Mus_musculus/Gene/Summary?db=core;g=ENSMUSG00000009418
EC3	COL1A1	0.346701	0.346701	1	1.22293	0.748066	0.425	0.346	146	127	http://www.genecards.org/cgi-bin/carddisp.pl?gene=COL1A1	ENSMUSG00000001506	http://mar2016.archive.ensembl.org/Mus_musculus/Gene/Summary?db=core;g=ENSMUSG00000001506
EC3	SRSF2	0.346253	0.346253	1	3.17029	2.28045	0.884	0.795	146	127	http://www.genecards.org/cgi-bin/carddisp.pl?gene=SRSF2	ENSMUSG00000034120	http://mar2016.archive.ensembl.org/Mus_musculus/Gene/Summary?db=core;g=ENSMUSG00000034120
EC3	GM26532	0.345747	0.345747	1	0.635791	0.287205	0.308	0.197	146	127	http://www.genecards.org/cgi-bin/carddisp.pl?gene=GM26532	ENSMUSG00000097296	http://mar2016.archive.ensembl.org/Mus_musculus/Gene/Summary?db=core;g=ENSMUSG00000097296
EC3	TBX18	0.345214	0.345214	1	0.821888	0.434174	0.418	0.307	146	127	http://www.genecards.org/cgi-bin/carddisp.pl?gene=TBX18	ENSMUSG00000032419	http://mar2016.archive.ensembl.org/Mus_musculus/Gene/Summary?db=core;g=ENSMUSG00000032419
EC3	TEK	-0.344521	0.344521	1	4.48266	5.96149	0.925	0.961	146	127	http://www.genecards.org/cgi-bin/carddisp.pl?gene=TEK	ENSMUSG00000006386	http://mar2016.archive.ensembl.org/Mus_musculus/Gene/Summary?db=core;g=ENSMUSG00000006386
EC3	THOC7	0.344426	0.344426	1	1.3753	0.870837	0.692	0.559	146	127	http://www.genecards.org/cgi-bin/carddisp.pl?gene=THOC7	ENSMUSG00000053453	http://mar2016.archive.ensembl.org/Mus_musculus/Gene/Summary?db=core;g=ENSMUSG00000053453
EC3	PRDX6	0.344374	0.344374	1	1.5398	1.00048	0.699	0.614	146	127	http://www.genecards.org/cgi-bin/carddisp.pl?gene=PRDX6	ENSMUSG00000026701	http://mar2016.archive.ensembl.org/Mus_musculus/Gene/Summary?db=core;g=ENSMUSG00000026701
EC3	MAP4	-0.344342	0.344342	1	1.12312	1.69546	0.568	0.677	146	127	http://www.genecards.org/cgi-bin/carddisp.pl?gene=MAP4	ENSMUSG00000032479	http://mar2016.archive.ensembl.org/Mus_musculus/Gene/Summary?db=core;g=ENSMUSG00000032479
EC3	PHF11D	0.344078	0.344078	1	1.3284	0.834342	0.521	0.409	146	127	http://www.genecards.org/cgi-bin/carddisp.pl?gene=PHF11D	ENSMUSG00000068245	http://mar2016.archive.ensembl.org/Mus_musculus/Gene/Summary?db=core;g=ENSMUSG00000068245
EC3	UBE2S	0.343407	0.343407	1	1.82415	1.22593	0.733	0.614	146	127	http://www.genecards.org/cgi-bin/carddisp.pl?gene=UBE2S	ENSMUSG00000060860	http://mar2016.archive.ensembl.org/Mus_musculus/Gene/Summary?db=core;g=ENSMUSG00000060860
EC3	SCD1	-0.342709	0.342709	1	0.526775	0.936158	0.342	0.551	146	127	http://www.genecards.org/cgi-bin/carddisp.pl?gene=SCD1	ENSMUSG00000037071	http://mar2016.archive.ensembl.org/Mus_musculus/Gene/Summary?db=core;g=ENSMUSG00000037071
EC3	ASCC3	-0.342689	0.342689	1	0.521467	0.9294	0.397	0.535	146	127	http://www.genecards.org/cgi-bin/carddisp.pl?gene=ASCC3	ENSMUSG00000038774	http://mar2016.archive.ensembl.org/Mus_musculus/Gene/Summary?db=core;g=ENSMUSG00000038774
EC3	CHD9	-0.342558	0.342558	1	0.506721	0.910527	0.37	0.528	146	127	http://www.genecards.org/cgi-bin/carddisp.pl?gene=CHD9	ENSMUSG00000056608	http://mar2016.archive.ensembl.org/Mus_musculus/Gene/Summary?db=core;g=ENSMUSG00000056608
EC3	SRGAP2	-0.342494	0.342494	1	0.242263	0.575124	0.219	0.354	146	127	http://www.genecards.org/cgi-bin/carddisp.pl?gene=SRGAP2	ENSMUSG00000026425	http://mar2016.archive.ensembl.org/Mus_musculus/Gene/Summary?db=core;g=ENSMUSG00000026425
EC3	ARL4D	-0.342467	0.342467	1	0.396319	0.770425	0.226	0.386	146	127	http://www.genecards.org/cgi-bin/carddisp.pl?gene=ARL4D	ENSMUSG00000034936	http://mar2016.archive.ensembl.org/Mus_musculus/Gene/Summary?db=core;g=ENSMUSG00000034936
EC3	EIF4G3	-0.342208	0.342208	1	0.558195	0.975316	0.384	0.559	146	127	http://www.genecards.org/cgi-bin/carddisp.pl?gene=EIF4G3	ENSMUSG00000028760	http://mar2016.archive.ensembl.org/Mus_musculus/Gene/Summary?db=core;g=ENSMUSG00000028760
EC3	MYO1C	-0.341856	0.341856	1	0.673468	1.12093	0.452	0.638	146	127	http://www.genecards.org/cgi-bin/carddisp.pl?gene=MYO1C	ENSMUSG00000017774	http://mar2016.archive.ensembl.org/Mus_musculus/Gene/Summary?db=core;g=ENSMUSG00000017774
EC3	KRAS	-0.341679	0.341679	1	1.27105	1.87794	0.568	0.748	146	127	http://www.genecards.org/cgi-bin/carddisp.pl?gene=KRAS	ENSMUSG00000030265	http://mar2016.archive.ensembl.org/Mus_musculus/Gene/Summary?db=core;g=ENSMUSG00000030265
EC3	TRIOBP	-0.341389	0.341389	1	0.443605	0.829012	0.329	0.52	146	127	http://www.genecards.org/cgi-bin/carddisp.pl?gene=TRIOBP	ENSMUSG00000033088	http://mar2016.archive.ensembl.org/Mus_musculus/Gene/Summary?db=core;g=ENSMUSG00000033088
EC3	KCTD10	-0.34122	0.34122	1	1.32417	1.94432	0.61	0.756	146	127	http://www.genecards.org/cgi-bin/carddisp.pl?gene=KCTD10	ENSMUSG00000001098	http://mar2016.archive.ensembl.org/Mus_musculus/Gene/Summary?db=core;g=ENSMUSG00000001098
EC3	BST2	0.341063	0.341063	1	4.39271	3.25732	0.795	0.835	146	127	http://www.genecards.org/cgi-bin/carddisp.pl?gene=BST2	ENSMUSG00000046718	http://mar2016.archive.ensembl.org/Mus_musculus/Gene/Summary?db=core;g=ENSMUSG00000046718
EC3	ATP5L	0.339836	0.339836	1	5.0747	3.79981	0.897	0.898	146	127	http://www.genecards.org/cgi-bin/carddisp.pl?gene=ATP5L	ENSMUSG00000038717	http://mar2016.archive.ensembl.org/Mus_musculus/Gene/Summary?db=core;g=ENSMUSG00000038717
EC3	SPAG9	-0.339617	0.339617	1	3.38545	4.54944	0.884	0.945	146	127	http://www.genecards.org/cgi-bin/carddisp.pl?gene=SPAG9	ENSMUSG00000020859	http://mar2016.archive.ensembl.org/Mus_musculus/Gene/Summary?db=core;g=ENSMUSG00000020859
EC3	RPL36AL	0.339557	0.339557	1	5.34179	4.01181	0.959	0.953	146	127	http://www.genecards.org/cgi-bin/carddisp.pl?gene=RPL36AL	ENSMUSG00000049751	http://mar2016.archive.ensembl.org/Mus_musculus/Gene/Summary?db=core;g=ENSMUSG00000049751
EC3	VGLL4	-0.338999	0.338999	1	0.727334	1.18487	0.397	0.559	146	127	http://www.genecards.org/cgi-bin/carddisp.pl?gene=VGLL4	ENSMUSG00000030315	http://mar2016.archive.ensembl.org/Mus_musculus/Gene/Summary?db=core;g=ENSMUSG00000030315
EC3	PRDM2	-0.338845	0.338845	1	0.438563	0.819414	0.322	0.543	146	127	http://www.genecards.org/cgi-bin/carddisp.pl?gene=PRDM2	ENSMUSG00000057637	http://mar2016.archive.ensembl.org/Mus_musculus/Gene/Summary?db=core;g=ENSMUSG00000057637
EC3	ARHGAP29	-0.338544	0.338544	1	1.32946	1.94556	0.616	0.756	146	127	http://www.genecards.org/cgi-bin/carddisp.pl?gene=ARHGAP29	ENSMUSG00000039831	http://mar2016.archive.ensembl.org/Mus_musculus/Gene/Summary?db=core;g=ENSMUSG00000039831
EC3	PCDH7	0.338415	0.338415	1	0.943058	0.536784	0.452	0.315	146	127	http://www.genecards.org/cgi-bin/carddisp.pl?gene=PCDH7	ENSMUSG00000029108	http://mar2016.archive.ensembl.org/Mus_musculus/Gene/Summary?db=core;g=ENSMUSG00000029108
EC3	NEK9	-0.338333	0.338333	1	0.359678	0.719034	0.267	0.48	146	127	http://www.genecards.org/cgi-bin/carddisp.pl?gene=NEK9	ENSMUSG00000034290	http://mar2016.archive.ensembl.org/Mus_musculus/Gene/Summary?db=core;g=ENSMUSG00000034290
EC3	FHL1	-0.338309	0.338309	1	3.58786	4.80031	0.856	0.953	146	127	http://www.genecards.org/cgi-bin/carddisp.pl?gene=FHL1	ENSMUSG00000023092	http://mar2016.archive.ensembl.org/Mus_musculus/Gene/Summary?db=core;g=ENSMUSG00000023092
EC3	PLEK2	-0.33817	0.33817	1	0.52895	0.932826	0.342	0.535	146	127	http://www.genecards.org/cgi-bin/carddisp.pl?gene=PLEK2	ENSMUSG00000021118	http://mar2016.archive.ensembl.org/Mus_musculus/Gene/Summary?db=core;g=ENSMUSG00000021118
EC3	MFSD6	-0.338051	0.338051	1	1.37837	2.00637	0.616	0.803	146	127	http://www.genecards.org/cgi-bin/carddisp.pl?gene=MFSD6	ENSMUSG00000041439	http://mar2016.archive.ensembl.org/Mus_musculus/Gene/Summary?db=core;g=ENSMUSG00000041439
EC3	PCOLCE	0.33749	0.33749	1	0.541321	0.219827	0.342	0.228	146	127	http://www.genecards.org/cgi-bin/carddisp.pl?gene=PCOLCE	ENSMUSG00000029718	http://mar2016.archive.ensembl.org/Mus_musculus/Gene/Summary?db=core;g=ENSMUSG00000029718
EC3	EXOC3L4	0.336554	0.336554	1	0.708333	0.352881	0.404	0.299	146	127	http://www.genecards.org/cgi-bin/carddisp.pl?gene=EXOC3L4	ENSMUSG00000021280	http://mar2016.archive.ensembl.org/Mus_musculus/Gene/Summary?db=core;g=ENSMUSG00000021280
EC3	MEGF6	-0.33645	0.33645	1	0.26586	0.598332	0.192	0.425	146	127	http://www.genecards.org/cgi-bin/carddisp.pl?gene=MEGF6	ENSMUSG00000057751	http://mar2016.archive.ensembl.org/Mus_musculus/Gene/Summary?db=core;g=ENSMUSG00000057751
EC3	LRRFIP1	0.336192	0.336192	1	2.64614	1.88821	0.747	0.724	146	127	http://www.genecards.org/cgi-bin/carddisp.pl?gene=LRRFIP1	ENSMUSG00000026305	http://mar2016.archive.ensembl.org/Mus_musculus/Gene/Summary?db=core;g=ENSMUSG00000026305
EC3	NOVA2	-0.336106	0.336106	1	0.400723	0.768196	0.26	0.449	146	127	http://www.genecards.org/cgi-bin/carddisp.pl?gene=NOVA2	ENSMUSG00000030411	http://mar2016.archive.ensembl.org/Mus_musculus/Gene/Summary?db=core;g=ENSMUSG00000030411
EC3	KMT2C	-0.336068	0.336068	1	0.646263	1.0781	0.425	0.575	146	127	http://www.genecards.org/cgi-bin/carddisp.pl?gene=KMT2C	ENSMUSG00000038056	http://mar2016.archive.ensembl.org/Mus_musculus/Gene/Summary?db=core;g=ENSMUSG00000038056
EC3	PLXNA4	-0.335162	0.335162	1	1.02893	1.55953	0.5	0.677	146	127	http://www.genecards.org/cgi-bin/carddisp.pl?gene=PLXNA4	ENSMUSG00000029765	http://mar2016.archive.ensembl.org/Mus_musculus/Gene/Summary?db=core;g=ENSMUSG00000029765
EC3	ERH	0.335006	0.335006	1	2.06377	1.42889	0.788	0.693	146	127	http://www.genecards.org/cgi-bin/carddisp.pl?gene=ERH	ENSMUSG00000021131	http://mar2016.archive.ensembl.org/Mus_musculus/Gene/Summary?db=core;g=ENSMUSG00000021131
EC3	WBP1	0.33493	0.33493	1	0.613116	0.278915	0.356	0.244	146	127	http://www.genecards.org/cgi-bin/carddisp.pl?gene=WBP1	ENSMUSG00000030035	http://mar2016.archive.ensembl.org/Mus_musculus/Gene/Summary?db=core;g=ENSMUSG00000030035
EC3	XRN1	-0.334797	0.334797	1	0.70279	1.14756	0.418	0.606	146	127	http://www.genecards.org/cgi-bin/carddisp.pl?gene=XRN1	ENSMUSG00000032410	http://mar2016.archive.ensembl.org/Mus_musculus/Gene/Summary?db=core;g=ENSMUSG00000032410
EC3	BIRC6	-0.332761	0.332761	1	1.09198	1.63468	0.568	0.701	146	127	http://www.genecards.org/cgi-bin/carddisp.pl?gene=BIRC6	ENSMUSG00000024073	http://mar2016.archive.ensembl.org/Mus_musculus/Gene/Summary?db=core;g=ENSMUSG00000024073
EC3	ARRB1	-0.332758	0.332758	1	0.720191	1.16644	0.459	0.646	146	127	http://www.genecards.org/cgi-bin/carddisp.pl?gene=ARRB1	ENSMUSG00000018909	http://mar2016.archive.ensembl.org/Mus_musculus/Gene/Summary?db=core;g=ENSMUSG00000018909
EC3	KCNB1	-0.332398	0.332398	1	0.123162	0.414178	0.075	0.205	146	127	http://www.genecards.org/cgi-bin/carddisp.pl?gene=KCNB1	ENSMUSG00000050556	http://mar2016.archive.ensembl.org/Mus_musculus/Gene/Summary?db=core;g=ENSMUSG00000050556
EC3	ATP2B4	-0.332373	0.332373	1	1.6913	2.38856	0.678	0.811	146	127	http://www.genecards.org/cgi-bin/carddisp.pl?gene=ATP2B4	ENSMUSG00000026463	http://mar2016.archive.ensembl.org/Mus_musculus/Gene/Summary?db=core;g=ENSMUSG00000026463
EC3	CD34	0.331787	0.331787	1	6.34007	4.83207	0.897	0.929	146	127	http://www.genecards.org/cgi-bin/carddisp.pl?gene=CD34	ENSMUSG00000016494	http://mar2016.archive.ensembl.org/Mus_musculus/Gene/Summary?db=core;g=ENSMUSG00000016494
EC3	APBB2	0.331741	0.331741	1	2.14598	1.49972	0.733	0.717	146	127	http://www.genecards.org/cgi-bin/carddisp.pl?gene=APBB2	ENSMUSG00000029207	http://mar2016.archive.ensembl.org/Mus_musculus/Gene/Summary?db=core;g=ENSMUSG00000029207
EC3	PPIG	-0.331485	0.331485	1	1.28463	1.87477	0.61	0.787	146	127	http://www.genecards.org/cgi-bin/carddisp.pl?gene=PPIG	ENSMUSG00000042133	http://mar2016.archive.ensembl.org/Mus_musculus/Gene/Summary?db=core;g=ENSMUSG00000042133
EC3	NBEAL1	-0.331086	0.331086	1	1.0272	1.55014	0.5	0.709	146	127	http://www.genecards.org/cgi-bin/carddisp.pl?gene=NBEAL1	ENSMUSG00000073664	http://mar2016.archive.ensembl.org/Mus_musculus/Gene/Summary?db=core;g=ENSMUSG00000073664
EC3	TNFRSF12A	0.331072	0.331072	1	0.640758	0.304313	0.308	0.22	146	127	http://www.genecards.org/cgi-bin/carddisp.pl?gene=TNFRSF12A	ENSMUSG00000023905	http://mar2016.archive.ensembl.org/Mus_musculus/Gene/Summary?db=core;g=ENSMUSG00000023905
EC3	TINAGL1	-0.330896	0.330896	1	4.71704	6.19086	0.822	0.906	146	127	http://www.genecards.org/cgi-bin/carddisp.pl?gene=TINAGL1	ENSMUSG00000028776	http://mar2016.archive.ensembl.org/Mus_musculus/Gene/Summary?db=core;g=ENSMUSG00000028776
EC3	FAM46C	-0.330376	0.330376	1	0.187352	0.492907	0.151	0.291	146	127	http://www.genecards.org/cgi-bin/carddisp.pl?gene=FAM46C	ENSMUSG00000044468	http://mar2016.archive.ensembl.org/Mus_musculus/Gene/Summary?db=core;g=ENSMUSG00000044468
EC3	S100A13	-0.329664	0.329664	1	3.90803	5.16802	0.911	0.961	146	127	http://www.genecards.org/cgi-bin/carddisp.pl?gene=S100A13	ENSMUSG00000042312	http://mar2016.archive.ensembl.org/Mus_musculus/Gene/Summary?db=core;g=ENSMUSG00000042312
EC3	SUB1	0.329583	0.329583	1	2.19117	1.53942	0.795	0.748	146	127	http://www.genecards.org/cgi-bin/carddisp.pl?gene=SUB1	ENSMUSG00000022205	http://mar2016.archive.ensembl.org/Mus_musculus/Gene/Summary?db=core;g=ENSMUSG00000022205
EC3	FN1	0.329189	0.329189	1	6.99557	5.36434	0.863	0.866	146	127	http://www.genecards.org/cgi-bin/carddisp.pl?gene=FN1	ENSMUSG00000026193	http://mar2016.archive.ensembl.org/Mus_musculus/Gene/Summary?db=core;g=ENSMUSG00000026193
EC3	GOLGA7	0.328804	0.328804	1	1.7249	1.16956	0.678	0.559	146	127	http://www.genecards.org/cgi-bin/carddisp.pl?gene=GOLGA7	ENSMUSG00000015341	http://mar2016.archive.ensembl.org/Mus_musculus/Gene/Summary?db=core;g=ENSMUSG00000015341
EC3	KIF1B	-0.32867	0.32867	1	1.10829	1.64771	0.562	0.709	146	127	http://www.genecards.org/cgi-bin/carddisp.pl?gene=KIF1B	ENSMUSG00000063077	http://mar2016.archive.ensembl.org/Mus_musculus/Gene/Summary?db=core;g=ENSMUSG00000063077
EC3	CD2AP	-0.328403	0.328403	1	4.31943	5.6792	0.849	0.937	146	127	http://www.genecards.org/cgi-bin/carddisp.pl?gene=CD2AP	ENSMUSG00000061665	http://mar2016.archive.ensembl.org/Mus_musculus/Gene/Summary?db=core;g=ENSMUSG00000061665
EC3	NDUFA5	0.32797	0.32797	1	1.71616	1.16385	0.733	0.646	146	127	http://www.genecards.org/cgi-bin/carddisp.pl?gene=NDUFA5	ENSMUSG00000023089	http://mar2016.archive.ensembl.org/Mus_musculus/Gene/Summary?db=core;g=ENSMUSG00000023089
EC3	BTF3L4	0.327963	0.327963	1	0.845789	0.470467	0.514	0.37	146	127	http://www.genecards.org/cgi-bin/carddisp.pl?gene=BTF3L4	ENSMUSG00000028568	http://mar2016.archive.ensembl.org/Mus_musculus/Gene/Summary?db=core;g=ENSMUSG00000028568
EC3	MYL6	-0.327745	0.327745	1	12.0102	15.3284	1	1	146	127	http://www.genecards.org/cgi-bin/carddisp.pl?gene=MYL6	ENSMUSG00000090841	http://mar2016.archive.ensembl.org/Mus_musculus/Gene/Summary?db=core;g=ENSMUSG00000090841
EC3	RBP1	0.327619	0.327619	1	15.9536	12.5095	0.973	0.984	146	127	http://www.genecards.org/cgi-bin/carddisp.pl?gene=RBP1	ENSMUSG00000046402	http://mar2016.archive.ensembl.org/Mus_musculus/Gene/Summary?db=core;g=ENSMUSG00000046402
EC3	SERPINE2	0.327436	0.327436	1	0.461754	0.164947	0.301	0.126	146	127	http://www.genecards.org/cgi-bin/carddisp.pl?gene=SERPINE2	ENSMUSG00000026249	http://mar2016.archive.ensembl.org/Mus_musculus/Gene/Summary?db=core;g=ENSMUSG00000026249
EC3	DDX3Y	-0.327097	0.327097	1	0.348802	0.692054	0.205	0.315	146	127	http://www.genecards.org/cgi-bin/carddisp.pl?gene=DDX3Y	ENSMUSG00000069045	http://mar2016.archive.ensembl.org/Mus_musculus/Gene/Summary?db=core;g=ENSMUSG00000069045
EC3	ECM2	-0.327028	0.327028	1	1.14325	1.68855	0.616	0.724	146	127	http://www.genecards.org/cgi-bin/carddisp.pl?gene=ECM2	ENSMUSG00000043631	http://mar2016.archive.ensembl.org/Mus_musculus/Gene/Summary?db=core;g=ENSMUSG00000043631
EC3	BGN	0.326229	0.326229	1	39.7315	31.4882	1	1	146	127	http://www.genecards.org/cgi-bin/carddisp.pl?gene=BGN	ENSMUSG00000031375	http://mar2016.archive.ensembl.org/Mus_musculus/Gene/Summary?db=core;g=ENSMUSG00000031375
EC3	STK10	-0.326177	0.326177	1	0.213339	0.521147	0.151	0.362	146	127	http://www.genecards.org/cgi-bin/carddisp.pl?gene=STK10	ENSMUSG00000020272	http://mar2016.archive.ensembl.org/Mus_musculus/Gene/Summary?db=core;g=ENSMUSG00000020272
EC3	PAICS	-0.326003	0.326003	1	1.62799	2.29428	0.651	0.819	146	127	http://www.genecards.org/cgi-bin/carddisp.pl?gene=PAICS	ENSMUSG00000029247	http://mar2016.archive.ensembl.org/Mus_musculus/Gene/Summary?db=core;g=ENSMUSG00000029247
EC3	GADD45B	0.325876	0.325876	1	0.889921	0.507805	0.39	0.299	146	127	http://www.genecards.org/cgi-bin/carddisp.pl?gene=GADD45B	ENSMUSG00000015312	http://mar2016.archive.ensembl.org/Mus_musculus/Gene/Summary?db=core;g=ENSMUSG00000015312
EC3	SEC61G	0.325661	0.325661	1	4.72948	3.57174	0.925	0.89	146	127	http://www.genecards.org/cgi-bin/carddisp.pl?gene=SEC61G	ENSMUSG00000078974	http://mar2016.archive.ensembl.org/Mus_musculus/Gene/Summary?db=core;g=ENSMUSG00000078974
EC3	LUC7L2	-0.3254	0.3254	1	3.16214	4.21521	0.849	0.921	146	127	http://www.genecards.org/cgi-bin/carddisp.pl?gene=LUC7L2	ENSMUSG00000029823	http://mar2016.archive.ensembl.org/Mus_musculus/Gene/Summary?db=core;g=ENSMUSG00000029823
EC3	MYL12A	0.325067	0.325067	1	8.86524	6.87504	0.973	0.969	146	127	http://www.genecards.org/cgi-bin/carddisp.pl?gene=MYL12A	ENSMUSG00000024048	http://mar2016.archive.ensembl.org/Mus_musculus/Gene/Summary?db=core;g=ENSMUSG00000024048
EC3	SLFN5	0.325067	0.325067	1	1.07269	0.65455	0.452	0.37	146	127	http://www.genecards.org/cgi-bin/carddisp.pl?gene=SLFN5	ENSMUSG00000054404	http://mar2016.archive.ensembl.org/Mus_musculus/Gene/Summary?db=core;g=ENSMUSG00000054404
EC3	RBPMS	0.324989	0.324989	1	1.83686	1.26468	0.699	0.63	146	127	http://www.genecards.org/cgi-bin/carddisp.pl?gene=RBPMS	ENSMUSG00000031586	http://mar2016.archive.ensembl.org/Mus_musculus/Gene/Summary?db=core;g=ENSMUSG00000031586
EC3	TIMM8B	0.324822	0.324822	1	1.03485	0.624618	0.568	0.409	146	127	http://www.genecards.org/cgi-bin/carddisp.pl?gene=TIMM8B	ENSMUSG00000039016	http://mar2016.archive.ensembl.org/Mus_musculus/Gene/Summary?db=core;g=ENSMUSG00000039016
EC3	HSP90AA1	-0.324794	0.324794	1	3.86556	5.09404	0.897	0.929	146	127	http://www.genecards.org/cgi-bin/carddisp.pl?gene=HSP90AA1	ENSMUSG00000021270	http://mar2016.archive.ensembl.org/Mus_musculus/Gene/Summary?db=core;g=ENSMUSG00000021270
EC3	PCM1	-0.323903	0.323903	1	1.41651	2.02477	0.616	0.787	146	127	http://www.genecards.org/cgi-bin/carddisp.pl?gene=PCM1	ENSMUSG00000031592	http://mar2016.archive.ensembl.org/Mus_musculus/Gene/Summary?db=core;g=ENSMUSG00000031592
EC3	CNOT4	-0.323595	0.323595	1	0.637659	1.04944	0.432	0.567	146	127	http://www.genecards.org/cgi-bin/carddisp.pl?gene=CNOT4	ENSMUSG00000038784	http://mar2016.archive.ensembl.org/Mus_musculus/Gene/Summary?db=core;g=ENSMUSG00000038784
EC3	FAM177A	-0.323334	0.323334	1	0.465791	0.834025	0.356	0.48	146	127	http://www.genecards.org/cgi-bin/carddisp.pl?gene=FAM177A	ENSMUSG00000095595	http://mar2016.archive.ensembl.org/Mus_musculus/Gene/Summary?db=core;g=ENSMUSG00000095595
EC3	LIMS2	-0.322929	0.322929	1	1.20381	1.75667	0.534	0.74	146	127	http://www.genecards.org/cgi-bin/carddisp.pl?gene=LIMS2	ENSMUSG00000024395	http://mar2016.archive.ensembl.org/Mus_musculus/Gene/Summary?db=core;g=ENSMUSG00000024395
EC3	AKAP11	-0.32274	0.32274	1	0.640067	1.05124	0.384	0.606	146	127	http://www.genecards.org/cgi-bin/carddisp.pl?gene=AKAP11	ENSMUSG00000022016	http://mar2016.archive.ensembl.org/Mus_musculus/Gene/Summary?db=core;g=ENSMUSG00000022016
EC3	RTN4	0.322343	0.322343	1	5.21497	3.97055	0.918	0.913	146	127	http://www.genecards.org/cgi-bin/carddisp.pl?gene=RTN4	ENSMUSG00000020458	http://mar2016.archive.ensembl.org/Mus_musculus/Gene/Summary?db=core;g=ENSMUSG00000020458
EC3	PPTC7	-0.321804	0.321804	1	0.17985	0.474686	0.178	0.354	146	127	http://www.genecards.org/cgi-bin/carddisp.pl?gene=PPTC7	ENSMUSG00000038582	http://mar2016.archive.ensembl.org/Mus_musculus/Gene/Summary?db=core;g=ENSMUSG00000038582
EC3	FOXC2	0.321227	0.321227	1	1.3181	0.855379	0.61	0.528	146	127	http://www.genecards.org/cgi-bin/carddisp.pl?gene=FOXC2	ENSMUSG00000046714	http://mar2016.archive.ensembl.org/Mus_musculus/Gene/Summary?db=core;g=ENSMUSG00000046714
EC3	TGOLN1	-0.320596	0.320596	1	2.6913	3.60987	0.842	0.898	146	127	http://www.genecards.org/cgi-bin/carddisp.pl?gene=TGOLN1	ENSMUSG00000056429	http://mar2016.archive.ensembl.org/Mus_musculus/Gene/Summary?db=core;g=ENSMUSG00000056429
EC3	PKM	-0.320215	0.320215	1	2.24546	3.05202	0.795	0.929	146	127	http://www.genecards.org/cgi-bin/carddisp.pl?gene=PKM	ENSMUSG00000032294	http://mar2016.archive.ensembl.org/Mus_musculus/Gene/Summary?db=core;g=ENSMUSG00000032294
EC3	PRELP	-0.319841	0.319841	1	0.145276	0.429526	0.103	0.228	146	127	http://www.genecards.org/cgi-bin/carddisp.pl?gene=PRELP	ENSMUSG00000041577	http://mar2016.archive.ensembl.org/Mus_musculus/Gene/Summary?db=core;g=ENSMUSG00000041577
EC3	RPLP0	0.319207	0.319207	1	11.481	9.00364	0.986	0.961	146	127	http://www.genecards.org/cgi-bin/carddisp.pl?gene=RPLP0	ENSMUSG00000067274	http://mar2016.archive.ensembl.org/Mus_musculus/Gene/Summary?db=core;g=ENSMUSG00000067274
EC3	ACTR3	0.319095	0.319095	1	1.65	1.12417	0.692	0.669	146	127	http://www.genecards.org/cgi-bin/carddisp.pl?gene=ACTR3	ENSMUSG00000026341	http://mar2016.archive.ensembl.org/Mus_musculus/Gene/Summary?db=core;g=ENSMUSG00000026341
EC3	RECK	-0.31905	0.31905	1	0.595634	0.990567	0.425	0.559	146	127	http://www.genecards.org/cgi-bin/carddisp.pl?gene=RECK	ENSMUSG00000028476	http://mar2016.archive.ensembl.org/Mus_musculus/Gene/Summary?db=core;g=ENSMUSG00000028476
EC3	ZSCAN26	-0.31863	0.31863	1	0.530957	0.909326	0.377	0.535	146	127	http://www.genecards.org/cgi-bin/carddisp.pl?gene=ZSCAN26	ENSMUSG00000022228	http://mar2016.archive.ensembl.org/Mus_musculus/Gene/Summary?db=core;g=ENSMUSG00000022228
EC3	PTDSS1	-0.317834	0.317834	1	0.338342	0.668186	0.226	0.409	146	127	http://www.genecards.org/cgi-bin/carddisp.pl?gene=PTDSS1	ENSMUSG00000021518	http://mar2016.archive.ensembl.org/Mus_musculus/Gene/Summary?db=core;g=ENSMUSG00000021518
EC3	POLG	-0.317747	0.317747	1	0.231219	0.53457	0.178	0.394	146	127	http://www.genecards.org/cgi-bin/carddisp.pl?gene=POLG	ENSMUSG00000039176	http://mar2016.archive.ensembl.org/Mus_musculus/Gene/Summary?db=core;g=ENSMUSG00000039176
[truncated: 313 more rows]

## Sheet: EC4
cluster	gene	avg_log2FC	abs_log2FC	p_val_adj	exp_HGPS	exp_WT	pct_HGPS	pct_WT	n_HGPS	n_WT	GeneCardLink	ensembl_gene_id	ensemblLink
[truncated: 1,385 more rows]

## Sheet: EC5
cluster	gene	avg_log2FC	abs_log2FC	p_val_adj	exp_HGPS	exp_WT	pct_HGPS	pct_WT	n_HGPS	n_WT	GeneCardLink	ensembl_gene_id	ensemblLink
[truncated: 4,637 more rows]

[truncated: 5 more sheets: EC6, EC7, EC8, EC9, EC10]
