# Supplementary material for: Endothelial YAP/TAZ activation promotes atherosclerosis in a mouse model of Hutchinson-Gilford progeria syndrome
Source: J Clin Invest. 2024 Oct 1;134(22):e173448. doi: 10.1172/JCI173448 (PMC11563688; doi:10.1172/JCI173448)
Supplement: Supplemental table 16 [file jci-134-173448-s018.xlsx]

## Sheet: Sheet1
© 2000-2022 QIAGEN. All rights reserved.
Ingenuity Canonical Pathways	-log(B-H p-value)	Ratio	z-score	Molecules
Regulation of eIF4 and p70S6K Signaling	9.15	0.123	#NUM!	EIF2S2,EIF3F,EIF3H,EIF3I,EIF4A2,EIF4G3,FAU,ITGA1,ITGA9,RPS13,RPS15A,RPS19,RPS2,RPS21,RPS24,RPS27,RPS27A,RPS28,RPS29,RPS4X,RPS8,RPSA
mTOR Signaling	7.86	0.104	#NUM!	DDIT4,EIF3F,EIF3H,EIF3I,EIF4A2,EIF4G3,FAU,RHEB,RHOB,RPS13,RPS15A,RPS19,RPS2,RPS21,RPS24,RPS27,RPS27A,RPS28,RPS29,RPS4X,RPS8,RPSA
Hepatic Fibrosis / Hepatic Stellate Cell Activation	3.84	0.0773	#NUM!	CCN2,COL18A1,COL4A3,COL4A4,COL4A5,COL5A2,EDN1,FGFR1,FLT1,FN1,MMP2,MYH10,MYH9,SERPINE1,TGFB1
Axonal Guidance Signaling	3.37	0.0491	#NUM!	ABLIM1,ACE,ADAM15,ARHGEF12,ARPC1B,ARPC2,ARPC3,EFNB2,EIF3F,EIF3H,EPHA4,GNAQ,GNB2,GNG5,ITGA1,ITGA9,LNPEP,MMP2,NTN1,PLCB4,PPP3CA,ROCK1,ROCK2,RTN4,TUBA1B
Clathrin-mediated Endocytosis Signaling	3.27	0.0725	#NUM!	ACTB,ACTG1,APOE,ARPC1B,ARPC2,ARPC3,CD2AP,CLU,F2R,HIP1,PICALM,PPP3CA,RPS27A,USP9X
Gap Junction Signaling	3.18	0.0707	#NUM!	ACTB,ACTG1,CAV1,CSNK1E,GJA4,GJA5,GNAQ,GRIA3,ITPR1,ITPR3,PLCB4,PPP3CA,TJP1,TUBA1B
Remodeling of Epithelial Adherens Junctions	3.01	0.118	#NUM!	ACTB,ACTG1,ACTN1,ARPC1B,ARPC2,ARPC3,TUBA1B,ZYX
CCR3 Signaling in Eosinophils	2.33	0.0741	#NUM!	CALM1 (includes others),GNAQ,GNB2,GNG5,ITPR1,ITPR3,PLA2G5,PLCB4,ROCK1,ROCK2
Mitochondrial Dysfunction	2.24	0.0643	#NUM!	ATP5F1C,ATP5MG,BACE2,COX5A,COX5B,COX6C,COX7C,NDUFA11,NDUFB4,UQCR10,UQCRB
Agranulocyte Adhesion and Diapedesis	2.04	0.0561	#NUM!	ACKR3,ACTB,ACTG1,CD34,CLDN5,CXCL16,FN1,ITGA1,MMP2,MYH10,MYH9,SELP
Cellular Effects of Sildenafil (Viagra)	1.67	0.06	#NUM!	ACTB,ACTG1,CALM1 (includes others),ITPR1,ITPR3,MYH10,MYH9,PDE3A,PLCB4
Caveolar-mediated Endocytosis Signaling	1.6	0.08	#NUM!	ACTB,ACTG1,CAV1,FLNB,ITGA1,ITGA9
Role of Macrophages, Fibroblasts and Endothelial Cells in Rheumatoid Arthritis	1.52	0.0427	#NUM!	CALM1 (includes others),CREB5,CSNK1E,FN1,FOS,FRZB,GNAQ,IL6ST,LRP5,PLCB4,PPP3CA,ROCK1,ROCK2,TGFB1
Adipogenesis pathway	1.5	0.0593	#NUM!	BMPR2,FGFR1,FOXC2,KAT6A,KLF3,SIN3B,TGFB1,TXNIP
Germ Cell-Sertoli Cell Junction Signaling	1.42	0.0526	#NUM!	ACTB,ACTG1,ACTN1,GSN,RHOB,TGFB1,TJP1,TUBA1B,ZYX
Circadian Rhythm Signaling	1.42	0.0446	#NUM!	CIRBP,CREB5,CSNK1E,DBP,GNAQ,GNB2,GNG5,GRIA3,H3-3A/H3-3B,ITPR1,ITPR3,PLCB4
Sertoli Cell-Sertoli Cell Junction Signaling	1.4	0.0485	#NUM!	ACTB,ACTG1,ACTN1,CLDN5,ITGA1,ITGA9,SPTAN1,SPTBN1,TJP1,TUBA1B
Tight Junction Signaling	1.35	0.0506	#NUM!	ACTB,ACTG1,CLDN5,FOS,MYH10,MYH9,SPTAN1,TGFB1,TJP1
EIF2 Signaling	21.9	0.17	4.123	ACTB,EIF2S2,EIF3F,EIF3H,EIF3I,EIF4A2,EIF4G3,FAU,RPL12,RPL18,RPL22L1,RPL23,RPL24,RPL29,RPL34,RPL36,RPL36A,RPL36AL,RPL37,RPL37A,RPL38,RPL39,RPL41,RPL6,RPL8,RPS13,RPS15A,RPS19,RPS2,RPS21,RPS24,RPS27,RPS27A,RPS28,RPS29,RPS4X,RPS8,RPSA
Oxidative Phosphorylation	2.97	0.0901	3.162	ATP5F1C,ATP5MG,COX5A,COX5B,COX6C,COX7C,NDUFA11,NDUFB4,UQCR10,UQCRB
ILK Signaling	2.24	0.06	2.111	ACTB,ACTG1,ACTN1,CREB5,FBLIM1,FLNB,FN1,FOS,MYH10,MYH9,RHOB,TMSB10/TMSB4X
Regulation of Actin-based Motility by Rho	2.24	0.0776	1.633	ACTB,ARPC1B,ARPC2,ARPC3,GSN,ITGA1,ITGA9,RHOB,ROCK1
Hepatic Fibrosis Signaling Pathway	2.24	0.045	1.291	ACVR1,BMPR2,CALM1 (includes others),CCN2,COL18A1,CREB5,CSNK1E,EDN1,FGFR1,FLT1,FOS,ITGA1,ITGA9,LRP5,RHOB,ROCK1,ROCK2,SERPINE1,TGFB1
ID1 Signaling Pathway	1.45	0.05	1.265	ACVR1,BMPR2,CAV1,CCN2,FGFR1,FN1,LIFR,MCAM,MMP2,TGFB1
Pulmonary Fibrosis Idiopathic Signaling Pathway	5.91	0.0736	1.091	ACTB,ACTG1,ACVR1,BMPR2,CAV1,CCN2,COL18A1,COL4A3,COL4A4,COL4A5,COL5A2,EDN1,EFNB2,F2R,FGFR1,FN1,FOS,IL6ST,MMP2,ROCK1,ROCK2,SERPINE1,TGFB1,THBS1
Actin Cytoskeleton Signaling	5.01	0.0776	1	ACTB,ACTG1,ACTN1,ARHGEF12,ARPC1B,ARPC2,ARPC3,CYFIP1,F2R,FN1,GSN,ITGA1,ITGA9,MYH10,MYH9,ROCK1,ROCK2,TMSB10/TMSB4X,WASF2
Ephrin Receptor Signaling	2.55	0.064	1	ARPC1B,ARPC2,ARPC3,CREB5,EFNB2,EPHA4,GNAQ,GNB2,GNG5,ITGA1,ITGA9,ROCK1,ROCK2
Leukocyte Extravasation Signaling	1.53	0.0518	1	ACTB,ACTG1,ACTN1,ARHGAP5,BMX,CLDN5,MMP2,ROCK1,ROCK2,TIMP3
Actin Nucleation by ARP-WASP Complex	2.24	0.086	0.816	ARPC1B,ARPC2,ARPC3,ITGA1,ITGA9,RHOB,ROCK1,ROCK2
VEGF Signaling	1.62	0.0707	0.816	ACTB,ACTG1,ACTN1,EIF2S2,FLT1,ROCK1,ROCK2
IL-8 Signaling	1.35	0.0476	0.707	FLT1,FOS,GNAQ,GNB2,GNG5,MMP2,RHOB,ROCK1,ROCK2,TEK
Huntington's Disease Signaling	2.24	0.053	0.378	ATP5F1C,CREB5,GLS,GNAQ,GNB2,GNG5,HIP1,HSPA1A/HSPA1B,ITPR1,PLCB4,PSMA2,PSMB9,PSMD8,RPS27A,SGK1
fMLP Signaling in Neutrophils	3.01	0.084	0.333	ARPC1B,ARPC2,ARPC3,CALM1 (includes others),GNAQ,GNB2,GNG5,ITPR1,ITPR3,PLCB4,PPP3CA
Integrin Signaling	5.13	0.0845	0.277	ACTB,ACTG1,ACTN1,ARF4,ARHGAP5,ARPC1B,ARPC2,ARPC3,CAV1,GSN,ITGA1,ITGA9,RHOB,ROCK1,TSPAN2,TSPAN4,TSPAN6,ZYX
Sirtuin Signaling Pathway	2.54	0.0548	0.258	ABCA1,ATP5F1C,BPGM,EPAS1,GABARAP,GADD45B,GLS,H3-3A/H3-3B,LDHA,MAP1LC3B,NDRG1,NDUFA11,NDUFB4,NEDD4,SOD3,TUBA1B
RHOGDI Signaling	5.73	0.0884	0	ACTB,ACTG1,ARHGAP5,ARHGEF10,ARHGEF12,ARPC1B,ARPC2,ARPC3,GNAQ,GNB2,GNG5,ITGA1,ITGA9,MYH10,MYH9,RHOB,ROCK1,ROCK2,WASF2
RHOA Signaling	3.84	0.0968	0	ACTB,ACTG1,ARHGAP5,ARHGEF12,ARPC1B,ARPC2,ARPC3,CDC42EP3,NEDD4,ROCK1,ROCK2,SEPTIN11
Dilated Cardiomyopathy Signaling Pathway	2.19	0.0676	0	ACTB,ACTG1,DMD,ITPR1,ITPR3,LMNA,MYH10,MYH9,PDE3A,SGCD
Epithelial Adherens Junction Signaling	2.04	0.0637	0	ACVR1,ARPC1B,ARPC2,ARPC3,BMPR2,DLL1,FGFR1,MYH10,ROCK1,ROCK2
ERK5 Signaling	1.62	0.0811	0	CREB5,FOS,GNAQ,IL6ST,SGK1,WNK1
GNRH Signaling	1.54	0.0521	0	CALM1 (includes others),CREB5,FOS,GNAQ,GNB2,GNG5,ITPR1,ITPR3,MMP2,PLCB4
Insulin Secretion Signaling Pathway	1.4	0.044	0	CREB5,EIF2S2,EIF4A2,EIF4G3,GNAQ,ITPR1,ITPR3,PLCB4,SEC61G,SPCS1,SSR2,SSR4
Protein Kinase A Signaling	3.85	0.0562	-0.229	CALM1 (includes others),CREB5,DUSP1,FLNB,GNAQ,GNB2,GNG5,H3-3A/H3-3B,ITPR1,ITPR3,KDELR2,MYH10,NTN1,PDE3A,PLCB4,PPP3CA,PTPN14,PTPRB,PTPRJ,ROCK1,ROCK2,TGFB1,TNS2
Signaling by Rho Family GTPases	5.01	0.0746	-0.258	ACTB,ACTG1,ARHGEF10,ARHGEF12,ARPC1B,ARPC2,ARPC3,CDC42EP3,CYFIP1,FOS,GNAQ,GNB2,GNG5,ITGA1,ITGA9,NEDD4,RHOB,ROCK1,ROCK2,SEPTIN11
Synaptogenesis Signaling Pathway	1.94	0.0473	-0.258	APOE,ARPC1B,ARPC2,ARPC3,CALM1 (includes others),CREB5,EFNB2,EPHA4,GRIA3,ITPR1,SNCG,STXBP6,SYT15,SYT7,THBS1
Osteoarthritis Pathway	2.16	0.0551	-0.333	BMPR2,CREB5,DCN,DDIT4,EPAS1,FGFR1,FN1,FRZB,HTRA1,ITGA1,ITGA9,TGFB1,TIMP3
Neurovascular Coupling Signaling Pathway	1.9	0.0533	-0.577	CALM1 (includes others),GNAQ,GRIA3,ITPR1,ITPR3,PLA2G5,PLCB4,PTGS1,ROCK1,ROCK2,SLCO2A1,STIM1
WNT/β-catenin Signaling	1.4	0.052	-0.707	ACVR1,BMPR2,CSNK1E,FRZB,GNAQ,LRP5,RPS27A,SOX4,TGFB1
Cardiac Hypertrophy Signaling (Enhanced)	2.1	0.0405	-0.943	ACE,ACVR1,BMPR2,CALM1 (includes others),EDN1,FGFR1,GNAQ,GNB2,GNG5,IL6ST,ITGA1,ITGA9,ITPR1,ITPR3,PDE3A,PLCB4,PPP3CA,RCAN1,ROCK1,ROCK2,TGFB1,TNFSF10
CXCR4 Signaling	1.84	0.0592	-1.134	FOS,GNAQ,GNB2,GNG5,ITPR1,ITPR3,PLCB4,RHOB,ROCK1,ROCK2
Gαq Signaling	2.24	0.0647	-1.265	CALM1 (includes others),GNAQ,GNB2,GNG5,ITPR1,ITPR3,PLCB4,PPP3CA,RHOB,ROCK1,ROCK2
Role of NFAT in Cardiac Hypertrophy	1.55	0.0495	-1.265	CALM1 (includes others),GNAQ,GNB2,GNG5,IL6ST,ITPR1,ITPR3,PLCB4,PPP3CA,RCAN1,TGFB1
Oxytocin Signaling Pathway	2.24	0.0532	-1.291	CALM1 (includes others),CREB5,FOS,GNAQ,GNB2,GNG5,ITPR1,ITPR3,MYH10,MYH9,PLA2G5,PLCB4,PPP3CA,ROCK1,ROCK2
Sperm Motility	1.91	0.051	-1.342	BMX,CALM1 (includes others),EPHA4,FGFR1,FLT1,GNAQ,GNB2,GNG5,ITPR1,ITPR3,PLA2G5,PLCB4,TEK
Factors Promoting Cardiogenesis in Vertebrates	1.64	0.0588	-1.414	ACVR1,BMPR2,CREB5,GJA5,LRP5,PLCB4,ROCK1,ROCK2,TGFB1
Synaptic Long Term Potentiation	1.55	0.0611	-1.414	CALM1 (includes others),CREB5,GNAQ,GRIA3,ITPR1,ITPR3,PLCB4,PPP3CA
Endocannabinoid Neuronal Synapse Pathway	1.68	0.0604	-1.633	GNAQ,GNB2,GNG5,GRIA3,ITPR1,ITPR3,MGLL,PLCB4,PPP3CA
Cholecystokinin/Gastrin-mediated Signaling	2.24	0.0756	-1.667	EPHA4,FOS,GNAQ,ITPR1,ITPR3,PLCB4,RHOB,ROCK1,ROCK2
Ephrin B Signaling	1.65	0.0833	-2	EFNB2,GNAQ,GNB2,GNG5,ROCK1,ROCK2
Thrombin Signaling	2.24	0.0578	-2.111	ARHGEF10,ARHGEF12,F2R,GATA2,GNAQ,GNB2,GNG5,ITPR1,ITPR3,PLCB4,RHOB,ROCK1,ROCK2
Coronavirus Pathogenesis Pathway	5.96	0.0936	-2.357	ACE,CTSL,FAU,FOS,RPS13,RPS15A,RPS19,RPS2,RPS21,RPS24,RPS27,RPS27A,RPS28,RPS29,RPS4X,RPS8,RPSA,SERPINE1,TGFB1
CLEAR Signaling Pathway	1.28	0.0421	-0.577	BMPR2,CREB5,DDIT4,FGFR1,FLT1,GABARAP,HEXB,ITPR1,ITPR3,PPP3CA,RHEB,TGFB1
Glutamate Receptor Signaling	1.28	0.0758	#NUM!	CALM1 (includes others),GLS,GNB2,GNG5,GRIA3
Wound Healing Signaling Pathway	1.27	0.0437	0.302	ACVR1,BMPR2,COL18A1,COL4A3,COL4A4,COL4A5,COL5A2,FN1,FOS,TGFB1,TNFSF10
Apelin Cardiac Fibroblast Signaling Pathway	1.25	0.13	#NUM!	CCN2,SERPINE1,TGFB1
G Protein Signaling Mediated by Tubby	1.24	0.0909	#NUM!	GNAQ,GNB2,GNG5,PLCB4
Death Receptor Signaling	1.24	0.0625	0	ACTB,ACTG1,LMNA,ROCK1,SPTAN1,TNFSF10
TGF-β Signaling	1.24	0.0625	0.447	ACVR1,BMPR2,FOS,PMEPA1,SERPINE1,TGFB1
Coronavirus Replication Pathway	1.22	0.0889	0	ACE,CTSL,IFITM3,TUBA1B
GP6 Signaling Pathway	1.22	0.0551	0.378	CALM1 (includes others),COL18A1,COL4A3,COL4A4,COL4A5,COL5A2,ITPR1
Aryl Hydrocarbon Receptor Signaling	1.21	0.0503	0.447	ALDH2,ALDH3A1,FOS,MGST3,NCOA3,NFIC,NFIX,TGFB1
Estrogen Receptor Signaling	1.2	0.0367	0.905	ATP5F1C,CAV1,CREB5,FOS,GNAQ,GNB2,GNG5,MED13,MMP2,NCOA3,NDUFA11,NDUFB4,PLCB4,ROCK1,ROCK2
Netrin Signaling	1.19	0.0694	#NUM!	ABLIM1,ITPR1,ITPR3,NTN1,PPP3CA
Atherosclerosis Signaling	1.18	0.0534	#NUM!	APOE,CLU,COL18A1,PLA2G5,SELP,TGFB1,TNFRSF12A
HOTAIR Regulatory Pathway	1.18	0.0491	-1.134	H3-3A/H3-3B,KMT2A,KMT2C,MMP2,ROCK1,ROCK2,TGFB1,TWIST1
Oxytocin In Brain Signaling Pathway	1.18	0.0457	-0.333	CALM1 (includes others),CREB5,GNAQ,GNB2,GNG5,ITPR1,ITPR3,PLA2G5,PTGS1
Aldosterone Signaling in Epithelial Cells	1.18	0.0488	-0.447	DUSP1,HSPA12B,HSPA1A/HSPA1B,ITPR1,ITPR3,NEDD4,PLCB4,SGK1
nNOS Signaling in Skeletal Muscle Cells	1.18	0.0833	#NUM!	CALM1 (includes others),DMD,ITPR1,ITPR3
GABA Receptor Signaling	1.17	0.0526	#NUM!	GABARAP,GNAQ,GNB2,GNG5,ITPR1,ITPR3,RPS27A
Human Embryonic Stem Cell Pluripotency	1.16	0.0482	#NUM!	ACVR1,BMPR2,FGFR1,GNAQ,GNB2,GNG5,S1PR1,TGFB1
FAT10 Cancer Signaling Pathway	1.15	0.08	-1	ACKR3,ACVR1,BMPR2,TGFB1
SNARE Signaling Pathway	1.15	0.0515	-1.89	CALM1 (includes others),MYH10,MYH9,SNCG,STXBP6,SYT15,SYT7
Prostanoid Biosynthesis	1.15	0.2	#NUM!	PTGIS,PTGS1
NRF2-mediated Oxidative Stress Response	1.15	0.0422	0	ACTB,ACTG1,EPHX1,FMO1,FOS,JUNB,MGST3,PPIB,PRDX1,SOD3
White Adipose Tissue Browning Pathway	1.12	0.0507	1.342	CREB5,FGFR1,FOXC2,ITPR1,ITPR3,LDHA,THRA
α-Adrenergic Signaling	1.11	0.0556	-1	CALM1 (includes others),GNAQ,GNB2,GNG5,ITPR1,ITPR3
Neuroinflammation Signaling Pathway	1.09	0.0379	0.577	ACVR1,BACE2,BMPR2,CD200,CREB5,FOS,GLS,MFGE8,PLA2G5,PPP3CA,S100B,TGFB1
Chemokine Signaling	1.09	0.0625	-0.447	CALM1 (includes others),FOS,GNAQ,PLCB4,ROCK2
Apelin Endothelial Signaling Pathway	1.09	0.0496	0	CALM1 (includes others),FOS,GNAQ,GNB2,GNG5,PLCB4,TEK
FAT10 Signaling Pathway	1.02	0.0714	#NUM!	MAP1LC3B,PSMA2,PSMB9,PSMD8
Endocannabinoid Cancer Inhibition Pathway	1.02	0.0476	0.378	CREB5,GNAQ,MMP2,NUPR1,ROCK1,ROCK2,TWIST1
Calcium Signaling	0.996	0.0413	-0.816	CALM1 (includes others),CREB5,GRIA3,ITPR1,ITPR3,MYH10,MYH9,PPP3CA,RCAN1
Dopamine-DARPP32 Feedback in cAMP Signaling	0.987	0.0435	-0.707	CALM1 (includes others),CREB5,CSNK1E,GNAQ,ITPR1,ITPR3,PLCB4,PPP3CA
Guanosine Nucleotides Degradation III	0.979	0.154	#NUM!	ACP3,GDA
Semaphorin Neuronal Repulsive Signaling Pathway	0.979	0.0464	-0.378	ARHGEF12,BCAN,ITGA1,ITGA9,ROCK1,ROCK2,VCAN
Inhibition of Angiogenesis by TSP1	0.967	0.0882	#NUM!	SDC1,TGFB1,THBS1
Ethanol Degradation II	0.967	0.0882	#NUM!	ADH7,ALDH2,ALDH3A1
p38 MAPK Signaling	0.967	0.05	0.816	CREB5,DUSP1,H3-3A/H3-3B,HMGN1,PLA2G5,TGFB1
Role of Osteoblasts, Osteoclasts and Chondrocytes in Rheumatoid Arthritis	0.967	0.0402	#NUM!	BMPR2,CALM1 (includes others),CSNK1E,FOS,FRZB,GSN,LRP5,PPP3CA,TGFB1
Cardiac Hypertrophy Signaling	0.967	0.0383	-0.333	CALM1 (includes others),GNAQ,GNB2,GNG5,PLCB4,PPP3CA,RHOB,ROCK1,ROCK2,TGFB1
Glucocorticoid Receptor Signaling	0.959	0.031	#NUM!	ACTB,ATP5F1C,CAV1,DUSP1,FOS,H3-3A/H3-3B,HSPA1A/HSPA1B,IL6ST,MMP2,NCOA3,NDUFA11,NDUFB4,PLA2G5,PPP3CA,SERPINE1,SGK1,TGFB1,TSC22D3
Coagulation System	0.951	0.0857	#NUM!	F2R,SERPINE1,THBD
Endothelin-1 Signaling	0.936	0.0417	-1.414	EDN1,FOS,GNAQ,ITPR1,ITPR3,PLA2G5,PLCB4,PTGS1
Semaphorin Signaling in Neurons	0.936	0.0645	#NUM!	ARHGEF12,RHOB,ROCK1,ROCK2
eNOS Signaling	0.917	0.044	1.342	CALM1 (includes others),CAV1,FLT1,GNAQ,HSPA1A/HSPA1B,ITPR1,ITPR3
Noradrenaline and Adrenaline Degradation	0.907	0.0811	#NUM!	ADH7,ALDH2,ALDH3A1
Fcγ Receptor-mediated Phagocytosis in Macrophages and Monocytes	0.907	0.0532	2.236	ACTB,ACTG1,ARPC1B,ARPC2,ARPC3
Adrenomedullin signaling pathway	0.876	0.0402	-1.414	CALCRL,CALM1 (includes others),FOS,GNAQ,ITPR1,ITPR3,MMP2,PLCB4
G Beta Gamma Signaling	0.876	0.0465	#NUM!	CAV1,GNAQ,GNB2,GNG5,ITPR1,ITPR3
Chondroitin Sulfate Degradation (Metazoa)	0.873	0.125	#NUM!	HEXB,HYAL2
Inhibition of Matrix Metalloproteases	0.866	0.0769	#NUM!	MMP2,SDC1,TIMP3
Taurine Biosynthesis	0.866	0.5	#NUM!	CDO1
Flavin Biosynthesis IV (Mammalian)	0.866	0.5	#NUM!	RFK
Glutamine Degradation I	0.866	0.5	#NUM!	GLS
CREB Signaling in Neurons	0.863	0.0297	-0.258	ACKR3,ADGRE5,BMPR2,CALCRL,CALM1 (includes others),CREB5,F2R,FGFR1,FLT1,GNAQ,GNB2,GNG5,GRIA3,ITPR1,ITPR3,PLCB4,S1PR1,TGFB1
P2Y Purigenic Receptor Signaling Pathway	0.851	0.0451	0.447	CREB5,FOS,GNAQ,GNB2,GNG5,PLCB4
Dermatan Sulfate Degradation (Metazoa)	0.851	0.118	#NUM!	HEXB,HYAL2
Androgen Signaling	0.845	0.0414	#NUM!	CALM1 (includes others),GNAQ,GNB2,GNG5,H3-3A/H3-3B,ITPR1,ITPR3
Mechanisms of Viral Exit from Host Cells	0.842	0.0732	#NUM!	ACTB,ACTG1,NEDD4
Neuropathic Pain Signaling In Dorsal Horn Neurons	0.842	0.0495	-1.342	FOS,GRIA3,ITPR1,ITPR3,PLCB4
HIF1α Signaling	0.83	0.0385	2.121	EDN1,FLT1,HSPA1A/HSPA1B,LDHA,MMP2,PPP3CA,SERPINE1,TGFB1
Intrinsic Prothrombin Activation Pathway	0.824	0.0714	#NUM!	COL18A1,KLK10,THBD
Sumoylation Pathway	0.821	0.0485	#NUM!	FOS,RANBP2,RHOB,SP100,SUMO2
RAC Signaling	0.812	0.0435	1	ARPC1B,ARPC2,ARPC3,CYFIP1,ITGA1,ITGA9
Oncostatin M Signaling	0.81	0.0698	#NUM!	EPAS1,IL6ST,TIMP3
Reelin Signaling in Neurons	0.807	0.0432	0.447	APOE,ARHGEF10,ARHGEF12,ARPC1B,ARPC2,ARPC3
Glioma Invasiveness Signaling	0.801	0.0548	2	F2R,MMP2,RHOB,TIMP3
Purine Nucleotides Degradation II (Aerobic)	0.801	0.105	#NUM!	ACP3,GDA
Autophagy	0.788	0.0372	0.707	CALM1 (includes others),CREB5,FOS,GABARAP,MAP1LC3B,PPP3CA,RB1CC1,TGFB1
LPS/IL-1 Mediated Inhibition of RXR Function	0.788	0.0354	#NUM!	ABCA1,ALDH2,ALDH3A1,APOE,CHST12,FMO1,FMO5,MGST3,SOD3
GPCR-Mediated Integration of Enteroendocrine Signaling Exemplified by an L Cell	0.78	0.0533	0	GNAQ,ITPR1,ITPR3,PLCB4
Paxillin Signaling	0.78	0.0463	#NUM!	ACTB,ACTG1,ACTN1,ITGA1,ITGA9
PI3K Signaling in B Lymphocytes	0.78	0.042	-0.816	CALM1 (includes others),FOS,ITPR1,ITPR3,PLCB4,PPP3CA
NADH Repair	0.764	0.333	#NUM!	GAPDH
Ephrin A Signaling	0.752	0.0638	#NUM!	EPHA4,ROCK1,ROCK2
Histamine Degradation	0.752	0.0952	#NUM!	ALDH2,ALDH3A1
Fatty Acid α-oxidation	0.752	0.0952	#NUM!	ALDH2,ALDH3A1
Apelin Muscle Signaling Pathway	0.738	0.0625	#NUM!	GNAQ,GNB2,GNG5
PFKFB4 Signaling Pathway	0.738	0.0625	#NUM!	CREB5,NCOA3,TGFB1
Phagosome Formation	0.728	0.0275	-1.606	ACKR3,ADGRE5,ARPC1B,ARPC2,ARPC3,CALCRL,F2R,FN1,ITGA1,ITGA9,ITPR1,ITPR3,MYH10,MYH9,PLA2G5,ROCK1,ROCK2,S1PR1,WASF2
Putrescine Degradation III	0.728	0.0909	#NUM!	ALDH2,ALDH3A1
HER-2 Signaling in Breast Cancer	0.721	0.0352	-0.707	ARF4,COX5A,COX5B,COX6C,COX7C,FOS,MMP2,RHEB
Corticotropin Releasing Hormone Signaling	0.721	0.0397	#NUM!	CALM1 (includes others),CREB5,FOS,GNAQ,ITPR1,ITPR3
IL-13 Signaling Pathway	0.712	0.0431	0.447	DUSP1,POSTN,ROCK1,ROCK2,TGFB1
Xenobiotic Metabolism CAR Signaling Pathway	0.712	0.0368	-1.134	ALDH2,ALDH3A1,CHST12,FMO1,FMO5,MGST3,SOD3
Colorectal Cancer Metastasis Signaling	0.699	0.0332	1.342	FOS,GNAQ,GNB2,GNG5,IL6ST,LRP5,MMP2,RHOB,TGFB1
Regulation Of The Epithelial Mesenchymal Transition By Growth Factors Pathway	0.699	0.0365	1.134	FGFR1,FOS,FOXC2,MMP2,TGFB1,TNFSF10,TWIST1
GPCR-Mediated Nutrient Sensing in Enteroendocrine Cells	0.697	0.0424	-1.342	GNAQ,GNG5,ITPR1,ITPR3,PLCB4
Phenylethylamine Degradation I	0.695	0.25	#NUM!	ALDH2
L-cysteine Degradation I	0.695	0.25	#NUM!	CDO1
BAG2 Signaling Pathway	0.695	0.0476	#NUM!	HSPA1A/HSPA1B,PSMA2,PSMB9,PSMD8
Ethanol Degradation IV	0.695	0.0833	#NUM!	ALDH2,ALDH3A1
PPARα/RXRα Activation	0.693	0.0359	0.447	ABCA1,ACVR1,BMPR2,GNAQ,NCOA3,PLCB4,TGFB1
Sphingosine-1-phosphate Signaling	0.693	0.0417	0	ACER2,GNAQ,PLCB4,RHOB,S1PR1
Nitric Oxide Signaling in the Cardiovascular System	0.693	0.0417	0.447	CALM1 (includes others),CAV1,FLT1,ITPR1,ITPR3
Phagosome Maturation	0.678	0.0377	#NUM!	CTSC,CTSL,DYNLL1,EEA1,PRDX1,TUBA1B
Renin-Angiotensin Signaling	0.678	0.041	-0.447	ACE,FOS,GNAQ,ITPR1,ITPR3
Molecular Mechanisms of Cancer	0.678	0.0291	#NUM!	ARHGEF10,ARHGEF12,BMPR2,FOS,GNAQ,GNB2,GNG5,ITGA1,ITGA9,LRP5,PLCB4,RHOB,TGFB1
Transcriptional Regulatory Network in Embryonic Stem Cells	0.676	0.0556	#NUM!	H3-3A/H3-3B,KAT6A,ZFHX3
IL-15 Production	0.672	0.0407	-0.447	BMX,EPHA4,FGFR1,FLT1,TEK
Opioid Signaling Pathway	0.672	0.0321	0.378	CALM1 (includes others),CREB5,FOS,GNAQ,GNB2,GNG5,ITPR1,ITPR3,PPP3CA
EGF Signaling	0.666	0.0545	#NUM!	FOS,ITPR1,ITPR3
Apelin Liver Signaling Pathway	0.664	0.0769	#NUM!	COL18A1,EDN1
CSDE1 Signaling Pathway	0.652	0.0536	#NUM!	FN1,FOS,TGFB1
Tryptophan Degradation X (Mammalian, via Tryptamine)	0.646	0.0741	#NUM!	ALDH2,ALDH3A1
Glycolysis I	0.646	0.0741	#NUM!	BPGM,GAPDH
Gluconeogenesis I	0.646	0.0741	#NUM!	BPGM,GAPDH
RANK Signaling in Osteoclasts	0.642	0.044	0	CALM1 (includes others),FOS,GSN,PPP3CA
HMGB1 Signaling	0.638	0.0359	1	FOS,KAT6A,RHOB,SERPINE1,TGFB1,TNFSF10
Breast Cancer Regulation by Stathmin1	0.638	0.0269	0.258	ACKR3,ADGRE5,ARHGEF10,ARHGEF12,CALCRL,CREB5,F2R,GNAQ,GNB2,GNG5,MMP2,PLCB4,RB1CC1,S1PR1,TGFB1,TUBA1B
Polyamine Regulation in Colon Cancer	0.638	0.0517	#NUM!	AZIN1,FOS,STIM1
MSP-RON Signaling Pathway	0.638	0.0517	#NUM!	ACTB,ACTG1,KLK10
Glutathione Redox Reactions I	0.635	0.0714	#NUM!	GPX1,MGST3
Pyroptosis Signaling Pathway	0.633	0.043	-2	GBP2,GBP4,KCNQ1OT1,TXNIP
GADD45 Signaling	0.614	0.05	#NUM!	ACVR1,GADD45B,TGFB1
PCP (Planar Cell Polarity) Pathway	0.614	0.05	#NUM!	JUNB,ROCK1,ROCK2
IL-1 Signaling	0.604	0.0417	#NUM!	FOS,GNAQ,GNB2,GNG5
Pyruvate Fermentation to Lactate	0.604	0.167	#NUM!	LDHA
Chondroitin and Dermatan Biosynthesis	0.604	0.167	#NUM!	CHSY1
Rapoport-Luebering Glycolytic Shunt	0.604	0.167	#NUM!	BPGM
STAT3 Pathway	0.595	0.037	1	BMPR2,FGFR1,FLT1,IL6ST,TGFB1
ERK/MAPK Signaling	0.588	0.0324	0.447	CREB5,DUSP1,FOS,H3-3A/H3-3B,ITGA1,ITGA9,PLA2G5
Th2 Pathway	0.58	0.0365	-0.447	ACVR1,BMPR2,DLL1,S1PR1,TGFB1
Dopamine Degradation	0.564	0.0625	#NUM!	ALDH2,ALDH3A1
Gαi Signaling	0.561	0.0357	#NUM!	CAV1,GNAQ,GNB2,GNG5,S1PR1
Ceramide Biosynthesis	0.561	0.143	#NUM!	DEGS2
Thioredoxin Pathway	0.561	0.143	#NUM!	NXN
Ceramide Degradation	0.561	0.143	#NUM!	ACER2
Nicotine Degradation II	0.556	0.0455	#NUM!	ADH7,FMO1,FMO5
WNT/Ca+ pathway	0.556	0.0455	#NUM!	CREB5,PLCB4,PPP3CA
Virus Entry via Endocytic Pathways	0.544	0.0385	#NUM!	ACTB,ACTG1,CAV1,FLNB
IGF-1 Signaling	0.544	0.0385	#NUM!	CCN1,CCN2,FOS,NEDD4
Eicosanoid Signaling	0.535	0.0441	#NUM!	PLA2G5,PTGIS,PTGS1
Superoxide Radicals Degradation	0.52	0.125	#NUM!	SOD3
Agrin Interactions at Neuromuscular Junction	0.513	0.0429	#NUM!	ACTB,ACTG1,UTRN
Granulocyte Adhesion and Diapedesis	0.51	0.0317	#NUM!	ACKR3,CLDN5,CXCL16,MMP2,SDC1,SELP
Protein Ubiquitination Pathway	0.509	0.0291	#NUM!	HSPA12B,HSPA1A/HSPA1B,NEDD4,PSMA2,PSMB9,PSMD8,RPS27A,USP9X
Serotonin Degradation	0.506	0.0423	#NUM!	ADH7,ALDH2,ALDH3A1
PTEN Signaling	0.498	0.0333	#NUM!	BMPR2,FGFR1,FLT1,ITGA1,ITGA9
Melatonin Signaling	0.498	0.0417	#NUM!	CALM1 (includes others),GNAQ,PLCB4
cAMP-mediated signaling	0.496	0.0298	-0.378	CALM1 (includes others),CREB5,DUSP1,PDE3A,PKIG,PPP3CA,S1PR1
Sphingosine and Sphingosine-1-phosphate Metabolism	0.492	0.111	#NUM!	ACER2
Citrulline Biosynthesis	0.492	0.111	#NUM!	GLS
Synaptic Long Term Depression	0.483	0.0308	-2.449	GNAQ,GRIA3,ITPR1,ITPR3,PLA2G5,PLCB4
tRNA Charging	0.472	0.0513	#NUM!	EPRS1,LARS2
Relaxin Signaling	0.472	0.0323	#NUM!	FOS,GNAQ,GNB2,GNG5,PDE3A
D-myo-inositol-5-phosphate Metabolism	0.469	0.0303	-0.816	DUSP1,EPHX2,PLCB4,PPP1R16B,PPP3CA,PTPRJ
Pulmonary Healing Signaling Pathway	0.469	0.0302	0	ACKR3,BMPR2,FGFR1,MMP2,TGFB1,THBS1
GDNF Family Ligand-Receptor Interactions	0.469	0.0395	#NUM!	FOS,ITPR1,ITPR3
Hypoxia Signaling in the Cardiovascular System	0.469	0.0395	#NUM!	CREB5,EDN1,LDHA
G-Protein Coupled Receptor Signaling	0.469	0.0242	-0.243	ACKR3,ADGRE5,CALCRL,CALM1 (includes others),CREB5,DUSP1,F2R,FOS,GNAQ,GNB2,GNG5,PDE3A,PLCB4,PPP3CA,ROCK1,ROCK2,S1PR1
Amyotrophic Lateral Sclerosis Signaling	0.467	0.0345	-1	GPX1,GRIA3,PPP3CA,SSR4
VDR/RXR Activation	0.453	0.0385	#NUM!	LRP5,NCOA3,THBD
RAR Activation	0.444	0.0294	#NUM!	ACTB,ADH7,DUSP1,FOS,NSD1,TGFB1
Inhibition of ARE-Mediated mRNA Degradation Pathway	0.444	0.0311	#NUM!	PSMA2,PSMB9,PSMD8,TNFSF10,ZFP36
Renal Cell Carcinoma Signaling	0.437	0.0375	#NUM!	FOS,RPS27A,TGFB1
Senescence Pathway	0.419	0.0268	0	ACVR1,BMPR2,CALM1 (includes others),GADD45B,ITPR3,PPP3CA,SERPINE1,TGFB1
MIF Regulation of Innate Immunity	0.419	0.0455	#NUM!	FOS,PLA2G5
Phospholipase C Signaling	0.407	0.0236	-0.905	AHNAK,ARHGEF10,ARHGEF12,CALM1 (includes others),CREB5,GNAQ,GNB2,GNG5,ITGA1,ITGA9,ITPR1,ITPR3,PLA2G5,PLCB4,PPP3CA,RHOB
Gαs Signaling	0.407	0.032	#NUM!	CREB5,GNAQ,GNB2,GNG5
VEGF Family Ligand-Receptor Interactions	0.407	0.0357	#NUM!	FLT1,FOS,PLA2G5
PEDF Signaling	0.407	0.0357	#NUM!	ROCK1,ROCK2,WASF2
Endocannabinoid Developing Neuron Pathway	0.395	0.0315	#NUM!	CREB5,GNB2,GNG5,MGLL
NAD Phosphorylation and Dephosphorylation	0.394	0.0769	#NUM!	ACP3
FGF Signaling	0.394	0.0349	#NUM!	CREB5,FGFR1,ITPR1
iNOS Signaling	0.394	0.0426	#NUM!	CALM1 (includes others),FOS
nNOS Signaling in Neurons	0.394	0.0426	#NUM!	CALM1 (includes others),PPP3CA
Th1 and Th2 Activation Pathway	0.393	0.0291	#NUM!	ACVR1,BMPR2,DLL1,S1PR1,TGFB1
Xenobiotic Metabolism AHR Signaling Pathway	0.39	0.0345	#NUM!	ALDH2,ALDH3A1,MGST3
Urate Biosynthesis/Inosine 5'-phosphate Degradation	0.378	0.0714	#NUM!	ACP3
Phenylalanine Degradation IV (Mammalian, via Side Chain)	0.378	0.0714	#NUM!	ALDH2
Regulation of Cellular Mechanics by Calpain Protease	0.378	0.0337	#NUM!	ACTN1,ITGA1,ITGA9
Erythropoietin Signaling Pathway	0.37	0.0282	-0.447	FOS,ITPR1,ITPR3,TGFB1,TNFSF10
Chondroitin Sulfate Biosynthesis (Late Stages)	0.368	0.04	#NUM!	CHST12,CHSY1
Crosstalk between Dendritic Cells and Natural Killer Cells	0.365	0.033	#NUM!	ACTB,ACTG1,TNFSF10
Cardiac β-adrenergic Signaling	0.365	0.0279	#NUM!	GNAQ,GNB2,GNG5,PDE3A,PKIG
Superpathway of Citrulline Metabolism	0.365	0.0667	#NUM!	GLS
Leukotriene Biosynthesis	0.365	0.0667	#NUM!	MGST3
Amyloid Processing	0.365	0.0392	#NUM!	BACE2,CSNK1E
IL-12 Signaling and Production in Macrophages	0.36	0.0294	#NUM!	APOE,CLU,FOS,TGFB1
UVB-Induced MAPK Signaling	0.357	0.0385	#NUM!	FOS,H3-3A/H3-3B
D-myo-inositol (1,4,5,6)-Tetrakisphosphate Biosynthesis	0.357	0.0275	-0.447	DUSP1,EPHX2,PPP1R16B,PPP3CA,PTPRJ
D-myo-inositol (3,4,5,6)-tetrakisphosphate Biosynthesis	0.357	0.0275	-0.447	DUSP1,EPHX2,PPP1R16B,PPP3CA,PTPRJ
Granzyme B Signaling	0.354	0.0625	#NUM!	NUMA1
Extrinsic Prothrombin Activation Pathway	0.354	0.0625	#NUM!	THBD
Adenosine Nucleotides Degradation II	0.354	0.0625	#NUM!	ACP3
Acute Phase Response Signaling	0.347	0.027	1	FN1,FOS,IL6ST,SERPINE1,SERPING1
RAN Signaling	0.335	0.0588	#NUM!	RANBP2
p53 Signaling	0.331	0.0306	#NUM!	GADD45B,SERPINE2,THBS1
Oxidative Ethanol Degradation III	0.329	0.0357	#NUM!	ALDH2,ALDH3A1
ATM Signaling	0.329	0.0303	#NUM!	CREB5,GADD45B,SMC1A
Apelin Cardiomyocyte Signaling Pathway	0.329	0.0303	#NUM!	ITPR1,PLCB4,TGFB1
Superpathway of Inositol Phosphate Compounds	0.327	0.0253	-0.816	DUSP1,EPHX2,PLCB4,PPP1R16B,PPP3CA,PTPRJ
CNTF Signaling	0.323	0.0351	#NUM!	IL6ST,LIFR
Nicotine Degradation III	0.316	0.0345	#NUM!	ADH7,FMO5
Chondroitin Sulfate Biosynthesis	0.316	0.0345	#NUM!	CHST12,CHSY1
3-phosphoinositide Degradation	0.313	0.0258	-0.447	DUSP1,EPHX2,PPP1R16B,PPP3CA,PTPRJ
Xenobiotic Metabolism Signaling	0.312	0.0241	#NUM!	ALDH2,ALDH3A1,CHST12,FMO1,FMO5,MGST3,SOD3
Triacylglycerol Degradation	0.312	0.0339	#NUM!	ALDH2,MGLL
Regulation of the Epithelial-Mesenchymal Transition Pathway	0.312	0.0256	#NUM!	FGFR1,FOXC2,MMP2,TGFB1,TWIST1
AMPK Signaling	0.312	0.0246	#NUM!	ACTB,CREB5,GNAQ,GNB2,GNG5,STIM1
Mouse Embryonic Stem Cell Pluripotency	0.312	0.0288	#NUM!	BMPR2,IL6ST,LIFR
Apoptosis Signaling	0.312	0.0288	#NUM!	LMNA,ROCK1,SPTAN1
Dermatan Sulfate Biosynthesis	0.312	0.0333	#NUM!	CHST12,CHSY1
SPINK1 Pancreatic Cancer Pathway	0.312	0.0333	#NUM!	KLK10,TGFB1
FAK Signaling	0.312	0.0211	0.426	ACKR3,ACVR1,ADGRE5,ARPC1B,ARPC2,ARPC3,BMPR2,CALCRL,COL18A1,ECM1,EFNB2,F2R,FLT1,FOS,IL6ST,ITGA1,ITGA9,MMP2,NCOA3,RB1CC1,S1PR1,TGFB1
Gustation Pathway	0.285	0.0246	-1.342	ITPR1,ITPR3,PDE3A,SCN1B,STIM1
Necroptosis Signaling Pathway	0.277	0.0255	-2	PLA2G5,PPP3CA,SLC25A3,TNFSF10
Antioxidant Action of Vitamin C	0.268	0.0268	#NUM!	NXN,PLA2G5,PLCB4
Mitotic Roles of Polo-Like Kinase	0.268	0.0303	#NUM!	SMC1A,TGFB1
3-phosphoinositide Biosynthesis	0.268	0.024	-0.447	DUSP1,EPHX2,PPP1R16B,PPP3CA,PTPRJ
Cardiomyocyte Differentiation via BMP Receptors	0.268	0.0435	#NUM!	BMPR2
Vitamin-C Transport	0.268	0.0435	#NUM!	NXN
CD40 Signaling	0.265	0.0299	#NUM!	FOS,PTGS1
Phospholipases	0.265	0.0299	#NUM!	PLA2G5,PLCB4
Role of Tissue Factor in Cancer	0.252	0.0259	#NUM!	CCN1,CCN2,GNAQ
Neuregulin Signaling	0.248	0.0256	#NUM!	DCN,ITGA1,ITGA9
Role of JAK family kinases in IL-6-type Cytokine Signaling	0.248	0.04	#NUM!	IL6ST
Airway Pathology in Chronic Obstructive Pulmonary Disease	0.245	0.0254	#NUM!	MMP2,TGFB1,TNFSF10
MSP-RON Signaling In Macrophages Pathway	0.243	0.0252	#NUM!	CREB5,FOS,KLK10
IL-17A Signaling in Gastric Cells	0.243	0.0385	#NUM!	FOS
D-myo-inositol (1,4,5)-Trisphosphate Biosynthesis	0.243	0.0385	#NUM!	PLCB4
Role of NANOG in Mammalian Embryonic Stem Cell Pluripotency	0.243	0.025	#NUM!	BMPR2,IL6ST,LIFR
Neuroprotective Role of THOP1 in Alzheimer's Disease	0.243	0.025	#NUM!	ACE,HTRA1,KLK10
NGF Signaling	0.243	0.025	#NUM!	CREB5,ROCK1,ROCK2
Glioblastoma Multiforme Signaling	0.236	0.0234	-1	ITPR1,ITPR3,PLCB4,RHOB
NAD Salvage Pathway II	0.236	0.037	#NUM!	ACP3
LXR/RXR Activation	0.231	0.0244	#NUM!	ABCA1,APOE,CLU
Leptin Signaling in Obesity	0.22	0.0263	#NUM!	PDE3A,PLCB4
FXR/RXR Activation	0.218	0.0238	#NUM!	APOE,CLU,SDC1
Antiproliferative Role of Somatostatin Receptor 2	0.216	0.026	#NUM!	GNB2,GNG5
14-3-3-mediated Signaling	0.215	0.0236	#NUM!	FOS,PLCB4,TUBA1B
Role of WNT/GSK-3β Signaling in the Pathogenesis of Influenza	0.215	0.0256	#NUM!	CSNK1E,NCOA3
Toll-like Receptor Signaling	0.215	0.0256	#NUM!	FOS,RPS27A
Neurotrophin/TRK Signaling	0.215	0.0256	#NUM!	CREB5,FOS
Tumor Microenvironment Pathway	0.215	0.0223	2	FN1,FOS,MMP2,TGFB1
IL-3 Signaling	0.213	0.0253	#NUM!	FOS,PPP3CA
Maturity Onset Diabetes of Young (MODY) Signaling	0.213	0.0253	#NUM!	APOE,GAPDH
Estrogen-Dependent Breast Cancer Signaling	0.209	0.0247	#NUM!	CREB5,FOS
Heparan Sulfate Biosynthesis (Late Stages)	0.209	0.0247	#NUM!	ALDH2,CHST12
BEX2 Signaling Pathway	0.209	0.0247	#NUM!	LGALS1,MMP2
HGF Signaling	0.209	0.0227	#NUM!	FOS,ITGA1,ITGA9
p70S6K Signaling	0.209	0.0227	#NUM!	F2R,GNAQ,PLCB4
Ferroptosis Signaling Pathway	0.209	0.0227	#NUM!	ABCA1,ARF4,H2AZ2
TNFR2 Signaling	0.208	0.0312	#NUM!	FOS
Gα12/13 Signaling	0.208	0.0226	#NUM!	F2R,ROCK1,ROCK2
JAK/STAT Signaling	0.208	0.0244	#NUM!	FOS,GNAQ
Airway Inflammation in Asthma	0.202	0.0303	#NUM!	TGFB1
IL-17 Signaling	0.202	0.0214	1	FOS,MMP2,TGFB1,TNFSF10
TR/RXR Activation	0.201	0.0238	#NUM!	NCOA3,THRA
FcγRIIB Signaling in B Lymphocytes	0.196	0.0235	#NUM!	ITPR1,ITPR3
PDGF Signaling	0.192	0.0233	#NUM!	CAV1,FOS
Production of Nitric Oxide and Reactive Oxygen Species in Macrophages	0.192	0.0209	1	APOE,CLU,FOS,RHOB
Regulation Of The Epithelial Mesenchymal Transition In Development Pathway	0.19	0.023	#NUM!	S100A4,TWIST1
MSP-RON Signaling In Cancer Cells Pathway	0.19	0.0214	#NUM!	CREB5,FOS,KLK10
Xenobiotic Metabolism PXR Signaling Pathway	0.19	0.0207	-1	ALDH2,ALDH3A1,CHST12,MGST3
Heparan Sulfate Biosynthesis	0.19	0.0227	#NUM!	ALDH2,CHST12
MIF-mediated Glucocorticoid Regulation	0.19	0.0278	#NUM!	PLA2G5
Interferon Signaling	0.19	0.0278	#NUM!	IFITM3
Hereditary Breast Cancer Signaling	0.188	0.0211	#NUM!	ACTB,GADD45B,RPS27A
Cell Cycle Regulation by BTG Family Proteins	0.188	0.027	#NUM!	BTG1
TWEAK Signaling	0.188	0.027	#NUM!	TNFRSF12A
Glutathione-mediated Detoxification	0.188	0.027	#NUM!	MGST3
Complement System	0.188	0.027	#NUM!	SERPING1
Ceramide Signaling	0.188	0.0222	#NUM!	FOS,S1PR1
Apelin Adipocyte Signaling Pathway	0.188	0.022	#NUM!	GPX1,MGST3
IL-17A Signaling in Fibroblasts	0.188	0.0263	#NUM!	FOS
Notch Signaling	0.188	0.0263	#NUM!	DLL1
Natural Killer Cell Signaling	0.188	0.0201	-2	COL18A1,HSPA1A/HSPA1B,ROCK1,TNFSF10
PI3K/AKT Signaling	0.188	0.0201	#NUM!	IL6ST,ITGA1,ITGA9,RHEB
Superpathway of Methionine Degradation	0.183	0.0256	#NUM!	CDO1
Antigen Presentation Pathway	0.183	0.0256	#NUM!	PSMB9
TEC Kinase Signaling	0.183	0.019	1.342	ACTB,ACTG1,BMX,FOS,GNAQ,GNB2,GNG5,ITGA1,ITGA9,RHOB,TNFSF10
Non-Small Cell Lung Cancer Signaling	0.181	0.0213	#NUM!	ITPR1,ITPR3
DNA Methylation and Transcriptional Repression Signaling	0.173	0.0244	#NUM!	H3-3A/H3-3B
April Mediated Signaling	0.168	0.0238	#NUM!	FOS
Retinoate Biosynthesis I	0.168	0.0238	#NUM!	ADH7
UVA-Induced MAPK Signaling	0.168	0.0204	#NUM!	FOS,PLCB4
B Cell Activating Factor Signaling	0.164	0.0233	#NUM!	FOS
Ovarian Cancer Signaling	0.155	0.019	#NUM!	EDN1,MMP2,PTGS1
NER (Nucleotide Excision Repair, Enhanced Pathway)	0.151	0.0194	#NUM!	H3-3A/H3-3B,HMGN1
Role of OCT4 in Mammalian Embryonic Stem Cell Pluripotency	0.151	0.0217	#NUM!	TASOR
tRNA Splicing	0.151	0.0217	#NUM!	PDE3A
Role of IL-17F in Allergic Inflammatory Airway Diseases	0.148	0.0213	#NUM!	CREB5
Dermatan Sulfate Biosynthesis (Late Stages)	0.148	0.0213	#NUM!	CHST12
UVC-Induced MAPK Signaling	0.127	0.0196	#NUM!	FOS
TNFR1 Signaling	0.123	0.0192	#NUM!	FOS
NAD Signaling Pathway	0	0.0132	#NUM!	LDHA,TGFB1
IL-10 Signaling	0	0.0139	#NUM!	FOS
Fc Epsilon RI Signaling	0	0.00847	#NUM!	PLA2G5
Hepatic Cholestasis	0	0.0157	#NUM!	SLCO3A1,TGFB1,TNFSF10
Role of BRCA1 in DNA Damage Response	0	0.0125	#NUM!	ACTB
Activation of IRF by Cytosolic Pattern Recognition Receptors	0	0.0154	#NUM!	PPIB
Role of Pattern Recognition Receptors in Recognition of Bacteria and Viruses	0	0.0128	#NUM!	TGFB1,TNFSF10
Role of PKR in Interferon Induction and Antiviral Response	0	0.0147	#NUM!	FOS,HSPA1A/HSPA1B
Role of NFAT in Regulation of the Immune Response	0	0.0187	-0.378	CALM1 (includes others),CSNK1E,FOS,GNAQ,GNB2,GNG5,ITPR1,ITPR3,PLCB4,PPP3CA,RCAN1
LPS-stimulated MAPK Signaling	0	0.0118	#NUM!	FOS
CCR5 Signaling in Macrophages	0	0.014	#NUM!	CALM1 (includes others),FOS,GNAQ,GNB2,GNG5,ITPR1,ITPR3
Calcium-induced T Lymphocyte Apoptosis	0	0.0087	-1	CALM1 (includes others),ITPR1,ITPR3,PPP3CA
CD27 Signaling in Lymphocytes	0	0.0175	#NUM!	FOS
Thrombopoietin Signaling	0	0.0159	#NUM!	FOS
Induction of Apoptosis by HIV1	0	0.0154	#NUM!	SLC25A3
T Helper Cell Differentiation	0	0.00425	#NUM!	IL6ST,TGFB1
CD28 Signaling in T Helper Cells	0	0.0155	0.707	ARPC1B,ARPC2,ARPC3,CALM1 (includes others),FOS,ITPR1,ITPR3,PPP3CA
Role of Cytokines in Mediating Communication between Immune Cells	0	0.0185	#NUM!	TGFB1
Dendritic Cell Maturation	0	0.00507	#NUM!	COL18A1,CREB5,PLCB4
Angiopoietin Signaling	0	0.013	#NUM!	TEK
ICOS-ICOSL Signaling in T Helper Cells	0	0.00789	#NUM!	CALM1 (includes others),ITPR1,ITPR3,PPP3CA
FLT3 Signaling in Hematopoietic Progenitor Cells	0	0.0122	#NUM!	CREB5
Melanocyte Development and Pigmentation Signaling	0	0.0102	#NUM!	CREB5
Growth Hormone Signaling	0	0.0141	#NUM!	FOS
Prolactin Signaling	0	0.0116	#NUM!	FOS
Prostate Cancer Signaling	0	0.00877	#NUM!	CREB5
Glioma Signaling	0	0.00806	#NUM!	CALM1 (includes others)
Thyroid Cancer Signaling	0	0.0127	#NUM!	FOS
Bladder Cancer Signaling	0	0.0172	#NUM!	MMP2,THBS1
Type II Diabetes Mellitus Signaling	0	0.0131	#NUM!	ITPR1,ITPR3
Chronic Myeloid Leukemia Signaling	0	0.00935	#NUM!	TGFB1
Pancreatic Adenocarcinoma Signaling	0	0.00794	#NUM!	TGFB1
Systemic Lupus Erythematosus Signaling	0	0.00322	#NUM!	FOS,SNRPE
CDC42 Signaling	0	0.0122	1.342	ARPC1B,ARPC2,ARPC3,CDC42BPA,FOS,ITGA1,ITGA9
Retinoic acid Mediated Apoptosis Signaling	0	0.0167	#NUM!	TNFSF10
PAK Signaling	0	0.0169	#NUM!	ITGA1,ITGA9
Altered T Cell and B Cell Signaling in Rheumatoid Arthritis	0	0.00203	#NUM!	TGFB1
Regulation of IL-2 Expression in Activated and Anergic T Lymphocytes	0	0.00868	0	CALM1 (includes others),FOS,PPP3CA,TGFB1
NUR77 Signaling in T Lymphocytes	0	0.00781	-1	CALM1 (includes others),PPP3CA,SIN3B,TNFSF10
PKCθ Signaling in T Lymphocytes	0	0.00717	#NUM!	FOS,ITPR1,ITPR3,PPP3CA
Role of MAPK Signaling in the Pathogenesis of Influenza	0	0.0122	#NUM!	PLA2G5
Role of Hypercytokinemia/hyperchemokinemia in the Pathogenesis of Influenza	0	0.0116	#NUM!	S1PR1
Antiproliferative Role of TOB in T Cell Signaling	0	0.00235	#NUM!	TGFB1
Cyclins and Cell Cycle Regulation	0	0.0119	#NUM!	TGFB1
ERBB Signaling	0	0.0106	#NUM!	FOS
Pyridoxal 5'-phosphate Salvage Pathway	0	0.0152	#NUM!	SGK1
Salvage Pathways of Pyrimidine Ribonucleotides	0	0.0102	#NUM!	SGK1
HIPPO signaling	0	0.0118	#NUM!	CSNK1E
Unfolded protein response	0	0.0111	#NUM!	HSPA1A/HSPA1B
Cell Cycle: G1/S Checkpoint Regulation	0	0.0147	#NUM!	TGFB1
SAPK/JNK Signaling	0	0.00398	#NUM!	GNB2,GNG5
IL-2 Signaling	0	0.0164	#NUM!	FOS
B Cell Receptor Signaling	0	0.00475	#NUM!	CALM1 (includes others),CREB5,PPP3CA
Insulin Receptor Signaling	0	0.00714	#NUM!	SGK1
PPAR Signaling	0	0.00935	#NUM!	FOS
NF-κB Signaling	0	0.00526	#NUM!	BMPR2,FGFR1,FLT1
T Cell Receptor Signaling	0	0.00489	#NUM!	CALM1 (includes others),FOS,PPP3CA
IL-6 Signaling	0	0.0156	#NUM!	FOS,IL6ST
BMP signaling pathway	0	0.0115	#NUM!	BMPR2
PD-1, PD-L1 cancer immunotherapy pathway	0	0.00943	#NUM!	TGFB1
Th1 Pathway	0	0.0082	#NUM!	DLL1
Iron homeostasis signaling pathway	0	0.0144	#NUM!	BMPR2,EPAS1
T Cell Exhaustion Signaling Pathway	0	0.00883	-1	ACVR1,BMPR2,FOS,FOXP1,TGFB1
Systemic Lupus Erythematosus In T Cell Signaling Pathway	0	0.0125	-2.121	CREB5,FOS,ITPR1,PPP3CA,RHOB,ROCK1,ROCK2,STIM1
Systemic Lupus Erythematosus In B Cell Signaling Pathway	0	0.0083	0	CALM1 (includes others),FOS,IL6ST,PPP3CA,TGFB1,TNFSF10
Xenobiotic Metabolism General Signaling Pathway	0	0.00699	#NUM!	MGST3
Kinetochore Metaphase Signaling Pathway	0	0.018	#NUM!	H2AZ2,SMC1A
GM-CSF Signaling	0	0.0143	#NUM!	PPP3CA
Role of MAPK Signaling in Promoting the Pathogenesis of Influenza	0	0.00885	#NUM!	PLA2G5
Role of MAPK Signaling in Inhibiting the Pathogenesis of Influenza	0	0.013	#NUM!	PLA2G5
