# Supplementary material for: Endothelial YAP/TAZ activation promotes atherosclerosis in a mouse model of Hutchinson-Gilford progeria syndrome
Source: J Clin Invest. 2024 Oct 1;134(22):e173448. doi: 10.1172/JCI173448 (PMC11563688; doi:10.1172/JCI173448)
Supplement: Supplemental table 17 [file jci-134-173448-s019.xlsx]

## Sheet: Sheet1
© 2000-2022 QIAGEN. All rights reserved.
Upstream Regulator	Expr Log Ratio	Molecule Type	Predicted Activation State	Activation z-score	p-value of overlap	B-H corrected p-value	Target Molecules in Dataset	Mechanistic Network
HRAS		enzyme		-0.216	2.83e-30	7.02e-27	ACTB,ACTG1,ADGRE5,ALDH3A1,CALCRL,CALD1,CAV1,CCN1,CCN2,CDC42BPA	207 (16)
LARP1		translation regulator	Inhibited	-5.477	5.93e-30	9.79e-27	EIF3F,EIF3H,RPL12,RPL18,RPL23,RPL24,RPL29,RPL34,RPL36,RPL36A
TGFB1	0.355	growth factor	Activated	3.836	8.68e-30	1.07e-26	ABCA1,ACE,ACP3,ACTN1,ACVR1,AHNAK,ALDH2,APOE,ARF4,ARPC2	286 (20)
MYC		transcription regulator		1.751	4.08e-29	4.04e-26	ABCA1,ACTB,ACTN1,ACVR1,AZIN1,CAV1,CBFA2T3,CLU,COL5A2,COX5A	228 (18)
TCF4		transcription regulator	Activated	2.121	0.178	0.249	CBFA2T3,DSTN,FKBP7,NDUFB4,RPL22L1,SAMD9L,SLC12A7,TNFSF10,TXNDC5,TXNIP
GLI3		transcription regulator	Activated	2	0.133	0.204	DLL1,DUSP1,FOXC2,JUNB
TP53		transcription regulator		1.838	1.11e-21	5.51e-19	ABCA1,ACE,ACER2,ACTB,ACTN1,ADGRE5,APOE,ARHGAP5,ARPC1B,ATP5F1C	223 (19)
TNF		cytokine	Activated	2.205	1.19e-20	4.2e-18	ABCA1,ACE,ACKR3,ACTB,ALDH2,ALDH3A1,APOE,ARF4,ARHGEF10,ARHGEF12	283 (20)
KRAS		enzyme		0.5	3.68e-19	1.14e-16	ABCA1,ACVR1,AHNAK,ARPC3,ATP1B1,BGN,BMPR2,CAV1,CAVIN2,CCN1	221 (18)
IGF1		growth factor		1.022	3.57e-19	1.14e-16	ABCA1,ATL2,BGN,CAVIN2,CCN1,CCN2,CGNL1,CLU,COL5A2,DCN	215 (19)
CTNNB1		transcription regulator		1.875	1.19e-18	3.46e-16	ACTB,BGN,CALM1 (includes others),CCN1,CCN2,CD34,CEACAM1,CLDN5,CLU,COL4A5	242 (23)
PDGF BB		complex	Activated	3.01	2.56e-18	7.05e-16	ABCA1,ACKR3,CALD1,CALM1 (includes others),CCN1,CCN2,CDO1,COL18A1,CSRP2,DCN	212 (18)
AGT		growth factor	Activated	3.108	1.14e-17	2.98e-15	ACE,ACTB,ARHGEF12,ATP1B1,BGN,CAV1,CCN2,COL18A1,COL5A2,COX5A	236 (21)
ESR1		ligand-dependent nuclear receptor		-1.286	2.33e-17	5.77e-15	ABLIM1,ACE,ACKR3,AHNAK,APOE,ARL4D,ATOX1,ATP1B1,BMPR2,CALD1	295 (20)
NSUN6		enzyme		-0.258	3.58e-16	8.45e-14	CAVIN2,CCN1,CCN2,COL4A3,CRIM1,DDAH1,EMP2,FSTL1,GAS6,GLS
NRG1		growth factor		0.068	7.38e-16	1.66e-13	ABCA1,ACTN1,CAV1,CAVIN2,CCN1,CCN2,COL4A3,CRIM1,DDAH1,DUSP1	198 (17)
IL4		cytokine		0.258	2e-15	3.96e-13	ABCA1,ABLIM1,ACTB,ACTG1,AHNAK,ALDH2,APOE,ATP5MK,BACE2,BPGM	177 (17)
YBX1		transcription regulator	Activated	2	0.0761	0.145	FGFR1,FOS,MMP2,SPON1,TGFB1
ERBB2		kinase		-0.337	5.43e-15	9.96e-13	ABRACL,ACTB,AHNAK,CAVIN2,CBFA2T3,CCN2,CD34,CDC42EP3,CDCA7L,CLU	223 (21)
IL1B		cytokine		1.289	6.56e-15	1.16e-12	ACE,ACP3,APOE,BGN,CCN2,CLEC14A,CLU,CXCL16,DBI,DBP	250 (19)
ESR2		ligand-dependent nuclear receptor		1.618	6.95e-15	1.19e-12	ABCA1,ABLIM1,ACKR3,ACTN1,ADH7,APOE,BMPR2,CAV1,CBFA2T3,CCN1	262 (19)
VEGFA		growth factor		1.198	1.74e-14	2.83e-12	ACE,ADAM15,ALDH2,CAV1,CCN1,CCN2,CD34,CEACAM1,CLDN5,COX5B	160 (19)
IFNG		cytokine		0.053	2.17e-14	3.35e-12	ABCA1,ACE,ACTB,ATP1B1,BCAN,BTG1,CAV1,CCN2,CD200,CEACAM1	235 (19)
Lh		complex	Activated	3.874	2.29e-14	3.43e-12	ACP3,ACTB,ACTN1,COL18A1,DUSP1,EIF3F,EIF3H,FOS,GADD45B,ITPR1	229 (23)
ERBB3		kinase		0.033	1.14e-13	1.57e-11	ACTB,BGN,CCN1,CCN2,CLU,DUSP1,EMP2,FBLN2,FN1,FSTL1	231 (21)
NFKBIA		transcription regulator		0.391	1.24e-13	1.66e-11	ACKR3,ADGRE5,BMPR2,CLU,COL5A2,DCN,FN1,FOS,FOXC2,GADD45B	235 (21)
LLGL2		other		0	1.94e-13	2.47e-11	CCN1,CCN2,CRIM1,DUSP1,EMP2,FSTL1,GAS6,GLS,HEXB,NDRG1
APP		other		0.91	2.39e-13	2.96e-11	ABCA1,ACTB,ACTG1,APOE,ARF4,ATOX1,ATP1B1,ATP5F1C,BACE2,CCN2	257 (20)
KLF2		transcription regulator		-1.407	4.14e-13	5.01e-11	ACE,ACKR3,ADAM15,CAV1,CCN2,DLL1,ECM1,EDN1,ELN,EPAS1	170 (18)
ROR1		kinase		0.687	4.89e-13	5.63e-11	CCN1,CCN2,EMP2,FSTL1,GAS6,GLS,HEXB,NDRG1,SERPINE1,SGK1	198 (18)
NUPR1	1.055	transcription regulator	Activated	2	0.0293	0.085	BTG1,CCN1,CREB5,GBP2,ITPR3,LARS2,MGLL,MYH10,NDRG1,NUPR1
HGF		growth factor		-0.546	6.68e-13	7.36e-11	ACKR3,CALCRL,CALM1 (includes others),CAV1,CCN1,CCN2,CHD2,DUSP1,DYNLL1,EDN1	235 (20)
RICTOR		other	Inhibited	-4.798	7.94e-13	8.56e-11	ATP5F1C,ATP5MG,COX5A,FAU,NDUFA11,NDUFB4,PSMA2,PSMB9,PSMD8,RPL12	204 (11)
F2		peptidase	Activated	3.048	1.81e-12	1.87e-10	CALD1,CCN1,CCN2,CLU,DST,DUSP1,EDN1,F2R,FLT1,FN1	169 (18)
JUN		transcription regulator		-0.04	2.19e-12	2.21e-10	ADH7,APOE,BTG1,CALM1 (includes others),CAV1,CCN1,CCN2,CLU,CTSL,CXCL16	201 (15)
OGA		enzyme		-1.715	4.81e-12	4.67e-10	ABLIM1,ACTG1,APOE,ARHGAP29,ATP5MG,CALCRL,CAV1,CAVIN2,CDCA7L,CEACAM1	159 (7)
PRL		cytokine		1.384	7.44e-12	7.09e-10	ACTB,BTG1,CAV1,CLDN5,CLU,DCN,ECM1,FN1,FOS,ITGA1	285 (23)
TWIST1	-0.534	transcription regulator		1.335	2.06e-11	1.82e-09	CHAD,CLU,DCN,EFNB2,EMILIN1,FN1,FOS,FOXC2,GSN,HEG1	199 (16)
EGF		growth factor	Activated	2.691	2.12e-11	1.84e-09	ACTN1,AIDA,CAV1,CAVIN2,CCN1,CCN2,CD34,CLU,DCN,DUSP1	242 (19)
DDX5		enzyme	Activated	2.429	2.23e-11	1.9e-09	ATP5F1C,ATP5MG,COX5A,COX5B,COX6C,COX7C,FOS,HTRA1,NDUFB4,NET1	176 (7)
SREBF1		transcription regulator	Activated	2.499	0.0243	0.074	ABCA1,ARF4,ATOX1,DBI,FN1,HSPA1A/HSPA1B,NUPR1,RPS24,RPS27,SERPINE1
Tgf beta		group	Activated	3.494	2.54e-11	2.09e-09	ABCA1,ADGRE5,ATP1B1,BGN,CCN1,CCN2,CLU,DCN,EDN1,EPAS1	192 (20)
ERK		group	Activated	3.405	3.61e-11	2.89e-09	ABCA1,ACTN1,ARPC2,BGN,CAV1,CCN2,CLU,DUSP1,EDN1,EPAS1	201 (21)
FGF2		growth factor		1.54	4.68e-11	3.68e-09	ACE,ACER2,BGN,CAV1,CCN1,CD34,CTSL,DCN,DLL1,EFNB2	204 (20)
FOXO3		transcription regulator		0.889	5.18e-10	3.66e-08	ACVR1,ALDH3A1,BPGM,BTG1,CAV1,CCN1,CCN2,CDC42EP3,DDIT4,FLNB	252 (20)
IgG		complex		-0.15	7.95e-10	5.47e-08	APOE,ATP1B1,CLDN5,CTSC,DUSP1,EDN1,FLT1,FN1,GADD45B,GPX1	210 (22)
PTEN		phosphatase		-0.798	1.85e-09	1.22e-07	ARF4,ARHGAP5,BACE2,BPGM,BTG1,CALCRL,COL5A2,COX5A,CSNK1E,DUSP1	251 (20)
F2R	0.473	G-protein coupled receptor	Activated	3.256	1.83e-09	1.22e-07	CCN1,CCN2,DUSP1,F2R,FLT1,FN1,FOS,MCAM,MMP2,S100A4	222 (24)
BMP7		growth factor		0.73	1.92e-09	1.25e-07	ACVR1,BMPR2,CALD1,CD34,COL5A2,CSRP2,DUSP1,EDN1,FN1,FOXC2	191 (19)
TGFB3		growth factor	Activated	3.208	1.99e-09	1.28e-07	CCN1,CCN2,ELN,FN1,FOS,HTRA1,MGP,MMP2,SERPINE1,SERPINE2	202 (23)
NR3C1		ligand-dependent nuclear receptor		-0.398	2.12e-09	1.33e-07	ABCA1,ACTB,ACTN1,APOE,ARPC2,ATP1B1,BTG1,CAV1,CAVIN2,CCN1	237 (19)
CHUK		kinase		0.863	2.09e-09	1.33e-07	ACKR3,CLU,COL18A1,DCN,FOS,FOXC2,GADD45B,GBP2,GBP4,JUNB	260 (20)
COL18A1	0.465	other	Inhibited	-2.579	2.26e-09	1.38e-07	CD34,DDIT4,EDN1,EFNB2,F2R,FGFR1,FN1,FOS,JUNB,LDHA	195 (20)
ANGPT2		growth factor	Activated	2.729	2.47e-09	1.48e-07	ABCA1,COL18A1,EDN1,EPHX2,FKBP10,FKBP2,FN1,HSPA1A/HSPA1B,MFGE8,MMP2	193 (21)
AR		ligand-dependent nuclear receptor		-0.039	2.74e-09	1.6e-07	ABCA1,BMPR2,BPGM,CAV1,CCN2,CDCA7L,CDO1,CMIP,COX5A,COX5B	258 (21)
WT1		transcription regulator		-0.433	2.87e-09	1.65e-07	ACTN1,ADGRE5,CCN2,CD2AP,CIRBP,FGFR1,GSN,JUNB,MED13,MMP2	97 (7)
MAPT		other			4.64e-09	2.61e-07	ACTB,ACTG1,ACTN1,ARF4,ATOX1,ATP1B1,ATP5F1C,COL4A4,COX5A,CTSC	214 (19)
APOE	-0.653	transporter	Inhibited	-3.071	5.11e-09	2.78e-07	ABCA1,ACTB,APOE,ARHGEF12,BGN,CAV1,CCN1,CCN2,CLU,COL18A1	249 (22)
CCN2	0.636	growth factor		0.752	5.27e-09	2.84e-07	CAVIN2,CCN2,DCN,EMILIN1,FLNB,FN1,ITGA1,LTBP3,MMP2,SERPINE1	211 (20)
NORAD		other	Activated	3.162	5.37e-09	2.86e-07	CCN1,CCN2,GADD45B,JUNB,RHOB,SDC1,SGK1,TAGLN,THBS1,TNFRSF12A	109 (10)
NOSTRIN		transcription regulator		-1.416	8.01e-09	4.22e-07	ACE,CAV1,COL18A1,FLT1,FN1,MMP2,SELP,TEK,THBS1	164 (14)
GDF2		growth factor		1.352	8.23e-09	4.25e-07	BMPR2,CAV1,EDN1,EFNB2,FOS,FOXC2,GADD45B,GATA2,GJA4,HTRA1
MYCN		transcription regulator	Activated	2.722	3.05e-27	2.16e-24	ABCA1,ACTB,ACTG1,ARPC1B,CAV1,CCN2,CLU,COL18A1,COL5A2,CRIM1	227 (15)
COLQ		other		-0.577	9.84e-09	4.98e-07	BGN,COL5A2,DCN,DMD,ECM1,FBLN5,FN1,LTBP3,MMP2,SGCD
PGR		ligand-dependent nuclear receptor		0.983	1.05e-08	5.27e-07	ATP1B1,BTG1,CALD1,CDC42BPA,DST,DYNLL1,EDN1,EPAS1,FN1,FOS	266 (20)
TAZ		enzyme	Activated	2.327	1.62e-08	7.86e-07	ARHGAP29,CAV1,CCN1,CCN2,CD2AP,COL5A2,DCN,DUSP1,EDN1,FBLN2	135 (14)
YAP1		transcription regulator	Activated	2.404	2.17e-22	1.19e-19	ACTG1,CAVIN2,CCN1,CCN2,CDC42EP3,CRIM1,DCN,DDAH1,EDN1,FN1	237 (19)
MAPK1		kinase		1.695	1.96e-08	9.26e-07	APOE,ATP1B1,CAV1,CCN2,DCN,DUSP1,FN1,FOS,GBP2,GLS	212 (20)
SMAD3		transcription regulator		1.568	2.1e-08	9.71e-07	BGN,CCN2,EDN1,ELN,FN1,FOS,GADD45B,GLS,JUNB,NET1	250 (20)
MLXIPL		transcription regulator	Activated	4.353	2e-15	3.96e-13	RPL12,RPL18,RPL23,RPL24,RPL36AL,RPL37,RPL37A,RPL38,RPL39,RPL41
COL5A1		other		-1.219	2.51e-08	1.14e-06	APOE,COL5A2,CTSC,EMILIN1,FBLN2,FBLN5,FN1,LGALS1,S100A6
FOS	0.973	transcription regulator		0.612	2.55e-08	1.15e-06	ACTG1,CCN2,CLU,COL18A1,CXCL16,EDN1,EEA1,EPAS1,EPHX2,FBLIM1	191 (16)
MRTFB		transcription regulator	Activated	2.535	5.34e-13	6.02e-11	ACTB,ACTG1,CALD1,CAVIN2,CCN1,CCN2,CDC42EP3,COL5A2,CRIM1,DDAH1	130 (10)
EDN1	0.434	cytokine	Activated	2.251	3.38e-08	1.48e-06	ACTB,CALCRL,CCN1,CCN2,EDN1,FN1,FOS,JUNB,MCAM,MMP2	204 (19)
GLI1		transcription regulator		0.447	3.59e-08	1.56e-06	AHNAK,ALDH3A1,ARHGAP29,CAV1,CCN1,CLIC5,CLU,DBP,FOS,FOXC2	197 (7)
P38 MAPK		group	Activated	2.494	4.1e-08	1.76e-06	ABCA1,BGN,CAV1,CCN2,CLDN5,DUSP1,EDN1,FN1,FOS,HTRA1	227 (19)
FGF1		growth factor		-0.481	4.66e-08	1.94e-06	APOE,CCN1,CCN2,COX5A,DLL1,EDN1,FGFR1,FOS,GPX1,PMEPA1	220 (22)
IKBKB		kinase		0.847	4.7e-08	1.94e-06	ABCA1,CCN2,CLU,CXCL16,DCN,EDN1,FOS,GBP2,JUNB,LIFR	263 (20)
NR1H4		ligand-dependent nuclear receptor		0.74	4.87e-08	1.99e-06	APOE,BGN,CCN1,CCN2,COL5A2,CTSC,DDAH1,EDN1,FBLN5,FN1	228 (19)
ENG		transmembrane receptor		0.255	6.79e-08	2.71e-06	CCN2,ELN,FN1,ITGA1,PTPRJ,SERPINE1,TGFB1,THBS1,TWIST1	130 (15)
SMARCA4		transcription regulator		0.144	7.35e-08	2.89e-06	ABCA1,ABRACL,ACE,ADAM15,AHNAK,ALDH2,CCN2,CEACAM1,DLL1,EPHA4	195 (17)
LDB1		transcription regulator		1.746	7.33e-08	2.89e-06	ACTB,BMPR2,CD34,COL18A1,F2R,FRZB,GSN,LGALS1,LYL1,MFGE8
TP63		transcription regulator		0.334	8.37e-08	3.24e-06	ADH7,CAVIN2,CCN1,CCN2,CEACAM1,COL4A3,DDAH1,DDIT4,DLL1,DST	158 (17)
MAPK9		kinase		0.511	8.5e-08	3.26e-06	CAV1,CCN2,DMD,EDN1,EPAS1,FOS,GADD45B,GAPDH,JUNB,LMNA	212 (17)
TGFBR2		kinase		0.985	9.86e-08	3.75e-06	BACE2,BGN,CCN2,CLU,DDIT4,EPAS1,FN1,GADD45B,LDHA,MMP2	209 (18)
DCN	-0.8	other		-1.253	1.09e-07	4.08e-06	BGN,CCN2,DUSP1,MMP2,S1PR1,SDC1,SERPINE1,TGFB1,THBS1,TIMP3	213 (18)
TP73		transcription regulator		-0.619	1.1e-07	4.08e-06	CCN1,COL18A1,COL5A2,DBP,DDIT4,ECM1,EDN1,FLT1,FN1,GATA2	201 (17)
PSEN1		peptidase		0.608	1.14e-07	4.23e-06	ACTB,ACTG1,APOE,ARF4,ATOX1,ATP1B1,ATP5F1C,CTSC,DBI,DBP	213 (17)
CG		complex		1.557	1.2e-07	4.4e-06	ACP3,ACTB,ADH7,BMPR2,BTG1,CBFA2T3,CD34,CLU,CREB5,DBI	169 (20)
HTT		transcription regulator		-0.378	1.28e-07	4.65e-06	ABCA1,APOE,ATL2,AZIN1,CCN2,COL18A1,CSNK1E,DBP,DCN,DLL1	217 (22)
IKBKG		kinase		1.032	1.38e-07	4.97e-06	CLU,DCN,EPAS1,FOS,FOXC2,GBP2,JUNB,LIFR,MGP,RCAN1	264 (21)
PI3K (complex)		complex	Activated	2.509	1.5e-07	5.35e-06	ABCA1,CCN2,DDIT4,DUSP1,FBLN5,FN1,FOS,GATA2,MCAM,MMP2	242 (19)
ITGB1		transmembrane receptor		-0.057	1.67e-07	5.9e-06	ADAM15,APOE,BCAN,COL4A4,COL5A2,FN1,FOS,ITGA9,JUNB,LTBP3	209 (20)
INHA		growth factor		0.616	1.79e-07	6.28e-06	BCAN,CCN1,CCN2,COL4A4,COL4A5,EPHX1,FGFR1,ITGA9,LMNA,MMP2	127 (12)
Akt		group		0.211	1.95e-07	6.81e-06	CCN2,EPAS1,EPRS1,FN1,FOS,GATA2,GXYLT2,LMNA,MCAM,MMP2	224 (22)
SRF		transcription regulator		1.289	1.98e-07	6.85e-06	ACTB,ACTG1,BPGM,CALD1,CCN2,CLDN5,CSRP2,DMD,DSTN,FLT1	172 (19)
CD24		other	Inhibited	-2.273	2.23e-07	7.68e-06	CAV1,ECM1,FOS,MCAM,NCOA3,RANBP2,SCAF11,SLC4A4,SYNE2,THBS1	158 (7)
VCAN	0.293	other		0.358	2.28e-07	7.8e-06	APOE,CD34,CLU,DCN,ELN,FBLN5,FN1,HYAL2,MYH10,PAM	164 (9)
Insulin		group	Activated	3.027	2.45e-07	8.32e-06	ABCA1,ACTB,APOE,BMPR2,BPGM,CCN2,CD34,COL18A1,DBI,DDIT4	233 (21)
ADAM12		peptidase		0.313	2.52e-07	8.37e-06	CCN2,COL4A5,COL5A2,DCN,GAS6,JUNB,MFAP5,MGP,PARM1,SERPINE1	131 (17)
G protein alphai		group		1.32	2.52e-07	8.37e-06	CCN1,F2R,FOS,GBP2,GBP4,IFITM3,PSMB9,SERPING1,TAGLN2,THBS1	159 (12)
AHR		ligand-dependent nuclear receptor		1.057	2.81e-07	9.27e-06	ACKR3,ACTN1,ALDH2,ALDH3A1,ATP1B1,CDO1,COL5A2,DCN,EDN1,ELN	233 (20)
miR-1-3p (and other miRNAs w/seed GGAAUGU)		mature microRNA		-1.428	3.22e-07	1.06e-05	ARF4,ARHGAP29,CHSY1,CTSC,FBLN2,FSTL1,H3-3A/H3-3B,PICALM,PPIB,PTMA
LMO2		transcription regulator		1.528	3.35e-07	1.07e-05	ACTB,BMPR2,CD34,COL18A1,F2R,GSN,LGALS1,LYL1,MFGE8,MGLL
IL10RA		transmembrane receptor	Activated	2.132	3.3e-07	1.07e-05	ALDH2,CCN1,CD34,CSRP2,DCN,DDIT4,ECM1,EDN1,EMP2,FN1	160 (9)
ADRA1B		G-protein coupled receptor			3.62e-07	1.14e-05	CSRP2,DDAH1,DUSP1,FN1,FOS,IL6ST,NFIX,PPP3CA,TMPO	195 (20)
ADRA1D		G-protein coupled receptor			3.62e-07	1.14e-05	CSRP2,DDAH1,DUSP1,FN1,FOS,IL6ST,NFIX,PPP3CA,TMPO	118 (14)
JUNB	0.403	transcription regulator		-1.054	4.78e-07	1.45e-05	CAV1,CLU,CXCL16,DUSP1,EPAS1,FBLN2,FBLN5,FN1,JUNB,MMP2	181 (16)
SMAD7		transcription regulator		-1.042	4.78e-07	1.45e-05	ACVR1,BGN,BMPR2,CCN2,DCN,FN1,GAS6,LTBP3,MMP2,NET1	155 (17)
CD3		complex		0.378	5.96e-07	1.79e-05	ACP3,ATP5F1C,BTG1,CALM1 (includes others),CEACAM1,COX5A,COX6C,FKBP2,FOS,GAPDH	167 (19)
TEAD		group			6.87e-07	2.05e-05	CALD1,CCN1,CCN2,FN1,POSTN	58 (7)
ADORA2A		G-protein coupled receptor		-0.699	7.08e-07	2.1e-05	ABCA1,CLDN5,DSTN,DUSP1,EIF2S2,FOS,GAPDH,IFITM3,ROCK1,SPARC	136 (16)
ADRA1A		G-protein coupled receptor			7.4e-07	2.17e-05	CSRP2,DDAH1,DUSP1,FN1,FOS,IL6ST,NFIX,PPP3CA,TMPO	179 (17)
RAC2		enzyme			7.4e-07	2.17e-05	ARPC3,EFNB2,FOS,GNB2,LDHA,MACF1,S100A6,TSC22D1,ZYX	77 (7)
Pdgf (complex)		complex		1.864	7.52e-07	2.19e-05	CAV1,EDN1,FN1,FOS,JUNB,MMP2,SERPINE1,SPARC,TGFB1,THBD	167 (21)
EPO		cytokine		1.459	7.69e-07	2.23e-05	ACTB,BTG1,EDN1,FOS,GAPDH,GATA2,HMGN1,JUNB,KMT2A,MMP2	217 (19)
CD38		enzyme		-0.458	7.79e-07	2.24e-05	ATP1B1,CHST12,FN1,GBP2,GBP4,KLHDC2,LMO7,NDRG1,PDLIM1,PPP3CA	63 (4)
Ap1		complex	Activated	2.571	7.9e-07	2.26e-05	ACE,ADH7,CALM1 (includes others),CCN2,CLU,EDN1,FN1,FOS,MMP2,NDRG1	206 (17)
EPAS1	-0.607	transcription regulator		1.148	8.27e-07	2.36e-05	CAV1,CCN1,CCN2,EDN1,FBLN2,FLT1,FMO5,FN1,FOS,GADD45B	203 (24)
Vegf		group		0.226	8.89e-07	2.52e-05	ACE,ACKR3,ADAM15,CALCRL,CALM1 (includes others),CCN1,COL4A3,EDN1,EFNB2,ELN	204 (18)
PSMB11		peptidase		-1.312	1.02e-06	2.85e-05	CAV1,CHAD,CREB5,FLT1,GADD45B,HSPA1A/HSPA1B,LIFR,RHOB,S1PR1,THBS1
HNF1B		transcription regulator		-0.359	1.02e-06	2.85e-05	ACTN1,ACVR1,BGN,COL5A2,DST,DUSP1,FBLIM1,FN1,MMP2,PTGIS
CGA		other		0.745	1.03e-06	2.88e-05	CLDN5,FKBP2,GATA2,MMP2,NUPR1,PARM1,PPIB,SCX,SGK1,SSR2
HMGA1		transcription regulator		1.72	1.05e-06	2.92e-05	CAV1,CCN1,CTSC,FOS,FSTL1,GATA2,GSN,JUNB,NFIX,RHOB	237 (18)
MAP3K12		kinase		-1.134	1.21e-06	3.26e-05	ACTB,ACTG1,RPL12,RPL37,RPL37A,RPS2,RPS8	144 (7)
FOSL1		transcription regulator		0.24	1.31e-06	3.5e-05	CCN1,EDN1,ELN,FOS,JUNB,MMP2,SERPINE1,SERPINE2,SPARC,THBD	136 (12)
IL2		cytokine		-0.022	1.32e-06	3.51e-05	ABCA1,ARHGEF12,CEACAM1,CTSC,CTSL,DDIT4,EDN1,EIF2S2,EPAS1,EPHA4	220 (21)
PPARGC1A		transcription regulator		-1.224	1.36e-06	3.61e-05	CALM1 (includes others),CCN2,COX5A,COX5B,COX6C,CTSC,DCN,EDN1,EPAS1,FBLN2	206 (16)
NR3C2		ligand-dependent nuclear receptor	Activated	2	1.39e-06	3.65e-05	APOE,ARPC2,ATP1B1,CCN2,DDIT4,EDN1,FN1,GPX1,JUNB,PPIB	217 (19)
NFE2L2		transcription regulator		0.724	1.41e-06	3.69e-05	ACE,ACTG1,ADH7,ALDH3A1,CCN2,DSTN,DYNLL1,ELN,EPAS1,EPHX1	186 (15)
AGTR1		G-protein coupled receptor		1.332	1.44e-06	3.73e-05	DUSP1,EDN1,FN1,FOS,SERPINE1,SGK1,TGFB1,TXNIP	166 (16)
NRAS		enzyme		-1.202	1.46e-06	3.75e-05	CALCRL,CD34,CEACAM1,EPAS1,EPHX1,FBLN2,FN1,GBP2,HTRA1,LGALS1	177 (13)
FN1	0.66	enzyme		1.769	1.46e-06	3.75e-05	ACE,APOE,CCN1,CCN2,FN1,FOS,GPX1,ITGA1,MGP,MMP2	234 (18)
PTGS2		enzyme	Activated	2.283	1.6e-06	4.07e-05	CLU,DUSP1,DYNLL1,FLT1,FN1,FOS,MMP2,NTN1,PTGS1,PTMA	239 (22)
SERPINE1	0.472	other		0.928	1.69e-06	4.26e-05	CCN2,DBP,DUSP1,FBLN2,FLT1,FN1,FOS,JUNB,TGFB1,ZFP36	223 (21)
PPARG		ligand-dependent nuclear receptor		-1.537	1.74e-06	4.36e-05	ABCA1,APOE,ARL4D,CAV1,CAVIN2,CCN2,CTSL,EDN1,EPAS1,EPHX1	208 (21)
Mek		group		1.904	1.77e-06	4.41e-05	ACVR1,APOE,CCN2,CD200,CLU,EPAS1,FGFR1,FOS,GBP2,GDA	198 (19)
FAS		transmembrane receptor	Inhibited	-2.805	2.09e-06	5.1e-05	BGN,CCN2,CD200,COL18A1,CTSL,FLT1,FOS,GBP2,GRIA3,ITPR1	154 (16)
CDON		other		-0.555	2.09e-06	5.1e-05	ACE,CCN2,COL4A3,STIM1,TIMP3	98 (7)
EPHA2		kinase	Activated	2.828	2.09e-06	5.1e-05	DUSP1,EDN1,FOS,JUNB,RCAN1,SGK1,TJP1,ZFP36	189 (18)
EFEMP2		other			2.19e-06	5.33e-05	CCN2,ELN,FBLN2,FBLN5
SP1		transcription regulator		0.826	2.42e-06	5.79e-05	ABCA1,APOE,BACE2,CAV1,CCN2,CEACAM1,CIRBP,DMD,F2R,FGFR1	207 (16)
PRKG1		kinase		-0.956	2.48e-06	5.91e-05	CCN2,FN1,FOS,SERPINE1,TAGLN,TGFB1,THBS1	215 (23)
SETD2	-0.302	enzyme		-1.414	2.5e-06	5.92e-05	CAV1,CCN1,CCN2,FLT1,GJA4,RHOB,RTN4,SERPINE1	151 (7)
RASSF1		other		-0.905	2.53e-06	5.95e-05	APOE,BMPR2,CAV1,CLU,EFNB2,FOS,GSN,H2BC4,LITAF,MMP2	135 (16)
PTH		other		0.737	2.58e-06	6.02e-05	AHNAK,CCN2,CGNL1,DUSP1,EFNB2,FN1,FOS,GOLGB1,LMNA,MGP	175 (18)
WNT3A		cytokine		-0.152	2.7e-06	6.27e-05	ATP1B1,BGN,CCN1,CCN2,COX5A,DCN,DDIT4,EDN1,EPAS1,FN1	246 (22)
CALCA		other		-0.138	2.96e-06	6.85e-05	AHNAK,CGNL1,EDN1,EPAS1,FLT1,FOS,GADD45B,GOLGB1,JUNB,LGALS1	181 (20)
IGF1R		transmembrane receptor		1.046	2.97e-06	6.85e-05	ATP5MG,CLU,COL18A1,EDN1,FOS,GABARAP,HTRA1,NDUFB4,RBM3,RPL24	218 (23)
FOXO4		transcription regulator		1.876	3.03e-06	6.96e-05	CAV1,CCN2,CDC42EP3,FLNB,GADD45B,MAP1LC3B,PTGS1,PTPRB,SERPINE1,SGK1	162 (11)
Nr1h		group		-0.691	3.05e-06	6.97e-05	ABCA1,ACE,APOE,ATP1B1,CAV1,EDN1,F2R,FLT1,HIP1,ITPR1	150 (18)
CD28		transmembrane receptor		0.614	3.09e-06	7e-05	ATP5F1C,BTG1,COX6C,FKBP2,FOS,GAPDH,GBP2,GOLGB1,HMGN1,HSPA1A/HSPA1B	235 (21)
GPER1		G-protein coupled receptor		1.302	3.43e-06	7.68e-05	CCN1,CCN2,DDIT4,DUSP1,EDN1,FOS,MYH10,TAGLN,ZFP36	226 (20)
TGFB2		growth factor	Activated	2.235	3.64e-06	8.12e-05	ABCA1,CCN2,EDN1,FN1,FOS,KCNQ1OT1,MMP2,SERPINE1,TAGLN,TGFB1	183 (18)
MRTFA		transcription regulator	Activated	2.005	2.3e-11	1.93e-09	ACTB,ACTG1,ARPC1B,CAVIN2,CCN1,CCN2,CDC42BPA,CDC42EP3,DDAH1,EDN1	192 (20)
ETV5		transcription regulator	Activated	2.309	9.42e-09	4.81e-07	AHNAK,CAV1,CAVIN2,CHSY1,CLIC5,COL4A3,EMP2,FN1,LMO7,MMP2
SNAI1		transcription regulator		1.263	4.1e-06	8.96e-05	ACTN1,CCN1,CCN2,FLNB,FN1,FOS,FOXC2,GSN,SDC1,SERPINE1	217 (20)
PROC		peptidase		-1.467	4.15e-06	8.98e-05	ACE,CLU,MMP2,SERPINE1,TEK,THBD,THBS1,TJP1	169 (17)
STAT3		transcription regulator		1.033	4.34e-06	9.29e-05	CCN2,CEACAM1,CLIC5,CTSL,DLL1,EDN1,EPAS1,FLT1,FN1,FOS	228 (17)
PTP4A1		phosphatase		1.035	4.35e-06	9.29e-05	ACTN1,HSPA1A/HSPA1B,MMP2,PRDX1,ROCK1,ROCK2,SEPTIN11,SPARC,SPINT2,SRSF2
FAM3B		cytokine			4.39e-06	9.3e-05	CAV1,DCN,FN1,LDHA,LGALS1,SPARC	105 (7)
EGFR		kinase		-0.326	4.45e-06	9.31e-05	ACTB,ACVR1,BTG1,CAV1,CCN2,COL5A2,DUSP1,EFNB2,F2R,FBLN2	222 (20)
NPM1		transcription regulator		1.604	4.41e-06	9.31e-05	CCN1,CCN2,CEACAM1,DLL1,ECM1,FN1,FOXC2,IL6ST,JUNB,MMP2	198 (18)
LAMA4		enzyme		-0.302	4.67e-06	9.73e-05	ARHGAP5,CAV1,COL5A2,CXCL16,FLT1,FN1,IL6ST,LIFR,MGST3,ROCK2	140 (7)
CD44		other		1.671	4.8e-06	9.87e-05	ACKR3,ACTB,ARHGEF12,BGN,CLU,COL18A1,COL5A2,ECM1,EMILIN1,FN1	212 (19)
RNA polymerase II		complex			4.78e-06	9.87e-05	ACTB,CDO1,DUSP1,FLT1,FOS,FOXC2,GADD45B,GAPDH,GBP2,HSPA1A/HSPA1B	218 (10)
GH1		growth factor		0.814	5.17e-06	0.000105	ACVR1,CLU,DBI,FN1,FOS,GATA2,ITGA1,JUNB,PRDX1,PTMA	206 (17)
TGFBR1		kinase	Activated	3.246	5.17e-06	0.000105	BGN,CCN2,CLDN5,EDN1,FBLN5,FN1,GJA4,SCX,SERPINE1,TAGLN	188 (18)
LMNA	0.682	other		1.969	5.34e-06	0.000108	CCN2,DCN,EDN1,ELN,FGD5,FLT1,FN1,H3-3A/H3-3B,KLF7,LMNA	227 (17)
FBN1		other		-1.387	5.76e-06	0.000116	CCN1,CCN2,LTBP3,MMP2,SERPINE1,TIMP3	218 (21)
ARNT		transcription regulator		-0.423	5.86e-06	0.000118	ACER2,ALDH3A1,BMPR2,CAV1,DEGS2,EDN1,EPAS1,FLT1,GADD45B,GAPDH	210 (18)
SOX7		transcription regulator		1.414	6.62e-06	0.000132	CALCRL,FGFR1,FLT1,LRP5,MFGE8,MMP2,PPL,SOX4,VCAN
CREB1		transcription regulator	Activated	2.834	1.75e-08	8.41e-07	ABCA1,APOE,ARL15,ARPC3,CCN1,CRIM1,CSRP2,DUSP1,ECM1,EDN1	178 (11)
XBP1		transcription regulator		1.038	7.24e-06	0.000142	FKBP10,FKBP2,FKBP7,FN1,GOLGA4,GOLGB1,KDELR2,MAP1LC3B,NCOA3,PPIB
IL6		cytokine	Activated	2.171	7.47e-06	0.000146	ABCA1,ACER2,ACVR1,ADGRE5,AHNAK,APOE,BGN,CCN2,CEACAM1,CLU	162 (14)
LIPE		enzyme			7.51e-06	0.000147	ABCA1,ADH7,CDO1,EDN1,FOS,GAPDH,H3-3A/H3-3B,HSPA1A/HSPA1B,LYL1,NET1	148 (18)
HIF1A		transcription regulator	Activated	2.792	2.3e-08	1.06e-06	ACE,ADAM15,APOE,ARPC2,BGN,CAV1,CAVIN2,CCN1,CCN2,COX5A	172 (17)
EGR1		transcription regulator		1.379	8.45e-06	0.000163	ACE,CAV1,CLU,FLT1,FN1,GADD45B,JUNB,MAP1LC3B,NDRG1,SERPINE1	221 (21)
LEP		growth factor	Activated	2.032	8.43e-06	0.000163	ACE,CAV1,CCN1,CTSL,EDN1,EPHX2,FGFR1,FLT1,FMO5,FOS	199 (20)
IL1		group		0.679	8.88e-06	0.000171	ALDH3A1,APOE,CD34,CEACAM1,CTSC,CTSL,DCN,DUSP1,EDN1,FN1	207 (19)
OSM		cytokine		0.042	9.32e-06	0.000178	ABCA1,ACE,ARHGEF12,CTSL,ECM1,FMO5,FN1,FOS,GBP2,IL6ST	187 (15)
ITGB3		transmembrane receptor		0.494	9.55e-06	0.000182	CEACAM1,FN1,FOS,KMT2A,MMP2,SELP,SERPINE1,SPARC,TGFB1	182 (16)
SOX2		transcription regulator		-0.871	1e-05	0.000189	ACKR3,ACVR1,AFAP1L2,ARHGEF10,ARPC1B,BCAN,CBFA2T3,CCN2,DLL1,DUSP1	48 (5)
PRKAA1		kinase		0.512	1.01e-05	0.000189	ACKR3,BTG1,CDC42EP3,CLU,DDAH1,FN1,GPX1,GRIA3,LDHA,LITAF	238 (15)
let-7a-5p (and other miRNAs w/seed GAGGUAG)		mature microRNA		-1.323	1.01e-05	0.00019	COL4A5,COL5A2,EDN1,FN1,ITGA1,KLK10,NEDD4,NXN,RHOB,S100A4
ROCK		group		0.243	1.03e-05	0.000192	CCN2,DMD,FN1,FOS,TAGLN,TGFB1,THBS1,TJP1	203 (20)
KLF4		transcription regulator		-1.383	1.11e-05	0.000204	ACVR1,CBFA2T3,CD34,DLL1,DUSP1,FLT1,FN1,FRZB,GBP4,IFITM3	189 (19)
RUNX3		transcription regulator		0.659	1.27e-05	0.000228	CCN1,CCN2,COL4A4,CRIM1,FSTL1,GNAQ,IL6ST,LIFR,MACF1,MMP2	177 (16)
TEAD4		transcription regulator	Activated	2.985	2.61e-08	1.16e-06	CALD1,CBFA2T3,CCN1,CCN2,CD34,COL5A2,EDN1,FGFR1,FLT1,JUNB	88 (7)
cytokine		group		1.58	1.34e-05	0.000238	CCN1,CLU,DUSP1,EDN1,FOS,MMP2,RPSA,S100A4,SELP,SERPINE1	187 (16)
ERG		transcription regulator		-1.129	1.36e-05	0.000241	ACTN1,CYFIP1,DSTN,F2R,FLNB,FLT1,GATA2,HPCAL1,NDRG1,ROCK2	193 (12)
MAPK14		kinase	Activated	2.115	1.37e-05	0.000242	ABCA1,DLL1,DUSP1,FLT1,FN1,FOS,HSPA12B,JUNB,PLA2G5,PRDX1	201 (19)
FLCN		other		0	1.48e-05	0.00026	ACKR3,CEACAM1,CTSC,ECM1,HEXB,LDHA,NDUFB4,SERPINE1,SP100,SPARC	140 (5)
Immunoglobulin		complex		-0.522	1.53e-05	0.000263	APOE,BPGM,CCN2,CD34,CLU,CXCL16,DDIT4,DUSP1,ELN,FAM107A	178 (20)
estrogen receptor		group		-0.5	1.51e-05	0.000263	ABCA1,CALD1,CAV1,CCN2,COL4A5,EDN1,FGFR1,FN1,FOS,HSPA1A/HSPA1B	169 (18)
PI3K (family)		group		-0.236	1.52e-05	0.000263	ABCA1,DDIT4,FOS,MMP2,PTGS1,SERPINE1,SOX4,THBS1,TJP1,TNFSF10	248 (20)
GNA15		enzyme			1.52e-05	0.000263	ACKR3,CDO1,FBLN5,FMO1,GBP2,GDA,MICOS10-NBL1/NBL1,PDLIM1,TAGLN,THBD	90 (7)
SPDEF		transcription regulator	Inhibited	-2.646	1.69e-05	0.000289	CCN2,CD34,COL4A5,COL5A2,CYFIP1,FGFR1,SDC1,SERPINE1,TGFB1	220 (16)
IL17A		cytokine		0.869	1.72e-05	0.000293	ACTB,CCN1,CCN2,FMO1,FN1,FOS,GBP2,HEXB,ITPR1,KLF3	181 (17)
CEBPB		transcription regulator		1.744	1.74e-05	0.000296	ADH7,CDC42EP3,CDO1,CIRBP,CLU,COL5A2,CTSC,CXCL16,DCN,DMD	214 (19)
CLOCK		transcription regulator		-0.426	1.76e-05	0.000297	ARHGEF10,CALD1,CCN2,DBP,F2R,FAM107A,GADD45B,JUNB,MGP,PICALM
NFkB (complex)		complex		0.522	1.87e-05	0.000315	ACKR3,APOE,CCN1,CCN2,CLU,COL18A1,DBP,EDN1,EPAS1,FN1	210 (16)
MHC II		group			1.97e-05	0.00033	RPL23,RPL38,RPS2,RPS28,RPS29,TPT1,ZFP36
TNFAIP8		other		0.447	2.05e-05	0.000342	CAVIN2,CRIM1,DDAH1,DUSP1,GAS6	117 (7)
miR-199a-5p (and other miRNAs w/seed CCAGUGU)		mature microRNA		-0.308	2.1e-05	0.000349	BGN,CALD1,COL4A5,DCN,FN1,ITGA1,MYH9,SAMD9L,TAGLN
IL5		cytokine		-0.074	2.12e-05	0.000351	ATP1B1,CEACAM1,CHST12,CTSC,GBP2,GBP4,KLHDC2,LMO7,NDRG1,PDLIM1	113 (11)
MMP9		peptidase		1.154	2.12e-05	0.000351	CLDN5,COL18A1,DDAH1,FOS,FOXP1,MMP2,SDC1,SERPINE2,TGFB1,THBS1	198 (19)
STAT6		transcription regulator		1.112	2.26e-05	0.00037	ABLIM1,ACTB,AHNAK,ALDH2,APOE,DDAH1,EPHX1,FN1,GADD45B,GBP2	213 (19)
POLG		enzyme			2.3e-05	0.000372	EIF3H,RPL23,RPS19,RPS24,RPS27A,TPT1
FSH		complex		0.129	2.49e-05	0.000403	ACP3,ACTB,ACTN1,BMPR2,CCN2,COL18A1,DUSP1,FGFR1,FOS,ITPR1	238 (21)
VHL		transcription regulator		1.223	2.65e-05	0.000425	CAV1,CCN2,EPAS1,FN1,GPX1,IFITM3,LDHA,LMNA,SEC61G,SPARC	203 (22)
mir-431		microRNA			3.03e-05	0.000482	CD34,FN1,VCAN
UQCC3		other			3.04e-05	0.000482	ATP1B1,ATP5F1C,ATP5MG,COX5A,COX5B,COX6C,COX7C,GAPDH,NDUFA11,NDUFB4	99 (7)
LEF1		transcription regulator		-0.302	3.15e-05	0.000496	ARHGEF12,BMPR2,CAV1,CD200,ECM1,EPHX1,FN1,MMP2,PLCB4,SGK1
Jnk		group	Activated	3.279	3.16e-05	0.000497	ABCA1,BTG1,CCN2,DUSP1,EDN1,FN1,FOS,MMP2,POSTN,SERPINE1	183 (21)
CLDN7		other		1.411	3.39e-05	0.000531	ABLIM1,ALDH3A1,APOE,CCN2,GLS,ITPR3,MMP2,RPL29,RPL34,SLCO2A1	150 (7)
NAB2		transcription regulator		-1.71	3.59e-05	0.000558	FLT1,FN1,FOS,TGFB1,TNFSF10	125 (12)
TEAD1		transcription regulator	Activated	3.742	3.82e-06	8.44e-05	ATP5F1C,ATP5MG,CALD1,CCN1,CCN2,COL5A2,COX5A,EDN1,NDUFA11,NDUFB4	192 (12)
miR-204-5p (and other miRNAs w/seed UCCCUUU)		mature microRNA		-0.707	3.69e-05	0.00057	ACVR1,ARPC1B,CTSC,ITPR1,MICOS10-NBL1/NBL1,ROCK1,SOX4,SPARC
NKX2-3		transcription regulator		0.341	3.7e-05	0.00057	BMPR2,BTG1,CAVIN2,CD34,CXCL16,EDN1,GBP2,LGMN,POSTN,PSMB9
Pkc(s)		group	Activated	2.403	3.7e-05	0.00057	ABCA1,CCN1,CCN2,DBP,DMD,DUSP1,EDN1,FN1,FOS,GADD45B	178 (17)
MAP2K1		kinase		1.499	4.05e-05	0.00062	APOE,CCN1,CCN2,CRIM1,DUSP1,F2R,FOS,ITPR1,MMP2,NET1	195 (17)
PAX3		transcription regulator			4.05e-05	0.00062	CLDN5,CLU,LNPEP,MCAM,MGP,PPIB,PTPN14,RHOB,SOX4,TAX1BP1
CR1L		transmembrane receptor	Inhibited	-2.412	4.08e-05	0.000621	BGN,CCN2,COL18A1,MGP,SERPINE1,TGFB1	165 (11)
STAT1		transcription regulator		-1.892	4.14e-05	0.000625	ABCA1,ACE,APOE,BTG1,CBFA2T3,CCN2,CEACAM1,CLIC5,EDN1,FN1	177 (18)
PTK2		kinase		0.388	4.14e-05	0.000625	CCN1,FN1,FOS,MMP2,PCOLCE2,THBS1,TIMP3,TJP1	186 (19)
CST5		other		1.213	4.13e-05	0.000625	ABLIM1,AHNAK,ARHGAP29,CAV1,CHD2,GDA,ITPR3,NUMA1,PPIC,PPL
TERT		enzyme			4.29e-05	0.000645	CALD1,CAV1,CCN2,COL5A2,CTSC,F2R,GSN,HTRA1,IFITM3,MFGE8	179 (16)
EPHB1		kinase		1.114	4.46e-05	0.00067	FOS,IL6ST,JUNB,SERPINE1	196 (17)
ZBED6		transcription regulator		0.816	4.87e-05	0.000722	CRIM1,DDIT4,PMEPA1,ROCK2,SGK1,SPTBN1
LOC105372576		other		1.671	4.87e-05	0.000722	DYNLL1,EDN1,FOS,RPS27,TIMP3,TNFRSF12A
ERK1/2		group	Activated	2.764	5.31e-05	0.000786	ABCA1,CAV1,CCN2,DUSP1,EDN1,EFNB2,FLT1,FN1,FOS,JUNB	174 (13)
GNAQ	-0.294	enzyme		1.053	5.53e-05	0.000815	CCN2,EDN1,FOS,GAS6,GBP2,GJA4,GNAQ,RHOB,SERPINE1,SGK1	180 (17)
POU5F1		transcription regulator		-0.527	5.59e-05	0.000821	ACKR3,ACVR1,BTG1,CBFA2T3,DUSP1,FRZB,GATA2,GBP4,HEXB,IL6ST	137 (6)
MMP12		peptidase			5.76e-05	0.000844	ACTN1,ARPC1B,EIF3F,IL6ST,MAP4,MMP2,MYH9,TBCA
ITGA11		other	Activated	2.236	5.9e-05	0.000863	CCN2,FN1,SPARC,TGFB1,THBS1	158 (7)
MIF		cytokine		1.336	6.05e-05	0.000882	COL4A4,CXCL16,DUSP1,F2R,FOS,IL6ST,MAP1LC3B,MMP2,RPS27,SERINC3	220 (21)
RAS		group		1.752	6.49e-05	0.000937	CAV1,CCN2,EDN1,FN1,FOS,GBP2,MMP2,PRDX1,SERPINE1,SERPINE2	186 (17)
MBNL1		other		-1.067	6.59e-05	0.000946	ABLIM1,NEDD4,POSTN,SOX4
DLL1	-0.546	enzyme		0.555	6.82e-05	0.000965	CCN2,DLL1,EFNB2,EPHA4,GATA2,TAGLN	82 (7)
MDK		growth factor	Activated	2.236	6.82e-05	0.000965	ACE,CXCL16,LGALS1,S100A6,TAGLN,TGFB1	101 (14)
ACVRL1		kinase			6.82e-05	0.000965	ACTB,BMPR2,EFNB2,SERPINE1,TAGLN,ZYX
mir-142		microRNA		1.4	7.1e-05	0.001	DSTN,GBP2,GBP4,IL6ST,ITGA1,MCAM,TNFSF10,TSC22D1	174 (11)
ERBB4		kinase		-1.706	7.33e-05	0.00103	COL5A2,DUSP1,EFNB2,FBLN2,PTGIS,SERPINE2,THBS1,TIMP3,WWP1	192 (15)
ACE2		peptidase		-0.728	8e-05	0.00111	CCN2,FN1,GJA4,MMP2,PTGS1,SERPINE1	228 (19)
ADGRE2		other		0	8e-05	0.00111	CD34,FLT1,FOS,FOXP1,FSTL1,TGFB1
CSF1		cytokine	Activated	2.263	8e-05	0.00111	ADGRE5,APOE,DUSP1,F2R,FN1,FOS,GLS,IL6ST,JUNB,LDHA	226 (20)
TCF		group			7.99e-05	0.00111	CEACAM1,ECM1,FOS,HTRA1,ITGA1,JUNB,MMP2,SERPINE1,TSC22D1	214 (12)
SMAD2		transcription regulator	Activated	2.115	3.98e-06	8.72e-05	BGN,CCN2,FLT1,FN1,GADD45B,MMP2,NET1,S1PR1,SERPINE1,SYT7	209 (19)
GATA4		transcription regulator		0.18	8.37e-05	0.00115	CCN2,CDC42EP3,EDN1,EPHX1,FOS,FRZB,GJA5,LDHA,MYH9,PDLIM3	18 (3)
MMP1		peptidase		0.436	8.97e-05	0.00123	FN1,FOS,S100A4,SERPINE1,TAGLN,TEK,TGFB1	179 (19)
MED16		transcription regulator		-1.987	9.37e-05	0.00126	CCN1,CCN2,MMP2,TAGLN	110 (12)
VLDLR		transporter		-1.29	9.37e-05	0.00126	ABCA1,CCN2,FOS,SERPINE1	74 (9)
CAB39L		kinase	Activated	2.449	9.34e-05	0.00126	ATP5MG,COX5B,COX6C,COX7C,UQCR10,UQCRB
COL4A3	-0.526	other			9.34e-05	0.00126	CCN2,COL4A4,COL4A5,FN1,MMP2,TGFB1	188 (18)
Atrial Natriuretic Peptide		group			9.37e-05	0.00126	CCN2,EDN1,PDE3A,SERPINE1	96 (7)
TLE1		transcription regulator			9.37e-05	0.00126	DUSP1,FOS,NUPR1,ROCK2	73 (7)
TRAF3IP2		enzyme	Activated	2.813	9.6e-05	0.00128	ACE,CCN2,CXCL16,MMP2,POSTN,SELP,TGFB1,TNFRSF12A	205 (19)
RXRB		ligand-dependent nuclear receptor			9.6e-05	0.00128	ABCA1,ECM1,FGFR1,FSTL1,GAS6,MMP2,S100A4,VCAN
APLN		other		-0.701	0.000101	0.00134	CCN2,CD34,FOS,GATA2,LYL1,TAGLN2,TEK	143 (7)
HNF4A		transcription regulator		0.64	0.000101	0.00134	ACTN1,ACVR1,AHNAK,ALDH2,ALDH3A1,APOE,ATOX1,ATP5MK,BAZ1B,BPGM	189 (7)
MYOCD		transcription regulator		-0.328	0.000103	0.00136	CALD1,FN1,FOS,GJA5,PDLIM3,PTPRB,S100A4,TAGLN,VCAN	84 (7)
NOTCH1		transcription regulator		0.954	0.000109	0.00142	CCN1,CCN2,DLL1,EFNB2,EPAS1,EPHA4,FLT1,FOS,GATA2,GLS	167 (16)
SP3		transcription regulator		1.055	0.000109	0.00143	ABCA1,CD2AP,CEACAM1,DMD,DUSP1,F2R,FLT1,FOS,MMP2,PTGS1	246 (18)
IGFBP2		other		0.954	0.000114	0.00147	DDAH1,EMP2,EPHA4,FN1,MMP2,POSTN,PTPRB	183 (16)
RPS15		other			0.000114	0.00147	EIF2S2,EIF3I,RPS13,RPS19,RPS24,RPS29,RPS4X
SP110		transcription regulator		-0.905	0.000118	0.00152	CCN1,CLU,DMD,F2R,IFITM3,LMNA,MYH9,ROCK2,SOX4,STIM1
PRKAG3		kinase			0.000121	0.00155	ABCA1,ACKR3,ACVR1,ATP1B1,FGFR1,JUNB,LUC7L2,MAP4,PAM,RPL12
CEBPA		transcription regulator		1.565	0.000124	0.00159	ADH7,BTG1,EFNB2,EPHX1,FLT1,FOS,GAPDH,GATA2,JUNB,LGALS1	243 (20)
HOXA4		transcription regulator		-0.199	0.000129	0.00162	CCN1,CCN2,TAGLN,TAGLN2	132 (11)
STK11		kinase		0.304	0.000129	0.00162	ACE,ACVR1,ATP5F1C,COX5A,FN1,GADD45B,GAPDH,GRIA3,JUNB,LDHA	246 (22)
ELK1		transcription regulator		0.464	0.000128	0.00162	BMPR2,FOS,JUNB,NUPR1,PSMB9,TAGLN,THBS1,ZFP36	218 (16)
STOX1		other			0.000129	0.00162	ACTG1,CALM1 (includes others),CHST12,GADD45B
growth factor		group			0.000129	0.00162	CLU,DUSP1,FGFR1,FOS	177 (15)
mir-29		microRNA		-1.702	0.000131	0.00164	ARPC3,COL4A5,COL5A2,ELN,FN1,MMP2,SPARC,THBS1,TIMP3	192 (18)
LEPR		transmembrane receptor		-1.414	0.00013	0.00164	APOE,BTG1,EDN1,FN1,FOS,GADD45B,H2AZ2,LGMN,MMP2,SERPINE1	199 (16)
MTOR		kinase		-0.014	0.000135	0.00168	ATP5MG,DDIT4,DMD,DUSP1,EPAS1,EPRS1,FN1,LDHA,MAP1LC3B,PPIB	195 (20)
Ige		complex	Activated	2.089	0.000136	0.00169	ACTN1,CAV1,CD34,CEACAM1,COL18A1,CXCL16,EDN1,EMILIN1,F2R,FLT1	146 (17)
ADAMTS12		peptidase	Inhibited	-2.236	0.000138	0.00171	LGALS1,MGP,S100A6,SELP,TAGLN
SERPINF1		other	Inhibited	-2.368	0.000142	0.00174	CCN2,CD34,SELP,TGFB1,THBS1,TJP1,TNFSF10	241 (21)
UTRN	-0.39	transmembrane receptor			0.000147	0.00178	ACTG1,BMPR2,UTRN
BDKRB1		G-protein coupled receptor			0.000147	0.00178	CCN2,EDN1,TGFB1	175 (16)
APOM		transporter			0.000147	0.00178	CCN2,FN1,TGFB1	94 (10)
CCND1		transcription regulator		-0.494	0.000152	0.00183	AHNAK,ASAP2,CDCA7L,COL5A2,CPED1,FGFR1,HSPA1A/HSPA1B,KMT2A,MACF1,MMP2	124 (3)
RGS2		enzyme	Inhibited	-2.333	0.000154	0.00184	FBLIM1,GAPDH,HEXB,NINJ1,PDLIM1,PLVAP,PPIB,RCAN1,SSR4
Alpha catenin		group		-1.32	0.000159	0.0019	BGN,COL5A2,ELN,FSTL1,IL6ST,MMP2,SGK1,TNFRSF12A,TWIST1,ZYX	145 (7)
STIM1	-0.292	ion channel		-0.378	0.000159	0.0019	FLT1,GPX1,JUNB,KLF3,KLF7,PRDX1,TGFB1	109 (10)
PROCR		other	Inhibited	-2.213	0.000167	0.00197	GBP2,GBP4,ROCK2,TEK,TJP1	23 (3)
TEAD2		transcription regulator	Activated	2.828	6.65e-06	0.000132	CALD1,CCN1,CCN2,COL5A2,EDN1,POSTN,TAGLN,THBS1	117 (7)
CCL5		cytokine		1.48	0.000168	0.00198	ADGRE5,DDAH1,DUSP1,F2R,FOS,SGK1,THBS1,ZFP36	214 (21)
SDHB		enzyme	Inhibited	-2	0.000173	0.00203	ATOX1,FN1,SLC25A3,SOD3
IL15		cytokine		0.411	0.000174	0.00203	BPGM,BTG1,CALM1 (includes others),CCN2,CEACAM1,COX6C,EDN1,GAPDH,GCNT1,JUNB	161 (17)
SP2		transcription regulator			0.000173	0.00203	CEACAM1,FOS,PTGS1,SERPINE1
EDNRA		transmembrane receptor			0.000173	0.00203	FOS,MMP2,PTGS1,TGFB1	175 (13)
Tcf7		transcription regulator		-1.387	0.000176	0.00205	ARHGEF12,BMPR2,CD200,ECM1,EPHX1,GPX1,MCAM,NUPR1,PLCB4,SDC1
RANBP3L		other		0.378	0.000177	0.00205	ALDH2,BGN,COL4A3,COL4A4,PARM1,PDLIM1,SPARC
IL13		cytokine		0.002	0.000179	0.00207	ABCA1,ACKR3,ADAM15,CCN2,COL18A1,CTSC,EPAS1,FN1,GAS6,GSN	176 (15)
BMP2		growth factor		1.94	0.000193	0.00222	BMPR2,EPHX2,FGFR1,FN1,FOS,GADD45B,JUNB,LRP5,MMP2,POSTN	171 (19)
WNT5A		cytokine		0.241	0.000195	0.00224	ARPC3,CD34,COX7C,DLL1,F2R,FLT1,FN1,POSTN,SDC1,SPARC	256 (23)
mir-8		microRNA		0.65	0.000195	0.00224	ACTN1,ARHGAP5,FAT1,FN1,LSR,MYH10,MYOF,PTPN14,ROCK2,SERPINE2	160 (7)
NPR1		enzyme	Inhibited	-2.194	0.0002	0.00228	ACE,FN1,MMP2,RCAN1,TGFB1	221 (17)
IPMK		kinase	Activated	2.2	0.0002	0.00228	ACTB,CCN1,FOS,JUNB,TAGLN2	203 (16)
IL10		cytokine		1.325	0.000201	0.00229	ABCA1,CEACAM1,CTSC,CXCL16,DCN,DUSP1,FOS,HEXB,IL6ST,LGALS1	214 (18)
RET		kinase		0.509	0.000203	0.00231	CLDN5,CLU,DCN,EIF4G3,ELN,FOS,GPX1,HSPA1A/HSPA1B,RTN4,TAGLN2	183 (11)
KITLG		growth factor		0.322	0.000209	0.00236	ACTB,BTG1,CAVIN2,CCN2,CLU,EFNB2,F2R,FGFR1,FOS,GAS6	198 (17)
BMP6		growth factor		0.373	0.000224	0.00251	CAVIN2,CCN2,EPHX1,MYH10,PCOLCE2,PMEPA1,SERPINE1,TAGLN,TNFRSF12A
TCR		complex		1.221	0.000226	0.00253	ABLIM1,APOE,CD200,FOS,GADD45B,GBP4,GRIA3,JUNB,RPL38,RPL6	167 (17)
FOXM1		transcription regulator		0.683	0.000228	0.00255	ACE,CAV1,FLT1,FN1,FOS,LDHA,MMP2,NEDD4,TJP1,TWIST1	202 (19)
SRC		kinase		1.821	0.000236	0.00262	CAV1,DUSP1,F2R,FN1,FOS,MMP2,POSTN,SYNPO,TJP1,TWIST1	191 (19)
OSMR		transmembrane receptor			0.000241	0.00267	FOS,GBP2,GBP4,IL6ST,JUNB,PSMB9,ZFP36	178 (15)
E2F3		transcription regulator		-0.194	0.000245	0.00271	COL18A1,EDN1,FBLN5,KMT2A,PLCB4,PTMA,RBPMS,SERPINE1,THBD,THBS1
DRD2		G-protein coupled receptor	Activated	2.406	0.000245	0.00271	FOS,MMP2,PMEPA1,SERPINE1,TGFB1,THBS1	195 (19)
SIRT1		transcription regulator		-0.453	0.000252	0.00275	ABCA1,ACTB,CAV1,CMIP,DBP,EIF2S2,EPAS1,FGFR1,FN1,FOXC2	228 (21)
VIPAS39		other			0.000254	0.00275	SELP,SPARC,THBS1
KMT5B		enzyme			0.000254	0.00275	DUSP1,SGK1,TSC22D3
CCL18		cytokine			0.000254	0.00275	MMP2,S100A4,TGFB1
FBLN5	1.395	other			0.000254	0.00275	MMP2,TGFB1,TWIST1	159 (12)
Brd4		kinase			0.000254	0.00275	CCN2,FOS,SERPINE1	144 (8)
mir-17		microRNA		0.256	0.000258	0.00279	ABCA1,CCN2,FN1,NCOA3,S1PR1,TAX1BP1,THBS1,TXNIP	88 (7)
CD247		transmembrane receptor		0.378	0.000266	0.00286	COL4A5,EIF2S2,ITPR1,PLA2G5,RBM3,SSR4,SYT7
JAK2		kinase		0.147	0.00027	0.00291	ACE,ACER2,ACTB,ACTN1,FN1,FOS,GBP2,PSMB9,SELP,THBS1	210 (17)
USF1		transcription regulator		0	0.00028	0.00297	ABCA1,CEACAM1,DUSP1,MYH9,SERPINE1,SYNPO,TGFB1,TXNIP	151 (7)
VCP		enzyme			0.00028	0.00297	DUSP1,LMNA,PPIB,SYNE2,TMPO
NFAT5		transcription regulator		1.36	0.000286	0.00301	ACTN1,CXCL16,DDIT4,EDN1,ITGA1,PTGIS,PTGS1,ROCK2,S100A4,SGK1	159 (7)
NEUROG1		transcription regulator		-1.134	0.000293	0.00304	CAVIN2,EPAS1,FN1,PPIC,S100A4,THBS1,TMTC2
NBEAL2		other		1	0.000293	0.00304	CXCL16,GATA2,SELP,THBS1	132 (7)
DDX17		enzyme			0.000293	0.00304	ABCA1,HTRA1,NET1,S100A4
THY1		other			0.000293	0.00304	CLU,GAS6,MMP2,TGFB1	175 (16)
MYF6		transcription regulator		-1.501	0.000297	0.00307	DCN,DLL1,FSTL1,GSN,MMP2,SERPINE1,SPARC,TGFB1,THBS1
HOXA10		transcription regulator		-0.577	0.0003	0.0031	ACTB,APOE,CLDN5,DBP,FLT1,FN1,GAS6,MICOS10-NBL1/NBL1,RPL37A,S100B
KLF11		transcription regulator		-1.342	0.000302	0.00311	CAV1,CCN2,DCN,EDN1,ITGA1,MMP2,SERPINE1,TGFB1,THBS1,TIMP3	123 (12)
HMOX1		enzyme		-0.765	0.000302	0.00311	ABCA1,FLT1,FOS,MAP1LC3B,SPARC,TEK,TGFB1,THBD,THBS1,ZFP36	188 (22)
ATG7		enzyme		-0.157	0.000318	0.00326	APOE,ARPC3,CCN2,PDLIM1,RCAN1,S100A4,SYNPO,TEK,TGFB1	198 (13)
MBD2		transcription regulator		0	0.000322	0.00329	ACTB,ADAM15,APOE,CDC42EP3,COX6C,MMP2,NUPR1
MEF2C		transcription regulator		-0.263	0.000341	0.00346	FOS,FRZB,GJA5,JUNB,PDLIM3,POSTN,PTGS1,PTPRB,S100A4,ZFP36	18 (3)
RRP1B		transcription regulator			0.00034	0.00346	EIF3H,RPL37,RPL37A,RPL39,RPL6,RPS19,RPS8,SERPINE2,TGFB1
PIK3R1		kinase		-0.378	0.000355	0.00357	FOS,LDHA,MMP2,NFE2L1,SELP,SERPINE1,TGFB1,TXNIP	177 (17)
CREM		transcription regulator		0.856	0.000355	0.00357	ABCA1,ACE,APOE,DUSP1,FOS,GADD45B,JUNB,PDE3A,RHOB,SERTAD1	172 (19)
LDLR		transporter		0.098	0.000369	0.00369	ABCA1,APOE,BGN,CTSC,DUSP1,ENPP4,GAPDH,GAS6,GJA4,GJA5	212 (22)
FZD8		G-protein coupled receptor		1.963	0.000371	0.0037	CCN2,FN1,TJP1,VCAN	214 (13)
ALDH1A2		enzyme		-1.342	0.000384	0.00379	BGN,CCN1,CCN2,SPARC,TIMP3	86 (7)
ITGAV		transmembrane receptor		1.458	0.000384	0.00379	FN1,FOS,MMP2,SERPINE1,TGFB1	173 (18)
HEIH		other	Activated	2.186	0.000384	0.00379	DUSP1,FGFR1,FOS,GADD45B,MMP2	117 (10)
MSK1/2		group			0.00039	0.00379	DUSP1,FOS
ARHGEF28		other			0.00039	0.00379	FOS,GNAQ
DRP2		other			0.00039	0.00379	DMD,UTRN
ADAMTS5		peptidase			0.00039	0.00379	BGN,VCAN
TWIST2		transcription regulator		1.706	0.000394	0.00381	FBLN5,FN1,MGST3,POSTN,TGFB1,TWIST1	87 (7)
CYP4A11		enzyme			0.0004	0.00383	ACE,FN1,SGK1
GSC		transcription regulator			0.0004	0.00383	FOXC2,TGFB1,TWIST1	155 (7)
Growth hormone		group		1.018	0.000401	0.00384	ACTB,APOE,CLU,COL18A1,FN1,FOS,JUNB,S100A4,S100B,SGK1	261 (23)
MET		kinase	Activated	2.413	0.000407	0.00388	COL5A2,EDN1,FN1,FOS,HIP1,MAL,MMP2,SLCO3A1,TGFB1,TSC22D1	187 (17)
HOXD10		transcription regulator		0.378	0.000424	0.00403	CEACAM1,GCNT1,RHOB,RPSA,SERPINE1,TJP1,UBL5
LDL		complex		1.358	0.000429	0.00407	ABCA1,APOE,CCN2,DUSP1,FOS,GAS6,GJA5,GPX1,ITPR1,MMP2	160 (19)
TSC2		other		-0.566	0.000438	0.00415	FAM107A,FOS,GSN,IFITM3,MGP,NFE2L1,S100A11,S100A6,TAGLN,TMEM176B	91 (7)
IL11RA		transmembrane receptor		1.969	0.00044	0.00416	FOS,JUNB,MMP2,POSTN,SELP,TGFB1	162 (16)
NCF1		enzyme		1.109	0.000445	0.00417	EDN1,FN1,SERPINE1,TGFB1,THBD	157 (16)
CCR2		G-protein coupled receptor		1.762	0.000443	0.00417	BGN,DCN,FBLN2,FN1,MMP2,SPARC,TGFB1,THBS1,VCAN	203 (19)
PRKCD		kinase	Activated	2.898	0.000443	0.00417	ABCA1,CXCL16,FOS,FOXP1,ITPR3,JUNB,MAP1LC3B,MMP2,NEDD4,RCAN1	194 (17)
mir-133		microRNA		-1.354	0.000463	0.00427	CCN2,CD34,FN1,RB1CC1,TAGLN,TNFSF10,VCAN	152 (11)
ACTN4		transcription regulator		0.577	0.000462	0.00427	DCN,FOS,PDLIM1,SERPINE1	84 (6)
RHOJ		enzyme			0.000462	0.00427	ACTG1,CAV1,GSN,MYH9
BSG		transporter		1.492	0.000491	0.0045	EPAS1,MMP2,SELP,SERPINE1,TGFB1,TJP1	249 (21)
RXRA		ligand-dependent nuclear receptor	Inhibited	-2.209	0.000492	0.00451	ABCA1,APOE,CDO1,ECM1,EPHX1,FOS,FSTL1,GAS6,GPX1,MGP	251 (20)
GLIS2		transcription regulator	Inhibited	-2.236	0.000513	0.00462	CCN2,MGP,SERPINE1,SPARC,TGFB1	72 (7)
FOXA1		transcription regulator		0.352	0.000511	0.00462	COL18A1,DDIT4,EPHX1,FSTL1,GBP2,GLS,MGP,PAM,TAGLN,TNFRSF12A	147 (7)
CREBBP		transcription regulator		0.478	0.000513	0.00462	CCN1,CDC42EP3,CRIM1,DUSP1,FOS,FOXP1,GRIA3,ITGA9,MGA,NDRG1	231 (18)
GAB2		other		1.387	0.000513	0.00462	CD34,FOS,GSN,SERPINE1,SPARC	188 (16)
CX3CL1		cytokine			0.000511	0.00462	EFNB2,FRZB,GSN,MFGE8,MICOS10-NBL1/NBL1,MMP2,POSTN,SELP,SOX4,TGFB1	207 (20)
ABCB4		transporter	Inhibited	-2.215	0.000546	0.00488	CCN2,FN1,MMP2,SERPINE1,SPARC,TGFB1	191 (18)
CTBP1		enzyme		-1.4	0.000546	0.00488	ABCA1,ACKR3,FAT1,FOS,THBS1,VCAN
MMP2	0.788	peptidase		0.417	0.00055	0.00489	ABCA1,CLDN5,COL18A1,FN1,IL6ST,TGFB1,TJP1	232 (22)
GDNF		growth factor			0.00055	0.00489	ACTB,CLDN5,EIF4A2,FN1,GATA2,LGALS1,RPSA
THRB		ligand-dependent nuclear receptor		-1.016	0.000556	0.00494	ATP5MG,CDCA7L,DCN,FGFR1,FOS,FRZB,FSTL1,GJA5,GSN,H2BC4	221 (25)
mir-1		microRNA	Inhibited	-2.121	0.000571	0.00502	EDN1,FN1,H3-3A/H3-3B,PICALM,PPIB,RHEB,TAGLN2,TRIM2,UTRN
PLCG1		enzyme		-0.849	0.000569	0.00502	FOS,LDHA,SERPINE1,THBS1	192 (16)
MSI2		other		0.905	0.000569	0.00502	CCN1,CLDN5,FN1,IL6ST
HNRNPAB		enzyme			0.000569	0.00502	HTRA1,S100A4,TJP1,TWIST1
IL3		cytokine		1.223	0.00058	0.00509	ADGRE5,ALDH2,ARHGAP29,F2R,FGFR1,FOS,GADD45B,GATA2,GPX1,JUNB	256 (23)
TPM3		other			0.000591	0.00514	ITGA1,MMP2,TEK
miR-138-5p (miRNAs w/seed GCUGGUG)		mature microRNA			0.000591	0.00514	ROCK2,TGFB1,VCAN
DES		other			0.000591	0.00514	ACE,DCN,TGFB1
SCUBE3		other			0.000591	0.00514	MMP2,SERPINE1,TGFB1	108 (10)
TEAD3		transcription regulator	Activated	2.828	7.72e-06	0.00015	CALD1,CCN1,CCN2,COL5A2,EDN1,POSTN,TAGLN,THBS1
CCN5		growth factor		-1.009	0.000605	0.00523	CCN2,FN1,SERPINE1,SPARC,TGFB1,TWIST1	231 (19)
ACOX1		enzyme		-1.265	0.000636	0.00548	ACER2,MFGE8,MGLL,NUPR1,RBM3,RPL12,RPS24,SGK1,SLC4A4,TAGLN2
DYSF		other			0.000639	0.00549	ABCA1,ABRACL,ACTG1,ARPC2,CAV1,FN1,HSPA1A/HSPA1B,S100A4
ATM		kinase	Activated	2.215	0.00065	0.00556	ACTB,CCN2,CLU,DUSP1,FN1,GADD45B,SERPINE1	188 (15)
ZC3H12A		enzyme	Activated	2.111	0.000654	0.00559	ALDH2,CEACAM1,CMIP,CSRP2,DUSP1,FLNB,FOS,GBP4,GNAQ,JUNB	199 (14)
RB1		transcription regulator		-1.587	0.000658	0.00561	ACTB,ATP1B1,CALCRL,CCN2,CDCA7L,DUSP1,FLT1,FN1,FOS,FOXC2	176 (18)
miR-338-3p (miRNAs w/seed CCAGCAU)		mature microRNA	Inhibited	-2.236	0.000673	0.00569	COL4A5,COL5A2,SPARC,TAGLN,VCAN
PLAT		peptidase		1.91	0.000673	0.00569	FN1,FOS,MMP2,SERPINE1,TGFB1	136 (15)
DDX3X		enzyme	Activated	2.2	0.000673	0.00569	GNB2,RPL36,RPL37A,RPS19,RPSA
MAP3K1		kinase	Activated	2.401	0.00067	0.00569	DUSP1,FOS,PRDX1,SERPINE1,TGFB1,THBS1	243 (20)
TGM2		enzyme		0.027	0.00068	0.00574	CEACAM1,FN1,HIP1,MGP,MMP2,MYO9A,PPP1R16B,PTGS1,SAMD9L,SELP	185 (16)
Collagen type IV		complex		1	0.000692	0.00582	MMP2,SERPINE1,TAGLN,THBS1	224 (21)
Ras homolog		group			0.000692	0.00582	ABCA1,CCN2,FOS,TJP1	209 (21)
CDK19		kinase		-1.414	0.000727	0.00609	CLU,DDIT4,EPHX1,NINJ1,RPL36,SDC1,TGFB1,TSC22D1,TXNIP
NOX4		enzyme		0.934	0.00074	0.00617	EPAS1,FN1,LDHA,MMP2,SERPINE1,TJP1	240 (19)
XDH		enzyme		0.64	0.000766	0.00632	ABCA1,CCN2,DUSP1,MMP2,SERPINE1	190 (21)
Hif1		complex		1.987	0.000763	0.00632	DDIT4,EDN1,FN1,LDHA,LGALS1,SERPINE1,TWIST1	111 (7)
FOXO1		transcription regulator	Activated	2.139	1.31e-05	0.000235	CAV1,CCN2,CDC42EP3,CLDN5,DDIT4,EDN1,FLNB,FN1,FOS,GADD45B	202 (20)
INHBA		growth factor	Activated	2.763	0.00076	0.00632	ACTN1,ACVR1,CCN2,EFNB2,FN1,GRIA3,JUNB,MGP,MMP2,SERPINE1	200 (21)
STEAP3		transporter		-0.896	0.000815	0.00671	ACER2,CCN2,NUPR1,S1PR1,TNFRSF12A,ZYX
CLU	0.354	other	Activated	2.407	0.000815	0.00671	CLU,GPX1,HSPA1A/HSPA1B,LARS2,MMP2,RFK
SIRT6		enzyme		-1.936	0.000825	0.00672	DBP,FN1,RPL23,RPL6,RPS15A,SERPINE1,TGFB1	248 (25)
AGER		transmembrane receptor		1.256	0.000825	0.00672	FLT1,FN1,MMP2,SERPINE1,TGFB1,TJP1,TXNIP	224 (18)
voltage-gated calcium channel		complex			0.000832	0.00672	CD34,ITPR1,ITPR3	80 (7)
TRPM8		ion channel			0.000832	0.00672	CIRBP,HSPA1A/HSPA1B,RBM3
LY6K		other			0.000832	0.00672	CCN2,CD34,SERPINE1	81 (7)
NDUFS4		enzyme			0.000832	0.00672	COX5A,FGFR1,TGFB1
FZD4		G-protein coupled receptor			0.000832	0.00672	CD34,PLVAP,TWIST1
ACTG1	0.392	other			0.000832	0.00672	ACTB,CALD1,TAGLN
DOT1L		phosphatase			0.000832	0.00672	EDN1,GATA2,RPL41,RPS2
Histone h3		group			0.000853	0.00685	ACKR3,CAV1,CEACAM1,FGFR1,FLT1,FOS,GAPDH,GATA2,IFITM3,KMT2C	210 (15)
MKNK1		kinase		0.333	0.000868	0.00693	CCN1,CD34,CLU,FLNB,FOS,GNAQ,MGP,SPARC,TAGLN,THRA
PRKCA		kinase		1.387	0.000865	0.00693	ARPC2,CAV1,CCN2,FN1,FOS,HSPA1A/HSPA1B,SELP,SERPINE1,SP100	215 (20)
FOXC1		transcription regulator		-0.333	0.000871	0.00694	CLU,DLL1,ECM1,EFNB2,FOS,GBP4,IFITM3,SERPINE1,TRIM8,TSC22D1
IL33		cytokine		0.58	0.000886	0.00705	ABCA1,ACTB,ALDH3A1,APOE,ATP5MK,CXCL16,EPAS1,EPHX2,FLT1,GADD45B	181 (17)
KLF3	-0.342	transcription regulator		0	0.000901	0.00714	AHNAK,APOE,CIRBP,CTSC,EPRS1,FOS,GCNT1,HEXB,NDRG1,PDLIM1
EIF2AK3		kinase		1.452	0.000916	0.00725	ARF4,CTSC,EPRS1,GOLGA4,KDELR2,MAP1LC3B,NDRG1,NUPR1,TXNIP,ZFP36	141 (7)
SFTPA1		transporter		-1.89	0.000962	0.00755	CCN1,CCN2,ECM1,FOS,SERPINE1,TGFB1,TWIST1	203 (16)
CNR1		G-protein coupled receptor		0.351	0.000963	0.00755	APOE,CEACAM1,DLL1,FOS,GPX1,NTN1,S100A6,S100B,TGFB1,TJP1	159 (16)
HSF1		transcription regulator		0.634	0.00097	0.00759	CCN2,CLU,COL18A1,CSRP2,EIF4A2,HSPA1A/HSPA1B,LDHA,PDZD2,POSTN,PPP3CA	148 (7)
LRP6		transmembrane receptor		0.849	0.000982	0.00762	CAV1,CCN2,FOS,MMP2,ROCK2,TGFB1	169 (20)
TRH		other	Activated	2.159	0.000979	0.00762	ACTB,DUSP1,F2R,FOS,JUNB	203 (18)
NSD2		enzyme			0.000979	0.00762	BACE2,FOS,KMT2C,ROCK2,TWIST1
NGFR		transmembrane receptor			0.000979	0.00762	DMD,FOS,GRIA3,RHOB,SERPINE1	201 (21)
CLEC11A		growth factor			0.000982	0.00762	FOS,GNB2,LDHA,S100A6,TSC22D1,ZYX
miR-19b-3p (and other miRNAs w/seed GUGCAAA)		mature microRNA		0.068	0.000992	0.00767	BMPR2,CCN2,ITPR1,THBS1
SEMA7A		transmembrane receptor	Activated	2	0.000992	0.00767	CCN2,ELN,FN1,TGFB1	83 (6)
ADCYAP1		other		1.997	0.00101	0.00778	ACTN1,AZIN1,COL5A2,FOS,MCAM,POSTN,RHOB,RPSA,SERPINE2,SPARC	237 (20)
HOXA9		transcription regulator		0.928	0.00104	0.008	CALCRL,CD34,GATA2,JUNB,MED13,PPP1R16B,PRRC2C,RPL37A,SOX4,TSC22D1
CD40LG		cytokine		1.258	0.00108	0.00828	BTG1,CCN2,CLU,CTSC,DUSP1,FLT1,FOS,HSPA1A/HSPA1B,JUNB,LYL1	192 (21)
THBS1	0.692	other		1.525	0.0011	0.00838	CCN2,FN1,MMP2,TGFB1,THBS1	191 (18)
CSF2		cytokine	Activated	2.596	0.0011	0.00839	ABCA1,ACE,ADGRE5,CEACAM1,CTSC,EDN1,ELN,F2R,FLT1,FOS	201 (18)
GATA6		transcription regulator		0.298	0.00111	0.00841	BMPR2,CAV1,COX5A,EDN1,MYH9,PPL,PTGIS,PTGS1,SPARC,TAGLN
RETNLB		other	Activated	2.646	0.00112	0.00842	CCN2,ELN,FGFR1,FN1,FRZB,MMP2,TGFB1	220 (19)
RLIM		enzyme			0.00113	0.00842	CCN2,FN1,SERPINE1	103 (10)
MFAP4		other			0.00113	0.00842	FN1,SERPINE1,TGFB1	143 (7)
AFP		transporter			0.00113	0.00842	FOS,TNFRSF12A,TSC22D1
CYBA		enzyme			0.00113	0.00842	EPAS1,FN1,SERPINE1	189 (21)
Ggtase I		complex			0.00116	0.00842	CCN1,CCN2	117 (7)
AMOT		other			0.00116	0.00842	CCN1,CCN2	142 (15)
Abl1/2		group			0.00116	0.00842	CTSL,TEK
G protein beta gamma		complex			0.00116	0.00842	CCN1,CCN2	203 (17)
MIR100HG		other			0.00116	0.00842	FN1,SERPINE1	108 (10)
Fascin		group			0.00116	0.00842	CCN1,CCN2	85 (7)
AMOTL1		other			0.00116	0.00842	CCN1,CCN2	146 (12)
LINC00173		other			0.00116	0.00842	BMX,NDRG1
gelatinase		group			0.00116	0.00842	CLDN5,TJP1
MARK4		kinase			0.00116	0.00842	CCN2,MAP4
NPHS2		other			0.00116	0.00842	CD2AP,TJP1
ARHGEF11		other			0.00116	0.00842	ABCA1,FOS	164 (12)
ACVR1C		kinase		1.067	0.00117	0.00848	FOS,JUNB,SERPINE1,TWIST1	194 (18)
BRD7		transcription regulator		1.067	0.00117	0.00848	FN1,NDRG1,SERPINE1,VCAN	184 (13)
MACROH2A1		other		-1.633	0.0012	0.00864	ABCA1,ATP5F1C,EDN1,FN1,SERPINE1,SPARC,TWIST1
PTHLH		other		1.264	0.0012	0.00864	ECM1,EFNB2,FN1,FOS,GPX1,HSPA1A/HSPA1B,SERPINE1	170 (23)
FKBP10	0.271	enzyme	Inhibited	-2.449	0.00128	0.00918	BGN,COL18A1,COL5A2,MMP2,POSTN,SERPINE1
TGFA		growth factor		1.147	0.00129	0.00921	CCN2,FOS,JUNB,PLA2G5,PTGS1,SERPINE1,TGFB1	193 (21)
MECP2		transcription regulator		0.937	0.00135	0.00963	ACTB,APOE,ENPP4,FRZB,GOLIM4,JUNB,LMNA,S100A4,SGK1,TXNIP
ITGA1	-0.253	other			0.00137	0.00975	CAV1,DCN,MMP2,PTGS1	122 (12)
RAF1		kinase		1.497	0.00146	0.0103	BTG1,CTSL,FOS,HPCAL1,LDHA,LIFR,MGLL,NINJ1,RPS2,SDC1
ITGA3		other			0.00148	0.0104	FN1,MMP2,SERPINE1	188 (21)
ITGB8		other			0.00148	0.0104	APOE,MACF1,TGFB1
ELN	1.32	other			0.00148	0.0104	ELN,FN1,MMP2	195 (24)
SLC15A4		transporter		1.706	0.00157	0.011	CSNK1E,F2R,FOS,GBP4,MMP2,MYOF,S100A6,TSC22D1,TXNDC5
ZBTB18		transcription regulator		0.025	0.0016	0.0111	ADGRE5,EMILIN1,MMP2,ZYX
LGALS1	0.653	other		1.941	0.00158	0.0111	CXCL16,FN1,LGALS1,MMP2,ROCK1,SERPINE1,TGFB1	197 (20)
MTA3		transcription regulator			0.0016	0.0111	FN1,NCOA3,SDC1,TGFB1
FGF21		growth factor		-0.73	0.00165	0.0114	FGFR1,FOS,ITPR1,MMP2,SERPINE1,TGFB1	216 (20)
GRIN1		ion channel		0.816	0.00165	0.0114	DCN,FN1,LMO7,MMP2,SERPINE1,SPARC	198 (18)
ATF6		transcription regulator		1.698	0.00165	0.0114	FOS,MAP1LC3B,RCAN1,RHEB,SPARC,UNC13B
ZNF106		other		-1.522	0.0017	0.0117	ALDH3A1,IFITM3,LGALS1,RTN4,TNFRSF12A
CCN1	0.553	other		0.447	0.00169	0.0117	CCN1,FN1,IL6ST,MMP2,SERPINE1,TGFB1,TNFSF10	195 (21)
WNT1		cytokine		0.069	0.00173	0.0119	DLL1,EDN1,FN1,FOS,JUNB,SERPINE1,SERPINE2,TJP1,TWIST1	201 (18)
SPARC	1.051	other		1.556	0.00184	0.0126	FN1,MMP2,NDRG1,SERPINE1,SPARC,TGFB1,TRIM2,WNK4	205 (20)
NANOG		transcription regulator		-0.333	0.00186	0.0127	CBFA2T3,DCN,FOS,HSPA1A/HSPA1B,LGALS1,PRRC2C,RCAN1,ROCK1,S100A6,ZFHX3	95 (3)
Collagen(s)		complex		-0.775	0.00189	0.0128	ACTB,CCN1,FN1,SELP,THBS1	88 (9)
CRY2		enzyme			0.0019	0.0128	DBP,FOS,SGK1
RPS6KA4		kinase			0.0019	0.0128	DUSP1,FOS,JUNB	157 (17)
CRY1		enzyme			0.0019	0.0128	DBP,FOS,SGK1
INSR		kinase		0.863	0.00191	0.0129	ALDH2,ATP1B1,ATP5MG,CCN2,DUSP1,EDN1,FOS,FOXC2,GAPDH,JUNB	202 (20)
ADAM10		peptidase			0.00191	0.0129	CALCRL,CXCL16,FOS,GNAQ,HIP1,IL6ST,NUMA1,ROCK1,TGFB1	90 (9)
ETS1		transcription regulator		1.765	0.00198	0.0133	ARPC2,CAV1,CCN2,FLT1,FN1,HSPA1A/HSPA1B,JUNB,MCAM,MMP2,SERPINE1	201 (21)
SNCA		enzyme	Inhibited	-2.025	0.00206	0.0138	ADGRE5,CDC42EP3,DUSP1,FAM107A,GBP2,GDA,GSN,LMNA,LMO7,MAP4	222 (20)
S100A4	0.688	other		0.6	0.00208	0.0139	FN1,MMP2,THBS1,TJP1,TWIST1	227 (19)
HNRNPH1		other			0.00208	0.0139	COX5A,GDA,H3-3A/H3-3B,ITPR1,LUC7L2
miR-335-3p (miRNAs w/seed UUUUCAU)		mature microRNA	Inhibited	-2	0.00212	0.0141	COL4A5,COL5A2,SPARC,VCAN
ACE	0.294	peptidase		1	0.00212	0.0141	ACE,CCN2,LDHA,SERPINE1	198 (12)
TFPI2		other		1	0.00212	0.0141	EFNB2,GADD45B,JUNB,S100A4
HDAC6		transcription regulator		1.452	0.00229	0.0148	JUNB,SERPINE1,SRSF2,TAGLN,TGFB1	150 (18)
AMOTL2		other			0.00228	0.0148	CCN1,CCN2
ENTPD2		enzyme			0.00228	0.0148	ITGA1,SERPINE1
STX12		other			0.00228	0.0148	ABCA1,SELP
CTSD		peptidase			0.00228	0.0148	ABCA1,ROCK2	104 (7)
IBSP		other			0.00228	0.0148	MMP2,THBS1
ARID5B		transcription regulator			0.00228	0.0148	TAGLN,UQCRB
BOK		other			0.00228	0.0148	ITPR1,ITPR3
GCLC		enzyme			0.00228	0.0148	FOS,JUNB	104 (7)
COL1A2		other			0.00228	0.0148	SERPINE1,TGFB1
KLHL3		other			0.00228	0.0148	WNK1,WNK4
ACVR1	-0.28	kinase			0.00229	0.0148	CSRP2,DCN,FSTL1,NTN1,SAMD9L
HDAC4		transcription regulator		0.896	0.00232	0.0149	DMD,FOS,IFITM3,LDHA,MMP2,MYH10,PPP3CA,TAGLN,TNFRSF12A	121 (5)
PECAM1		other			0.00238	0.0152	MMP2,SELP,THBS1	149 (19)
F10		peptidase			0.00238	0.0152	CCN1,CCN2,MMP2	112 (14)
BMX	-0.468	kinase			0.00238	0.0152	FOS,HSPA1A/HSPA1B,MMP2	212 (15)
MZF1		transcription regulator			0.00238	0.0152	CD34,SOD3,TGFB1
HOXA7		transcription regulator		1.091	0.00242	0.0154	CALCRL,CD34,SOX4,TSC22D1
F3		transmembrane receptor	Activated	2.414	0.00243	0.0154	CCN1,CCN2,FOS,FOXC2,MMP2,SERPINE1	103 (15)
CDKN2A		transcription regulator		1.056	0.00246	0.0156	CCN2,CDCA7L,DUSP1,FGFR1,FLT1,FN1,FOS,GABARAP,GLS,MMP2	186 (18)
MASTL		kinase	Inhibited	-2.219	0.00252	0.0159	ACVR1,BMPR2,MYH10,SERPINE1,TMPO
NGF		growth factor		1.758	0.00252	0.0159	ACER2,CAV1,DUSP1,EPAS1,EPHA4,FOS,ITGA1,JUNB,LIFR,MMP2	188 (14)
OLR1		transmembrane receptor	Activated	2.236	0.00252	0.0159	ACE,CCN2,FN1,SELP,TGFB1	178 (15)
miR-21-5p (and other miRNAs w/seed AGCUUAU)		mature microRNA		-0.165	0.00261	0.0164	ARF4,BMPR2,MMP2,SOD3,TAGLN,TIMP3	150 (16)
BMP10		growth factor		1.89	0.00264	0.0166	BMPR2,ECM1,FN1,FOS,SERPINE2,THBS1,VCAN	87 (7)
NFKB1		transcription regulator		1.294	0.00268	0.0168	APOE,CCN1,CCN2,DUSP1,EPAS1,FN1,FOS,ITPR1,LGALS1,MMP2	194 (14)
ITGA5		transmembrane receptor			0.00276	0.0172	APOE,FOS,JUNB,MMP2,SELP	211 (21)
MYBL2		transcription regulator			0.00276	0.0172	CLU,ELN,GATA2,PPP3CA,SLC25A3
miR-124-3p (and other miRNAs w/seed AAGGCAC)		mature microRNA		-0.726	0.00282	0.0175	ARHGAP29,ARPC1B,CAV1,CCN2,CDCA7L,CHSY1,FSTL1,GSN,LITAF,MYH9
SPTLC2		enzyme			0.00293	0.018	CCN2,MMP2,THBS1	96 (7)
SMC3		other			0.00293	0.018	BMPR2,SOX4,THBS1
CD209		other			0.00293	0.018	CLDN5,MMP2,TJP1
BDKRB2		G-protein coupled receptor			0.00293	0.018	CCN2,EDN1,TGFB1	224 (23)
NOS3		enzyme		-0.686	0.00302	0.0183	CCN2,FN1,MMP2,SOD3,TGFB1	170 (17)
NFATC2		transcription regulator		1	0.00299	0.0183	ABCA1,ACP3,EDN1,GBP4,ITPR1,LDHA,PDZD2,RCAN1,SLCO3A1,TGFB1	178 (14)
SHC1		other		1.195	0.00301	0.0183	FOS,GDA,S1PR1,SERPINE1,TEK,THBD	153 (19)
ALB		transporter		1.387	0.00302	0.0183	CCN2,EDN1,FN1,SYNPO,TGFB1	158 (13)
LIN28A		other	Activated	2.19	0.00302	0.0183	CCN1,CCN2,COL4A5,COL5A2,TAGLN	117 (7)
ESRRA		transcription regulator		-0.266	0.00306	0.0186	ACKR3,COL4A4,CSRP2,EFNB2,EMILIN1,EMP2,EPAS1,GAPDH,LDHA,MFGE8	150 (7)
SOX4	0.921	transcription regulator		0.548	0.0031	0.0188	ADGRE5,BMPR2,CSNK1E,FN1,FOS,LMO7,PPIC,RNF144A,SERPINE2,TMEM176B	110 (7)
MECOM		transcription regulator			0.00311	0.0188	DCN,GATA2,SERPINE1,SPARC
ZEB1		transcription regulator		1.793	0.00315	0.019	CCN1,CCN2,EDN1,FN1,MMP2,SERPINE1,THBS1	187 (15)
PPARA		ligand-dependent nuclear receptor		0.29	0.00319	0.0192	ABCA1,ALDH2,APOE,CEACAM1,CTSL,DBI,DYNLL1,EDN1,FOS,GLS	197 (18)
N6AMT1		enzyme		1.706	0.00319	0.0192	CDCA7L,CDO1,FSTL1,IFITM3,MARVELD1,MFGE8,PICALM,RASL11B,TNFSF10
JAG1		growth factor		-0.084	0.00323	0.0193	DUSP1,GATA2,LIFR,TAGLN,TGFB1,TIMP3	84 (8)
KDM3B		enzyme		0.447	0.00323	0.0193	CCN2,DEGS2,EFNB2,FN1,GATA2,PPP3CA
Ngf		group	Activated	2.387	0.00323	0.0193	CLU,DUSP1,FGFR1,FOS,SERPINE1,TGFB1	176 (16)
GDF11		growth factor			0.00323	0.0193	ACVR1,BMPR2,FOS,SGK1,TGFB1,THBS1	132 (12)
TIMP3	-0.696	other	Inhibited	-2.219	0.00329	0.0196	FOS,MMP2,SERPINE1,TGFB1,THBS1	201 (20)
BDNF		growth factor		-0.949	0.00328	0.0196	CCN1,DUSP1,FLNB,FOS,GDA,GNAQ,ITPR1,LGALS1,RPL37A,SPARC	147 (19)
TCF7L2		transcription regulator		0.372	0.00328	0.0196	ARHGEF10,CCN2,CREB5,EDN1,ENPP4,EPAS1,FN1,FOS,GSN,MAL	243 (24)
RHOA		enzyme		0.972	0.00334	0.0199	CCN2,FN1,FOS,RHOB,ROCK2,TAGLN,TGFB1	225 (23)
HOXD3		transcription regulator	Activated	2.236	3.59e-05	0.000558	MMP2,SDC1,SERPINE1,TAGLN,THBS1
JAK1		kinase		0.391	0.00345	0.0205	FOS,IL6ST,JUNB,MMP2,PSMB9,TGFB1	132 (13)
Interferon alpha		group		-0.06	0.00349	0.0207	CAV1,CEACAM1,CSNK1E,DDIT4,F2R,FOS,GBP2,GLS,HSPA1A/HSPA1B,IFITM3	197 (15)
KNG1		other		0.97	0.0035	0.0207	CCN2,FOS,PTGS1,TGFB1	146 (19)
SRSF1		other			0.0035	0.0207	CD200,FN1,LMNA,SRSF2
KLF17		transcription regulator			0.00355	0.0208	FN1,TJP1,TNFSF10
GAS2L3		other			0.00355	0.0208	EPHX1,F2R,PTPN14
NREP		other			0.00355	0.0208	MMP2,TAGLN,TGFB1	63 (7)
H1-2		other			0.00355	0.0208	ACTB,GAPDH,HSPA1A/HSPA1B
TGFBR3		kinase			0.00355	0.0208	FN1,SERPINE1,TWIST1	129 (17)
TREX1		enzyme		0.816	0.00364	0.0212	GBP4,GSN,IFITM3,LGMN,PSMB9,S100A6,SAMD9L,TNFSF10,TXNIP	76 (7)
mir-21		microRNA		-0.232	0.00366	0.0213	ARF4,BMPR2,CLU,DBP,DDAH1,ELN,FN1,GBP2,MMP2,NINJ1	154 (18)
RELA		transcription regulator		0.558	0.00366	0.0213	APOE,CAV1,CCN2,DUSP1,EDN1,ELN,EPAS1,FN1,FOS,JUNB	172 (16)
CPT1B		enzyme		-1.782	0.00371	0.0214	ATP5F1C,ATP5MG,COX5A,CYTL1,DBI,EPAS1,MGLL,PDE3A,RHEB,UQCR10
Adenosine Receptor		group			0.00375	0.0214	CLDN5,TJP1
ADRA1		group			0.00375	0.0214	FOS,JUNB	184 (18)
FLVCR1		transporter			0.00375	0.0214	RPS19,RPS27A
PCA3		other			0.00375	0.0214	NDRG1,PMEPA1
7S NGF		complex			0.00375	0.0214	CLU,FOS
GLS	-0.293	enzyme			0.00375	0.0214	FN1,GLS
LRP8		transmembrane receptor			0.00375	0.0214	ABCA1,CLU
miR-508-3p (miRNAs w/seed GAUUGUA)		mature microRNA			0.00375	0.0214	SERPINE1,TWIST1
MIR4269		microRNA			0.00375	0.0214	CCN1,CCN2
CTSA		peptidase			0.00375	0.0214	SOD3,TGFB1
Cox5b/Gm34962		other			0.00375	0.0214	POSTN,PPP3CA
GCLM		enzyme			0.00375	0.0214	FOS,JUNB
MIR143-145a		group			0.00375	0.0214	DMD,TAGLN
CNTF		cytokine		1.471	0.00384	0.0219	ACTB,FGFR1,FOS,GABARAP,IL6ST,JUNB,LIFR,PPIB,S100A6,TGFB1	186 (16)
FHL2		transcription regulator	Inhibited	-2.18	0.00389	0.022	CLDN5,S1PR1,TAGLN,TGFB1,TJP1	95 (7)
ARHGAP31		other	Inhibited	-2	0.00392	0.022	CCN2,FN1,GADD45B,SPARC	62 (7)
Fgf		group		1.945	0.00392	0.022	ACE,FOS,JUNB,MMP2	194 (18)
SPHK1		kinase	Activated	2.2	0.00389	0.022	CCN2,FN1,SELP,SERPINE1,TAGLN	145 (20)
SOD1		enzyme			0.00391	0.022	ACTB,APOE,CLU,FGFR1,FOS,GNG5,HPCAL1,JUNB,PLCB4,RBM3	199 (15)
Cdk		group			0.00392	0.022	COX5A,DDIT4,DUSP1,TXNIP	143 (7)
HAND1		transcription regulator			0.00392	0.022	DBI,EDN1,EFNB2,FLT1
NRXN1		transporter			0.00392	0.022	FBLN5,MGP,TGFB1,THBS1
F2RL1		G-protein coupled receptor		0.48	0.00394	0.0221	CAV1,CCN1,CCN2,FOS,GBP2,GBP4,TXNIP	121 (15)
SOX9		transcription regulator		0	0.00399	0.0224	CCN2,FN1,FOS,POSTN,S100A4,SOX4,TGFB1,WWP1	227 (19)
GATA2	-0.363	transcription regulator		0.426	0.00418	0.0233	ADGRE5,CD34,DLL1,EDN1,F2R,FAT1,FOXP1,GATA2,GBP2,GDA	96 (7)
TFAP2C		transcription regulator		-0.728	0.00421	0.0234	CCN2,F2R,GPX1,MAL,MMP2,THBS1	150 (7)
PLG		peptidase		0.895	0.00421	0.0234	CAV1,CCN1,EDN1,MFGE8,PLA2G5,SERPINE1	166 (19)
ANXA1		enzyme		-1.131	0.00422	0.0235	COL18A1,LGALS1,MMP2,TGFB1,TSC22D3	142 (12)
ITGB6		other			0.00425	0.0235	MMP2,SERPINE1,TGFB1	194 (17)
NOTCH4		transcription regulator		-0.594	0.00438	0.024	EFNB2,SERPINE1,TAGLN,TEK
DICER1		enzyme		0.128	0.00438	0.024	CCN1,COL18A1,FOS,KCNQ1OT1,LRP5,MCAM,S1PR1,SERPINE1,SLC4A4,SPARC	215 (16)
PSEN2		peptidase		0.128	0.00439	0.024	ACTB,COX5A,CTSC,DBP,DLL1,F2R,GAPDH	120 (4)
MAOA		enzyme		0.882	0.00438	0.024	CCN1,CCN2,TGFB1,TWIST1	206 (18)
Calcineurin A		group			0.00438	0.024	CCN2,FOS,TGFB1,UTRN	129 (15)
FGFR4		kinase			0.00438	0.024	FOS,SERPINE1,TGFB1,TWIST1	226 (20)
HHEX		transcription regulator			0.00438	0.024	FLT1,MYH10,TEK,TNFSF10
ADM		other		-0.605	0.00457	0.0249	ACE,EDN1,FN1,FOS,TGFB1	203 (22)
FGF10		growth factor		-0.555	0.00457	0.0249	AHNAK,LMO7,S100A6,TGFB1,TIMP3
CUL3		enzyme		-0.243	0.00457	0.0249	ACE,DBP,RHOB,SPON1,TAGLN	91 (7)
PIK3CA		kinase			0.00477	0.0259	CALD1,SERPINE1,SPARC,TGFB1,TNFSF10,TWIST1	201 (21)
IFNAR1		transmembrane receptor		-0.042	0.00486	0.0263	CLIC5,DLL1,FN1,GBP4,SDC1,SERPINE1,THBS1,TNFSF10,VCAN	204 (15)
CA9		enzyme		0.152	0.00487	0.0263	ATP5F1C,ATP5MG,EPAS1,LDHA
Ap2		group			0.00487	0.0263	F2R,MCAM,MMP2,TGFB1
TERC		other			0.00487	0.0263	CLU,NUPR1,TGFB1,THRA	156 (7)
CAT		enzyme		-1.387	0.00494	0.0266	CAV1,FN1,SERPINE1,TAGLN,THBS1	208 (21)
BIRC5		other			0.00494	0.0266	BGN,CCN2,COL5A2,FN1,MMP2	181 (18)
miR-34a-5p (and other miRNAs w/seed GGCAGUG)		mature microRNA		1.463	0.00503	0.0268	ARHGEF12,DLL1,FOXP1,SAMD9L,SLCO3A1,SPINT2,STIM1,TAGLN
VGLL3		other			0.00503	0.0268	CCN2,GADD45B,THBS1
miR-128-3p (and other miRNAs w/seed CACAGUG)		mature microRNA			0.00503	0.0268	DBI,KMT2A,TXNIP
GSN	-0.385	other			0.00503	0.0268	FN1,POSTN,TGFB1	107 (10)
HDC		enzyme			0.00503	0.0268	FOS,PTGS1,SELP
BHLHA15		transcription regulator			0.00503	0.0268	CLU,ITPR3,NUPR1
CSF3		cytokine		1.986	0.00504	0.0269	ACTN1,ARHGEF10,CD34,EDN1,FOS,GADD45B,MMP2,MYH10,TAGLN,TGFB1	180 (18)
TBX5		transcription regulator		-1.471	0.00507	0.027	GJA5,PDLIM3,POSTN,PTGS1,PTPRB,S100A4	18 (3)
HDAC1		transcription regulator		-0.437	0.00523	0.0278	CAVIN2,CD34,CEACAM1,DUSP1,FAM107A,FLT1,FN1,FOS,RHOB,SERPINE1	221 (16)
ATN1		transcription regulator			0.00526	0.0279	ATP1B1,DBP,GSN,HPCAL1,MCAM,NFIC,SOX4,THRA
BHLHE40		transcription regulator		0.607	0.0053	0.0281	ACTN1,ATP1B1,BTG1,CALCRL,CAV1,ECM1,EPHX1,FRZB,GBP2,GDA
MAP2K7		kinase			0.00533	0.0282	EFNB2,FN1,JUNB,LMO7,RHOB	180 (18)
miR-450a-5p (and other miRNAs w/seed UUUGCGA)		mature microRNA		-1	0.00539	0.0284	COL5A2,SERPINE1,TGFB1,TWIST1
SOX10		transcription regulator		-0.762	0.00539	0.0284	ACKR3,FOS,GDA,SOD3
STAT4		transcription regulator		0	0.00539	0.0284	AHNAK,H3-3A/H3-3B,HEXB,KDELR2,LTBP3,NDRG1,NXN,S100A4,SERPINE1,SERTAD1	91 (7)
RCAN1	0.387	other			0.00539	0.0284	CBFA2T3,FOS,RCAN1,TGFB1	144 (10)
MYL2		other			0.00539	0.0284	AHNAK,FLNB,LGALS1,LMNA
F Actin		complex			0.00555	0.0284	CCN2,MMP2	104 (7)
LINC00842		other			0.00555	0.0284	FN1,SERPINE1	130 (12)
EIF3M		translation regulator			0.00555	0.0284	EIF3F,EIF3H
PPP1R14B		phosphatase			0.00555	0.0284	EPAS1,FLT1
ZMYND10		other			0.00555	0.0284	MMP2,THBS1	100 (7)
miR-874-3p (miRNAs w/seed UGCCCUG)		mature microRNA			0.00555	0.0284	FN1,NUPR1
ELMO1		other			0.00555	0.0284	EDN1,TGFB1
RNF111		enzyme			0.00555	0.0284	PMEPA1,SERPINE1	155 (10)
ELP1		other			0.00555	0.0284	FLT1,TEK	84 (7)
TRIM33		transcription regulator			0.00555	0.0284	GATA2,SERPINE1
F2RL3		G-protein coupled receptor			0.00555	0.0284	FOS,SELP	79 (7)
DSPP		other			0.00555	0.0284	BGN,DCN
NET1	-0.252	other			0.00555	0.0284	FN1,SERPINE1	143 (7)
MEF2A		transcription regulator		-0.896	0.00572	0.0291	EDN1,FOS,GATA2,GBP2,TGFB1,THBD
GNRH1		other		0.753	0.00574	0.0291	FOS,GNAQ,JUNB,PPP3CA,RPSA	167 (12)
NTRK2		kinase			0.00572	0.0291	FOS,SERPINE1,SERTAD1,THBS1,TNFSF10,TWIST1	222 (20)
MAP2K4		kinase			0.00574	0.0291	FOS,PRDX1,ROCK1,ROCK2,TGFB1	245 (23)
DAG1		transmembrane receptor			0.00588	0.0296	DMD,SGCD,UTRN
CDK5R1		kinase			0.00588	0.0296	FOS,MMP2,SERPINE1	250 (24)
SMURF2		enzyme			0.00588	0.0296	CCN2,FN1,SERPINE1	129 (14)
GSK3A		kinase			0.00588	0.0296	SELP,SERPINE1,TNFSF10	191 (18)
miR-155-5p (miRNAs w/seed UAAUGCU)		mature microRNA		-0.666	0.00592	0.0297	CCN1,PDE3A,PICALM,PPL,PTPRJ,RHEB,SERPINE1,SYNE2,TBCA
INS		other		1.326	0.00592	0.0297	CCN1,CCN2,DUSP1,EDN1,FOS,JUNB,PTGS1,SELP,TGFB1	215 (21)
MTDH		transcription regulator			0.00595	0.0298	HTRA1,MMP2,TEK,TWIST1
GCG		other		-0.416	0.00607	0.0303	ACKR3,CCN2,ELN,FN1,FOS,TGFB1	155 (21)
STAT5B		transcription regulator		1.387	0.00612	0.0305	AHNAK,APOE,CDO1,CIRBP,DUSP1,EIF4A2,FOS,GADD45B,GATA2,IFITM3	104 (7)
KL		enzyme	Inhibited	-2.17	0.00617	0.0307	CCN2,MMP2,SCX,SELP,TGFB1	155 (18)
IL9		cytokine		0.555	0.00617	0.0307	ACTN1,DSTN,JUNB,SPTAN1,TGFB1	76 (6)
ZAP70		kinase		1.342	0.00617	0.0307	COL4A5,ITPR1,RBM3,SSR4,TSC22D3
SATB1		transcription regulator		0.308	0.00639	0.0317	ACTG1,ACTN1,CEACAM1,EPAS1,GADD45B,MAL,S1PR1,SGK1,TSC22D3
RARA		ligand-dependent nuclear receptor		1.64	0.00643	0.0318	ABCA1,ABLIM1,DUSP1,ENY2,FGFR1,FOS,LGALS1,LIFR,MGP,NCOA3	251 (21)
C3		peptidase	Activated	2	0.00643	0.0318	APOE,CXCL16,FN1,SELP,TGFB1,THBD	192 (20)
SMAD4		transcription regulator	Activated	2.101	8.27e-05	0.00114	ACVR1,BGN,CCN2,CDC42EP3,EDN1,FN1,FOS,GADD45B,GCNT1,SERPINE1	196 (18)
ISLR		other		1.29	0.00655	0.0323	CCN1,CCN2,FOS,FSTL1	118 (7)
CTF1		cytokine			0.00655	0.0323	FOS,IL6ST,JUNB,TAGLN	193 (19)
RBM20		other	Inhibited	-2.646	0.00659	0.0324	ATP1B1,CAV1,EIF3H,MMP2,RPS8,SOX4,SPARC
IL1R1		transmembrane receptor		1.408	0.00662	0.0326	FOS,LIFR,MMP2,S100B,TGFB1	194 (15)
SAV1		other			0.00682	0.0333	CCN2,FN1,SOX4
ZNF202		transcription regulator			0.00682	0.0333	ABCA1,APOE,ZFP36
LY6E		other			0.00682	0.0333	CCN2,CD34,SERPINE1	81 (7)
APOA1		transporter		-1.181	0.0071	0.0345	ABCA1,APOE,CAV1,PTGIS,TGFB1	237 (20)
TNFRSF8		transmembrane receptor		0.391	0.0071	0.0345	AHNAK,CTSC,GBP2,JUNB,TNFSF10	107 (10)
NOTCH3		transcription regulator		0.756	0.0071	0.0345	ACTN1,EPAS1,FN1,SPARC,TAGLN	169 (11)
EHMT2		transcription regulator			0.0071	0.0345	FN1,MAP1LC3B,NCOA3,PPL,TGFB1
NR1H3		ligand-dependent nuclear receptor		-0.337	0.00716	0.0346	ABCA1,APOE,CTSC,CXCL16,ENPP4,GAS6,GBP4,GPX1,MFGE8,THRA	101 (11)
S100A9		other		1.066	0.00715	0.0346	BACE2,DDIT4,ELN,FBLIM1,MMP2,POSTN,SGK1,TXNIP,VCAN	200 (15)
TLR3		transmembrane receptor		1.188	0.0072	0.0346	ABCA1,CLU,DUSP1,EDN1,FOS,GADD45B,GBP2,GBP4,JUNB,RHOB	237 (20)
ATG5		other		1.633	0.00719	0.0346	CTSC,DYNLL1,GABARAP,LGALS1,RCAN1,RTN4
GAST		other	Activated	2.433	0.00719	0.0346	COX5B,FOS,RPS19,S100A6,SELP,SRSF2	167 (13)
ARRB2		other			0.00719	0.0346	JUNB,MMP2,SERPINE1,TGFB1	193 (16)
GNB1		enzyme			0.00719	0.0346	DUSP1,F2R,THBD,TSC22D3	69 (7)
RAD21		transcription regulator			0.00719	0.0346	BMPR2,SOX4,TGFB1,THBS1	139 (7)
FOXL2		transcription regulator			0.00719	0.0346	ACVR1,CLU,FOS,S1PR1,SERPINE2,SOX4	74 (7)
TLE3		other			0.00719	0.0346	ATP5F1C,ATP5MG,NDUFA11,NDUFB4,UQCR10,UQCRB
KDM3A		transcription regulator	Activated	2.386	0.000166	0.00197	CCN1,CCN2,EDN1,MCAM,SERPINE1,TAGLN	72 (7)
MAFB		transcription regulator		-0.97	0.0076	0.0354	ACTB,ACTN1,CD2AP,FBLN5,LGMN,TAGLN
ITK		kinase		-0.816	0.0076	0.0354	ARL4D,CRIM1,F2R,FOS,ITGA1,TNFSF10	123 (10)
FEV		transcription regulator		0	0.0076	0.0354	FOS,GRIA3,HTRA1,NFIX,NTN1,STXBP6
PTGES		enzyme			0.0076	0.0354	CCN2,FLT1,PTMA,RPS19,SERPINE1	149 (7)
LIMIT		other			0.00767	0.0354	GBP2,GBP4
apyrase		group			0.00767	0.0354	MMP2,SELP
nicotinic acetylcholine receptor		complex			0.00767	0.0354	FOS,JUNB	116 (13)
ZNF100		transcription regulator			0.00767	0.0354	DDAH1,POSTN
PITHD1		other			0.00767	0.0354	ACE,RPS27A
ZNF85		transcription regulator			0.00767	0.0354	DDAH1,POSTN
ZNF254		transcription regulator			0.00767	0.0354	DDAH1,POSTN
RASSF8		other			0.00767	0.0354	DDAH1,POSTN
ZNF431		transcription regulator			0.00767	0.0354	DDAH1,POSTN
HDGF		growth factor			0.00767	0.0354	SERPINE1,TGFB1
PDE6B		enzyme			0.00767	0.0354	FOS,GPX1
PTPRB	-0.579	phosphatase			0.00767	0.0354	CCN2,EDN1	113 (11)
HMGCR		enzyme			0.00767	0.0354	CCN1,CCN2	215 (20)
NUP107		other			0.00767	0.0354	FOS,RANBP2
TSC22D1	0.423	transcription regulator			0.00767	0.0354	FN1,SERPINE1	128 (15)
ZNF665		other			0.00767	0.0354	DDAH1,POSTN
ZNF528		other			0.00767	0.0354	DDAH1,POSTN
P2RY1		G-protein coupled receptor			0.00767	0.0354	FN1,FOS	120 (14)
SNAP23		transporter			0.00767	0.0354	SELP,TAGLN
PROK1		growth factor			0.00767	0.0354	CCN2,RCAN1
ZNF43		transcription regulator			0.00767	0.0354	DDAH1,POSTN
ZNF429		transcription regulator			0.00767	0.0354	DDAH1,POSTN
MLLT3		transcription regulator			0.00767	0.0354	EDN1,SGK1
YWHAB		other			0.00767	0.0354	DUSP1,TAGLN
XPA		other			0.00767	0.0354	FOS,PTGS1
MFAP2		other			0.00767	0.0354	CDC42EP3,VCAN
ZNF708		other			0.00767	0.0354	DDAH1,POSTN
Muscarinic cholinergic receptor		group			0.00767	0.0354	CCN1,FOS	118 (10)
Pka		complex		1.877	0.0077	0.0355	APOE,CAV1,CCN2,DUSP1,EDN1,FOS,JUNB,SGK1	189 (18)
histone deacetylase		complex		-1	0.00786	0.0359	CCN1,JUNB,PTGIS,THBS1
TCF/LEF		group			0.00784	0.0359	FN1,MMP2,SERPINE1
PER1		transcription regulator			0.00784	0.0359	DBP,WNK1,WNK4	68 (6)
SIN3B	0.383	transcription regulator			0.00784	0.0359	GADD45B,LDHA,TXNIP	143 (7)
SCX	0.537	transcription regulator			0.00784	0.0359	POSTN,SCX,TIMP3
RND3		enzyme			0.00784	0.0359	FN1,MMP2,ROCK1
KDM1A		enzyme		-0.816	0.00796	0.0362	COL4A4,CTSC,CXCL16,EPHX1,FN1,GBP2,GBP4,IFITM3,PDE3A,PHLDB2	93 (7)
SYK		kinase		1.158	0.00795	0.0362	EDN1,FOXP1,ROCK1,TGFB1,TNFSF10,TSC22D1,TSC22D3	166 (18)
GRN		growth factor			0.00795	0.0362	APOE,CLU,GAS6,HEXB,PICALM,TGFB1,TXNIP	138 (12)
LIN28B		other		-0.277	0.00813	0.0369	CCN2,NFIC,NFIX,SCX,TWIST1
RETN		other	Activated	2.213	0.00813	0.0369	CCN2,EDN1,FOS,SELP,SERPINE1	193 (20)
RNASEH2B		other		-0.378	0.00832	0.0377	CTSL,IFITM3,LGMN,PSMB9,S100A6,SAMD9L,TXNIP
BMP4		growth factor		1.59	0.00833	0.0377	CCN1,EIF4A2,GATA2,HTRA1,JUNB,MFAP5,NUPR1,POSTN,SERPINE1,SPARC	188 (19)
DACH1		transcription regulator		-1.131	0.00858	0.0386	FGFR1,FOS,SERPINE1,TGFB1	169 (13)
F7		peptidase		1.953	0.00858	0.0386	CCN1,CCN2,FOS,ZFP36	135 (15)
ID2		transcription regulator	Activated	3.138	0.000601	0.00521	CBFA2T3,DLL1,DUSP1,GADD45B,ITGA1,KLF7,LGALS1,MCAM,MMP2,PTPN14	143 (7)
PGF		growth factor			0.00858	0.0386	DCN,EDN1,FLT1,SERPINE1	180 (19)
SIN3A		transcription regulator			0.00867	0.039	GADD45B,MAP4,SERPINE1,SIN3B,TXNIP
ZFHX3	-0.297	transcription regulator			0.00892	0.0398	IFITM3,RASL11B,RPL37,RPS28,TUBA1B,UQCR10
Tnf receptor		group			0.00895	0.0398	CCN2,SERPINE1,TGFB1	174 (16)
KLF10		transcription regulator			0.00895	0.0398	PTGS1,SERPINE1,TGFB1
MAP3K5		kinase			0.00895	0.0398	ACE,CCN2,TGFB1	188 (17)
CCN3		growth factor			0.00895	0.0398	CCN2,MMP2,SERPINE1	226 (20)
RPS6KA5		kinase			0.00895	0.0398	DUSP1,FOS,JUNB	176 (16)
PTPN3		phosphatase			0.00895	0.0398	FN1,SERPINE1,TAGLN	209 (19)
YAP/TAZ		group			0.00895	0.0398	CCN1,CCN2,HSPA1A/HSPA1B	6 (2)
GSTO1		enzyme		-0.447	0.00925	0.0409	LMO7,MYH9,PARM1,SOX4,THBS1
IKZF1		transcription regulator		0.696	0.00924	0.0409	CAV1,CD34,FGFR1,FN1,GAS6,GATA2,IL6ST,KMT2A,LGMN,MGLL	122 (5)
BCL2L1		other	Activated	2.186	0.00925	0.0409	ECM1,FN1,ITPR1,THBS1,TNFSF10	217 (14)
NRG2		growth factor			0.00925	0.0409	CCN1,CCN2,EDN1,JUNB,LIFR	73 (7)
PKD1		ion channel		-1.744	0.00927	0.041	ATP1B1,CCN1,CCN2,CDC42BPA,CXCL16,EMILIN1,FGFR1,GLS,PICALM,RPL37
BAG1		other		0.991	0.00934	0.0411	ACTB,FOS,TJP1,TWIST1	171 (11)
PDPK1		kinase			0.00934	0.0411	CAV1,LDHA,S1PR1,SERPINE1	237 (25)
Notch		group		0.864	0.00938	0.0412	ABLIM1,ADAM15,DUSP1,GADD45B,MMP2,NET1,S100A11,TAGLN	126 (12)
RAC1		enzyme		1.467	0.00951	0.0418	CCN2,DUSP1,FN1,FOS,GSN,MMP2,TGFB1	174 (14)
SLC13A1		transporter		-0.816	0.00989	0.0427	ACTG1,GBP2,GOLGB1,MAL,RPL41,RPL8
miR-17-5p (and other miRNAs w/seed AAAGUGC)		mature microRNA		1.06	0.00989	0.0427	BMPR2,CCN1,CRIM1,NCOA3,S1PR1,TXNIP
LCN2		transporter		1.633	0.00989	0.0427	ACTN1,FN1,MMP2,TAGLN2,TGFB1,TWIST1	194 (17)
POLR2A		enzyme			0.00985	0.0427	ACTB,CAV1,FOS,GAPDH,SGK1	159 (8)
Meg3		other			0.0101	0.0427	FLT1,LDHA
EHD2		other			0.0101	0.0427	CAV1,CAVIN2
OVOL1		transcription regulator			0.0101	0.0427	CBFA2T3,RCAN1
TAF1C		transcription regulator			0.0101	0.0427	CBFA2T3,RCAN1
CSRP3		other			0.0101	0.0427	DMD,TXNIP
MIA		other			0.0101	0.0427	FN1,SPARC
SOX18		transcription regulator			0.0101	0.0427	IL6ST,MCAM
LATS		group			0.0101	0.0427	CCN1,CCN2
SMN1/SMN2		other			0.0101	0.0427	DMD,UTRN
MYH10	-0.432	enzyme			0.0101	0.0427	MYH9,PPL
EFEMP1		enzyme			0.0101	0.0427	FBLN5,SERPINE1
DSG2		other			0.0101	0.0427	ARPC3,MACF1
GLP1R		G-protein coupled receptor			0.0101	0.0427	ABCA1,FOS
ZNF91		transcription regulator			0.0101	0.0427	DDAH1,POSTN
PBX2		transcription regulator			0.0101	0.0427	COL5A2,FOS
NFU1		other			0.0101	0.0427	ATP5F1C,ATP5MG,COX5A,PRDX1
IDH2		enzyme			0.0101	0.0427	FN1,SERINC3,SOX4,TPT1
Fibrin		complex			0.0101	0.0427	FN1,SERPINE1,TAGLN
ETS		group			0.0101	0.0427	FLT1,FOS,SERPINE1
NADPH oxidase		complex			0.0101	0.0427	EDN1,FOS,SERPINE1
LMX1B		transcription regulator			0.0101	0.0427	CD2AP,COL4A3,COL4A4
HTATIP2		transcription regulator			0.0101	0.0427	FOS,MMP2,SPARC
DEF6		other			0.0101	0.0427	FN1,FOS,MMP2
miR-30a-3p (and other miRNAs w/seed UUUCAGU)		mature microRNA			0.0101	0.0427	CCN1,SCAF11,THBS1
SLC2A1		transporter			0.0101	0.0427	FN1,MMP2,SERPINE1
LOX		enzyme			0.0101	0.0427	ELN,LRP5,TEK
FSHB		other			0.0101	0.0427	CCN2,SGK1,TJP1
RAPGEF3		other			0.0101	0.0427	FN1,TGFB1,THBS1
PDGFC		growth factor			0.0101	0.0427	FLT1,TEK,TGFB1
FOXP3		transcription regulator			0.0102	0.0428	FOS,GAPDH,GBP2,GBP4,GNAQ,LDHA,LGALS1,MMP2,TGFB1
HAND2		transcription regulator		-1.131	0.0105	0.0439	GJA5,PDLIM3,PTGS1,PTPRB,S100A4
TCF20		transcription regulator		1.342	0.0105	0.0439	FRZB,GOLIM4,SGK1,TXNIP,UTRN
MAPK8		kinase		1.028	0.0105	0.044	ABCA1,APOE,CCN2,CXCL16,DUSP1,FOS,MMP2,TSC22D3,ZFP36
ERN1		kinase		1.455	0.0105	0.044	ARF4,FN1,MAP1LC3B,NCOA3,SPARC,TSPAN2,TXNDC5,TXNIP
NCOA1		transcription regulator		-1.913	0.0109	0.0456	ABCA1,BPGM,DBP,FOS,JUNB,NFIX,RPL36,SERPINE1
RARG		ligand-dependent nuclear receptor		0.577	0.0109	0.0456	ABCA1,CCN2,DUSP1,FOS,NTN1,THBD
ATF2		transcription regulator			0.0109	0.0456	ACTB,DUSP1,FN1,FOS,NUPR1,RHOB
SUMO2	0.304	enzyme		-1.067	0.011	0.0457	CAV1,CEACAM1,CXCL16,TSC22D3
PRKCB		kinase		1.972	0.0111	0.0462	FN1,FOS,MMP2,SERPINE1,TGFB1
POU2F1		transcription regulator			0.0113	0.0468	CDO1,DDIT4,GAS6,GBP2,NXN,SERPING1,TIMP3
SULF2		enzyme			0.0114	0.0468	MMP2,POSTN,TGFB1
KDM4B		enzyme			0.0114	0.0468	GAPDH,GLS,LDHA
UBA1		enzyme			0.0114	0.0468	APOE,TAGLN,TAGLN2
MAP3K3		kinase			0.0114	0.0468	FOS,POSTN,TGFB1
BMPER		other			0.0114	0.0468	ACVR1,EFNB2,MGP
RLN2		other			0.0114	0.0468	FOS,MMP2,TGFB1
TGFB1I1		transcription regulator			0.0114	0.0468	FN1,FOS,SERPINE1
ITPR2		ion channel			0.0114	0.0468	ITPR1,PSMB9,RPS2
NTRK1		kinase			0.0114	0.0468	FOS,LGALS1,TSC22D1
DYRK1A		kinase			0.0114	0.0468	RCAN1,SERPINE1,SRSF2
LILRB1		transmembrane receptor			0.0114	0.0468	CAV1,MMP2,SDC1
G protein alpha		group		1.342	0.0115	0.0469	CD200,CHST12,DBI,EMILIN1,FOS,SPCS1
FGF8		growth factor		1.446	0.0115	0.0469	COL18A1,FGFR1,PCOLCE2,S100B,SPARC,THBS1
MYOD1		transcription regulator		-1.425	0.0117	0.0479	CDO1,DMD,DUSP1,FSTL1,JUNB,MMP2,PMEPA1,POSTN,SPTBN1,TGFB1
Collagen type I (complex)		complex		0.492	0.0118	0.0481	APOE,FN1,ITGA1,MMP2,TGFB1
MYRF		transcription regulator		0.585	0.0118	0.0481	CCN2,CEACAM1,JUNB,SEPTIN11,TRIM2
mir-150		microRNA		0.882	0.0119	0.0482	CLDN5,COL4A4,EDN1,TEK
ATP2B2		transporter		1	0.0119	0.0482	LTBP3,MMP2,NUPR1,SOD3
RBM5		other		1.091	0.0119	0.0482	IFITM3,NCOA3,SCAF11,TSPAN6
TAF4		transcription regulator		-1.981	0.012	0.0489	CCN2,DCN,GAS6,MMP2,TGFB1,THBS1
NCOA3	-0.294	transcription regulator		1.58	0.012	0.0489	CCN1,CCN2,LDHA,NCOA3,PSMA2,TAGLN
PAX5		transcription regulator		-1.98	0.0125	0.0502	FN1,IL6ST,MMP2,SDC1,TXNIP
Irgm1		other		-0.816	0.0126	0.0502	CXCL16,GBP2,GBP4,IFITM3,NUPR1,SELP
USF2		transcription regulator		-0.044	0.0125	0.0502	ABCA1,MYH9,SERPINE1,TGFB1,THBS1
MAP3K8		kinase		0.788	0.0126	0.0502	ACP3,APOE,CLIC5,FLNB,FOS,HIP1,JUNB,TXNIP
MIR17HG		other		1.709	0.0128	0.0502	BMPR2,DLL1,HEG1,IL6ST,SOX4,TAGLN,TAX1BP1
Pro-inflammatory Cytokine		group			0.0125	0.0502	APOE,CLU,ITGA1,LGALS1,SELP
LINC00963		other			0.0128	0.0502	FN1,ITGA9,TGFB1
SDCBP		enzyme			0.0128	0.0502	MMP2,SOX4,TJP1
PCYT1A		enzyme			0.0128	0.0502	ABCA1,FGFR1,GSN
CUL4B		other			0.0128	0.0502	EIF3I,KMT2C,TGFB1,ZFP36
Agtr1b		G-protein coupled receptor			0.0128	0.0502	CCN2,FOS
Pde		group			0.0128	0.0502	FOS,PTGS1
Ck2		complex			0.0128	0.0502	FOS,ZFP36
L-type Calcium Channel		complex			0.0128	0.0502	APOE,FOS
HTR7		G-protein coupled receptor			0.0128	0.0502	FOS,THBS1
FA2H		enzyme			0.0128	0.0502	CCN1,CCN2
DKK3		cytokine			0.0128	0.0502	TAGLN,WASF2
NEK7		kinase			0.0128	0.0502	ACP3,EDN1
VWF		other			0.0128	0.0502	SELP,TAGLN
ABL2		kinase			0.0128	0.0502	CTSL,TEK
HDAC10		transcription regulator			0.0128	0.0502	MMP2,TXNIP
ZIC2		transcription regulator			0.0128	0.0502	APOE,EPHA4
PKP2		other			0.0128	0.0502	FN1,TGFB1
ARHGAP5	-0.33	enzyme			0.0128	0.0502	CCN2,FN1
RALBP1		enzyme			0.0128	0.0502	GAPDH,MMP2
ERP29		transporter			0.0128	0.0502	TJP1,TWIST1
PPP1CA		phosphatase			0.0128	0.0502	CCN2,FOS
MCAM	0.346	other			0.0128	0.0502	FN1,MMP2
MPL		transmembrane receptor			0.0128	0.0502	FOS,SELP
ANPEP		peptidase			0.0128	0.0502	NDRG1,TGFB1
GNRH2		other			0.0128	0.0502	FOS,RPSA
CAV1	-0.706	transmembrane receptor		1.437	0.0131	0.0512	CAV1,EMILIN1,FN1,FOS,RPS13,SERPINE1,THBS1,TJP1
JAK1/2		group	Inhibited	-2.236	0.0132	0.0515	FAM107A,GBP2,GDA,LMO7,PSMB9
IRF4		transcription regulator		-1	0.0132	0.0515	DBI,FLT1,PPIB,PSMA2,PTMA,RHOB,RPL6,TMSB10/TMSB4X,TNFSF10
STAT5a/b		group		-0.816	0.0133	0.0515	CAVIN2,CLU,DUSP1,EPHA4,F2R,FOS,GATA2
CDK4/6		group		-0.447	0.0132	0.0515	AHNAK,KMT2A,MACF1,NCOA3,TUBA1B
SCD		enzyme		0	0.0132	0.0515	ABCA1,ADH7,DEGS2,FOS,LIFR,MGLL,MMP2,THBS1,THRA
RUNX2		transcription regulator		0.6	0.0133	0.0515	EDN1,FN1,GADD45B,HTRA1,MMP2,SERPINE1,TAGLN
NRF1		transcription regulator		1.076	0.0132	0.0515	ATP1B1,COX5A,COX5B,HPCAL1,TJP1
C5		cytokine	Activated	2.369	0.0133	0.0515	EFNB2,FLT1,FN1,NFIX,SERPINE1,TGFB1,ZFP36
Smad2/3		group			0.0132	0.0515	ACVR1,GCNT1,SERPINE1,TAGLN,TIMP3
BAHCC1		other			0.0143	0.0549	GATA2,KLF3,NFIC
MST1		growth factor			0.0143	0.0549	CCN2,FOS,SOX4
KISS1		other			0.0143	0.0549	FOS,NFE2L1,RCAN1
TAF4B		transcription regulator			0.0143	0.0549	CCN2,FN1,TGFB1
GSK3B		kinase		1.664	0.0144	0.0553	CLDN5,DLL1,FOS,MAP4,SELP,SERPINE1,TNFSF10
miR-29b-3p (and other miRNAs w/seed AGCACCA)		mature microRNA	Inhibited	-2.385	0.0145	0.0558	ARPC3,COL4A5,COL5A2,PPIC,SPARC,VCAN
Calcineurin protein(s)		complex		0.473	0.0148	0.0568	DUSP1,FOS,ITPR1,RCAN1,SERPINE1
H2AX		transcription regulator			0.0148	0.0568	ACTB,CLU,PLEKHA6,TIMP3
PAX7		transcription regulator			0.0148	0.0568	ABCA1,HMGN1,NFIX,PARM1,SYNE2
miR-145-5p (and other miRNAs w/seed UCCAGUU)		mature microRNA		-0.45	0.0156	0.0586	ABRACL,AHNAK,PPP3CA,SERPINE1,TAGLN
EGR3		transcription regulator		0	0.0159	0.0586	HEG1,LMO7,LTBP3,PDE3A
Brd4		kinase		0.447	0.0156	0.0586	COL4A3,COL4A5,COL5A2,TAGLN,TNFSF10
SCARB1		transporter		1	0.0159	0.0586	ABCA1,APOE,DDIT4,SELP
TFAP4		transcription regulator		1	0.0159	0.0586	CBFA2T3,FN1,FOS,RCAN1
PAF1		other	Activated	2	0.0159	0.0586	IFITM3,SERPINE1,SERTAD1,ZFP36
TBP		transcription regulator			0.0156	0.0586	ACTB,FN1,FOS,GAPDH,RPL34
RC3H1		enzyme			0.0156	0.0586	ACTB,EDN1,IFITM3,IL6ST,SDC1
CHI3L1		enzyme			0.0158	0.0586	CALD1,SERPINE1,TMEM158
AMH		growth factor			0.0158	0.0586	ACVR1,CEACAM1,MMP2
CTSS		peptidase			0.0158	0.0586	COL4A3,TNFSF10,UTRN
mir-144		microRNA			0.0158	0.0586	CD34,KLF7,VCAN
NFIX	0.272	transcription regulator			0.0158	0.0586	NFIX,POSTN,SERPINE1
HEY1		transcription regulator			0.0158	0.0586	GLS,MMP2,TAGLN
lnc-HAND2-2		other			0.0158	0.0586	MMP2,ZFP36
IGF2R		transmembrane receptor			0.0158	0.0586	DDAH1,POSTN
THBD	-0.307	transmembrane receptor			0.0158	0.0586	FLT1,THBD
GFPT1		enzyme			0.0158	0.0586	TGFB1,THBS1
AGRP		other			0.0158	0.0586	FOS,PSMA2
TEC		kinase			0.0158	0.0586	FOS,SELP
MIR320		group			0.0158	0.0586	EDN1,FN1
GRM5		G-protein coupled receptor			0.0158	0.0586	FOS,THBS1
PCBP2		other			0.0158	0.0586	CCN1,CCN2
MAP3K4		kinase			0.0158	0.0586	MMP2,TWIST1
AEBP1		peptidase			0.0158	0.0586	ABCA1,APOE
S100P		other			0.0158	0.0586	ACTB,S100A6
MTA1		transcription regulator			0.0159	0.0586	ACKR3,MMP2,SOX4,TWIST1
NR5A2		ligand-dependent nuclear receptor		1.673	0.0161	0.0595	CXCL16,FOS,HTRA1,JUNB,TGFB1,TNFRSF12A,TNFSF10
BTNL2		transmembrane receptor		-0.447	0.0165	0.0608	GBP4,IFITM3,S100A4,SPECC1,TNFSF10
IRF1		transcription regulator		-0.825	0.0184	0.0626	CEACAM1,CXCL16,DST,FN1,GBP2,IFITM3,PSMB9,TGFB1,TNFSF10
DNMT3A		enzyme		-0.333	0.0174	0.0626	ACE,ITPR3,PLCB4,PTGS1,S1PR1,SPARC,TGFB1,TSC22D1,TWIST1
TFAP2A		transcription regulator		-0.266	0.0174	0.0626	ABCA1,APOE,F2R,MMP2,PRDX1,RPL6,SERPINE1
SQSTM1		transcription regulator		-0.152	0.0194	0.0626	EDN1,MAP1LC3B,RTN4,TSC22D1
NR1H2		ligand-dependent nuclear receptor		-0.029	0.0181	0.0626	ABCA1,ACE,APOE,CXCL16,GBP4,THRA
IRF2		transcription regulator		0	0.0194	0.0626	CEACAM1,DST,IL6ST,MYH9,PSMB9,SDC1,TNFSF10
RBPJ		transcription regulator		0.2	0.0177	0.0626	DLL1,DUSP1,EPHA4,FOS,GLS,SDC1,SOX4,TWIST1
ELAVL1		other		0.24	0.0181	0.0626	ABCA1,CALM1 (includes others),DCN,DUSP1,FOS,IFITM3,PTMA,TJP1,TSC22D3,ZFP36
ID1		transcription regulator		0.272	0.0174	0.0626	CCN2,CEACAM1,FN1,MMP2,THBS1
CASR		G-protein coupled receptor		0.378	0.0194	0.0626	EDN1,LGALS1,NUPR1,RNF144A,THBD,TXNIP,ZYX
PPARD		ligand-dependent nuclear receptor		0.422	0.0187	0.0626	ALDH2,APOE,FLT1,FN1,GAS6,LDHA,LRP5,MFGE8,S100A6,THBS1
PITX2		transcription regulator		0.478	0.018	0.0626	ATP1B1,FOXC2,GATA2,LDHA,MGA,NDUFB4,NXN
FGFR1	0.491	kinase		0.756	0.0188	0.0626	DLL1,FGFR1,FOS,ITPR1,PTGS1,SPARC
AVP		other		0.9	0.0182	0.0626	FOS,GATA2,S100A6,TGFB1
TREM1		transmembrane receptor		1	0.0179	0.0626	ACKR3,ATP1B1,EDN1,GADD45B,RCAN1,THBD,THBS1,TMEM158,TMPO
FGF7		growth factor		1.172	0.0192	0.0626	FGFR1,MMP2,SDC1,SERPINE1,TGFB1
BCR (complex)		complex		1.318	0.0194	0.0626	COX5A,COX6C,FOS,GAPDH,GBP2,GLS,GNAQ,JUNB,LDHA,NDUFA11
MAPK3		kinase	Activated	2.183	0.0188	0.0626	ACE,ELN,FN1,FOS,JUNB,THBS1
AKT1		kinase	Activated	2.268	0.0177	0.0626	CLU,FN1,FOS,FSTL1,MMP2,MYH10,PTGS1,RHOB,SERPINE1,THBS1
IL11		cytokine			0.0174	0.0626	FOS,IL6ST,JUNB,MMP2,POSTN
collagen type i (family)		group			0.0175	0.0626	SERPINE1,SPARC,TWIST1
REN		peptidase			0.0175	0.0626	ACE,CCN2,FOS
SFN		other			0.0175	0.0626	NET1,SGK1,TJP1
CCR1		G-protein coupled receptor			0.0175	0.0626	FOS,MMP2,SPARC
SUZ12		enzyme			0.0187	0.0626	ACKR3,EIF4G3,LITAF,MMP2,PLCB4,SLC25A3,TGFB1
YOD1		enzyme			0.0191	0.0626	CCN1,CCN2
DGCR5		other			0.0191	0.0626	FN1,TJP1
MYO1B		other			0.0191	0.0626	GAPDH,LDHA
DAB2IP		other			0.0191	0.0626	CLU,EPAS1
CHRM3		G-protein coupled receptor			0.0191	0.0626	CCN1,FOS
WNT5B		other			0.0191	0.0626	FN1,VCAN
SART1		other			0.0191	0.0626	DDIT4,SERPINE1
GADD45B	0.315	other			0.0191	0.0626	BGN,TGFB1
MMP7		peptidase			0.0191	0.0626	FLT1,MMP2
ATP7A		transporter			0.0191	0.0626	ELN,PAM
PGK1		kinase			0.0191	0.0626	MMP2,MYOF
ELK3		transcription regulator			0.0191	0.0626	FOS,SERPINE1
MYZAP		other			0.0191	0.0626	FOS,TJP1
Ncoa6		transcription regulator			0.0191	0.0626	FOS,SERPINE1
PPBP		cytokine			0.0191	0.0626	COL18A1,SERPINE1
LUCAT1		other			0.0192	0.0626	ALDH3A1,FN1,MGLL
ROCK1	-0.369	kinase			0.0192	0.0626	CCN2,EDN1,FBLN2
NPC2		transporter			0.0192	0.0626	CREB5,MAP1LC3B,PTGS1
CNR2		G-protein coupled receptor			0.0192	0.0626	CCN2,FN1,TGFB1
SRC (family)		group			0.0194	0.0626	FLT1,FN1,S100A4,TJP1
Sos		group			0.0195	0.0626	EEA1,FBLIM1,FOS,LTBP3,MYH9,NET1,PMEPA1,TGFB1,UTRN
NFYB		transcription regulator			0.0196	0.0626	ACTB,CAV1,EPAS1,GAPDH,RHOB,RPL41,S100A4,SPECC1,TIMP3,TJP1
CSDE1 HNRNPD PABP PAIP1 SYNCRIP		complex			0.0198	0.0626	FOS
ABLIM2		other			0.0198	0.0626	TAGLN
growth factor receptor		group			0.0198	0.0626	FOS
tubulin (complex)		complex			0.0198	0.0626	GNAQ
Ctla2a/Ctla2b		other			0.0198	0.0626	TGFB1
STAMBPL1		enzyme			0.0198	0.0626	DUSP1
DNAJA4		other			0.0198	0.0626	APOE
SRF-ELK1		complex			0.0198	0.0626	FOS
ABLIM3		other			0.0198	0.0626	TAGLN
RND2		enzyme			0.0198	0.0626	RHOB
TMEM184A		other			0.0198	0.0626	DUSP1
Lamin b		group			0.0198	0.0626	LMNA
CLDN9		other			0.0198	0.0626	TJP1
ETV2		transcription regulator			0.0198	0.0626	TEK
TSKU		other			0.0198	0.0626	TGFB1
KCTD10		ion channel			0.0198	0.0626	RHOB
Mexis		other			0.0198	0.0626	ABCA1
FGF14		growth factor			0.0198	0.0626	FOS
CAMSAP2		other			0.0198	0.0626	TJP1
HNRNPH3		other			0.0198	0.0626	HSPA1A/HSPA1B
RIC8A		other			0.0198	0.0626	GNAQ
PHF2		enzyme			0.0198	0.0626	HTRA1
S100A14		other			0.0198	0.0626	MMP2
Tcp4		other			0.0198	0.0626	HTRA1
MBNL2		other			0.0198	0.0626	ABLIM1
mediator		complex			0.0198	0.0626	FOS
Rho gdi		group			0.0198	0.0626	RHOB
ARHGEF17		other			0.0198	0.0626	FOS
ANTXR1		transmembrane receptor			0.0198	0.0626	HSPA1A/HSPA1B
PRCC		other			0.0198	0.0626	SERPINE1
DYNLRB1		other			0.0198	0.0626	SERPINE1
KIFAP3		other			0.0198	0.0626	FOS
PJA1		enzyme			0.0198	0.0626	SPTBN1
PPY		other			0.0198	0.0626	FOS
LINC01013		other			0.0198	0.0626	CCN2
GPHA2		other			0.0198	0.0626	FOS
Lysosomal Protease		group			0.0198	0.0626	MAP1LC3B
miR-516a-5p (miRNAs w/seed UCUCGAG)		mature microRNA			0.0198	0.0626	KLK10
mir-617		microRNA			0.0198	0.0626	SERPINE1
mir-580		microRNA			0.0198	0.0626	TWIST1
miR-33-5p (and other miRNAs w/seed UGCAUUG)		mature microRNA			0.0198	0.0626	ABCA1
PPP2R5E		phosphatase			0.0198	0.0626	FN1
EIF2B2		translation regulator			0.0198	0.0626	ACTB
ACAT2		enzyme			0.0198	0.0626	ABCA1
USP33		peptidase			0.0198	0.0626	EPAS1
NPVF		other			0.0198	0.0626	FOS
SNTB1		other			0.0198	0.0626	ABCA1
LINC00570		other			0.0198	0.0626	ROCK2
CKAP4		other			0.0198	0.0626	CCN2
ETF1		translation regulator			0.0198	0.0626	UTRN
SLC1A2		transporter			0.0198	0.0626	FOS
GPHB5		other			0.0198	0.0626	FOS
SCN7A		ion channel			0.0198	0.0626	FOS
ANKS1A		other			0.0198	0.0626	FOS
PPP1R3A		phosphatase			0.0198	0.0626	THBS1
ANK2		other			0.0198	0.0626	SPTBN1
SPOCK1		other			0.0198	0.0626	MMP2
EPGN		growth factor			0.0198	0.0626	FOS
TAX1BP3		transcription regulator			0.0198	0.0626	FOS
TRNAU1AP		other			0.0198	0.0626	GPX1
ABLIM1	-0.455	other			0.0198	0.0626	TAGLN
Tnxa-ps1		other			0.0198	0.0626	DUSP1
PTPN9		phosphatase			0.0198	0.0626	MMP2
STARD3		transporter			0.0198	0.0626	ABCA1
RAB5B		enzyme			0.0198	0.0626	FOS
GDF10		growth factor			0.0198	0.0626	SERPINE1
INHBE		growth factor			0.0198	0.0626	JUNB
CAV2		other			0.0198	0.0626	CAV1
ALYREF		transcription regulator			0.0198	0.0626	APOE
RBM39		transcription regulator			0.0198	0.0626	HTRA1
PRR13		other			0.0198	0.0626	THBS1
GEMIN7		other			0.0198	0.0626	SNRPE
OPRL1		G-protein coupled receptor			0.0198	0.0626	PPP3CA
MED4		transcription regulator			0.0198	0.0626	HTRA1
RP11_115N41		other			0.0198	0.0626	HSPA1A/HSPA1B
SMAD3-EP300		complex			0.0198	0.0626	SERPINE1
G protein q		complex			0.0198	0.0626	RCAN1
TCF3		transcription regulator		-1.121	0.02	0.0634	CBFA2T3,DSTN,EPRS1,GADD45B,GATA2,KLF7,KLHDC2,LDHA,MAL,NUPR1
ATF3		transcription regulator		-0.8	0.0201	0.0635	CXCL16,GBP2,GBP4,GSN,ITGA1,MMP2,SERPINE1
PARP1		enzyme		0.113	0.0201	0.0635	ABCA1,FOS,GBP2,GBP4,ITPR1,MMP2,SELP
IGF2		growth factor			0.0201	0.0636	CCN2,DUSP1,FN1,JUNB,NDRG1,RHOB,SERPINE1,THRA
PRKCE		kinase		0.277	0.0202	0.0637	CAV1,CCN1,FOS,IL6ST,JUNB
GNA12		enzyme		0.343	0.0202	0.0637	ARHGEF12,F2R,FOS,MMP2,TAGLN
ATF4		transcription regulator		1.346	0.0207	0.0651	ABCA1,APOE,DDIT4,EIF2S2,FN1,MAP1LC3B,NDRG1,NUPR1,TNFRSF12A
PELP1		other			0.0208	0.0654	FOS,MAP1LC3B,MMP2,NDRG1,SNCG,SYT7,TAGLN
EZH2		transcription regulator		-0.18	0.0208	0.0655	ACKR3,ACTB,EPAS1,FGFR1,FLT1,FRZB,ITGA1,KMT2C,MMP2,NDRG1
EIF2B5		translation regulator			0.021	0.066	APOE,DUSP1,TAGLN
RPSA	0.331	translation regulator			0.021	0.066	DUSP1,GBP4,MMP2
SOX3		transcription regulator		-0.447	0.0212	0.0665	ACVR1,DLL1,DUSP1,FRZB,GBP4
LAMP2		enzyme	Activated	2.213	0.0212	0.0665	COL4A5,CTSC,FN1,RCAN1,TGFB1
let-7		microRNA		-0.632	0.0217	0.0679	COL5A2,CPED1,DMD,FN1,ITGA1,RCAN1,S100A4,SERPINE1,THBS1,ZFP36
ARNT2		transcription regulator		-1	0.0219	0.0685	APOE,DLL1,GATA2,LIFR,PLA2G5,POSTN,SIN3B,SYT7,TSC22D3
mir-183		microRNA		-0.943	0.022	0.0687	FN1,FOXP1,SERPINE2,SLC39A1
MXD1		transcription regulator		-1.342	0.0223	0.0696	EDN1,ITGA1,RPS13,RPS2,RPSA
ANTXR2		transmembrane receptor			0.0226	0.0698	FN1,MMP2
ATP6AP2		transporter			0.0226	0.0698	FN1,TGFB1
STAT1/3/5 dimer		complex			0.0226	0.0698	EPAS1,TIMP3
POLR3G		enzyme			0.0226	0.0698	LMNA,S100A4
ALOX12		enzyme			0.0226	0.0698	FN1,MMP2
NELFB		other			0.0226	0.0698	CCN2,GADD45B
CCL1		cytokine			0.0226	0.0698	MMP2,SERPINE1
SH3KBP1		other			0.0226	0.0698	FN1,SERPINE1
DRD1		G-protein coupled receptor			0.0226	0.0698	FOS,JUNB
HSPB8		kinase			0.0226	0.0698	BMPR2,MAP1LC3B
KRIT1		other			0.0226	0.0698	EFNB2,THBS1
Laminin5		complex			0.0226	0.0698	FN1,SPARC
BMPR2	-0.384	kinase			0.0229	0.0704	EFNB2,EPHA4,FN1
MAC		complex			0.0229	0.0704	FN1,THBS1,ZFP36
Focal adhesion kinase		group			0.0229	0.0704	EFNB2,MMP2,TAGLN
CXCL10		cytokine			0.0229	0.0704	FOS,ITGA1,TGFB1
IFRD1		other			0.0229	0.0704	CCN2,RPL39,SEM1
TRPV4		ion channel			0.0229	0.0704	DUSP1,FOS,THBS1
VTN		other			0.0229	0.0704	EFNB2,MMP2,SERPINE1
CXCL12		cytokine		0.863	0.0231	0.0708	F2R,FN1,FOS,JUNB,MMP2,NUMA1,ROCK1,THBS1,TNFSF10
SAFB		other		0	0.0233	0.0714	FOS,NUPR1,PSMB9,TNFSF10
APC		enzyme		-1.069	0.0235	0.0719	CLU,EDN1,PTGS1,SGK1,THBS1,TIMP3,TJP1,TNFRSF12A
mir-155		microRNA		-1.746	0.0239	0.0729	EDN1,GAPDH,RHEB,S1PR1,SERPINE1,TGFB1,TWIST1
CCL2		cytokine		0.785	0.024	0.0732	ABCA1,FOS,ITGA1,MMP2,SERPINE1,TGFB1
CX3CR1		G-protein coupled receptor		-0.707	0.0242	0.0739	ACER2,FOS,H3-3A/H3-3B,LARS2,MFGE8,SYNE2,TGFB1,UNC13B
MEF2D		transcription regulator	Activated	2.379	0.000763	0.00632	CCN2,FN1,FOS,JUNB,SOD3,TGFB1,ZFP36	209 (15)
GNAS		enzyme		1.213	0.0244	0.0744	ARL4D,CCN1,FOS,SPARC,THBS1
PKM		kinase	Activated	2.211	0.0244	0.0744	ABCA1,GAPDH,LDHA,MMP2,NFE2L1
CBL		transcription regulator		0	0.0247	0.075	EPHA4,FN1,FOS,MMP2
PTPRJ	-0.423	phosphatase		0.577	0.0247	0.075	ACP3,EDN1,FOS,TSC22D1
mir-24		microRNA		0.958	0.0247	0.075	FN1,NET1,SERPINE1,TGFB1
AIP		transcription regulator		1	0.0247	0.075	ACKR3,DUSP1,PDE3A,S1PR1
FSHR		G-protein coupled receptor			0.0247	0.075	ACP3,DUSP1,LGMN,TJP1
KLF15		transcription regulator			0.0247	0.075	CCN2,LRP5,SYNPO,TNFSF10
FUS		transcription regulator			0.0247	0.075	CALM1 (includes others),RPL18,RPL41,RPS19
TNFSF11		cytokine		1.913	0.0248	0.0753	CAV1,DUSP1,FOS,GADD45B,JUNB,LSR,RCAN1,RHOB,SDC1,SERPINE1
mir-193		microRNA			0.0249	0.0753	CD2AP,FAT1,SYNPO
MAPK11		kinase			0.0249	0.0753	CAV1,FOS,PRDX1
APEX1		enzyme			0.0249	0.0753	FOS,HTRA1,JUNB
SMAD5		transcription regulator			0.0249	0.0753	CCN2,GATA2,SERPINE1
SYVN1		transporter		1.134	0.0255	0.0769	CALM1 (includes others),DUSP1,GNB2,MCAM,MYOF,PTPRJ,RPL18
TXNIP	-0.534	other		-0.851	0.0262	0.0781	DDIT4,GAPDH,LDHA,TXNIP
mir-146		microRNA		-0.152	0.0262	0.0781	DUSP1,GAPDH,MMP2,WASF2
NKX3-1		transcription regulator			0.0262	0.0781	FOS,SDC1,SOX4,TWIST1
Mmp		group			0.0264	0.0781	CLDN5,TJP1
LXR ligand-LXR-Retinoic acid-RXRα		complex			0.0264	0.0781	ABCA1,APOE
trypsin		group			0.0264	0.0781	ELN,FOS
MFN1		enzyme			0.0264	0.0781	GAPDH,LDHA
DHCR24		enzyme			0.0264	0.0781	IFITM3,MGP
PHLPP2		enzyme			0.0264	0.0781	MAP1LC3B,MMP2
PAK4		kinase			0.0264	0.0781	LIFR,TJP1
KCNN4		ion channel			0.0264	0.0781	FOS,TSC22D3
CHRM1		G-protein coupled receptor			0.0264	0.0781	CCN1,FOS
HSD11B2		enzyme			0.0264	0.0781	CCN2,TSC22D3
HIF3A		transcription regulator			0.0264	0.0781	EDN1,EPAS1
CSF2RA		transmembrane receptor			0.0264	0.0781	FOS,JUNB
THBS2		other			0.0264	0.0781	LDHA,MMP2
TIA1		other			0.0264	0.0781	CALM1 (includes others),MAP1LC3B
PRDX1	0.301	enzyme			0.0264	0.0781	ECM1,SELP
ALCAM		other			0.0264	0.0781	CLDN5,TJP1
AK1		kinase			0.0264	0.0781	GAPDH,LDHA
LAMA2		other			0.0264	0.0781	CLDN5,PLVAP
PTGER1		G-protein coupled receptor			0.0264	0.0781	FN1,FOS
SPINT2	-0.306	other			0.0264	0.0781	ARHGAP5,TGFB1
PPP5C		phosphatase			0.0264	0.0781	DUSP1,SGK1
APOC3		transporter			0.0264	0.0781	IL6ST,TGFB1
Complement		complex			0.0264	0.0781	CLU,SELP
MYB		transcription regulator		0.219	0.0264	0.0782	CD34,CXCL16,FN1,ITPR1,PPP3CA,SDC1,SLC25A3,TWIST1
IFN Beta		group		0.984	0.0264	0.0782	CAV1,DUSP1,FN1,GAS6,MAL,RTN4,SERPINE1,TGFB1,THBS1,TNFSF10
MAPK7		kinase		-1	0.0267	0.079	DUSP1,EDN1,PDE3A,TEK,THBD
FFAR3		G-protein coupled receptor		0.447	0.0267	0.079	GAS6,GBP2,ITPR3,SCN1B,SLC12A7
NPPB		other			0.027	0.0796	CCN2,FN1,TGFB1
AHCY		enzyme			0.027	0.0796	CD34,GPX1,ZFHX3
TAB1		enzyme			0.027	0.0796	GBP2,SERPINE1,TNFSF10
BRCA1		transcription regulator		1.98	0.0272	0.08	ACTB,COL18A1,DDIT4,GADD45B,H3-3A/H3-3B,SERPINE2,TWIST1,VCAN
MNT		transcription regulator		0	0.0277	0.0814	ATP1B1,GADD45B,LDHA,TXNIP
Gcg		other		0	0.0277	0.0814	ATP1B1,CTSC,FOS,SDC1
SIM1		transcription regulator		-1	0.0278	0.0816	APOE,DLL1,GATA2,LIFR,PLA2G5,POSTN,SIN3B,SYT7,TSC22D3
H1-6		other		-0.447	0.0279	0.0819	CBFA2T3,DEGS2,FOS,PLA2G5,SERINC3
H1f1		other		-0.447	0.0279	0.0819	CBFA2T3,DEGS2,FOS,PLA2G5,SERINC3
IL1A		cytokine	Activated	2.569	0.0284	0.0832	CCN1,FGFR1,FOS,JUNB,LDHA,MCAM,MMP2,SERPINE1,SPARC,TGFB1
CD40		transmembrane receptor		1.682	0.0286	0.0836	COX5A,COX6C,COX7C,DUSP1,FOS,GAPDH,GLS,LDHA,PSMB9,SERPINE1
S100A8		other		1.463	0.0288	0.0842	DDIT4,ELN,FBLIM1,MMP2,POSTN,SGK1,TXNIP,VCAN
TNFSF13B		cytokine		1.134	0.029	0.0848	CD200,GAS6,ITGA1,PTGS1,S100B,THBS1,TNFRSF12A
CDH1		other		-1.406	0.0292	0.085	ACTB,FN1,MCAM,S100A4,TGFB1
1810019D21Rik		other		-1	0.0293	0.085	EDN1,GPX1,THBD,TMEM44
PLAG1		transcription regulator		0	0.0293	0.085	PIR,PPIC,QSOX1,TSPAN4
SMARCB1		transcription regulator		0.447	0.0293	0.085	ATP1B1,BTG1,CEACAM1,COL18A1,COL5A2,FOS,GSN,POSTN,SPARC
KLF6		transcription regulator	Activated	3.422	0.00336	0.02	ATOX1,GADD45B,GAPDH,JUNB,LDHA,LITAF,NINJ1,PSMA2,RHOB,SDC1	191 (14)
FHIT		enzyme			0.0292	0.085	MMP2,RANBP2,TMEM158
TIMP1		cytokine			0.0292	0.085	FLT1,MMP2,TIMP3
mir-204		microRNA			0.0293	0.085	ACVR1,ITPR1,MICOS10-NBL1/NBL1,ROCK1
AMBRA1		other			0.0304	0.087	FN1,SERPINE1
LOXL1		enzyme			0.0304	0.087	ELN,MMP2
LAMTOR5		other			0.0304	0.087	LDHA,S100A4
COL9A1		other			0.0304	0.087	FN1,MFGE8
RBBP7		transcription regulator			0.0304	0.087	GATA2,LYL1
APOA4		transporter			0.0304	0.087	FOS,SELP
VASP		other			0.0304	0.087	EPAS1,SELP
miR-150-5p (and other miRNAs w/seed CUCCCAA)		mature microRNA			0.0304	0.087	CLDN5,EDN1
PTPRE		phosphatase			0.0304	0.087	ACP3,TSC22D1
SAT1		enzyme			0.0304	0.087	EIF3F,GAPDH
ACVR1B		kinase			0.0304	0.087	SERPINE1,TWIST1
NFYA		transcription regulator			0.0305	0.0873	EPHX1,GADD45B,JUNB,RHOB,TXNIP
GIP		other		-0.762	0.0309	0.0882	ACE,FOS,GBP2,SERPINE1
CDX2		transcription regulator		-0.2	0.0309	0.0882	ALDH3A1,CAV1,CLU,DLL1,KMT2A,SYNPO,TGFB1
BNIP3L		other		0	0.0309	0.0882	GAPDH,GSN,ITPR3,TGFB1
IDH1		enzyme			0.0309	0.0882	ABCA1,APOE,EPAS1,FN1
mir-221		microRNA			0.0315	0.0895	CCN2,MMP2,TIMP3
ING1		transcription regulator			0.0315	0.0895	HSPA1A/HSPA1B,TPT1,ZFP36
PROX1		transcription regulator			0.0315	0.0895	CD34,FOXC2,ITGA9
TFRC		transporter		-1.342	0.0318	0.09	DDIT4,FOS,LDHA,TNFRSF12A,TNFSF10
NEDD9		other		1.342	0.0318	0.09	DDIT4,FOS,MMP2,SERPINE1,TXNIP
TAC1		other	Activated	2.176	0.0318	0.09	CCN1,FOS,SELP,SERPINE1,TGFB1
FGF19		growth factor			0.0318	0.09	APOE,FOS,MCAM,SCN1B,SGK1
DUSP1	0.757	phosphatase		-1.238	0.0318	0.0901	DUSP1,IFITM3,MGLL,SERPINE1,SYNPO,THBD,ZFP36
GLI2		transcription regulator		-0.816	0.0322	0.091	CBFA2T3,CLU,FOXC2,JUNB,NTN1,RCAN1
ZBTB16		transcription regulator		0.99	0.0324	0.0915	ACER2,CD34,F2R,IL6ST,PLA2G5,SELP,TMEM176B,TSC22D1,TSC22D3
CSF		group		0	0.0326	0.0919	IL6ST,RPS19,SERPINE1,SPINT2
HIC1		transcription regulator		0.32	0.0326	0.0919	ACKR3,CDO1,ITPR1,MCAM
NR4A1		ligand-dependent nuclear receptor		-0.061	0.033	0.093	APOE,BPGM,CCN2,CLDN5,FN1,NDUFB4,SERPINE1,SPINT2,TAGLN2,TJP1
NKX2-1		transcription regulator			0.033	0.0931	CHAD,CLU,EMP2,MMP2,QSOX1,SERPINE1,TGFB1,THBS1
SIX1		transcription regulator		0.816	0.0333	0.0938	ABLIM1,CLU,FN1,POSTN,SGCD,TAGLN
CRNDE		other			0.0339	0.0951	GADD45B,SMC1A,TGFB1
PHF6		transcription regulator			0.0339	0.0951	SERINC3,SOX4,TPT1
ETV4		transcription regulator			0.0339	0.0951	CAV1,FN1,TWIST1
MIR124		group			0.0339	0.0951	CAV1,GRIA3,ROCK1
miR-221-3p (and other miRNAs w/seed GCUACAU)		mature microRNA			0.0339	0.0951	DDIT4,FOS,TIMP3
TRIB3		kinase			0.0339	0.0951	DDIT4,LDHA,TWIST1
LIF		cytokine	Activated	2.361	0.034	0.0953	AHNAK,CD34,CYFIP1,FN1,FOS,IL6ST,JUNB,LIFR,TMEM176B
TRAP1		enzyme		-0.447	0.0345	0.0956	COX5A,COX5B,GAPDH,NDUFA11,NDUFB4
CFTR		ion channel		0.555	0.0345	0.0956	ABCA1,CAV1,EPHX2,ITPR1,PLA2G5
Ifn		group		1.342	0.0345	0.0956	EDN1,FOS,IFITM3,PTPRJ,SERPINE1,SP100
FOXG1		transcription regulator			0.0346	0.0956	NCOA3,SERPINE1
PACS1		other			0.0346	0.0956	ITPR1,ITPR3
PSME3		peptidase			0.0346	0.0956	GAPDH,LDHA
miR-96-5p (and other miRNAs w/seed UUGGCAC)		mature microRNA			0.0346	0.0956	FN1,SERPINE2
miR-129-5p (and other miRNAs w/seed UUUUUGC)		mature microRNA			0.0346	0.0956	BMPR2,SOX4
miR-132-3p (and other miRNAs w/seed AACAGUC)		mature microRNA			0.0346	0.0956	SOX4,TJP1
PER2		transcription regulator			0.0346	0.0956	ALDH3A1,DBP
GLUL		enzyme			0.0346	0.0956	CAV1,GLS
CPEB1		translation regulator			0.0346	0.0956	TJP1,TWIST1
OCLN		other			0.0346	0.0956	CAV1,MMP2
BRAP		enzyme			0.0346	0.0956	CCN2,COL4A3
ITIH1		other			0.0346	0.0956	SPINT2,TGFB1
GTF2I		transcription regulator			0.0346	0.0956	FOS,THBS1
HNRNPD		transcription regulator			0.0346	0.0956	FLT1,FOS
KLK1		peptidase			0.0346	0.0956	CCN2,TGFB1
CALC		group			0.0346	0.0956	EDN1,FOS
TLR4		transmembrane receptor		1.519	0.0346	0.0957	ACP3,CCN1,CD200,EDN1,FOS,GBP2,HTRA1,IFITM3,LDHA,SELP
MYD88		other	Activated	2.55	0.0351	0.0969	ACP3,CCN1,CD200,DUSP1,FOS,MMP2,SERPINE1,SLCO3A1,TGFB1,TNFRSF12A
IFNB1		cytokine	Inhibited	-2.368	0.0381	0.0978	DLL1,F2R,FBLN2,FOS,GBP2,GBP4,MMP2,NFIX,PHLDB2,THBS1
ZFP36	0.408	transcription regulator		-1.974	0.0388	0.0978	FOS,MMP2,SERINC3,THBD,ZFP36
miR-30c-5p (and other miRNAs w/seed GUAAACA)		mature microRNA		-1.414	0.0369	0.0978	ACVR1,CCN2,COL4A5,COL5A2,PPP3CA,SPARC,VCAN
ARID1A		transcription regulator		-1.067	0.0392	0.0978	ACTN1,CAVIN2,CEACAM1,F2R,FN1,LRP5,LSR,PTGIS,SYNE2
KAT2A		enzyme		0.816	0.0369	0.0978	CSRP2,DMD,GATA2,JUNB,LDHA,PDLIM1
HES1		transcription regulator		0.849	0.0361	0.0978	DLL1,DUSP1,GLS,TAGLN
CITED2		transcription regulator		1.254	0.0357	0.0978	CLIC5,CRIM1,DUSP1,FLT1,FOXC2,GADD45B,GBP2,GBP4,MED13
Creb		group		1.559	0.0383	0.0978	CCN1,DUSP1,FLNB,FOS,GDA,GJA5,JUNB,LTBP3,MCAM,MMP2
PTGER4		G-protein coupled receptor		1.664	0.0369	0.0978	EDN1,GBP2,GBP4,MMP2,S1PR1,TAGLN2,TNFSF10
EP300		transcription regulator		1.862	0.0376	0.0978	CDC42EP3,CRIM1,DUSP1,EDN1,FN1,FOS,FOXP1,ITGA9,LDHA,LMNA
GNB2	0.288	enzyme			0.0364	0.0978	DUSP1,THBD,TSC22D3
FOSB		transcription regulator			0.0364	0.0978	FOS,MMP2,SERPINE1
PPP3CA	-0.367	phosphatase			0.0374	0.0978	FN1,LITAF,RCAN1,S100A4,S100B
STAT		group			0.0389	0.0978	FOS,IL6ST,JUNB
GNRH		group			0.0389	0.0978	DUSP1,FOS,SGK1
PRDM16		transcription regulator			0.0389	0.0978	DCN,GBP4,SERPINE1
SUMO3		other			0.0389	0.0978	CAV1,CEACAM1,CXCL16
SLC16A2		transporter			0.0389	0.0978	CIRBP,RBM3,SLCO3A1
PAK2		kinase			0.0389	0.0978	DUSP1,S100A6,TAGLN
MESP1		transcription regulator			0.039	0.0978	FOXC2,TWIST1
NTF4		growth factor			0.039	0.0978	FOS,SPARC
PMP22		other			0.039	0.0978	ABCA1,APOE
HIRA		transcription regulator			0.039	0.0978	EFNB2,FLT1
CGB3 (includes others)		other			0.039	0.0978	MMP2,SGK1
SLC2A3		transporter			0.039	0.0978	GAPDH,LDHA
CSK		kinase			0.039	0.0978	FOS,TAGLN
OSBPL8		transporter			0.039	0.0978	ABCA1,APOE
Smad2/3/4		group			0.039	0.0978	CCN2,SERPINE1
IL16		cytokine			0.039	0.0978	FOS,TGFB1
histamine receptor		group			0.0392	0.0978	SELP
PLA2		group			0.0392	0.0978	FOS
Camkk		group			0.0392	0.0978	ABCA1
CYP4A		group			0.0392	0.0978	SGK1
NPS		other			0.0392	0.0978	FOS
MBNL3		other			0.0392	0.0978	ABLIM1
PLEKHM1		other			0.0392	0.0978	MAP1LC3B
METTL5		enzyme			0.0392	0.0978	CALM1 (includes others)
TTC39B		other			0.0392	0.0978	ABCA1
NTN4		other			0.0392	0.0978	TJP1
PRMT3		enzyme			0.0392	0.0978	RPS2
GSDMB		other			0.0392	0.0978	TGFB1
FBXO25		enzyme			0.0392	0.0978	FOS
Integrin alpha V beta 3		complex			0.0392	0.0978	TGFB1
RBM17		other			0.0392	0.0978	FN1
COMMD3		other			0.0392	0.0978	SELP
RANBP10		other			0.0392	0.0978	SELP
BTBD7		other			0.0392	0.0978	MMP2
Hsf3		other			0.0392	0.0978	PDZD2
MDC1		other			0.0392	0.0978	CLU
BATF2		transcription regulator			0.0392	0.0978	CCN1
VPS33B		transporter			0.0392	0.0978	SELP
MLXIP		transcription regulator			0.0392	0.0978	TXNIP
RFX7		transcription regulator			0.0392	0.0978	DDIT4
CPEB2		translation regulator			0.0392	0.0978	TWIST1
ZNF366		transcription regulator			0.0392	0.0978	TSC22D3
ACER3		enzyme			0.0392	0.0978	ACER2
PTPase		group			0.0392	0.0978	ABCA1
OMG		G-protein coupled receptor			0.0392	0.0978	FOS
STAT-1/2		group			0.0392	0.0978	TNFSF10
hyaluronidase		group			0.0392	0.0978	FN1
INTERLEUKIN		group			0.0392	0.0978	FOS
MYO1C		enzyme			0.0392	0.0978	GSN
MAPK8IP2		other			0.0392	0.0978	FOS
PTPRG		phosphatase			0.0392	0.0978	CD34
SELENOP		other			0.0392	0.0978	GPX1
AFM		transporter			0.0392	0.0978	APOE
ACSL1		enzyme			0.0392	0.0978	ABCA1
PDIA4		enzyme			0.0392	0.0978	SELP
HLTF		transcription regulator			0.0392	0.0978	SERPINE1
CELA1		peptidase			0.0392	0.0978	HSPA1A/HSPA1B
KIFC1		enzyme			0.0392	0.0978	TWIST1
DPP10-AS1		other			0.0392	0.0978	TIMP3
SYMPK		other			0.0392	0.0978	TJP1
NMB		other			0.0392	0.0978	FOS
miR-675-3p (miRNAs w/seed UGUAUGC)		mature microRNA			0.0392	0.0978	TJP1
miR-637 (and other miRNAs w/seed CUGGGGG)		mature microRNA			0.0392	0.0978	NUPR1
miR-411-5p (and other miRNAs w/seed AGUAGAC)		mature microRNA			0.0392	0.0978	TXNIP
mir-504		microRNA			0.0392	0.0978	FOXP1
FERMT2		other			0.0392	0.0978	FN1
SNRPB		other			0.0392	0.0978	LDHA
PSG1		other			0.0392	0.0978	TGFB1
ECE1		peptidase			0.0392	0.0978	EDN1
ATG4B		peptidase			0.0392	0.0978	GABARAP
RIMS1		other			0.0392	0.0978	UNC13B
SYNJ2BP		other			0.0392	0.0978	EFNB2
AOC3		enzyme			0.0392	0.0978	SELP
RGS18		enzyme			0.0392	0.0978	SELP
PLPP3		phosphatase			0.0392	0.0978	FN1
DPYSL3		enzyme			0.0392	0.0978	TWIST1
GAD1		enzyme			0.0392	0.0978	FOS
POU4F3		transcription regulator			0.0392	0.0978	FOS
GABRG2		ion channel			0.0392	0.0978	FOS
ING2		transcription regulator			0.0392	0.0978	SERPINE1
CUX2		transcription regulator			0.0392	0.0978	DLL1
ARNTL2		transcription regulator			0.0392	0.0978	THBD
NPAS3		transcription regulator			0.0392	0.0978	FGFR1
LRP1B		transmembrane receptor			0.0392	0.0978	ABCA1
RAMP3		G-protein coupled receptor			0.0392	0.0978	FOS
ADCY1		enzyme			0.0392	0.0978	ABCA1
TH		enzyme			0.0392	0.0978	FOS
FOXL1		transcription regulator			0.0392	0.0978	SDC1
FGF5		growth factor			0.0392	0.0978	FGFR1
GRAP		other			0.0392	0.0978	FOS
PREB		transcription regulator			0.0392	0.0978	ABCA1
UBE2V1		transcription regulator			0.0392	0.0978	FOS
NDUFS1		enzyme			0.0392	0.0978	GPX1
CRTAP		other			0.0392	0.0978	SERPINE1
Nedd4		enzyme			0.0392	0.0978	THBS1
RANBP2	-0.27	enzyme			0.0392	0.0978	FN1
RNF11		enzyme			0.0392	0.0978	SERPINE1
ZFYVE16		other			0.0392	0.0978	SERPINE1
LINC01228		other			0.0392	0.0978	ABCA1
BNIP3		other			0.0392	0.0978	RHEB
TRIM28		transcription regulator			0.0398	0.099	EPAS1,MMP2,RCAN1,S100A4
CXCR4		G-protein coupled receptor			0.0398	0.099	ACKR3,JUNB,MMP2,TNFSF10
MAX		transcription regulator		-1.067	0.0404	0.1	EDN1,GADD45B,PTMA,SERINC3,TXNIP
mir-122		microRNA		0.447	0.0419	0.103	FBLIM1,MAP4,PTPN14,RBM3,SCAF11
DDIT3		transcription regulator		0.447	0.042	0.103	FN1,LTBP3,NDRG1,SRSF2,TSC22D3,TXNIP
IRF2BP1		transcription regulator			0.0416	0.103	AIDA,DUSP1,FOS
SKP2		other			0.0416	0.103	PTMA,S100A4,TWIST1
ITCH		enzyme			0.0416	0.103	CCN1,CCN2,FOS
CAMK4		kinase			0.0416	0.103	ABCA1,FOS,JUNB
ALOX15		enzyme			0.0416	0.103	ABCA1,FN1,MMP2
FGFR3		kinase			0.0416	0.103	DLL1,FOS,SPARC
TFAP2B		transcription regulator			0.0416	0.103	EDN1,EPAS1,MMP2
CIDEC		other			0.0416	0.103	FOXC2,SDC1,SERPINE1
GAPDH	0.388	enzyme			0.0416	0.103	DUSP1,GAPDH,TXNIP
FOLR1		transporter			0.0419	0.103	ACVR1,CAV1,RPS24,S100A4,TAGLN2
SHH		peptidase		-0.107	0.0428	0.105	CAV1,FN1,FOXC2,GATA2,SERPINE1,THBD,TJP1,TSC22D3
BACH1		transcription regulator		-1	0.0437	0.106	CALM1 (includes others),DUSP1,GAPDH,UQCRB
EGLN1		enzyme		-0.591	0.0437	0.106	DLL1,EDN1,EPAS1,TGFB1
KLF5		transcription regulator		-0.243	0.0435	0.106	DUSP1,EPAS1,LITAF,SOX4,TAGLN
RTN4	0.32	other		-0.152	0.0437	0.106	GNB2,RHOB,RTN4,TSPAN2
mir-210		microRNA		0.669	0.0435	0.106	CCN2,CDCA7L,NDRG1,SETD2,SMCHD1
CIP2A		other		0.747	0.0437	0.106	DCN,MFAP5,PTPRB,SERPINE2
TSH		complex		1.969	0.0437	0.106	FOS,GAPDH,JUNB,LRP5
Cyclin E		group			0.0436	0.106	CD34,ROCK2
MESP2		transcription regulator			0.0436	0.106	FOXC2,TWIST1
SLC30A7		transporter			0.0436	0.106	EPHX1,EPHX2
FITM2		enzyme			0.0436	0.106	ADAM15,SYT7
PXDN		enzyme			0.0436	0.106	DDIT4,DUSP1
MIR101		group			0.0436	0.106	CLDN5,DUSP1
MIRLET7		group			0.0436	0.106	COL4A5,COL5A2
mir-379		microRNA			0.0436	0.106	TWIST1,TXNIP
STK3		kinase			0.0436	0.106	CCN2,SOX4
DDR1		kinase			0.0436	0.106	ELN,MMP2
MMP8		peptidase			0.0436	0.106	CCN2,TGFB1
DNAJB6		transcription regulator			0.0436	0.106	SPARC,TWIST1
NRP1		transmembrane receptor			0.0436	0.106	DDAH1,RCAN1
CCAT2		other			0.0436	0.106	GLS,TGFB1
USP1		peptidase			0.0436	0.106	S100A4,SPARC
S1PR3		G-protein coupled receptor			0.0436	0.106	FOS,TAGLN
SMAD6		transcription regulator			0.0436	0.106	SERPINE1,TGFB1
HDAC8		transcription regulator			0.0436	0.106	FN1,MMP2
mir-148		microRNA			0.0443	0.107	ABCA1,MMP2,ROCK1
FLI1		transcription regulator		0.853	0.0457	0.11	CCN2,LDHA,RPL18,TEK
NFATC3		transcription regulator			0.0457	0.11	DDIT4,EDN1,FOS,STIM1
RNASEH2A		enzyme			0.0471	0.113	ACKR3,GBP2,IFITM3
RCE1		peptidase			0.0471	0.113	FSTL1,LMNA,MGP
KEAP1		transcription regulator			0.0471	0.113	MAP1LC3B,PRDX1,SELP
ARRB1		transcription regulator			0.0471	0.113	JUNB,SERPINE1,TSC22D3
HNRNPU		transporter			0.0471	0.113	ACTB,GAPDH,TGFB1
NONO		transcription regulator		-0.346	0.0476	0.114	GBP4,NUPR1,PDE3A,SAMD9L,SERPING1,TNFSF10
SPIB		transcription regulator		-1.342	0.0485	0.115	APOE,CD200,DLL1,HSPA1A/HSPA1B,NET1
ANXA7		ion channel		-1.067	0.0478	0.115	GNB2,ITPR1,ITPR3,TEK
EFNA1		other		-1	0.0478	0.115	CCN2,FN1,TRIM2,WWP1
Hdac		group		-0.797	0.0487	0.115	DLL1,EDN1,FOS,GADD45B,HTRA1,TNFSF10,TXNIP
TNFRSF1A		transmembrane receptor		-0.216	0.0487	0.115	CCN2,FLT1,MMP2,SELP,SERPINE1,TGFB1,THBD
RUNX1		transcription regulator		0.896	0.0478	0.115	CD34,EPAS1,GATA2,IFITM3,ITGA9,MYH10,MYH9,ROCK1,SERPINE1,TJP1
PDGFB		growth factor		1.972	0.0478	0.115	FN1,FOS,MMP2,THBS1
CSF2RB		transmembrane receptor			0.0485	0.115	FOS,JUNB
Angiotensin II receptor type 1		group			0.0485	0.115	EDN1,SERPINE1
CYB561A3		enzyme			0.0485	0.115	ABCA1,HSPA1A/HSPA1B
hemoglobin		complex			0.0485	0.115	EDN1,PIR
elastase		group			0.0485	0.115	MMP2,TGFB1
Endothelin		group			0.0485	0.115	EDN1,FOS
p85 (pik3r)		group			0.0485	0.115	MMP2,NDRG1
CBS/CBSL		enzyme			0.0485	0.115	CDO1,CLDN5
ARHGDIG		other			0.0485	0.115	COL5A2,EDN1
PFKFB3		kinase			0.0485	0.115	EPAS1,TGFB1
mir-322		microRNA			0.0485	0.115	FGFR1,FN1
mir-194		microRNA			0.0485	0.115	SUMO2,THBS1
GPI		enzyme			0.0485	0.115	CAV1,FN1
SOD3	0.542	enzyme			0.0485	0.115	EDN1,TGFB1
NFASC		other			0.0485	0.115	BCAN,SCN1B
BARX2		transcription regulator			0.0485	0.115	DYNLL1,TIMP3
PTGFR		G-protein coupled receptor			0.0485	0.115	FOS,PTGS1
MYCBP2		enzyme			0.0485	0.115	BAZ1B,ROCK2
NCR2		transmembrane receptor			0.0485	0.115	RCAN1,THBS1
BCL6		transcription regulator		-1.912	0.0501	0.118	JUNB,KMT2A,LITAF,LMNA,MGP,SDC1,SERPINE1,TGFB1,TRIM2
TSLP		cytokine		1.941	0.0499	0.118	ABCA1,MAP1LC3B,SELP,TGFB1
TNFSF10	-0.34	cytokine	Inhibited	-2	0.0551	0.124	DDIT4,FOS,MMP2,RCAN1,SP100,TNFSF10
KCNIP3		transcription regulator	Inhibited	-2	0.0566	0.124	FOS,GPX1,PTGIS,ZFP36
LCK		kinase	Activated	2	0.0566	0.124	ABCA1,FOS,GADD45B,RPL36AL
MSTN		growth factor	Activated	2	0.0566	0.124	FN1,FOS,MAP1LC3B,TGFB1
CRH		cytokine		1.93	0.059	0.125	EDN1,FOS,JUNB,SGK1
ETS2		transcription regulator		1.98	0.0614	0.129	CD34,FLT1,FOS,JUNB
MAP3K7		kinase		1.996	0.0741	0.145	GBP2,SERPINE1,SPTBN1,TNFSF10
ID3		transcription regulator	Activated	2.795	0.00646	0.032	CBFA2T3,DUSP1,GADD45B,KLF7,LGALS1,MMP2,PTPN14,SDC1,SOX4,TNFSF10	99 (7)
EHMT1		transcription regulator	Inhibited	-2.236	0.0783	0.148	ALDH2,PPL,THRA,TNS2,UNC13B
Firre		other	Activated	2	0.0796	0.15	GNB2,LYL1,RPSA,TAGLN2
MYCL		transcription regulator		1.98	0.0881	0.162	ATP5MG,FAU,RPL12,RPL18
SAMSN1		other	Activated	2	0.106	0.182	EDN1,SDC1,SLCO3A1,TSC22D1
Hbb-b1		transporter	Activated	2	0.113	0.183	ATP5F1C,FN1,NDUFA11,NDUFB4
TRIM24		transcription regulator	Activated	2.449	0.00725	0.0348	GBP2,GBP4,MYH10,NUMA1,PSMB9,SAMD9L,SERPINE1	151 (7)
PIK3CG		kinase		1.951	0.159	0.233	GBP2,GBP4,TGFB1,TNFSF10
E2F1		transcription regulator	Activated	2.124	0.00853	0.0386	CALD1,CALM1 (includes others),CAV1,CD2AP,COX5A,DUSP1,EIF3I,FGFR1,FLT1,FOS	182 (18)
EGLN		group	Inhibited	-2.177	0.218	0.285	CSRP2,GAPDH,LDHA,PAM,SERPINE1
DIO3		enzyme	Activated	2.236	0.258	0.32	CIRBP,EPAS1,GDA,SERPINE2,SNED1
MAVS		other	Activated	2	0.27	0.332	COX5B,IFITM3,SERPING1,THBS1
IL1RN		cytokine	Activated	2	0.27	0.332	LIFR,SERPINE1,SP100,TNFSF10
