# Supplementary material for: Endothelial YAP/TAZ activation promotes atherosclerosis in a mouse model of Hutchinson-Gilford progeria syndrome
Source: J Clin Invest. 2024 Oct 1;134(22):e173448. doi: 10.1172/JCI173448 (PMC11563688; doi:10.1172/JCI173448)
Supplement: Supplemental table 18 [file jci-134-173448-s020.xlsx]

## Sheet: Proliferation score
Gene
Mcm5
Pcna
Tyms
Fen1
Mcm2
Mcm4
Rrm1
Ung
Gins2
Mcm6
Cdca7
Dtl
Prim1
Uhrf1
Mlf1ip
Hells
Rfc2
Rpa2
Nasp
Rad51ap1
Gmnn
Wdr76
Slbp
Ccne2
Ubr7
Pold3
Msh2
Atad2
Rad51
Rrm2
Cdc45
Cdc6
Exo1
Tipin
Dscc1
Blm
Casp8ap2
Usp1
Clspn
Pola1
Chaf1b
Brip1
E2f8
Hmgb2
Cdk1
Nusap1
Ube2c
Birc5
Tpx2
Top2a
Ndc80
Cks2
Nuf2
Cks1b
Mki67
Tmpo
Cenpf
Tacc3
Fam64a
Smc4
Ccnb2
Ckap2l
Ckap2
Aurkb
Bub1
Kif11
Anp32e
Tubb4b
Gtse1
Kif20b
Hjurp
Cdca3
Hn1
Cdc20
Ttk
Cdc25c
Kif2c
Rangap1
Ncapd2
Dlgap5
Cdca2
Cdca8
Ect2
Kif23
Hmmr
Aurka
Psrc1
Anln
Lbr
Ckap5
Cenpe
Ctcf
Nek2
G2e3
Gas2l3
Cbx5
Cenpa

## Sheet: Lymphatic score
Gene
Fgl2
Fxyd6
Ccl21a
Pard6g
Prelp
Mmrn1
Reln
Cp
Flt4

## Sheet: Capillary score
Gene
Sparc
BC028528
Sgk1
Rgcc
Cd300lg
Kdr
Car4
Thrsp
Cd200
AW112010
Gpihbp1
Cxcl12
Sparcl1
Rsad2
Tspan13
Plpp3
Hspb1
Plpp1
Aplnr
Jam3
Tcf15
Gm12002
Mgll
Ramp3
Cd36

## Sheet: Artery score 
Gene
Crip1
Tm4sf1
Clu
Sema3g
Fbln2
8430408G22Rik
Hey1
Gja4
Azin1
Stmn2
Sat1
Sox17
Mecom
Tsc22d1
Ptprr
Fbln5
Vegfc
Cst3
Igfbp4
Slc6a6
Edn1
Id1
Igfbp3
Gadd45g
Mgp
Gja5
Dusp1
Ier2
Ace
Plat
Glul
Cyr61
Alpl
S100a6
Htra1
Amd1
Klf4
Jag1
