# Supplementary material for: Endothelial YAP/TAZ activation promotes atherosclerosis in a mouse model of Hutchinson-Gilford progeria syndrome
Source: J Clin Invest. 2024 Oct 1;134(22):e173448. doi: 10.1172/JCI173448 (PMC11563688; doi:10.1172/JCI173448)
Supplement: Supporting data values [file jci-134-173448-s029.xlsx]

## Sheet: FIGURE 1D
FIGURE 1D
	(% of cells)
Cluster	Lmna+/+	LmnaG609G/G609G
C0	44.8452	55.1548
C1	61.2125	38.7875
C3	66.9824	33.0176
C8	59.9883	40.0117
C2	16.0491	83.9509
C4	48.3583	51.6417
C7	81.0243	18.9757
C11	7.92683	92.0732
C6	45.319	54.681
C5	36.0862	63.9138
C9	38.1381	61.8619
C10	20.8421	79.1579
C12	18.7919	81.2081
C13	44.0613	55.9387
C14	10.9705	89.0295
C16	14.5695	85.4305
C15	53.0488	46.9512

## Sheet: FIGURE 2B
FIGURE 2B
	(% of cells)
Cluster	Lmna+/+	LmnaG609G/G609G
EC0	94.4444	5.55556
EC1	1.66667	98.3333
EC5	2.23464	97.7654
EC2	40.9341	59.0659
EC3	46.5202	53.4798
EC4	54.8523	45.1477
EC6	58.1633	41.8367
EC7	45.098	54.902
EC8	55.1724	44.8276
EC9	32	68
EC10	41.6667	58.3333

## Sheet: FIGURE 2D
FIGURE 2D
Activated canonical pathways (EC1 LmnaG6096/G609G vs EC0 Lmna+/+)	-log(B-H p-value)
EIF2 Signaling	21.9
Pulmonary Fibrosis Idiopathic Signaling Pathway	5.91
Integrin Signaling	5.13
Actin Cytoskeleton Signaling	5.01
fMLP Signaling in Neutrophils	3.01
Oxidative Phosphorylation	2.97
Ephrin Receptor Signaling	2.55
Sirtuin Signaling Pathway	2.54
ILK Signaling	2.24
Regulation of Actin-based Motility by Rho	2.24
Hepatic Fibrosis Signaling Pathway	2.24
Actin Nucleation by ARP-WASP Complex	2.24
Huntington's Disease Signaling	2.24
VEGF Signaling	1.62
Leukocyte Extravasation Signaling	1.53
ID1 Signaling Pathway	1.45
IL-8 Signaling	1.35

## Sheet: FIGURE 2F
FIGURE 2F
	SELP (% area)
ID	Lmna+/+	LmnaG609G/G609G
ALD21573	0.728667
ALD21614	0.703333
ALD21681	0.547333
ALD21684	2.671
ALD21673	0.569667
ALD21674	2.675
ALD21732	1.379
ALD21594	3.18633
ALD21635		4.13967
ALD21637		5.86833
ALD21638		2.331
ALD21683		4.01267
ALD21687		1.48067
ALD21736		4.61233
ALD21641		11.019
ALD21678		2.566
	VCAM1 (% area)
ID	Lmna+/+	LmnaG609G/G609G
ALD22414	0.164
ALD22524	0.018
ALD22526	0.051
ALD22571	1.131
ALD22572	0.286
ALD22579	0.441333
ALD22536	0.037333
ALD22417		2.222
ALD22429		4.73567
ALD22502		1.49125
ALD22545		0.889333
ALD22577		0.966667
ALD22619		7.04167

## Sheet: FIGURE 2G
FIGURE 2G
	Leukocyte/mm2
ID	Lmna+/+	LmnaG609G/G609G
ALD10459	0
ALD10460	0
ALD11628	0
ALD11634	10.1725
ALD11648	20.3451
ALD11676	0
ALD11681	66.1214
ALD11686	0
ALD10337		0
ALD10349		152.588
ALD10355		284.831
ALD10356		381.47
ALD10361		432.332
ALD11627		35.6038
ALD11630		142.415
ALD11641		25.4313
ALD11652		55.9489
ALD11653		81.3802
ALD11657		127.157

## Sheet: FIGURE 2H
FIGURE 2H
	WBC (103/mm3)
ID	Lmna+/+	LmnaG609G/G609G
ALD13536	4
ALD13569	3.6
ALD13568	4.8
ALD13567	4.8
ALD13555	9.2
ALD13574	6.4
ALD13552	6.6
ALD13545	5.4
ALD18244	5.2
ALD18243	5.8
ALD18214	6.4
ALD18205	6.6
ALD18186	8.6
ALD18185	10.2
ALD18236	4.6
ALD18212	3.8
ALD18194	8.6
ALD18193	8.6
ALD18189	5.2
ALD13537		4.4
ALD13535		4
ALD13566		2.2
ALD13556		3.8
ALD13560		10.2
ALD13575		10
ALD13573		2.8
ALD13561		3.6
ALD18242		4.2
ALD18207		5.4
ALD18204		7
ALD18200		12
ALD18241		5.4
ALD18239		3.2
ALD18211		3.8
ALD18192		2.4
ALD18190		5.6

## Sheet: FIGURE 3A
FIGURE 3A
Activated transcription regulators (EC1 LmnaG609G/G609G)	-log(B-H p-value)
MYCN	23.6655
YAP1	18.9245
MLXIPL	12.4023
MRTFB	10.2204
MRTFA	8.71444
ETV5	6.31785
CREB1	6.0752
HIF1A	5.97469
TEAD4	5.93554
TEAD1	4.07366
SMAD2	4.05948
TEAD2	3.87943
TEAD3	3.82391
FOXO1	3.62893
HOXD3	3.25337
SMAD4	2.9431
KDM3A	2.70553
ID2	2.28316
MEF2D	2.19928
KLF6	1.69897
ID3	1.49485
TRIM24	1.45842
E2F1	1.41341

## Sheet: FIGURE 3D
FIGURE 3D
	Ccn2 mRNA expression (FC)
ID	Lmna+/+	LmnaG609G/G609G
Pool1	1
Pool2	0.581279
Pool3	0.741673
Pool4	0.829301
Pool5	0.293037
Pool1		9.4111
Pool2		3.0724
Pool3		3.82358
Pool4		10.41
Pool5		2.64575
	Ccn1 mRNA expression (FC)
ID	Lmna+/+	LmnaG609G/G609G
Pool1	5.45148
Pool2	1.86791
Pool3	2.74656
Pool4	1.61929
Pool5	2.15849
Pool1		8.65806
Pool2		7.69784
Pool3		9.77355
Pool4		5.13784
Pool5		2.96238
	Tagln mRNA expression (FC)
ID	Lmna+/+	LmnaG609G/G609G
Pool1	3.29137
Pool2	0.915279
Pool3	1.26908
Pool4	0.651597
Pool5	2.23234
Pool1		5.92325
Pool2		2.54362
Pool3		3.22548
Pool4		4.25314
Pool5		1.80737

## Sheet: FIGURE 3E
FIGURE 3E
	TAZ/vinculin (A.U.)
ID	Lmna+/+	LmnaG609G/G609G
ALD15000	0.0777881
ALD14955	0.149691
ALD14950	0.0766646
ALD14951	0.0886516
ALD14988		0.824929
ALD14954		1.19908
ALD14904		2.18552
ALD14958		0.760983
ALD14935		0.78654
	p-TAZ(Ser89)/TAZ
ID	Lmna+/+	LmnaG609G/G609G
ALD15000	5.43556
ALD14955	2.88884
ALD14950	5.16341
ALD14951	5.03537
ALD14988		0.80837
ALD14954		0.586998
ALD14904		0.530946
ALD14958		0.859279
ALD14935		0.507461

## Sheet: FIGURE 3F
FIGURE 3F
	TAZ (integrated density)				Nuclear TAZ (% of cells in quartile)
# of cell	Lmna+/+	LmnaG609G/G609G			Q1: <25%		Q2: 25%-50%		Q3: 50%-75%		Q4: >75%
1	67906.4	102742		ID	Lmna+/+	LmnaG609G/G609G	Lmna+/+	LmnaG609G/G609G	Lmna+/+	LmnaG609G/G609G	Lmna+/+	LmnaG609G/G609G
2	62569	101790		ALD11628	26.2048		32.8313		30.7229		10.241
3	61445.4	100680		ALD11634	0.96463		2.89389		15.7556		80.3859
4	61135.2	99770.2		ALD11648	7.76398		10.559		35.7143		45.9627
5	58189.6	99658.6		ALD11676	76.3158		18.9474		4.21053		0.526316
6	55408.8	99427		ALD11681	29.8851		42.5287		23.2759		4.31034
7	55377.1	99290.2		ALD11686	31.5476		42.2619		19.9405		6.25
8	55103.9	99269.6		ALD13211	22.25		44.75		22.75		10.25
9	52901.2	98578.5		ALD13219	33.6683		37.9397		26.1307		2.26131
10	52162.3	97269.8		ALD13231	64.6199		30.4094		4.38596		0.584795
11	49530.6	96005.4		ALD11627		0.704225		1.05634		3.52113		94.7183
12	49062.6	95753.2		ALD11652		0.923077		2.76923		16.6154		79.6923
13	48971.3	95255.2		ALD11630		3.30789		15.7761		52.1628		28.7532
14	48016.6	94722.2		ALD11641		10.6452		24.8387		37.4194		27.0968
15	47628.4	94087.8		ALD11653		16.6667		26.9697		26.9697		29.3939
16	47479.8	93334.2		ALD11657		88.5185		9.62963		1.85185		0
17	46665.1	93165.8		ALD13179		8.48057		27.5618		40.636		23.3216
18	46649.1	92606		ALD13215		9.01639		32.377		39.7541		18.8525
19	46627.8	92482.2		ALD13221		11.1429		33.7143		45.4286		9.71429
20	46627.8	91436.6
21	46349.2	91188.8
22	46072	90942.6
23	45798.6	90813.1
24	45733.1	90334.3
25	45514.7	90206.2
26	45345.6	89732.2
27	44797.1	89630.4
28	44492.2	89504.6
29	44487.7	88743.9
30	44382.6	88446.5
31	44258.3	88336.5
32	44206	87888.5
33	44035.9	87468.2
34	42776.5	87468.2
35	42723.4	87165.6
36	42419.5	87126.8
37	42284.5	86558.7
38	42242.7	86460.7
39	42042.6	86038.7
40	42004.3	84727
41	41884.2	83863
42	41382.2	83756.7
43	41346.9	83741.7
44	41311.7	83629.6
45	41217.9	83123.1
46	41053.8	82945.8
47	40826.9	82934.8
48	40733.4	82804.2
49	40549.3	82495.3
50	40479.2	82454.3
51	40379.2	82381.7
52	40008.2	81995.5
53	39843.4	81591.3
54	39572.7	81456.2
55	39398.9	81339.4
56	39086.2	81279.9
57	38922.1	81209.1
58	38895.1	81013.2
59	38442.6	80871.2
60	38349.6	80748.8
61	38229	80568
62	38160.2	80557.2
63	38140	80554.7
64	38116.9	80506
65	38109.7	80374.1
66	38064.2	80365.9
67	38031.9	79640.7
68	37937.3	79431.4
69	37865.8	79171.5
70	37758	79083.7
71	37741.7	78878.6
72	37721.7	78423.3
73	37385.6	78271.7
74	37369.3	77792.2
75	37341.3	77791.7
76	37332.3	77770.2
77	37187.7	77688.9
78	36688.4	77523.1
79	36174.1	77373.5
80	36171.6	77271.9
81	36069.3	77031.8
82	35622.3	76650.4
83	35488.3	75824.4
84	35163.1	75630.1
85	35139.6	75614.6
86	35102.3	75544.5
87	34931.7	75231.3
88	34930.7	75093.8
89	34910.2	74643.3
90	34898.4	74597.5
91	34889.9	74346.4
92	34861.2	74099.5
93	34796.4	74099.5
94	34752.1	73804.6
95	34672.8	73483.4
96	34521	73127.7
97	34423.7	73124.7
98	34338.6	73004.1
99	34324.1	72697.2
100	34314.1	72583.4
101	34302.1	72490.1
102	34301.9	72102.6
103	34289.4	71998.6
104	34250.1	71298.7
105	34222.3	71158.4
106	34167.1	71158.4
107	34065.5	71082.1
108	33978.9	71068.8
109	33967.9	70973
110	33907.4	70431.2
111	33874.6	70422.5
112	33833.1	70293.9
113	33540	70266.9
114	33458.7	70216.6
115	33387.1	70146.3
116	33298.3	69746.4
117	33284.6	69703.6
118	33236.3	69643.6
119	33061.4	69346.9
120	33013.9	68839.4
121	32939.1	68440.2
122	32775	68389.9
123	32543.9	68379.1
124	32365.1	68345.4
125	32344.6	68322.6
126	32306.3	68240.1
127	32236.8	68190
128	31925.1	68190
129	31874.3	68046.2
130	31775.2	67760
131	31587.2	67751.5
132	31552.4	67659.5
133	31496.1	67612.5
134	31471.3	67368.6
135	31275.7	67150
136	30783.2	67052.9
137	30742.9	66924.3
138	30698.4	66894.3
139	30654.4	66733
140	30640.1	66631.2
141	30625.1	66354
142	30619.1	66347
143	30595.4	66144.4
144	30565.6	66129.6
145	30564.3	65878.5
146	30558.6	65781
147	30544.6	65738.4
148	30538.6	65448.8
149	30460.3	65439.5
150	30391.5	65439.5
151	30348	65436
152	30256.2	65436
153	30170.1	65311.7
154	30101.8	64891
155	30032.6	64753.7
156	29925.2	64657.3
157	29884.2	64568.6
158	29835	64266.1
159	29776.4	63960.7
160	29762.7	63863.7
161	29714.4	63762.1
162	29466	63534.5
163	29403.2	63520.5
164	29114.8	63261.8
165	29076.8	63130.5
166	29033	62989.4
167	29017.2	62972.9
168	28968.5	62966.2
169	28856.4	62859.9
170	28801.9	62634
171	28785.1	62621.2
172	28733.6	62548.5
173	28645.5	62470.2
174	28595.8	62372.9
175	28426.2	62288.3
176	28214.8	62100
177	28085	61852.6
178	27846.9	61844.8
179	27806.6	61755.3
180	27490.7	61736.8
181	27369.4	61673.7
182	27343.6	61569.4
183	27341.3	61513.9
184	27289.3	61432.8
185	27136.7	61340.6
186	27032.7	61097.9
187	27005.4	60650.2
188	26859.1	60412.6
189	26858.8	60412.6
190	26739.3	60171.7
191	26709.8	60135.7
192	26619	59968.6
193	26529.2	59897.3
194	26527.2	59841.5
195	26300	59759.2
196	26277.5	59666.9
197	26198.2	59649.4
198	26190.2	59385
199	26189.7	59157.6
200	26177.2	59081.6
201	26123.2	59062.1
202	26113.2	58761.2
203	26101.9	58470.2
204	26089.2	58356.2
205	26064.9	58100.8
206	26032.6	57901.9
207	26017.6	57851.9
208	25938.3	57438.7
209	25852	57322.4
210	25800.3	57253.8
211	25790.5	56871.1
212	25577.6	56697.3
213	25469.8	56136
214	25343.3	55990.7
215	25341.5	55872.3
216	25295.5	55578.2
217	25239	55495.1
218	25094.4	55480.6
219	25078.6	55444.1
220	25060.4	54162.4
221	24971.8	53902.8
222	24851	53760.2
223	24811.5	53005.3
224	24784.2	52416
225	24597.6	52271.1
226	24594.1	52174.3
227	24467.5	51908.2
228	24334.7	51798.6
229	24157.4	51702.6
230	24135.3	50971.7
231	24088.3	50863.4
232	23996.3	50815.8
233	23869.5	50596
234	23859	50494.4
235	23812.4	50375.1
236	23735.6	50206.5
237	23555.3	49878.6
238	23335.4	48684.7
239	23306.7	48585.6
240	23302.7	48567.1
241	23239.4	48450.6
242	23085.3	48055.8
243	23019.2	47553.8
244	22761.4	47019.3
245	22644.8	46093.5
246	22617.8	45262.3
247	22615	44667
248	22576.3	44114.2
249	22537.2	42517.3
250	22104.2	42046.6
251	21989.2	41809.7
252	21966.2	41333.2
253	21942.2	39797.1
254	21378.9	37927.1
255	21262.5	36994.8
256	21191.3	36047.8
257	21190.2	35676.1
258	20958.6	32754.8
259	20940.4	31057.4
260	20913.3	29221.1
261	20890.3	27091.5
262	20872.1	22441.2
263	20858.1	20674.2
264	20686.5	89152.1
265	20660.2	82223.1
266	20534.4	80632.3
267	20527.9	78752.8
268	20510.4	73973.2
269	20493.4	73704.5
270	20331.3	71748.2
271	20318.8	71307.2
272	20166	69460
273	20161	68635.8
274	19885.3	67804.6
275	19308.2	65769
276	18951.5	65009
277	18893	64548.3
278	18887	64419.5
279	18676.6	64312.2
280	18488.3	64257.9
281	18345	64035.5
282	18279.7	63904.9
283	18182.9	62381.6
284	18049	62210.8
285	17842.2	61223
286	17833.9	60783.2
287	17795.9	60590.7
288	17743.9	60454.6
289	16988.2	60257.7
290	16710.3	59833.7
291	16603.3	59698.9
292	16564	59192.9
293	15822.8	58863.7
294	15663	58708.4
295	15567	58057.3
296	15273	57487.7
297	15221.8	56999.7
298	15219	56114
299	15066.4	56086.9
300	15039.2	55780.5
301	14579.9	55430.6
302	14261	55212.7
303	14247.5	55043.1
304	14233.7	54559.9
305	13606.4	54367.8
306	13368.5	53918
307	13144.1	53668.1
308	13056.6	53520.3
309	12669.9	53421.8
310	12388	53250.9
311	11916.5	52549.8
312	11900.5	52269.9
313	11871.7	52202.8
314	11792.9	52013.7
315	11752.1	51676.3
316	10651.3	51526.7
317	10564.5	51360.4
318	10054.7	51214.1
319	9687.76	51118.2
320	9290.29	51108.8
321	9040.16	51021.2
322	8710.73	50953.4
323	8539.89	50582.7
324	8152.68	50521.9
325	6841.71	50071.2
326	5300.63	49519.4
327	5037.23	49449.3
328	3860.6	49440.3
329	2516.37	49043.1
330	2399.05	48823.3
331	2020.1	48811.8
332		48696.4
333		48646.2
334		48219.4
335		48162.9
336		48145.6
337		48121.6
338		48101.4
339		48054.3
340		47957.5
341		47932.5
342		47871
343		47677.1
344		47622.3
345		47613.6
346		47317.4
347		47289.9
348		47166.9
349		47116.8
350		47074.6
351		47063.3
352		46988.3
353		46672.6
354		46595.8
355		46496
356		46490
357		46478.5
358		46415.4
359		46403.2
360		46358.7
361		46268.4
362		46189.1
363		46145.1
364		45978.5
365		45584.5
366		45482.4
367		45343.1
368		45011.7
369		45006.7
370		44755.1
371		44544.2
372		44238
373		44177
374		44150.7
375		43964.9
376		43960.4
377		43623.4
378		43614.9
379		43463.3
380		43269
381		43266
382		43211
383		43190.4
384		43136.2
385		43124.4
386		43107.9
387		43013.8
388		42800
389		42797
390		42775.7
391		42762
392		42676.4
393		42663.7
394		42663.4
395		42357.5
396		42348.2
397		42323.5
398		42262.7
399		42177.7
400		42032.3
401		41839.2
402		41746.2
403		41636.1
404		41600.1
405		41558.6
406		41533.1
407		41452
408		41451.2
409		41343.7
410	68873.4	41328.2
411	68848.1	41266.4
412	68025.9	41213.6
413	67890.1	41209.6
414	67679.7	41019.8
415	67568.2	41011
416	67384.6	40987
417	67329.6	40797.9
418	67251.3	40556
419	67188	40539.8
420	67176	40444.5
421	66846.3	40368.2
422	66640.2	40358.7
423	66626.9	40337.7
424	66429.8	40285.1
425	66371.3	40259.6
426	66263.7	40100.8
427	66239.2	40084.8
428	65944.3	40081.3
429	65942.1	40038.7
430	65704.9	39830.1
431	65454.8	39613.5
432	65160.9	39503.9
433	64723.6	39491.9
434	64687.6	39398.1
435	64606.3	39355.4
436	64403.7	39348.6
437	64371.7	39308.6
438	64364.7	39282.8
439	64045	39279.3
440	63947.2	39271.1
441	63570.5	39232.1
442	63474.2	39218.8
443	63440.4	39151.8
444	63165.3	39145
445	63095	39086.5
446	63036.2	39068.7
447	62934.4	39018.4
448	62882.9	39007.2
449	62718.8	38975.4
450	62389.9	38942.9
451	62296.6	38912.1
452	62231.5	38858.3
453	62100.5	38727.5
454	61964.9	38720.3
455	61683.7	38672.8
456	61536.9	38531.7
457	61536.7	38439.6
458	61399.6	38425.6
459	61395.6	38410.8
460	61323	38286.8
461	61018.4	38261.3
462	60954.8	38206.2
463	60664.2	38148.2
464	60583.9	37996.6
465	60579.6	37983.1
466	59873.8	37952.1
467	59744.9	37879.1
468	59723.4	37791.5
469	59704.4	37654.9
470	59515.8	37460.1
471	59444.8	37381.8
472	59406.2	37201.9
473	59397.8	37079.4
474	59347.7	37071.9
475	59271.7	37036.6
476	59261.7	37035.6
477	59180.9	37023.3
478	58604.1	36997.8
479	58564.8	36972.8
480	58513	36892.3
481	58463	36889.8
482	58375.2	36876.3
483	58276.1	36839.2
484	58241.4	36809.2
485	58102	36737.7
486	58086	36693.2
487	57971.7	36648.9
488	57870.7	36614.4
489	57735.8	36572.6
490	57510.2	36553.8
491	57220.1	36469.3
492	56924.7	36433.5
493	56591	36424.8
494	56248.5	36380.5
495	56080.4	36342
496	55864.3	36283.2
497	55690.2	36201.2
498	55625.2	36048.1
499	55271.5	35997.5
500	55258.2	35990
501	55208	35828.7
502	55195.7	35799.4
503	55182.7	35791.2
504	55177	35787.2
505	54954.1	35766.4
506	54876.5	35729.4
507	54552.1	35637.3
508	54514.1	35626.3
509	54377	35562.6
510	54308.5	35554.1
511	54242.7	35516.8
512	54138.1	35430.5
513	54132.6	35300.4
514	54072.9	35286.7
515	54049.3	35257.1
516	54011.3	35227.9
517	53924	35193.9
518	53882.5	35174.3
519	53872	35137.3
520	53810	35126.1
521	53777.4	35088.3
522	53568.6	35027
523	53230.4	34942
524	52747.6	34886.7
525	52731.1	34851.7
526	52674.3	34831.2
527	52469.2	34800.1
528	52368.4	34652.1
529	51979.5	34609.5
530	51944.4	34459
531	51858.4	34381.9
532	51727.8	34293.1
533	51371.6	34179.3
534	51348.9	34168.6
535	51296.1	34128.5
536	51171.5	34102.5
537	51088	34017.2
538	50917.6	33977.2
539	50826.3	33975.7
540	50729.5	33975.7
541	50686.5	33887.7
542	50603	33856.9
543	50498.9	33712.6
544	50372.3	33661.8
545	50217	33661.8
546	49922.8	33629.5
547	49867.3	33580
548	49845.8	33564.2
549	49289.5	33560.5
550	49107.4	33526.9
551	49099.2	33519.4
552	48824.5	33443.2
553	48814.8	33433.4
554	48706.4	33425.7
555	47900.5	33349.6
556	47749.9	33343.6
557	47671.6	33249.3
558	47657.9	33157.5
559	47640.4	33114.2
560	47634.4	32965.4
561	47267.4	32842.3
562	47196.1	32803.8
563	46975.2	32511.9
564	46781.2	32410.3
565	46606.1	32293.3
566	46330.9	32275.5
567	46296.4	32267.8
568	46281.4	32224.2
569	46120.5	32180.5
570	45392.6	32062.2
571	45279.8	31897.3
572	45265.8	31882.1
573	45238.3	31788.8
574	44984.2	31759.2
575	44969.4	31740.7
576	44891.4	31712
577	44789.3	31309.5
578	44672.2	31290.2
579	44130.5	31256
580	44101.7	31227.7
581	43870.3	31217.7
582	43614.9	31083.6
583	43340.5	30982.1
584	43095.9	30973.1
585	43062.4	30938.3
586	42509.6	30888.8
587	42469.8	30779.5
588	42350.7	30733.7
589	42131.9	30732.2
590	42122.9	30660.2
591	41991.8	30564.1
592	41961.5	30557.8
593	41790.4	30548.8
594	41720.7	30505.1
595	41637.6	30467.3
596	41275.2	30435.3
597	41110.1	30399.8
598	41088.3	30393.2
599	40526	30287.2
600	40518.5	30268.4
601	40488.7	30234.4
602	40474.5	30117.3
603	40243.1	30026.3
604	40172.1	30024.5
605	39829.6	29951.8
606	39749.3	29359.4
607	39601	29342.2
608	39153.5	29341.9
609	38525.4	29198.8
610	38324.3	29163.1
611	37872.3	29162.1
612	37788.5	29151.6
613	37504.4	29021
614	37034.9	29008.8
615	36914.8	28941.7
616	36458	28506.2
617	35034.5	28416.2
618	34889.4	28314.9
619	34863.4	27916.9
620	34369.4	27768.3
621	34295.9	27731.1
622	34191.1	27668.3
623	33878.4	27416.1
624	33822.4	27384.6
625	33749.1	27183.5
626	33439.9	26921.4
627	32930.9	26824.3
628	32696.8	26670.5
629	32636.7	26138.2
630	32005.9	26060.9
631	31109.4	26016.4
632	30949.5	25599.4
633	30941.8	25444.6
634	30399.8	25291
635	29144.3	25286.7
636	29080.8	24760.9
637	28947.7	24737.7
638	28773.6	24456
639	27512.2	24423
640	17432.5	24343.2
641	11544.5	24251.2
642	6250.39	23835.7
643		22754.3
644		22306.1
645		21950.2
646		21681.5
647		21450.9
648		21386.4
649		21077.4
650		20864.6
651		20111.9
652		20089.7
653		19685.7
654		17559.3
655		14409.1
656		13605.4
	68882.4	90999.1
	68725.8	90664.7
	67767	81899.5
	67546.9	81791.4
	67342.3	77147.1
	67313.8	76972.8
	66412.8	71747.2
	66247.7	70550.3
	65864.5	70221.1
	65353	66651.4
	65074.6	66389.5
	64828.9	65814.5
	64811.2	65470.5
	63932.7	63479.5
	62318.1	60978.9
	62296.3	60795.5
	61841.8	60548.1
	61794.8	59268.2
	61741.3	59094.8
	61687.2	58837.4
	61454.6	58371.4
	61289.5	57822.1
	61144.9	57781.4
	60890.1	57698.3
	60715	57538.5
	60710.7	56772.3
	60525.9	56603
	59971.3	56403.6
	59897.3	55805.1
	59677.9	55451.6
	59471.8	55200.7
	59412.5	55033.4
	59124.3	54926.8
	59124.1	54698.2
	59030.3	54540.9
	58958.3	54401.3
	58842.7	53925
	58790.9	53734.4
	58777.4	53734.4
	58757.9	53593.3
	58511.8	53479.3
	58268.4	53363
	58131.1	53104.1
	57971.7	53100.8
	57352.4	52598.3
	57220.8	52332.2
	57041	52023.7
	56792.1	52021
	56537.9	51967.5
	56329.1	51833.1
	56323.3	51064.2
	56305.6	50990.4
	56221.3	50758.8
	56044.4	50092.4
	56004.9	49874.6
	55954.4	49566.2
	55902.8	49459.3
	55380.1	48757.7
	55007.6	48639.7
	54655.9	48625.4
	54329.5	48338.2
	54225.4	48185.4
	54159.4	48170.2
	53978.3	48033.1
	53895.8	47967
	53893	47851.5
	53866.5	47632.9
	53503.8	46905.2
	53491	46872.9
	53324.2	46704.1
	53304.9	46686.1
	53300.9	46476.7
	53296.4	45907.9
	53222.9	45878.4
	52603.8	45672.3
	52556.3	45558
	52348.2	45541
	52125.3	45449.7
	51775.9	45418.7
	51523.5	45279.8
	51504	44263
	51485.2	44196.5
	51419.9	43743.2
	51382.9	43669.2
	51345.1	43607.2
	51110.2	43292.8
	50853.9	43288
	50850.4	43071.9
	50699.5	42958.6
	50394.1	42672.7
	50387.4	42613.6
	49797.8	42567.9
	49624.7	42273.2
	49322.3	42262.2
	49133.4	42230.9
	49080.2	41995.1
	48969.6	41601.6
	48964.3	41488.3
	48960.1	41378
	48801.2	41286.2
	48613.1	41140.6
	48300.2	41072.6
	48162.9	41036.8
	48142.9	40973.8
	48020.8	40971.7
	48012.1	40849.9
	47481.5	40819.7
	47432.8	40783.6
	47420.5	40710.8
	47371.7	40693.6
	46888	40469.5
	46721.1	40389.7
	46564.8	40320.9
	46495.2	40300.4
	46296.9	40218.6
	46296.9	40101.3
	46289.1	39927.7
	46167.1	39822.4
	46123.5	39763.1
	45492.7	39742.1
	45003.7	39467.7
	44811.8	39359.4
	44753.1	39274.8
	44722.5	39251.1
	44679	38967.7
	44665.8	38859.3
	44585	38667.5
	44493.4	38605
	44389.6	38542.9
	44333.1	38514.2
	44074.4	38427.4
	43938.3	38318.1
	43889.1	38272.5
	43724.5	38185.7
	43705.7	37690
	43704.5	37650.2
	43699.7	37446.6
	43603.2	37404.6
	43478.4	37327.8
	43444.3	37287
	43385.3	37272
	43350	37266
	43275.8	37239.5
	43266.5	36900.8
	43246.7	36721.9
	43070.1	36602.6
	42702.2	36522.8
	42588.4	36431.3
	42483.3	36305.5
	42267.9	36296
	42131.9	36060.8
	41864.7	36058.1
	41747.7	35987.3
	41647.9	35728.2
	41472.3	35691.6
	41458	35689.4
	41291.4	35670.9
	41242.9	35518.5
	41176.6	35158.6
	41125.3	35150.1
	40810.7	35013.5
	40645.3	34917.2
	40531.8	34830.2
	40519	34790.6
	40420.2	34602.8
	40404.9	34350.2
	40294.1	34296.6
	40247.8	34218.1
	40210.3	34207.1
	40125.8	34187.6
	40027	34174.8
	40010	34164.3
	39896.4	34141.3
	39660.8	34090
	39619.3	34059.2
	39618.8	33710.3
	39529.2	33597.2
	39505.7	33505.7
	39322.3	33310.1
	39193.5	33265.8
	39150.8	33196
	38880.6	32880.8
	38805.6	32829.1
	38777.6	32755.5
	38757.8	32714.3
	38669.2	32685.2
	38451.1	32545.4
	38436.9	32320.3
	38427.6	32305
	38405.6	32130.4
	38349.3	32129.9
	38150.5	32056.2
	38142	31413.6
	38013.1	31384
	38002.1	31324
	37870.6	31222
	37809.5	31200.7
	37638.2	31162.4
	37570.9	31143.4
	37505.1	30882.5
	37494.6	30881
	37452.6	30838.5
	37447.6	30798.2
	37367.5	30744.7
	37324.5	30733.9
	37315.5	30564.6
	37143.9	30556.6
	37125.7	30510.1
	37008.6	30451.3
	36935.3	30354.5
	36832.8	30323.5
	36705.2	30317.5
	36369	30179.9
	36325.7	30125.6
	36309.7	30096.3
	36274.4	29932.8
	36270.7	29844.5
	36203.9	29762.7
	36139.1	29752.7
	35787.2	29567.3
	35518.5	29498.5
	35369.4	29485.8
	35254.9	29429
	34918	29407.5
	34909.4	29312.9
	34821.2	29300.7
	34743.9	29272.9
	33813.1	29190.8
	33784.8	29185.6
	33671.8	29077.5
	33344.8	28940
	33330.3	28853.4
	33203	28709.3
	33077.2	28607.5
	32794.6	28328.6
	32763.5	27903.9
	32721.8	27880.9
	32684.8	27861.1
	32493.9	27857.6
	32469.4	27753.6
	32396.8	27604.7
	32338.8	26978.2
	32213	26972.6
	31747	26878.6
	31644.7	26820.8
	31560.9	26733
	31394.8	26369.8
	31262.5	26303.5
	30982.8	25958.1
	30465.3	25944.1
	30217.9	25843.3
	29821.9	25832
	29716.4	25665.9
	29610.8	25508.6
	29199.3	25482.1
	29056.5	25272.7
	28949.2	25255.2
	28865.2	25003.1
	28856.7	24777.5
	28758.1	24705.4
	28721.8	24657.1
	28479.5	24639.4
	28461.7	24362
	28197.3	24323.5
	28109	23923
	28090.8	23804.4
	27800.8	23758.9
	27750.8	23683.1
	27683.5	23683.1
	27651	23503
	27550.7	23289.9
	27241.5	23214.8
	27060.4	23105
	27022.4	23085
	26301	23002.5
	25634.4	22746.1
	24984.3	22209.1
	24922.3	21950.7
	24207.4	21469.2
	23863.5	21418.9
	23351.7	21222.3
	23048.5	21210
	22504.7	21199.3
	22495.2	21102.2
	22416.9	21083
	22262.8	20783.5
	21750.1	20006.6
	21700	19981.8
	21414.4	19256.2
	20511.1	18789.7
	20077.9	18656.1
	19522.1	18509.5
	16594	18393
	15779.3	18067.1
	14980.1	17913.7
	14508.4	17704.9
	13728.7	17587.5
	13461.3	17288.6
	13458.3	17268.1
	12969	17093.5
	12810.7	16881.2
	11655.6	15625.7
	11202.6	14829.8
	11027.7	14761
	10257.3	14465.1
	9573.7	13864.3
	841.457	13533.6
	50455.9	13471.8
	40027	13369.8
	38974.2
	38080.2
	37890.6
	37067.1
	35350.7	102117
	33974.7	100571
	33828.1	93360.2
	33364.1	92113.5
	32451.6	91210.3
	32380.1	90754
	32121.2	90265.5
	31929.8	89857
	31782.5	89605.1
	31561.1	89213.9
	31286.7	88733.2
	30701.7	88708.7
	30383.8	88227.1
	30237.4	88129.6
	30147.9	87260.9
	30107.6	87236.1
	29797.4	86953
	29715.1	86721.1
	29532	86652
	29253.4	86231.3
	29147.6	85683.8
	29137.8	85230.5
	29122.1	84952.9
	28784.9	84719.5
	28735.3	84372.6
	28680.1	84328.3
	28473.2	83813.5
	28410.7	83677.2
	28391.4	83094.1
	28275.3	82585.1
	27854.6	82501.5
	27522.2	82281.9
	27328.3	82187.9
	27225.3	81634.1
	27186.3	81194.1
	27017.4	81124.8
	26825.6	80926.4
	26708.8	80706.3
	26530.4	80638.8
	26528.9	80165
	26502.1	80078.5
	26137.4	79920.6
	25995.4	79485.4
	25985.9	79291.1
	25940.8	78767.3
	25920.1	78634.7
	25697.2	78473.9
	25694.5	76906.8
	25426	76879.5
	25249	76570.6
	24966.5	76397.5
	24901.8	75654.8
	24821.7	74590.8
	24681.9	73810.1
	24666.9	73688.8
	24510.8	73314.8
	24371.5	73264.8
	24325	73195
	24319	72918.1
	24310.5	72480.9
	24181.9	72476.4
	24173.9	72054.6
	24100.6	72015.9
	24059.8	71945.8
	23888.7	71440
	23842.7	71221.4
	23729.1	71170.6
	23716.9	71111.6
	23713.4	70855.2
	23592.8	70629.9
	23549.3	70448.8
	23543.3	70436.7
	23539.5	70283.9
	23503.8	70085.1
	23474	69881.4
	23471.5	69870.9
	23306.7	69838.9
	23196.1	69752.4
	23102.8	69583.3
	23097.8	68965.4
	22808.4	68781.1
	22781.1	68699.3
	22758.4	68249.1
	22734.6	68204.3
	22706.3	67912.9
	22691.1	67902.9
	22666.6	67654.2
	22558.8	67606.4
	22551.2	67413.1
	22352.4	67146.4
	22345.1	67097.7
	22317.9	66900.3
	22269.8	66868.1
	22183.3	66823.5
	22076.5	66801.5
	22048.7	66149.4
	21971.4	66096.6
	21936.2	65744.7
	21923.9	65337.5
	21827.6	65321
	21815.1	65265.2
	21621.2	64930
	21515.4	64786.2
	21500.9	64727.1
	21288.3	64687.6
	21263.3	64642.3
	21238.5	64597.1
	21190.8	64582.6
	21185.5	64478.3
	21137	64438.5
	21110.2	64369.4
	21072.7	64262.4
	21035.9	64040
	20976.4	63749.1
	20928.9	63668.6
	20825.3	63652.1
	20822.3	63568.8
	20787	63289.4
	20743.8	63073.2
	20740.5	63003
	20740.3	62786.3
	20695.5	62778.6
	20618.9	62363.1
	20578.7	62325.8
	20577.7	61882.8
	20571.2	61580.4
	20452.1	61526.2
	20407.6	61401.3
	20380.8	61084.9
	20258.8	61053.7
	20237.7	60333.8
	20214.2	60192.2
	20145.9	59945.8
	20106.2	59942.8
	20094.4	59775.9
	20066.4	59677.9
	20053.1	59638.9
	19980.8	59603.6
	19947.8	59423.5
	19943.6	59365.7
	19941.6	59355
	19912.8	58589.8
	19903.3	58462
	19728.2	58256.6
	19675.9	58175.8
	19577.1	58093.5
	19523.8	57771.9
	19519.8	57767.9
	19485.1	57400.9
	19441.1	57026.2
	19420.5	56488.7
	19371.8	56413.9
	19367.3	56175.2
	19342.5	56065.4
	19313	56005.2
	19197.7	55992.2
	19134.4	55904.3
	19064.1	55831.6
	18969.3	55706.2
	18962.5	55604.4
	18908.3	55603.4
	18875.5	55550.9
	18849.5	55478.4
	18809	55368.6
	18784.5	55244.7
	18738.4	55224.5
	18471.5	54510.1
	18409.5	54407
	18407.5	54355.8
	18302.9	54154.4
	18290.2	53877.2
	18269.7	53862.5
	18258.9	53842
	18240.2	53766.4
	18233.2	53734.2
	18065.6	53507.6
	18027.3	53330.2
	18023.5	53117.1
	18005.5	53079.6
	17984.8	52679.1
	17941.5	52667.3
	17879	52615.8
	17845.9	52473
	17697.6	52445
	17693.6	52257.4
	17643.1	52114.5
	17568.8	52089.8
	17553.3	52057.3
	17543.8	52018.7
	17529	51934.4
	17311.2	51915.4
	17276.9	51839.9
	17252.1	51812.4
	17196.1	51530
	17135.3	51297.8
	17119.3	51244.8
	17089.8	50708.5
	17059.3	50215.5
	17027	50088.4
	16998	49631.2
	16942	49412.3
	16809.6	49294.5
	16739.3	49247.5
	16686.1	49197.5
	16619.8	49078.7
	16588.3	48994.3
	16577.8	48913.3
	16561.5	48665.2
	16533.7	48593.4
	16491	48511.8
	16489.5	48374.5
	16425.2	48346.2
	16399.7	48327.7
	16316.6	48194.4
	16293.4	48179.2
	16240.3	48052.6
	16236.6	47910.8
	16225.3	47807.5
	16212.5	47804.9
	16211	47774.7
	16092	47766.4
	15927.6	47722.9
	15853.9	47681.6
	15810.6	47456.8
	15783.1	47387
	15748	47367.7
	15735	47332.9
	15693	47020.3
	15666.3	46980.5
	15597	46916.2
	15543.2	46856.9
	15263.5	46844.7
	15254.5	46817.2
	15223.8	46606.8
	15104	46581.5
	15027.2	46548
	15019.1	46516.5
	14929.4	46351.7
	14927.1	46158.8
	14895.1	45938.4
	14880.6	45876.2
	14843.3	45824.6
	14827	45758.1
	14812.3	45255.8
	14803.8	45058.2
	14801	44937.4
	14724.5	44810.1
	14639.7	44732.3
	14563.4	44635
	14544.6	44623.5
	14539.4	44194.7
	14444.3	44076.4
	14357	44043.4
	14251.7	43898.3
	14143.9	43821.8
	14136.7	43266.5
	14095.4	42599.4
	13920.1	42576.4
	13889.5	42386.3
	13878.3	42125.6
	13869.3	42098.4
	13728.5	42096.6
	13648.7	40960.5
	13600.4	40728.9
	13541.6	40164.1
	13416.3	39919.7
	13371.8	39653.3
	13350	39593.2
	13333.7	39482.9
	13119.1	39307.6
	13108.6	39137.2
	13097.1	38958.7
	13082.4	38884.4
	13070.6	38840.6
	13048.8	38804.6
	12948.3	38463.6
	12931.3	38329.1
	12910	38311.8
	12908.8	37902.8
	12846.7	37018.1
	12822.7	37013.6
	12771.4	36939.6
	12655.6	36636.1
	12640.9	36387
	12604.6	36253.9
	12589.6	36214.4
	12463.3	36102.1
	12442.3	35853.7
	12387.5	35844.5
	12293.2	35833.9
	12243.1	35797.4
	12228.9	35118.3
	12205.1	34975.2
	12132.1	34819.4
	12113.8	34760.6
	12059.8	34146.5
	12034	34045.5
	12011.5	33835.6
	11978.5	33833.9
	11970	33767.6
	11956.5	33687.5
	11936.7	33200.5
	11802.2	32838.1
	11767.1	32830.6
	11663.8	32524.2
	11639.8	32080.2
	11637.8	32040.4
	11594.8	32022.6
	11538.8	31332.8
	11462.5	30468.3
	11404.7	29674.9
	11387.9	29422.5
	11280.4	29392
	11265.1	28511.7
	11258.6	28340.6
	11214.8	27678
	11119.5	27112.2
	11119	25550.1
	11070	20421.6
	11008.7	13614.4
	10959.5	2223.21
	10951.2	91217
	10911.9	85444.6
	10825.9	83732.2
	10752.3	81581
	10701.1	80626
	10626.3	75856.2
	10621	71119.1
	10589	70940.3
	10573	66855.8
	10309.6	66606.4
	10185.5	66160.9
	10164.3	65889.8
	10163	65794.2
	10072.2	65743.7
	10061.7	65199.2
	10009.4	65195.2
	9922.14	64268.6
	9901.38	62647.8
	9896.87	62347.3
	9863.85	61726.8
	9862.85	61433.8
	9809.83	61159.2
	9799.82	61137.4
	9797.82	60417.6
	9783.31	60138.7
	9706.52	59463.3
	9656.49	59266.2
	9650.99	58751.2
	9612.97	58034.5
	9556.19	57562
	9453.63	57250.1
	9255.02	57128.3
	9195.99	57108.2
	9189.24	56727.3
	9172.48	55971.4
	8931.85	55970.6
	8744.75	55824.3
	8743.5	55780
	8684.47	55703.7
	8536.13	54959.3
	8489.36	54095.1
	7618.64	53849.5
	7597.38	53707.7
	7269.95	53675.9
	7260.69	53631.4
	7175.65	53528.1
	7125.87	53479.8
	6727.4	53429.8
	6420.74	53050.3
	5857.18	52862.2
	5604.29	52227.3
	4589.24	52007.7
	4422.15	51866.4
	64202.1	51606.8
	59251.4	51127.3
	56239.3	51015.7
	54248.7	50745.1
	53477.3	50661.5
	53443.5	50532.2
	50843.1	49929.9
	50048.7	49278.5
	49648.4	49264.2
	49575.4	48859.8
	48926.6	48706.7
	46731.4	48359.5
	44222.3	47859.2
	43772.8	47852
	43745.2	47644.9
	43605.9	47543.6
	43564.2	47522.1
	42970.1	47430.8
	42330.2	47278.9
	41941.3	46963.2
	41906.5	46725.1
	41872.2	46514.8
	41431.5	46407.7
	40785.4	46257.4
	40636.6	46223.1
	40590	46222.8
	40543	46140.6
	40256.4	45902.9
	40228.3	45866.4
	40063.5	45719.1
	39589.7	45667.8
	39540.5	45627
	39514.7	45528.7
	39148.8	45438.9
	39122	45389.9
	38601.7	44827.3
	38577.4	44624.7
	38390.8	44254.5
	37692.5	44202.2
	37672.2	44012.9
	37659.4	43903.3
	37212.7	43881.8
	37124.4	43853.1
	36937.6	43828.8
	36910.8	43659.9
	36895.3	43547.6
	36698.4	43530.6
	36422.8	42945.6
	36405.3	42695.7
	36313.5	41809.4
	36223.7	41745.2
	35989	41462
	35980.8	41439.2
	35677.6	40707.8
	35617.1	40434.2
	35598.3	40247.3
	35499.8	40171.8
	35462	40110
	35374.7	40087.8
	35347.4	39844.1
	35335.7	39709.1
	35216.4	39680.5
	35114.8	39606
	35110.1	39391.4
	34847.4	39272.8
	34659.3	39022.9
	34469.2	39000.7
	34209.6	38952.7
	34204.1	38808.8
	33979.4	38686.2
	33926.4	38232.3
	33780.3	37662.2
	33777.6	37533.4
	33717.3	37295.8
	33658.3	37111.4
	33613.5	36923.6
	33565.5	36651.7
	33410.1	36601.9
	33362.9	36586.6
	33347.3	36556.3
	33303.8	36524.8
	33114.2	36524.1
	33044.4	36482.6
	32957.1	36417
	32802.8	36223.9
	32783.8	36001.1
	32774.3	35932
	32638	35663.9
	32477.1	35637.1
	32280	35591.8
	32037.6	35581.1
	31806.5	35516
	31439.3	35505
	31345.3	35466.8
	31206.7	34708.6
	31156.4	34706.6
	31069.1	34688.8
	31033.3	34494
	30987.1	34492
	30886.5	34402.7
	30691.9	34266.3
	30644.9	34263.8
	30551.1	34197.3
	30381.2	34086.8
	30264.2	33944.2
	30235.9	33610.2
	30111.1	33449.2
	30024	33446.9
	30009.8	33254.8
	29978.3	33242.8
	29952.8	32889.9
	29826.4	32695.8
	29777.2	32673.5
	29699.4	32668.5
	29672.4	32625.5
	29664.1	32538.7
	29632.1	32359.1
	29603.6	32099.7
	29582.6	31983.9
	29570.3	31821
	29227.4	31628.2
	29219.6	31585.2
	29121.3	31582.9
	29118.3	31570.9
	29041	31527.1
	29015.2	31404
	28995.2	31325.3
	28936.5	31292.7
	28853.7	31273.7
	28852.9	31190.4
	28832.7	31187.7
	28827.7	31178.2
	28743.1	31163.4
	28725.6	31101.6
	28723.6	31089.4
	28721.1	30824.5
	28718.3	30775
	28538.7	30676.9
	28446.9	30306.2
	28442.9	30210.9
	28365.9	29928
	28288.1	29878.5
	28275.3	29819.7
	28237.6	29633.3
	28226.3	29491.8
	28170	29488.5
	28155	29474
	28132.5	29396.7
	28115.5	29386.5
	28068.2	29374.5
	27995.5	29355.9
	27909.2	29230.6
	27890.9	29173.6
	27882.4	29056.5
	27833.4	28995
	27830.1	28940.5
	27787.8	28901.2
	27773.8	28885.7
	27733.8	28800.4
	27660.5	28796.1
	27328.1	28795.4
	27304.8	28717.6
	27298.1	28698.1
	27294.8	28654.8
	27162.5	28574
	27157	28540
	26960.1	28522
	26546.4	28369.9
	26533.9	28095.5
	26502.1	27965.4
	26501.4	27864.4
	26501.1	27733.6
	26484.6	27726
	26432.8	27574.5
	26370.6	27570.5
	26352.1	27460.7
	26327	27418.6
	26260.5	27297.8
	26189.5	27253.8
	26097.2	27130.2
	26033.6	27089
	25987.1	26916.9
	25952.1	26878.3
	25890.1	26752.3
	25800.5	26744.8
	25773.5	26644.7
	25653.7	26584.4
	25584.9	26500.9
	25529.9	26500.4
	25515.1	26438.1
	25494.3	26363.6
	25473.3	26352.8
	25335.5	26332.3
	25331.8	26295
	25302	26287.5
	25186.9	26195
	25109.9	26163.5
	25054.6	25836.3
	25051.8	25609.4
	25039.3	25573.1
	24999.3	25481.1
	24950.5	25448.6
	24860.8	25396.8
	24776.5	25374.8
	24745.9	25021.8
	24742.4	24840
	24710.2	24747.7
	24702.4	24651.1
	24698.2	24647.1
	24622.6	24637.6
	24501.8	24621.1
	24364.7	24493.8
	24316.5	24406.8
	24307.7	24278.2
	24254.7	23887
	24216.4	23823.4
	24152.9	23628.3
	24109.8	23597.3
	24063.8	23518.5
	24026	23489.2
	23959.3	23329.7
	23957	22985.5
	23863.7	22689.1
	23821.9	22687.8
	23815.2	22661.8
	23814.4	22652.8
	23763.4	22584.5
	23600.3	22392.9
	23558.3	22351.4
	23273.1	22076.5
	23272.1	22030.2
	23252.4	21992.9
	23221.6	21785.6
	23158.8	21585
	23093.3	21566.7
	23028	21530.4
	22986.7	21272.5
	22924	21076.7
	22908.7	21057.7
	22852.4	20999.9
	22800.1	20875.8
	22767.1	20843.6
	22758.1	20708.5
	22725.6	20621.7
	22676.3	20552.9
	22491.5	20335
	22485.5	20293.3
	22477.5	20015.6
	22445.2	19914.1
	22327.9	18800.7
	22276.8	18502
	22192	18150.6
	22110.2	18149.1
	22085.2	18115.3
	22047.5	18043.5
	21981.2	18020
	21975.2	17978.5
	21922.9	17949.2
	21884.6	17943.7
	21863.9	17772.7
	21836.4	17595.5
	21787.3	17507.3
	21741	16952.5
	21721	16418.2
	21708.8	16239.1
	21703.3	16217.8
	21653.8	16146.8
	21653	15584.7
	21642.2	15370.4
	21470.4	15181.5
	21468.2	14926.4
	21415.6	13952.6
	21365.6	13768.7
	21273.3	11864.4
	21216.3	11167.3
	21209.5	10782.1
	21170.2	9773.31
	21143.2	42082.8
	21133.2	38323.6
	21119.5	33212.5
	20919.6	31789.5
	20894.3	31724.7
	20846.8	31082.4
	20789	30260.4
	20759.5	30244.9
	20730	28917
	20707.2	28431.4
	20581.2	28013.5
	20509.4	27952.7
	20398.6	27640.3
	20393.3	26984.9
	20235.7	26883.6
	20013.9	25884
	19995.4	25781.5
	19543.4	25633.9
	19514.1	25368.5
	19371.3	25251.7
	19342.5	25147.2
	19272.7	25097.4
	19156.7	24941.3
	19092.6	24893.3
	19055.3	24335.5
	19011.8	24036.8
	18996.6	23982
	18828	23781.2
	18768.2	23439.7
	18738.2	23237.6
	18695.7	22908.2
	18694.4	22714.3
	18670.1	22623.5
	18614.6	22475
	18597.1	22462.7
	18586.8	22421.7
	18389.2	22374.4
	18388.5	22333.9
	18345.5	22329.9
	18044	22257.6
	18017.8	21936.4
	17991.5	21783.1
	17960	21702.5
	17949	21211.8
	17883.7	21193.8
	17837.4	21155
	17739.4	20975.1
	17721.6	20877.3
	17694.9	20805.5
	17675.8	20682.2
	17620.1	20357.3
	17453.7	20270.5
	17194.8	20007.1
	17160.8	19861.3
	17070.8	19785.7
	16956.5	19767.7
	16686.8	19563.9
	16673	19205.2
	16620.8	19122.9
	16482.5	19005.3
	16476	18749.7
	16268.1	18731.4
	16233.1	18702.2
	16000.9	18498
	15006.1	18293.9
	14298.8	18096.3
	14169.7	18064.8
	13194.7	17903.5
	13027.3	17800.2
	12835.2	17695.4
	6728.9	17342.7
	68270.6	17198.1
	63068.7	17077.8
	62294.6	16970
	60338	16950.2
	58847.7	16932.9
	54267.2	16903.7
	54044.8	16879.2
	52856.4	16850.2
	52601.1	16674.3
	49218.5	16561
	49107.2	16443.7
	48993.6	16435.9
	48817.2	16413.9
	48276.5	16397.2
	48080.1	16362.1
	48029.3	16318.1
	47296.9	16288.6
	46034.5	16247.6
	44714.5	16226.1
	43783.8	16102.7
	43752	16078.7
	43695.5	16059.5
	43671.2	16039.7
	42865.8	16023.2
	42856	15901.4
	41171.1	15878.9
	40847.2	15878.1
	40637.8	15837.1
	40594.5	15795.1
	40116.3	15778.8
	39862.4	15744.5
	39858.4	15493.9
	39718.1	15437.1
	39565.5	15425.9
	39198.8	15406.9
	38680.5	15369.1
	38233.5	15326.3
	38142.2	15312.3
	37661.7	15241.8
	37556.4	15194.2
	37339.8	15000.4
	36826	14974.4
	36712.2	14845.1
	36706.9	14804.8
	36464.6	14752.8
	35911.8	14742.2
	35874	14720.2
	35787.2	14697.7
	35689.9	14619.7
	35689.6	14552.1
	35295.9	14362.3
	35116.8	14357.5
	35098.3	14343
	35058	14259.5
	35047.5	14098.9
	34714.8	14058.1
	34675.1	14011.1
	34644.3	14000.4
	34569.8	13889.3
	34538.2	13872
	34443.4	13848.5
	34281.1	13773.2
	33728.3	13765
	33667.8	13653.2
	33658.8	13645.2
	33599.5	13602.4
	33574.2	13508.1
	33228.5	13490.3
	32994.2	13459.6
	32980.4	13410.8
	32857.6	13359.8
	32779.3	13357.2
	32770.5	13298
	32738.8	13212.9
	32711	13202.9
	32698.2	13155.4
	32624.2	13151.9
	32502.2	13121.1
	32408.8	13116.9
	32170.5	13010.1
	32077.2	12986.5
	31962.6	12983.8
	31724.7	12967
	31592.9	12940.8
	31459.8	12939.3
	31392	12927.3
	31374.5	12788.2
	31272.5	12710.6
	31046.9	12692.9
	31024.1	12669.1
	30929.5	12492
	30841.7	12351.2
	30765.7	12332.5
	30667.4	12291.2
	30437.8	12275.7
	30413.3	12219.1
	30291	12152.1
	30156.6	12068.5
	30070.1	12052
	30027.5	12006
	30005.3	11987.3
	29933.2	11695.6
	29764.4	11683.6
	29604.3	11661.1
	29565.3	11554.3
	29492	11403.4
	29445.7	11388.4
	29176.1	11350.7
	29136.1	11255.4
	29118.1	11234.9
	29104.3	11153.6
	29002.2	11140.8
	28854.2	11019.5
	28794.1	10950.7
	28763.6	10944.9
	28731.3	10830.9
	28541.8	10802.9
	28539.2	10776.6
	28521.2	10691.8
	28463	10689
	28225.6	10687.8
	28199.8	10655.5
	27908.2	10532.7
	27890.6	10382.6
	27817.8	10332.9
	27767.1	10300.1
	27746.3	10293.8
	27683.5	10244.6
	27623.5	10235.6
	27548.7	10220.3
	27482.7	10217
	27421.9	10198.5
	27371.9	10054
	27322.1	9986.67
	27241.5	9954.15
	27235.5	9815.58
	27187.3	9659.49
	27147.2	9628.23
	26921.9	9531.67
	26920.9	9508.66
	26906.4	9320.06
	26791.8	9311.06
	26775	9238.77
	26762.3	9208
	26750.3	9180.98
	26569.2	9140.96
	26567.2	9114.95
	26566.9	9102.94
	26561.2	8937.35
	26513.6	8785.52
	26512.9	8785.27
	26495.6	8778.02
	26485.9	8646.19
	26412.8	8638.19
	26388.8	8624.68
	26352.3	8538.14
	26338	8483.11
	26275.8	8441.83
	26018.1	8421.07
	26010.6	8358.54
	25956.8	8332.27
	25931.1	8290.25
	25914.3	8282.5
	25900.3	8199.2
	25886.3	8154.43
	25886	8121.66
	25809	8107.15
	25796.5	8063.88
	25648.4	8014.1
	25644.2	7973.83
	25537.9	7505.57
	25533.4	7451.3
	25498.1	7180.9
	25377.3	7161.14
	25338.5	7012.06
	25302.5	6792.44
	25063.6	6751.16
	25057.1	6742.66
	25021.6	6736.41
	24983.1	6732.15
	24905.3	6719.65
	24873.2	6670.87
	24862.8	6571.07
	24834	6399.22
	24830	6072.3
	24802	6029.77
	24792.7	5636.31
	24646.9	5560.27
	24637.4	5473.72
	24619.6	5466.22
	24534.6	5291.37
	24515.3	5232.09
	24475.3	5087.01
	24393	4858.14
	24353.5	4613.76
	24331.7	4265.07
	24243.2	4044.45
	24203.6	2932.34
	24163.6	2652.19
	24032.5
	24011.8	92185.6
	24005.3	73831.3
	23925.2	70965.8
	23910	67193.2
	23898.7	66744
	23794.4	64595.8
	23676.6	63986.2
	23658.3	61650.2
	23651.3	61371.3
	23616.6	61292.3
	23597.8	60747.5
	23542.8	60187.4
	23513.8	60172.4
	23509.8	58277.1
	23391.5	58096.3
	23308.7	56308.3
	23177.1	55562.2
	23169.3	55069.7
	23088	54232.2
	23079.8	53898.8
	23018.5	53111.1
	23000	52460.5
	22979.7	52001
	22966	51765.1
	22895.9	51605.8
	22874.9	51571
	22837.4	51333.4
	22823.4	51198.8
	22810.9	50944.7
	22784.1	50814.3
	22579.3	50391.1
	22554.2	50208.8
	22480.5	50190
	22373.9	49597.2
	22319.6	49098.4
	22263.1	48802.8
	22262.3	48718.9
	22157.3	48479.1
	22130.5	47779.4
	22118.5	47661.4
	22059.7	47515.8
	22040.5	47363.5
	22034	47305.9
	21928.2	46952
	21858.9	46608.1
	21855.4	46270.4
	21775.6	46266.1
	21747.6	45967.5
	21708.3	45770.6
	21573.7	45692.3
	21514.4	45188.5
	21489.7	45146.5
	21406.4	45076.2
	21291.6	44969.4
	21228.5	44634.7
	21195.8	44616
	21186.5	44564.9
	21127	44436.9
	21083	44310.1
	21073.7	44286.8
	21040.2	44249
	20799.8	44195.5
	20740.5	44027.4
	20717.5	44026.9
	20694.7	43850.6
	20679.5	43489.9
	20635.5	43464.6
	20587.7	43281
	20455.1	43057.9
	20314.3	43002.6
	20185	42971.6
	20168.5	42931.1
	20110.2	42884
	20109.7	42844.5
	20097.9	42830.5
	20032.1	42818
	20026.6	42618.4
	19950.1	42376.3
	19836.5	42220.9
	19711.7	42129.4
	19694.2	41949
	19677.2	41572.3
	19610.2	41405.7
	19546.4	41333.2
	19392.5	41281.4
	19183.2	41239.6
	18970.8	41216.9
	18966.3	41165.3
	18948.3	40867.7
	18869	40834.4
	18839.5	40529.5
	18795	40142.5
	18566.6	39858.9
	18502.5	39760.3
	18474.8	39614.3
	18417.2	39459.9
	18300.4	39198
	18253.2	39133
	18198.1	39080.5
	18143.1	39047.9
	18034.5	38841.8
	18000	38438.9
	17979	38397.6
	17905.5	38386.1
	17874	38241.8
	17731.4	38241.8
[truncated: 1,170 more rows]

[truncated: 48 more sheets: FIGURE 4B, FIGURE 4C, FIGURE 4D, FIGURE 4F, FIGURE 5C, FIGURE 5D, FIGURE 5E, FIGURE 5F, FIGURE 6A, FIGURE 6B, FIGURE 6D, FIGURE 6C, FIGURE 6G, FIGURE 6H, FIGURE 6I, FIGURE 6J, FIGURE 6K, FIGURE 7A, FIGURE 7B, FIGURE 7C …]
